# Supplementary material for: Cell-type-specific genomics reveals histone modification dynamics in mammalian meiosis
Source: Nat Commun. 2019 Aug 23;10:3821. doi: 10.1038/s41467-019-11820-7 (PMC6707301; doi:10.1038/s41467-019-11820-7)
Supplement: Supplementary file 4 — Source Data [file 41467_2019_11820_MOESM4_ESM.zip]

Archive with 63 entries (63 files):
- Source Data/figure1.xlsx
- Source Data/figure2.xlsx
- Source Data/figure3a_averages.tab
- Source Data/figure3a_heatmaps.tab
- Source Data/figure3a_violins.tab
- Source Data/figure3b_annotation.tab
- Source Data/figure3b_coverage.tab
- Source Data/figure3c.tab
- Source Data/figure4a_annotaation.tab
- Source Data/figure4a_cover.tab
- Source Data/figure4b_heatmap.tab
- Source Data/figure4c_heatmap.tab
- Source Data/figure4c_mean.tab
- Source Data/figure4c_violin.tab
- Source Data/figure4d.tab
- Source Data/figure4e.tab
- Source Data/figureS10a_ccData.tab
- Source Data/figureS10a_ccMatrix.tab
- Source Data/figureS10b.tab
- Source Data/figureS10c.tab
- Source Data/figureS11a.tab
- Source Data/figureS11b.tab
- Source Data/figureS11c.tab
- Source Data/figureS2.tab
- Source Data/figureS3a_annotation.tab
- Source Data/figureS3a_coverage.tab
- Source Data/figureS3b_violins.tab
- Source Data/figureS3c_violins.tab
- Source Data/figureS4_abK4me.R2.ncisCorrectedByStablePromoters.HS.matrix.txt
- Source Data/figureS4_H3K4me3.R1.KM.HS.matrix.txt
- Source Data/figureS4_H3K4me3.R1.ncisCorrectedByStablePromoters.HS.matrix.txt
- Source Data/figureS4_H3K4me3.R2.KM.HS.matrix.txt
- Source Data/figureS4_H3K4me3.R2.ncisCorrectedByStablePromoters.HS.matrix.txt
- Source Data/figureS5_cluster1_bottomPanels.tab
- Source Data/figureS5_cluster1_topPanels.tab
- Source Data/figureS5_cluster2_bottomPanels.tab
- Source Data/figureS5_cluster2_topPanels.tab
- Source Data/figureS5_cluster3_bottomPanels.tab
- Source Data/figureS5_cluster3_topPanels.tab
- Source Data/figureS5_cluster4_bottomPanels.tab
- Source Data/figureS5_cluster4_topPanels.tab
- Source Data/figureS5_cluster5_bottomPanels.tab
- Source Data/figureS5_cluster5_topPanels.tab
- Source Data/figureS6a.tab
- Source Data/figureS6b.tab
- Source Data/figureS6c.tab
- Source Data/figureS6d.tab
- Source Data/figureS6e.tab
- Source Data/figureS7a.tab
- Source Data/figureS7b.tab
- Source Data/figureS7c.tab
- Source Data/figureS7d.tab
- Source Data/figureS7e.tab
- Source Data/figureS8_set1.matrix.txt
- Source Data/figureS8_set2.matrix.txt
- Source Data/figureS8_set3.matrix.txt
- Source Data/figureS8_set4.matrix.txt
- Source Data/figureS9_Enhancers.tab
- Source Data/figureS9_Genes.tab
- Source Data/figureS9_Hotspots.tab
- Source Data/figureS9_LINEs.tab
- Source Data/figureS9_TESs.tab
- Source Data/figureS9_TSSs.tab
