# Supplementary material for: Cell-type-specific genomics reveals histone modification dynamics in mammalian meiosis
Source: Nat Commun. 2019 Aug 23;10:3821. doi: 10.1038/s41467-019-11820-7 (PMC6707301; doi:10.1038/s41467-019-11820-7)
Supplement: Supplementary file 4 — Source Data [file 41467_2019_11820_MOESM4_ESM.zip › Source Data/figure1.xlsx]

## Sheet: Fig.1_SCP3_STRA8
Fig.1_SCP3_STRA8		Raw signals exported from Volocity 6.2.1 in immunofluorescence staining of nuclei using antibodies against SCP3 (FITC) and STRA8 (Cy3)
type	Area (µm2)	Min (DAPI)	Max (DAPI)	Mean (DAPI)	Sum (DAPI)	Standard Deviation (DAPI)	Min (FITC)	Max (FITC)	Mean (FITC)	Sum (FITC)	Standard Deviation (FITC)	Min (Cy3)	Max (Cy3)	Mean (Cy3)	Sum (Cy3)	Standard Deviation (Cy3)	Min (ignoring zero values) (DAPI)	Max (ignoring zero values) (DAPI)	Mean (ignoring zero values) (DAPI)	Standard Deviation (ignoring zero values) (DAPI)	Bounds X (µm)	Bounds Y (µm)	Perimeter (µm)	Shape Factor	Skeletal Length (µm)	Skeletal Diameter (µm)	Centroid X (µm)	Centroid Y (µm)	Longest Axis (µm)	Min (ignoring zero values) (Cy3)	Max (ignoring zero values) (Cy3)	Mean (ignoring zero values) (Cy3)	Standard Deviation (ignoring zero values) (Cy3)	Polarity (Cy3)	Min (ignoring zero values) (FITC)	Max (ignoring zero values) (FITC)	Mean (ignoring zero values) (FITC)	Standard Deviation (ignoring zero values) (FITC)	Polarity (DAPI)	Polarity (FITC)
Zyg	67.58	1062	4086	1916.74	4981607	467.39	161	4095	1640.67	4264108	644.84	191	1763	381.4	991258	124.87	1062	4086	1916.74	467.39	9.19	9.84	34.56	0.711	10.29	2.89	228.61	7.58	10.53	191	1763	381.4	124.87	0.0864	161	4095	1640.67	644.84	0.00814	0.0691
Pac	108.17	1062	4095	2317.54	9640956	818.61	0	4095	1043.53	4341091	689.09	79	4095	531.81	2212326	258.08	1062	4095	2317.54	818.61	12.26	14.03	50.64	0.53	16.88	2.86	137.97	18.17	13.88	79	4095	531.81	258.08	0.337	4	4095	1068.71	677.79	0.371	0.389
Pac	78.37	1062	4095	2307.62	6955166	774.78	532	4095	2192.62	6608558	770.59	138	2615	441.69	1331267	185.94	1062	4095	2307.62	774.78	10.32	10.8	37.71	0.693	11.19	2.99	38.72	62.06	10.76	138	2615	441.69	185.94	0.11	532	4095	2192.62	770.59	0.285	0.0392
Pac	76.39	1062	4095	2438.24	7163553	787.12	372	4095	2247.42	6602917	886.41	108	4095	503.4	1478988	220.12	1062	4095	2438.24	787.12	11.45	9.84	37.94	0.667	10.05	3.11	46.12	67.91	11.65	108	4095	503.4	220.12	0.275	372	4095	2247.42	886.41	0.0767	0.0412
Pac	74.65	1062	4095	2189.24	6285298	705.72	406	4095	2116.49	6076435	774.57	161	2464	454.19	1303987	174.48	1062	4095	2189.24	705.72	11.29	9.68	36.92	0.688	10.41	3.02	234.15	90.62	11.17	161	2464	454.19	174.48	0.161	406	4095	2116.49	774.57	0.152	0.00288
Zyg	67.97	1062	4095	2220.09	5803321	654.6	488	4095	2099.94	5489232	788.26	199	4095	488.07	1275814	309.64	1062	4095	2220.09	654.6	10.16	9.35	35.97	0.66	10.9	2.82	206.31	101.44	10.24	199	4095	488.07	309.64	0.0384	488	4095	2099.94	788.26	0.0675	0.0653
Pac	119.95	1062	4095	2002.83	9239040	663.15	27	4095	1202.25	5545975	755.41	117	2245	436.06	2011562	179.47	1062	4095	2002.83	663.15	11.45	13.22	50.78	0.585	13.13	3.41	216.07	106.59	13.8	117	2245	436.06	179.47	0.237	27	4095	1202.25	755.41	0.481	0.427
Pac	109.65	1062	3848	1823.03	7687732	528.45	371	4095	1591.2	6710079	741.53	135	4095	567.19	2391856	274.48	1062	3848	1823.03	528.45	13.71	11.61	61.04	0.37	11.22	3.53	229.56	118.11	13.69	135	4095	567.19	274.48	0.0629	371	4095	1591.2	741.53	0.0281	0.0568
Pac	119.92	1062	4095	2264.86	10445530	711.86	250	4095	1345.76	6206628	702.42	110	3168	428.41	1975843	195.15	1062	4095	2264.86	711.86	11.77	13.71	45.51	0.727	13.6	3.35	65.09	141.47	13.59	110	3168	428.41	195.15	0.0215	250	4095	1345.76	702.42	0.0232	0.0501
Lep	83.57	1062	4095	2362.24	7592242	768.1	0	4004	1373.07	4413033	593.62	843	4095	3510.5	11282751	788.15	1062	4095	2362.24	768.1	11.93	10	40.83	0.63	15.19	2.65	185.9	131.01	12.09	843	4095	3510.5	788.15	0.4	6	4004	1399.19	567.92	0.395	0.49
Pac	75.59	1063	3763	1889.36	5492373	421.12	182	4095	1929.18	5608119	739.23	201	4095	583.99	1697649	273.6	1063	3763	1889.36	421.12	9.84	9.84	35.86	0.739	11.18	2.93	184.2	184.68	11.1	201	4095	583.99	273.6	0.328	182	4095	1929.18	739.23	0.0351	0.0785
Pac	114.54	1062	4095	2010.94	8858170	559.61	164	4095	1182.5	5208932	612.79	152	2634	526.15	2317679	227.09	1062	4095	2010.94	559.61	13.22	11.77	45.57	0.693	13.57	3.28	9.28	187.46	14.63	152	2634	526.15	227.09	0.143	164	4095	1182.5	612.79	0.158	0.0588
Zyg	128.01	1098	4095	2140.55	10537905	588.56	0	4095	1487.06	7320818	775.79	110	2838	436.39	2148338	199.85	1098	4095	2140.55	588.56	12.74	15	51.26	0.612	15.99	3.19	19.8	32.61	14.94	110	2838	436.39	199.85	0.174	9	4095	1504.48	763.34	0.0588	0.0572
Pac	88.25	1097	4095	1893.09	6425158	572.3	0	4095	2105.15	7144864	874.04	119	2528	493.91	1676319	213.5	1097	4095	1893.09	572.3	13.06	10.16	52.97	0.395	15.85	2.66	56.8	59.26	13.1	119	2528	493.91	213.5	0.336	75	4095	2105.77	873.42	0.229	0.219
Pac	102.11	1096	4070	1932.32	7588212	540.16	442	4095	2362.9	9279116	822.87	96	4095	535.13	2101444	314.33	1096	4070	1932.32	540.16	12.74	12.42	57.33	0.39	23.15	2.37	52.44	68.91	13.42	96	4095	535.13	314.33	0.226	442	4095	2362.9	822.87	0.296	0.23
Pac	101.56	1096	4095	2160.17	8437630	658.3	102	4095	2136.93	8346863	766.75	93	4095	503.58	1966989	253.82	1096	4095	2160.17	658.3	11.93	12.58	44.84	0.635	13.06	3.15	148.24	69.6	12.91	93	4095	503.58	253.82	0.013	102	4095	2136.93	766.75	0.115	0.0924
Pac	101.87	1097	4095	2337.96	9160110	695.99	0	4095	1406.49	5510619	733.4	171	3927	615.73	2412420	288.46	1097	4095	2337.96	695.99	12.26	11.61	41.78	0.733	12.13	3.27	30.57	106.84	11.93	171	3927	615.73	288.46	0.0895	1	4095	1408.28	732.14	0.0441	0.145
Pac	104.58	1096	4095	2146.85	8634641	660.44	64	4095	1932.22	7771383	805.3	158	2329	587.91	2364591	254.66	1096	4095	2146.85	660.44	14.35	11.61	55.95	0.42	14.83	3	195.39	114.57	15.15	158	2329	587.91	254.66	0.128	64	4095	1932.22	805.3	0.146	0.159
Pac	113.55	1096	4095	2265.6	9893887	694.2	0	4095	1365.93	5965019	646.11	106	3195	479.88	2095638	213.66	1096	4095	2265.6	694.2	13.22	13.22	56.08	0.454	9.3	3.94	188.24	130.69	13.48	106	3195	479.88	213.66	0.0187	32	4095	1366.24	645.85	0.0145	0.168
Pac	81.85	1247	4095	3008.72	9471455	863.09	396	4095	2365.85	7447704	981.55	168	3665	460.65	1450116	243.15	1247	4095	3008.72	863.09	10.32	12.09	38.02	0.712	12.48	2.89	117.3	33.02	12.14	168	3665	460.65	243.15	0.444	396	4095	2365.85	981.55	0.28	0.321
Pac	107.59	1247	4095	2793.39	11559031	776.85	496	4095	2115.04	8752041	860.29	122	1904	415.11	1717724	173.94	1247	4095	2793.39	776.85	12.26	11.93	42.89	0.735	12.45	3.32	94.78	59.58	12.67	122	1904	415.11	173.94	0.191	496	4095	2115.04	860.29	0.319	0.158
Dip	123.35	1247	4095	2309.07	10954228	743.16	0	4095	1078.4	5115926	691.59	175	2236	549.32	2605974	229.64	1247	4095	2309.07	743.16	14.03	14.19	58.96	0.446	17.06	3.03	17.91	57.72	15.03	175	2236	549.32	229.64	0.111	1	4095	1099.73	681.39	0.337	0.35
Pac	105.7	1247	4095	2100.65	8539122	603.64	0	2728	372.16	1512824	325.52	139	2874	511.83	2080586	202.6	1247	4095	2100.65	603.64	14.35	12.26	51.1	0.509	17.05	2.81	10.41	64.86	14.39	139	2874	511.83	202.6	0.158	1	2728	393.76	321.89	0.275	0.0258
Dip	118.02	1248	4095	2119.71	9621355	621.84	223	4095	1163.88	5282842	603.28	92	1986	316.08	1434696	131.96	1248	4095	2119.71	621.84	13.71	13.06	56.28	0.468	14.17	3.26	206.38	69.97	14.26	92	1986	316.08	131.96	0.123	223	4095	1163.88	603.28	0.0359	0.06
Zyg	58.48	1248	4095	2895.13	6511138	766.11	171	2840	1207.02	2714579	496.24	266	2884	661.54	1487800	263.22	1248	4095	2895.13	766.11	9.35	9.03	30.76	0.777	9.05	2.87	177.56	76.03	9.5	266	2884	661.54	263.22	0.085	171	2840	1207.02	496.24	0.0935	0.0211
Pac	107.85	1247	4095	2460.18	10204814	645.76	386	4095	1674.96	6947719	698.42	164	4095	526.79	2185128	247.65	1247	4095	2460.18	645.76	11.45	12.58	41.38	0.792	13.15	3.23	68.29	108.3	12.59	164	4095	526.79	247.65	0.0606	386	4095	1674.96	698.42	0.0643	0.0242
Lep	60.58	1247	4095	2851.62	6644277	822.57	0	1812	501.36	1168163	382.08	2180	4095	3954.02	9212870	350.24	1247	4095	2851.62	822.57	8.87	9.03	30.11	0.84	9.49	2.85	90.74	121.66	9.26	2180	4095	3954.02	350.24	0.0438	2	1812	522.67	375.57	0.0295	0.448
Zyg	66.38	1249	4095	2410.05	6152858	597.11	387	4095	1612.19	4115916	546.03	279	3886	652.43	1665646	276.49	1249	4095	2410.05	597.11	9.19	9.19	31.93	0.818	10.33	2.86	217.34	127.8	9.94	279	3886	652.43	276.49	0.0296	387	4095	1612.19	546.03	0.0362	0.149
Pac	77.85	1247	4095	3184.05	9533056	969.12	389	4095	2003.58	5998726	893.23	150	1712	434.08	1299628	176.42	1247	4095	3184.05	969.12	9.84	10.16	34.04	0.844	11.05	3	98.52	143.29	10.6	150	1712	434.08	176.42	0.247	389	4095	2003.58	893.23	0.0195	0.0329
Zyg	76.99	1247	4095	3244.96	9608313	942.39	268	4095	1523.16	4510071	694.28	175	4095	411.24	1217696	166.65	1247	4095	3244.96	942.39	10.16	9.68	34.11	0.831	10.53	3.05	147.16	179.84	10.46	175	4095	411.24	166.65	0.145	268	4095	1523.16	694.28	0.0382	0.0465
Pac	92.98	1179	4095	2527.04	9036705	772.76	308	4095	1843.49	6592303	810.68	0	1178	142.18	508432	109.94	1179	4095	2527.04	772.76	11.93	11.13	41.26	0.686	11.38	3.23	15.36	9.63	11.8	1	1178	143.99	109.45	0.0782	308	4095	1843.49	810.68	0.185	0.181
Dip	125.28	1177	4095	2158.89	10401520	586.77	179	4095	1235.93	5954728	677.98	0	3431	134.13	646231	141.71	1177	4095	2158.89	586.77	15	12.58	53.5	0.55	15.38	3.22	70.36	24.03	16.18	1	3431	137.67	141.87	0.116	179	4095	1235.93	677.98	0.224	0.238
Dip	95.19	1177	3547	1842.33	6744782	464.49	0	3932	1022.17	3742150	539.32	0	1266	198.72	727531	107.84	1177	3547	1842.33	464.49	12.26	11.93	68.96	0.252	18.71	2.55	13.7	32.77	13.82	4	1266	199.27	107.48	0.164	22	3932	1022.45	539.13	0.0551	0.0615
Zyg	98.03	1177	4095	2592.41	9773395	770.73	0	4095	1442.75	5439169	945.71	0	1701	189.42	714111	121.37	1177	4095	2592.41	770.73	10.32	14.19	44.44	0.624	15.68	2.82	158.46	42.35	14.29	1	1701	189.47	121.35	0.0213	5	4095	1571.56	878.51	0.421	0.727
Pac	110.92	1177	4095	2070.61	8833212	442.28	298	4095	1962.95	8373951	881.79	0	1500	162.91	694962	113.93	1177	4095	2070.61	442.28	11.77	13.38	43.89	0.724	14.2	3.15	164.78	51.48	13.72	1	1500	162.98	113.9	0.214	298	4095	1962.95	881.79	0.0828	0.0706
Pac	117.01	1178	4095	2195.5	9879758	587.99	228	4095	1356.23	6103052	715.99	0	1859	184.1	828465	147.66	1178	4095	2195.5	587.99	13.54	12.74	50.2	0.584	12.78	3.41	188.78	43.86	13.82	1	1859	187.52	146.86	0.204	228	4095	1356.23	715.99	0.151	0.241
Pac	86.66	1177	4095	2694.42	8980517	718.14	220	4095	1888.44	6294170	857.59	0	2158	180.93	603031	140.43	1177	4095	2694.42	718.14	12.74	9.84	39.74	0.69	14.79	2.73	113.16	47.68	13.99	1	2158	181.14	140.38	0.111	220	4095	1888.44	857.59	0.125	0.0914
Pac	72.99	1177	4095	2985.02	8378940	845.5	470	4095	2644.54	7423212	995.83	0	1501	142.89	401082	116.87	1177	4095	2985.02	845.5	10.16	9.35	33.48	0.818	10.67	2.95	132.98	70.85	10.68	1	1501	144.9	116.44	0.207	470	4095	2644.54	995.83	0.0377	0.225
Dip	100.42	1177	4095	1922.07	7423042	635.8	0	4095	930.93	3595246	654.75	0	928	110.23	425709	96.64	1177	4095	1922.07	635.8	10.8	15.48	61.14	0.338	18.01	2.66	230.18	80.05	15.37	1	928	115.34	95.83	0.436	2	4095	975.38	637.03	0.174	0.542
Dip	111.1	1177	4095	2557.28	10927272	759.3	402	4095	1724.71	7369668	822.39	0	2234	182.65	780462	145.03	1177	4095	2557.28	759.3	13.06	12.58	49.37	0.573	13.89	3.19	114.12	97.88	13.21	1	2234	187.57	143.79	0.132	402	4095	1724.71	822.39	0.135	0.11
Dip	126.71	1177	4095	2161.07	10530917	596.84	44	4095	812.63	3959933	535.01	0	2120	218.61	1065308	169.86	1177	4095	2161.07	596.84	16.29	11.93	49.22	0.657	16.82	3.1	208.28	107.5	16.24	1	2120	225.37	167.99	0.239	44	4095	812.63	535.01	0.0329	0.212
Zyg	56.74	1180	4095	3274.96	7145965	988.1	37	3584	1085.11	2367707	564.55	0	769	64.07	139794	65.34	1180	4095	3274.96	988.1	8.55	8.71	31.05	0.739	11.05	2.56	243.9	115.64	9.85	1	769	74.76	64.67	0.476	37	3584	1085.11	564.55	0.242	0.265
Lep	88.46	1177	4095	2962.43	10078181	869.09	38	4095	1231.32	4188938	658	1054	4095	3467.67	11797023	841.68	1177	4095	2962.43	869.09	10.64	11.29	35.55	0.88	11.82	3.09	79.43	124	11.29	1054	4095	3467.67	841.68	0.133	38	4095	1231.32	658	0.131	0.0568
Pac	87.91	1177	4095	2674.1	9041127	772.59	354	4095	2253.62	7619498	941.69	0	2066	219.54	742277	141.8	1177	4095	2674.1	772.59	11.77	10.32	38.16	0.759	13.1	2.92	106.28	128.55	12.28	5	2066	219.87	141.66	0.145	354	4095	2253.62	941.69	0.0204	0.0119
Pac	99.12	1177	4095	2701.91	10299685	802.8	468	4095	2432.54	9272843	967.06	0	1280	124.2	473466	116.27	1177	4095	2701.91	802.8	12.42	10.96	40.3	0.767	11.75	3.28	164.99	133.26	12.76	1	1280	136.41	114.82	0.0376	468	4095	2432.54	967.06	0.109	0.0573
Pac	80.01	1178	4095	2730.58	8402002	884.22	0	4095	2090.88	6433624	899	0	714	101.12	311147	76.76	1178	4095	2730.58	884.22	12.09	9.51	39.71	0.638	14.28	2.67	208.56	140.51	11.94	1	714	106.81	74.94	0.188	24	4095	2092.92	897.06	0.377	0.442
Pac	66.95	1179	4095	2377.83	6122900	618.23	308	4000	1812.47	4667109	694.87	0	3481	203.87	524964	160.22	1179	4095	2377.83	618.23	9.84	9.51	31.71	0.837	10.4	2.86	21.16	146.31	10.18	1	3481	204.11	160.16	0.156	308	4000	1812.47	694.87	0.0238	0.143
Zyg	73.69	1178	4095	3261.41	9242834	900.57	78	4032	1426.88	4043768	681.74	0	1606	180.12	510447	124.63	1178	4095	3261.41	900.57	8.71	10.64	33.79	0.811	11.49	2.86	52.3	147.66	10.77	1	1606	182.24	123.81	0.094	78	4032	1426.88	681.74	0.145	0.0132
Zyg	67.03	1178	4095	2986.79	7699945	905.75	195	3512	1256.11	3238241	549.03	0	1809	187.85	484271	136.07	1178	4095	2986.79	905.75	10.48	9.35	32.02	0.822	9.98	2.92	220.63	159.37	10.53	2	1809	188.51	135.85	0.168	195	3512	1256.11	549.03	0.0567	0.0636
Pac	76.6	1178	4095	2577.6	7593602	768.71	23	4095	1417.61	4176270	688.36	0	4095	180.18	530811	206.28	1178	4095	2577.6	768.71	11.61	9.35	39.41	0.62	13.11	2.73	193.63	165.35	12.04	1	4095	183.23	206.68	0.457	23	4095	1417.61	688.36	0.22	0.329
Dip	106.71	1177	3934	1798.77	7382157	531.63	207	4095	1266.98	5199696	734.01	0	3252	283.44	1163235	187.28	1177	3934	1798.77	531.63	14.51	10.96	61.36	0.356	17.41	2.79	15.35	173.5	14.53	1	3252	283.51	187.25	0.058	207	4095	1266.98	734.01	0.191	0.293
Pac	84.48	1177	4095	2610.97	8483046	771.16	375	4095	2132.37	6928066	890.12	0	1086	151.1	490912	98.99	1177	4095	2610.97	771.16	10.16	10.96	37.31	0.763	12.28	2.96	164.79	187.05	11.91	3	1086	151.94	98.61	0.201	375	4095	2132.37	890.12	0.151	0.183
Pac	90.85	1334	4095	3195.82	11166201	831.95	237	4095	2367.16	8270847	1067.05	0	848	60.02	209726	74.54	1334	4095	3195.82	831.95	12.42	10.48	39.8	0.721	10.8	3.27	173.78	5.88	12.56	1	848	78.55	76.26	0.259	237	4095	2367.16	1067.05	0.112	0.0765
Lep	78.84	1334	4095	3352	10163271	848.5	159	4095	1529.3	4636850	828.85	968	4095	3110.32	9430488	662.99	1334	4095	3352	848.5	10.16	10	33.94	0.86	10.4	3.11	117.88	44.09	10.43	968	4095	3110.32	662.99	0.06	159	4095	1529.3	828.85	0.0323	0.168
Zyg	80.99	1334	4095	3313.44	10321369	823.6	100	4095	1893.22	5897393	844.63	10	2771	229.18	713882	161.07	1334	4095	3313.44	823.6	10.48	10.16	35.55	0.805	10.79	3.09	186.7	75.31	11.14	10	2771	229.18	161.07	0.255	100	4095	1893.22	844.63	0.00845	0.0804
Lep	65.94	1337	4095	3143.69	7972387	777.06	0	3170	641.82	1627657	514.94	296	4095	2447.06	6205742	790.23	1337	4095	3143.69	777.06	9.35	9.35	31.28	0.847	10.06	2.89	138.42	88.56	10.43	296	4095	2447.06	790.23	0.191	1	3170	671.2	507.53	0.251	0.323
Pac	95.14	1334	4095	3323.62	12161131	790.01	142	4095	2205.31	8069225	942.77	0	1575	184.26	674190	166.97	1334	4095	3323.62	790.01	11.61	10.96	39.65	0.76	12.22	3.15	71.8	113.68	12.67	1	1575	195.7	165.44	0.44	142	4095	2205.31	942.77	0.00572	0.0187
Pac	118.28	1334	4095	2474.19	11255110	670.62	0	2198	309.22	1406620	256.33	0	1564	143.35	652095	120.3	1334	4095	2474.19	670.62	14.35	11.77	62.66	0.379	18.6	2.85	227.15	115.91	14.31	1	1564	151.58	118.55	0.244	1	2198	337.08	249.47	0.0545	0.218
Pac	109.23	1334	4095	2556.61	10740338	623.92	54	4095	1401.6	5888134	624.08	0	1542	292.4	1228368	177.36	1334	4095	2556.61	623.92	12.58	11.45	42.67	0.754	12.4	3.35	161.16	116.02	13	1	1542	293.73	176.66	0.103	54	4095	1401.6	624.08	0.00104	0.0146
Dip	125.85	1334	4095	2679.76	12970061	743.4	112	4095	1632.95	7903479	711.54	0	1913	162.5	786501	117.8	1334	4095	2679.76	743.4	12.42	13.38	46.47	0.732	14.62	3.31	80.05	143.6	14.1	1	1913	167.38	116.09	0.272	112	4095	1632.95	711.54	0.101	0.0724
Dip	131.65	1333	4095	2574.5	13034678	671.95	0	4095	827.43	4189284	487.76	0	3494	95.52	483637	132.91	1333	4095	2574.5	671.95	13.87	13.87	64.59	0.397	18.78	2.99	23.41	146.21	14.99	1	3494	105.02	135.73	0.0332	33	4095	827.59	487.67	0.0264	0.0175
Lep	65.52	1339	4095	3168.76	7985263	747.92	0	3137	529.52	1334401	600.69	479	4095	3190.26	8039444	927.72	1339	4095	3168.76	747.92	8.71	9.51	30.3	0.897	10.13	2.87	63.96	148.3	9.53	479	4095	3190.26	927.72	0.085	1	3137	611.83	605.44	0.128	0.453
Pac	86.77	1333	4095	3325.89	11098510	857.66	62	4095	1983.65	6619454	1012.08	0	1727	130.51	435524	133.08	1333	4095	3325.89	857.66	10	11.93	36.48	0.82	11.81	3.06	65.57	175.3	11.99	1	1727	143.31	132.71	0.192	62	4095	1983.65	1012.08	0.0148	0.0835
Dip	132.82	1268	4095	2366.37	12087407	655.27	0	4095	1654.03	8448804	777.83	0	1746	140.11	715706	121.57	1268	4095	2366.37	655.27	14.03	13.71	55.39	0.544	20.49	2.87	15.38	9.28	14.4	1	1746	147.81	120.22	0.035	3	4095	1654.36	777.56	0.0113	0.131
Pac	66.36	1270	4095	3469.78	8854877	821.22	184	4095	2243.98	5726628	879.99	47	1226	261.33	666907	108.27	1270	4095	3469.78	821.22	10	9.03	30.97	0.869	9.59	2.97	57.74	10.42	10.09	47	1226	261.33	108.27	0.149	184	4095	2243.98	879.99	0.0921	0.13
Dip	130.4	1265	4095	2295.58	11512355	632.54	34	4095	1248.27	6260061	635.78	0	1837	149.1	747735	132.49	1265	4095	2295.58	632.54	12.42	14.03	50.47	0.643	13.59	3.5	193.64	55.58	14.67	1	1837	156.5	131.41	0.224	34	4095	1248.27	635.78	0.093	0.147
Zyg	78.86	1266	4095	3316.87	10060055	813.6	311	4095	2130.91	6463058	796.5	142	1846	743.08	2253761	204.09	1266	4095	3316.87	813.6	10.48	9.51	34.05	0.855	11.06	3.01	69.77	61.43	11.27	142	1846	743.08	204.09	0.0789	311	4095	2130.91	796.5	0.0586	0.035
Pac	117.68	1265	4095	2367.84	10716826	634.53	0	4095	1178.86	5335527	618.33	0	2670	241.9	1094848	167.36	1265	4095	2367.84	634.53	14.35	12.42	55.11	0.487	12.28	3.49	110.89	61.15	14.21	18	2670	241.96	167.34	0.0772	1	4095	1194.43	607.27	0.167	0.317
Pac	60.87	1269	4095	3121.83	7308207	765.34	251	4095	2040.32	4776379	830.37	0	1380	231.66	542311	120.61	1269	4095	3121.83	765.34	9.84	9.03	31.42	0.775	9.23	2.9	118.45	71.56	9.69	1	1380	232.55	119.98	0.0239	251	4095	2040.32	830.37	0.00912	0.157
Pac	64.72	1265	4095	2258.74	5622008	533.62	614	4095	3369.74	8387287	807.11	102	1819	311.21	774605	119.51	1265	4095	2258.74	533.62	10.96	8.87	34.4	0.687	9.47	2.95	32.2	91.77	11.7	102	1819	311.21	119.51	0.0138	614	4095	3369.74	807.11	0.174	0.0756
Pac	65.73	1268	4095	2187.49	5529978	468.85	660	4095	3426.55	8662328	701.31	85	1251	286.08	723219	101.21	1268	4095	2187.49	468.85	10.64	8.71	34.13	0.709	10.84	2.78	37.41	96.96	11.19	85	1251	286.08	101.21	0.177	660	4095	3426.55	701.31	0.25	0.285
Pac	92.18	1266	4095	2391.24	8476958	631.4	0	4095	1450.2	5140954	627.25	20	1378	273.9	970984	143.6	1266	4095	2391.24	631.4	11.45	11.93	48.77	0.487	12.91	3.02	89.23	104.44	12.94	20	1378	273.9	143.6	0.0283	1	4095	1451.02	626.48	0.214	0.0893
Pac	127.23	1265	4095	2420.02	11841176	599.51	0	4095	880.96	4310519	611.42	2	1858	295.89	1447812	161.01	1265	4095	2420.02	599.51	16.29	12.09	53.96	0.549	16.35	3.15	174.27	94.19	16.41	2	1858	295.89	161.01	0.227	1	4095	1033.7	529.88	0.255	0.537
Pac	109.41	1265	4095	2260.01	9510114	673.79	0	3343	765.78	3222411	357.96	4	2616	295.23	1242313	187.27	1265	4095	2260.01	673.79	12.9	12.9	59.74	0.385	15.24	3.02	248.12	108.77	13.27	4	2616	295.23	187.27	0.212	6	3343	767.06	356.89	0.421	0.297
Dip	103.69	1265	4095	2440.25	9731730	700.33	197	4095	1582.99	6312951	740.63	0	1683	266.38	1062313	169.43	1265	4095	2440.25	700.33	12.74	12.58	47.19	0.585	13.5	3.13	107.3	118.32	12.95	1	1683	267.11	169.09	0.0921	197	4095	1582.99	740.63	0.0923	0.00172
Dip	100.76	1266	4095	2495.12	9668581	684.12	12	4095	1567.14	6072684	628.92	0	3028	270.64	1048741	198.49	1266	4095	2495.12	684.12	13.54	10.8	45.87	0.602	11.46	3.35	152.91	129.67	13.5	1	3028	272.9	197.76	0.14	12	4095	1567.14	628.92	0.099	0.0644
Pac	89.65	1268	4095	2593.96	8943989	666.49	50	4095	2958.65	10201439	1068.84	0	1056	73.62	253851	81.27	1268	4095	2593.96	666.49	11.13	11.93	42.28	0.63	13.37	2.92	90.53	128.41	13.3	1	1056	81.02	81.67	0.636	50	4095	2958.65	1068.84	0.202	0.209
Dip	121.22	1265	4095	2474.72	11537143	658	0	4095	1598.62	7452772	711.73	0	1595	192.56	897700	139.5	1265	4095	2474.72	658	13.54	12.9	47.33	0.68	15.85	3.12	223.77	134.91	14.02	1	1595	200.74	136.54	0.403	4	4095	1624.05	687.99	0.147	0.244
Pac	103.54	1267	4095	2411.3	9601800	602.62	16	4046	1151.19	4584049	515.58	0	2114	312.78	1245504	199.81	1267	4095	2411.3	602.62	14.67	10.64	45.96	0.616	16.18	2.85	123.76	137.27	15.2	2	2114	313.49	199.48	0.0138	16	4046	1151.19	515.58	0.167	0.0503
Pac	111.18	1267	4095	2639.09	11284756	764.84	62	4095	1993.77	8525367	1062.74	0	1495	228.13	975475	123.32	1267	4095	2639.09	764.84	15	12.09	50.01	0.559	16.92	2.89	139.11	139.89	17.18	2	1495	228.77	122.9	0.353	62	4095	1993.77	1062.74	0.108	0.474
Pac	81.9	1265	4095	2226.41	7013180	661.26	82	4095	2043.69	6437633	789.34	0	2926	161.21	507827	149.8	1265	4095	2226.41	661.26	9.51	13.22	53.66	0.357	15.3	2.61	150.03	142.62	13.18	1	2926	166.28	149.34	0.155	82	4095	2043.69	789.34	0.225	0.129
Pac	83.91	1266	4095	3442.93	11110349	810.7	200	4095	2204.4	7113613	1033.85	0	1016	43.26	139595	65.68	1266	4095	3442.93	810.7	10.48	11.13	35.04	0.859	11.51	3.05	25.89	144.3	11.38	1	1016	58.63	70.33	0.106	200	4095	2204.4	1033.85	0.052	0.0377
Pac	84.14	1267	4095	2847.63	9214936	832.79	147	4095	2304.61	7457709	885.2	0	1256	201.29	651374	115.77	1267	4095	2847.63	832.79	10.16	10.8	39.03	0.694	11.89	3	253.11	145.39	11.44	2	1256	201.79	115.48	0.169	147	4095	2304.61	885.2	0.0634	0.118
Zyg	77.85	1266	4095	3411.22	10213198	836.11	248	4095	2112.89	6325999	712.18	0	785	192.68	576898	99.36	1266	4095	3411.22	836.11	9.84	10.32	33.97	0.848	10.75	3.04	173.16	169.27	10.24	1	785	194.18	98.28	0.154	248	4095	2112.89	712.18	0.048	0.0539
Dip	119.35	1265	4095	2418.78	11102184	603.04	10	4095	1833.48	8415657	804.47	0	1815	186.89	857844	150.28	1265	4095	2418.78	603.04	14.67	11.93	49.1	0.622	15.85	3.1	185.06	175.53	14.67	1	1815	193.78	148.6	0.322	10	4095	1833.48	804.47	0.096	0.0909
Pac	93.42	1270	4095	2721.18	9777210	689.02	0	4081	1371.61	4928191	690.66	47	2280	259.36	931870	150.84	1270	4095	2721.18	689.02	11.13	10.48	39.04	0.77	11.54	3.21	54.09	14.96	12.28	47	2280	259.36	150.84	0.255	1	4081	1373.52	689.24	0.000822	0.017
Dip	129.44	1270	3874	2116.1	10533942	508.44	249	4095	1608.51	8007139	847.99	0	2344	131.23	653272	135.5	1270	3874	2116.1	508.44	14.19	14.84	57.97	0.484	19.02	2.94	179.76	33.52	15.18	1	2344	143.86	135.31	0.0954	249	4095	1608.51	847.99	0.206	0.285
Pac	101.9	1270	4095	2980.08	11678928	781.01	52	4095	2150.71	8428621	938.34	0	1292	159.99	626995	138.14	1270	4095	2980.08	781.01	12.42	11.29	40.13	0.795	11.71	3.33	61.5	65.38	12.79	1	1292	168.73	136.57	0.112	52	4095	2150.71	938.34	0.0226	0.138
Lep	87.68	1270	4095	3323.62	11207260	890.99	0	4095	1197.53	4038083	731.73	203	4095	3157.96	10648633	1022.6	1270	4095	3323.62	890.99	10.32	11.77	39.78	0.696	14.1	2.81	8.79	84.95	12.26	203	4095	3157.96	1022.6	0.337	1	4095	1254.45	699.62	0.346	0.295
Pac	121.48	1270	4095	2495.57	11659308	758.21	181	4095	1795.21	8387200	890.62	0	2494	232.58	1086609	149.97	1270	4095	2495.57	758.21	13.06	13.38	46.08	0.719	13.9	3.34	90.34	81.22	14	2	2494	232.83	149.86	0.111	181	4095	1795.21	890.62	0.129	0.0605
Dip	140.95	1271	4095	2479.13	13439340	675.18	3	4095	1993.76	10808154	898.55	0	1603	95.83	519510	107.68	1271	4095	2479.13	675.18	16.29	13.54	56.88	0.547	14.06	3.57	235.67	101.4	16.18	1	1603	109.88	108.4	0.0151	3	4095	1993.76	898.55	0.362	0.286
Lep	80.94	1276	4095	3348.58	10424138	858.87	0	4095	1336.52	4160586	757.87	973	4095	3435.06	10693329	818.65	1276	4095	3348.58	858.87	10	10	34.18	0.87	11.02	3.06	45.06	101.1	10.8	973	4095	3435.06	818.65	0.00179	9	4095	1338.24	756.83	0.0166	0.148
Pac	72.34	1270	4095	3186.69	8865381	924.08	427	4095	2542.75	7073919	946.18	0	1823	195.34	543435	130.79	1270	4095	3186.69	924.08	10.96	9.19	33.91	0.79	9.41	3.13	92.1	120.3	10.98	2	1823	196.12	130.47	0.173	427	4095	2542.75	946.18	0.11	0.00125
Pac	77.54	1271	4095	2762.94	8239092	701.83	102	4095	2280.25	6799701	858.86	8	1983	202.14	602796	112.54	1271	4095	2762.94	701.83	10.8	9.68	35.19	0.787	10.44	3.08	127.04	131.02	11.23	8	1983	202.14	112.54	0.289	102	4095	2280.25	858.86	0.0526	0.000307
Pac	100.73	1270	4095	2780.74	10772570	785.01	0	4095	2407.97	9328477	967.6	0	1412	188.49	730221	127.99	1270	4095	2780.74	785.01	12.42	13.71	45.95	0.599	13.01	3.14	101.27	129.53	14.43	1	1412	191.56	126.74	0.254	26	4095	2408.59	966.95	0.164	0.0967
Dip	136.27	1270	4095	2257.68	11832495	673.76	0	4095	1187.89	6225734	703.98	0	2297	127.43	667881	116.77	1270	4095	2257.68	673.76	13.54	14.19	54.57	0.575	12.46	3.73	243.39	127.88	14.26	1	2297	133.71	116.05	0.115	13	4095	1192.44	701.47	0.202	0.23
Pac	122.13	1271	4095	2634.65	12374929	732.62	105	4095	1311.92	6162066	681.86	0	3078	236.05	1108726	181.72	1271	4095	2634.65	732.62	12.09	13.71	45.78	0.732	12.65	3.51	177.02	181.12	13.77	1	3078	239.05	180.9	0.123	105	4095	1311.92	681.86	0.00926	0.0414
Lep	97.74	1273	4095	3141.36	11808384	873.88	24	4095	1468.8	5521230	743.78	402	4095	1793.7	6742518	547.9	1273	4095	3141.36	873.88	11.13	12.09	38.63	0.823	12.32	3.18	36.82	24.12	12.04	402	4095	1793.7	547.9	0.00828	24	4095	1468.8	743.78	0.0215	0.145
Pac	85.52	1274	4095	3280.82	10790604	845.19	18	4095	2132.26	7012993	983.66	0	1638	140.04	460607	130.26	1274	4095	3280.82	845.19	10.48	10.8	37.44	0.767	10.98	3.15	142.25	42.55	11.18	1	1638	146.83	129.59	0.187	18	4095	2132.26	983.66	0.13	0.16
Pac	107.2	1274	4095	2655.18	10947319	762.99	0	4095	1153.51	4755932	576.3	0	3030	212.38	875637	159.42	1274	4095	2655.18	762.99	13.87	11.77	43.74	0.704	13.54	3.18	236.96	43.7	14.49	1	3030	220.23	156.92	0.338	6	4095	1156.88	573.76	0.188	0.231
Dip	138.56	1273	4095	2472.05	13173538	659.53	0	4095	710.82	3787982	519.51	0	1791	170.04	906156	139.99	1273	4095	2472.05	659.53	14.84	12.9	52.31	0.636	11.11	3.98	182.78	51.64	14.72	1	1791	175.54	138.8	0.119	5	4095	713.1	518.78	0.027	0.279
Pac	97.64	1275	4095	2994.62	11244794	761.72	178	4095	1757.51	6599465	848.06	0	1625	102.27	384031	104.02	1275	4095	2994.62	761.72	12.09	11.45	39.2	0.798	11.58	3.28	153.06	61.32	12.04	1	1625	112.52	103.69	0.0215	178	4095	1757.51	848.06	0.0592	0.0496
Pac	87.96	1274	4095	2671.24	9036790	789.57	165	4095	1416.47	4791905	597.59	0	1542	246.27	833135	144.1	1274	4095	2671.24	789.57	12.74	9.51	39.19	0.72	14.85	2.75	222.8	90.47	12.59	1	1542	247.88	143.18	0.246	165	4095	1416.47	597.59	0.215	0.187
Pac	114.98	1274	4095	2742.06	12125382	750.64	74	4095	1879.34	8310457	822.98	0	1610	208.77	923203	121.59	1274	4095	2742.06	750.64	12.09	13.38	46.02	0.682	13.64	3.28	129.45	90.42	13.36	2	1610	208.87	121.54	0.106	74	4095	1879.34	822.98	0.0445	0.15
Pac	91.71	1279	4095	3036.49	10709683	788.28	258	4095	2207.01	7784111	785.31	0	2256	113.44	400119	117.5	1279	4095	3036.49	788.28	11.77	10.96	39.27	0.747	11.77	3.15	139.92	103.96	11.9	1	2256	115.94	117.56	0.0551	258	4095	2207.01	785.31	0.0395	0.0565
Pac	94.83	1274	4095	2538.76	9258873	681.54	28	4095	1726.01	6294743	746.81	0	1410	274.59	1001431	161.03	1274	4095	2538.76	681.54	10.16	12.26	41.22	0.701	12.43	3.12	96.41	112.84	12.18	1	1410	274.74	160.95	0.0233	28	4095	1726.01	746.81	0.138	0.0638
Dip	146.83	1273	4095	2335.59	13189055	676.84	0	4095	1551.02	8758590	881.08	0	2328	126.03	711709	107.13	1273	4095	2335.59	676.84	17.25	13.38	68.32	0.395	17.27	3.29	190.41	107.46	17.24	1	2328	132.71	105.82	0.426	2	4095	1559.86	875.75	0.389	0.576
Dia	134.48	1273	4095	2404.59	12436552	632.65	0	4095	1921.07	9935752	1096.74	0	1970	106.78	552255	185.96	1273	4095	2404.59	632.65	16.45	13.71	64.07	0.412	11.41	3.87	40.18	106.05	16.42	1	1970	189.13	213.73	0.748	1	4095	2056.67	1004.42	0.354	0.253
Pac	108.66	1273	4095	2576.27	10766246	732.47	0	1802	294.88	1232294	227.03	0	2053	185.72	776115	130.09	1273	4095	2576.27	732.47	11.77	12.42	49.71	0.553	13.09	3.25	252.17	130.37	14.1	1	2053	185.76	130.08	0.234	1	1802	322.17	218	0.0263	0.107
Pac	93.29	1273	4095	3080.53	11052942	786.97	0	4095	1851.78	6644190	784.51	0	1828	132.6	475781	116.08	1273	4095	3080.53	786.97	10.8	11.45	39.61	0.747	12.52	3.08	129.32	131.42	11.94	1	1828	142.36	114.36	0.0197	47	4095	1852.3	784.01	0.23	0.184
Zyg	90.07	1275	4095	3185.77	11035506	866.24	0	4095	1847.15	6398544	776.24	41	2373	412.44	1428700	196.85	1275	4095	3185.77	866.24	10.32	12.09	36.97	0.828	11.88	3.11	104.95	132.29	12.06	41	2373	412.44	196.85	0.0781	2	4095	1870.37	752.8	0.00869	0.00118
Zyg	87.47	1276	4095	3267.03	10990282	854	0	4014	1357.63	4567074	564.89	0	1448	160.26	539111	104.84	1276	4095	3267.03	854	10.16	11.29	35.56	0.869	11.69	3.09	43.47	149.72	11.18	1	1448	161.65	104.22	0.0255	2	4014	1358.44	564.09	0.0986	0.00949
Dip	113.08	1273	4095	2302.65	10014221	672.95	0	4095	1027.56	4468858	520.15	0	1540	263.78	1147170	156.12	1273	4095	2302.65	672.95	11.93	13.54	62.95	0.359	12.74	3.36	195.49	163.41	13.45	1	1540	265.43	155.2	0.0565	9	4095	1028.74	519.28	0.135	0.293
Dip	112.56	1274	4095	2107.76	9124483	501.7	4	4095	788.59	3413788	469.53	0	2227	182.51	790094	146.58	1274	4095	2107.76	501.7	13.38	12.9	61.89	0.369	17.03	2.9	247.12	178.44	14.27	1	2227	188.66	145.09	0.0774	4	4095	788.59	469.53	0.0625	0.019
Zyg	82.01	1281	4095	3307.52	10431930	800.69	333	4095	2329.4	7346943	807.41	121	2413	938.02	2958511	292.25	1281	4095	3307.52	800.69	10	10.64	34.61	0.86	11.66	2.99	143.98	28.76	11.21	121	2413	938.02	292.25	0.00602	333	4095	2329.4	807.41	0.0626	0.164
Zyg	73.79	1280	4095	3591.71	10193270	813.45	94	4095	1985.4	5634557	830.8	0	1078	121.02	343454	102.62	1280	4095	3591.71	813.45	9.84	9.84	32.77	0.863	10.49	2.99	32.01	51.34	10.12	1	1078	132.1	100.15	0.2	94	4095	1985.4	830.8	0.0687	0.00348
Pac	125.04	1279	4095	2396.41	11524317	682.08	0	4095	1276.76	6139919	808.33	0	2011	255.19	1227231	183.49	1279	4095	2396.41	682.08	14.67	13.87	55.97	0.502	10.38	3.92	217.18	59.97	14.85	1	2011	260.78	181.51	0.228	1	4095	1435.57	711.83	0.2	0.542
Dia	87.37	1279	3844	2321.57	7800469	586.08	72	4095	2016.54	6775571	1192.24	0	1318	15.09	50711	56.29	1279	3844	2321.57	586.08	12.58	11.77	43.67	0.576	10.62	3.24	178.09	96.43	12.44	1	1318	55.97	97.28	0.507	72	4095	2016.54	1192.24	0.161	0.146
Pac	115.81	1281	4095	2708.54	12063849	809.2	0	2268	391.46	1743576	290.03	0	3036	176.55	786350	122.61	1281	4095	2708.54	809.2	12.09	15.16	49.19	0.601	16.23	3.01	128.72	108.53	16.8	1	3036	180.65	121.01	0.142	1	2268	431.36	274.73	0.0853	0.354
Zyg	75.46	1279	4095	3077.94	8932180	838.93	93	4095	1508.98	4379070	698.49	0	1807	131.57	381808	84.71	1279	4095	3077.94	838.93	9.51	11.45	35.42	0.756	12.27	2.8	146.44	114.57	11.72	1	1807	133.36	83.87	0.206	93	4095	1508.98	698.49	0.167	0.113
Dip	129.49	1279	4095	2665.49	13274130	633.64	0	4095	1150.45	5729238	625.78	0	1320	119.86	596914	107.02	1279	4095	2665.49	633.64	13.54	13.06	48.58	0.69	14.01	3.43	70.66	129.8	13.81	1	1320	128.31	105.72	0.287	2	4095	1150.68	625.63	0.0559	0.00593
Pac	115.16	1279	4095	2608.77	11554226	696.31	119	4095	2135.15	9456601	912.4	0	1600	167.62	742380	140.09	1279	4095	2608.77	696.31	11.93	13.87	44.86	0.719	13.91	3.25	183.67	156.43	14.04	1	1600	178.16	137.77	0.334	119	4095	2135.15	912.4	0.0186	0.175
Zyg	74.81	1279	4095	3328.23	9575330	874.77	334	4095	2080.82	5986513	686.59	0	841	246.97	710523	99.7	1279	4095	3328.23	874.77	10.16	9.35	32.88	0.869	10.21	3.05	20.93	178.65	10.48	3	841	247.48	99.16	0.0879	334	4095	2080.82	686.59	0.00505	0.049
Pac	88.85	1117	4095	2489.26	8505800	771.02	383	4095	2523.66	8623347	966.13	0	1333	38.94	133061	65.24	1117	4095	2489.26	771.02	12.26	11.45	40.26	0.689	12.91	2.96	112.1	34.55	13.84	1	1333	57.16	72.15	0.316	383	4095	2523.66	966.13	0.149	0.0997
Pac	112.48	1121	4095	2403.9	10399288	707.66	0	4095	1407.26	6087805	740.93	0	2103	244.86	1059270	157.83	1121	4095	2403.9	707.66	11.13	12.58	44.2	0.724	13.86	3.21	46.46	37.53	13.83	3	2103	245.03	157.75	0.237	1	4095	1447.41	711.71	0.0893	0.202
Pac	110.82	1117	3766	2078.25	8857483	522.87	0	4095	1535.25	6543254	742.92	0	1678	159.97	681771	108.57	1117	3766	2078.25	522.87	12.58	13.22	48.88	0.583	16	2.97	43.93	56.98	13.25	1	1678	161.83	107.82	0.344	8	4095	1539.23	739.76	0.113	0.000659
Zyg	70.1	1117	4095	2092.53	5641474	748.08	470	4095	1687.73	4550124	713.88	119	3037	539.75	1455166	323.64	1117	4095	2092.53	748.08	12.9	8.22	44.04	0.454	15.63	2.39	208.13	52.49	12.88	119	3037	539.75	323.64	0.2	470	4095	1687.73	713.88	0.516	0.443
Pac	89.94	1118	4095	2363.14	8174101	624.38	216	4095	1741.26	6023006	685.99	0	2059	216.76	749778	150.34	1118	4095	2363.14	624.38	11.29	11.13	39.48	0.725	11.63	3.14	134.82	73.18	12.09	1	2059	217.52	150.06	0.0316	216	4095	1741.26	685.99	0.131	0.238
Dip	99.98	1118	4095	2136.22	8213752	729.94	44	4095	959.74	3690185	563.81	0	1759	75.44	290082	86.16	1118	4095	2136.22	729.94	12.74	11.93	57.16	0.384	18.91	2.59	101.41	75.05	13.66	1	1759	85.32	86.9	0.112	44	4095	959.74	563.81	0.0466	0.147
Pac	71.58	1118	4095	2663.61	7332911	645.99	356	4095	2161.65	5951026	847.15	10	1454	283.58	780701	141.37	1118	4095	2663.61	645.99	10.48	9.68	34.15	0.771	10.08	3.01	80.86	101.76	10.4	10	1454	283.58	141.37	0.332	356	4095	2161.65	847.15	0.0108	0.0264
Zyg	73.79	1117	4095	2959.87	8400120	785.59	98	3871	1953.24	5543307	670.28	0	2086	250.68	711431	114.98	1117	4095	2959.87	785.59	9.68	9.68	34.16	0.795	10.33	3.02	93.29	123.63	10.2	2	2086	251.3	114.44	0.281	98	3871	1953.24	670.28	0.0373	0.154
Lep	58.58	1117	4095	2256.52	5083935	669.51	0	2406	290	653372	389.26	422	3924	2206.24	4970664	620.62	1117	4095	2256.52	669.51	8.38	9.68	29.22	0.862	10.16	2.71	73	171.23	9.56	422	3924	2206.24	620.62	0.0679	1	2406	371.02	404.72	0.0507	0.417
Pac	78.84	1018	4095	2551.3	7735528	790.79	87	4095	1632.42	4949486	716.62	0	1057	160.36	486210	108.03	1018	4095	2551.3	790.79	9.51	11.45	36.75	0.734	12.04	2.89	141.24	28.42	11.48	1	1057	163.43	106.74	0.0179	87	4095	1632.42	716.62	0.262	0.117
Lep	85.42	1019	4095	2382.09	7825169	729.94	86	4095	1211.96	3981276	703.38	398	4095	1819.64	5977505	530.64	1019	4095	2382.09	729.94	10.64	10.8	36.91	0.788	11.8	3.04	28.93	37.33	10.96	398	4095	1819.64	530.64	0.101	86	4095	1211.96	703.38	0.129	0.383
Zyg	70.2	1021	4095	2753.03	7433175	774.68	304	4095	1809.02	4884355	621.43	0	751	134.12	362132	84.82	1021	4095	2753.03	774.68	10	8.87	32.79	0.821	9.64	3.04	95.53	39.55	9.87	1	751	138.8	82.44	0.0826	304	4095	1809.02	621.43	0.203	0.158
Zyg	75.95	1018	4095	2455.96	7173857	714.55	189	3053	1389.81	4059632	521.58	0	1881	144.33	421587	131.03	1018	4095	2455.96	714.55	10.32	10	34.22	0.815	10.17	3.08	235.37	48.13	10.45	1	1881	149.66	130.41	0.336	189	3053	1389.81	521.58	0.154	0.062
Pac	81.07	1018	4095	2207.25	6882201	675.73	49	4095	2234.08	6965873	906.56	0	1407	207.56	647170	120.86	1018	4095	2207.25	675.73	9.68	11.61	38.33	0.693	12.5	2.87	71.74	51.55	11.74	6	1407	207.83	120.7	0.298	49	4095	2234.08	906.56	0.142	0.287
Pac	51.02	1018	4095	2017.83	3958991	793.03	0	4095	602.75	1182603	510.65	0	1134	127.51	250168	95.78	1018	4095	2017.83	793.03	9.03	8.22	36.1	0.492	11.85	2.34	205.63	59.26	9.08	1	1134	130.23	94.95	0.234	1	4095	614.02	508.64	0.277	0.35
Pac	69.19	1020	4095	2536.21	6748859	707.04	133	3869	1478.45	3934167	588.76	0	1070	162.9	433487	79.13	1020	4095	2536.21	707.04	9.19	10.16	32.39	0.829	10.39	2.91	130.12	80.49	10.35	4	1070	163.03	79.03	0.023	133	3869	1478.45	588.76	0.0802	0.0225
Dip	118.78	1018	3613	1757.09	8026395	441.36	317	4095	1539.24	7031250	691.14	0	859	88.3	403352	79	1018	3613	1757.09	441.36	14.51	11.93	67.81	0.325	12.82	3.43	163.64	98.11	14.42	1	859	101.04	76.51	0.195	317	4095	1539.24	691.14	0.03	0.151
Pac	72.65	1018	4095	2546.64	7115314	792.06	181	4095	2510.88	7015410	928.24	0	1061	125.97	351964	76.36	1018	4095	2546.64	792.06	10.32	10.16	35.25	0.735	10.33	2.99	138	101.27	10.44	1	1061	126.42	76.12	0.0825	181	4095	2510.88	928.24	0.123	0.00693
Zyg	69.76	1019	4095	2363.43	6341080	706.09	275	4095	1541.21	4135055	596.46	0	1116	252.65	677857	194.58	1019	4095	2363.43	706.09	8.87	10.32	32.54	0.828	10.78	2.87	246.96	104.54	10.46	1	1116	259.91	192.52	0.352	275	4095	1541.21	596.46	0.0643	0.0374
Pac	93.16	1018	3294	1938.06	6944067	559.76	230	4095	1888.53	6766600	792.46	0	2004	130.07	466057	125.63	1018	3294	1938.06	559.76	11.13	11.93	42.08	0.661	12.54	3.08	216.82	109.56	12.58	1	2004	136.11	125.27	0.0866	230	4095	1888.53	792.46	0.254	0.196
Dip	65.84	1018	3463	1437.97	3640946	374.06	226	4095	1629.7	4126402	593.31	0	1833	302.53	766018	161.48	1018	3463	1437.97	374.06	12.26	10.32	58.88	0.239	15.77	2.31	125.02	111.32	12.27	2	1833	303.49	160.84	0.172	226	4095	1629.7	593.31	0.108	0.251
Pac	121.06	1018	3725	1911.96	8902092	494.68	0	4095	1557.32	7250888	770.53	0	1357	155.21	722660	101.38	1018	3725	1911.96	494.68	15.32	11.93	53.37	0.534	11.25	3.7	89.88	127.11	16.31	2	1357	155.65	101.19	0.0742	2	4095	1592.9	742.03	0.21	0.376
Pac	64.33	1019	4095	2584.1	6393071	688.03	32	3230	1093.48	2705278	539.03	0	1739	155.76	385346	100.07	1019	4095	2584.1	688.03	9.35	9.35	31.47	0.816	10.4	2.81	129.65	125.14	9.97	1	1739	157.09	99.45	0.0262	32	3230	1093.48	539.03	0.118	0.113
Pac	68.77	1020	3709	2468.19	6528368	647.54	369	4095	2526.1	6681547	973.05	0	1540	177.48	469426	94.33	1020	3709	2468.19	647.54	9.68	9.68	33.19	0.785	10.11	2.94	48.66	131.72	10.13	1	1540	180.41	92.28	0.23	369	4095	2526.1	973.05	0.146	0.183
Pac	85.16	1019	3707	2096.86	6867230	560.02	303	4095	1938	6346943	666.36	0	2297	266.32	872190	179.73	1019	3707	2096.86	560.02	11.29	11.13	38.17	0.735	11.18	3.11	172.44	133.47	11.34	1	2297	270.03	178.18	0.468	303	4095	1938	666.36	0.0797	0.0445
Pac	62.38	1018	3513	1880.63	4511643	601.16	481	4095	2375.67	5699221	772.69	0	763	137.1	328907	78.72	1018	3513	1880.63	601.16	11.29	9.03	40	0.49	7.02	3.36	181.29	140.42	11.17	2	763	137.33	78.58	0.352	481	4095	2375.67	772.69	0.153	0.0493
Pac	81.33	1018	4095	2204.84	6896734	657.52	256	4095	2361.55	7386938	808.03	0	1532	141.16	441546	112.71	1018	4095	2204.84	657.52	13.38	9.03	41.64	0.59	13.96	2.72	187.18	146.71	13.5	1	1532	143.69	112.1	0.255	256	4095	2361.55	808.03	0.227	0.00504
Pac	106.84	1018	3640	1637.82	6729788	464.88	188	4095	1294.3	5318291	587.95	0	2714	129.88	533679	135.98	1018	3640	1637.82	464.88	12.74	12.26	64.29	0.325	13.38	3.19	209.66	143.69	12.94	1	2714	141.11	136.03	0.139	188	4095	1294.3	587.95	0.144	0.151
Pac	65.84	1018	4095	2376.49	6017280	668.77	155	4095	2001	5066532	808.82	0	1519	161.95	410069	100.39	1018	4095	2376.49	668.77	10	9.68	31.86	0.815	10.01	2.89	89.2	149.88	10.09	1	1519	164.49	99.09	0.0219	155	4095	2001	808.82	0.0637	0.0769
Dip	97.95	1018	3958	1615.12	6084151	409.3	287	4095	1308.03	4927351	591.69	0	1190	180.75	680886	128.39	1018	3958	1615.12	409.3	12.74	12.09	50.34	0.486	5.42	4.8	146.26	158.02	12.93	1	1190	182.25	127.85	0.213	287	4095	1308.03	591.69	0.0758	0.224
Pac	98.16	1018	3373	1595.52	6023083	405.6	63	4095	1294.55	4886936	543.06	0	1719	243.36	918667	144.44	1018	3373	1595.52	405.6	11.93	12.74	70.17	0.25	18.87	2.57	137.76	164.92	13.86	1	1719	244.2	143.98	0.0966	63	4095	1294.55	543.06	0.31	0.338
Pac	99.59	1019	3636	1879.69	7199199	523.86	217	4095	1304.54	4996395	560.87	0	1240	201.6	772114	130.59	1019	3636	1879.69	523.86	12.9	10.96	47.38	0.557	11.23	3.36	192.29	170.54	13.22	1	1240	207.06	128	0.0432	217	4095	1304.54	560.87	0.0222	0.0834
Pac	86.43	910	3813	2066.83	6870127	653.86	0	4022	1169.08	3886034	657.06	0	1684	123.74	411321	118.53	910	3813	2066.83	653.86	10.64	11.13	39.03	0.713	13.03	2.91	239.37	5.08	12.72	1	1684	125.33	118.45	0.221	2	4022	1198.65	638.13	0.401	0.468
Pac	79.59	909	4095	2224.51	6809230	803.34	137	4095	1455.64	4455711	701.18	0	1726	150.47	460581	117.96	909	4095	2224.51	803.34	9.68	11.61	36.65	0.745	11.99	2.91	86.81	14.08	11.56	1	1726	151.91	117.59	0.167	137	4095	1455.64	701.18	0.314	0.2
Zyg	76.13	909	3784	2410.24	7057174	631.04	169	4095	1602.21	4691277	577.53	0	811	118.61	347300	89.54	909	3784	2410.24	631.04	10.32	9.68	33.86	0.834	10.31	3.07	41.17	25.15	10.34	1	811	123.51	88	0.276	169	4095	1602.21	577.53	0.149	0.181
Zyg	80.5	909	4095	2536.05	7851623	843.38	185	3875	1505.86	4662152	546.04	0	1548	146.07	452248	111.18	909	4095	2536.05	843.38	10.64	10.48	35.75	0.791	10.87	3.07	180.96	33.9	10.87	1	1548	149.01	110.32	0.288	185	3875	1505.86	546.04	0.0631	0.0651
Pac	74.29	909	3893	1912.46	5463908	596.61	291	4095	1931.08	5517097	788.77	9	1597	197.85	565252	139.87	909	3893	1912.46	596.61	9.51	10.16	37.28	0.672	12.12	2.79	17.15	37.15	10.98	9	1597	197.85	139.87	0.251	291	4095	1931.08	788.77	0.261	0.291
Zyg	68.77	912	4095	2382.08	6300601	752.04	109	3776	1375.47	3638114	612.35	6	756	139.66	369396	77.89	912	4095	2382.08	752.04	8.87	10.48	32.65	0.811	10.71	2.86	75.95	66.3	10.47	6	756	139.66	77.89	0.153	109	3776	1375.47	612.35	0.0393	0.0292
Pac	71.3	909	4095	2293.38	6288447	749.12	440	4095	2254.46	6181728	935.79	0	3324	126.77	347611	156.14	909	4095	2293.38	749.12	9.84	10	32.72	0.837	10.48	2.94	83.92	86.91	9.99	1	3324	132.57	157.25	0.147	440	4095	2254.46	935.79	0.0733	0.159
Dip	121.82	910	4070	1669.91	7823538	561.81	31	4095	1434.6	6721085	840.92	0	2263	79.08	370482	95.1	910	4070	1669.91	561.81	14.67	12.9	61.49	0.405	5.39	5.36	109.46	83.96	14.74	1	2263	91.91	96.6	0.222	31	4095	1434.6	840.92	0.0321	0.136
Pac	78.13	909	4026	2350.34	7062777	656.34	58	3928	1570.43	4719139	617.28	0	1517	233.35	701219	146.31	909	4026	2350.34	656.34	9.19	11.29	34.71	0.815	11.52	2.94	192.35	90.05	11.29	1	1517	237.7	144.12	0.414	58	3928	1570.43	617.28	0.0265	0.081
Pac	82.16	909	1882	1248.44	3945063	197.31	324	4095	1428	4512491	614.41	42	1285	283.24	895027	121.77	909	1882	1248.44	197.31	11.29	12.09	60.51	0.282	15.06	2.64	70.05	95.1	12.45	42	1285	283.24	121.77	0.215	324	4095	1428	614.41	0.162	0.0813
Pac	98.18	909	4095	1900.93	7177900	708.08	255	4095	1796.04	6781844	835.38	0	1152	125.88	475310	95.69	909	4095	1900.93	708.08	11.29	12.42	46.37	0.574	15.06	2.88	162.53	95.11	12.67	1	1152	130.83	94.17	0.0568	255	4095	1796.04	835.38	0.231	0.174
Dip	103.88	910	3379	1638.93	6547518	463.13	35	4095	1156.51	4620272	665.98	0	1345	89.43	357264	77.95	910	3379	1638.93	463.13	12.09	11.61	51.55	0.491	11.88	3.34	226.55	99.66	13	1	1345	96.22	76.71	0.17	35	4095	1156.51	665.98	0.205	0.0625
Zyg	68.02	912	3439	2277.99	5959219	574.09	0	3388	1005.12	2629407	520.11	0	1971	156.82	410229	173.9	912	3439	2277.99	574.09	8.87	9.68	31.62	0.855	10.82	2.83	75.36	110.79	10.68	1	1971	164.88	174.55	0.0523	2	3388	1007.82	518.19	0.0791	0.0986
Dip	125.25	909	3944	1735.39	8359393	544.79	0	4095	1469.63	7079213	815.37	0	1144	151.26	728612	107.86	909	3944	1735.39	544.79	13.71	12.58	49.64	0.639	14.09	3.36	35.9	112.61	14.78	2	1144	151.45	107.79	0.273	45	4095	1469.94	815.18	0.0556	0.146
Pac	88.95	909	4095	1939.45	6634843	664.25	234	4095	1856.78	6352045	706.73	0	4095	246.24	842386	198.66	909	4095	1939.45	664.25	11.61	11.61	41.56	0.647	11.5	3.14	118.65	119.24	12.16	2	4095	246.31	198.65	0.4	234	4095	1856.78	706.73	0.176	0.0654
Dip	119.84	909	3696	1660.35	7652549	511.9	69	4095	1298.37	5984180	678.77	0	1143	125.52	578514	95.39	909	3696	1660.35	511.9	13.54	12.42	52.49	0.547	13.39	3.38	155.38	129.31	13.48	1	1143	134.48	92.43	0.0121	69	4095	1298.37	678.77	0.0139	0.0252
Lep	90.38	910	4095	2242.05	7793370	723.99	0	3844	683.03	2374207	465.43	446	4095	2871.9	9982722	886.96	910	4095	2242.05	723.99	11.29	10.8	36.7	0.843	10.86	3.26	200.9	138.47	11.43	446	4095	2871.9	886.96	0.0526	1	3844	702.43	457.33	0.0495	0.0276
Dip	104.58	909	3069	1477.95	5944312	381.53	37	4095	1169.13	4702248	571.46	0	2375	176.09	708231	153.1	909	3069	1477.95	381.53	12.09	13.87	55.01	0.434	15.6	2.92	91.8	143.7	14.01	1	2375	181.5	152.25	0.538	37	4095	1169.13	571.46	0.411	0.361
Pac	101.28	909	3631	1501.64	5848899	431.49	91	4095	1224.55	4769631	585.86	0	3090	235.57	917543	175.37	909	3631	1501.64	431.49	11.29	13.06	55.64	0.411	14.02	3.03	83.67	150.25	13.49	1	3090	237.46	174.79	0.0334	91	4095	1224.55	585.86	0.335	0.414
Pac	104.97	910	3590	1765.01	7125357	523.94	81	4095	1263.09	5099086	692.23	0	1811	194.72	786078	136.98	910	3590	1765.01	523.94	12.74	11.45	47.69	0.58	10.84	3.51	138.08	155.88	13.16	1	1811	196.18	136.45	0.0879	81	4095	1263.09	692.23	0.00991	0.134
Lep	86.82	1303	4095	3022.74	10092943	846.62	27	4095	1288.24	4301439	680.87	618	4095	2688.58	8977155	838.36	1303	4095	3022.74	846.62	10.48	11.29	35.55	0.863	11.69	3.08	32.58	28.66	11.27	618	4095	2688.58	838.36	0.182	27	4095	1288.24	680.87	0.189	0.065
Zyg	76.03	1303	4095	3385.88	9900326	845.92	0	3511	1213.43	3548055	549.34	46	1581	319.96	935557	151.1	1303	4095	3385.88	845.92	9.84	9.84	33.59	0.847	10.72	3	184.52	54.9	10.26	46	1581	319.96	151.1	0.273	8	3511	1216.34	546.77	0.188	0.0498
Lep	56.97	1308	4095	2346.93	5142125	533.27	0	1466	169.34	371022	288.49	277	2745	1572.75	3445888	435.88	1308	4095	2346.93	533.27	9.19	8.22	29.92	0.799	9.14	2.82	216.01	73.81	9.15	277	2745	1572.75	435.88	0.193	1	1466	327.76	330.39	0.00797	0.573
Pac	61.21	1305	4095	2837.52	6679521	689.56	134	4095	1945.15	4578884	705.61	23	1654	235.1	553426	138.71	1305	4095	2837.52	689.56	8.87	9.35	29.94	0.858	9.58	2.85	179.05	74.56	9.23	23	1654	235.1	138.71	0.431	134	4095	1945.15	705.61	0.138	0.0808
Pac	100.37	1306	4095	2514.94	9707656	711.12	0	4095	2033.04	7847548	832.41	0	1459	186.81	721094	116.25	1306	4095	2514.94	711.12	11.45	12.09	43.79	0.658	12.9	3.15	122.73	65.34	12.75	1	1459	187.83	115.74	0.132	4	4095	2058.1	806.14	0.192	0.0898
Lep	60.58	1303	4095	2644.78	6162334	716.86	0	4095	756.28	1762128	673.76	997	4095	3430.92	7994040	584.37	1303	4095	2644.78	716.86	9.03	8.71	29.95	0.849	9.39	2.87	228.98	91.98	9.4	997	4095	3430.92	584.37	0.0048	1	4095	800.97	667.07	0.0302	0.2
Zyg	69.29	1305	4095	3248.95	8658454	893.39	0	3847	1438.49	3833580	643.66	64	2358	364.94	972574	167.44	1305	4095	3248.95	893.39	9.51	9.68	33.78	0.763	10.04	2.96	193.12	99.8	10	64	2358	364.94	167.44	0.0932	1	3847	1479.58	604.43	0.15	0.337
Pac	83.18	1303	4095	3033.62	9704561	755.86	87	4095	2248.67	7193510	898.38	0	923	174.1	556961	103.87	1303	4095	3033.62	755.86	11.77	9.68	36.91	0.767	10.48	3.18	160.72	106.45	11.72	1	923	180.25	100.31	0.391	87	4095	2248.67	898.38	0.0165	0.116
Pac	67.08	1304	4095	3013.35	7774435	759.06	151	4095	1715.57	4426163	667.89	66	1859	238.46	615228	122.64	1304	4095	3013.35	759.06	9.03	9.68	32.32	0.807	9.91	2.94	103.29	111.61	9.71	66	1859	238.46	122.64	0.0249	151	4095	1715.57	667.89	0.0641	0.00518
Pac	91.24	1303	4095	2647.01	9288370	671.84	0	4095	1598.12	5607816	755.73	0	4095	116.53	408901	165.37	1303	4095	2647.01	671.84	10.96	11.13	41.27	0.673	14.68	2.81	210.51	111.58	12.55	1	4095	121.08	166.93	0.332	1	4095	1634.93	723.95	0.175	0.246
Pac	104.55	1303	4095	2457.32	9880864	646.02	123	4095	1480.47	5952979	605.39	0	1014	140.96	566785	96.32	1303	4095	2457.32	646.02	11.29	14.84	45.77	0.627	19.34	2.62	225.49	160.12	14.85	1	1014	142.98	95.5	0.482	123	4095	1480.47	605.39	0.351	0.282
Lep	99.98	1303	4095	3045.53	11710062	955.26	0	3616	1131.81	4351804	769.96	31	4095	2080.76	8000531	1038.29	1303	4095	3045.53	955.26	12.42	14.51	54.69	0.42	19.33	2.57	176.11	170.37	15.1	31	4095	2080.76	1038.29	0.794	1	3616	1386.37	610.95	0.65	0.843
Dip	131.98	1303	4095	2342.28	11889430	599.67	0	4095	1193.59	6058662	613.13	0	2122	116.24	590019	116.4	1303	4095	2342.28	599.67	14.03	14.67	56.27	0.524	14.5	3.4	131.31	182.47	15.08	1	2122	122.64	116.23	0.154	4	4095	1194.06	612.79	0.218	0.229
Pac	70.65	1178	4095	3236.39	8793259	932.04	243	4095	1857.04	5045566	808.96	0	829	100.69	273575	68.3	1178	4095	3236.39	932.04	9.51	9.51	33.18	0.807	10.22	2.97	128.99	46.28	10.04	1	829	102.73	67.45	0.296	243	4095	1857.04	808.96	0.177	0.137
Pac	75.4	1177	3773	1837.22	5327926	436.47	530	4095	1505.02	4364544	564.55	0	1386	210.56	610618	131.96	1177	3773	1837.22	436.47	11.29	11.77	52.96	0.338	12.86	2.73	196.91	52.87	12.79	1	1386	212.17	131.17	0.147	530	4095	1505.02	564.55	0.101	0.208
Zyg	67.11	1177	4095	2558.53	6603568	660.25	298	4024	1582.31	4083933	575.21	82	2490	269.39	695284	117.96	1177	4095	2558.53	660.25	10.8	8.71	33.58	0.748	9.93	2.93	226.73	75.86	11.47	82	2490	269.39	117.96	0.11	298	4024	1582.31	575.21	0.159	0.248
Pac	66.1	1177	4095	3316.73	8431126	897.05	346	4095	2524.21	6416551	992.91	0	2214	254.36	646574	171.52	1177	4095	3316.73	897.05	9.84	9.35	31.52	0.836	10.24	2.87	99.85	77.54	10.76	5	2214	254.46	171.47	0.0433	346	4095	2524.21	992.91	0.0156	0.1
Lep	63.6	1178	4095	2567.32	6279665	825.5	235	4095	1438.1	3517583	649.45	515	4095	2670.35	6531671	671.05	1178	4095	2567.32	825.5	10.64	8.22	31.32	0.815	8.99	3	235.13	85.42	10.66	515	4095	2670.35	671.05	0.12	235	4095	1438.1	649.45	0.241	0.174
Pac	66.93	1178	4095	3050.26	7851368	874.73	202	4095	2045.72	5265679	919.28	0	2709	140.67	362075	121.18	1178	4095	3050.26	874.73	9.03	9.68	31.86	0.829	10.36	2.87	67.44	92.4	9.8	1	2709	143	120.81	0.163	202	4095	2045.72	919.28	0.171	0.0881
Pac	102.73	1177	4095	2280.7	9011057	599.55	0	4095	1168.57	4617034	625.47	0	3122	206.85	817275	136.38	1177	4095	2280.7	599.55	13.87	10.8	42.65	0.71	11.43	3.38	27.04	100.04	13.73	1	3122	208.01	135.87	0.0576	7	4095	1168.87	625.28	0.0246	0.0447
Zyg	67.68	1179	4095	2923.04	7608661	726.81	190	4095	1607.3	4183807	625.15	0	1976	272.37	708968	127.27	1179	4095	2923.04	726.81	9.51	10.32	32.18	0.821	10.34	2.89	150.04	99.72	10.29	5	1976	272.68	127	0.257	190	4095	1607.3	625.15	0.0256	0.0528
Pac	85.39	1180	3549	2303.99	7566319	541.19	224	4095	1702.17	5589928	667.52	0	2817	232.45	763372	162.28	1180	3549	2303.99	541.19	10.8	11.45	38.8	0.713	12.21	2.98	67.63	106.99	11.34	5	2817	233.16	162.01	0.238	224	4095	1702.17	667.52	0.147	0.166
Dip	107.85	1177	3557	1967.97	8163131	467.59	301	4095	1516.75	6291484	712.19	0	2200	246.48	1022389	167.41	1177	3557	1967.97	467.59	10.8	14.19	52.24	0.497	13.8	3.15	58.05	109.99	14.29	1	2200	250.03	165.96	0.335	301	4095	1516.75	712.19	0.27	0.362
Lep	63.42	1177	4095	2842.63	6933184	841.02	115	3528	1292.3	3151909	532.93	1198	4095	3175.99	7746246	735.57	1177	4095	2842.63	841.02	8.87	9.03	30.04	0.883	9.49	2.92	214.1	109.84	9.29	1198	4095	3175.99	735.57	0.0551	115	3528	1292.3	532.93	0.102	0.292
Pac	76.86	1177	4095	2801.91	8282435	858.39	334	4095	1953.06	5773244	775.69	0	1294	160.77	475237	95.83	1177	4095	2801.91	858.39	11.29	10	35.6	0.762	10.68	3.03	139.77	133.58	11.29	2	1294	161.92	95.2	0.0507	334	4095	1953.06	775.69	0.1	0.0775
Pac	88.43	1178	4013	2218.82	7546194	581.6	106	4095	1061.64	3610642	450.98	4	2208	250.31	851313	149.42	1178	4013	2218.82	581.6	10.48	11.61	41.04	0.66	12.24	3.03	202.26	141.55	11.85	4	2208	250.31	149.42	0.0249	106	4095	1061.64	450.98	0.0212	0.154
Pac	75.64	1177	3912	2125.72	6183708	560.9	289	4095	1664.58	4842254	678.51	4	1151	210.57	612539	110.11	1177	3912	2125.72	560.9	10.32	11.45	44.03	0.49	11.7	2.87	218.51	147.77	11.58	4	1151	210.57	110.11	0.103	289	4095	1664.58	678.51	0.0375	0.126
Pac	92.41	1177	4095	2453.13	8718435	714.73	34	4095	1733.5	6160871	709.72	0	1595	121.61	432205	101.09	1177	4095	2453.13	714.73	11.29	12.42	41.56	0.672	12.15	3.11	111.33	164.35	12.32	1	1595	126.82	99.98	0.0798	34	4095	1733.5	709.72	0.177	0.324
Pac	82.09	1154	3402	2312.56	7300743	530	210	4095	2075.4	6552035	762.09	0	1384	182.31	575568	130.58	1154	3402	2312.56	530	10.32	9.84	35.97	0.797	10.92	3.09	145.19	4.68	11.53	2	1384	182.43	130.55	0.16	210	4095	2075.4	762.09	0.0722	0.104
Zyg	84.74	1155	4095	2939.27	9579081	818.48	0	4095	1807.13	5889435	893.49	0	2455	824.12	2685815	418.28	1155	4095	2939.27	818.48	11.13	11.45	39.75	0.674	13.74	2.8	69.65	8.09	12.8	1	2455	851.02	397.22	0.627	1	4095	1950.14	763.29	0.452	0.636
Pac	99.64	1155	3500	2191.59	8398173	511.82	64	4095	1582.98	6065977	644.66	0	2871	239.75	918707	180.37	1155	3500	2191.59	511.82	12.42	11.45	43.22	0.67	11.77	3.28	209.05	22.51	12.55	1	2871	243.24	179.32	0.223	64	4095	1582.98	644.66	0.0187	0.015
Pac	83.2	1155	4095	2833.46	9067074	765.69	120	4095	1960.11	6272351	762.65	0	1691	160.48	513532	124.11	1155	4095	2833.46	765.69	10.8	11.93	37.42	0.747	12.7	2.89	171.29	54.42	11.86	1	1691	163.23	123.36	0.0527	120	4095	1960.11	762.65	0.0795	0.00838
Dip	89.13	1154	3884	1699.49	5825835	461.93	0	4095	939.07	3219133	530.83	0	2281	189.75	650448	142.46	1154	3884	1699.49	461.93	10.8	15	55.48	0.364	21.21	2.31	184.34	61.75	15.09	1	2281	192.1	141.76	0.178	45	4095	940.17	530.17	0.0714	0.0964
Zyg	74.68	1154	4095	2855.25	8200281	864.59	0	4057	1698.04	4876776	682.36	0	2405	208.74	599508	145.2	1154	4095	2855.25	864.59	8.71	11.61	34.69	0.78	11.31	2.9	110.81	66.45	11.89	2	2405	211.09	144.3	0.328	5	4057	1717.17	661.82	0.189	0.137
Dip	95.58	1154	3842	2024.52	7442124	556.11	335	4095	1521.65	5593601	690.29	0	1809	208.29	765690	155.09	1154	3842	2024.52	556.11	16.61	9.68	51.3	0.456	10.76	3.36	142.68	77.26	16.6	1	1809	217.4	152.06	0.136	335	4095	1521.65	690.29	0.145	0.0194
Pac	72.67	1158	4095	3146.51	8794505	813.71	96	4095	1960.48	5479539	800.43	19	2355	200.19	559540	158.55	1158	4095	3146.51	813.71	10.16	9.84	32.88	0.845	10.01	3.04	51.03	85.22	10.39	19	2355	200.19	158.55	0.464	96	4095	1960.48	800.43	0.103	0.0366
Pac	88.22	1154	4095	2577.18	8744358	686.61	184	4095	2321.88	7878134	844.61	0	978	113.07	383654	95.04	1154	4095	2577.18	686.61	10.96	11.93	40.72	0.669	12.32	3.02	115.17	92.62	11.81	1	978	118.67	93.9	0.234	184	4095	2321.88	844.61	0.33	0.26
Pac	90.93	1154	4095	2435.1	8515531	573.23	35	4095	2074.53	7254622	806.4	0	1398	201.51	704677	124.65	1154	4095	2435.1	573.23	11.77	9.84	38.76	0.761	11.32	3.2	159.52	93.65	11.94	1	1398	202.38	124.21	0.123	35	4095	2074.53	806.4	0.144	0.00309
Pac	80.92	1154	4095	2571.17	8001482	674.38	131	4095	2190.03	6815369	915.58	0	1268	66.89	208176	64.9	1154	4095	2571.17	674.38	11.93	9.68	39.18	0.662	12.7	2.85	205.63	97.94	12.89	1	1268	72.76	64.46	0.0431	131	4095	2190.03	915.58	0.0251	0.0713
Zyg	80.16	1156	4095	2880.48	8880505	790.41	389	4095	2110.02	6505184	656.2	177	1919	833.48	2569634	231.83	1156	4095	2880.48	790.41	10.32	10.48	34.65	0.839	10.66	3.09	52.37	116.66	10.42	177	1919	833.48	231.83	0.00982	389	4095	2110.02	656.2	0.0716	0.0123
Zyg	76.57	1158	4095	2617.51	7708578	698.77	250	3939	1480.56	4360252	469	0	804	118.26	348271	78.32	1158	4095	2617.51	698.77	8.38	12.74	35.37	0.769	13.31	2.71	183.7	123.83	12.76	1	804	119.85	77.63	0.0423	250	3939	1480.56	469	0.0701	0.0474
Dip	119.92	1155	4095	2136.63	9854119	572.99	65	4095	1561.93	7203630	638.42	0	1839	194.39	896521	138.05	1155	4095	2136.63	572.99	12.26	13.38	48.4	0.643	14.39	3.26	18.91	144.86	13.69	1	1839	196.39	137.34	0.132	65	4095	1561.93	638.42	0.0426	0.0644
Lep	74.75	1154	4095	2702.87	7770749	822.25	3	3873	1080.33	3105949	549.94	788	4095	3577.54	10285439	717.11	1154	4095	2702.87	822.25	10	9.68	32.64	0.882	10.01	3.08	27.96	153.06	10.02	788	4095	3577.54	717.11	0.0969	3	3873	1080.33	549.94	0.00297	0.00676
Pac	79.9	1156	4095	2980.81	9160044	861.82	207	4095	2256.44	6934051	883.69	0	1341	103.28	317371	86.85	1156	4095	2980.81	861.82	9.84	10.64	36.8	0.741	13.21	2.77	172.45	151.4	11.33	1	1341	110.31	85.33	0.0423	207	4095	2256.44	883.69	0.0853	0.0267
Pac	93.84	1154	3874	1908.26	6886913	449.46	0	4095	1292.82	4665780	612	0	1274	142.47	514184	92.24	1154	3874	1908.26	449.46	13.22	10.8	49.79	0.476	15.9	2.74	168.33	160.22	13.71	2	1274	143.23	91.9	0.189	16	4095	1293.89	611.12	0.0496	0.177
Pac	87.99	1154	3824	1602.9	5424214	330.64	0	4095	1574.65	5328631	611.49	0	4063	143.97	487183	154.11	1154	3824	1602.9	330.64	12.09	13.54	68.74	0.234	16.14	2.63	212.74	167.99	15.08	1	4063	147.86	154.33	0.751	8	4095	1576.05	609.96	0.614	0.684
Pac	99.98	1155	4095	2331.33	8963966	672.4	358	4095	2267.3	8717771	831.99	0	2555	123.43	474607	119.89	1155	4095	2331.33	672.4	12.26	11.61	44.83	0.625	11.92	3.27	18.14	172.6	12.31	1	2555	130.85	119.44	0.242	358	4095	2267.3	831.99	0.219	0.178
Pac	67.97	1155	3846	2297.18	6004823	615.81	234	4095	1803.55	4714473	667.84	38	1840	214.92	561808	134.36	1155	3846	2297.18	615.81	9.35	10.32	33.92	0.742	11.03	2.8	156.01	172.68	10.39	38	1840	214.92	134.36	0.0292	234	4095	1803.55	667.84	0.21	0.0709
Pac	113.37	1154	3828	2139.46	9328036	567.95	0	4095	1329.76	5797745	654.58	0	2685	237.06	1033601	171.11	1154	3828	2139.46	567.95	14.51	11.29	49.87	0.573	13.41	3.28	108.95	175.92	15.27	1	2685	237.99	170.8	0.21	7	4095	1331.28	653.4	0.369	0.183
Pac	82.35	1159	4095	2941.32	9315161	755.31	258	4095	2541.16	8047858	911.69	0	914	81.79	259021	86.97	1159	4095	2941.32	755.31	10.16	10.8	34.82	0.853	11.21	3.06	132.04	182.37	11.01	1	914	92.28	86.98	0.0698	258	4095	2541.16	911.69	0.118	0.073
Lep	67.81	924	4095	2388.08	6228118	714.32	0	3161	1156.68	3016619	502.91	0	1482	202.26	527503	160.73	924	4095	2388.08	714.32	8.71	10.64	32.26	0.819	11.28	2.77	61.19	10.89	10.6	3	1482	214.69	157.33	0.33	20	3161	1157.12	502.49	0.0239	0.00763
Zyg	69.03	926	4095	2454.11	6515668	746.45	94	3637	1554.27	4126595	575.3	0	1979	165.77	440113	126.46	926	4095	2454.11	746.45	9.03	10	33.19	0.787	11.37	2.78	248.24	14.56	10.36	1	1979	168.82	125.59	0.18	94	3637	1554.27	575.3	0.329	0.293
Pac	83.83	923	3741	2068.01	6667270	588.24	0	4095	1640.65	5289468	798.68	0	4095	218.53	704551	267.52	923	3741	2068.01	588.24	10.32	11.77	40.28	0.649	10.02	3.26	9.22	60.34	12.46	1	4095	219.97	267.8	0.207	3	4095	1652.44	789.3	0.177	0.0659
Dip	134.01	923	3370	1551.12	7994468	414.58	30	4095	1204.27	6206828	823.43	0	2137	64.26	331219	86.59	923	3370	1551.12	414.58	14.35	14.19	66.71	0.378	28.92	2.43	119.18	63.69	14.74	1	2137	83.87	90.23	0.0132	30	4095	1204.27	823.43	0.15	0.247
Pac	106.09	923	4095	1879.46	7668196	675.48	192	4095	1507.18	6149286	792.89	0	4095	156.33	637821	353.26	923	4095	1879.46	675.48	10.16	13.71	43.82	0.694	14.34	3.07	145.93	63.95	13.58	1	4095	168.38	363.84	0.401	192	4095	1507.18	792.89	0.223	0.209
Pac	104.68	923	4095	2118.29	8528220	722.13	0	4095	1590.91	6404988	851.13	0	1318	156	628043	109.41	923	4095	2118.29	722.13	13.54	11.77	47.21	0.59	15.05	2.98	175.86	73.75	13.69	1	1318	157.48	108.86	0.202	35	4095	1591.7	850.6	0.0564	0.314
Pac	96	924	4095	2044.59	7548618	685.19	99	4095	1538.28	5679341	781.4	0	1446	104.1	384346	107.18	924	4095	2044.59	685.19	11.45	11.77	42.82	0.658	11.89	3.21	202.64	90.02	12.26	1	1446	113.48	107.04	0.146	99	4095	1538.28	781.4	0.169	0.126
Zyg	73.12	923	4095	2349.89	6607902	835.45	200	4095	2356.12	6625398	897.93	81	2595	486.92	1369210	221.97	923	4095	2349.89	835.45	9.19	10.64	33.75	0.807	10.42	2.99	176.2	101.42	10.66	81	2595	486.92	221.97	0.0042	200	4095	2356.12	897.93	0.266	0.178
Zyg	83.78	924	4018	2357.03	7594342	679.07	0	4058	1496.55	4821875	596.84	0	3084	146.68	472604	170.78	924	4018	2357.03	679.07	10.16	11.45	35.37	0.841	11.67	3.02	91.08	116.46	11.38	1	3084	150.8	171.36	0.159	7	4058	1497.01	596.35	0.0421	0.0421
Lep	71.09	924	4095	2318.64	6339157	733.2	0	3073	536.14	1465815	485.46	681	4095	3423.74	9360504	824.55	924	4095	2318.64	733.2	9.84	10	34.94	0.732	10.31	2.96	10.36	115.49	10.4	681	4095	3423.74	824.55	0.242	1	3073	574.15	480.16	0.161	0.341
Dip	111.1	923	4095	1523.9	6511638	515.65	129	4095	1096.5	4685355	708.68	0	1441	134.09	572946	116.88	923	4095	1523.9	515.65	12.26	13.54	90.16	0.172	22.13	2.53	86.17	136.04	14.32	1	1441	143.49	115.19	0.222	129	4095	1096.5	708.68	0.232	0.075
Zyg	81.07	923	4095	2268.96	7074627	655.55	113	3649	1522.76	4747960	550.88	118	2231	643.03	2004978	246.35	923	4095	2268.96	655.55	11.13	10.16	35.01	0.831	11.22	3.03	106.12	146.81	11.59	118	2231	643.03	246.35	0.0585	113	3649	1522.76	550.88	0.105	0.0832
Dip	125.25	923	3352	1673.63	8061886	441.7	0	4095	843.28	4062101	525.98	0	1868	150.25	723747	142.47	923	3352	1673.63	441.7	14.35	13.38	54.51	0.53	15.22	3.24	243.88	156.39	15.51	1	1868	160.94	141.5	0.373	1	4095	846.09	524.6	0.239	0.237
Pac	112.92	923	4095	1683.32	7310664	575.15	0	4095	879.48	3819573	584.3	0	2225	218.58	949300	164.12	923	4095	1683.32	575.15	12.26	13.22	63.03	0.357	17.08	2.9	120.62	154.42	14.74	1	2225	223.31	162.67	0.326	5	4095	912.03	569.52	0.279	0.321
Pac	113.11	924	4095	2095.91	9117191	706.8	0	4095	1305.5	5678935	740.61	0	1987	214.61	933553	143.6	924	4095	2095.91	706.8	12.9	12.09	45.92	0.674	14.21	3.18	79.57	163.85	14.08	1	1987	215.25	143.33	0.194	4	4095	1306.4	740.07	0.155	0.0167
Pac	107.52	923	4095	1795.2	7423166	569.02	0	4095	1241.64	5134193	627.75	0	1353	163.5	676082	113.8	923	4095	1795.2	569.02	13.38	12.42	47.88	0.589	12.01	3.38	229.96	180.94	13.85	1	1353	172.25	110.17	0.356	4	4095	1250.11	621.43	0.134	0.186
Pac	102.26	923	3174	1590.36	6254905	455.8	0	4095	1609.29	6329352	1129.87	0	4073	191.78	754280	181.38	923	3174	1590.36	455.8	15.96	12.09	68.47	0.274	17.07	2.76	177.8	184.6	15.94	1	4073	192.57	181.33	0.264	5	4095	1912.19	968.35	0.025	0.0632
Pac	107.67	799	3556	1453.33	6018230	470.93	60	4095	1750.93	7250591	874.97	0	4090	34.15	141418	158.7	799	3556	1453.33	470.93	13.06	12.9	60.84	0.365	14.61	3.06	188.23	6.91	13.61	1	4090	64.69	213.86	0.391	60	4095	1750.93	874.97	0.252	0.246
Pac	69.37	799	4095	2111.97	5634743	681.43	65	4095	1827.12	4874761	796.15	0	3482	149.9	399927	259.89	799	4095	2111.97	681.43	10	9.03	33.67	0.769	10.28	2.93	59.38	13.09	10.12	1	3482	169.46	270.26	0.137	65	4095	1827.12	796.15	0.21	0.214
Pac	87.81	800	3136	1635.86	5524304	467.8	0	4095	1932.13	6524804	888.83	0	1444	13.53	45685	58.56	800	3136	1635.86	467.8	10.32	12.42	40.31	0.679	12.42	3	21.02	19.6	12.52	1	1444	65.92	115.14	0.51	1	4095	1933.85	887.36	0.21	0.166
Pac	71.09	799	3136	1476.58	4036962	462.47	113	4095	1501.8	4105914	608.04	0	1911	135.12	369420	151.11	799	3136	1476.58	462.47	9.51	10.96	41.11	0.529	12.93	2.65	65.73	71.1	11.32	1	1911	140.52	151.62	0.189	113	4095	1501.8	608.04	0.0701	0.142
Pac	83.18	799	3719	1968.6	6297559	589.4	56	4095	2251.06	7201151	945.69	0	1577	21.35	68283	98.27	799	3719	1968.6	589.4	10	11.45	37.46	0.745	11.77	3	75.68	77.77	11.33	1	1577	86.98	183.41	0.645	56	4095	2251.06	945.69	0.0514	0.104
Pac	87	800	3666	1602.56	5362167	551.1	174	4095	1964.52	6573296	812.22	0	2078	106.59	356648	134.34	800	3666	1602.56	551.1	11.61	12.58	50.45	0.43	12.9	2.93	88.24	79.02	12.7	1	2078	119.68	136.74	0.041	174	4095	1964.52	812.22	0.193	0.222
Zyg	81.36	799	3242	1798.2	5626555	539.3	144	4095	1585.44	4960846	611.27	114	2846	578.12	1808924	237.7	799	3242	1798.2	539.3	11.13	9.84	36.96	0.748	12.05	2.93	167.53	81.69	11.26	114	2846	578.12	237.7	0.0652	144	4095	1585.44	611.27	0.0135	0.0609
Pac	77.8	799	3528	1508.77	4514241	519.54	502	4095	1715.82	5133732	733.11	0	2135	132.86	397513	142.65	799	3528	1508.77	519.54	10.96	11.77	45.61	0.47	15	2.57	53.97	108.18	11.66	1	2135	142.48	143.01	0.218	502	4095	1715.82	733.11	0.344	0.324
Zyg	74.88	800	4095	1791	5158078	521.83	0	3752	1278.97	3683431	638.21	0	1921	91.89	264646	119.16	800	4095	1791	521.83	9.35	11.13	35.93	0.729	11.67	2.86	195.49	130.46	11.42	1	1921	101.9	121.35	0.166	2	3752	1293.79	626.78	0.00182	0.106
Pac	64.35	799	4095	1881.12	4655766	720.73	220	4095	1762.81	4362957	890.91	0	2331	120.27	297677	173.45	799	4095	1881.12	720.73	10	9.35	34.56	0.677	10.76	2.76	170	144.92	11.05	1	2331	136.49	178.68	0.578	220	4095	1762.81	890.91	0.122	0.182
Pac	94.59	800	3683	1892.76	6885866	603.08	83	4095	1901.82	6918814	1072.11	0	4095	83.83	304971	168.74	800	3683	1892.76	603.08	11.29	12.26	40.53	0.724	11.77	3.2	110.82	150.95	12.27	1	4095	106.04	183.47	0.303	83	4095	1901.82	1072.11	0.213	0.345
Pac	78.91	799	3347	1697.49	5151881	482.52	0	4095	1743.79	5292397	935.32	0	4095	111.11	337208	182.91	799	3347	1697.49	482.52	10.8	10.8	42.48	0.55	12	2.89	152.83	156.68	11.73	1	4095	118.32	186.48	0.272	1	4095	1766.49	919.84	0.0539	0.0616
Lep	69.14	801	3673	1749.96	4653144	540.26	0	2383	405.1	1077161	433.87	519	4095	3347.49	8900972	842.62	801	3673	1749.96	540.26	9.68	9.51	32.77	0.809	9.94	2.98	21.47	171.01	9.97	519	4095	3347.49	842.62	0.0919	1	2383	472.23	433.29	0.0788	0.19
Zyg	74	800	4039	2071.11	5894385	712.67	0	3459	1098.22	3125538	519.23	0	2839	193.98	552056	191.02	800	4039	2071.11	712.67	10.8	9.03	33.71	0.818	9.57	3.14	62.67	174.34	10.99	1	2839	194.39	191.01	0.227	11	3459	1099.38	518.28	0.0531	0.0143
Pac	103.82	800	4095	1530.51	6111318	570.09	0	3643	612.54	2445881	474.18	0	1630	127.9	510697	138.01	800	4095	1530.51	570.09	11.45	12.09	45.44	0.632	13.78	3.1	192.93	177.71	12.67	1	1630	140.57	138.39	0.0934	1	3643	628.28	469.82	0.159	0.0648
Zyg	79.23	765	3805	1868.2	5692414	614.41	49	3566	1313.99	4003717	576.71	60	1778	756.87	2306195	254.71	765	3805	1868.2	614.41	9.51	11.13	35.24	0.802	12.06	2.89	47.85	10.8	11.38	60	1778	756.87	254.71	0.222	49	3566	1313.99	576.71	0.016	0.141
Zyg	95.04	765	3850	1468.13	5366018	444.58	0	3966	1449.79	5298973	670.86	0	2205	250.1	914131	357.12	765	3850	1468.13	444.58	13.38	11.77	42.14	0.673	12.42	3.12	233.72	11.71	13.26	1	2205	284.16	367.73	0.782	2	3966	1500.7	624.06	0.127	0.224
Pac	90.67	765	3424	1421.62	4957192	504.87	0	4095	1282.62	4472481	710.42	0	1285	91.76	319963	103.34	765	3424	1421.62	504.87	12.9	10.64	54.68	0.381	17.41	2.58	206.11	36.86	13.41	1	1285	101.32	104.04	0.0698	5	4095	1311.19	691.72	0.158	0.28
Pac	97.38	765	4095	1613.16	6041294	578.87	202	4095	1663.38	6229351	861.43	0	1351	54.66	204691	75	765	4095	1613.16	578.87	10.48	13.87	44.7	0.613	14.02	2.97	119.89	46.03	13.77	1	1351	68.9	78.16	0.247	202	4095	1663.38	861.43	0.0334	0.278
Pac	109.73	766	3268	1458.23	6153734	475.94	264	4095	1668.74	7042068	800.07	0	1414	74.92	316168	85.52	766	3268	1458.23	475.94	12.58	12.9	56.63	0.43	12.83	3.3	81.23	50.22	13.43	1	1414	90.03	86.18	0.174	264	4095	1668.74	800.07	0.054	0.135
Pac	84.35	766	2836	1262.36	4095081	361.99	154	4095	1300.14	4217643	681.61	0	1734	170.26	552315	112.85	766	2836	1262.36	361.99	12.58	12.09	47.14	0.477	14.05	2.76	185.19	50.9	12.78	1	1734	171.26	112.42	0.319	154	4095	1300.14	681.61	0.221	0.223
Pac	69.53	765	2588	1347.93	3604370	359.57	284	4095	1702.93	4553643	693.74	0	1048	148.9	398150	92.56	765	2588	1347.93	359.57	10.48	9.68	37.33	0.627	10.08	2.96	173.93	51.83	10.64	2	1048	151.85	91.05	0.193	284	4095	1702.93	693.74	0.142	0.0151
Lep	79.04	765	4095	1811.67	5507482	707.99	60	3820	1157.27	3518104	603.58	1024	4095	2797.62	8504776	600.03	765	4095	1811.67	707.99	10.16	10.48	36.72	0.737	11.34	2.98	96.33	96.76	10.84	1024	4095	2797.62	600.03	0.0611	60	3820	1157.27	603.58	0.151	0.0821
Pac	91.92	765	2794	1354.92	4789627	380.46	80	4095	1074.43	3798107	597.13	0	1706	148.71	525691	123.87	765	2794	1354.92	380.46	14.67	10.16	53.56	0.403	17.88	2.56	180.16	97.03	14.9	1	1706	150.63	123.5	0.0178	80	4095	1074.43	597.13	0.21	0.282
Zyg	79.2	768	4095	2121.84	6463119	760.5	328	4095	1817.08	5534831	815.18	116	3237	754.69	2298776	307.77	768	4095	2121.84	760.5	9.51	11.45	35.01	0.812	11.54	2.96	43.32	115.25	11.3	116	3237	754.69	307.77	0.142	328	4095	1817.08	815.18	0.218	0.323
Dip	106.16	766	3527	1279.59	5224547	471.82	66	4095	972.75	3971732	648.6	0	1644	90.96	371379	106.89	766	3527	1279.59	471.82	11.29	13.71	56.9	0.412	15.72	2.93	8.71	109.35	14	1	1644	101.75	108.08	0.356	66	4095	972.75	648.6	0.15	0.138
Dip	109.6	767	3709	1530.19	6449768	523.64	0	2633	239.55	1009683	280.99	0	1631	196.25	827191	137.46	767	3709	1530.19	523.64	13.87	11.77	50.53	0.539	11.17	3.53	231.65	116.39	13.92	1	1631	197.51	136.99	0.299	1	2633	287.66	284.56	0.119	0.092
Pac	72.54	766	3439	1719.19	4796538	542.61	190	4095	1649.82	4602994	777.95	0	828	118.34	330160	92.27	766	3439	1719.19	542.61	10.64	10.48	40.21	0.564	11.05	2.89	147.4	128.37	10.8	1	828	130.39	88.36	0.213	190	4095	1649.82	777.95	0.0586	0.0775
Zyg	90.46	765	4095	1729.92	6018377	577.96	198	4095	1456.8	5068211	492.81	71	2272	525.72	1828992	230.96	765	4095	1729.92	577.96	10.32	11.61	40.8	0.683	12.47	3.04	153.3	135.35	11.81	71	2272	525.72	230.96	0.0505	198	4095	1456.8	492.81	0.102	0.00181
Zyg	66.77	766	2980	1549.96	3980292	483.78	133	4095	2090.05	5367261	770	327	4095	1600.38	4109773	422.71	766	2980	1549.96	483.78	10.16	9.35	34.42	0.708	9.51	2.99	158.45	143.84	10.09	327	4095	1600.38	422.71	0.104	133	4095	2090.05	770	0.0489	0.0403
Dip	114.87	765	3711	1502.9	6639830	530.99	0	4095	672.89	2972848	565.62	0	3038	188.27	831789	172.63	765	3711	1502.9	530.99	13.22	13.22	52.26	0.528	7.54	4.4	103.21	153.23	13.49	1	3038	191.97	172.27	0.216	2	4095	674.88	565.27	0.0303	0.213
Pac	97.06	766	3029	1487.27	5551976	414.02	0	2919	819.78	3060246	419.02	0	2522	130.38	486712	139.39	766	3029	1487.27	414.02	10.32	13.71	42.57	0.673	13.88	2.98	158.85	164.02	13.55	1	2522	136.26	139.66	0.236	7	2919	820.88	418.23	0.199	0.334
Lep	58.61	812	3727	1415.81	3191234	544.65	0	977	80.9	182346	150.76	442	3444	1907.85	4300290	493.12	812	3727	1415.81	544.65	8.87	8.87	41.73	0.423	11.01	2.6	217.57	8.54	9.62	442	3444	1907.85	493.12	0.19	1	977	186.07	180.85	0.128	0.515
Pac	85.23	813	3378	1454.76	4768687	445.24	264	4095	1633.22	5353684	708.61	0	1000	50.67	166109	73.35	813	3378	1454.76	445.24	11.45	11.29	51.96	0.397	13.78	2.81	67.53	12.99	11.68	1	1000	68.13	77.74	0.115	264	4095	1633.22	708.61	0.232	0.142
Dip	116.15	812	3067	1431.97	6396593	459.61	0	4095	782.27	3494389	653	0	1932	114.91	513299	132.81	812	3067	1431.97	459.61	15.64	13.54	87.33	0.191	28.79	2.27	217.73	19.97	18	1	1932	126.55	133.99	0.246	2	4095	910	616.27	0.496	0.776
Pac	66.9	812	3376	1531.57	3940741	425.62	168	3846	1300.3	3345673	610.09	0	2169	142.08	365580	118.63	812	3376	1531.57	425.62	10.16	10	37.99	0.583	9.04	3.07	44.74	49.94	11.58	1	2169	147.95	117.42	0.217	168	3846	1300.3	610.09	0.285	0.272
Zyg	75.9	812	3750	1935.17	5648754	544.17	285	3751	1385.89	4045415	485.29	37	1455	312.76	912942	138.21	812	3750	1935.17	544.17	9.51	10.48	33.42	0.854	10.73	3	225.75	66.24	10.45	37	1455	312.76	138.21	0.105	285	3751	1385.89	485.29	0.013	0.0314
Pac	89.63	812	2869	1505.51	5189480	412.06	484	4095	1987.6	6851247	770.08	0	1322	138.77	478356	126.14	812	2869	1505.51	412.06	9.35	14.67	55.87	0.361	15.61	2.7	143.69	77.62	14.53	1	1322	156.94	123.06	0.329	484	4095	1987.6	770.08	0.029	0.0527
Dip	90.43	812	3277	1329.37	4623550	415.4	241	4095	1352.23	4703044	775.44	0	949	110.78	385304	89.95	812	3277	1329.37	415.4	13.22	11.29	70.26	0.23	22.44	2.27	204.77	91.67	13.41	1	949	119.62	87.64	0.198	241	4095	1352.23	775.44	0.159	0.0199
Dip	89.45	812	2804	1388.72	4777182	440.4	188	4095	1154.91	3972886	766.52	0	1818	185.09	636694	169.38	812	2804	1388.72	440.4	12.09	11.45	59.6	0.316	18.46	2.48	116.11	101.54	13.48	1	1818	191.83	168.65	0.355	188	4095	1154.91	766.52	0.135	0.29
Pac	72.34	812	3900	1715.86	4773521	513.97	38	4022	1428.42	3973856	654.36	0	1053	131.6	366118	123.19	812	3900	1715.86	513.97	11.13	9.19	35.49	0.722	11.39	2.84	187.31	109.12	12.39	1	1053	140.65	122.25	0.149	38	4022	1428.42	654.36	0.0949	0.00562
Pac	87.16	812	3467	1527.09	5118812	461.05	208	4095	1652.37	5538747	712.09	0	1043	104.91	351668	88.93	812	3467	1527.09	461.05	10.96	11.61	40.62	0.664	7.45	3.86	118.04	123.83	11.48	1	1043	112.35	87.37	0.0511	208	4095	1652.37	712.09	0.332	0.144
Zyg	79.64	814	3180	1731.47	5303480	525.74	0	3747	1550.42	4748923	563.04	95	3833	1245.44	3814770	471.57	814	3180	1731.47	525.74	9.35	10.96	39.92	0.628	12.82	2.81	151.21	117.07	11.76	95	3833	1245.44	471.57	0.243	1	3747	1559.07	552.53	0.245	0.265
Dip	83.73	812	2719	1284.8	4137050	360.13	0	4095	1335.09	4298976	793.52	0	1056	110.06	354392	97.54	812	2719	1284.8	360.13	11.45	13.06	71.03	0.209	23.59	2.13	148.33	158.04	14.6	1	1056	117.82	96.29	0.296	14	4095	1336.33	792.84	0.273	0.235
Lep	92.07	812	4095	1886.29	6679352	647.42	19	2562	874.33	3096000	446.59	621	4095	1855.33	6569707	607.72	812	4095	1886.29	647.42	11.45	11.13	37.37	0.828	11.7	3.17	102.5	168.66	12.03	621	4095	1855.33	607.72	0.0268	19	2562	874.33	446.59	0.103	0.0442
Pac	145.11	812	3654	1539.49	8591918	446.63	0	4095	1249.38	6972794	813.11	0	1574	166.74	930549	106.02	812	3654	1539.49	446.63	16.12	14.03	60.44	0.499	17.91	3.21	139.68	185.87	16.52	1	1574	170.15	104.35	0.304	2	4095	1301.62	787.91	0.0203	0.122
Lep	82.68	984	4095	2472.89	7863781	856.18	0	3612	1180.63	3754417	615.57	570	4095	2466.88	7844692	695.93	984	4095	2472.89	856.18	10.48	10.96	35.83	0.809	11.6	3.01	216.16	42.2	11.45	570	4095	2466.88	695.93	0.0665	24	3612	1181.01	615.31	0.111	0.00769
Pac	106.42	983	3662	1875.42	7676086	506.76	0	3727	1176.37	4814899	573.04	0	1719	176.63	722934	169.01	983	3662	1875.42	506.76	13.38	10.96	54.3	0.454	19.39	2.64	186	52.88	13.44	1	1719	183.49	168.57	0.13	2	3727	1195.36	557.65	0.0486	0.101
Pac	86.04	984	3975	2030.4	6718607	489.58	27	4095	1839	6085261	843.55	0	1301	133.42	441500	99.96	984	3975	2030.4	489.58	10.16	11.29	38.66	0.723	12.37	2.98	79.19	60.84	11.79	1	1301	138.06	98.48	0.146	27	4095	1839	843.55	0.0479	0.0097
Pac	84.58	983	4094	1590.34	5173380	528.55	5	4051	1093.29	3556475	501.92	0	2348	218.52	710847	160.92	983	4094	1590.34	528.55	12.42	10.32	65.34	0.249	22.2	2.2	156.37	58.14	12.43	3	2348	219.33	160.67	0.000143	5	4051	1093.29	501.92	0.175	0.0773
Pac	96.28	983	4095	2174.14	8050835	682.54	0	4095	1236.05	4577075	589.65	0	1425	140.7	521020	112.57	983	4095	2174.14	682.54	10.8	12.42	45.87	0.575	11.42	3.28	118.59	79.4	13.03	1	1425	144.93	111.53	0.239	4	4095	1237.72	588.29	0.0655	0.146
Dip	138.25	983	4095	1701.45	9046634	521.04	0	4095	981.14	5216711	667.77	0	1607	90.52	481281	114.17	983	4095	1701.45	521.04	15	14.03	52.89	0.621	14.3	3.51	54.09	109.77	15.62	1	1607	107.21	116.83	0.178	4	4095	984.66	666.37	0.115	0.152
Pac	123.48	983	3824	1950.81	9264405	508.15	0	4095	1523.92	7237102	765.16	0	1310	136.82	649751	132.77	983	3824	1950.81	508.15	14.35	14.19	49.99	0.621	19.7	2.83	162.28	125.67	17.82	1	1310	146.74	132.1	0.191	7	4095	1525.85	763.72	0.111	0.0484
Zyg	83.86	985	4095	2342.56	7554771	636.55	0	4095	1716.6	5536028	753.26	0	1105	153.89	496300	96.9	985	4095	2342.56	636.55	10.8	11.13	35.8	0.822	11.35	3.07	182.66	138.09	11.04	1	1105	157.81	94.92	0.0149	10	4095	1717.13	752.77	0.238	0.106
Dip	115.45	983	3009	1503.53	6675652	388.27	0	4095	1402.85	6228661	744.12	0	1410	121.9	541234	119.4	983	3009	1503.53	388.27	14.51	14.51	82.67	0.212	24.59	2.45	21.43	174.68	16.65	1	1410	131.82	118.78	0.0421	3	4095	1431.22	724.1	0.309	0.355
Zyg	78.86	991	4095	2820.4	8554270	845.76	50	4095	1749.96	5307631	683.37	67	1444	388.49	1178280	145.52	991	4095	2820.4	845.76	10.96	9.84	33.92	0.861	10.44	3.1	77.13	179.29	10.88	67	1444	388.49	145.52	0.0925	50	4095	1749.96	683.37	0.25	0.255
Pac	71.09	1373	4095	3481.85	9519390	818.05	504	4095	2051.28	5608209	689.05	0	822	133.46	364884	65.54	1373	4095	3481.85	818.05	9.84	9.35	32.24	0.86	10.47	2.94	73.6	8.74	10.11	1	822	134.3	64.88	0.205	504	4095	2051.28	689.05	0.0813	0.00745
Pac	81.25	1371	4095	2974.67	9295837	771.2	544	4095	1778.52	5557876	613.5	43	2221	335.43	1048222	135.28	1371	4095	2974.67	771.2	10.32	11.13	36.61	0.762	12.88	2.83	112.24	22.29	11.03	43	2221	335.43	135.28	0.321	544	4095	1778.52	613.5	0.259	0.181
Pac	87.7	1372	4095	2458.87	8293776	754.94	296	1910	694.7	2343207	175.93	23	2275	336.09	1133648	158.79	1372	4095	2458.87	754.94	10.96	11.77	43.57	0.581	13.2	2.91	102.19	21.6	12.48	23	2275	336.09	158.79	0.103	296	1910	694.7	175.93	0.291	0.192
Zyg	72.78	1371	4095	3511.22	9827898	816.54	435	4095	1707.67	4779781	532.3	11	1724	211.85	592970	128.49	1371	4095	3511.22	816.54	10	9.35	32.5	0.866	10.37	2.99	18.59	29.59	10.06	11	1724	211.85	128.49	0.207	435	4095	1707.67	532.3	0.106	0.00234
Dip	111	1371	3928	2459.22	10498428	535.09	516	4095	1330.03	5677899	416.28	0	1251	164.33	701519	96.32	1371	3928	2459.22	535.09	11.93	13.54	44.97	0.69	14.03	3.17	12.61	39.51	13.63	1	1251	165.22	95.82	0.135	516	4095	1330.03	416.28	0.288	0.308
Zyg	84.74	1372	4095	2522.99	8222416	521.6	587	4095	1601.62	5219688	485.5	87	2228	408.48	1331232	161.55	1372	4095	2522.99	521.6	9.68	11.45	37.07	0.775	11.99	3	144.27	40.59	11.59	87	2228	408.48	161.55	0.192	587	4095	1601.62	485.5	0.0348	0.0457
Pac	88.77	1371	4095	2729.69	9319148	654.42	396	3875	1538.23	5251528	457.8	0	2042	330.23	1127410	138.63	1371	4095	2729.69	654.42	11.61	10	38.92	0.736	11.49	3.14	242.78	41.25	11.68	16	2042	330.42	138.44	0.167	396	3875	1538.23	457.8	0.0412	0.0372
Pac	119.17	1371	4095	2662.17	12200743	710.27	511	4072	1322.43	6060706	414.37	41	1934	440.95	2020867	157.86	1371	4095	2662.17	710.27	13.06	12.9	44.41	0.759	13.42	3.36	230	44.1	13.56	41	1934	440.95	157.86	0.0568	511	4072	1322.43	414.37	0.168	0.144
Pac	91.14	1373	4095	2739.97	9603583	651.7	216	4095	1544.18	5412356	525.05	0	1602	285.98	1002355	146.68	1373	4095	2739.97	651.7	11.29	11.29	38.99	0.753	12.02	3.11	117.92	50.93	12.19	7	1602	286.22	146.51	0.0903	216	4095	1544.18	525.05	0.0825	0.229
Dip	95.45	1371	4007	2362.06	8671113	534.76	398	3528	1076.35	3951297	316.41	0	1864	261.13	958611	131.56	1371	4007	2362.06	534.76	12.26	11.45	43.35	0.638	12.98	3.06	179.68	70.76	12.82	3	1864	261.42	131.35	0.184	398	3528	1076.35	316.41	0.247	0.174
Lep	77.98	1371	4095	3029.72	9086126	875.33	376	3005	1092.57	3276613	349.74	1026	4095	3355.55	10063299	644.54	1371	4095	3029.72	875.33	9.35	10.96	34.18	0.839	10.87	3.02	206.44	84.31	10.85	1026	4095	3355.55	644.54	0.0752	376	3005	1092.57	349.74	0.0341	0.0933
Pac	95.61	1376	4095	3013.87	11082017	790.03	567	4095	1939.2	7130455	556.74	0	1103	216.56	796299	97.33	1376	4095	3013.87	790.03	11.77	10.96	39.98	0.751	11.31	3.28	11.34	110.59	12.12	6	1103	216.68	97.22	0.151	567	4095	1939.2	556.74	0.0417	0.023
Pac	94.31	1371	4095	2803.85	10169554	727.07	515	4095	1692.83	6139881	506.05	3	1650	264.64	959865	145.87	1371	4095	2803.85	727.07	11.77	10.8	40.13	0.736	11.38	3.25	109.99	120.54	12.47	3	1650	264.64	145.87	0.0815	515	4095	1692.83	506.05	0.114	0.192
Dip	106.84	1371	4095	2272	9335649	483.83	519	4095	1449.96	5957904	475.97	4	1441	253.83	1042968	126.85	1371	4095	2272	483.83	11.29	12.58	42.53	0.742	13.03	3.23	161.65	124.62	12.58	4	1441	253.83	126.85	0.084	519	4095	1449.96	475.97	0.0289	0.102
Zyg	77.38	1372	4095	3639.39	10830819	772.15	263	4095	1518.16	4518035	596.65	0	929	182.43	542912	75.81	1372	4095	3639.39	772.15	9.84	10.16	33.46	0.869	10.36	3.08	10.52	138.67	10.46	6	929	182.55	75.68	0.273	263	4095	1518.16	596.65	0.0672	0.201
Lep	72.78	1371	4095	3194.17	8940477	841.65	454	4095	1706.65	4776919	654.66	739	3809	2456.33	6875265	530.97	1371	4095	3194.17	841.65	9.51	9.68	32.69	0.856	10.27	3	212.56	139.75	10.1	739	3809	2456.33	530.97	0.0659	454	4095	1706.65	654.66	0.00178	0.0146
Dip	103.85	1372	4042	2612.32	10433620	625.72	460	4095	1462.56	5841461	389.44	0	2030	241.02	962653	132.8	1372	4042	2612.32	625.72	12.26	11.61	44.72	0.652	12.65	3.23	84.56	145.19	12.75	4	2030	241.15	132.72	0.088	460	4095	1462.56	389.44	0.0497	0.0543
Pac	101.2	1371	4095	2917.4	11354518	785.91	433	4095	1670.45	6501396	566.62	0	2064	330.78	1287383	169.4	1371	4095	2917.4	785.91	12.26	11.29	39.48	0.816	11.84	3.3	142.27	165.17	12.5	18	2064	330.86	169.34	0.129	433	4095	1670.45	566.62	0.119	0.022
Pac	84.82	1373	4095	3074.05	10027556	803.35	350	4095	1807.24	5895221	584.5	17	1559	291.62	951251	117.89	1373	4095	3074.05	803.35	10.8	10.48	36.06	0.82	10.79	3.16	99.63	178.86	11.05	17	1559	291.62	117.89	0.0847	350	4095	1807.24	584.5	0.122	0.0664
Dip	89.47	1371	4095	2448.77	8426233	585.51	331	4052	1430.18	4921241	404.32	17	1414	322.53	1109821	141.57	1371	4095	2448.77	585.51	12.42	10.16	39.11	0.735	12.3	3.04	250.97	182.3	12.7	17	1414	322.53	141.57	0.000294	331	4052	1430.18	404.32	0.164	0.216
Dip	104.16	1371	3450	2358.09	9446521	489.88	755	4095	1551.62	6215775	469.26	0	1812	237.9	953033	133.2	1371	3450	2358.09	489.88	11.77	13.06	43.73	0.684	12.59	3.25	239.67	185.75	12.93	1	1812	237.96	133.16	0.076	755	4095	1551.62	469.26	0.0284	0.0512
Pac	65.32	1373	4095	3478.25	8737370	866.65	457	4095	1813.64	4555865	608.06	101	4095	467.77	1175035	295.74	1373	4095	3478.25	866.65	10.32	8.22	30.85	0.862	9.77	2.92	117.17	184.24	10.29	101	4095	467.77	295.74	0.0716	457	4095	1813.64	608.06	0.238	0.208
Dip	118.15	1374	4095	2892.79	13144833	720.17	348	4095	1623.63	7377759	502.86	0	1479	206.1	936541	108.97	1374	4095	2892.79	720.17	12.9	11.77	43.93	0.769	12.75	3.44	31.27	185.92	12.9	1	1479	206.51	108.69	0.0176	348	4095	1623.63	502.86	0.0601	0.126
Pac	77.77	1373	4095	3465.53	10365414	734.95	529	4095	2190.2	6550895	650.83	3	1742	211.28	631951	134.19	1373	4095	3465.53	734.95	11.29	9.35	34.01	0.845	10.32	3.1	92.88	189.3	11.17	3	1742	211.28	134.19	0.184	529	4095	2190.2	650.83	0.141	0.177
Pac	87.78	1494	4095	3404.23	11492678	821.87	489	4095	1694.48	5720557	614.92	15	965	343.46	1159518	143.26	1494	4095	3404.23	821.87	10.8	11.77	38.11	0.759	12.84	2.95	21.56	26.34	12.05	15	965	343.46	143.26	0.232	489	4095	1694.48	614.92	0.0628	0.0444
Pac	90.3	1492	4095	3538.42	12288920	773.2	641	4095	1888.8	6559811	618.97	84	1289	348.52	1210407	121.68	1492	4095	3538.42	773.2	11.13	10.96	38.45	0.768	12.28	3.06	30.27	28.35	11.98	84	1289	348.52	121.68	0.0911	641	4095	1888.8	618.97	0.171	0.17
Pac	99.92	1493	4095	3348.06	12866585	804.1	401	4095	1830.55	7034816	652.06	0	1163	216.5	831993	108.64	1493	4095	3348.06	804.1	11.77	11.13	41	0.747	11.93	3.27	71	73.1	12.22	1	1163	216.83	108.38	0.173	401	4095	1830.55	652.06	0.121	0.225
Zyg	78.03	1493	4095	3553.45	10663909	741.73	96	4095	853.02	2559927	395.54	18	2082	402.73	1208589	155.14	1493	4095	3553.45	741.73	10	10.8	35.44	0.781	11.37	2.96	240.62	118.35	10.9	18	2082	402.73	155.14	0.0349	96	4095	853.02	395.54	0.0242	0.114
Dip	139.6	1493	4095	3174.86	17045829	712.85	143	4095	1251.92	6721535	566.16	0	2230	215.7	1158078	167.7	1493	4095	3174.86	712.85	14.84	12.58	48.01	0.761	13.7	3.6	136.51	115.05	15.15	1	2230	218.84	166.87	0.095	143	4095	1251.92	566.16	0.0966	0.22
Pac	81.33	1492	4095	3592.76	11238139	751.13	442	4095	2269.75	7099770	793.37	0	1305	171.37	536046	113.23	1492	4095	3592.76	751.13	10.48	10.48	35.21	0.824	10.66	3.12	206.89	115.25	10.57	1	1305	173.65	112.23	0.0614	442	4095	2269.75	793.37	0.073	0.048
Pac	119.58	1493	4095	3186.85	14656306	752.32	176	2497	703.09	3233505	260.83	0	1912	264.6	1216894	146.78	1493	4095	3186.85	752.32	13.06	12.74	43.46	0.796	13.49	3.36	28.51	121.7	13.75	1	1912	266.34	145.69	0.109	176	2497	703.09	260.83	0.125	0.0721
Dip	119.71	1494	4095	3138.67	14450420	835.72	227	3969	1201.21	5530359	446.67	0	1199	165.64	762625	107.21	1494	4095	3138.67	835.72	14.67	13.22	56.05	0.479	12.41	3.5	33.34	145.61	15.09	1	1199	169.66	105.32	0.276	227	3969	1201.21	446.67	0.229	0.123
Lep	79.62	1500	4095	3556.16	10888951	728.52	166	3881	1159.63	3550778	645.32	695	4095	3640.38	11146847	780.83	1500	4095	3556.16	728.52	10.16	10	33.51	0.891	10.4	3.12	110.05	159.86	10.27	695	4095	3640.38	780.83	0.0812	166	3881	1159.63	645.32	0.119	0.0683
Lep	60.51	1347	4095	2799.37	6514126	698.98	228	2817	917.2	2134331	363.09	1153	4095	3769.55	8771747	567	1347	4095	2799.37	698.98	9.03	8.87	29.95	0.847	9.1	2.91	217.38	30.62	9.24	1153	4095	3769.55	567	0.0121	228	2817	917.2	363.09	0.0133	0.129
Dip	98.23	1344	3526	2097.72	7925178	437.3	458	4095	1188.58	4490455	359.98	10	2129	272.87	1030903	151.8	1344	3526	2097.72	437.3	11.77	13.22	45.46	0.597	14.12	2.98	168.86	49.96	13.53	10	2129	272.87	151.8	0.0553	458	4095	1188.58	359.98	0.13	0.132
Lep	103.04	1343	4095	2851.45	11300314	728.87	271	4027	1074.65	4258857	456.42	326	4095	2480.23	9829159	709.47	1343	4095	2851.45	728.87	12.09	11.45	39.78	0.818	11.58	3.37	179.51	51.85	12.21	326	4095	2480.23	709.47	0.0439	271	4027	1074.65	456.42	0.0126	0.181
Lep	58.5	1346	4095	2614.02	5881542	656.92	151	2251	661.04	1487343	288.55	818	4095	2314.81	5208330	637.53	1346	4095	2614.02	656.92	9.03	8.71	29.15	0.865	8.94	2.89	126.15	75.3	9.01	818	4095	2314.81	637.53	0.0715	151	2251	661.04	288.55	0.0897	0.146
Lep	77.67	1343	4095	3000.93	8963771	731.73	639	4095	1892	5651415	624.26	496	4095	1801.32	5380535	384.48	1343	4095	3000.93	731.73	10.64	10.16	33.57	0.866	10.47	3.07	238.2	79.87	10.76	496	4095	1801.32	384.48	0.0755	639	4095	1892	624.26	0.109	0.0435
Zyg	80.76	1346	4095	3099.3	9626438	830.61	342	4095	1876.64	5828844	807.64	0	4095	167.44	520066	224.29	1346	4095	3099.3	830.61	10.64	10.96	35.51	0.805	11.12	3.04	244.41	90.23	10.98	3	4095	167.82	224.4	0.396	342	4095	1876.64	807.64	0.307	0.335
Zyg	75.9	1345	4095	3525.85	10291964	818.36	555	4095	2471.97	7215683	845.71	103	2198	536.05	1564727	315.69	1345	4095	3525.85	818.36	10	9.68	32.73	0.89	10.01	3.11	199.55	111.02	10.1	103	2198	536.05	315.69	0.554	555	4095	2471.97	845.71	0.0185	0.0867
Pac	105.33	1343	4095	2804.09	11359372	719.04	78	4095	1737.92	7040304	609.29	15	1881	346.69	1404424	150.17	1343	4095	2804.09	719.04	11.45	11.61	44.87	0.657	13.9	3.11	53.21	107.7	13.1	15	1881	346.69	150.17	0.276	78	4095	1737.92	609.29	0.226	0.103
Pac	72.83	1347	4095	3092.51	8662107	746.36	556	4095	1765.46	4945060	539.6	35	1342	253.37	709690	100.51	1347	4095	3092.51	746.36	9.51	10.16	33.52	0.814	10.87	2.92	224.65	114.07	10.2	35	1342	253.37	100.51	0.168	556	4095	1765.46	539.6	0.106	0.0236
Zyg	65.86	1345	4095	3359.62	8509908	802.12	723	4095	2309.84	5850835	613.5	45	928	296.49	751013	94.98	1345	4095	3359.62	802.12	8.87	9.84	31.77	0.82	10.38	2.84	233.07	114	9.86	45	928	296.49	94.98	0.0125	723	4095	2309.84	613.5	0.0751	0.0346
Pac	101.07	1343	3991	2133.58	8293217	457.7	170	4095	1789.99	6957706	590.61	4	1520	252.65	982035	116.34	1343	3991	2133.58	457.7	13.38	10.96	45.32	0.618	11.95	3.28	229.44	123.24	13.65	4	1520	252.65	116.34	0.0693	170	4095	1789.99	590.61	0.248	0.0075
Zyg	94.85	1343	4095	3489.4	12729329	826.83	37	4095	1727.41	6301585	858.61	0	2082	231.41	844171	152.72	1343	4095	3489.4	826.83	12.9	9.68	39.9	0.749	13.64	2.98	21.04	130.29	12.97	3	2082	232.3	152.34	0.348	37	4095	1727.41	858.61	0.0712	0.378
Pac	99.85	1346	4095	2923.28	11225401	811.94	176	2999	984.52	3780551	323.1	94	4095	684.61	2628896	299.07	1346	4095	2923.28	811.94	12.74	11.93	41.26	0.737	12.26	3.22	9.97	133.13	12.73	94	4095	684.61	299.07	0.169	176	2999	984.52	323.1	0.313	0.373
Pac	80.24	1343	4095	3359.17	10366401	845.43	516	4095	2195.24	6774503	739.14	0	1600	198.87	613719	123.63	1343	4095	3359.17	845.43	9.68	11.29	35.21	0.813	11.31	3.01	138.35	138.74	11.2	1	1600	199.52	123.31	0.297	516	4095	2195.24	739.14	0.0595	0.0781
Pac	93.24	1343	3866	2088.24	7488428	492.84	482	4095	1540.18	5523074	479.73	98	1390	357.54	1282136	119.55	1343	3866	2088.24	492.84	12.58	11.77	52.6	0.423	12.13	3.13	230.47	141.41	12.5	98	1390	357.54	119.55	0.159	482	4095	1540.18	479.73	0.272	0.245
Dip	83.07	1344	4095	2834.54	9056368	853.24	629	4095	1367.92	4370492	427.93	116	2640	407.94	1303363	159.27	1344	4095	2834.54	853.24	10.48	10.16	35.39	0.833	11.7	3.01	25.52	162.22	11.48	116	2640	407.94	159.27	0.0655	629	4095	1367.92	427.93	0.0505	0.019
Zyg	66.9	1382	4095	3568.32	9181279	801.65	314	2718	1139.27	2931330	405.31	80	2113	312.25	803425	181.46	1382	4095	3568.32	801.65	9.84	9.19	32.81	0.781	9.39	3.01	203.92	16.31	10.06	80	2113	312.25	181.46	0.0562	314	2718	1139.27	405.31	0.0822	0.126
Pac	75.01	1379	4095	3538.07	10207330	783.91	318	4095	1720.16	4962658	628.08	0	906	167.39	482927	95.22	1379	4095	3538.07	783.91	10.64	9.19	33.38	0.846	10.41	3.03	150.67	25.92	10.66	1	906	168.68	94.44	0.31	318	4095	1720.16	628.08	0.0148	0.0946
Pac	82.24	1377	4095	3019.32	9550124	767.04	425	4089	1587.95	5022672	512.61	0	1718	232.25	734612	133.34	1377	4095	3019.32	767.04	10.64	10.32	35.89	0.803	11.54	3.01	43.36	27.79	11.11	11	1718	232.69	133.08	0.2	425	4089	1587.95	512.61	0.0622	0.0789
Pac	123.74	1377	4095	2881.69	13713955	771.14	475	4095	1808.04	8604444	682.95	0	1397	149.44	711164	104.21	1377	4095	2881.69	771.14	12.26	13.87	45.84	0.74	14.16	3.34	102.1	54.77	14.02	1	1397	153.2	102.74	0.116	475	4095	1808.04	682.95	0.152	0.243
Dia	99.12	1377	4095	2897.3	11044526	837.63	260	4095	2229.86	8500210	1012.54	0	2041	145.13	553222	141.67	1377	4095	2897.3	837.63	14.03	11.29	46.83	0.568	12.78	3.14	7.21	58.45	14.2	1	2041	151.19	141.39	0.399	260	4095	2229.86	1012.54	0.282	0.219
Dip	104.19	1377	4095	2662.59	10669003	631.97	311	4095	1421.78	5697072	496.36	0	1124	181.98	729208	114.8	1377	4095	2662.59	631.97	12.26	11.77	46.92	0.595	10.76	3.51	188.23	145.47	12.78	1	1124	183.63	114	0.114	311	4095	1421.78	496.36	0.159	0.0593
Zyg	70.93	1379	4095	3426.39	9347185	887.02	467	3727	1657.43	4521459	556.63	0	1939	184.31	502789	163.97	1379	4095	3426.39	887.02	9.84	9.19	32.12	0.864	10.08	2.99	176.42	164.92	10.06	1	1939	186.29	163.72	0.283	467	3727	1657.43	556.63	0.0487	0.0911
Dip	61.47	1393	4095	3264.2	7716579	767.72	461	4095	1773.62	4192845	678.98	0	1260	122.44	289441	87.97	1393	4095	3264.2	767.72	7.26	10	30.84	0.812	10.31	2.76	254.51	11.58	10.18	2	1260	122.9	87.81	0.0124	461	4095	1773.62	678.98	0.0761	0.312
Pac	79.36	1394	4095	2781.59	8489425	659.81	653	4095	1703.4	5198771	577.56	0	1715	188.88	576469	142.85	1394	4095	2781.59	659.81	9.84	10.16	34.97	0.815	10.82	3.06	47.53	16.86	10.51	2	1715	189.69	142.62	0.0676	653	4095	1703.4	577.56	0.148	0.0692
Zyg	63.37	1393	4095	3131.2	7630744	974.83	575	3152	1432.26	3490410	481.28	0	4095	199.63	486496	214.84	1393	4095	3131.2	974.83	9.51	8.55	31.01	0.828	9.14	2.97	31.82	19.46	9.53	1	4095	200.12	214.87	0.132	575	3152	1432.26	481.28	0.0751	0.0674
Pac	66.15	1393	4095	2934.67	7465811	869.36	754	4095	2122.35	5399256	784.31	40	3305	416.29	1059034	325.56	1393	4095	2934.67	869.36	9.35	9.51	31.78	0.823	9.65	2.95	180.2	27.26	9.48	40	3305	416.29	325.56	0.296	754	4095	2122.35	784.31	0.0741	0.0235
Pac	78.29	1393	4095	3112.47	9371641	804.88	424	4095	1580.33	4758386	647.71	0	4095	114.82	345733	163.51	1393	4095	3112.47	804.88	9.68	10.48	35.08	0.799	12.05	2.88	9.8	33.2	10.84	1	4095	117.64	164.5	0.495	424	4095	1580.33	647.71	0.201	0.0585
Pac	82.4	1393	4095	2433.36	7711302	568	462	4095	1863.96	5906897	617.16	6	1636	220.72	699446	126.96	1393	4095	2433.36	568	10.64	10.48	40.71	0.625	13.57	2.78	214.73	71.99	11.49	6	1636	220.72	126.96	0.124	462	4095	1863.96	617.16	0.205	0.14
Zyg	77.48	1394	4095	3352.81	9991363	878.2	333	3340	1412.35	4208801	481.77	0	2264	179.09	533688	151.41	1394	4095	3352.81	878.2	9.84	10	33.73	0.856	11.11	2.98	84.59	67.59	10.65	1	2264	183.71	150.55	0.482	333	3340	1412.35	481.77	0.0199	0.0309
Pac	69.84	1395	4095	3104.64	8339055	904.6	634	4095	2059.04	5530580	800.64	0	1234	171.88	461666	86.55	1395	4095	3104.64	904.6	8.87	10	32.67	0.822	10.68	2.89	77.58	74.85	10.32	2	1234	172.26	86.26	0.154	634	4095	2059.04	800.64	0.0475	0.0172
Zyg	82.09	1393	4095	3092.05	9761603	822.16	480	4095	1947.68	6148827	791.84	0	3157	235.02	741958	155.92	1393	4095	3092.05	822.16	10.16	10.32	34.63	0.86	11.41	3.03	118.92	78.99	10.74	11	3157	235.09	155.89	0.328	480	4095	1947.68	791.84	0.102	0.0846
Zyg	81.98	1393	4095	3121.8	9843044	787.72	400	4095	1472.42	4642530	563.21	0	1692	269.13	848562	167.44	1393	4095	3121.8	787.72	10.48	10.96	35.44	0.82	11.35	3.03	12.75	103.97	10.98	3	1692	269.21	167.4	0.0345	400	4095	1472.42	563.21	0.186	0.0615
Pac	69.06	1394	4095	2914.94	7742081	731.53	382	4095	1923.9	5109869	700.83	0	3162	309.14	821064	215.74	1394	4095	2914.94	731.53	9.51	9.68	35.25	0.698	10.72	2.86	222.04	103.79	10.33	4	3162	309.49	215.61	0.127	382	4095	1923.9	700.83	0.104	0.00924
Pac	91.79	1394	3675	2072.05	7314350	368.47	753	4095	1917.57	6769019	749.55	0	1545	171.5	605394	104.68	1394	3675	2072.05	368.47	11.93	12.09	44.93	0.571	14.1	2.88	209.49	109.6	12.84	4	1545	171.55	104.65	0.284	753	4095	1917.57	749.55	0.131	0.178
Zyg	68.83	1393	4095	2977.14	7880494	878.61	519	3998	1569.74	4155100	468.69	348	2354	867.08	2295164	268.66	1393	4095	2977.14	878.61	9.51	9.51	31.99	0.845	10.56	2.88	183.34	116.54	9.65	348	2354	867.08	268.66	0.245	519	3998	1569.74	468.69	0.104	0.152
Pac	64.82	1393	4095	2645.89	6596199	690.86	801	4095	1946.31	4852159	664.71	76	4095	494.57	1232957	438.24	1393	4095	2645.89	690.86	10.32	8.71	31.49	0.821	9.11	3.01	233.24	115.82	10.29	76	4095	494.57	438.24	0.58	801	4095	1946.31	664.71	0.11	0.147
Lep	67.32	1397	4095	2584.22	6690553	559.09	319	2299	962.59	2492139	251.24	1105	4095	3347.58	8666894	763.67	1397	4095	2584.22	559.09	10	9.03	31.84	0.834	9.37	3.03	225.17	119.91	9.97	1105	4095	3347.58	763.67	0.0602	319	2299	962.59	251.24	0.145	0.147
Dip	94.15	1394	4095	2567.14	9295622	654.74	543	4095	1637.28	5928588	556.01	52	1807	566.75	2052194	274.41	1394	4095	2567.14	654.74	10.8	12.74	42.64	0.651	12.82	3.06	170.71	128.96	13.03	52	1807	566.75	274.41	0.507	543	4095	1637.28	556.01	0.0145	0.0334
Zyg	64.9	1394	4095	3457.2	8629160	901.07	272	2917	1377.4	3437986	532.66	130	4095	501.92	1252794	285.67	1394	4095	3457.2	901.07	9.68	9.68	31.12	0.842	10.33	2.83	57.39	131.23	9.71	130	4095	501.92	285.67	0.165	272	2917	1377.4	532.66	0.171	0.0211
Pac	89.19	1393	4095	2994.33	10270548	783.01	534	4095	1608.84	5518326	662.41	16	1279	269.25	923538	132.24	1393	4095	2994.33	783.01	10.32	11.29	36.18	0.856	12.15	3.06	156.83	169.88	11.19	16	1279	269.25	132.24	0.236	534	4095	1608.84	662.41	0.136	0.235
Zyg	65.63	1393	4095	3750.77	9466948	728.11	367	3704	1509.31	3809509	516.43	0	1950	211.44	533672	122.35	1393	4095	3750.77	728.11	9.68	10.32	31.77	0.817	10.75	2.79	25.84	177.63	10.51	3	1950	211.52	122.31	0.0603	367	3704	1509.31	516.43	0.0152	0.00953
Pac	103.88	1397	4095	2862.53	11435819	848.79	465	4095	1647.48	6581673	612.68	0	1403	168.98	675091	100.56	1397	4095	2862.53	848.79	11.45	14.03	43.12	0.702	13.86	3.09	21.22	184.89	14.11	1	1403	169.58	100.23	0.185	465	4095	1647.48	612.68	0.0145	0.139
Pac	91.71	1393	4095	2511.83	8859213	565.42	467	4095	1532.82	5406273	570.41	0	4095	303.04	1068808	311.24	1393	4095	2511.83	565.42	12.09	11.29	40.06	0.718	12	3.12	251.71	186.82	12.21	1	4095	303.38	311.25	0.186	467	4095	1532.82	570.41	0.0173	0.0832
Lep	41.08	1256	4095	2892.21	4569695	844.6	60	2679	1038.91	1641480	534.71	472	4095	2940.56	4646078	1068.64	1256	4095	2892.21	844.6	8.38	6.77	27.18	0.699	8.67	2.46	211.56	3.07	8.01	472	4095	2940.56	1068.64	0.0521	60	2679	1038.91	534.71	0.207	0.0954
Zyg	74.21	1257	4095	2974.28	8488584	779.09	497	3088	1542.39	4401968	385.12	0	1071	227.3	648721	129.18	1257	4095	2974.28	779.09	9.68	9.51	32.88	0.862	10.63	2.98	197.54	14.59	10.2	1	1071	228.75	128.31	0.325	497	3088	1542.39	385.12	0.19	0.0868
Dip	113.26	1255	4095	2274.34	9907017	629.48	351	2778	917.57	3996948	294.39	0	1364	189.69	826309	111.07	1255	4095	2274.34	629.48	11.77	13.54	46.98	0.645	12.79	3.36	28.03	27.04	13.55	1	1364	190.09	110.85	0.0156	351	2778	917.57	294.39	0.0467	0.054
Pac	72.8	1258	4095	3231.18	9047309	889.48	649	4095	2289.85	6411582	815.97	56	3299	335.17	938482	197.86	1258	4095	3231.18	889.48	9.84	9.68	32.6	0.861	10.56	2.96	37.27	30.21	10.39	56	3299	335.17	197.86	0.0423	649	4095	2289.85	815.97	0.0175	0.0601
Zyg	68.59	1255	4095	2965.69	7823485	799.31	468	4095	1818.82	4798038	559.02	0	884	150.84	397923	94.02	1255	4095	2965.69	799.31	9.84	10	34.73	0.715	10.32	2.91	143.21	33.01	10.07	1	884	151.94	93.48	0.444	468	4095	1818.82	559.02	0.0325	0.0448
Pac	85.65	1255	3407	2073.08	6828735	485.23	264	3336	1278.31	4210763	344.51	10	1988	381.86	1257837	165.04	1255	3407	2073.08	485.23	10.48	12.26	43.09	0.58	13.41	2.85	132.56	36.96	12.32	10	1988	381.86	165.04	0.0769	264	3336	1278.31	344.51	0.0996	0.00642
Lep	72.78	1258	4095	2680.38	7502396	833.87	322	3011	1163.28	3256030	406.5	856	4095	3271.48	9156875	751.33	1258	4095	2680.38	833.87	10	9.51	32.49	0.866	10.53	2.97	153.56	85.26	10.3	856	4095	3271.48	751.33	0.0394	322	3011	1163.28	406.5	0.0638	0.0325
Pac	103.15	1256	4095	2397.19	9509652	695.92	312	4095	1328.69	5270923	459.57	0	2240	275.04	1091066	159.14	1256	4095	2397.19	695.92	12.58	11.61	43.91	0.672	12.29	3.27	60.64	84.76	12.5	18	2240	275.24	159.02	0.045	312	4095	1328.69	459.57	0.198	0.14
Pac	105.31	1255	4095	2627.24	10640315	708.99	197	3340	1265.2	5124065	414.15	0	1661	320.57	1298311	183.23	1255	4095	2627.24	708.99	11.93	11.77	41.16	0.781	13.43	3.16	19.28	89.98	13.6	1	1661	321.68	182.57	0.206	197	3340	1265.2	414.15	0.0935	0.113
Pac	89	1255	4095	2151.41	7364272	458.69	538	4095	2140.48	7326870	630.32	0	1529	226.72	776048	138.09	1255	4095	2151.41	458.69	10.64	12.26	40.22	0.691	12.26	3.04	163.94	98.07	12.1	1	1529	227.38	137.74	0.314	538	4095	2140.48	630.32	0.099	0.0443
Zyg	73.32	1260	4095	3167.18	8931445	819.63	431	3217	1638.51	4620589	415.29	97	1701	517.22	1458574	152.99	1260	4095	3167.18	819.63	8.87	11.13	33.19	0.837	11.28	2.88	113.4	117.59	11.3	97	1701	517.22	152.99	0.0961	431	3217	1638.51	415.29	0.0214	0.0358
Pac	94.23	1255	4095	2884.12	10452038	683.84	264	4095	1743.3	6317715	758.56	0	2271	173.99	630526	122.02	1255	4095	2884.12	683.84	10.48	11.61	38.44	0.801	12.47	3.1	143.44	119.24	11.94	3	2271	176.03	121.26	0.184	264	4095	1743.3	758.56	0.154	0.00387
Pac	63.44	1255	4095	3121.5	7616455	834.44	389	4069	1852.09	4519105	670.4	105	1975	409.91	1000172	204.62	1255	4095	3121.5	834.44	9.68	9.68	31.22	0.818	9.93	2.85	192.62	126.88	9.65	105	1975	409.91	204.62	0.0452	389	4069	1852.09	670.4	0.0471	0.153
Dip	80.08	1255	3235	1889.29	5819011	421.72	694	4095	1670.08	5143861	472.92	60	2136	326	1004065	141.68	1255	3235	1889.29	421.72	11.45	11.13	52.17	0.37	12.33	2.88	155.73	120.37	12.5	60	2136	326	141.68	0.217	694	4095	1670.08	472.92	0.154	0.25
Pac	86.61	1255	3862	2200.08	7328452	552.19	373	4095	1952.77	6504668	547.57	0	1606	205.12	683242	124.2	1255	3862	2200.08	552.19	11.29	11.45	40.3	0.67	11.9	3.04	182.16	132.12	11.39	1	1606	206.85	123.27	0.0885	373	4095	1952.77	547.57	0.117	0.138
Zyg	78.78	1256	4095	3498.81	10601409	818.02	321	3404	1835.52	5561629	545.98	0	2764	398.01	1205982	197.5	1256	4095	3498.81	818.02	10.16	10.16	33.74	0.87	10.54	3.08	62.28	150.23	10.3	2	2764	398.15	197.4	0.351	321	3404	1835.52	545.98	0.102	0.0807
Zyg	79.64	1255	4095	3242.29	9931120	788.12	438	4089	2089.22	6399279	603.86	0	1239	335.28	1026977	143.24	1255	4095	3242.29	788.12	10.32	10.32	33.86	0.873	10.72	3.08	192.12	163.03	10.57	12	1239	335.39	143.14	0.0775	438	4089	2089.22	603.86	0.0739	0.0827
Pac	95.48	1255	4047	2297.78	8437432	616.09	301	3985	1512.96	5555584	504.08	18	1910	319.83	1174427	144.36	1255	4047	2297.78	616.09	12.9	11.45	43.2	0.643	12.65	3.1	208.31	185.22	13.11	18	1910	319.83	144.36	0.0294	301	3985	1512.96	504.08	0.0126	0.137
Zyg	70.49	1218	4095	3334.75	9040505	860.22	343	3640	1284.66	3482703	429.38	31	1422	212.6	576350	101.86	1218	4095	3334.75	860.22	9.51	9.84	32.09	0.86	10.09	2.98	136.57	14.71	9.78	31	1422	212.6	101.86	0.165	343	3640	1284.66	429.38	0.0642	0.0958
Pac	56.37	1221	4095	3452.31	7484610	926.67	530	4095	1948.38	4224093	682.83	0	1103	153.44	332648	107.08	1221	4095	3452.31	926.67	8.55	8.55	28.65	0.863	9.26	2.78	43.02	26.73	9.55	1	1103	158.33	105.15	0.0167	530	4095	1948.38	682.83	0.026	0.066
Zyg	80.92	1217	4095	3063.51	9533641	949.5	554	3495	1711.06	5324812	520.71	16	1119	257.01	799830	116.81	1217	4095	3063.51	949.5	9.84	10.64	35.56	0.804	11.53	2.99	110.28	39.04	11.17	16	1119	257.01	116.81	0.0285	554	3495	1711.06	520.71	0.0546	0.0797
Zyg	69.5	1217	4095	3061.11	8182344	957.96	681	4095	1863.14	4980166	570.96	0	1102	176.37	471449	86.54	1217	4095	3061.11	957.96	9.68	9.84	33.13	0.796	10.95	2.84	164.12	46.65	10.03	1	1102	176.84	86.18	0.16	681	4095	1863.14	570.96	0.102	0.0401
Pac	97.61	1217	4095	2715.87	10195364	782.26	451	4082	1627.36	6109101	597.02	0	2052	239.79	900189	146.17	1217	4095	2715.87	782.26	10.96	11.61	38.89	0.811	12.21	3.19	77.7	61.09	12.03	5	2052	239.99	146.08	0.146	451	4082	1627.36	597.02	0.0114	0.0753
Pac	92.18	1217	4095	2802.57	9935122	820.74	390	4095	1468.3	5205115	571.83	0	2134	243.65	863735	121.66	1217	4095	2802.57	820.74	11.13	10.48	37.78	0.811	11.31	3.22	20.65	87.26	11.5	2	2134	244.06	121.35	0.112	390	4095	1468.3	571.83	0.122	0.072
Zyg	70.1	1220	4095	3377.28	9105145	865.08	381	3993	1660.93	4477875	568.79	4	1531	283.93	765465	127.99	1220	4095	3377.28	865.08	9.84	9.35	32.44	0.837	10.24	2.95	231.79	90.34	9.9	4	1531	283.93	127.99	0.359	381	3993	1660.93	568.79	0.106	0.0675
Pac	97.9	1217	4095	2715.12	10222436	742.42	318	4095	1130.12	4254887	420.49	10	1445	291.53	1097628	150.13	1217	4095	2715.12	742.42	11.77	11.93	39.65	0.782	11.67	3.27	97.75	116.9	11.88	10	1445	291.53	150.13	0.0507	318	4095	1130.12	420.49	0.0626	0.111
Pac	85	1217	4095	2791.93	9126819	725.84	426	4095	1871.19	6116925	683.43	0	1069	195.78	640002	101.27	1217	4095	2791.93	725.84	10.32	10.48	37.7	0.752	12.02	3	168.51	131.69	11.58	6	1069	196.26	100.92	0.147	426	4095	1871.19	683.43	0.0519	0.0752
Dip	113.57	1217	4095	2231.41	9746804	514.52	171	4095	1252.28	5469949	456.32	0	2236	236.98	1035112	156.02	1217	4095	2231.41	514.52	13.87	13.06	45.32	0.695	13.69	3.25	178.4	134.69	14.08	1	2236	237.9	155.62	0.374	171	4095	1252.28	456.32	0.237	0.239
Pac	79.25	1220	4095	2625.43	8002297	704.26	475	4095	1782.77	5433895	590.98	60	1513	332.53	1013563	146.85	1220	4095	2625.43	704.26	10.48	10.32	35.94	0.771	11.41	2.97	193.51	138.25	10.87	60	1513	332.53	146.85	0.132	475	4095	1782.77	590.98	0.0547	0.0638
Zyg	70.54	1219	4095	2834.61	7690285	794.64	396	3178	1182.1	3207032	366.65	150	1934	364.74	989533	116.21	1219	4095	2834.61	794.64	9.51	9.51	32.21	0.854	10.56	2.92	249.04	180.95	9.88	150	1934	364.74	116.21	0.00231	396	3178	1182.1	366.65	0.184	0.159
Pac	77.17	1188	4095	2516.65	7469422	651.99	304	3831	1301.17	3861878	451.9	0	1481	140.39	416674	96.48	1188	4095	2516.65	651.99	10.48	10.8	36.06	0.746	11.43	2.93	246.44	20.34	11.17	1	1481	142.11	95.8	0.0745	304	3831	1301.17	451.9	0.162	0.106
Pac	91.79	1189	4095	2345.76	8280518	652.92	457	4095	1621.23	5722941	492.47	6	738	194.21	685558	84.03	1189	4095	2345.76	652.92	11.93	11.29	44.05	0.594	13.65	2.93	9.16	31.26	12.34	6	738	194.21	84.03	0.157	457	4095	1621.23	492.47	0.077	0.0779
Zyg	77.25	1192	4095	3163.77	9399561	835.96	312	3468	1622.85	4821486	467.68	0	1235	147.43	438001	94.3	1192	4095	3163.77	835.96	10.48	10.16	33.7	0.855	10.33	3.09	49.14	34.61	10.57	1	1235	149.69	93.22	0.37	312	3468	1622.85	467.68	0.16	0.0171
Pac	78.37	1186	4095	2962.61	8929313	806.11	473	4095	2182.81	6578993	723.93	0	1065	95.27	287154	66.56	1186	4095	2962.61	806.11	10.16	10.16	34.62	0.821	11.02	3.01	235.56	41.47	10.74	1	1065	97.87	65.54	0.331	473	4095	2182.81	723.93	0.0642	0.0588
Pac	77.95	1188	4095	2409.79	7224539	651.26	426	4095	1783.83	5347914	559.54	35	1884	277.31	831373	123.29	1188	4095	2409.79	651.26	9.51	11.93	36.68	0.728	12.48	2.82	147.31	52.15	11.93	35	1884	277.31	123.29	0.113	426	4095	1783.83	559.54	0.291	0.155
Pac	91.66	1186	4095	2575.93	9080170	701.11	244	4095	1686.29	5944188	571.44	0	4095	296.33	1044580	175.66	1186	4095	2575.93	701.11	12.09	10.64	40.84	0.691	11.81	3.14	103.97	39.41	12.44	4	4095	296.42	175.61	0.0588	244	4095	1686.29	571.44	0.103	0.0453
Pac	97.27	1186	3712	2054.21	7684816	526.05	223	4095	1398.62	5232241	462.92	17	1840	411.02	1537637	149.12	1186	3712	2054.21	526.05	11.93	11.61	47.89	0.533	13.75	3	110.03	48.38	12.86	17	1840	411.02	149.12	0.192	223	4095	1398.62	462.92	0.223	0.18
Zyg	67.14	1186	3966	2573.02	6643530	626.06	265	4027	1632.31	4214629	553.19	113	2561	308.99	797809	136.89	1186	3966	2573.02	626.06	9.51	9.19	31.82	0.833	10.24	2.89	238.38	78.29	9.87	113	2561	308.99	136.89	0.167	265	4027	1632.31	553.19	0.00549	0.0345
Pac	105.46	1186	4033	2031.62	8240239	449.64	290	4069	871.47	3534677	275.91	48	1643	488.93	1983119	208.82	1186	4033	2031.62	449.64	12.58	12.74	44.66	0.665	12.93	3.22	207.02	91.7	12.83	48	1643	488.93	208.82	0.326	290	4069	871.47	275.91	0.0402	0.0583
Lep	88.33	1187	4095	3120.36	10599852	860.73	368	4095	1500.1	5095847	638.29	532	4095	2619.68	8899055	857.14	1187	4095	3120.36	860.73	10	11.61	36.11	0.851	11.7	3.1	33.16	103.74	11.61	532	4095	2619.68	857.14	0.0275	368	4095	1500.1	638.29	0.067	0.306
Lep	71.32	1186	4095	2727.9	7482643	899.44	217	2937	1075.9	2951203	354.37	566	4095	3229.48	8858451	896.22	1186	4095	2727.9	899.44	9.35	9.84	33.14	0.816	10.43	2.95	250.67	117.86	10.02	566	4095	3229.48	896.22	0.00135	217	2937	1075.9	354.37	0.262	0.119
Pac	96.99	1186	4095	2437.2	9090766	779.87	375	4095	1712.66	6388225	734.33	0	2175	120.21	448369	101.22	1186	4095	2437.2	779.87	11.61	10.64	44.96	0.603	14.04	2.97	21.74	131.69	13.2	1	2175	123.21	100.66	0.00326	375	4095	1712.66	734.33	0.191	0.0862
Pac	77.2	1187	4095	2851.2	8465207	789.7	86	4095	1711.67	5081944	607.02	124	1186	376.77	1118632	108.59	1187	4095	2851.2	789.7	10.32	10	38.21	0.664	11.31	2.95	149.12	142.08	11.42	124	1186	376.77	108.59	0.207	86	4095	1711.67	607.02	0.219	0.302
Pac	103.23	1186	3787	1960.43	7782922	471.64	358	4095	1641.99	6518690	506.37	0	2697	254.15	1008958	155.09	1186	3787	1960.43	471.64	10.8	13.06	44.68	0.65	13.45	3.13	196.71	164.78	12.95	2	2697	255.04	154.62	0.183	358	4095	1641.99	506.37	0.0856	0.0296
Pac	105.33	1186	4095	2134.93	8648600	536.66	127	4095	1491.95	6043900	544.47	0	3607	285.23	1155480	170.51	1186	4095	2134.93	536.66	12.58	12.58	50.22	0.525	13.43	3.16	139.57	158.61	12.8	7	3607	285.66	170.28	0.235	127	4095	1491.95	544.47	0.0604	0.045
Pac	86.82	1187	4095	2881.67	9621899	874.52	159	3533	1182.83	3949481	414.1	18	4095	299	998355	164.72	1187	4095	2881.67	874.52	11.13	12.42	43.88	0.567	18.56	2.44	97.87	180.03	13.91	18	4095	299	164.72	0.234	159	3533	1182.83	414.1	0.158	0.141
Pac	68.23	1152	4095	2983.97	7829947	817.13	455	4056	1523.28	3997075	524.28	0	1004	194.49	510330	116.29	1152	4095	2983.97	817.13	9.51	10.32	33.63	0.758	10.34	2.9	121.04	5.12	10.22	3	1004	194.56	116.25	0.375	455	4056	1523.28	524.28	0.0495	0.0971
Lep	69.24	1151	4095	2689.09	7161045	835.35	436	3405	1482.64	3948261	473.6	700	4095	1985.34	5286966	413.86	1151	4095	2689.09	835.35	9.35	9.51	32.15	0.842	9.88	2.99	221.42	25.31	9.71	700	4095	1985.34	413.86	0.13	436	3405	1482.64	473.6	0.072	0.0166
Dip	93.32	1151	4095	1788.76	6419855	491.83	290	4095	1309.06	4698201	487.26	0	1397	184.42	661901	110.04	1151	4095	1788.76	491.83	12.09	10.96	48.92	0.49	12.95	3.03	204.8	32.23	12.58	1	1397	185.41	109.5	0.152	290	4095	1309.06	487.26	0.133	0.206
Dip	89.76	1151	4035	1713.56	5915215	407.99	588	4095	1382.27	4771608	505.82	0	1334	129.31	446377	97.77	1151	4035	1713.56	407.99	9.51	13.87	57.4	0.342	14.29	2.83	121.48	41.49	14	1	1334	132.5	96.81	0.106	588	4095	1382.27	505.82	0.125	0.172
Zyg	66.62	1151	4095	2994.47	7671828	867.33	468	3516	1588.8	4070502	478.17	11	1168	210.36	538930	93.22	1151	4095	2994.47	867.33	9.19	9.84	31.44	0.847	10.07	2.9	54.77	51.8	9.97	11	1168	210.36	93.22	0.105	468	3516	1588.8	478.17	0.0145	0.111
Dip	82.79	1151	3386	1799.12	5728396	374.63	549	4095	1204.54	3835255	421.59	0	1537	199.66	635705	132.16	1151	3386	1799.12	374.63	11.61	10.96	41.77	0.596	11.77	2.99	165.76	53.42	11.7	1	1537	201.68	131.28	0.108	549	4095	1204.54	421.59	0.256	0.185
Zyg	68.54	1154	4095	3018.01	7955476	800.83	302	2256	1000.76	2638006	297.04	40	1978	253.08	667128	176.72	1154	4095	3018.01	800.83	9.68	9.84	31.75	0.854	10.27	2.92	34.36	76.26	9.88	40	1978	253.08	176.72	0.241	302	2256	1000.76	297.04	0.111	0.0593
Pac	87.21	1151	4095	2019.12	6772116	570.73	436	4095	1736.16	5823092	554.02	1	1287	209.14	701465	109.2	1151	4095	2019.12	570.73	9.84	11.61	41.6	0.633	10.69	3.22	140.49	87.61	12.62	1	1287	209.14	109.2	0.129	436	4095	1736.16	554.02	0.0853	0.0452
Lep	74.62	1151	4095	2701.46	7753187	784.01	252	2823	1172.51	3365104	471.81	1786	4095	3759.22	10788972	507.35	1151	4095	2701.46	784.01	10.32	9.19	32.45	0.891	10.28	3.04	124.13	90.33	10.26	1786	4095	3759.22	507.35	0.0655	252	2823	1172.51	471.81	0.107	0.153
Lep	74.49	1156	4095	2679.32	7676242	752.8	359	2817	1169.38	3350276	361.16	742	4095	2532.06	7254350	750.34	1156	4095	2679.32	752.8	10	10.16	33.55	0.832	10.48	3.01	198.63	95.29	10.2	742	4095	2532.06	750.34	0.00674	359	2817	1169.38	361.16	0.00757	0.0239
Pac	83.31	1151	4032	2144.4	6870672	507.09	157	1507	588.95	1886995	201.2	0	1733	80.89	259160	85.34	1151	4032	2144.4	507.09	10	11.29	36.3	0.794	11.61	3.02	49.31	109.54	11.27	1	1733	86.33	85.46	0.147	157	1507	588.95	201.2	0.0656	0.0113
Zyg	60.32	1159	4095	3036.21	7044001	824.84	312	3327	1269.54	2945342	406.18	86	1728	427.65	992143	127.95	1159	4095	3036.21	824.84	9.03	9.35	30.6	0.81	9.58	2.83	73.97	124.62	9.21	86	1728	427.65	127.95	0.0574	312	3327	1269.54	406.18	0.0958	0.164
Dia	59.08	1154	4095	3293.39	7482578	906.75	282	4095	1888.92	4291620	752.73	0	1393	109.15	247989	97.72	1154	4095	3293.39	906.75	9.68	8.06	29.89	0.831	9.18	2.86	158.54	137.81	9.6	1	1393	112.82	97.24	0.0944	282	4095	1888.92	752.73	0.0866	0.0991
Pac	87.91	1151	3960	2444.46	8264720	681.06	245	4095	1918.95	6487978	714.4	0	1371	133.22	450430	81.02	1151	3960	2444.46	681.06	10.64	10.96	39.76	0.699	11.76	3.09	80.1	133.98	11.18	1	1371	134.5	80.34	0.172	245	4095	1918.95	714.4	0.118	0.211
Pac	63.39	1151	4095	3100.4	7558766	932.76	376	4095	2114.44	5154998	750.91	0	1012	134.72	328436	84.95	1151	4095	3100.4	932.76	9.84	9.19	31.24	0.816	9.62	2.9	48.55	147.48	9.64	3	1012	135.44	84.6	0.106	376	4095	2114.44	750.91	0.0501	0.162
Pac	75.95	1151	4095	2701.82	7892023	698.55	498	4095	1839.5	5373186	621.29	0	1276	215	628018	110.39	1151	4095	2701.82	698.55	10.32	10.16	34.62	0.796	10.79	2.99	113.95	155.22	10.8	1	1276	217.23	108.75	0.243	498	4095	1839.5	621.29	0.239	0.282
Pac	102	1151	3603	1798.13	7054066	381.65	127	2383	603.19	2366301	201.18	0	2221	254.61	998845	167.66	1151	3603	1798.13	381.65	12.26	11.45	45.65	0.615	12.68	3.2	200.79	170.85	12.97	2	2221	255.46	167.3	0.111	127	2383	603.19	201.18	0.0932	0.0535
Pac	69.16	1151	4095	2680.33	7129687	804.92	334	3413	1138.24	3027710	412.49	0	1612	246.68	656170	123.64	1151	4095	2680.33	804.92	9.19	10.48	35.5	0.69	10.94	2.84	170.14	187.46	10.51	2	1612	246.77	123.57	0.225	334	3413	1138.24	412.49	0.0953	0.155
Pac	64.98	1143	4095	2960.81	7399067	817.26	354	3770	1492.49	3729728	526.92	0	844	11.63	29058	50.96	1143	4095	2960.81	817.26	8.87	10.16	31.25	0.836	10.25	2.84	247.86	16.68	10.03	1	844	73.56	108.98	0.688	354	3770	1492.49	526.92	0.0902	0.155
Zyg	73.48	1141	4095	2601.12	7350752	752.02	674	4095	2102.93	5942887	675.37	162	1403	676.43	1911592	178.68	1141	4095	2601.12	752.02	10.16	9.19	33.46	0.825	10.05	3.05	97.71	19.57	10.15	162	1403	676.43	178.68	0.0906	674	4095	2102.93	675.37	0.101	0.221
Lep	65.73	1140	4095	2097.36	5302115	608.44	207	2324	811.59	2051697	274.19	686	4095	2641.95	6678839	616.61	1140	4095	2097.36	608.44	9.51	9.03	32.14	0.799	9.62	2.95	204.87	23.93	9.55	686	4095	2641.95	616.61	0.018	207	2324	811.59	274.19	0.0213	0.0692
Pac	74.16	1140	4095	2393.43	6826067	698.94	400	3594	1474.95	4206555	511.25	0	1365	62.39	177948	102.33	1140	4095	2393.43	698.94	9.51	10.8	34.97	0.762	11.17	2.91	51.75	40.62	10.69	1	1365	96.14	113.53	0.248	400	3594	1474.95	511.25	0.129	0.102
Pac	71.48	1140	3705	2522.95	6935591	648.1	548	3924	1767.31	4858338	617.54	0	573	23.97	65880	44.91	1140	3705	2522.95	648.1	9.03	10.32	33.24	0.813	11.03	2.87	198.49	44.45	10.48	1	573	53.47	54.06	0.31	548	3924	1767.31	617.54	0.219	0.221
Pac	90.62	1140	4011	1726.82	6017959	360.91	478	4081	1417.45	4939812	452.18	0	753	27.99	97553	54.61	1140	4011	1726.82	360.91	11.13	11.61	42.6	0.628	12.19	3.08	19.88	93.6	11.77	1	753	58.52	66.7	0.352	478	4081	1417.45	452.18	0.118	0.0896
Zyg	77.51	1140	4095	2938.36	8759263	949.37	179	4095	2186.8	6518839	822.97	0	1144	285.76	851839	162.22	1140	4095	2938.36	949.37	10.64	10.48	36.31	0.739	11.68	2.91	11.61	153.98	11.07	1	1144	294.14	156.91	0.48	179	4095	2186.8	822.97	0.317	0.473
Pac	57.36	1140	4095	2772.17	6115400	783.12	402	2922	1383.57	3052152	448.56	0	1172	76.6	168977	74.35	1140	4095	2772.17	783.12	9.35	8.55	29.79	0.812	9.03	2.84	232.75	183.08	9.31	1	1172	81.63	74.03	0.187	402	2922	1383.57	448.56	0.111	0.12
Pac	71.61	1143	4095	2924.6	8054362	790.68	518	4095	1828.18	5034797	678.41	0	518	24.27	66835	41.31	1143	4095	2924.6	790.68	9.84	9.35	32.15	0.87	9.78	3.05	219.44	187.33	10.1	1	518	44.06	47.18	0.398	518	4095	1828.18	678.41	0.0442	0.162
Pac	68.98	1122	4095	2718.36	7211820	670.34	88	3363	1475.33	3914038	524.81	0	1556	56.84	150801	95.98	1122	4095	2718.36	670.34	10.16	9.35	33.75	0.761	9.53	3.04	230.31	24.28	10.46	1	1556	86.52	107.03	0.806	88	3363	1475.33	524.81	0.141	0.174
Dip	78.99	1122	3046	1919.49	5831424	418.93	352	2966	973.38	2957131	317.35	0	1014	81.09	246354	91.78	1122	3046	1919.49	418.93	10.48	10.64	38.99	0.653	11.96	2.9	237.27	29.39	11.73	1	1014	101.38	92.06	0.125	352	2966	973.38	317.35	0.11	0.118
Pac	76.6	1122	4095	2327.01	6855359	690.68	451	4095	1912.46	5634104	656.61	0	1110	22.96	67628	57.3	1122	4095	2327.01	690.68	9.68	11.13	38.96	0.634	11.1	2.96	102.39	42.5	11.07	1	1110	62.04	80.31	0.386	451	4095	1912.46	656.61	0.269	0.124
Pac	82.37	1122	4095	2484.34	7870375	746.09	454	4095	1890.21	5988192	525.88	0	980	18.35	58135	55.75	1122	4095	2484.34	746.09	10.8	10.48	37.09	0.752	11.02	3.09	18.39	48.27	11.07	1	980	59.26	87.26	0.38	454	4095	1890.21	525.88	0.11	0.0538
Dip	82.11	1122	3268	1912.31	6039084	470.12	295	2700	896.61	2831483	244.79	0	928	115.83	365780	107.59	1122	3268	1912.31	470.12	12.74	10.48	41.66	0.595	10.17	3.21	189.65	78.21	12.81	1	928	134.38	104.57	0.00237	295	2700	896.61	244.79	0.0384	0.0982
Dip	93.79	1122	3115	1882.22	6789169	432.78	351	4095	1216.76	4388843	484.19	0	989	32.87	118553	67.11	1122	3115	1882.22	432.78	11.93	11.77	48.58	0.499	12.48	3.09	82.46	77.97	13	1	989	69.33	83.5	0.275	351	4095	1216.76	484.19	0.119	0.0716
Pac	109.28	1122	4095	2977.26	12513442	996.36	373	4095	1887.74	7934191	676.35	0	1423	234.15	984144	129.56	1122	4095	2977.26	996.36	11.61	12.9	41.79	0.786	14.16	3.13	25.36	96.8	14.49	1	1423	237.54	127.37	0.0277	373	4095	1887.74	676.35	0.126	0.0154
Pac	90.59	1122	3600	2346.93	8176704	586.03	165	4095	1593.24	5550853	522.98	0	694	45.21	157499	67.81	1122	3600	2346.93	586.03	12.42	10.32	38.06	0.786	10.87	3.26	62.57	97.65	12.27	1	694	74.12	73.46	0.0262	165	4095	1593.24	522.98	0.0583	0.0039
Zyg	66.49	1123	4095	3007.49	7690149	840.38	387	2744	1428.62	3652991	400.3	0	1363	43.13	110275	69.18	1123	4095	3007.49	840.38	9.03	9.51	31.09	0.864	9.97	2.91	251.55	116.62	9.49	1	1363	61.57	75.48	0.41	387	2744	1428.62	400.3	0.0407	0.109
Pac	81.44	1122	4095	3089.46	9676194	846.25	440	4095	2093.59	6557110	798.7	0	1688	14.77	46260	92.1	1122	4095	3089.46	846.25	9.68	10.8	34.2	0.875	11.92	2.95	156.09	117.75	11.12	1	1688	105.38	225.76	0.436	440	4095	2093.59	798.7	0.0955	0.107
Pac	81.77	1122	3869	2294.83	7217246	624.57	402	4095	1911.93	6013012	699.66	0	783	9.64	30326	38.7	1122	3869	2294.83	624.57	11.13	12.26	42.8	0.561	16.39	2.52	191.43	119.12	13.35	1	783	59.46	79.2	0.719	402	4095	1911.93	699.66	0.152	0.0468
Pac	82.63	1123	4095	2388.8	7591603	694.42	300	4095	1713.5	5445493	622.15	0	1339	66.31	210738	89.4	1123	4095	2388.8	694.42	11.93	10.8	47.15	0.467	12.54	2.9	120.75	138.72	12.24	1	1339	89.98	93.36	0.33	300	4095	1713.5	622.15	0.0635	0.0371
Lep	64.22	1125	4095	2246.67	5549281	570.71	218	2350	898.55	2219417	343.62	592	4095	2520.16	6224799	740.31	1125	4095	2246.67	570.71	9.03	9.03	30.73	0.855	9.72	2.9	202.51	150.98	9.4	592	4095	2520.16	740.31	0.0133	218	2350	898.55	343.62	0.015	0.12
Pac	97.74	1122	4095	1945.46	7312971	519.74	277	4095	1362.51	5121658	478.57	0	991	37.13	139586	79.33	1122	4095	1945.46	519.74	11.29	12.9	41.54	0.712	13.41	3.05	196.27	171.03	13.16	1	991	74.61	99.24	0.417	277	4095	1362.51	478.57	0.0415	0.129
Pac	78.86	1124	4095	2873.87	8716438	861.22	275	4095	1645.29	4990170	690.66	0	2334	32.07	97259	83.53	1124	4095	2873.87	861.22	10.48	10	34.68	0.824	10.84	3.04	123.39	177.06	10.48	1	2334	73.46	113.77	0.245	275	4095	1645.29	690.66	0.218	0.0524
Zyg	61.73	821	2604	1738.93	4128214	400.18	392	2582	1185.71	2814886	330.69	0	1085	74.1	175923	85.68	821	2604	1738.93	400.18	9.51	9.35	30.75	0.82	9.6	2.86	235.34	13.89	9.44	1	1085	98.89	85.71	0.115	392	2582	1185.71	330.69	0.0982	0.0664
Pac	70.65	822	3761	1702.02	4624379	568.59	391	4095	1751.47	4758741	529.03	0	398	17.57	47743	37.38	822	3761	1702.02	568.59	10.8	9.84	41.08	0.526	10.56	2.92	80.09	14.9	11.07	1	398	46.76	48.51	0.302	391	4095	1751.47	529.03	0.0584	0.058
Pac	98	820	3490	1458.09	5495538	431.08	99	4095	1741.01	6561851	584.07	0	662	32.83	123739	59.77	820	3490	1458.09	431.08	11.77	12.09	43.83	0.641	13.35	3.06	32.77	34.74	12.91	1	662	65.3	70.6	0.339	99	4095	1741.01	584.07	0.0169	0.202
Zyg	58.4	820	3617	2050.41	4605232	694.38	642	3822	1620.62	3639915	476.29	0	1701	188.34	423014	150.92	820	3617	2050.41	694.38	9.35	8.22	30.15	0.807	8.82	2.9	110.86	29.72	9.28	4	1701	188.68	150.84	0.0376	642	3822	1620.62	476.29	0.232	0.143
Zyg	71.84	820	3182	1733.54	4789780	513.73	292	2756	1268.92	3506027	390.69	178	2398	1419.4	3921791	361.43	820	3182	1733.54	513.73	9.68	10.16	33.56	0.801	10.01	3.02	246.36	33.8	10.13	178	2398	1419.4	361.43	0.0678	292	2756	1268.92	390.69	0.298	0.212
Pac	78.42	822	3130	1962.44	5918718	544.6	320	4095	2074.26	6255962	760.45	0	321	1.45	4388	12.29	822	3130	1962.44	544.6	10.16	10.96	36.18	0.753	11.82	2.91	174	39.27	11.11	1	321	41.01	51.31	0.348	320	4095	2074.26	760.45	0.0642	0.0153
Pac	80.37	821	2826	1391.79	4302015	369.9	470	3980	1756.56	5429527	527.95	0	526	30.1	93025	49.98	821	2826	1391.79	369.9	10.8	10.8	44.71	0.505	15	2.61	220.44	62.05	11.17	1	526	60.41	56.41	0.373	470	3980	1756.56	527.95	0.167	0.0231
Pac	68.2	820	4095	1754.53	4602130	622.79	550	4095	1921.13	5039133	624.9	0	1840	49.3	129307	87.38	820	4095	1754.53	622.79	9.19	10.48	35.7	0.673	10.71	2.85	176.83	74.97	10.5	1	1840	71.84	97.51	0.416	550	4095	1921.13	624.9	0.147	0.0388
Pac	87.89	820	3613	1528.23	5165423	481.76	419	4095	1529.81	5170753	524.59	0	1107	35.97	121569	76.15	820	3613	1528.23	481.76	11.29	11.45	47.53	0.489	12.19	3.03	130.44	80.24	11.81	1	1107	75	95.73	0.0377	419	4095	1529.81	524.59	0.208	0.242
Dip	97.32	820	2839	1463.36	5477349	405.84	77	4095	919.99	3443531	367.84	0	1655	68.33	255755	98.04	820	2839	1463.36	405.84	13.87	11.61	50.6	0.478	15.66	2.81	46.72	85.67	14.07	1	1655	89.8	103.46	0.227	77	4095	919.99	367.84	0.387	0.352
Dip	79.62	820	2271	1177.03	3604058	254.37	619	4095	1582.31	4845024	598.88	0	922	13.04	39923	44.53	820	2271	1177.03	254.37	11.77	11.93	70.56	0.201	22.99	2.1	198.71	81.29	12.77	1	922	58.62	79.02	0.578	619	4095	1582.31	598.88	0.279	0.207
Pac	99.64	820	3952	1671.12	6403738	453.42	384	4095	1422.61	5451432	476.83	0	727	61.8	236829	82	820	3952	1671.12	453.42	12.42	11.93	44.79	0.624	15.52	2.86	13.94	97.95	14.43	1	727	90.01	85.17	0.141	384	4095	1422.61	476.83	0.0976	0.0824
Pac	84.22	820	4095	1926.69	6240565	611.48	494	4095	2162.77	7005216	679.86	0	1188	61.87	200401	91.04	820	4095	1926.69	611.48	10.48	10.48	38.51	0.714	11.34	3.08	47.55	98.78	11.26	1	1188	96.58	97.91	0.241	494	4095	2162.77	679.86	0.204	0.12
Dip	93.35	820	3452	1580.76	5674911	498.76	358	4095	1539.24	5525889	549.25	0	1283	39.31	141125	84.72	820	3452	1580.76	498.76	11.29	12.74	48.64	0.496	11.96	3.15	118.88	102.68	12.62	1	1283	72.33	104.01	0.308	358	4095	1539.24	549.25	0.0998	0.129
Pac	71.84	821	4095	2044.34	5648501	748.66	584	4095	1719.14	4749985	570.21	0	869	86.42	238775	84.56	821	4095	2044.34	748.66	10.8	8.87	33.9	0.786	10.09	3.01	87.54	110.35	10.88	1	869	91.48	84.3	0.171	584	4095	1719.14	570.21	0.051	0.049
Pac	91.66	821	4095	2064.47	7277274	657.78	0	4095	1660.7	5853956	709.43	0	697	32.95	116162	54.81	821	4095	2064.47	657.78	11.61	11.29	40.09	0.717	12.03	3.11	28.05	115.21	11.93	1	697	62.12	62.06	0.598	3	4095	1662.58	707.62	0.233	0.424
Pac	79.33	820	2808	1293.49	3946425	308.17	227	4095	1303.4	3976680	503.78	0	305	4.8	14649	22.39	820	2808	1293.49	308.17	11.93	12.09	55.73	0.321	14.36	2.65	244.29	116.85	12.44	1	305	46.65	54.02	0.174	227	4095	1303.4	503.78	0.0952	0.00743
Pac	92.59	820	2801	1653.58	5888381	458.49	63	4095	1590.92	5665268	628.24	0	888	31.87	113503	59.52	820	2801	1653.58	458.49	11.77	10.32	43.59	0.612	13.9	2.91	211.65	165.91	12.14	1	888	66.88	71.35	0.144	63	4095	1590.92	628.24	0.0893	0.119
Dip	106.55	820	3703	1961.43	8037954	611.61	153	3947	1122.57	4600279	453.49	0	864	74.06	303503	83.75	820	3703	1961.43	611.61	13.06	10.48	43.68	0.702	12.37	3.31	58.14	188.49	13.42	1	864	98.16	83.25	0.194	153	3947	1122.57	453.49	0.235	0.252
Dip	85.42	1215	2897	1675.83	5505103	329.35	343	4095	1347.29	4425861	485.72	0	1364	73.04	239929	98.5	1215	2897	1675.83	329.35	11.61	10.96	59.67	0.302	11.35	3.1	113.87	7.06	12.48	1	1364	115.63	102.16	0.208	343	4095	1347.29	485.72	0.223	0.288
Lep	54.29	1215	4095	2646.6	5526110	802.85	15	2354	934.42	1951068	459.29	197	4095	2981.53	6225432	857.82	1215	4095	2646.6	802.85	9.51	7.9	29.05	0.808	8.72	2.82	117.1	44.8	9.54	197	4095	2981.53	857.82	0.299	15	2354	934.42	459.29	0.0848	0.271
Pac	70.96	1218	4095	2319.38	6329595	572.39	494	4095	1959.08	5346324	574.62	0	760	44.21	120652	64.07	1218	4095	2319.38	572.39	9.68	10.64	35.38	0.712	10.84	2.89	160.22	80.47	10.74	1	760	66.51	68.5	0.298	494	4095	1959.08	574.62	0.114	0.126
Zyg	59.31	1217	4095	3049.81	6956617	848.37	342	3946	1548.05	3531113	550.4	0	416	7.68	17507	25.03	1217	4095	3049.81	848.37	8.55	9.03	30.17	0.819	10.2	2.72	246.59	94.46	9.66	1	416	32.12	42.85	0.643	342	3946	1548.05	550.4	0.216	0.167
Pac	72.08	1215	4095	2587.8	7173378	654.15	539	4095	1796.49	4979873	648.12	0	368	5.21	14444	29.01	1215	4095	2587.8	654.15	10.64	10.8	36.3	0.687	12.25	2.74	145.67	123.98	12.11	1	368	75.23	82.94	0.82	539	4095	1796.49	648.12	0.043	0.00279
Pac	82.06	1216	4095	2456.68	7753283	694.8	226	4095	2033.12	6416522	664.49	0	462	17.7	55871	38.44	1216	4095	2456.68	694.8	10.96	10.16	39.66	0.656	11.67	2.99	45.97	127.41	11.44	1	462	48.54	50.55	0.351	226	4095	2033.12	664.49	0.105	0.196
Pac	70.36	1217	4095	2183.93	5909711	573.77	271	3626	1477.41	3997882	458.47	0	453	35.18	95202	56.06	1217	4095	2183.93	573.77	8.87	11.45	35.1	0.718	11.45	2.8	232.9	138.12	11.31	1	453	76.28	60.65	0.727	271	3626	1477.41	458.47	0.0884	0.0701
Pac	80.03	1215	3796	2362.93	7273087	595	349	4095	1589.54	4892616	576.89	0	910	86.02	264776	108.61	1215	3796	2362.93	595	10.48	10.32	39.24	0.653	11.91	2.92	104.5	142.93	10.69	1	910	121.62	111.12	0.338	349	4095	1589.54	576.89	0.142	0.0516
Lep	79.43	1215	4095	2975.36	9089724	936.4	283	4095	1431.44	4373060	770.39	240	4095	1480.77	4523740	416.45	1215	4095	2975.36	936.4	10	10.8	35.01	0.814	11.07	3.02	84.25	146.73	11.23	240	4095	1480.77	416.45	0.0546	283	4095	1431.44	770.39	0.0562	0.339
Pac	74.81	1217	4095	2653.46	7634010	743.03	380	4095	2155.04	6200037	754.34	0	203	0.684	1968	8.68	1217	4095	2653.46	743.03	10.64	10	34.54	0.788	10.45	3.02	195.55	176.93	10.92	2	203	63.48	54.82	0.654	380	4095	2155.04	754.34	0.163	0.18
Zyg	62.25	1218	4095	2920.52	6991723	770.96	474	4095	1885.41	4513676	598.65	0	535	62.9	150585	64.45	1218	4095	2920.52	770.96	8.38	9.84	31.09	0.809	10.32	2.77	146.93	182.19	9.76	1	535	73.03	63.9	0.487	474	4095	1885.41	598.65	0.0683	0.023
Pac	85.83	885	2735	1520.14	5017987	296.06	427	3890	1537.45	5075116	518.32	0	1578	60.56	199904	75.53	885	2735	1520.14	296.06	10.96	10.64	40.54	0.656	12.39	2.97	15.71	4.74	11.17	1	1578	74.54	77.33	0.0563	427	3890	1537.45	518.32	0.00853	0.0569
Zyg	58.84	888	4095	2248.24	5087777	797.8	433	2957	1357.13	3071176	425.73	32	996	206.29	466834	100.01	888	4095	2248.24	797.8	8.87	8.71	29.67	0.84	9.17	2.86	249.77	4.69	9.19	32	996	206.29	100.01	0.147	433	2957	1357.13	425.73	0.137	0.153
Pac	76.83	885	3987	1835.21	5423039	587.62	332	3970	1618.01	4781206	527.78	0	445	18.56	54852	44.9	885	3987	1835.21	587.62	10.16	10.96	36.96	0.707	10.91	2.99	113.33	8.23	11.23	1	445	58.04	63.34	0.0485	332	3970	1618.01	527.78	0.28	0.0841
Pac	63.29	885	3677	2071.61	5042301	536.17	445	4095	1648.03	4011315	541.73	0	618	25.17	61267	45.11	885	3677	2071.61	536.17	9.35	9.51	31.54	0.8	9.88	2.86	250.82	23.57	9.71	1	618	54.61	52.98	0.559	445	4095	1648.03	541.73	0.226	0.0775
Pac	83.88	885	3327	1788.45	5769525	464.43	352	4095	1144.2	3691182	410.32	0	1404	88.25	284700	105.41	885	3327	1788.45	464.43	10.48	11.45	40.87	0.631	10.57	3.18	20.26	42.36	11.43	1	1404	111.69	106.98	0.241	352	4095	1144.2	410.32	0.108	0.0299
Pac	94.23	885	3055	1529.69	5543598	440.23	199	4095	1150.43	4169154	446.42	0	1057	71.82	260259	85.53	885	3055	1529.69	440.23	12.58	11.13	48.51	0.503	12.08	3.15	69.1	40.02	12.44	1	1057	94.06	86.54	0.297	199	4095	1150.43	446.42	0.0221	0.0555
Pac	80.01	886	4095	2042.51	6284794	606.95	210	4001	1517.05	4667952	511.74	0	1304	24.25	74610	60.99	886	4095	2042.51	606.95	10.96	10.48	36.84	0.741	11.54	2.97	25.86	56.86	11.69	1	1304	63.44	85.12	0.405	210	4001	1517.05	511.74	0.0382	0.109
Pac	61.65	892	4095	2587.03	6133847	797.96	394	4095	1931.68	4580017	658.77	0	607	29.73	70498	63.65	892	4095	2587.03	797.96	9.19	8.71	30.86	0.813	9.62	2.86	103.15	82.35	9.4	1	607	70.64	82.07	0.115	394	4095	1931.68	658.77	0.0854	0.0313
Pac	86.22	885	3785	1557.94	5166125	457.05	254	4095	1330.05	4410430	448.9	0	1318	56.71	188041	98.35	885	3785	1557.94	457.05	11.45	11.61	51.84	0.403	14.23	2.78	155.08	102.78	11.83	1	1318	94.35	112	0.276	254	4095	1330.05	448.9	0.0684	0.0505
Pac	96.28	886	3175	1524.56	5645450	382.76	190	2685	776.01	2873555	306.52	0	1087	81.49	301770	94.47	886	3175	1524.56	382.76	10.96	12.74	42.69	0.664	12.92	3.08	84.09	111.23	13.03	1	1087	110.34	94.35	0.2	190	2685	776.01	306.52	0.091	0.0599
Pac	76.11	886	4095	2155.76	6309910	653.83	417	4095	1853.84	5426193	631.68	0	698	46.78	136925	71.54	886	4095	2155.76	653.83	10.16	9.35	35.03	0.779	10.67	3.01	91.75	116.39	10.56	1	698	75.69	78.05	0.679	417	4095	1853.84	631.68	0.269	0.0437
Lep	64.2	885	4095	2196.95	5424261	786.91	359	3308	1410.54	3482617	450.6	370	3038	1447.81	3574641	350.19	885	4095	2196.95	786.91	9.35	9.19	31.83	0.796	9.74	2.9	205.48	111.65	9.61	370	3038	1447.81	350.19	0.161	359	3308	1410.54	450.6	0.0479	0.0727
Zyg	67.81	886	3605	2195.46	5725769	601.42	390	3149	1482.91	3867428	407.19	0	903	156.83	409007	97.12	886	3605	2195.46	601.42	9.35	9.35	31.89	0.838	9.6	3	172.65	116.18	9.81	1	903	167.76	90.86	0.346	390	3149	1482.91	407.19	0.109	0.0622
Pac	72.7	885	4095	2401.15	6713618	808.94	167	4095	1943.2	5433178	827.36	0	689	12.11	33860	40.84	885	4095	2401.15	808.94	10	10.32	35.16	0.739	10.66	2.95	73.82	129.52	11.01	1	689	59.51	73.32	0.522	167	4095	1943.2	827.36	0.161	0.045
Pac	93.79	885	2831	1537.71	5546530	362.77	55	1874	525.25	1894562	187.66	0	1387	70.64	254795	90.6	885	2831	1537.71	362.77	12.42	10.96	44.12	0.606	11.71	3.19	243.07	165.95	12.31	1	1387	99.57	93.21	0.108	55	1874	525.25	187.66	0.0116	0.127
Pac	64.28	891	4095	2970.2	7342337	948.69	319	4095	1848.37	4569177	669.73	0	355	21.3	52657	40.18	891	4095	2970.2	948.69	9.35	9.19	30.85	0.849	9.33	2.96	110.4	169.13	9.53	1	355	49.63	48.53	0.0939	319	4095	1848.37	669.73	0.0746	0.112
Pac	83.26	887	3725	2054.75	6579295	679.2	241	3958	1503.21	4813275	494.93	0	883	81.13	259789	91.29	887	3725	2054.75	679.2	10.48	10.48	36.66	0.778	11.8	3	144.4	182.12	11.54	1	883	100.42	91.54	0.197	241	3958	1503.21	494.93	0.0872	0.0833
Pac	101.74	885	4095	1876.48	7342671	649.19	153	4095	1307.34	5115625	480.8	0	1223	77.86	304672	95.04	885	4095	1876.48	649.19	11.61	12.9	44.18	0.655	14.62	2.98	35.79	186.09	13.2	1	1223	97.5	96.94	0.075	153	4095	1307.34	480.8	0.225	0.214
Pac	52.97	874	4095	2224.32	4530930	803.2	366	3080	1337.32	2724120	451.6	0	1072	49.07	99953	83.05	874	4095	2224.32	803.2	9.84	8.71	32.23	0.641	8.56	2.81	202.53	7.56	9.74	1	1072	86.02	94.41	0.292	366	3080	1337.32	451.6	0.03	0.104
Pac	64.82	874	4095	1721.11	4290738	522.99	427	4095	1943.43	4844982	647.61	0	3272	32.19	80253	173.7	874	4095	1721.11	522.99	9.51	9.51	34.33	0.691	9.88	2.89	39.32	11.49	9.76	1	3272	114.32	312.66	0.72	427	4095	1943.43	647.61	0.195	0.242
Zyg	73.56	876	3180	2055.9	5816129	520.27	444	3718	1527.77	4322063	411.57	0	538	45.94	129971	67.18	876	3180	2055.9	520.27	10.16	9.68	33.21	0.838	10.52	2.98	98.75	43.77	10.33	1	538	83.05	71.24	0.0855	444	3718	1527.77	411.57	0.0278	0.0105
Pac	43.89	874	4095	1902.1	3210741	718.71	813	4095	1915.52	3233403	644.51	0	2642	106.4	179610	134.5	874	4095	1902.1	718.71	7.42	8.22	26.53	0.784	8.5	2.56	122.37	48.19	8.27	1	2642	110.6	135.43	0.537	813	4095	1915.52	644.51	0.0526	0.00945
Lep	70.02	874	4095	2102.32	5661540	669.77	510	3307	1395.53	3758174	469.78	728	3109	1827.16	4920553	414.96	874	4095	2102.32	669.77	9.51	9.19	32.08	0.855	10.01	2.98	147.14	90.41	9.82	728	3109	1827.16	414.96	0.0968	510	3307	1395.53	469.78	0.043	0.107
Pac	67.19	877	3857	2024.6	5231555	624.68	370	4095	1871.34	4835543	678.4	0	725	21.45	55431	50.12	877	3857	2024.6	624.68	9.68	9.03	32.95	0.778	10.83	2.81	91.12	115.46	10.26	1	725	59.93	68.65	0.254	370	4095	1871.34	678.4	0.106	0.275
Pac	58.89	874	3886	1593.31	3608837	507.04	708	4095	1738.32	3937306	553.85	0	1178	27.85	63080	68.9	874	3886	1593.31	507.04	10.16	8.38	33.15	0.673	9.47	2.81	145.62	125.44	10.18	1	1178	61.54	91.74	0.373	708	4095	1738.32	553.85	0.1	0.0282
Pac	56.42	875	3516	1822.54	3954918	525.79	570	3918	1882.85	4085794	598.2	0	628	41.69	90458	66.94	875	3516	1822.54	525.79	9.51	8.55	30.15	0.78	8.68	2.88	178.97	132.35	10.1	1	628	70.62	74.49	0.101	570	3918	1882.85	598.2	0.179	0.157
Lep	54.27	875	4095	1898.44	3962053	544.07	139	2124	708.74	1479143	308.06	309	3705	2117.4	4419020	720.98	875	4095	1898.44	544.07	8.55	8.22	29.03	0.809	9.39	2.71	16.29	132.01	9.97	309	3705	2117.4	720.98	0.0153	139	2124	708.74	308.06	0.107	0.264
Pac	79.77	874	2992	1410.82	4328386	356.69	633	4095	1585.35	4863852	474.05	0	648	43.72	134126	61.91	874	2992	1410.82	356.69	11.13	11.13	49.54	0.408	13.62	2.73	6.47	133.51	11.48	1	648	62.91	65.64	0.125	633	4095	1585.35	474.05	0.248	0.287
Pac	56.53	875	3161	1653.32	3594311	468.76	521	4095	1861.28	4046421	667.24	0	846	166.89	362820	97.06	875	3161	1653.32	468.76	8.38	9.03	31.15	0.732	9.52	2.75	106.53	151.81	9.1	1	846	167.66	96.61	0.0636	521	4095	1861.28	667.24	0.124	0.00247
Pac	67.94	875	2698	1591.64	4158956	342.48	231	4095	1458.67	3811505	489.69	0	2441	111.74	291979	119.32	875	2698	1591.64	342.48	10.16	10.16	36.64	0.636	11.25	2.77	114.23	154.19	10.76	1	2441	127.17	119.33	0.434	231	4095	1458.67	489.69	0.0994	0.158
Pac	69.19	874	4095	2370.87	6308895	720.01	412	4095	2261.16	6016952	828.8	0	1158	13.48	35877	52.95	874	4095	2370.87	720.01	9.35	10	32.1	0.844	10.13	2.95	93.25	168.18	9.92	1	1158	59.8	98.31	0.637	412	4095	2261.16	828.8	0.214	0.281
Pac	68.57	874	3771	2198.09	5796375	708.33	2	3897	1519.77	4007627	626.7	0	1036	22.51	59355	49.99	874	3771	2198.09	708.33	11.13	9.51	34.73	0.714	12.61	2.63	233.14	172.79	11.06	1	1036	51.52	65	0.192	2	3897	1519.77	626.7	0.374	0.36
Pac	86.87	874	3996	1740.32	5814399	602.44	118	2209	831.55	2778196	270.56	0	1117	70.95	237058	97.47	874	3996	1740.32	602.44	11.77	11.13	53.49	0.382	14.86	2.73	54.04	183.62	12.64	1	1117	95.78	102.21	0.142	118	2209	831.55	270.56	0.104	0.146
Pac	91.84	986	3930	1776.37	6274122	449.69	236	3844	713.96	2521701	278.68	0	892	56.5	199569	80.89	986	3930	1776.37	449.69	12.74	10	41.2	0.68	11.43	3.2	89.91	4.33	12.97	1	892	88.15	86.13	0.173	236	3844	713.96	278.68	0.104	0.00929
Zyg	63.16	988	3540	2269.47	5512544	590.81	320	3069	1249.5	3035026	371.12	0	266	28.25	68608	36.52	988	3540	2269.47	590.81	8.71	9.35	30.5	0.853	9.97	2.84	197.89	11.89	9.58	1	266	44.99	37.03	0.0145	320	3069	1249.5	371.12	0.074	0.0569
Zyg	70.72	987	4095	2699.31	7342128	812.19	340	3415	1640.46	4462045	506.45	0	743	184.29	501262	94.98	987	4095	2699.31	812.19	9.35	10.32	31.98	0.869	10.57	2.92	99.84	16.29	10.17	1	743	188.44	91.88	0.215	340	3415	1640.46	506.45	0.174	0.0698
Pac	77.61	986	2963	1744.73	5208027	436.98	335	3615	1342.25	4006619	440.84	0	1349	64.67	193028	84.37	986	2963	1744.73	436.98	10.64	11.29	41.18	0.575	11.67	2.91	187.03	53.04	11.24	1	1349	91.96	87.25	0.382	335	3615	1342.25	440.84	0.16	0.173
Pac	74	986	2703	1472.26	4190045	323.43	434	3791	1229.59	3499425	410.93	0	1308	34.02	96820	63.22	986	2703	1472.26	323.43	11.13	10.48	55.14	0.306	9.76	3.11	207.62	65.43	11.54	1	1308	69.01	75.45	0.311	434	3791	1229.59	410.93	0.178	0.0114
Pac	105.44	986	4095	2071.95	8401745	716.02	15	4095	1677.98	6804229	972.19	0	2051	179.07	726138	135.53	986	4095	2071.95	716.02	13.22	13.06	46.18	0.621	13.98	3.1	166.61	75.78	13.52	1	2051	192.71	130.92	0.446	15	4095	1677.98	972.19	0.268	0.66
Dip	78.21	986	3063	1529.43	4600531	407.49	354	4095	1299.81	3909842	511.51	0	503	23.51	70707	44.43	986	3063	1529.43	407.49	11.61	11.61	58.52	0.287	21.4	2.16	165.95	88.86	11.9	1	503	54.02	53.73	0.298	354	4095	1299.81	511.51	0.0225	0.103
Pac	55.07	986	4095	2318.3	4910154	684.04	543	4095	1913.11	4051975	622.25	0	250	8.44	17869	25.16	986	4095	2318.3	684.04	9.35	7.74	30.34	0.752	8.33	2.9	230.96	107.38	9.64	1	250	45.24	41.57	0.625	543	4095	1913.11	622.25	0.0491	0.158
Pac	67.58	986	4095	2130.15	5536264	673.65	507	4095	1538.1	3997533	568	0	922	10.61	27571	43.95	986	4095	2130.15	673.65	10.48	8.55	33.39	0.762	9.63	2.99	171.48	113.31	10.81	1	922	60.07	89.26	0.626	507	4095	1538.1	568	0.231	0.144
Zyg	57.26	986	4095	2243.83	4940919	650.61	462	3794	1657.9	3650706	573.64	0	591	119.9	264010	82.48	986	4095	2243.83	650.61	9.35	7.9	29.79	0.811	8.72	2.89	192.93	136.29	9.4	1	591	130.12	77.8	0.564	462	3794	1657.9	573.64	0.113	0.0296
Pac	98.62	986	3979	1949.63	7394931	599.21	14	1754	363.78	1379814	158.88	0	1099	26.78	101564	66.13	986	3979	1949.63	599.21	12.74	10.64	39.23	0.805	11.07	3.37	188.51	170.58	12.61	1	1099	69.71	91.6	0.175	14	1754	363.78	158.88	0.14	0.158
Pac	73.58	986	4064	1942.83	5498197	532.62	461	4095	1531.91	4335315	526.09	0	1658	90.57	256312	101.78	986	4064	1942.83	532.62	10.16	9.51	34.99	0.755	10.83	2.94	198.93	175.28	10.74	1	1658	105.13	102.44	0.0241	461	4095	1531.91	526.09	0.174	0.0149
Zyg	75.12	986	4095	3114.59	8998040	916.31	536	3717	1730.07	4998159	533.31	0	4095	720.93	2082759	362.09	986	4095	3114.59	916.31	10.64	9.51	33.71	0.831	10.96	2.95	45.86	169.57	10.64	4	4095	721.18	361.91	0.384	536	3717	1730.07	533.31	0.324	0.351
Pac	94.75	986	4095	2349.25	8560674	803.33	214	4095	1435.17	5229772	604.45	0	706	38.89	141722	58.31	986	4095	2349.25	803.33	11.77	11.29	41.93	0.677	11.86	3.19	36.13	172.4	11.92	1	706	64.92	63.14	0.0717	214	4095	1435.17	604.45	0.162	0.241
Lep	59.05	986	4095	2188.37	4969799	626.12	231	2914	917.55	2083749	413.2	634	3741	2535.99	5759235	565.72	986	4095	2188.37	626.12	9.03	8.71	29.34	0.862	9.39	2.83	193.73	187.66	9.18	634	3741	2535.99	565.72	0.0266	231	2914	917.55	413.2	0.0133	0.216
Dip	103.85	986	3115	1663.01	6642048	439.74	326	4095	1223.05	4884868	429.99	0	598	18.98	75807	44.6	986	3115	1663.01	439.74	12.09	13.54	51.29	0.496	13.8	3.1	19.34	185.5	13.66	1	598	55.29	61.53	0.196	326	4095	1223.05	429.99	0.248	0.273
Pac	64.46	686	3584	1440.71	3571531	567.56	650	4082	1824.08	4521882	602.88	0	809	28.77	71319	56.73	686	3584	1440.71	567.56	9.68	9.84	36.23	0.617	10.27	2.83	207.88	20.71	10.1	1	809	62.4	69.87	0.0561	650	4082	1824.08	602.88	0.0629	0.08
Pac	55.98	686	3543	2160.86	4652337	708.15	352	3367	1367.87	2945015	452.59	0	1385	68.25	146943	132.23	686	3543	2160.86	708.15	9.03	8.71	29.67	0.799	8.94	2.82	133.11	22.11	9.15	1	1385	118.41	156.19	0.628	352	3367	1367.87	452.59	0.245	0.282
Dip	88.8	686	2971	1229.94	4200261	418.89	293	4095	1073.93	3667457	404.61	0	902	40.09	136893	74.5	686	2971	1229.94	418.89	10.32	11.93	51.35	0.423	15.41	2.71	4.8	44.73	12.44	1	902	74.48	88.04	0.287	293	4095	1073.93	404.61	0.178	0.15
Pac	61.34	687	2742	1494.59	3525731	412.45	678	4095	2391	5640379	754.96	0	1103	82.13	193735	112.54	687	2742	1494.59	412.45	8.71	9.84	33.24	0.698	10.46	2.73	141.84	47.88	9.84	1	1103	116.92	118.16	0.202	678	4095	2391	754.96	0.0983	0.0515
Dip	94.28	686	3088	1382.75	5013837	480.51	413	4095	1738.95	6305418	673.12	0	522	8.5	30815	39	686	3088	1382.75	480.51	11.45	11.77	49.38	0.486	12.01	3.16	70.69	69.21	12.34	1	522	75.16	91.89	0.633	413	4095	1738.95	673.12	0.133	0.00295
Pac	69.55	686	2528	1212.87	3244437	398.21	389	3391	1031.54	2759368	390.11	0	1178	74.36	198901	89.5	686	2528	1212.87	398.21	9.19	11.61	46.26	0.408	13.34	2.58	120.83	74.13	11.64	1	1178	94.36	90.98	0.348	389	3391	1031.54	390.11	0.106	0.159
Pac	65.08	687	2658	1174.33	2939344	392.7	646	4095	1759.71	4404559	561.52	0	1104	47.23	118229	77.35	687	2658	1174.33	392.7	9.35	9.84	37.46	0.583	9.83	2.9	134.24	73.84	11.18	1	1104	71.22	85.51	0.428	646	4095	1759.71	561.52	0.0794	0.15
Dip	75.27	686	2306	1171.48	3391439	328.51	629	4095	1442.23	4175242	484.59	0	1520	30.9	89467	70.29	686	2306	1171.48	328.51	11.29	10.64	52.75	0.34	9.76	3.13	148.24	71.74	11.34	1	1520	57.42	87.5	0.139	629	4095	1442.23	484.59	0.248	0.255
Pac	65.13	686	1994	986.89	2472169	226.24	163	1351	457.95	1147163	132.8	0	1376	58.45	146405	77.33	686	1994	986.89	226.24	9.35	11.13	49.53	0.334	16.68	2.23	159.43	77.46	11.54	1	1376	75.39	80.22	0.343	163	1351	457.95	132.8	0.146	0.122
Zyg	63.65	687	4081	1948.96	4771063	589.53	366	4095	2200.43	5386643	697.22	0	398	9.17	22447	34.45	687	4081	1948.96	589.53	9.19	9.19	30.66	0.851	9.88	2.86	230.91	90.62	9.62	1	398	57.26	68.24	0.597	366	4095	2200.43	697.22	0.0366	0.0631
Pac	75.33	686	3623	1567.33	4540555	576.74	439	4095	1942.99	5628829	716.81	0	753	20.66	59858	46.48	686	3623	1567.33	576.74	9.68	10.64	37.31	0.68	11.3	2.91	243.44	106.16	10.65	1	753	58.28	62.45	0.495	439	4095	1942.99	716.81	0.127	0.135
Pac	87.6	687	3264	1374.95	4632206	432.3	284	4095	1712.25	5768571	704.26	0	2384	41.43	139591	87.78	687	3264	1374.95	432.3	10	12.09	42.18	0.619	15.03	2.72	66.54	114.94	12.61	1	2384	71.37	105.53	0.0353	284	4095	1712.25	704.26	0.179	0.228
Pac	89.13	686	2940	1309.46	4488817	420.39	372	4095	1506.37	5163829	467.83	0	985	66.92	229404	83.86	686	2940	1309.46	420.39	11.45	11.13	43.53	0.591	13.05	2.95	24.26	110.22	11.74	1	985	85.12	86	0.264	372	4095	1506.37	467.83	0.274	0.095
Zyg	60.87	689	4095	2477.4	5799593	894.67	238	3002	1477.05	3457777	501.6	0	695	19.99	46805	44.74	689	4095	2477.4	894.67	8.71	8.87	30.1	0.844	9.72	2.82	79.26	145.87	9.39	1	695	54.17	59.77	0.408	238	3002	1477.05	501.6	0.0955	0.0134
Pac	79.41	686	3058	1468.16	4483766	503.74	265	4095	1752.61	5352470	671.34	0	3775	19.54	59673	95.25	686	3058	1468.16	503.74	10.48	11.13	39.65	0.635	10.97	3.04	104.65	147.54	11.44	1	3775	88.27	186.86	0.294	265	4095	1752.61	671.34	0.0186	0.145
Pac	66.62	734	2740	1472.09	3771494	404.33	442	3831	1489.57	3816285	469.34	0	1354	40.73	104340	80.47	734	2740	1472.09	404.33	9.51	10.32	37.98	0.58	10.91	2.79	150.03	13.31	10.54	1	1354	62.89	92.76	0.315	442	3831	1489.57	469.34	0.0392	0.0536
Pac	52.73	733	1792	1035.79	2100591	231.2	327	2654	864.09	1752377	258.79	0	985	42	85172	72.84	733	1792	1035.79	231.2	8.06	10.32	56.91	0.205	14.31	2.17	138.81	25.7	11.72	1	985	71.21	83.16	0.131	327	2654	864.09	258.79	0.254	0.205
Zyg	69.27	733	2487	1719.86	4581713	426.07	440	3009	1526.84	4067504	404.62	0	605	49.12	130863	62.05	733	2487	1719.86	426.07	9.35	9.35	33.39	0.781	10.4	2.91	114.17	34.48	10.43	1	605	78.13	62.11	0.077	440	3009	1526.84	404.62	0.0866	0.00886
Lep	63.08	733	4095	1955.45	4743917	729.72	433	3712	1557.18	3777729	566.41	489	4095	1559.73	3783905	423.51	733	4095	1955.45	729.72	9.19	9.19	30.7	0.841	9.67	2.88	185.79	44.84	9.24	489	4095	1559.73	423.51	0.0154	433	3712	1557.18	566.41	0.15	0.146
Zyg	64.59	734	3320	2101.16	5219286	617.8	222	2535	1216.25	3021171	426.05	0	573	6.74	16739	25.52	734	3320	2101.16	617.8	9.03	9.19	31.19	0.834	10.11	2.85	230.12	58.02	9.45	1	573	37.79	49.8	0.79	222	2535	1216.25	426.05	0.122	0.1
Pac	64.3	733	3099	1682.07	4159750	511.51	406	3833	1506.52	3725636	483.15	0	984	70.98	175532	79.55	733	3099	1682.07	511.51	9.84	9.35	33.85	0.705	10.01	2.86	136.69	81.72	10.15	1	984	81.42	80.06	0.297	406	3833	1506.52	483.15	0.075	0.107
Pac	68.2	733	4095	1733.5	4546964	579.21	254	3425	1369.46	3592083	387.02	0	931	113.4	297441	98.5	733	4095	1733.5	579.21	9.68	10.48	36.17	0.655	9.82	2.97	207.5	92.92	10.4	1	931	127.44	95.47	0.00295	254	3425	1369.46	387.02	0.29	0.235
Pac	87.6	733	2497	1193.88	4022172	299.96	312	4046	1323.18	4457792	465.64	0	679	10.23	34479	53.19	733	2497	1193.88	299.96	11.61	11.61	43.99	0.569	12.41	3	99.38	98.64	11.99	1	679	97.95	135.97	0.188	312	4046	1323.18	465.64	0.266	0.00522
Dip	93.81	733	2837	1301.57	4696078	370.87	200	3531	1122.75	4050884	375.37	0	1057	78.36	282707	79.39	733	2837	1301.57	370.87	11.93	11.77	44.45	0.597	11.21	3.26	173.7	111.03	12.61	1	1057	92.27	78.35	0.0755	200	3531	1122.75	375.37	0.0439	0.255
Pac	93.06	733	2431	1357.58	4858790	410.35	299	4095	1444.3	5169162	508.93	0	1185	64.53	230959	90.56	733	2431	1357.58	410.35	11.93	11.29	46.35	0.544	15.07	2.8	117.24	127.92	12.12	1	1185	83.26	94.99	0.0271	299	4095	1444.3	508.93	0.165	0.144
Dip	92.54	733	2419	1260.77	4487072	274.95	102	4095	1077.64	3835308	418.54	0	1862	44.13	157074	89.66	733	2419	1260.77	274.95	11.61	11.45	51.92	0.431	12.15	3.11	117.78	138.13	12.52	1	1862	80.47	108.32	0.196	102	4095	1077.64	418.54	0.27	0.164
Zyg	63.21	738	4095	2337.55	5682587	735.49	276	3225	1564.93	3804355	445.57	0	1193	90.14	219119	84.23	738	4095	2337.55	735.49	9.19	8.55	30.53	0.852	9.69	2.88	220.68	147.4	9.49	1	1193	96.96	83.49	0.219	276	3225	1564.93	445.57	0.175	0.124
Dip	93.11	733	2024	1266.52	4535403	288.16	214	3003	728.06	2607196	253.48	0	1057	35.31	126434	76.55	733	2024	1266.52	288.16	12.26	12.09	45.97	0.554	12.12	3.13	189.19	154.35	12.4	1	1057	71.19	96.24	0.0873	214	3003	728.06	253.48	0.122	0.268
Pac	78.99	734	3314	1791.18	5441602	571.89	196	3090	1219.47	3704748	433.22	0	722	35.8	108754	63.17	734	3314	1791.18	571.89	10.8	10.16	35.66	0.781	11.07	3.01	78.67	170.73	10.57	1	722	63.23	72.9	0.147	196	3090	1219.47	433.22	0.148	0.0416
Pac	63.31	733	4095	1966.17	4787613	734.87	580	4095	2206.28	5372302	774.01	0	987	32.48	79078	62.2	733	4095	1966.17	734.87	10	8.71	32.62	0.748	10.18	2.81	150.31	173.98	10.04	1	987	70.42	75.61	0.606	580	4095	2206.28	774.01	0.0214	0.016
Zyg	63.81	842	3277	1891.19	4640977	516.89	234	2013	894.18	2194321	305.94	0	1012	66.41	162969	93.04	842	3277	1891.19	516.89	8.87	9.35	31.83	0.791	9.58	2.91	121.64	7.96	9.49	1	1012	89.99	98.02	0.126	234	2013	894.18	305.94	0.00466	0.0686
Pac	58.43	842	3978	2160.27	4854126	667.59	445	4021	1679.37	3773551	596.75	0	1273	53.9	121124	99.44	842	3978	2160.27	667.59	9.35	8.71	29.39	0.85	9.35	2.82	128.55	13.04	9.28	1	1273	100.27	117.24	0.388	445	4021	1679.37	596.75	0.0928	0.18
Pac	103.72	840	3780	1668.02	6653750	598.54	214	4095	1539.22	6139956	687.23	0	894	22.3	88970	58.64	840	3780	1668.02	598.54	12.58	11.61	43.32	0.694	9.97	3.64	84.51	76.72	12.56	1	894	66.84	85.61	0.777	214	4095	1539.22	687.23	0.05	0.117
Pac	76.63	841	3003	1495.63	4407628	379.6	441	4095	1540.12	4538741	524.88	0	605	13.97	41173	40.18	841	3003	1495.63	379.6	10	10.8	38.65	0.645	12.24	2.82	216.57	112.81	11.42	1	605	53.33	63.75	0.405	441	4095	1540.12	524.88	0.00192	0.0814
Pac	94.1	841	3180	1658.07	6000563	393.88	158	2574	721.9	2612561	298.37	0	1760	69.79	252553	104.62	841	3180	1658.07	393.88	10.64	11.45	39	0.777	12.21	3.13	84.06	115.03	11.68	1	1760	105.8	113.07	0.133	158	2574	721.9	298.37	0.0634	0.0887
Lep	64.38	844	4034	1901.46	4708023	552.78	170	2384	812.94	2012832	308.27	539	4095	2013.25	4984817	572.3	844	4034	1901.46	552.78	9.19	9.35	30.19	0.888	9.58	2.92	210.45	122.72	9.26	539	4095	2013.25	572.3	0.00754	170	2384	812.94	308.27	0.0683	0.175
Dip	95.84	840	2788	1310.09	4829004	324.25	76	4095	1005.23	3705271	399.18	0	1407	17.69	65221	59.63	840	2788	1310.09	324.25	11.45	11.45	55.81	0.387	13.7	2.98	181.11	116.31	12.8	1	1407	62.59	98.83	0.526	76	4095	1005.23	399.18	0.0363	0.000588
Lep	46.46	846	4095	2035.38	3637224	751.87	17	1932	438.06	782808	275.73	442	2912	1593.36	2847336	442.86	846	4095	2035.38	751.87	7.9	7.42	25.64	0.888	7.93	2.73	73.11	139.73	8.01	442	2912	1593.36	442.86	0.21	17	1932	438.06	275.73	0.0434	0.0903
Lep	56.55	842	3786	1871.96	4071507	527.38	55	2749	688.55	1497597	457.3	679	3730	2205.48	4796912	452.05	842	3786	1871.96	527.38	8.71	8.22	30.05	0.787	9.07	2.82	58.14	169.08	9.09	679	3730	2205.48	452.05	0.0559	55	2749	688.55	457.3	0.081	0.062
Pac	89.34	840	3698	1609.86	5531487	536.06	388	4095	1602.85	5507388	630.42	0	606	51.56	177171	75.46	840	3698	1609.86	536.06	12.42	10.48	42.3	0.627	11.71	3.12	88.67	165.29	12.61	1	606	90.58	80.42	0.219	388	4095	1602.85	630.42	0.227	0.254
Zyg	60.66	840	4095	2568.1	5991366	843.27	175	1994	916.1	2137254	304.41	0	650	32.13	74969	63.44	840	4095	2568.1	843.27	9.35	8.71	30.83	0.802	9.41	2.86	232.39	187.77	9.25	1	650	85.58	78.39	0.748	175	1994	916.1	304.41	0.00444	0.0329
Lep	47.92	722	3147	1704.28	3140979	569.37	259	4095	1313.65	2421059	703.14	479	4095	2381.96	4389951	770.67	722	3147	1704.28	569.37	10.16	6.45	29.84	0.677	11	2.36	92.98	8.56	10.15	479	4095	2381.96	770.67	0.439	259	4095	1313.65	703.14	0.322	0.211
Zyg	45.84	720	2983	1899.62	3349032	567.43	529	3428	1739.21	3066235	401.71	0	148	3.52	6209	13.54	720	2983	1899.62	567.43	8.22	7.42	26.93	0.794	7.84	2.73	131.75	13.69	8.17	1	148	31.36	27.55	0.283	529	3428	1739.21	401.71	0.0801	0.00582
Dip	66.9	717	2327	1090.2	2805081	271.34	528	3859	1216.3	3129528	414.75	0	1088	92.91	239068	101.88	717	2327	1090.2	271.34	10.16	9.19	42.79	0.459	9.74	2.96	37.34	19.07	11.06	1	1088	120.07	100.76	0.33	528	3859	1216.3	414.75	0.267	0.353
Zyg	50.34	717	3284	1877.18	3634211	600.42	788	4095	2173.77	4208416	599.25	258	4095	1267.78	2454421	324.17	717	3284	1877.18	600.42	8.06	8.38	27.11	0.861	8.58	2.73	86.17	26.95	8.52	258	4095	1267.78	324.17	0.0783	788	4095	2173.77	599.25	0.0388	0.00191
Zyg	46.91	717	2486	1535.97	2770881	428.42	444	3061	1257.7	2268892	351.05	0	778	17.34	31285	46.25	717	2486	1535.97	428.42	7.58	8.22	27.42	0.784	8.57	2.64	215.93	46.32	8.33	1	778	50.62	67.53	0.193	444	3061	1257.7	351.05	0.169	0.0149
Pac	63.63	717	3589	1616.18	3954789	552.13	400	4095	2380.03	5823941	842.71	0	1088	12.52	30628	60.78	717	3589	1616.18	552.13	10	10.96	36.54	0.599	11.91	2.61	140.63	41	10.82	1	1088	115.14	148.9	0.638	400	4095	2380.03	842.71	0.378	0.327
Dip	53.62	717	1886	1126.78	2323419	248.5	1016	4095	2476.55	5106649	781.65	0	1210	6.09	12565	50.52	717	1886	1126.78	248.5	8.87	8.38	33.46	0.602	9.98	2.61	133.5	47.36	9.83	1	1210	75.69	162.57	0.0642	1016	4095	2476.55	781.65	0.0815	0.165
Pac	62.51	717	2618	1185.09	2848946	300.2	564	4095	1928.92	4637122	558.65	0	779	22.16	53270	45.8	717	2618	1185.09	300.2	10.64	9.35	42.34	0.438	10.84	2.71	59.14	50.38	10.86	1	779	53.86	58.23	0.152	564	4095	1928.92	558.65	0.286	0.243
Pac	48.26	718	2856	1645.09	3053279	405.85	598	4095	2028.91	3765661	618.22	0	603	31.44	58359	57.85	718	2856	1645.09	405.85	8.71	7.74	27.23	0.818	8.59	2.67	245.47	64.1	9.19	1	603	64.27	68.79	0.475	598	4095	2028.91	618.22	0.0448	0.0152
Pac	44.93	717	1884	1185.27	2048138	232.41	771	3844	2146.93	3709899	513.73	0	875	209.71	362380	156.17	717	1884	1185.27	232.41	8.22	8.55	34.03	0.487	11.29	2.25	226.44	77.87	8.81	1	875	218.83	153.15	0.113	771	3844	2146.93	513.73	0.232	0.194
Pac	61.55	717	3004	1408.55	3334034	343.93	493	4095	2187.45	5177692	798.36	0	501	15.54	36790	38.66	717	3004	1408.55	343.93	10.48	7.9	34.25	0.659	10.28	2.76	171.32	79.05	10.37	1	501	50.12	55.55	0.131	493	4095	2187.45	798.36	0.0715	0.288
Pac	57.15	717	2851	1554.92	3417704	413.68	675	4095	2182.67	4797505	683.48	0	2054	39.67	87186	97.23	717	2851	1554.92	413.68	8.22	9.68	29.79	0.809	10.02	2.69	137.02	80.29	9.82	1	2054	75.23	123.51	0.328	675	4095	2182.67	683.48	0.0254	0.105
Pac	62.04	717	3938	1560.92	3724361	459.33	365	4095	1940.41	4629812	654.21	0	450	42.47	101332	56.51	717	3938	1560.92	459.33	9.84	9.03	32.39	0.743	10.37	2.76	32.85	71.55	9.97	1	450	67.38	58.21	0.208	365	4095	1940.41	654.21	0.00715	0.00912
Dip	65.16	717	3084	1183.62	2966163	350.48	458	4095	1559.56	3908263	552.74	0	1306	50.73	127121	77.22	717	3084	1183.62	350.48	11.93	9.51	53.31	0.288	15.19	2.34	37.47	79.21	12.02	1	1306	68.27	82.63	0.153	458	4095	1559.56	552.74	0.0157	0.158
Lep	43.19	717	2008	1107.75	1839965	269.84	432	2324	1161.45	1929169	318	903	4095	3102.09	5152572	650.01	717	2008	1107.75	269.84	8.06	7.9	28.66	0.661	9	2.47	228	86.64	8.86	903	4095	3102.09	650.01	0.145	432	2324	1161.45	318	0.104	0.138
Pac	56.61	717	1832	1054.43	2295494	210.19	402	3901	1294.82	2818819	379.9	0	1229	183.52	399513	127.41	717	1832	1054.43	210.19	9.68	8.71	38.75	0.474	11.31	2.52	221.2	92.05	9.86	2	1229	186.34	126.32	0.369	402	3901	1294.82	379.9	0.241	0.32
Dip	42.98	718	1560	949.61	1569707	150.77	1094	4095	1991.72	3292314	465.98	0	959	29.76	49199	70.14	718	1560	949.61	150.77	8.22	9.03	35.27	0.434	10.43	2.29	224.05	104.64	9.16	1	959	65.77	92.21	0.204	1094	4095	1991.72	465.98	0.296	0.328
Pac	62.82	717	3612	1597.01	3858377	476.13	0	4095	2036.87	4921068	874.93	0	807	62.74	151589	75.79	717	3612	1597.01	476.13	10.16	8.87	33.22	0.715	11.73	2.61	146.6	114.68	11.38	1	807	85.11	76.73	0.609	11	4095	2037.71	874.13	0.274	0.422
Pac	53.3	717	3457	1665.07	3413389	542.97	456	3873	1667.69	3418757	511.33	0	548	19.81	40615	49.24	717	3457	1665.07	542.97	9.35	8.87	37.39	0.479	10.35	2.56	175.4	111.98	9.4	1	548	70.15	71.08	0.0809	456	3873	1667.69	511.33	0.0431	0.124
Pac	51.41	717	2509	1197.07	2366613	327.21	486	4036	1479.66	2925278	380.3	0	939	193.36	382272	90.59	717	2509	1197.07	327.21	8.22	8.55	34.61	0.539	10.38	2.51	188.75	138.85	9.72	1	939	193.46	90.51	0.193	486	4036	1479.66	380.3	0.188	0.0574
Pac	64.8	717	3438	1327.7	3308617	388.62	318	3796	1636.05	4077027	449.58	0	942	41.2	102663	73.39	717	3438	1327.7	388.62	9.03	9.84	37.08	0.592	10.52	2.8	152.71	161.3	10.2	1	942	75.27	85.29	0.36	318	3796	1636.05	449.58	0.161	0.103
Zyg	46.96	717	2858	1813.1	3274464	519.3	534	4095	1880.33	3395875	630.33	0	1461	155.72	281233	131.4	717	2858	1813.1	519.3	8.22	7.74	26.76	0.824	8.16	2.71	189.56	166.45	8.32	1	1461	159.52	130.7	0.113	534	4095	1880.33	630.33	0.135	0.0726
Pac	62.01	721	2790	1757.02	4190481	480.86	384	4095	2120.48	5057352	666.51	0	744	69.17	164980	85.25	721	2790	1757.02	480.86	9.84	8.87	30.84	0.82	9.41	2.9	215.7	170.83	9.9	1	744	97.45	86.5	0.456	384	4095	2120.48	666.51	0.0138	0.0127
Pac	67.24	718	3488	1513.22	3913191	451.97	457	4095	1744.05	4510108	514.9	0	1047	55.58	143742	83.87	718	3488	1513.22	451.97	9.03	9.84	33.02	0.775	10.45	2.86	131.72	182.25	10.27	1	1047	88.95	91.04	0.235	457	4095	1744.05	514.9	0.145	0.0387
Pac	63	717	2612	1301.49	3153510	310.04	194	2644	654.68	1586300	212.5	0	790	57.29	138825	73.62	717	2612	1301.49	310.04	10.16	9.51	35.89	0.615	10.91	2.71	141.03	183.56	10.07	1	790	79.92	75.84	0.148	194	2644	654.68	212.5	0.141	0.0213

## Sheet: Fig.1_SCP3_H1t_SCP1
Fig.1_SCP3_H1t_SCP1		Raw signals exported from Volocity 6.2.1 in immunofluorescence staining of nuclei using antibodies against SCP3 (Cy3), H1t (FITC) and SCP1 (Cy5)
type	Area (µm2)	Min (DAPI)	Max (DAPI)	Mean (DAPI)	Sum (DAPI)	Standard Deviation (DAPI)	Min (FITC)	Max (FITC)	Mean (FITC)	Sum (FITC)	Standard Deviation (FITC)	Min (Cy3)	Max (Cy3)	Mean (Cy3)	Sum (Cy3)	Standard Deviation (Cy3)	Min (Cy5)	Max (Cy5)	Mean (Cy5)	Sum (Cy5)	Standard Deviation (Cy5)	Min (ignoring zero values) (DAPI)	Max (ignoring zero values) (DAPI)	Mean (ignoring zero values) (DAPI)	Standard Deviation (ignoring zero values) (DAPI)	Bounds X (µm)	Bounds Y (µm)	Perimeter (µm)	Shape Factor	Skeletal Length (µm)	Skeletal Diameter (µm)	Centroid X (µm)	Centroid Y (µm)	Min (ignoring zero values) (Cy5)	Max (ignoring zero values) (Cy5)	Mean (ignoring zero values) (Cy5)	Standard Deviation (ignoring zero values) (Cy5)	Longest Axis (µm)	Polarity (Cy5)	Min (ignoring zero values) (Cy3)	Max (ignoring zero values) (Cy3)	Mean (ignoring zero values) (Cy3)	Standard Deviation (ignoring zero values) (Cy3)	Polarity (Cy3)	Min (ignoring zero values) (FITC)	Max (ignoring zero values) (FITC)	Mean (ignoring zero values) (FITC)	Standard Deviation (ignoring zero values) (FITC)	Polarity (DAPI)
Dip	117.37	936	2483	1355.8	6120072	279.15	0	1214	596.04	2690545	202.45	19	3141	680.36	3071132	327.11	0	1486	14.63	66030	76.51	936	2483	1355.8	279.15	12.42	13.71	67.94	0.32	12.15	3.51	91.32	12.24	1	1486	97.82	176.1	14.14	0.901	19	3141	680.36	327.11	0.063	4	1214	596.44	201.93	0.161
lPac	104.34	936	3588	1633.2	6554036	402.99	0	699	210.52	844817	103.15	0	2281	588.78	2362765	258.91	0	4095	1433.2	5751412	699.04	936	3588	1633.2	402.99	12.58	12.42	45.19	0.642	12.9	3.21	205.06	34.06	10	4095	1438.93	694.52	12.85	0.259	3	2281	592.91	255.05	0.254	1	699	214.42	100.01	0.196
ePac	57.1	936	3981	2503.41	5497495	690.49	0	331	88.93	195300	72.88	231	3890	1379.64	3029698	600.39	0	4095	1188.58	2610116	603.81	936	3981	2503.41	690.49	8.87	9.19	29.41	0.829	10.79	2.6	128.67	55.52	48	4095	1190.2	602.62	10.5	0.0662	231	3890	1379.64	600.39	0.117	1	331	106.03	67.24	0.0342
ePac	68.1	936	4095	2403.17	6293911	613.26	0	236	13.01	34077	28.82	169	2349	1022.17	2677065	397.42	0	2767	611.8	1602299	439.35	936	4095	2403.17	613.26	8.55	10.96	31.84	0.844	11.08	2.8	250.73	66.74	1	2767	678.37	410.94	10.86	0.247	169	2349	1022.17	397.42	0.127	1	236	45.14	37.84	0.157
Dip	57.39	936	3374	1764.75	3894800	516.11	0	690	315.72	696805	118.21	21	4095	528.95	1167400	440.85	0	1	0.000453	1	0.0213	936	3374	1764.75	516.11	8.87	8.87	31.54	0.725	9.55	2.77	68.77	76.58	1	1	1	0	9.31	1	21	4095	528.95	440.85	0.0365	6	690	315.87	118.05	0.216
ePac	93.35	936	4095	1901.35	6825832	589.08	0	408	99.18	356059	77.18	168	3952	1128.22	4050304	452.6	80	4095	2094.42	7518952	971.18	936	4095	1901.35	589.08	10.8	11.77	43.94	0.607	12.05	3.14	168.36	88.75	80	4095	2094.42	971.18	11.83	0.214	168	3952	1128.22	452.6	0.147	1	408	114.49	71.58	0.215
Zyg	78.03	936	4095	2417.03	7253513	663.33	0	270	27.69	83093	41.35	217	3029	1268.91	3808012	478.51	0	3975	265.99	798226	446.41	936	4095	2417.03	663.33	9.84	10.32	34.23	0.837	11.21	2.98	29.95	117.13	1	3975	430.54	501.72	10.57	0.0311	217	3029	1268.91	478.51	0.163	1	270	56.41	43.16	0.0575
ePac	68.83	936	3883	2228.26	5898213	535.49	0	371	68.03	180082	65.47	124	4047	1584.53	4194257	656.17	0	4095	1282.61	3395061	705.09	936	3883	2228.26	535.49	9.35	9.51	32.18	0.835	10.56	2.88	110.93	127.71	4	4095	1287.96	701.66	10.07	0.168	124	4047	1584.53	656.17	0.27	1	371	89.37	61.03	0.226
Lep	80.14	936	4095	2652.81	8175973	872.65	0	303	30.25	93236	45.38	0	3129	854.49	2633532	501.62	0	356	34.89	107540	60.66	936	4095	2652.81	872.65	9.68	10.96	34.14	0.864	11.44	2.99	199.97	130.75	1	356	92.15	66.64	10.88	0.0153	1	3129	866.01	495.01	0.386	1	303	61.58	47.57	0.15
lPac	112.48	937	4095	1749.4	7567925	541.63	0	1951	1028.45	4449085	303.99	167	4095	1640.65	7097451	674.08	0	4095	1895.28	8198986	816.68	937	4095	1749.4	541.63	12.42	12.58	44.61	0.71	14.13	3.18	135.98	146.96	24	4095	1903.2	809.12	13	0.0343	167	4095	1640.65	674.08	0.0729	13	1951	1028.93	303.26	0.266
Zyg	72.05	940	3762	2414.87	6691595	655.23	0	288	55.8	154619	57.11	102	4034	1660.9	4602359	614.08	0	1682	103.72	287408	156.88	940	3762	2414.87	655.23	10.32	8.87	32.05	0.881	10.64	2.94	14.26	147.92	1	1682	186.15	169.78	10.37	0.517	102	4034	1660.9	614.08	0.296	1	288	79.01	52.77	0.223
ePac	65.86	937	3734	2313.87	5861027	603.61	0	174	9.87	25008	23.42	196	4095	1964.1	4975054	810.81	0	4095	1118.56	2833301	659.96	937	3734	2313.87	603.61	10	9.84	33.55	0.735	10.17	2.87	45.2	164.21	2	4095	1165.01	632.07	9.97	0.346	196	4095	1964.1	810.81	0.265	1	174	39.7	31.96	0.118
ePac	64.12	936	4095	2596.97	6404123	885.56	0	159	7.28	17941	19.61	269	4095	2069.11	5102416	887.02	0	3848	1107.7	2731599	650.98	936	4095	2596.97	885.56	8.87	9.84	31.21	0.827	10.29	2.82	51.76	170.64	1	3848	1168.35	613.29	9.84	0.124	269	4095	2069.11	887.02	0.152	1	159	34.5	29.74	0.062
Dip	114.22	936	2890	1430.98	6286309	335.3	0	1542	646.33	2839346	229.56	163	4095	1103.31	4846819	514.46	0	2556	116.72	512756	175.25	936	2890	1430.98	335.3	13.71	14.03	69	0.302	27.69	2.29	212.35	174.81	1	2556	175.12	189.35	14.69	0.453	163	4095	1103.31	514.46	0.15	11	1542	646.63	229.2	0.218
ePac	101.15	936	4095	1754.91	6826582	528.22	0	419	103.8	403784	75.14	0	1940	501.55	1951031	224.68	0	4095	1757.1	6835103	810.76	936	4095	1754.91	528.22	13.06	10.8	41.89	0.724	11.91	3.29	184.3	181.33	2	4095	1775.35	794.83	12.98	0.134	1	1940	503.62	222.82	0.078	1	419	118.31	68.69	0.0508
Dip	94.8	1085	4095	2178.56	7943039	581.18	13	1531	755.02	2752803	237.63	63	4095	968.25	3530254	391.12	0	1781	264.05	962730	194.89	1085	4095	2178.56	581.18	10.8	12.09	38.45	0.806	12.09	3.16	168.23	7.87	1	1781	286.44	186.51	11.96	0.269	63	4095	968.25	391.12	0.084	13	1531	755.02	237.63	0.0664
lPac	99.85	1086	4095	2214.86	8505076	710.19	0	1031	353.15	1356091	165.4	251	3331	1258.05	4830898	522.89	239	4095	2156.95	8282681	960	1086	4095	2214.86	710.19	11.93	11.61	40.53	0.764	12.55	3.18	127.47	85.54	239	4095	2156.95	960	12.09	0.00861	251	3331	1258.05	522.89	0.0822	2	1031	355.28	163.61	0.0595
Zyg	73.19	1085	4095	2528.82	7118630	890.87	0	264	20.46	57602	33.97	287	3932	1526.92	4298293	649.9	0	4095	1093.98	3079547	691.79	1085	4095	2528.82	890.87	10.64	9.03	32.87	0.851	9.79	3.08	42.75	127.71	1	4095	1131.77	672.56	10.77	0.137	287	3932	1526.92	649.9	0.0172	1	264	48.69	37.03	0.0285
Dip	105.75	1085	4095	2113.75	8596639	605.46	0	1595	736.08	2993619	265.71	228	4095	1106.05	4498315	484.16	0	2571	276.72	1125415	204.29	1085	4095	2113.75	605.46	13.22	10.96	43.07	0.716	12.53	3.28	199.02	167.9	1	2571	312.88	189.41	13.48	0.112	228	4095	1106.05	484.16	0.0539	5	1595	736.44	265.27	0.0967
lPac	172.94	1085	4095	2820.8	18761119	992.14	0	1353	406.77	2705443	281.39	0	4095	1481.33	9852341	851.99	0	4095	1735.31	11541556	1131.95	1085	4095	2820.8	992.14	16.61	15.8	54.41	0.734	17.98	3.5	43.93	177.69	2	4095	1748.19	1126.19	17.22	0.219	1	4095	1482.22	851.47	0.118	1	1353	443.22	264.8	0.239
lPac	87.44	925	4095	2088.01	7021975	606.29	0	650	270.75	910525	128	120	3164	1107.34	3723981	446.02	0	4095	1674.27	5630560	818.7	925	4095	2088.01	606.29	12.58	9.68	37.66	0.775	10.36	3.28	24.01	14.28	2	4095	1677.26	816.36	12.43	0.264	120	3164	1107.34	446.02	0.221	1	650	274.34	124.96	0.165
ePac	104.6	923	4095	1878.38	7556727	691.28	0	268	27.91	112295	43.62	317	4095	1421.65	5719313	694.41	0	4095	792.11	3186678	685.07	923	4095	1878.38	691.28	12.09	11.13	44.67	0.659	12.87	3.22	176.63	109.7	2	4095	824.28	679.6	12.7	0.216	317	4095	1421.65	694.41	0.204	1	268	60.28	46.46	0.118
Zyg	74.34	924	3227	2225.17	6361767	568.07	0	312	35.27	100851	46.98	72	2577	1078.22	3082641	386.76	0	2678	276.62	790854	365.65	924	3227	2225.17	568.07	9.84	9.68	33.39	0.838	10.56	2.99	98.5	113.96	2	2678	364.79	379.67	10.2	0.162	72	2577	1078.22	386.76	0.00948	1	312	61.87	47.18	0.1
Lep	99.77	923	3832	1993.16	7647756	572.35	0	178	4.82	18503	15.67	63	2571	840.26	3224085	394.05	0	312	0.708	2716	10.19	923	3832	1993.16	572.35	11.13	11.45	38.31	0.854	12.96	3.13	77.8	134.29	4	312	75.44	73.62	12.02	0.881	63	2571	840.26	394.05	0.0585	1	178	33.76	27.25	0.0414
Zyg	74.81	924	4095	2472.17	7112435	945.34	0	383	56.29	161949	66.69	12	2923	1088.6	3131888	592.39	0	1760	98.15	282382	171.71	924	4095	2472.17	945.34	10.16	9.84	37.31	0.675	12.05	2.81	137.58	122.64	1	1760	205.82	199.16	10.82	0.252	12	2923	1088.6	592.39	0.00895	1	383	85.42	65.27	0.00816
Zyg	131.88	923	4095	2514.1	12751516	1054.51	0	746	52.41	265841	64.6	157	4095	1528.64	7753263	820.17	0	1030	235.55	1194719	224.16	923	4095	2514.1	1054.51	11.93	16.29	48.25	0.712	17	3.14	124.1	137.18	1	1030	343.51	190.25	16.35	0.526	157	4095	1528.64	820.17	0.466	1	746	84.8	63.29	0.354
Zyg	69.09	923	4095	2522.05	6701087	739.23	0	477	54.13	143825	58.32	325	4095	1909.11	5072514	798.54	0	4095	1612.18	4283568	824.38	923	4095	2522.05	739.23	10.32	9.19	32.03	0.846	9.58	3.03	112.93	139.98	30	4095	1614	823.06	10.48	0.121	325	4095	1909.11	798.54	0.209	1	477	79.33	54.64	0.149
Dia	53.56	923	2840	1545.17	3183049	381.62	360	1650	901.57	1857244	225.73	0	1947	286.73	590665	216.17	0	655	10.53	21684	53.65	923	2840	1545.17	381.62	8.87	10.16	40.8	0.404	12.15	2.37	100.43	142.99	1	655	119.14	140.16	11.42	0.119	1	1947	312.03	207.26	0.0923	360	1650	901.57	225.73	0.0563
Zyg	74.65	847	4031	2421.92	6953337	875.43	0	360	94.2	270450	71.03	154	2418	914.28	2624896	415.29	0	1714	263.26	755831	276.1	847	4031	2421.92	875.43	10.48	10.16	34.14	0.805	10.56	3	169.29	29.11	1	1714	313.36	273.93	10.45	0.378	154	2418	914.28	415.29	0.0611	1	360	107.28	65.9	0.0149
ePac	67.16	847	3845	1845.08	4765851	483.23	0	209	6.43	16602	19.76	499	4066	1735.16	4481918	604.72	0	3361	655.93	1694265	428.92	847	3845	1845.08	483.23	10.64	8.55	31.62	0.844	9.31	3.03	109.54	40.03	1	3361	669.41	422.77	10.58	0.18	499	4066	1735.16	604.72	0.0628	1	209	38.34	33.24	0.287
Zyg	64.48	847	3449	1863.81	4622251	493.11	0	178	7.46	18505	21.42	357	2927	1299.2	3222009	407.64	0	2130	234.52	581611	257.55	847	3449	1863.81	493.11	10	8.87	31.87	0.798	9.89	2.88	103.2	49.15	1	2130	314.72	252.54	10.43	0.411	357	2927	1299.2	407.64	0.0141	1	178	38.79	34.19	0.00331
ePac	75.48	847	3599	2150.52	6242954	547.39	0	415	19.33	56128	38.86	420	4095	2049.78	5950512	745.33	0	4095	910.32	2642657	602.9	847	3599	2150.52	547.39	10.32	9.84	33.94	0.823	10.7	3	180.35	50.72	1	4095	930.84	593.79	10.37	0.18	420	4095	2049.78	745.33	0.0404	1	415	58.16	47.79	0.0535
Zyg	76.31	848	3437	2045.76	6004317	474.49	0	204	7.39	21693	21.15	361	3794	1467.42	4306886	488.97	0	2260	170.87	501499	276.65	848	3437	2045.76	474.49	9.68	11.13	34.22	0.819	11.56	2.9	150.05	59.01	1	2260	316.8	309.3	11.11	0.201	361	3794	1467.42	488.97	0.14	1	204	39.95	33.43	0.0896
ePac	89.73	847	3540	2201.89	7598730	804.45	0	442	99.96	344963	86.41	0	4095	1421.14	4904350	896.73	0	4095	992.47	3425008	656.49	847	3540	2201.89	804.45	10	13.54	43.61	0.593	15.64	2.7	49.89	78.16	1	4095	1046.12	630.99	13.66	0.481	3	4095	1460.06	877.11	0.262	1	442	125.62	78.49	0.299
ePac	85.96	847	3810	1737.67	5744742	496.41	0	973	32.88	108700	86.88	60	4095	1591.12	5260258	702.9	0	4095	1484.77	4908641	836.08	847	3810	1737.67	496.41	10.8	12.58	44.02	0.557	13.79	2.82	121.55	76.97	5	4095	1489.72	833.06	13.38	0.393	60	4095	1591.12	702.9	0.39	1	973	78.09	119.98	0.444
lPac	99.48	847	4034	1735.4	6639642	482.37	0	624	169.92	650130	107.36	208	4095	1602.08	6129571	630.26	0	4095	1595.47	6104258	814.65	847	4034	1735.4	482.37	12.26	10.96	39.95	0.783	11.51	3.32	215.62	135.58	5	4095	1609.77	804.1	12.33	0.182	208	4095	1602.08	630.26	0.119	1	624	184.64	99.03	0.033
Lep	77.85	848	3318	1747.2	5231107	437.15	0	186	7.23	21661	21.73	109	4095	1102.22	3300050	630.78	0	142	0.523	1567	5.85	848	3318	1747.2	437.15	10.16	10	33.7	0.861	10.63	3.05	179.72	142.16	1	142	30.73	32.86	10.48	0.291	109	4095	1102.22	630.78	0.116	1	186	42.47	35.7	0.036
Dip	110.61	847	2135	1198.45	5098222	216.28	0	1289	499.63	2125427	235.07	183	4095	1089.25	4633670	482.77	0	1669	13.16	55974	89.24	847	2135	1198.45	216.28	13.38	13.22	70.96	0.276	17.78	2.81	153.96	141.78	1	1669	188.46	284.64	14.58	0.82	183	4095	1089.25	482.77	0.27	4	1289	502.47	232.69	0.382
Zyg	56.71	849	4095	2419.34	5276587	730.43	0	111	1.04	2271	6.8	281	3738	1542.98	3365230	613.11	0	3584	912.59	1990358	570.81	849	4095	2419.34	730.43	8.71	8.71	29.05	0.844	9.1	2.82	197.21	149.88	3	3584	965.72	541.73	8.88	0.239	281	3738	1542.98	613.11	0.0053	1	111	26.72	22.36	0.118
ePac	77.87	847	3851	1957.49	5862678	504.07	0	206	17.65	52869	33.03	371	4095	2443.65	7318719	838.82	0	4095	1297.55	3886154	687.67	847	3851	1957.49	504.07	10	10.64	35.5	0.777	11.43	2.94	203.03	181.55	2	4095	1320.92	671.22	11.01	0.169	371	4095	2443.65	838.82	0.0692	1	206	49.32	38.56	0.126
Lep	62.98	756	3605	1682.94	4076086	487.52	0	120	0.391	948	4.52	0	1976	421.83	1021674	305.28	0	34	0.0351	85	0.931	756	3605	1682.94	487.52	8.71	9.35	29.99	0.88	9.76	2.87	104.93	5.68	10	34	21.25	8.58	9.31	1	1	1976	428.55	302.99	0.00147	2	120	24.95	26.22	0.0601
Lep	66.62	756	2405	1228.07	3146313	264.66	0	134	0.344	882	4.48	0	677	143.38	367328	101.77	0	15	0.00742	19	0.307	756	2405	1228.07	264.66	9.84	9.51	36.46	0.63	10.34	2.86	23.9	8.7	4	15	9.5	5.5	9.76	1	1	677	149.02	99.62	0.00191	2	134	22.05	28.4	0.156
Dia	98.1	756	2096	1228.32	4634455	290.37	265	1640	827.43	3121901	197.13	552	4095	2474.65	9336848	933.49	0	808	6.26	23622	40.5	756	2096	1228.32	290.37	11.29	11.93	45.42	0.598	11.89	3.24	30.38	22.74	1	808	133.46	134.13	12.53	0.142	552	4095	2474.65	933.49	0.0664	265	1640	827.43	197.13	0.0554
Zyg	71.74	759	3365	1593.47	4396385	368.77	0	863	2.45	6751	19.79	359	3665	1551.87	4281606	599	0	3643	729.36	2012308	465.37	759	3365	1593.47	368.77	10.64	9.03	33.63	0.797	9.79	3.05	75.92	31.04	2	3643	752.26	454.02	10.68	0.177	359	3665	1551.87	599	0.378	1	863	39.71	69.81	0.246
lPac	112.01	756	2575	1278.54	5507950	335.99	0	702	228.08	982586	121.96	333	4095	1334.63	5749607	531.56	0	3126	546.04	2352357	373.84	756	2575	1278.54	335.99	13.22	12.42	62.18	0.364	19.89	2.68	38.99	46.68	1	3126	580.69	358.48	13.25	0.059	333	4095	1334.63	531.56	0.144	1	702	234.62	117.33	0.037
lPac	86.69	756	4095	1853.43	6179325	561.29	0	765	316.53	1055298	173.75	452	3823	1516.99	5057639	582.91	170	4095	1562.05	5207861	696.38	756	4095	1853.43	561.29	9.35	12.26	36.32	0.826	12.62	2.96	119.43	61.69	170	4095	1562.05	696.38	12.37	0.107	452	3823	1516.99	582.91	0.0871	2	765	327.53	166.23	0.18
Zyg	73.95	757	3846	2193.17	6237372	604.61	0	125	1.03	2940	7.07	228	4095	1504.09	4277628	577.61	0	2274	345.94	983850	342.1	757	3846	2193.17	604.61	9.84	9.68	33.08	0.849	10.11	3.05	126.36	77.09	1	2274	444.18	326.54	10.1	0.0704	228	4095	1504.09	577.61	0.0132	1	125	28	24.45	0.101
Lep	56.11	756	3503	1588.57	3428132	497.81	0	131	2.39	5157	11.26	0	1215	392.69	847429	246.68	0	102	0.548	1183	4.82	756	3503	1588.57	497.81	8.71	8.71	29.31	0.821	8.87	2.84	189.52	91.36	1	102	24.65	21.25	8.91	1	6	1215	394.7	245.7	0.448	1	131	33.49	27.13	0.0739
lPac	129.98	756	3576	1625.64	8126581	554.67	0	1154	492.99	2464458	207.31	172	4095	1243.24	6214938	495.2	0	4095	1185.06	5924123	655.36	756	3576	1625.64	554.67	13.38	13.22	47.33	0.729	13.65	3.48	179.87	98.36	8	4095	1188.39	653.25	14.1	0.0809	172	4095	1243.24	495.2	0.0748	4	1154	494.37	205.95	0.0766
ePac	78.81	756	3545	1702.86	5161379	538.42	0	109	0.653	1980	5.74	918	4095	2483.55	7527630	889.71	0	3896	715.09	2167430	585	756	3545	1702.86	538.42	10.8	9.35	35.04	0.807	10.34	3.11	54.9	118.15	1	3896	749.46	576.99	10.82	0.088	918	4095	2483.55	889.71	0.0678	1	109	26.05	25.5	0.0893
Dip	121.04	756	2718	1365.11	6354567	361.65	0	159	1.23	5746	8.18	0	1404	185.22	862204	107.38	0	2613	37.99	176836	134.64	756	2718	1365.11	361.65	12.74	13.06	54.92	0.504	11.07	3.73	131.51	137.37	1	2613	170.36	242.37	13.71	0.741	1	1404	186.38	106.71	0.103	1	159	29.32	27.7	0.165
Lep	55.44	756	2811	1347.7	2873294	420.02	0	274	49.24	104970	57.46	20	1577	269.14	573805	163.4	0	0	0	0	0	756	2811	1347.7	420.02	8.55	8.71	32.28	0.669	10.11	2.64	243.65	142.59	N/A	N/A	N/A	N/A	9.75	0	20	1577	269.14	163.4	0.258	1	274	76.56	55.15	0.0893
ePac	65.52	757	4090	2323.42	5855022	689.7	0	84	0.631	1589	5.24	251	4095	1947.11	4906712	688.26	0	3918	1330.27	3352275	683.09	757	4090	2323.42	689.7	10.16	9.03	31.47	0.832	9.25	3	95.11	144.26	2	3918	1357.2	662.96	10.18	0.228	251	4095	1947.11	688.26	0.0548	1	84	27.4	21.43	0.0703
lPac	107.98	756	2695	1342.21	5574209	385.99	52	1515	647.77	2690176	242.59	441	4095	1884.28	7825399	683.53	0	2982	833.07	3459720	428.45	756	2695	1342.21	385.99	10.96	13.71	62.03	0.353	14.24	3.11	189.43	150.42	2	2982	834.27	427.58	14.14	0.188	441	4095	1884.28	683.53	0.0217	52	1515	647.77	242.59	0.126
lPac	115.6	756	3283	1324.31	5887886	443.6	0	1451	551.52	2452077	189.23	349	4095	1423.57	6329180	660.17	0	4095	919.72	4089095	597	756	3283	1324.31	443.6	12.9	13.22	55.39	0.473	10.21	3.8	157.61	174.58	4	4095	924.51	594.84	13.62	0.0993	349	4095	1423.57	660.17	0.111	4	1451	551.65	189.07	0.0969
Lep	66.2	757	3263	1671.81	4256423	494.17	0	166	0.879	2237	7.69	345	4095	1186.66	3021234	560.1	0	109	0.802	2042	6.21	757	3263	1671.81	494.17	9.51	9.19	30.61	0.888	9.55	2.97	207.93	177.07	1	109	27.23	24.24	9.49	0.922	345	4095	1186.66	560.1	0.00128	1	166	31.96	34.05	0.0762
Dip	140.49	756	3006	1444.8	7806247	448	0	900	312.63	1689143	167.84	145	4095	1157.5	6253966	500.63	0	4095	470.68	2543106	353.58	756	3006	1444.8	448	14.03	14.51	53.84	0.609	16.12	3.33	104.69	181.31	1	4095	489.53	347.56	15.22	0.172	145	4095	1157.5	500.63	0.404	1	900	324.9	159.03	0.176
lPac	95.09	756	3145	1633.33	5973098	496.07	0	1138	484.43	1771565	197.78	526	4095	2435.68	8907275	793.83	0	4095	1642.69	6007303	787.67	756	3145	1633.33	496.07	11.45	11.93	42.4	0.665	11.83	3.2	229.51	185	7	4095	1644.48	786.22	11.99	0.167	526	4095	2435.68	793.83	0.119	1	1138	486.56	195.59	0.0226
Zyg	75.33	830	3497	1839.9	5330203	461.39	0	77	0.439	1271	4.01	250	3497	1468	4252809	502.97	0	2264	431.81	1250968	374.05	830	3497	1839.9	461.39	10.64	9.68	36.28	0.719	10.21	3.06	159.05	8.46	2	2264	497.8	358.39	11.19	0.217	250	3497	1468	502.97	0.0171	1	77	20.5	18.44	0.0558
ePac	73.22	830	3667	1577.01	4440856	451.71	0	238	24.7	69552	40.25	542	4095	1718.01	4837928	532.95	6	3966	1133.66	3192388	537.49	830	3667	1577.01	451.71	10.64	9.51	38.97	0.606	10.96	2.92	229.76	26.24	6	3966	1133.66	537.49	10.93	0.149	542	4095	1718.01	532.95	0.095	1	238	56.92	43.59	0.0756
Zyg	78.19	831	3323	1907	5734360	466.53	0	196	4.8	14425	15.97	280	3193	1532.82	4609178	461.35	0	587	6.25	18805	32.69	831	3323	1907	466.53	9.84	10.16	33.28	0.887	10.82	3.03	48.05	50.45	1	587	78.03	87.95	10.69	0.901	280	3193	1532.82	461.35	0.0379	1	196	33.78	28.58	0.0504
Zyg	84.56	830	2919	1804.48	5868178	393.05	0	198	9.15	29769	22.97	133	4094	1570.02	5105712	623.29	0	4095	690.56	2245707	544.09	830	2919	1804.48	393.05	10.16	11.29	36.88	0.781	11.97	3	151.59	69.94	1	4095	757.15	523.6	11.68	0.0593	133	4094	1570.02	623.29	0.0379	1	198	39.8	32.79	0.0935
Zyg	83.34	830	4095	1947.63	6242148	590.7	0	216	15.22	48790	30.2	298	3514	1710.09	5480847	564.1	0	782	4.04	12943	36.36	830	4095	1947.63	590.7	10.32	10.8	35.21	0.845	10.98	3.11	176.33	72.54	1	782	117.66	158.59	11.25	0.785	298	3514	1710.09	564.1	0.188	1	216	46.2	36.55	0.0785
ePac	97.79	830	2996	1448.3	5447042	429.17	0	461	67.67	254501	66.52	253	4095	1990.91	7487795	806.9	0	4095	801.27	3013586	635.27	830	2996	1448.3	429.17	11.93	12.42	48.62	0.52	13.28	3.06	135.82	108.58	1	4095	831.33	627.47	12.34	0.467	253	4095	1990.91	806.9	0.445	1	461	90.28	62.15	0.486
Lep	78.52	830	3439	2037.1	6152045	596.15	0	171	9.7	29287	23.2	277	4095	1781.45	5379984	705.43	0	384	17.28	52195	38.21	830	3439	2037.1	596.15	9.68	10.16	34.18	0.844	11.27	2.98	235.14	108.2	1	384	61.92	49.67	10.41	0.302	277	4095	1781.45	705.43	0.0501	1	171	39.47	31.86	0.0415
lPac	91.32	830	4071	1699.57	5968905	507.45	0	465	96.91	340354	78.32	142	3954	1460.68	5129910	550.79	0	4095	1671.18	5869173	805.7	830	4071	1699.57	507.45	11.13	10.8	41.9	0.654	12.32	3.07	111.74	115.87	3	4095	1680.27	798.38	11.84	0.0216	142	3954	1460.68	550.79	0.0543	1	465	116.04	71.59	0.0186
lPac	101.17	830	2482	1382.88	5380780	325.66	0	677	238.64	928540	123.8	421	4095	2051.14	7980967	743.16	0	4095	857.83	3337831	673.51	830	2482	1382.88	325.66	10.96	12.74	53.61	0.442	15.09	2.92	140.72	123.98	1	4095	899.93	661.81	13.36	0.352	421	4095	2051.14	743.16	0.349	1	677	244.48	119.47	0.3
Zyg	71.69	888	4095	1727.21	4761929	449.67	0	29	0.0105	29	0.552	337	4095	1972.01	5436841	730.18	0	3767	778.01	2144972	565.59	888	4095	1727.21	449.67	9.51	11.29	37.28	0.648	11.86	2.77	80.37	19.65	1	3767	814.34	552.49	11.39	0.0117	337	4095	1972.01	730.18	0.0237	29	29	29	0	0.0981
Zyg	81.02	890	3578	1757.79	5477262	482.92	0	132	0.543	1693	5.01	325	3580	1469.93	4580290	549.84	0	4095	841.61	2622448	565.53	890	3578	1757.79	482.92	9.68	10.8	36.87	0.749	11.69	2.97	109.66	28.1	1	4095	868.36	553.86	11.4	0.018	325	3580	1469.93	549.84	0.0476	1	132	28.22	22.85	0.0883
lPac	96.08	887	2653	1419.45	5244854	290	0	344	39.53	146050	57.67	89	3324	930.14	3436884	372.58	0	4095	1138.63	4207229	578.7	887	2653	1419.45	290	13.71	11.61	49.82	0.486	12.89	3.08	73.34	48.45	14	4095	1146.38	572.96	13.58	0.0136	89	3324	930.14	372.58	0.0112	1	344	79.07	59.39	0.0722
ePac	80.55	887	3444	2027.08	6279908	532.4	0	59	0.0658	204	1.65	406	4095	2568.14	7956090	955.7	0	4095	659.65	2043603	515.77	887	3444	2027.08	532.4	11.61	10.64	36.7	0.751	10.31	3.15	97.73	97.58	1	4095	701.55	503.51	11.37	0.12	406	4095	2568.14	955.7	0.182	2	59	22.67	20.52	0.138
Dip	93.22	887	2172	1242.79	4455406	263.16	69	1184	590.71	2117704	174.4	542	4095	1515.89	5434459	514.09	0	934	21.45	76892	78.15	887	2172	1242.79	263.16	11.29	12.42	67.38	0.258	14.14	2.9	151.42	98.11	1	934	126.26	150.72	13.49	0.236	542	4095	1515.89	514.09	0.165	69	1184	590.71	174.4	0.179
lPac	92.46	887	3090	1598.34	5683693	458.94	0	400	69.29	246407	70.53	251	4095	1392.54	4951866	505.73	0	4095	1398.87	4974387	654.51	887	3090	1598.34	458.94	11.61	10.64	42.29	0.65	11.8	3.16	66.63	99.27	12	4095	1399.66	653.86	11.7	0.0113	251	4095	1392.54	505.73	0.112	1	400	96.4	65.62	0.0531
Dip	106.45	887	2860	1303.93	5338307	296.87	0	1573	756.06	3095327	301.73	0	4095	1169.11	4786347	544.13	0	2692	97.05	397329	196.46	887	2860	1303.93	296.87	15	13.22	67.48	0.294	16.77	2.84	155.28	110.71	1	2692	185.93	239.61	15.06	0.567	16	4095	1170.54	542.93	0.507	4	1573	766.17	290.71	0.467
ePac	113.34	887	3564	1478.13	6443153	386.87	0	197	4.82	21012	17.6	14	2215	513.73	2239337	245.96	0	4095	831.67	3625254	516.01	887	3564	1478.13	386.87	13.38	11.93	53.7	0.494	14.69	3.13	91.02	122.45	11	4095	837.24	513.21	13.94	0.229	14	2215	513.73	245.96	0.0363	1	197	39.87	34.11	0.155
Zyg	70.33	887	4095	2517.14	6808855	826.53	0	104	0.0813	220	2.2	365	3471	1760.03	4760891	655.23	0	1831	26.78	72435	86.32	887	4095	2517.14	826.53	9.68	9.35	31.54	0.889	10.24	2.96	173.64	133.13	1	1831	89.65	138.96	10.29	0.448	365	3471	1760.03	655.23	0.144	1	104	22	28.69	0.0684
Lep	80.45	889	3520	2088.06	6460473	589.21	0	40	0.0537	166	1.21	296	2922	1367.22	4230193	511.6	0	208	3.18	9845	18.62	889	3520	2088.06	589.21	9.84	10.48	34.45	0.852	11.14	3.03	133.88	144.19	1	208	61.92	55.78	10.48	0.872	296	2922	1367.22	511.6	0.0899	3	40	18.44	12.85	0.0154
Zyg	78.03	888	3404	2121.23	6365811	535.99	0	22	0.00733	22	0.402	153	2717	1054.76	3165331	378.77	0	2113	281.42	844536	307.53	888	3404	2121.23	535.99	10.64	9.68	34.4	0.829	10.9	3.02	114.92	143.65	1	2113	368.79	302.84	10.91	0.013	153	2717	1054.76	378.77	0.195	22	22	22	0	0.138
ePac	71.76	893	4095	2244.87	6195854	537.19	0	266	0.334	923	7.44	204	4095	1912.22	5277729	741.92	0	4095	977.13	2696885	587.31	893	4095	2244.87	537.19	9.51	9.84	33.17	0.82	10.43	2.96	86.01	144.22	2	4095	1020.39	562.2	10.49	0.0529	204	4095	1912.22	741.92	0.123	2	266	71	81.97	0.0305
ePac	91.99	887	3881	1879.77	6650617	463.17	0	332	38.33	135611	54.65	337	4095	1632.95	5777364	635.05	0	4095	1577.1	5579770	820.2	887	3881	1879.77	463.17	10.8	11.45	37.94	0.803	11.99	3.13	86.51	170.59	39	4095	1577.99	819.57	11.62	0.197	337	4095	1632.95	635.05	0.0527	1	332	77.27	54.89	0.116
ePac	92.59	887	3444	1857.06	6612975	510.27	0	0	0	0	0	628	4095	2444.1	8703431	914	0	2399	321.04	1143224	394.97	887	3444	1857.06	510.27	11.45	11.93	39.92	0.73	12.28	3.1	174.03	171.22	1	2399	430.43	402.58	12.02	0.159	628	4095	2444.1	914	0.00291	N/A	N/A	N/A	N/A	0.0654
lPac	99.72	887	3072	1617.44	6202875	396.26	0	1110	397.67	1525058	219.34	239	4095	1882.1	7217869	779.59	0	4095	888.84	3408688	594.68	887	3072	1617.44	396.26	11.77	13.38	61.39	0.333	22.1	2.4	143.47	170.69	1	4095	913.86	583.72	14.46	0.224	239	4095	1882.1	779.59	0.248	7	1110	408.32	212.25	0.182
lPac	111.16	735	2316	1212.24	5182316	266.85	0	1254	580.45	2481431	220.53	421	4095	1422.38	6080673	591.78	0	4095	368.09	1573596	358.83	735	2316	1212.24	266.85	14.03	12.9	58.66	0.406	17.79	2.82	34.39	15.72	1	4095	410.22	355.26	14.03	0.375	421	4095	1422.38	591.78	0.222	2	1254	581.4	219.46	0.276
ePac	101.38	735	3454	1490.73	5812363	435.72	0	186	1.88	7314	10.76	0	3710	824.57	3215005	443.7	0	4095	1013.86	3953040	730.28	735	3454	1490.73	435.72	11.77	12.09	47.94	0.554	13.8	3.06	58.58	29.42	3	4095	1053.86	715.68	12.22	0.0156	1	3710	832.47	438.39	0.045	1	186	33.86	31.75	0.0574
lPac	111.08	735	2582	1196.68	5112196	316.5	0	696	135.86	580407	105.32	212	4095	1057.98	4519709	503.59	0	4095	586.94	2507425	474.57	735	2582	1196.68	316.5	12.9	12.42	67.8	0.304	20.65	2.62	15.98	39.09	1	4095	608.16	469.52	13.91	0.213	212	4095	1057.98	503.59	0.261	1	696	154.65	98.6	0.207
lPac	117.06	735	2622	1309.11	5893633	346.38	0	1238	533.01	2399622	201.56	149	4095	1563.53	7039007	724.94	0	4095	839.73	3780444	629.49	735	2622	1309.11	346.38	13.71	13.22	56.01	0.469	10.39	3.79	117.13	62.28	1	4095	857.63	623.98	14.42	0.138	149	4095	1563.53	724.94	0.192	1	1238	536.23	197.85	0.0853
Zyg	92.67	735	3850	1854.36	6608948	505.11	0	80	0.322	1148	3.85	156	4095	1691.53	6028608	693.92	0	4095	802.95	2861710	604.02	735	3850	1854.36	505.11	11.13	10.96	37.54	0.826	11.34	3.23	204.94	89.4	1	4095	843.91	590.67	11.45	0.124	156	4095	1691.53	693.92	0.0996	1	80	26.09	22.99	0.0706
ePac	92.46	735	2940	1448.46	5150715	441.54	0	760	13.02	46298	32.57	172	4095	1084.76	3857413	502.41	71	4095	1224.31	4353642	710.5	735	2940	1448.46	441.54	12.42	10.8	45.63	0.558	11.77	3.16	85.28	91.18	71	4095	1224.31	710.5	13.4	0.149	172	4095	1084.76	502.41	0.0339	1	760	49.2	47.2	0.142
Dip	123.82	735	3053	1190.92	5671169	328.24	0	814	231.63	1103044	155.76	54	4095	1024.92	4880648	559.07	0	2434	48.5	230978	185.83	735	3053	1190.92	328.24	14.84	12.9	76.1	0.269	26.79	2.43	240.78	93.18	1	2434	266.72	362.89	14.98	0.503	54	4095	1024.92	559.07	0.0507	1	814	251.84	145.91	0.00852
ePac	89.45	735	2883	1696.76	5836860	435.85	0	178	1.08	3703	7.88	149	3738	1277.27	4393806	587.52	0	4095	1132.74	3896627	720.66	735	2883	1696.76	435.85	10.64	11.93	36.59	0.839	12.09	3.07	137.52	105.4	2	4095	1138.37	718	11.88	0.109	149	3738	1277.27	587.52	0.0107	1	178	28.05	29.37	0.0827
Zyg	93.19	735	4095	1693.84	6070737	492.6	0	179	1.68	6025	9.67	137	3859	1148.17	4115049	479.4	0	4095	976.13	3498434	633.19	735	4095	1693.84	492.6	10.64	11.77	38.18	0.803	12.64	3.06	206.66	122.16	1	4095	999.27	622.34	11.86	0.0659	137	3859	1148.17	479.4	0.108	1	179	31.88	28.48	0.13
Dip	128.53	735	3273	1360.71	6726014	359.91	0	1339	575.56	2844977	218.55	160	4095	1033.2	5107124	447.48	0	1690	11.08	54780	89.79	735	3273	1360.71	359.91	13.54	14.03	49.81	0.651	14.29	3.38	149.96	142.88	3	1690	355.71	369.01	14.69	0.255	160	4095	1033.2	447.48	0.0589	2	1339	578.48	215.21	0.0758
Lep	92.28	735	3829	1998.23	7091733	644.83	0	66	0.0552	196	1.53	185	3844	1546.77	5489483	636.75	0	683	3.6	12784	33.29	735	3829	1998.23	644.83	10.96	10.96	36.78	0.857	11.35	3.22	141.72	156.91	1	683	125.33	152.66	11.12	0.9	185	3844	1546.77	636.75	0.0473	1	66	28	19.99	0.0758
lPac	121.06	735	2433	1391.13	6477084	316.54	0	506	109.72	510879	99.27	163	4095	1100.64	5124586	512.49	0	4095	567.82	2643787	473.35	735	2433	1391.13	316.54	12.9	12.58	47.66	0.67	14.38	3.27	114.41	156.15	2	4095	587.51	469.32	14.06	0.0411	163	4095	1100.64	512.49	0.208	1	506	140.85	90.92	0.0565
lPac	105.15	733	2376	1336.14	5403354	329.13	0	570	153.5	620758	116.39	286	4095	1244.29	5031891	498.41	0	4095	828.84	3351848	526.95	733	2376	1336.14	329.13	12.58	11.93	43.69	0.692	12.49	3.27	195.44	32.69	4	4095	841.33	520.92	12.49	0.0532	286	4095	1244.29	498.41	0.0153	1	570	179	105.99	0.0573
lPac	94	733	2538	1392.26	5033036	405.09	0	414	60.13	217355	71.13	703	4095	1754.86	6343821	659.2	0	4095	993.86	3592801	663.38	733	2538	1392.26	405.09	11.45	11.45	41.11	0.699	11.57	3.22	12.32	36.9	8	4095	994.68	663.03	11.62	0.191	703	4095	1754.86	659.2	0.0282	1	414	96.82	67.79	0.139
ePac	94.23	733	4095	1664.61	6032542	589.21	0	0	0	0	0	6	3979	1297.84	4703362	623.56	0	3319	430.83	1561341	411.44	733	4095	1664.61	589.21	11.29	13.06	41.28	0.695	7.46	4.01	233.85	43.96	1	3319	470.14	407.73	13.41	0.304	6	3979	1297.84	623.56	0.089	N/A	N/A	N/A	N/A	0.0742
Zyg	70	736	4042	2408.06	6482506	797.02	0	29	0.0349	94	0.797	192	3461	1179.63	3175568	470.11	0	1667	323.58	871070	316.27	736	4042	2408.06	797.02	9.03	10	32.3	0.843	11.14	2.83	80.86	59.76	1	1667	443.29	289.77	10.62	0.0729	192	3461	1179.63	470.11	0.0245	3	29	11.75	8.73	0.0827
ePac	76.86	733	3629	1751.95	5178759	625.2	0	96	0.206	610	3.38	318	3536	1259.52	3723152	565.73	0	3142	648.03	1915588	479.87	733	3629	1751.95	625.2	10.16	10.16	35.34	0.773	11.93	2.86	175	62.52	1	3142	672.37	471.76	10.92	0.0669	318	3536	1259.52	565.73	0.277	2	96	35.88	26.47	0.213
ePac	69.92	733	3378	1881.75	5060015	553.84	0	67	0.109	292	1.96	362	4095	2118.86	5697615	827.5	0	4095	758.87	2040601	537.47	733	3378	1881.75	553.84	9.51	10	32.17	0.849	11.27	2.81	46.39	68.15	1	4095	801.81	520.37	10.79	0.123	362	4095	2118.86	827.5	0.0112	7	67	22.46	17.17	0.0754
Lep	91.24	734	3692	1793.02	6291716	593.1	0	0	0	0	0	190	2295	818.03	2870483	348.99	0	1161	1.1	3860	32.72	734	3692	1793.02	593.1	10.64	11.29	37.44	0.818	11.82	3.13	159.97	79.75	3	1161	643.33	461.52	11.29	1	190	2295	818.03	348.99	0.0406	N/A	N/A	N/A	N/A	0.00493
lPac	82.29	733	4095	1674.46	5299673	642.58	0	133	0.761	2407	6.45	432	4095	1483.15	4694156	589.62	0	4095	940.16	2975607	567.01	733	4095	1674.46	642.58	9.35	11.29	35.03	0.843	12.11	2.94	167.87	128.29	3	4095	941.35	566.38	11.24	0.0768	432	4095	1483.15	589.62	0.264	1	133	30.86	27.58	0.128
Dip	86.61	733	3689	1508.16	5023695	516.29	0	333	29.01	96636	50.59	144	3372	1347.13	4487281	486.45	0	4095	1580.87	5265873	763.85	733	3689	1508.16	516.29	10.48	12.26	41.7	0.626	12.51	2.97	81.22	132.86	2	4095	1597.17	750.63	12.12	0.0193	144	3372	1347.13	486.45	0.0498	1	333	71.69	57.14	0.0579
ePac	83.18	733	2840	1440.6	4608475	373.83	0	126	0.134	428	3.14	424	4095	1639.33	5244209	581.01	0	3402	910.18	2911678	510.06	733	2840	1440.6	373.83	11.13	10.64	38.92	0.69	11.47	3.04	76.21	174.77	3	3402	914.76	507.23	11.48	0.242	424	4095	1639.33	581.01	0.203	1	126	30.57	36.43	0.156
ePac	98.39	795	3903	1471.32	5567485	411.46	0	242	11.55	43698	28.21	223	4095	1422.13	5381325	508.92	0	4095	991.95	3753526	624.97	795	3903	1471.32	411.46	11.77	11.93	48.2	0.532	15.37	2.86	155.72	7.84	3	4095	1008.74	616.65	12.62	0.0579	223	4095	1422.13	508.92	0.122	1	242	48.18	39.45	0.0463
Zyg	86.2	795	3562	1728.28	5729255	535.09	0	4	0.00121	4	0.0695	470	4095	1878.34	6226683	896.4	0	2022	298.07	988086	392.89	795	3562	1728.28	535.09	13.38	9.19	41.22	0.638	13.46	2.86	161.46	47.9	1	2022	452.84	405.51	14	0.226	470	4095	1878.34	896.4	0.134	4	4	4	0	0.272
ePac	100.42	795	3154	1421.07	5488183	408.95	0	312	40.73	157316	56.03	207	2993	1111.78	4293681	399.52	0	4095	1016.51	3925769	622.7	795	3154	1421.07	408.95	13.06	11.77	53.17	0.446	13.42	3.09	118.7	45.01	2	4095	1031.47	614.85	12.91	0.128	207	2993	1111.78	399.52	0.0707	1	312	76.03	56.36	0.0536
Zyg	70.41	795	3176	2028.92	5494306	600.54	0	300	0.128	347	5.83	139	2854	1011.04	2737905	370.28	0	1950	184.58	499830	255.32	795	3176	2028.92	600.54	9.84	9.51	32.57	0.834	9.72	3.04	128.86	57.98	1	1950	309.68	265.76	10	0.00996	139	2854	1011.04	370.28	0.0722	47	300	173.5	126.5	0.0876
ePac	92.57	795	4095	1582.05	5632108	575.66	0	162	0.438	1561	5.05	229	4095	1320.49	4700947	517.91	0	4095	1094.27	3895598	705.21	795	4095	1582.05	575.66	12.42	11.13	48.39	0.497	12.02	3.13	93.68	88.22	3	4095	1114.62	695.62	13.03	0.382	229	4095	1320.49	517.91	0.213	1	162	30.02	29.3	0.365
Zyg	88.09	796	3383	1843.99	6247423	534.97	0	317	0.102	346	5.46	293	3121	1338.93	4536308	501.88	0	716	1.45	4912	25.44	796	3383	1843.99	534.97	10.96	11.13	36.74	0.82	11.73	3.09	99.97	117.05	1	716	136.44	206.14	11.32	0.658	293	3121	1338.93	501.88	0.173	4	317	115.33	142.86	0.0286
ePac	93.53	796	3820	1821.33	6551314	488.46	0	30	0.00834	30	0.5	186	4095	1265.44	4551782	523.46	0	4095	789.53	2839941	571.87	796	3820	1821.33	488.46	10.8	11.61	38.21	0.805	12.37	3.1	139.41	156.71	1	4095	844.22	550.93	11.56	0.121	186	4095	1265.44	523.46	0.178	30	30	30	0	0.272
Zyg	78.32	797	3535	2040.85	6147026	595.24	0	0	0	0	0	74	4000	1345.48	4052571	566.14	0	3024	553.81	1668090	443.9	797	3535	2040.85	595.24	10.16	10.96	35.13	0.797	10.89	3.03	82.66	172.23	1	3024	637.65	416.44	10.83	0.148	74	4000	1345.48	566.14	0.0291	N/A	N/A	N/A	N/A	0.143
Zyg	83.23	788	4095	1684.96	5393567	530.74	0	74	0.0231	74	1.31	47	4095	1406.15	4501073	566.47	0	4095	941.87	3014932	584.11	788	4095	1684.96	530.74	10.48	10.48	36.93	0.767	11.18	3.08	57.28	67.64	1	4095	949.58	580.22	11.04	0.229	47	4095	1406.15	566.47	0.175	74	74	74	0	0.152
Zyg	75.01	789	3234	1944.87	5610945	555.11	0	0	0	0	0	128	3257	1176.8	3395075	487.74	0	2792	341.87	986306	368.89	789	3234	1944.87	555.11	11.29	9.19	34.53	0.791	10.38	3.03	76.42	94.93	1	2792	409.6	367.82	11.59	0.15	128	3257	1176.8	487.74	0.031	N/A	N/A	N/A	N/A	0.0199
ePac	89.21	787	3139	1392.91	4779085	408.94	0	0	0	0	0	24	2973	815.46	2797847	342.56	0	4095	542.51	1861349	384.2	787	3139	1392.91	408.94	12.9	11.45	55.64	0.362	16.56	2.62	189.9	104.05	2	4095	579.86	368.93	13.13	0.57	24	2973	815.46	342.56	0.514	N/A	N/A	N/A	N/A	0.525
ePac	91.63	787	3556	1647.34	5805237	470.27	0	0	0	0	0	78	3999	1286.93	4535156	517.02	0	4095	815.42	2873552	580.71	787	3556	1647.34	470.27	11.29	11.77	41.45	0.67	12.74	3.03	190.09	141.3	1	4095	861.38	562.72	12.09	0.207	78	3999	1286.93	517.02	0.105	N/A	N/A	N/A	N/A	0.11
Zyg	78.39	789	4095	1813.73	5468408	552.3	0	156	0.0517	156	2.84	166	3214	1281.02	3862267	526.52	0	2509	378.16	1140146	361.32	789	4095	1813.73	552.3	10.96	10.32	39.31	0.637	11.38	2.96	57.97	180.9	1	2509	494.86	336.29	11.05	0.219	166	3214	1281.02	526.52	0.162	156	156	156	0	0.133
Zyg	73.43	604	2497	1425.83	4026537	368.98	0	0	0	0	0	52	2437	715.6	2020847	303.8	0	1508	86.9	245393	158.12	604	2497	1425.83	368.98	9.35	10.64	34.45	0.777	10.64	2.96	87.76	10.77	1	1508	197.26	187.04	10.54	0.315	52	2437	715.6	303.8	0.084	N/A	N/A	N/A	N/A	0.193
Lep	54.06	603	3288	1535.74	3192795	428.19	0	0	0	0	0	0	1860	425.38	884363	270.3	0	0	0	0	0	603	3288	1535.74	428.19	7.9	9.19	27.95	0.87	9.48	2.69	93.02	35.94	N/A	N/A	N/A	N/A	9.05	0	1	1860	428.89	268.62	0.313	N/A	N/A	N/A	N/A	0.00721
ePac	88.64	604	2738	1343.52	4580075	373.64	0	15	0.0044	15	0.257	59	2504	718.92	2450809	298.21	0	4095	893.52	3046001	557.57	604	2738	1343.52	373.64	13.71	10.16	39.61	0.71	14.62	2.78	44.58	81.61	1	4095	932.07	537	14.19	0.00266	59	2504	718.92	298.21	0.0386	15	15	15	0	0.0258
ePac	97.51	603	2780	1191.27	4467254	334.64	0	0	0	0	0	0	1331	253.94	952283	133.44	0	2685	296.89	1113356	316.33	603	2780	1191.27	334.64	11.77	12.42	53.7	0.425	15.21	2.86	232.52	92.42	1	2685	367.32	312.94	12.29	0.425	2	1331	255.17	132.59	0.348	N/A	N/A	N/A	N/A	0.442
Dip	100.7	603	1972	1056.4	4091421	323.31	0	678	25.15	97419	49.48	244	3293	756.6	2930315	285.32	0	1102	19.57	75782	74.41	603	1972	1056.4	323.31	12.58	11.93	60.34	0.348	18.21	2.65	186.74	117.26	1	1102	157.88	151.13	13.28	0.547	244	3293	756.6	285.32	0.139	1	678	72.06	60.29	0.248
Dip	103.67	603	1979	1087.81	4337079	275.12	904	4095	3512.34	14003707	688.7	316	4095	1312.61	5233363	535.36	0	1342	68.99	275083	150.31	603	1979	1087.81	275.12	13.06	12.74	48.18	0.561	13.09	3.18	113.09	115.26	1	1342	223.64	196.59	13.43	0.165	316	4095	1312.61	535.36	0.0573	904	4095	3512.34	688.7	0.222
ePac	80.16	603	3157	1546.09	4766589	499.29	0	0	0	0	0	31	4095	1220	3761252	577.27	0	3445	533.71	1645430	429.98	603	3157	1546.09	499.29	9.84	12.42	38.56	0.678	13.47	2.75	169.8	142.46	2	3445	564.28	422.17	12.67	0.0751	31	4095	1220	577.27	0.285	N/A	N/A	N/A	N/A	0.175
ePac	74.39	603	2866	1456.65	4167466	495.54	0	397	0.139	397	7.42	353	2588	1376.92	3939382	407.01	0	3214	777.98	2225796	431.98	603	2866	1456.65	495.54	12.9	8.06	37.66	0.659	13.94	2.61	108.37	148.91	4	3214	782.63	429.04	12.88	0.151	353	2588	1376.92	407.01	0.12	397	397	397	0	0.245
lPac	107.83	603	2499	984.52	4082791	281.92	0	376	46.71	193690	66.71	0	4080	1011.57	4194980	492.54	0	2750	497.08	2061391	437.73	603	2499	984.52	281.92	13.87	14.84	68.32	0.29	13.07	3.24	76.26	155.33	1	2750	596.29	413.15	14.68	0.471	1	4080	1043.53	465.74	0.271	1	376	93.98	67.16	0.311
Lep	57.33	603	3139	1300.39	2867366	484.44	0	0	0	0	0	0	1508	439.61	969338	278.14	0	0	0	0	0	603	3139	1300.39	484.44	8.71	9.03	29.64	0.82	9.19	2.82	230.02	160.63	N/A	N/A	N/A	N/A	8.98	0	9	1508	439.81	278.04	0.296	N/A	N/A	N/A	N/A	0.096
ePac	79.64	603	2600	1355.1	4150672	470.16	0	0	0	0	0	234	4095	1685.69	5163261	632.76	0	4095	655.49	2007764	500.86	603	2600	1355.1	470.16	10.16	10.48	40.24	0.618	12	2.91	139.35	165.98	1	4095	718.86	479.12	11.88	0.193	234	4095	1685.69	632.76	0.329	N/A	N/A	N/A	N/A	0.431
Dip	100.52	603	2275	1006.32	3890440	278.28	0	238	1.82	7041	10.97	112	4095	911.11	3522332	384.71	0	2530	86.14	333018	194.41	603	2275	1006.32	278.28	14.51	12.58	62.07	0.328	19.84	2.54	127.65	164.82	1	2530	237.87	261.3	14.4	0.204	112	4095	911.11	384.71	0.379	1	238	35.2	33.93	0.205
Zyg	61.73	605	3001	1683.61	3996885	559.64	0	0	0	0	0	233	3302	1598.04	3793740	607.31	0	168	0.283	671	5.27	605	3001	1683.61	559.64	7.58	10.8	31.07	0.804	10.86	2.69	24.43	169.17	5	168	61	47.8	10.69	0.966	233	3302	1598.04	607.31	0.0531	N/A	N/A	N/A	N/A	0.103
Zyg	62.25	512	2390	1254.82	3004047	374.45	0	0	0	0	0	225	2440	802.85	1922023	318.33	0	2507	354.72	849196	301.07	512	2390	1254.82	374.45	9.35	9.35	31.23	0.802	9.67	2.86	179.51	22.06	1	2507	407.09	287.59	9.64	0.0363	225	2440	802.85	318.33	0.011	N/A	N/A	N/A	N/A	0.0186
Zyg	66.67	512	2445	1547.7	3968307	499.42	0	0	0	0	0	48	2556	845.95	2169024	383.24	0	3080	468.12	1200254	398.25	512	2445	1547.7	499.42	9.35	9.68	33.16	0.762	10.49	2.84	171.61	55.31	1	3080	530.15	383.06	9.98	0.138	48	2556	845.95	383.24	0.0353	N/A	N/A	N/A	N/A	0.146
lPac	84.3	512	2238	922.18	2989716	264.12	0	312	24.42	79182	45.77	75	2536	846.53	2744461	289.92	0	2934	586.67	1901986	402.77	512	2238	922.18	264.12	13.71	10.48	55.04	0.35	12.48	2.93	27.96	74.77	1	2934	598.86	397.86	14	0.446	75	2536	846.53	289.92	0.316	1	312	68.56	53.43	0.315
Lep	76.6	512	2331	1167.74	3440159	357.32	0	0	0	0	0	0	1981	591.18	1741607	310.94	0	555	0.347	1022	12.58	512	2331	1167.74	357.32	9.84	10	33.96	0.835	10.88	2.99	150.52	105.67	76	555	340.67	198.76	10.17	0.92	2	1981	591.58	310.66	0.0693	N/A	N/A	N/A	N/A	0.0504
Zyg	87.52	512	2388	1154.15	3884880	371.1	0	30	0.00891	30	0.517	0	2179	583.92	1965473	301.3	0	0	0	0	0	512	2388	1154.15	371.1	10.8	10.32	37.03	0.802	11.08	3.17	120.44	118.98	N/A	N/A	N/A	N/A	11.46	0	8	2179	584.09	301.17	0.0995	30	30	30	0	0.068
lPac	81.88	512	1722	819.17	2579570	186.32	0	203	4.33	13625	16.73	134	2559	812.45	2558409	316.1	0	4095	1003.84	3161081	632.81	512	1722	819.17	186.32	11.29	10.64	50.83	0.398	11.85	2.97	21.54	121.47	1	4095	1014.14	627.78	12.79	0.303	134	2559	812.45	316.1	0.276	1	203	40.55	33.98	0.334
ePac	93.94	512	2706	1052.05	3801072	327.39	0	0	0	0	0	49	3774	1216.73	4396059	483.18	0	3990	409.6	1479902	396.1	512	2706	1052.05	327.39	10.8	11.77	41.43	0.688	14.84	2.84	186.57	181.72	1	3990	478.47	387.72	13.46	0.0418	49	3774	1216.73	483.18	0.0962	N/A	N/A	N/A	N/A	0.0654
Zyg	74.08	729	2905	1416.24	4034856	410.4	0	381	124.8	355551	66.1	186	2896	958.37	2730404	413.97	0	4095	912.05	2598426	574.96	729	2905	1416.24	410.4	9.19	11.13	36.53	0.698	10.95	2.93	203.61	24.25	4	4095	912.69	574.65	11.56	0.328	186	2896	958.37	413.97	0.303	1	381	129.2	62.88	0.24
Zyg	63.52	730	3608	1655.26	4043806	513.49	0	458	167.13	408290	69.46	370	2908	1405.65	3434003	393.62	0	1457	348.63	851699	211.95	730	3608	1655.26	513.49	9.03	8.87	31.35	0.812	9.55	2.91	189.19	40.18	3	1457	365.54	202.29	9.39	0.0513	370	2908	1405.65	393.62	0.0718	2	458	168.23	68.34	0.208
ePac	88.51	729	2953	1276.13	4343950	404.8	0	495	177.87	605461	76.04	276	4095	1872.3	6373309	929.77	398	4095	2043.58	6956361	941.55	729	2953	1276.13	404.8	10.16	11.77	43.43	0.59	13.21	2.92	199	45.19	398	4095	2043.58	941.55	12.71	0.0818	276	4095	1872.3	929.77	0.14	5	495	178.97	74.97	0.089
Dip	105.46	729	3408	1575.97	6392128	521.59	259	1547	806.77	3272255	221.07	193	4095	1395.88	5661690	710.07	119	4095	1331.77	5401657	659.78	729	3408	1575.97	521.59	11.77	15	48.83	0.556	16.91	2.82	147.74	123.75	119	4095	1331.77	659.78	16.06	0.251	193	4095	1395.88	710.07	0.172	259	1547	806.77	221.07	0.182
Dia	88.35	729	3754	1297.31	4408250	513.12	308	1353	795.89	2704447	173.16	269	4095	940.23	3194912	537.53	0	4095	543.49	1846763	386.2	729	3754	1297.31	513.12	12.58	13.87	61.84	0.29	13.18	2.92	195.96	162.02	7	4095	545.25	385.58	13.74	0.46	269	4095	940.23	537.53	0.346	308	1353	795.89	173.16	0.317
ePac	78.63	833	3891	1643.78	4970790	447.23	0	1873	282.23	853466	97.7	330	4095	1650.29	4990462	539.78	716	4095	2739.64	8284663	874.78	833	3891	1643.78	447.23	10.16	10.96	37.24	0.712	11.37	2.97	146.51	19.7	716	4095	2739.64	874.78	11.5	0.0969	330	4095	1650.29	539.78	0.0848	13	1873	282.51	97.34	0.129
lPac	84.45	832	3052	1396.59	4536133	383.35	33	788	429.82	1396056	115.82	210	4095	1062.46	3450860	420.26	862	4095	2901.45	9423923	787.13	832	3052	1396.59	383.35	10.32	11.29	43.14	0.57	14.27	2.75	70.91	61.05	862	4095	2901.45	787.13	13.07	0.113	210	4095	1062.46	420.26	0.0586	33	788	429.82	115.82	0.0398
Lep	57.72	833	3928	1878.06	4169302	534.21	0	443	148.91	330585	68.59	32	4025	649.33	1441520	452.95	0	408	62.58	138922	75.01	833	3928	1878.06	534.21	9.51	8.71	29.74	0.82	9.07	2.85	46.77	66.17	1	408	104.45	70.83	9.64	0.594	32	4025	649.33	452.95	0.183	2	443	150.75	66.98	0.252
Zyg	83.34	834	3344	1829.93	5864919	488.01	0	431	158.37	507585	70.45	300	2787	1214.97	3893989	414.21	0	4095	1282.07	4109043	686.25	834	3344	1829.93	488.01	11.45	10.96	38.02	0.724	11.31	3.06	101.76	68.87	2	4095	1282.87	685.71	11.48	0.102	300	2787	1214.97	414.21	0.0695	1	431	159.57	69.35	0.0214
Zyg	76.21	833	3463	1966.03	5762437	510.69	0	437	165.33	484588	74.76	284	4095	1485.92	4355223	482.23	0	2132	270.24	792067	208.71	833	3463	1966.03	510.69	10.16	10.16	34.06	0.825	11.7	2.88	180.05	144.48	1	2132	290.88	202.19	11.63	0.423	284	4095	1485.92	482.23	0.11	1	437	167.45	72.85	0.0482
ePac	70.18	836	3567	1969.95	5316903	575.37	0	416	157.22	424329	73.13	310	4095	2133.48	5758272	753.9	36	4095	2290.33	6181614	905.34	836	3567	1969.95	575.37	10.16	10	34.53	0.74	10.86	2.87	199.29	159.8	36	4095	2290.33	905.34	10.51	0.362	310	4095	2133.48	753.9	0.373	1	416	159.52	71.13	0.392
Dip	98.34	832	2481	1338.1	5060703	289.67	307	2306	1366.99	5169946	323.73	162	4095	1742.91	6591670	596.39	0	4095	2104.4	7958853	887.61	832	2481	1338.1	289.67	12.74	12.9	53.85	0.426	13.84	3.01	22.35	165.82	2	4095	2106.07	885.97	13.12	0.206	162	4095	1742.91	596.39	0.0412	307	2306	1366.99	323.73	0.124
ePac	83.39	832	4066	1782.51	5716518	635.9	0	603	263.63	845453	90.21	152	3630	1480.49	4747919	553.21	421	4095	2749.55	8817815	896.38	832	4066	1782.51	635.9	12.74	10.96	42.12	0.591	11.97	2.98	83.68	172.34	421	4095	2749.55	896.38	13.15	0.149	152	3630	1480.49	553.21	0.188	5	603	263.71	90.11	0.252
lPac	86.9	1011	2995	1507.89	5039355	312.35	297	1351	815.79	2726374	169.77	214	3886	1176.35	3931363	434.08	487	4095	1802.86	6025142	692.89	1011	2995	1507.89	312.35	12.26	12.42	50.66	0.425	11.18	3.15	225.9	77.26	487	4095	1802.86	692.89	13.15	0.0638	214	3886	1176.35	434.08	0.0525	297	1351	815.79	169.77	0.172
Lep	59.28	1011	4095	2097.38	4782024	564.54	0	478	173.92	396541	70.62	0	2598	438.13	998940	357.55	0	372	43.42	99008	64.61	1011	4095	2097.38	564.54	9.03	8.71	30.24	0.815	9.37	2.84	188.84	88.5	1	372	87.85	67.41	9.11	0.39	2	2598	445.16	356.03	0.116	2	478	175.15	69.34	0.094
ePac	58.43	1012	4095	2693.15	6051499	836.81	0	2839	204.96	460542	102.28	444	4095	1930.51	4337853	712.07	636	4095	2743.57	6164810	915.69	1012	4095	2693.15	836.81	8.22	9.19	29.15	0.864	9.61	2.78	61.05	94.72	636	4095	2743.57	915.69	9.53	0.0774	444	4095	1930.51	712.07	0.0221	2	2839	205.69	101.72	0.00456
Zyg	65.78	1011	3839	2529.51	6399650	711.48	0	425	146.87	371573	73.06	269	2881	1436.94	3635460	441.78	0	3263	804.62	2035695	467.59	1011	3839	2529.51	711.48	9.19	9.35	30.8	0.872	9.81	2.92	108.82	146.27	4	3263	806.22	466.68	9.49	0.132	269	2881	1436.94	441.78	0.157	1	425	149.89	70.67	0.116
Zyg	60.45	640	2638	1110.19	2581183	340.51	0	271	41	95333	48.35	340	2352	1212.29	2818583	339.08	0	3381	238.06	553493	337.38	640	2638	1110.19	340.51	9.84	10	37.57	0.538	10.38	2.72	201.1	12.11	1	3381	297.58	352.95	10.73	0.665	340	2352	1212.29	339.08	0.109	1	271	64.76	46.4	0.00938
Lep	62.53	640	2117	997.73	2399537	257.06	0	357	102.07	245473	65.23	74	2433	952.06	2289695	363.15	0	1415	198.45	477283	130.74	640	2117	997.73	257.06	9.84	8.71	38	0.544	10.09	2.81	115.9	19.82	1	1415	216.55	121.38	10.32	0.266	74	2433	952.06	363.15	0.00663	1	357	110.28	60.76	0.152
Dip	68.7	640	1913	957.75	2530366	204.14	352	1898	1128.27	2980900	250.19	562	4095	1710.3	4518615	646.95	622	4095	1690.16	4465405	713.17	640	1913	957.75	204.14	10.8	10	44.89	0.428	11.88	2.71	179.02	42.32	622	4095	1690.16	713.17	12.12	0.139	562	4095	1710.3	646.95	0.103	352	1898	1128.27	250.19	0.0606
Zyg	71.87	640	1913	1029.7	2846089	257.61	0	1072	50.76	140291	52.79	275	3018	1263.61	3492627	423.74	0	4015	29.42	81311	170.95	640	1913	1029.7	257.61	10.48	11.93	46.02	0.426	17.92	2.26	152.73	48.02	1	4015	213.98	416.03	12.02	0.136	275	3018	1263.61	423.74	0.00552	1	1072	68.64	50.42	0.0223
Zyg	65.29	640	2442	1110.48	2788403	330.32	0	344	92.29	231732	63.16	185	2365	922.4	2316144	330.46	0	1923	110.28	276914	135.04	640	2442	1110.48	330.32	10.8	10.96	39.65	0.522	14	2.44	90.1	56.99	1	1923	151.57	137.13	12.33	0.0806	185	2365	922.4	330.46	0.219	1	344	102.04	58.44	0.273
Lep	62.85	640	2987	1503.5	3633949	533.02	0	495	135.94	328570	74.93	247	3520	1069.75	2585579	456.11	0	615	194.98	471268	129.64	640	2987	1503.5	533.02	9.51	8.71	31.12	0.815	9.98	2.83	115.74	55.36	1	615	214.8	119.41	10.24	0.121	247	3520	1069.75	456.11	0.0312	1	495	141.02	71.47	0.0386
Lep	63.55	640	2658	1159.37	2833490	348.23	0	364	88.28	215758	64.46	180	2971	895.37	2188280	415.53	0	678	133.86	327164	123.87	640	2658	1159.37	348.23	9.35	9.68	36.66	0.594	10.24	2.81	157.55	101.97	1	678	171.92	114.73	10.04	0.0485	180	2971	895.37	415.53	0.0822	1	364	99.38	59.78	0.127
ePac	54.97	640	2679	1043.7	2206387	379.92	0	545	233.84	494329	83.01	244	3462	1304.4	2757492	443.64	508	4095	3073.95	6498340	770.91	640	2679	1043.7	379.92	8.55	11.13	51.47	0.261	19.18	1.91	195.47	116.13	508	4095	3073.95	770.91	11.76	0.472	244	3462	1304.4	443.64	0.448	4	545	234.28	82.46	0.479
Zyg	74.81	640	3513	1434.27	4126386	568.94	0	772	180.84	520284	114.39	100	4095	1336.56	3845290	657.75	5	4095	1959.5	5637495	866.69	640	3513	1434.27	568.94	11.77	10	42.02	0.532	10.12	3.07	69.32	126.76	5	4095	1959.5	866.69	11.63	0.35	100	4095	1336.56	657.75	0.438	1	772	185.95	111.82	0.457
lPac	120.41	883	4056	1895.62	8778634	550.68	294	1637	994.05	4603459	247.44	190	4095	1434.93	6645149	573.67	0	4095	2207.04	10220819	1001.04	883	4056	1895.62	550.68	15	12.26	48.93	0.632	12.92	3.44	66.2	54.4	8	4095	2207.52	1000.62	14.86	0.172	190	4095	1434.93	573.67	0.107	294	1637	994.05	247.44	0.0834
Zyg	87	883	4095	2246.53	7516879	774.83	6	598	236.38	790929	74.37	316	4095	1426.79	4774048	589.21	0	1294	149.8	501240	142.75	883	4095	2246.53	774.83	10.48	10.8	37.16	0.792	11.89	3.05	170.51	73.47	1	1294	182.67	137.28	11.77	0.306	316	4095	1426.79	589.21	0.172	6	598	236.38	74.37	0.175
Dip	99.69	883	2741	1458.35	5591305	415.52	104	1325	664.29	2546901	181.05	6	4095	770.41	2953769	370.88	0	4095	431.07	1652706	481.04	883	2741	1458.35	415.52	14.51	14.67	74.78	0.224	19.23	2.57	163.86	115.86	1	4095	451.44	482.85	14.57	0.356	6	4095	770.41	370.88	0.377	104	1325	664.29	181.05	0.396
Lep	87.21	883	4095	2075.05	6959710	645.4	0	422	127.32	427036	73.72	38	2557	792.61	2658406	437.65	0	660	158.8	532600	133.36	883	4095	2075.05	645.4	10.48	11.45	37.27	0.789	12.99	2.92	241.64	123.58	1	660	199.4	119.32	12.26	0.0371	38	2557	792.61	437.65	0.0428	1	422	133.03	70.13	0.0439
Dip	117.81	795	2485	1426.16	6461909	382.84	249	1612	895.67	4058280	211.49	94	4095	1038.38	4704878	449.4	0	4095	562.24	2547501	460.52	795	2485	1426.16	382.84	11.77	13.71	49.69	0.6	13.5	3.33	115.79	59.2	1	4095	575.97	457.55	13.87	0.0583	94	4095	1038.38	449.4	0.15	249	1612	895.67	211.49	0.0136
Dip	77.43	795	3110	1345.69	4007466	392.41	26	835	462.43	1377108	116.64	84	2680	766.52	2282705	330	0	3922	650.85	1938233	462.99	795	3110	1345.69	392.41	10	12.58	58.45	0.285	14.07	2.65	23.22	58.03	2	3922	653.26	462.15	12.97	0.482	84	2680	766.52	330	0.249	26	835	462.43	116.64	0.243
lPac	105.96	795	2939	1451.08	5913131	394.89	28	936	459.93	1874209	144.26	277	4095	1887.41	7691215	766.08	0	4095	1807.71	7366428	975.78	795	2939	1451.08	394.89	16.29	10.64	52.35	0.486	16.21	2.88	32.22	51.35	7	4095	1809.04	974.9	16.14	0.00729	277	4095	1887.41	766.08	0.124	28	936	459.93	144.26	0.0558
lPac	75.9	795	4095	1956.49	5711000	624.22	104	1936	629.33	1837016	204.33	231	3416	939.67	2742905	415.17	408	4095	1926.2	5622565	817.91	795	4095	1956.49	624.22	7.9	11.77	36.64	0.711	12.97	2.73	223.09	64	408	4095	1926.2	817.91	12.28	0.185	231	3416	939.67	415.17	0.064	104	1936	629.33	204.33	0.0505
Dia	55.54	795	3208	1439.16	3074046	396.19	606	2190	1336.39	2854539	251.02	111	4095	1151.74	2460113	714.01	0	1528	123.95	264767	280.63	795	3208	1439.16	396.19	9.35	8.22	30.92	0.73	9.27	2.76	164.94	65.8	1	1528	411.13	378.34	9.85	0.977	111	4095	1151.74	714.01	0.225	606	2190	1336.39	251.02	0.133
lPac	96.8	795	3072	1531.99	5703605	417.29	133	1052	513.22	1910734	128.18	0	2620	983.97	3663302	378.22	264	4095	2283.07	8499884	821.24	795	3072	1531.99	417.29	12.58	11.45	47.33	0.543	12.59	3.13	162.62	79.88	264	4095	2283.07	821.24	12.96	0.146	10	2620	985.82	376.15	0.202	133	1052	513.22	128.18	0.318
lPac	119.87	795	3153	1407.38	6488028	405.94	59	1049	472.91	2180132	128.34	119	4095	1127.56	5198041	431.11	101	4095	2205.86	10169001	914.36	795	3153	1407.38	405.94	12.74	13.06	57.52	0.455	17.5	2.95	140.45	78.14	101	4095	2205.86	914.36	14.17	0.011	119	4095	1127.56	431.11	0.0966	59	1049	472.91	128.34	0.095
Zyg	85.13	795	2438	1618.72	5299683	355.02	0	505	133.89	438343	69.35	34	3093	1020.12	3339862	481.16	0	4095	1370.09	4485676	794.66	795	2438	1618.72	355.02	11.45	10.64	37.92	0.744	11.67	3.05	240.37	100.09	14	4095	1388.75	783.69	11.69	0.118	34	3093	1020.12	481.16	0.0622	1	505	137.71	66.48	0.106
ePac	87.31	795	3194	1668.14	5601619	415.17	0	706	305.68	1026486	100.62	173	3226	1424.26	4782654	488.1	241	4095	2192.93	7363859	840.81	795	3194	1668.14	415.17	10.8	10.64	37.5	0.78	11.18	3.15	219.83	101.55	241	4095	2192.93	840.81	11.26	0.0223	173	3226	1424.26	488.1	0.069	14	706	305.87	100.37	0.0798
lPac	101.41	795	3446	1524.72	5946418	501.79	131	1636	847.74	3306185	223.74	371	4095	1453.88	5670117	575.06	258	4095	1628.98	6353009	712.43	795	3446	1524.72	501.79	12.26	11.93	54.63	0.427	14.15	3.02	127.69	117.39	258	4095	1628.98	712.43	13.93	0.0503	371	4095	1453.88	575.06	0.0936	131	1636	847.74	223.74	0.0259
ePac	101.2	796	3894	2348.71	9141197	799.68	0	649	321.19	1250087	98.77	174	4095	1434.22	5581990	627.35	299	4095	2572.22	10011091	969.62	796	3894	2348.71	799.68	10.8	12.26	38.91	0.84	12.48	3.21	219.2	130.82	299	4095	2572.22	969.62	12.12	0.0931	174	4095	1434.22	627.35	0.0893	9	649	321.28	98.65	0.0115
Zyg	83.39	795	4095	1893.23	6071574	618.47	0	352	124.82	400296	66.1	159	2568	999.68	3205971	400.26	0	4095	1363.55	4372912	902.77	795	4095	1893.23	618.47	11.77	10.32	37.29	0.753	10.9	3.12	152.13	130.59	5	4095	1367.82	900.95	11.68	0.3	159	2568	999.68	400.26	0.0312	1	352	128.55	63.41	0.148
Zyg	75.48	796	2929	1848.45	5366043	431.46	0	442	163.14	473603	75.86	23	2301	865.74	2513229	341.72	0	4095	1126.74	3270930	603.61	796	2929	1848.45	431.46	10	10	33.81	0.83	10.56	3.02	186.66	141.05	6	4095	1129.07	602.06	10.39	0.0315	23	2301	865.74	341.72	0.169	1	442	165.77	73.56	0.062
Lep	66.25	795	3219	1541.68	3928192	397.64	0	369	137.69	350831	66.85	24	2390	444.45	1132465	251.05	0	435	107.4	273657	85.9	795	3219	1541.68	397.64	8.87	9.68	31.82	0.822	9.68	2.95	177.56	145.82	1	435	135.27	74.31	9.9	0.198	24	2390	444.45	251.05	0.0997	1	369	140.61	64.44	0.243
Lep	63.83	795	3812	1826.4	4483807	536	0	427	134.52	330258	72.71	0	1434	289.12	709780	248.61	0	477	117.77	289128	99.02	795	3812	1826.4	536	8.71	9.51	29.83	0.901	9.76	2.89	116.9	156.52	1	477	151.61	86.55	9.37	0.0218	1	1434	317.29	242.67	0.219	1	427	139.11	69.49	0.00397
Lep	72.23	796	2591	1398.1	3883912	322.02	0	412	143.35	398239	69.57	0	527	56.51	156975	73.55	0	509	112.14	311517	102.36	796	2591	1398.1	322.02	10.16	9.68	33.62	0.803	10.08	3.02	35.87	159.92	1	509	150.93	90.82	10.04	0.49	1	527	88.24	75.15	0.0656	1	412	146.14	67.28	0.159
Lep	59.73	795	2531	1253.95	2880331	320.43	0	461	196.24	450761	75.99	0	468	85.76	196980	80.25	0	437	94.01	215938	84.5	795	2531	1253.95	320.43	9.35	9.03	37.43	0.536	9.25	2.87	10.48	164.78	1	437	122.34	76.32	10.26	0.149	1	468	99.28	78.18	0.199	5	461	197.27	74.84	0.197
Dia	102.6	795	2281	1422.75	5614171	348.3	650	2244	1263.65	4986374	221.75	430	4095	2140.43	8446144	999.86	0	1839	107.91	425817	152.81	795	2281	1422.75	348.3	11.45	12.09	44.82	0.642	11.99	3.3	42.27	173.91	1	1839	176.91	161.48	12.61	0.145	430	4095	2140.43	999.86	0.163	650	2244	1263.65	221.75	0.0856
ePac	73.66	796	3753	1860.64	5271207	469.39	0	484	152.17	431091	72.4	116	3107	1241.99	3518562	517.95	0	4095	1689.53	4786428	760.38	796	3753	1860.64	469.39	10.8	9.03	33.65	0.818	10.02	3.06	87.82	181.99	10	4095	1690.72	759.32	10.79	0.182	116	3107	1241.99	517.95	0.393	1	484	154.29	70.62	0.247
ePac	86.4	924	2738	1588.02	5276992	407.94	22	772	381.78	1268643	111.37	156	2361	726.43	2413936	312.88	760	4095	2258.73	7505758	786.79	924	2738	1588.02	407.94	13.06	10.8	51.6	0.408	15.83	2.64	93.91	10.94	760	4095	2258.73	786.79	12.94	0.0498	156	2361	726.43	312.88	0.0409	22	772	381.78	111.37	0.0131
ePac	75.9	924	3954	2269.9	6625833	812.89	0	532	194.51	567764	75.92	0	1016	238.3	695586	146.72	737	4095	2591.18	7563657	917.53	924	3954	2269.9	812.89	9.03	11.45	34.36	0.808	12.95	2.73	168.74	21.41	737	4095	2591.18	917.53	12.28	0.126	1	1016	240.85	145.41	0.0881	3	532	195.31	75.04	0.0948
ePac	76.65	924	4095	2194.6	6469686	728.77	0	503	191.94	565825	72.34	208	4095	2018.78	5951360	816.02	74	4095	1496.16	4410693	783.18	924	4095	2194.6	728.77	11.13	9.84	34.91	0.79	10.44	3.06	118.38	60.06	74	4095	1496.16	783.18	11.32	0.0101	208	4095	2018.78	816.02	0.0413	2	503	192.39	71.81	0.0519
Dip	91.24	924	2768	1357.91	4764897	356.29	561	1819	1139.5	3998501	190.18	375	4095	1183.32	4152267	476.73	0	2587	332.65	1167278	231.86	924	2768	1357.91	356.29	11.13	11.77	64.26	0.278	10.44	3.34	172.27	60.79	4	2587	335.52	230.78	12.93	0.333	375	4095	1183.32	476.73	0.0708	561	1819	1139.5	190.18	0.112
Dip	101.54	924	2954	1459.56	5699585	394.02	305	2509	1344.86	5251672	335.66	75	4095	951.66	3716229	444.32	0	3113	498.3	1945861	292.19	924	2954	1459.56	394.02	13.54	13.06	63.84	0.313	14.19	3.02	176.12	73.03	2	3113	500.61	290.89	14.51	0.298	75	4095	951.66	444.32	0.316	305	2509	1344.86	335.66	0.24
ePac	93.71	924	3335	1861.31	6708164	566.33	107	868	486.99	1755098	112.26	136	3259	1046.39	3771200	403.65	191	4095	2628.21	9472067	784.92	924	3335	1861.31	566.33	12.26	10.96	41.99	0.668	9.79	3.49	87.89	61.81	191	4095	2628.21	784.92	12.16	0.0298	136	3259	1046.39	403.65	0.111	107	868	486.99	112.26	0.0224
ePac	113.96	924	3757	1630.29	7145541	400.07	0	650	314.65	1379104	92.99	0	1887	349.15	1530314	196.48	0	4095	1745.61	7651004	820.68	924	3757	1630.29	400.07	13.38	12.42	50.25	0.567	12.8	3.37	111.87	84.8	29	4095	1746.01	820.35	13.82	0.119	4	1887	350.43	195.7	0.0667	20	650	314.72	92.88	0.0271
Zyg	69.4	927	4095	2807.66	7493654	943.5	0	430	174.6	466004	73.02	280	3057	1401.93	3741748	504.09	0	2513	387.56	1034393	197.65	927	4095	2807.66	943.5	9.68	9.35	31.74	0.866	9.78	3.01	194.5	95.21	1	2513	393.6	193.12	10.1	0.0764	280	3057	1401.93	504.09	0.0448	3	430	175.52	72.1	0.0141
Zyg	73.66	924	4095	2313.16	6553194	684.91	0	504	176.49	499993	70.38	154	2010	766.76	2172238	285.2	0	3332	892.94	2529695	515.6	924	4095	2313.16	684.91	10.32	9.51	33.04	0.848	10.6	2.97	135.8	106.04	1	3332	902.82	509.77	10.63	0.0172	154	2010	766.76	285.2	0.231	3	504	177.74	69.03	0.197
Lep	74.88	924	3955	2378.89	6851196	754.62	0	516	195.85	564052	72.96	219	2617	1053.27	3033408	392.75	0	579	195.25	562320	125.49	924	3955	2378.89	754.62	9.51	10.32	32.84	0.873	10.68	2.99	154.7	106.71	1	579	206.89	119.49	10.2	0.029	219	2617	1053.27	392.75	0.116	3	516	196.4	72.32	0.0222
Zyg	68.62	924	4028	2389.6	6306153	725.92	0	482	193.88	511648	73.04	335	3916	1396.67	3685816	564.54	200	4095	1899.83	5013649	801.2	924	4028	2389.6	725.92	9.51	9.51	31.95	0.844	9.88	2.97	106.77	106.68	200	4095	1899.83	801.2	10.28	0.0726	335	3916	1396.67	564.54	0.0235	2	482	194.32	72.54	0.113
ePac	90.9	924	4095	2113.14	7387540	584.36	33	863	439.78	1537456	120.35	108	3858	1240.27	4335990	479.32	410	4095	2834.03	9907779	936.63	924	4095	2113.14	584.36	10.8	11.29	37.47	0.814	12.05	3.1	107.64	133.3	410	4095	2834.03	936.63	11.46	0.0483	108	3858	1240.27	479.32	0.0348	33	863	439.78	120.35	0.146
lPac	87.24	924	3127	1748.98	5867837	505.93	269	1707	937.74	3146105	265.22	457	4095	1453.3	4875810	604.01	380	4095	1826.48	6127847	834.33	924	3127	1748.98	505.93	10.8	11.77	42.13	0.618	12.96	2.93	164.38	133.03	380	4095	1826.48	834.33	12.94	0.17	457	4095	1453.3	604.01	0.244	269	1707	937.74	265.22	0.22
ePac	89.16	924	3452	1889.7	6479788	533.44	7	686	315.32	1081249	91.72	104	3412	936.91	3212678	367.4	338	4095	2369.9	8126381	799.99	924	3452	1889.7	533.44	10.8	11.45	39.31	0.725	11.99	3.08	68.16	171.49	338	4095	2369.9	799.99	11.83	0.0132	104	3412	936.91	367.4	0.0468	7	686	315.32	91.72	0.0195
Zyg	65.19	924	4095	2141.65	5369119	697.11	0	461	166.32	416968	71.12	487	3191	1706.12	4277239	520.27	0	4095	517.59	1297598	531.6	924	4095	2141.65	697.11	9.51	10	32.62	0.77	10.13	2.86	139.08	178.61	1	4095	568.37	530.53	9.85	0.57	487	3191	1706.12	520.27	0.0527	2	461	167.66	69.81	0.0439
Dip	88.9	924	4095	1518.89	5193072	508.62	361	2231	1246.64	4262274	247.23	158	4095	934.24	3194162	345.12	0	2309	395.18	1351123	175.83	924	4095	1518.89	508.62	14.03	10.96	63.65	0.276	13.9	2.85	116.75	180.29	2	2309	399.62	171.73	14.58	0.163	158	4095	934.24	345.12	0.219	361	2231	1246.64	247.23	0.368
Zyg	87.55	924	3293	1675.49	5641368	550.51	0	748	163.99	552152	92.55	167	4095	1335.45	4496475	567.64	0	3204	33.71	113499	140.82	924	3293	1675.49	550.51	11.61	12.09	39.41	0.708	11.69	3.09	128.93	183.53	1	3204	152.55	267.61	11.99	0.33	167	4095	1335.45	567.64	0.457	1	748	166.61	90.92	0.457
[truncated: 1 more columns]
