# Supplementary material for: Cell-type-specific genomics reveals histone modification dynamics in mammalian meiosis
Source: Nat Commun. 2019 Aug 23;10:3821. doi: 10.1038/s41467-019-11820-7 (PMC6707301; doi:10.1038/s41467-019-11820-7)
Supplement: Supplementary file 4 — Source Data [file 41467_2019_11820_MOESM4_ESM.zip › Source Data/figure3a_averages.tab]

pos	name	score
-5.08510638297872	LE	0.00579494933456562
-5.04255319148936	LE	0.00136913826247689
-5	LE	-0.00501341386321627
-4.95744680851064	LE	-0.00887564728280961
-4.91489361702128	LE	-0.0114147703512015
-4.87234042553192	LE	-0.00939861632162662
-4.82978723404255	LE	-0.00747682214417745
-4.78723404255319	LE	-0.00497206696857671
-4.74468085106383	LE	-0.00211458818853974
-4.70212765957447	LE	-0.00079865876155268
-4.65957446808511	LE	-0.00306834972273568
-4.61702127659575	LE	-0.00523683201478743
-4.57446808510638	LE	-0.00712138641404806
-4.53191489361702	LE	-0.00964036055452865
-4.48936170212766	LE	-0.00970906009242144
-4.4468085106383	LE	-0.00535159831792976
-4.40425531914894	LE	-0.0011524580961183
-4.36170212765957	LE	0.00249047166358595
-4.31914893617021	LE	0.00721440330868762
-4.27659574468085	LE	0.0115513334011091
-4.23404255319149	LE	0.0123434373937153
-4.19148936170213	LE	0.0112209598151571
-4.14893617021277	LE	0.00928529182994455
-4.1063829787234	LE	0.00521793615526802
-4.06382978723404	LE	0.00218436415896488
-4.02127659574468	LE	0.000929969981515711
-3.97872340425532	LE	0.00125487628465804
-3.93617021276596	LE	0.00142339733826248
-3.8936170212766	LE	-0.000159437948243993
-3.85106382978723	LE	-0.00327693240295749
-3.80851063829787	LE	-0.00694921484288355
-3.76595744680851	LE	-0.00802060659889094
-3.72340425531915	LE	-0.0090192204805915
-3.68085106382979	LE	-0.0058909584103512
-3.63829787234043	LE	-0.00328302157116451
-3.59574468085106	LE	-0.000561100073937155
-3.5531914893617	LE	0.000421598798521257
-3.51063829787234	LE	0.00228120197781885
-3.46808510638298	LE	0.00161692499075786
-3.42553191489362	LE	0.00257738669131238
-3.38297872340426	LE	0.00370151837338262
-3.34042553191489	LE	0.00447816308687615
-3.29787234042553	LE	0.00339678388170055
-3.25531914893617	LE	0.00128060817005545
-3.21276595744681	LE	-0.00031914068391867
-3.17021276595745	LE	-0.00128681327171904
-3.12765957446809	LE	-0.002365793974122
-3.08510638297872	LE	-0.000933710425138632
-3.04255319148936	LE	0.000218414121996303
-3	LE	-0.00044351011090573
-2.95744680851064	LE	-0.00307743075785582
-2.91489361702128	LE	-0.00366469149722736
-2.87234042553192	LE	-0.00559278669131238
-2.82978723404255	LE	-0.00684685576709797
-2.78723404255319	LE	-0.00856284975970425
-2.74468085106383	LE	-0.0108339495563771
-2.70212765957447	LE	-0.0149382652680222
-2.65957446808511	LE	-0.0180541158595194
-2.61702127659575	LE	-0.0184295685582255
-2.57446808510638	LE	-0.016852318780037
-2.53191489361702	LE	-0.0156869369500924
-2.48936170212766	LE	-0.0135866965988909
-2.4468085106383	LE	-0.0121617189463956
-2.40425531914894	LE	-0.0122728824399261
-2.36170212765957	LE	-0.0142867476709797
-2.31914893617021	LE	-0.0154037181700555
-2.27659574468085	LE	-0.0181014591127542
-2.23404255319149	LE	-0.0198329671719039
-2.19148936170213	LE	-0.021212212051756
-2.14893617021277	LE	-0.0220674105175601
-2.1063829787234	LE	-0.0202312432532348
-2.06382978723404	LE	-0.0169903212384473
-2.02127659574468	LE	-0.0130707703142329
-1.97872340425532	LE	-0.00865895443622921
-1.93617021276596	LE	-0.00472914674676525
-1.8936170212766	LE	-0.00179638003696858
-1.85106382978723	LE	-0.0012343587245841
-1.80851063829787	LE	-0.00232826001848429
-1.76595744680851	LE	-0.00370502042513863
-1.72340425531915	LE	-0.00565425946395564
-1.68085106382979	LE	-0.00930509654343808
-1.63829787234043	LE	-0.0103675389279113
-1.59574468085106	LE	-0.011951641349353
-1.5531914893617	LE	-0.0150034580591497
-1.51063829787234	LE	-0.0155353133086876
-1.46808510638298	LE	-0.0127259258595194
-1.42553191489362	LE	-0.0110598851571165
-1.38297872340426	LE	-0.00879816055452865
-1.34042553191489	LE	-0.00532866502772643
-1.29787234042553	LE	-0.00161360878003697
-1.25531914893617	LE	0.00154435547134935
-1.21276595744681	LE	0.00678519208872458
-1.17021276595745	LE	0.01551675025878
-1.12765957446809	LE	0.0267101065249538
-1.08510638297872	LE	0.0380540134750462
-1.04255319148936	LE	0.049505164103512
-1	LE	0.0621573012014788
-0.957446808510638	LE	0.0793976511090573
-0.914893617021276	LE	0.0992846410166359
-0.872340425531915	LE	0.12365481780037
-0.829787234042553	LE	0.153416501589649
-0.787234042553192	LE	0.18968692116451
-0.74468085106383	LE	0.221421377689464
-0.702127659574468	LE	0.254231499445471
-0.659574468085106	LE	0.289057272680222
-0.617021276595745	LE	0.328329145878004
-0.574468085106383	LE	0.374273430480591
-0.531914893617021	LE	0.430078112402958
-0.48936170212766	LE	0.485749298595194
-0.446808510638298	LE	0.541552435656192
-0.404255319148936	LE	0.597807115064695
-0.361702127659574	LE	0.642664465970425
-0.319148936170213	LE	0.675435595508318
-0.276595744680851	LE	0.691691490480592
-0.234042553191489	LE	0.687029702218115
-0.191489361702128	LE	0.662887822495379
-0.148936170212766	LE	0.627076252402958
-0.106382978723404	LE	0.585114849963031
-0.0638297872340426	LE	0.553190293992606
-0.0212765957446809	LE	0.533676784232902
0.0212765957446809	LE	0.52625872142329
0.0638297872340426	LE	0.53514697103512
0.106382978723404	LE	0.553589031959335
0.148936170212766	LE	0.580933111737523
0.191489361702128	LE	0.611202620147874
0.234042553191489	LE	0.637490912402958
0.276595744680851	LE	0.650022081700555
0.319148936170213	LE	0.653449548428836
0.361702127659574	LE	0.641167044713494
0.404255319148936	LE	0.614518394713494
0.446808510638298	LE	0.576396080850277
0.48936170212766	LE	0.532159261460259
0.531914893617021	LE	0.486795292051756
0.574468085106383	LE	0.438454891663586
0.617021276595745	LE	0.395024066876155
0.659574468085106	LE	0.354553132181146
0.702127659574468	LE	0.319545917855823
0.74468085106383	LE	0.286683767744917
0.787234042553192	LE	0.255706187190388
0.829787234042553	LE	0.224314444510166
0.872340425531915	LE	0.19552647805915
0.914893617021276	LE	0.165840449020333
0.957446808510638	LE	0.136563395896488
1	LE	0.111960940609982
1.04255319148936	LE	0.0934052418484288
1.08510638297872	LE	0.0768943224214418
1.12765957446809	LE	0.0618347463401109
1.17021276595745	LE	0.048176580961183
1.21276595744681	LE	0.0372041707393715
1.25531914893617	LE	0.0259195562476895
1.29787234042553	LE	0.0162508022181146
1.34042553191489	LE	0.0102676435859519
1.38297872340426	LE	0.00650397704251386
1.42553191489362	LE	0.00274616186691312
1.46808510638298	LE	-0.000936454842883548
1.51063829787234	LE	-0.00376495489833641
1.5531914893617	LE	-0.0077278380961183
1.59574468085106	LE	-0.0125954005914972
1.63829787234043	LE	-0.0166066680406654
1.68085106382979	LE	-0.0189028249722736
1.72340425531915	LE	-0.0189203695009242
1.76595744680851	LE	-0.0152057433826248
1.80851063829787	LE	-0.0106523521256932
1.85106382978723	LE	-0.00545001939001849
1.8936170212766	LE	-0.00100216171903882
1.93617021276596	LE	0.00060087798521257
1.97872340425532	LE	0.0011388076155268
2.02127659574468	LE	0.000404168447319779
2.06382978723404	LE	-0.00202423852125693
2.1063829787234	LE	-0.00374225120147874
2.14893617021277	LE	-0.0032753677818854
2.19148936170213	LE	-0.00368816197781885
2.23404255319149	LE	-0.00314161987060998
2.27659574468085	LE	-0.00283049543438078
2.31914893617021	LE	-0.00240662929759704
2.36170212765957	LE	-0.00416635439926063
2.40425531914894	LE	-0.00691503415896488
2.4468085106383	LE	-0.00840026554528651
2.48936170212766	LE	-0.00989919911275416
2.53191489361702	LE	-0.0126283367467653
2.57446808510638	LE	-0.0142455190018484
2.61702127659575	LE	-0.0138948236598891
2.65957446808511	LE	-0.0152515548428835
2.70212765957447	LE	-0.0147840190573013
2.74468085106383	LE	-0.0121145563216266
2.78723404255319	LE	-0.00989216493530499
2.82978723404255	LE	-0.00898542896487985
2.87234042553192	LE	-0.00939850463955638
2.91489361702128	LE	-0.00937376005545286
2.95744680851064	LE	-0.0087548244547135
3	LE	-0.00624140086876155
3.04255319148936	LE	-0.0050544571349353
3.08510638297872	LE	-0.00226763628465804
3.12765957446809	LE	0.000196062310536045
3.17021276595745	LE	0.00274629258780037
3.21276595744681	LE	0.00317268247689464
3.25531914893617	LE	0.00521607597042514
3.29787234042553	LE	0.00499870284658041
3.34042553191489	LE	0.00398446184842884
3.38297872340426	LE	0.000931942107208873
3.42553191489362	LE	-0.00268786177449168
3.46808510638298	LE	-0.00702359892791128
3.51063829787234	LE	-0.0089428479297597
3.5531914893617	LE	-0.0117013918484288
3.59574468085106	LE	-0.0140615448983364
3.63829787234043	LE	-0.0160169294454714
3.68085106382979	LE	-0.015835642181146
3.72340425531915	LE	-0.0144938151016636
3.76595744680851	LE	-0.0114195144916821
3.80851063829787	LE	-0.00773877297597042
3.85106382978723	LE	-0.00319325462107209
3.8936170212766	LE	-0.00219156554528651
3.93617021276596	LE	-0.00417906171903882
3.97872340425532	LE	-0.00564546796672828
4.02127659574468	LE	-0.0068633711090573
4.06382978723404	LE	-0.00884652434380776
4.1063829787234	LE	-0.00832097903881701
4.14893617021277	LE	-0.00520170395563771
4.19148936170213	LE	-0.0040851177818854
4.23404255319149	LE	-0.00330499219963031
4.27659574468085	LE	-0.00153797338262477
4.31914893617021	LE	0.0005442226987061
4.36170212765957	LE	0.00162763454713493
4.40425531914894	LE	0.000477987264325324
4.4468085106383	LE	-0.00184127042513863
4.48936170212766	LE	-0.00278617829944547
4.53191489361702	LE	-0.0025598868207024
4.57446808510638	LE	-0.00143042210720887
4.61702127659575	LE	0.000955527781885397
4.65957446808511	LE	0.00327145927911276
4.70212765957447	LE	0.00313484916820702
4.74468085106383	LE	0.00281864878003697
4.78723404255319	LE	0.00211629585951941
4.82978723404255	LE	0.00204228678373383
4.87234042553192	LE	0.00215329918669131
4.91489361702128	LE	0.00413458831792976
-5.08510638297872	ZY	-0.0122972194085028
-5.04255319148936	ZY	-0.0174711684842884
-5	ZY	-0.024958564103512
-4.95744680851064	ZY	-0.0280686216820702
-4.91489361702128	ZY	-0.0306410079852126
-4.87234042553192	ZY	-0.0270897926802218
-4.82978723404255	ZY	-0.0234819329759704
-4.78723404255319	ZY	-0.0196974882439926
-4.74468085106383	ZY	-0.022039549297597
-4.70212765957447	ZY	-0.0227596966728281
-4.65957446808511	ZY	-0.0239206258410351
-4.61702127659575	ZY	-0.0245219802402958
-4.57446808510638	ZY	-0.0253534852680222
-4.53191489361702	ZY	-0.0228322961737523
-4.48936170212766	ZY	-0.0201809417375231
-4.4468085106383	ZY	-0.0256383925693161
-4.40425531914894	ZY	-0.0299176446395564
-4.36170212765957	ZY	-0.0243183975231054
-4.31914893617021	ZY	-0.0194646813863216
-4.27659574468085	ZY	-0.0220116533826248
-4.23404255319149	ZY	-0.0197303614972274
-4.19148936170213	ZY	-0.0228118288354898
-4.14893617021277	ZY	-0.0366518728650647
-4.1063829787234	ZY	-0.0478610185397412
-4.06382978723404	ZY	-0.054020808077634
-4.02127659574468	ZY	-0.0607053870055453
-3.97872340425532	ZY	-0.0651959380961183
-3.93617021276596	ZY	-0.0623093484658041
-3.8936170212766	ZY	-0.0586383543807764
-3.85106382978723	ZY	-0.0472897375600739
-3.80851063829787	ZY	-0.0357620915157116
-3.76595744680851	ZY	-0.0234649764140481
-3.72340425531915	ZY	-0.0174645426432532
-3.68085106382979	ZY	-0.0169808494639556
-3.63829787234043	ZY	-0.024995715194085
-3.59574468085106	ZY	-0.0342062204251386
-3.5531914893617	ZY	-0.0447306292236599
-3.51063829787234	ZY	-0.0511345243622921
-3.46808510638298	ZY	-0.0526419014232902
-3.42553191489362	ZY	-0.0541543958780037
-3.38297872340426	ZY	-0.0481294884473198
-3.34042553191489	ZY	-0.0461578798521257
-3.29787234042553	ZY	-0.0484619219593346
-3.25531914893617	ZY	-0.0518102072273568
-3.21276595744681	ZY	-0.0501653487245841
-3.17021276595745	ZY	-0.0496016550092421
-3.12765957446809	ZY	-0.0435390293160813
-3.08510638297872	ZY	-0.0352691647134935
-3.04255319148936	ZY	-0.0298919038817006
-3	ZY	-0.0318545755083179
-2.95744680851064	ZY	-0.0421328748243993
-2.91489361702128	ZY	-0.0602929706654344
-2.87234042553192	ZY	-0.0777381486136784
-2.82978723404255	ZY	-0.0945750522735675
-2.78723404255319	ZY	-0.10093656025878
-2.74468085106383	ZY	-0.103882637301294
-2.70212765957447	ZY	-0.0985453246395564
-2.65957446808511	ZY	-0.0900482499815157
-2.61702127659575	ZY	-0.0781579998336414
-2.57446808510638	ZY	-0.0728973348428836
-2.53191489361702	ZY	-0.0649024255637708
-2.48936170212766	ZY	-0.0687707762661737
-2.4468085106383	ZY	-0.0773095332532348
-2.40425531914894	ZY	-0.0863920614972274
-2.36170212765957	ZY	-0.0910908180221812
-2.31914893617021	ZY	-0.0947954678743069
-2.27659574468085	ZY	-0.0894791236783734
-2.23404255319149	ZY	-0.0879781499630314
-2.19148936170213	ZY	-0.0909150095933457
-2.14893617021277	ZY	-0.100123395859519
-2.1063829787234	ZY	-0.110685015304991
-2.06382978723404	ZY	-0.120212042347505
-2.02127659574468	ZY	-0.12177307896488
-1.97872340425532	ZY	-0.116797566709797
-1.93617021276596	ZY	-0.107846904251386
-1.8936170212766	ZY	-0.0988593884288355
-1.85106382978723	ZY	-0.0867841753604436
-1.80851063829787	ZY	-0.076102451922366
-1.76595744680851	ZY	-0.0691403795194085
-1.72340425531915	ZY	-0.0601123729390019
-1.68085106382979	ZY	-0.0494369057486137
-1.63829787234043	ZY	-0.0383201373752311
-1.59574468085106	ZY	-0.0228850018669131
-1.5531914893617	ZY	-0.00450570382624769
-1.51063829787234	ZY	0.015781483974122
-1.46808510638298	ZY	0.0473644807948244
-1.42553191489362	ZY	0.0874172947874307
-1.38297872340426	ZY	0.126140439168207
-1.34042553191489	ZY	0.170593855767098
-1.29787234042553	ZY	0.224404229316081
-1.25531914893617	ZY	0.279537067467653
-1.21276595744681	ZY	0.342152001275416
-1.17021276595745	ZY	0.425391374861368
-1.12765957446809	ZY	0.522021833382625
-1.08510638297872	ZY	0.62224722560074
-1.04255319148936	ZY	0.75141860780037
-1	ZY	0.915239381072089
-0.957446808510638	ZY	1.11564156842884
-0.914893617021276	ZY	1.35358979249538
-0.872340425531915	ZY	1.63815963972274
-0.829787234042553	ZY	1.94518360304991
-0.787234042553192	ZY	2.26113563817006
-0.74468085106383	ZY	2.56213316914972
-0.702127659574468	ZY	2.85447233752311
-0.659574468085106	ZY	3.15479302639556
-0.617021276595745	ZY	3.46024065399261
-0.574468085106383	ZY	3.79731418523105
-0.531914893617021	ZY	4.16833810881701
-0.48936170212766	ZY	4.57240674970425
-0.446808510638298	ZY	4.95282755393715
-0.404255319148936	ZY	5.28051299957486
-0.361702127659574	ZY	5.5067933184658
-0.319148936170213	ZY	5.6217191207024
-0.276595744680851	ZY	5.58394609608133
-0.234042553191489	ZY	5.42454068460259
-0.191489361702128	ZY	5.16401238417745
-0.148936170212766	ZY	4.85234853615527
-0.106382978723404	ZY	4.55132480719039
-0.0638297872340426	ZY	4.31971725654344
-0.0212765957446809	ZY	4.20319884585952
0.0212765957446809	ZY	4.22562142966728
0.0638297872340426	ZY	4.36911476715342
0.106382978723404	ZY	4.57698302345656
0.148936170212766	ZY	4.84516296046211
0.191489361702128	ZY	5.10208196495379
0.234042553191489	ZY	5.31354611996303
0.276595744680851	ZY	5.44310859408503
0.319148936170213	ZY	5.4894095184658
0.361702127659574	ZY	5.44942482421442
0.404255319148936	ZY	5.33555326025878
0.446808510638298	ZY	5.15536503249538
0.48936170212766	ZY	4.92286519820702
0.531914893617021	ZY	4.63646368704251
0.574468085106383	ZY	4.29410045042514
0.617021276595745	ZY	3.93172494826248
0.659574468085106	ZY	3.56318824173752
0.702127659574468	ZY	3.19694637521257
0.74468085106383	ZY	2.85412827103512
0.787234042553192	ZY	2.5302964632902
0.829787234042553	ZY	2.22286921068392
0.872340425531915	ZY	1.92191328425139
0.914893617021276	ZY	1.64861890295749
0.957446808510638	ZY	1.40632117863216
1	ZY	1.20070662574861
1.04255319148936	ZY	1.0117119432902
1.08510638297872	ZY	0.853577616081331
1.12765957446809	ZY	0.722159186598891
1.17021276595745	ZY	0.615677636931608
1.21276595744681	ZY	0.517958803789279
1.25531914893617	ZY	0.432767754787431
1.29787234042553	ZY	0.359464763012939
1.34042553191489	ZY	0.286312830055453
1.38297872340426	ZY	0.220825009001848
1.42553191489362	ZY	0.167557547726433
1.46808510638298	ZY	0.124445328299445
1.51063829787234	ZY	0.0864689394454713
1.5531914893617	ZY	0.0539142725508318
1.59574468085106	ZY	0.0258735087985213
1.63829787234043	ZY	0.000139078743068396
1.68085106382979	ZY	-0.0217338880591497
1.72340425531915	ZY	-0.0394216054343808
1.76595744680851	ZY	-0.052705431922366
1.80851063829787	ZY	-0.0686473300924214
1.85106382978723	ZY	-0.0807171198521257
1.8936170212766	ZY	-0.085507438207024
1.93617021276596	ZY	-0.0862304644916821
1.97872340425532	ZY	-0.0802470779667283
2.02127659574468	ZY	-0.0690741102033272
2.06382978723404	ZY	-0.0574288302218115
2.1063829787234	ZY	-0.0466980452495379
2.14893617021277	ZY	-0.0431124710536044
2.19148936170213	ZY	-0.0435150615157117
2.23404255319149	ZY	-0.0491748604805915
2.27659574468085	ZY	-0.0526448392421442
2.31914893617021	ZY	-0.0572976540110906
2.36170212765957	ZY	-0.05946792012939
2.40425531914894	ZY	-0.0622868365249538
2.4468085106383	ZY	-0.0630016609426987
2.48936170212766	ZY	-0.0677825295933457
2.53191489361702	ZY	-0.0708951428650647
2.57446808510638	ZY	-0.070561252754159
2.61702127659575	ZY	-0.0750657216451017
2.65957446808511	ZY	-0.0742305296857671
2.70212765957447	ZY	-0.0737780909796673
2.74468085106383	ZY	-0.0756054692606285
2.78723404255319	ZY	-0.0782898623659889
2.82978723404255	ZY	-0.0738132878373383
2.87234042553192	ZY	-0.0718459921626617
2.91489361702128	ZY	-0.0665530951016636
2.95744680851064	ZY	-0.059545304232902
3	ZY	-0.0545684235859519
3.04255319148936	ZY	-0.0492225847504621
3.08510638297872	ZY	-0.0423152492606285
3.12765957446809	ZY	-0.0395741575415896
3.17021276595745	ZY	-0.046221702883549
3.21276595744681	ZY	-0.0531102808687616
3.25531914893617	ZY	-0.0627978898890943
3.29787234042553	ZY	-0.0698203251386322
3.34042553191489	ZY	-0.075284405064695
3.38297872340426	ZY	-0.076572486155268
3.42553191489362	ZY	-0.0711824103696858
3.46808510638298	ZY	-0.0633251302402958
3.51063829787234	ZY	-0.0585947782809612
3.5531914893617	ZY	-0.0550737979667283
3.59574468085106	ZY	-0.0469614810536044
3.63829787234043	ZY	-0.038239352754159
3.68085106382979	ZY	-0.0309439012939002
3.72340425531915	ZY	-0.0256694834565619
3.76595744680851	ZY	-0.0171904349722736
3.80851063829787	ZY	-0.015624178077634
3.85106382978723	ZY	-0.0167048808133087
3.8936170212766	ZY	-0.0194658405545287
3.93617021276596	ZY	-0.019336132754159
3.97872340425532	ZY	-0.0156782248613678
4.02127659574468	ZY	-0.0113011975231054
4.06382978723404	ZY	-0.00891171709796673
4.1063829787234	ZY	-0.01008020025878
4.14893617021277	ZY	-0.0169124115711645
4.19148936170213	ZY	-0.0285389011460259
4.23404255319149	ZY	-0.04144965974122
4.27659574468085	ZY	-0.0550284601848429
4.31914893617021	ZY	-0.0597947714787431
4.36170212765957	ZY	-0.0605086933271719
4.40425531914894	ZY	-0.0568865815157117
4.4468085106383	ZY	-0.0477874326802218
4.48936170212766	ZY	-0.0423344878743068
4.53191489361702	ZY	-0.0356598748983364
4.57446808510638	ZY	-0.0254085760628466
4.61702127659575	ZY	-0.022965792051756
4.65957446808511	ZY	-0.023018865323475
4.70212765957447	ZY	-0.0200692207578558
4.74468085106383	ZY	-0.0204943839001848
4.78723404255319	ZY	-0.02387527012939
4.82978723404255	ZY	-0.0245346219408503
4.87234042553192	ZY	-0.0230197871349353
4.91489361702128	ZY	-0.0218818711645102
-5.08510638297872	EP	-0.00838105887245841
-5.04255319148936	EP	-0.00495212676524954
-5	EP	-0.00396214715341959
-4.95744680851064	EP	-0.00443147155268022
-4.91489361702128	EP	-0.00634487992606285
-4.87234042553192	EP	-0.00894032055452865
-4.82978723404255	EP	-0.0112657728650647
-4.78723404255319	EP	-0.0131268704436229
-4.74468085106383	EP	-0.0121353765434381
-4.70212765957447	EP	-0.0129748409796673
-4.65957446808511	EP	-0.0106984752865065
-4.61702127659575	EP	-0.0102999872088725
-4.57446808510638	EP	-0.0109727938077634
-4.53191489361702	EP	-0.0127353388170055
-4.48936170212766	EP	-0.0129179378003697
-4.4468085106383	EP	-0.0148809625508318
-4.40425531914894	EP	-0.0140397010536044
-4.36170212765957	EP	-0.00857304504621072
-4.31914893617021	EP	-0.00192028486136784
-4.27659574468085	EP	0.00195708304990758
-4.23404255319149	EP	0.000791923955637709
-4.19148936170213	EP	-0.00569640336414048
-4.14893617021277	EP	-0.0117108705545287
-4.1063829787234	EP	-0.0165375998521257
-4.06382978723404	EP	-0.0168452837523105
-4.02127659574468	EP	-0.0152880502218115
-3.97872340425532	EP	-0.0142822926432532
-3.93617021276596	EP	-0.013788336284658
-3.8936170212766	EP	-0.0171130873197782
-3.85106382978723	EP	-0.0226007650462107
-3.80851063829787	EP	-0.0249533841959335
-3.76595744680851	EP	-0.0251700653974122
-3.72340425531915	EP	-0.0244233107393715
-3.68085106382979	EP	-0.0191334941404806
-3.63829787234043	EP	-0.0119804149168207
-3.59574468085106	EP	-0.00905486205175601
-3.5531914893617	EP	-0.00624405240295749
-3.51063829787234	EP	-0.0058004323844732
-3.46808510638298	EP	-0.00604968260628466
-3.42553191489362	EP	-0.00503467353049908
-3.38297872340426	EP	0.000403464473197781
-3.34042553191489	EP	0.00156674996303142
-3.29787234042553	EP	-0.000323935138632161
-3.25531914893617	EP	-0.00540905512014787
-3.21276595744681	EP	-0.0130930706099815
-3.17021276595745	EP	-0.0223268575231054
-3.12765957446809	EP	-0.0243267777079482
-3.08510638297872	EP	-0.0218199943068392
-3.04255319148936	EP	-0.0218296519038817
-3	EP	-0.0232484288539741
-2.95744680851064	EP	-0.0236625668391867
-2.91489361702128	EP	-0.0244985663955638
-2.87234042553192	EP	-0.0235237665804067
-2.82978723404255	EP	-0.018277055896488
-2.78723404255319	EP	-0.0140625824953789
-2.74468085106383	EP	-0.00861017988909427
-2.70212765957447	EP	-0.00760046977818854
-2.65957446808511	EP	-0.0080422801663586
-2.61702127659575	EP	-0.0071624085767098
-2.57446808510638	EP	-0.00569563907578558
-2.53191489361702	EP	-0.011325670961183
-2.48936170212766	EP	-0.0177506872273567
-2.4468085106383	EP	-0.0257996383364141
-2.40425531914894	EP	-0.0377340405175601
-2.36170212765957	EP	-0.0482930859149723
-2.31914893617021	EP	-0.0519798797042514
-2.27659574468085	EP	-0.0513615598151571
-2.23404255319149	EP	-0.0515617105914972
-2.19148936170213	EP	-0.0516573204805915
-2.14893617021277	EP	-0.0503435007948244
-2.1063829787234	EP	-0.0512813377079482
-2.06382978723404	EP	-0.0541507399260629
-2.02127659574468	EP	-0.0537359827171904
-1.97872340425532	EP	-0.0517538306654344
-1.93617021276596	EP	-0.0509152145471349
-1.8936170212766	EP	-0.0459792749168207
-1.85106382978723	EP	-0.0406497665619224
-1.80851063829787	EP	-0.0384010964695009
-1.76595744680851	EP	-0.0345707480406654
-1.72340425531915	EP	-0.0295454504990758
-1.68085106382979	EP	-0.0291961054158965
-1.63829787234043	EP	-0.029927848650647
-1.59574468085106	EP	-0.0312415475046211
-1.5531914893617	EP	-0.0351451506099815
-1.51063829787234	EP	-0.0425164945656192
-1.46808510638298	EP	-0.0499677147319778
-1.42553191489362	EP	-0.0546822036229205
-1.38297872340426	EP	-0.0596622393530499
-1.34042553191489	EP	-0.059918597689464
-1.29787234042553	EP	-0.0554880365619224
-1.25531914893617	EP	-0.0501915849907579
-1.21276595744681	EP	-0.0466480933271719
-1.17021276595745	EP	-0.0420146434011091
-1.12765957446809	EP	-0.0409833547504621
-1.08510638297872	EP	-0.0417944751016636
-1.04255319148936	EP	-0.0443471264325324
-1	EP	-0.045669913715342
-0.957446808510638	EP	-0.0435302327171904
-0.914893617021276	EP	-0.043455884232902
-0.872340425531915	EP	-0.04244374025878
-0.829787234042553	EP	-0.0348614544177449
-0.787234042553192	EP	-0.0301681531792976
-0.74468085106383	EP	-0.0305446613308688
-0.702127659574468	EP	-0.0297369734011091
-0.659574468085106	EP	-0.0288622937892791
-0.617021276595745	EP	-0.0337868357301294
-0.574468085106383	EP	-0.0372751045471349
-0.531914893617021	EP	-0.040265833715342
-0.48936170212766	EP	-0.0385005254713494
-0.446808510638298	EP	-0.0360206061367837
-0.404255319148936	EP	-0.0306710456192237
-0.361702127659574	EP	-0.0265065765064695
-0.319148936170213	EP	-0.0213605585582255
-0.276595744680851	EP	-0.0199416331608133
-0.234042553191489	EP	-0.021362684676525
-0.191489361702128	EP	-0.0214904782439926
-0.148936170212766	EP	-0.018720243012939
-0.106382978723404	EP	-0.0140433936783734
-0.0638297872340426	EP	-0.0114666568207024
-0.0212765957446809	EP	-0.00834045140480592
0.0212765957446809	EP	-0.0102766011829945
0.0638297872340426	EP	-0.0134488218484288
0.106382978723404	EP	-0.0224368892236599
0.148936170212766	EP	-0.0284567451016636
0.191489361702128	EP	-0.0349196382624769
0.234042553191489	EP	-0.0378386427356747
0.276595744680851	EP	-0.042720054805915
0.319148936170213	EP	-0.0444468673197782
0.361702127659574	EP	-0.0450126078743068
0.404255319148936	EP	-0.0444567960813309
0.446808510638298	EP	-0.0474497429390019
0.48936170212766	EP	-0.0483046364510166
0.531914893617021	EP	-0.0464475425693161
0.574468085106383	EP	-0.042838770961183
0.617021276595745	EP	-0.0385288099075786
0.659574468085106	EP	-0.0309634250092421
0.702127659574468	EP	-0.0276604729944547
0.74468085106383	EP	-0.0262640592791128
0.787234042553192	EP	-0.0270142564325323
0.829787234042553	EP	-0.0295678151201479
0.872340425531915	EP	-0.0342471272273568
0.914893617021276	EP	-0.0331327133456562
0.957446808510638	EP	-0.0317713039001848
1	EP	-0.0308898485397412
1.04255319148936	EP	-0.0331629145471349
1.08510638297872	EP	-0.0323517315157117
1.12765957446809	EP	-0.0328163588724584
1.17021276595745	EP	-0.0335143654158965
1.21276595744681	EP	-0.0370072137892791
1.25531914893617	EP	-0.038218737948244
1.29787234042553	EP	-0.0399339046950092
1.34042553191489	EP	-0.0413804003142329
1.38297872340426	EP	-0.04346792974122
1.42553191489362	EP	-0.0429332348798521
1.46808510638298	EP	-0.0391395014972274
1.51063829787234	EP	-0.0317173736598891
1.5531914893617	EP	-0.0227527243253235
1.59574468085106	EP	-0.0144552455822551
1.63829787234043	EP	-0.0109162626617375
1.68085106382979	EP	-0.0113298024214418
1.72340425531915	EP	-0.0168368075231054
1.76595744680851	EP	-0.0243013344916821
1.80851063829787	EP	-0.0322953504436229
1.85106382978723	EP	-0.0376830743253235
1.8936170212766	EP	-0.0415803092975971
1.93617021276596	EP	-0.04421711974122
1.97872340425532	EP	-0.0454023042144177
2.02127659574468	EP	-0.0413778724953789
2.06382978723404	EP	-0.0358907147134935
2.1063829787234	EP	-0.0323010948798521
2.14893617021277	EP	-0.0313227271719039
2.19148936170213	EP	-0.0281950197781885
2.23404255319149	EP	-0.0270229491866913
2.27659574468085	EP	-0.0268720088539741
2.31914893617021	EP	-0.023130354103512
2.36170212765957	EP	-0.0192876899630314
2.40425531914894	EP	-0.0219273284842884
2.4468085106383	EP	-0.0220402284658041
2.48936170212766	EP	-0.0202394833271719
2.53191489361702	EP	-0.019568618780037
2.57446808510638	EP	-0.0197297895009242
2.61702127659575	EP	-0.0211219160813309
2.65957446808511	EP	-0.0283005616266174
2.70212765957447	EP	-0.0355033237338262
2.74468085106383	EP	-0.0443512530868762
2.78723404255319	EP	-0.0509923603881701
2.82978723404255	EP	-0.0524449873197782
2.87234042553192	EP	-0.0501799000924214
2.91489361702128	EP	-0.0469041481700555
2.95744680851064	EP	-0.041976111219963
3	EP	-0.0366602747134935
3.04255319148936	EP	-0.0308808284288355
3.08510638297872	EP	-0.0288726260443623
3.12765957446809	EP	-0.0281897642883549
3.17021276595745	EP	-0.0271319334935305
3.21276595744681	EP	-0.0264059465619224
3.25531914893617	EP	-0.029249593142329
3.29787234042553	EP	-0.0301168468946396
3.34042553191489	EP	-0.0292963918669131
3.38297872340426	EP	-0.0287148674491682
3.42553191489362	EP	-0.0288427095748614
3.46808510638298	EP	-0.0270096499260628
3.51063829787234	EP	-0.0183887670240296
3.5531914893617	EP	-0.0122131200554529
3.59574468085106	EP	-0.00702765981515712
3.63829787234043	EP	0.00057301966728281
3.68085106382979	EP	0.00755189297597042
3.72340425531915	EP	0.00628896905730129
3.76595744680851	EP	0.0048525544362292
3.80851063829787	EP	0.00464814495378928
3.85106382978723	EP	0.00279997815157116
3.8936170212766	EP	0.0019562995194085
3.93617021276596	EP	0.000923353992606284
3.97872340425532	EP	-9.92118853974142e-05
4.02127659574468	EP	-0.00349105515711645
4.06382978723404	EP	-0.00643910007393716
4.1063829787234	EP	-0.0121340669131238
4.14893617021277	EP	-0.0158243903512015
4.19148936170213	EP	-0.019372916025878
4.23404255319149	EP	-0.0190041326617375
4.27659574468085	EP	-0.0208636816081331
4.31914893617021	EP	-0.0201502408133087
4.36170212765957	EP	-0.0180898141219963
4.40425531914894	EP	-0.0124873743438078
4.4468085106383	EP	-0.00685538439926063
4.48936170212766	EP	-2.35234565619209e-05
4.53191489361702	EP	0.00630951395563771
4.57446808510638	EP	0.0101085298890943
4.61702127659575	EP	0.00728990495378928
4.65957446808511	EP	0.00105484835489833
4.70212765957447	EP	-0.00831628929759704
4.74468085106383	EP	-0.020215826857671
4.78723404255319	EP	-0.0298488915526802
4.82978723404255	EP	-0.031895025896488
4.87234042553192	EP	-0.0298028153604436
4.91489361702128	EP	-0.0267520240295749
-5.08510638297872	LP	0.00466610423290203
-5.04255319148936	LP	0.0081598319038817
-5	LP	0.0101859687985213
-4.95744680851064	LP	0.00885835497227357
-4.91489361702128	LP	0.00802605953789279
-4.87234042553192	LP	0.00557631290203327
-4.82978723404255	LP	0.00383809443622921
-4.78723404255319	LP	0.00442397018484288
-4.74468085106383	LP	0.00418971606284658
-4.70212765957447	LP	0.00385259513863216
-4.65957446808511	LP	0.00592508706099815
-4.61702127659575	LP	0.00573460373382625
-4.57446808510638	LP	0.00495435062846581
-4.53191489361702	LP	0.00577575334565619
-4.48936170212766	LP	0.00618543988909427
-4.4468085106383	LP	0.0050115668207024
-4.40425531914894	LP	0.00487952489833641
-4.36170212765957	LP	0.00415360096118299
-4.31914893617021	LP	0.00758368109057301
-4.27659574468085	LP	0.00993195844731978
-4.23404255319149	LP	0.00983938852125693
-4.19148936170213	LP	0.00831375486136784
-4.14893617021277	LP	0.0087614606469501
-4.1063829787234	LP	0.00411198138632163
-4.06382978723404	LP	0.000998268650646951
-4.02127659574468	LP	0.00164226118299445
-3.97872340425532	LP	0.00455266711645102
-3.93617021276596	LP	0.0030866549168207
-3.8936170212766	LP	0.00279116606284658
-3.85106382978723	LP	0.00418921754158965
-3.80851063829787	LP	0.00641570042513863
-3.76595744680851	LP	0.00758204547134935
-3.72340425531915	LP	0.00996499430683919
-3.68085106382979	LP	0.011260614676525
-3.63829787234043	LP	0.0116916623290203
-3.59574468085106	LP	0.0119367589279113
-3.5531914893617	LP	0.0108289235489834
-3.51063829787234	LP	0.0123226329759704
-3.46808510638298	LP	0.0122536721256932
-3.42553191489362	LP	0.00912201696857671
-3.38297872340426	LP	0.00429235118299446
-3.34042553191489	LP	0.00136153260628466
-3.29787234042553	LP	-0.00203905966728281
-3.25531914893617	LP	-0.00258410780036968
-3.21276595744681	LP	-0.00307685120147874
-3.17021276595745	LP	-0.00196802373382625
-3.12765957446809	LP	-5.05474861367839e-05
-3.08510638297872	LP	0.00143869358595194
-3.04255319148936	LP	-6.34194639556371e-05
-3	LP	0.000130506025878005
-2.95744680851064	LP	0.00103483292051756
-2.91489361702128	LP	-0.0026392319038817
-2.87234042553192	LP	-0.00687440160813309
-2.82978723404255	LP	-0.00736360484288355
-2.78723404255319	LP	-0.00827156022181146
-2.74468085106383	LP	-0.00762750719038817
-2.70212765957447	LP	-0.00612294072088725
-2.65957446808511	LP	-0.00410343948243993
-2.61702127659575	LP	-0.00193572512014787
-2.57446808510638	LP	0.000726727985212571
-2.53191489361702	LP	-0.00286664112754159
-2.48936170212766	LP	-0.00218463377079482
-2.4468085106383	LP	2.2523456561923e-05
-2.40425531914894	LP	0.000916425970425139
-2.36170212765957	LP	0.000391253290203329
-2.31914893617021	LP	0.00457447284658041
-2.27659574468085	LP	0.00565712316081331
-2.23404255319149	LP	0.00500265480591497
-2.19148936170213	LP	0.00463290940850277
-2.14893617021277	LP	0.00480234242144177
-2.1063829787234	LP	0.00195192946395564
-2.06382978723404	LP	0.000288765674676525
-2.02127659574468	LP	-0.00322252288354898
-1.97872340425532	LP	-0.00616695626617375
-1.93617021276596	LP	-0.0105174642698706
-1.8936170212766	LP	-0.0105876585767098
-1.85106382978723	LP	-0.0101805070609982
-1.80851063829787	LP	-0.00999847353049908
-1.76595744680851	LP	-0.0125512139371534
-1.72340425531915	LP	-0.0110718870979667
-1.68085106382979	LP	-0.0132666669316081
-1.63829787234043	LP	-0.0177039648428836
-1.59574468085106	LP	-0.018377508780037
-1.5531914893617	LP	-0.0154947677449168
-1.51063829787234	LP	-0.0168330364879852
-1.46808510638298	LP	-0.0154974389463956
-1.42553191489362	LP	-0.0104761066358595
-1.38297872340426	LP	-0.00645354410351201
-1.34042553191489	LP	-0.0028212263401109
-1.29787234042553	LP	0.00351715231053604
-1.25531914893617	LP	0.00672360271719039
-1.21276595744681	LP	0.0100115123475046
-1.17021276595745	LP	0.00979325229205176
-1.12765957446809	LP	0.00614006340110906
-1.08510638297872	LP	-0.00131857637707948
-1.04255319148936	LP	-0.00667344046210721
-1	LP	-0.0117730748613678
-0.957446808510638	LP	-0.0121706586506469
-0.914893617021276	LP	-0.0123645224029575
-0.872340425531915	LP	-0.0121007260998152
-0.829787234042553	LP	-0.0127331391127542
-0.787234042553192	LP	-0.0143928314232902
-0.74468085106383	LP	-0.0191860954158965
-0.702127659574468	LP	-0.0215175769316081
-0.659574468085106	LP	-0.0211705756007394
-0.617021276595745	LP	-0.019570379038817
-0.574468085106383	LP	-0.0185690228280961
-0.531914893617021	LP	-0.0179440648983364
-0.48936170212766	LP	-0.0147412538077634
-0.446808510638298	LP	-0.0103161604066543
-0.404255319148936	LP	-0.00798138907578558
-0.361702127659574	LP	-0.00595676513863216
-0.319148936170213	LP	-0.00408243216266174
-0.276595744680851	LP	-0.00602761597042514
-0.234042553191489	LP	-0.00820884894639556
-0.191489361702128	LP	-0.00733271395563771
-0.148936170212766	LP	-0.00735207138632163
-0.106382978723404	LP	-0.0101003570609982
-0.0638297872340426	LP	-0.0137583256007394
-0.0212765957446809	LP	-0.0161917298151571
0.0212765957446809	LP	-0.0215224680036969
0.0638297872340426	LP	-0.0242181468946396
0.106382978723404	LP	-0.0230285303512015
0.148936170212766	LP	-0.0189330811275416
0.191489361702128	LP	-0.0162647519593346
0.234042553191489	LP	-0.0125786066173752
0.276595744680851	LP	-0.0142941274491682
0.319148936170213	LP	-0.015569774935305
0.361702127659574	LP	-0.0199429387985213
0.404255319148936	LP	-0.0247184018299446
0.446808510638298	LP	-0.0297845475231054
0.48936170212766	LP	-0.0297203688170055
0.531914893617021	LP	-0.0285122950831793
0.574468085106383	LP	-0.0231061675046211
0.617021276595745	LP	-0.0183495678743068
0.659574468085106	LP	-0.014560316987061
0.702127659574468	LP	-0.0142426813678373
0.74468085106383	LP	-0.016684776987061
0.787234042553192	LP	-0.0236771040850277
0.829787234042553	LP	-0.0297160114417745
0.872340425531915	LP	-0.0337733748798521
0.914893617021276	LP	-0.0340356347874307
0.957446808510638	LP	-0.0300220188724584
1	LP	-0.0230842401848429
1.04255319148936	LP	-0.0160876752310536
1.08510638297872	LP	-0.00937887247689464
1.12765957446809	LP	-0.00985440916820702
1.17021276595745	LP	-0.0125989161182994
1.21276595744681	LP	-0.014762334232902
1.25531914893617	LP	-0.018133398077634
1.29787234042553	LP	-0.0217412915341959
1.34042553191489	LP	-0.019239680702403
1.38297872340426	LP	-0.0173484336968577
1.42553191489362	LP	-0.015939448336414
1.46808510638298	LP	-0.0143537890942699
1.51063829787234	LP	-0.0142534890757856
1.5531914893617	LP	-0.0134037971534196
1.59574468085106	LP	-0.0148341337523105
1.63829787234043	LP	-0.0159248533826248
1.68085106382979	LP	-0.0166305331053604
1.72340425531915	LP	-0.0149843887615527
1.76595744680851	LP	-0.0143305694824399
1.80851063829787	LP	-0.00994981866913124
1.85106382978723	LP	-0.00674112378927911
1.8936170212766	LP	-0.00247101748613678
1.93617021276596	LP	-0.000325115545286506
1.97872340425532	LP	1.87201848428842e-05
2.02127659574468	LP	9.67919038817039e-05
2.06382978723404	LP	-0.00126475613678373
2.1063829787234	LP	-0.00653314186691312
2.14893617021277	LP	-0.0110069493160813
2.19148936170213	LP	-0.013333249297597
2.23404255319149	LP	-0.0174340257301294
2.27659574468085	LP	-0.0191511425138632
2.31914893617021	LP	-0.0181095315896488
2.36170212765957	LP	-0.0179688255637708
2.40425531914894	LP	-0.0188858574306839
2.4468085106383	LP	-0.0196131501848429
2.48936170212766	LP	-0.0222923996672828
2.53191489361702	LP	-0.0297428765434381
2.57446808510638	LP	-0.0370860346025878
2.61702127659575	LP	-0.0413067239926063
2.65957446808511	LP	-0.0411321074861368
2.70212765957447	LP	-0.0380110515711645
2.74468085106383	LP	-0.0286316609981516
2.78723404255319	LP	-0.0180013921256932
2.82978723404255	LP	-0.00879368426987061
2.87234042553192	LP	-0.00282740878003697
2.91489361702128	LP	0.0021964528650647
2.95744680851064	LP	0.00539076036968577
3	LP	0.00429330504621072
3.04255319148936	LP	0.000836456358595195
3.08510638297872	LP	-0.00415741826247689
3.12765957446809	LP	-0.0109170027356747
3.17021276595745	LP	-0.0167543740295749
3.21276595744681	LP	-0.0152887968207024
3.25531914893617	LP	-0.0134468200369686
3.29787234042553	LP	-0.0116897324953789
3.34042553191489	LP	-0.00800449578558226
3.38297872340426	LP	-0.00718290998151571
3.42553191489362	LP	-0.0113067262292052
3.46808510638298	LP	-0.0124840142144177
3.51063829787234	LP	-0.00895620489833641
3.5531914893617	LP	-0.00765142604436229
3.59574468085106	LP	-0.00378890578558225
3.63829787234043	LP	0.0010703779297597
3.68085106382979	LP	0.00188628330868762
3.72340425531915	LP	0.00195731133086876
3.76595744680851	LP	0.00605965247689464
3.80851063829787	LP	0.00896440149722736
3.85106382978723	LP	0.0084844576155268
3.8936170212766	LP	0.00568081922365989
3.93617021276596	LP	-0.000197650147874308
3.97872340425532	LP	-0.00987494541589649
4.02127659574468	LP	-0.0174162806839187
4.06382978723404	LP	-0.0193511072088725
4.1063829787234	LP	-0.0172218570609982
4.14893617021277	LP	-0.0126357132532348
4.19148936170213	LP	-0.00594579243992606
4.23404255319149	LP	-0.000303620628465803
4.27659574468085	LP	0.00376941561922366
4.31914893617021	LP	0.00670919548983364
4.36170212765957	LP	0.00920053390018484
4.40425531914894	LP	0.0113093801663586
4.4468085106383	LP	0.0133612639001848
4.48936170212766	LP	0.0155698084842884
4.53191489361702	LP	0.0146088295933457
4.57446808510638	LP	0.0104543225693161
4.61702127659575	LP	0.00942599434380777
4.65957446808511	LP	0.00692532970425139
4.70212765957447	LP	0.00230388670979667
4.74468085106383	LP	0.00101274107208873
4.78723404255319	LP	0.00217226354898336
4.82978723404255	LP	0.000346350425138634
4.87234042553192	LP	0.000192092402957488
4.91489361702128	LP	0.0017962366728281
-5.08510638297872	DI	0.15205684663586
-5.04255319148936	DI	0.145812855767098
-5	DI	0.134537968687616
-4.95744680851064	DI	0.125874387319778
-4.91489361702128	DI	0.107564988539741
-4.87234042553192	DI	0.0795426848243993
-4.82978723404255	DI	0.0562692487430684
-4.78723404255319	DI	0.0314202065619224
-4.74468085106383	DI	-0.00535975214417745
-4.70212765957447	DI	-0.0267576923844732
-4.65957446808511	DI	-0.0402041511090573
-4.61702127659575	DI	-0.0577387384288355
-4.57446808510638	DI	-0.0690360126432532
-4.53191489361702	DI	-0.0697415772643253
-4.48936170212766	DI	-0.0794096271349353
-4.4468085106383	DI	-0.0621089934935305
-4.40425531914894	DI	-0.0463730331238447
-4.36170212765957	DI	-0.032418538336414
-4.31914893617021	DI	-0.0189163515896488
-4.27659574468085	DI	0.0103167325508318
-4.23404255319149	DI	0.0165221188170056
-4.19148936170213	DI	0.0114700522920518
-4.14893617021277	DI	0.00957918310536044
-4.1063829787234	DI	0.0235235818853974
-4.06382978723404	DI	0.0252209550462107
-4.02127659574468	DI	0.0310679351016636
-3.97872340425532	DI	0.0427015970055453
-3.93617021276596	DI	0.0489282736783734
-3.8936170212766	DI	0.0294593600184843
-3.85106382978723	DI	0.0174604801109057
-3.80851063829787	DI	0.00768122299445471
-3.76595744680851	DI	0.00535536035120147
-3.72340425531915	DI	0.0154290428096118
-3.68085106382979	DI	0.0406756664140481
-3.63829787234043	DI	0.0569008877634011
-3.59574468085106	DI	0.0712797240665434
-3.5531914893617	DI	0.0721728524584104
-3.51063829787234	DI	0.0686603415341959
-3.46808510638298	DI	0.0670239359519409
-3.42553191489362	DI	0.0566715847689464
-3.38297872340426	DI	0.040154221792976
-3.34042553191489	DI	0.0460463343068392
-3.29787234042553	DI	0.0544560693715342
-3.25531914893617	DI	0.0480776227356747
-3.21276595744681	DI	0.0478964094269871
-3.17021276595745	DI	0.0550739864510166
-3.12765957446809	DI	0.0565843742144178
-3.08510638297872	DI	0.0530484829390018
-3.04255319148936	DI	0.043917114935305
-3	DI	0.0339213604990758
-2.95744680851064	DI	0.0158224615526802
-2.91489361702128	DI	-0.00893459051756008
-2.87234042553192	DI	-0.0411252184103512
-2.82978723404255	DI	-0.0501435618669131
-2.78723404255319	DI	-0.0397451740110906
-2.74468085106383	DI	-0.0189221192051756
-2.70212765957447	DI	0.0086418747689464
-2.65957446808511	DI	0.0325692280961183
-2.61702127659575	DI	0.0533796126432532
-2.57446808510638	DI	0.0522854650092422
-2.53191489361702	DI	0.0365964771719039
-2.48936170212766	DI	0.0121411570609982
-2.4468085106383	DI	-0.0229080763401109
-2.40425531914894	DI	-0.0581850985767098
-2.36170212765957	DI	-0.0830481750092422
-2.31914893617021	DI	-0.0936199248428835
-2.27659574468085	DI	-0.106031141866913
-2.23404255319149	DI	-0.100271235933457
-2.19148936170213	DI	-0.0918891624214418
-2.14893617021277	DI	-0.083860783585952
-2.1063829787234	DI	-0.069031172883549
-2.06382978723404	DI	-0.057980118909427
-2.02127659574468	DI	-0.0678133437338263
-1.97872340425532	DI	-0.0859940524584104
-1.93617021276596	DI	-0.0958771584103512
-1.8936170212766	DI	-0.118500109667283
-1.85106382978723	DI	-0.136559628817006
-1.80851063829787	DI	-0.144630611571165
-1.76595744680851	DI	-0.144708187319778
-1.72340425531915	DI	-0.150180207726433
-1.68085106382979	DI	-0.151542408022181
-1.63829787234043	DI	-0.146230769926063
-1.59574468085106	DI	-0.131160758669131
-1.5531914893617	DI	-0.108020437560074
-1.51063829787234	DI	-0.0946417790942699
-1.46808510638298	DI	-0.087973241090573
-1.42553191489362	DI	-0.0748799776709797
-1.38297872340426	DI	-0.070995693715342
-1.34042553191489	DI	-0.0821845719778189
-1.29787234042553	DI	-0.0952263027726432
-1.25531914893617	DI	-0.0993674185951941
-1.21276595744681	DI	-0.101276543493531
-1.17021276595745	DI	-0.0902711573937153
-1.12765957446809	DI	-0.0843157109981516
-1.08510638297872	DI	-0.0688841866543438
-1.04255319148936	DI	-0.0703485296303142
-1	DI	-0.074876415767098
-0.957446808510638	DI	-0.0954595528465804
-0.914893617021276	DI	-0.103768399889094
-0.872340425531915	DI	-0.107884881497227
-0.829787234042553	DI	-0.0917022959519409
-0.787234042553192	DI	-0.0909170258780037
-0.74468085106383	DI	-0.081219005064695
-0.702127659574468	DI	-0.0792454047689464
-0.659574468085106	DI	-0.0857374141219963
-0.617021276595745	DI	-0.0977004204805915
-0.574468085106383	DI	-0.109106811756007
-0.531914893617021	DI	-0.10282826103512
-0.48936170212766	DI	-0.0854018238077634
-0.446808510638298	DI	-0.0705468011829945
-0.404255319148936	DI	-0.0608683807763401
-0.361702127659574	DI	-0.0403863683179298
-0.319148936170213	DI	-0.0347737490757856
-0.276595744680851	DI	-0.0415003187985212
-0.234042553191489	DI	-0.0275507746395564
-0.191489361702128	DI	-0.021496279168207
-0.148936170212766	DI	-0.0240083395933457
-0.106382978723404	DI	-0.0203146001109057
-0.0638297872340426	DI	-0.00765201314232902
-0.0212765957446809	DI	-0.0262538242883549
0.0212765957446809	DI	-0.0517178869316081
0.0638297872340426	DI	-0.0753992159334566
0.106382978723404	DI	-0.0929375515896488
0.148936170212766	DI	-0.110889789279113
0.191489361702128	DI	-0.108466645563771
0.234042553191489	DI	-0.0875167782809612
0.276595744680851	DI	-0.0665833271534196
0.319148936170213	DI	-0.0611512040665434
0.361702127659574	DI	-0.059196647818854
0.404255319148936	DI	-0.0547286254158965
0.446808510638298	DI	-0.0647436233641405
0.48936170212766	DI	-0.0757683367652495
0.531914893617021	DI	-0.0876453234011091
0.574468085106383	DI	-0.0924076329020333
0.617021276595745	DI	-0.0971404897597043
0.659574468085106	DI	-0.088737834805915
0.702127659574468	DI	-0.0828739595378928
0.74468085106383	DI	-0.071653685194085
0.787234042553192	DI	-0.0644854160998152
0.829787234042553	DI	-0.0765562249168207
0.872340425531915	DI	-0.102304894713494
0.914893617021276	DI	-0.128212350092421
0.957446808510638	DI	-0.158106365323475
1	DI	-0.183269055304991
1.04255319148936	DI	-0.193403521201479
1.08510638297872	DI	-0.175388011312384
1.12765957446809	DI	-0.141615642365989
1.17021276595745	DI	-0.114897980573013
1.21276595744681	DI	-0.0833556753604436
1.25531914893617	DI	-0.0461151359519409
1.29787234042553	DI	-0.0299530577079482
1.34042553191489	DI	-0.0179422365804067
1.38297872340426	DI	-8.75132532347585e-05
1.42553191489362	DI	-0.00384391024029575
1.46808510638298	DI	-0.0259434940110906
1.51063829787234	DI	-0.0251362246580407
1.5531914893617	DI	-0.0265005990573013
1.59574468085106	DI	-0.0322848211645102
1.63829787234043	DI	-0.0147586758595194
1.68085106382979	DI	0.0156759554528651
1.72340425531915	DI	0.0272906766543438
1.76595744680851	DI	0.0275184319408503
1.80851063829787	DI	0.0363194375046211
1.85106382978723	DI	0.0450365981330869
1.8936170212766	DI	0.0449338228096118
1.93617021276596	DI	0.0349383947874307
1.97872340425532	DI	0.0222450111275416
2.02127659574468	DI	0.0146209263216266
2.06382978723404	DI	-0.000643428539741217
2.1063829787234	DI	-0.00635706402957486
2.14893617021277	DI	-0.0143275146395564
2.19148936170213	DI	-0.0156377926802218
2.23404255319149	DI	-0.0273967596303142
2.27659574468085	DI	-0.0484206831977819
2.31914893617021	DI	-0.0728429270055453
2.36170212765957	DI	-0.0930209561182994
2.40425531914894	DI	-0.119877020887246
2.4468085106383	DI	-0.146901783807763
2.48936170212766	DI	-0.175132739205176
2.53191489361702	DI	-0.198025390831793
2.57446808510638	DI	-0.194603937985213
2.61702127659575	DI	-0.164560346691312
2.65957446808511	DI	-0.118312791571165
2.70212765957447	DI	-0.067697496025878
2.74468085106383	DI	-0.0173098460628466
2.78723404255319	DI	0.0216129502402958
2.82978723404255	DI	0.0449766511090573
2.87234042553192	DI	0.0476249927171904
2.91489361702128	DI	0.0440995894085028
2.95744680851064	DI	0.0427022131238447
3	DI	0.043121567116451
3.04255319148936	DI	0.035396043142329
3.08510638297872	DI	0.0382279457486137
3.12765957446809	DI	0.0495081828280961
3.17021276595745	DI	0.0541192881330869
3.21276595744681	DI	0.0566174965804066
3.25531914893617	DI	0.0625491677264325
3.29787234042553	DI	0.070943751090573
3.34042553191489	DI	0.0815409935489834
3.38297872340426	DI	0.0913182134565619
3.42553191489362	DI	0.0929570228650647
3.46808510638298	DI	0.0978172224953789
3.51063829787234	DI	0.0948198521441774
3.5531914893617	DI	0.0743344909242144
3.59574468085106	DI	0.0496467726247689
3.63829787234043	DI	0.0289852902402957
3.68085106382979	DI	0.0142045320887246
3.72340425531915	DI	0.00801229430683918
3.76595744680851	DI	0.0148292468022181
3.80851063829787	DI	0.0358686626062847
3.85106382978723	DI	0.0397285563770795
3.8936170212766	DI	0.0427153325138632
3.93617021276596	DI	0.0486491446395564
3.97872340425532	DI	0.0430055260628466
4.02127659574468	DI	0.0311878892421442
4.06382978723404	DI	0.0426506835674677
4.1063829787234	DI	0.0505147619963031
4.14893617021277	DI	0.0632010818484288
4.19148936170213	DI	0.0848187024214418
4.23404255319149	DI	0.105682381053604
4.27659574468085	DI	0.103078894103512
4.31914893617021	DI	0.109097305804067
4.36170212765957	DI	0.116213767190388
4.40425531914894	DI	0.125799728798521
4.4468085106383	DI	0.124204769981516
4.48936170212766	DI	0.127229825656192
4.53191489361702	DI	0.120975193548983
4.57446808510638	DI	0.113339735896488
4.61702127659575	DI	0.0871776936783734
4.65957446808511	DI	0.0625124568022181
4.70212765957447	DI	0.0464216906284658
4.74468085106383	DI	0.0229568089833641
4.78723404255319	DI	-0.0122283065988909
4.82978723404255	DI	-0.034871262883549
4.87234042553192	DI	-0.0404934848798521
4.91489361702128	DI	-0.0389724782439926
