# Supplementary material for: Cell-type-specific genomics reveals histone modification dynamics in mammalian meiosis
Source: Nat Commun. 2019 Aug 23;10:3821. doi: 10.1038/s41467-019-11820-7 (PMC6707301; doi:10.1038/s41467-019-11820-7)
Supplement: Supplementary file 4 — Source Data [file 41467_2019_11820_MOESM4_ESM.zip › Source Data/figure3a_heatmaps.tab]

hs	pos	score	label
1	-5.08510638297872	-0.01426256	LE
2	-5.08510638297872	-0.09295096	LE
3	-5.08510638297872	-0.14292653	LE
4	-5.08510638297872	-0.18549178	LE
5	-5.08510638297872	-0.08904521	LE
6	-5.08510638297872	0.13504891	LE
7	-5.08510638297872	-0.05763796	LE
8	-5.08510638297872	-0.04413559	LE
9	-5.08510638297872	0.42045005	LE
10	-5.08510638297872	0.53985055	LE
11	-5.08510638297872	-0.15422841	LE
12	-5.08510638297872	-0.01909143	LE
13	-5.08510638297872	-0.06606084	LE
14	-5.08510638297872	-0.08599374	LE
15	-5.08510638297872	-0.20091172	LE
16	-5.08510638297872	-0.12185058	LE
17	-5.08510638297872	-0.1013998	LE
18	-5.08510638297872	-0.08127694	LE
19	-5.08510638297872	-0.04105753	LE
20	-5.08510638297872	0.03554125	LE
21	-5.08510638297872	0.09244538	LE
22	-5.08510638297872	0.0548221	LE
23	-5.08510638297872	-0.26656292	LE
24	-5.08510638297872	-0.03084103	LE
25	-5.08510638297872	-0.35452209	LE
26	-5.08510638297872	0.14338692	LE
27	-5.08510638297872	-0.10816086	LE
28	-5.08510638297872	-0.14781497	LE
29	-5.08510638297872	-0.08406206	LE
30	-5.08510638297872	0.10852966	LE
31	-5.08510638297872	0.28155125	LE
32	-5.08510638297872	-0.00134985	LE
33	-5.08510638297872	0.20429279	LE
34	-5.08510638297872	-0.15770132	LE
35	-5.08510638297872	0.1322974	LE
36	-5.08510638297872	0.02149977	LE
37	-5.08510638297872	0.19682962	LE
38	-5.08510638297872	-0.17227766	LE
39	-5.08510638297872	-0.05890463	LE
40	-5.08510638297872	-0.20563097	LE
41	-5.08510638297872	-0.04772673	LE
42	-5.08510638297872	0.27676461	LE
43	-5.08510638297872	0.2472612	LE
44	-5.08510638297872	-0.04022346	LE
45	-5.08510638297872	-0.00766602	LE
46	-5.08510638297872	0.05066271	LE
47	-5.08510638297872	-0.15499505	LE
48	-5.08510638297872	0.01157677	LE
49	-5.08510638297872	-0.07553725	LE
50	-5.08510638297872	-0.16932608	LE
51	-5.08510638297872	-0.0604819	LE
52	-5.08510638297872	0.0692685	LE
53	-5.08510638297872	-0.1523779	LE
54	-5.08510638297872	-0.10052132	LE
55	-5.08510638297872	-0.10398405	LE
56	-5.08510638297872	0.22870693	LE
57	-5.08510638297872	-0.10786312	LE
58	-5.08510638297872	-0.20988934	LE
59	-5.08510638297872	0.52303755	LE
60	-5.08510638297872	0.00597654	LE
61	-5.08510638297872	-0.02005157	LE
62	-5.08510638297872	-0.11960963	LE
63	-5.08510638297872	-0.14267878	LE
64	-5.08510638297872	0.02953316	LE
65	-5.08510638297872	0.000420220000000007	LE
66	-5.08510638297872	-0.16095142	LE
67	-5.08510638297872	0.40369103	LE
68	-5.08510638297872	-0.04311281	LE
69	-5.08510638297872	-0.06913855	LE
70	-5.08510638297872	-0.16836102	LE
71	-5.08510638297872	-0.23402716	LE
72	-5.08510638297872	0.000516849999999992	LE
73	-5.08510638297872	-0.29666674	LE
74	-5.08510638297872	0.04590641	LE
75	-5.08510638297872	-0.2386704	LE
76	-5.08510638297872	0.8769549	LE
77	-5.08510638297872	-0.007729	LE
78	-5.08510638297872	-0.11756663	LE
79	-5.08510638297872	-0.12860595	LE
80	-5.08510638297872	-0.0323316	LE
81	-5.08510638297872	-0.16180639	LE
82	-5.08510638297872	0.22003979	LE
83	-5.08510638297872	0.47404454	LE
84	-5.08510638297872	-0.21722524	LE
85	-5.08510638297872	0.01474329	LE
86	-5.08510638297872	0.0127168	LE
87	-5.08510638297872	0.05512942	LE
88	-5.08510638297872	-0.00148330000000001	LE
89	-5.08510638297872	-0.02735769	LE
90	-5.08510638297872	-0.04979871	LE
91	-5.08510638297872	-0.15746955	LE
92	-5.08510638297872	-0.1779439	LE
93	-5.08510638297872	-0.04697287	LE
94	-5.08510638297872	0.41057715	LE
95	-5.08510638297872	-0.14538102	LE
96	-5.08510638297872	-0.13325711	LE
97	-5.08510638297872	-0.30611295	LE
98	-5.08510638297872	0.17768304	LE
99	-5.08510638297872	-0.0753378	LE
100	-5.08510638297872	-0.02891135	LE
101	-5.08510638297872	0.02853132	LE
102	-5.08510638297872	0.11891729	LE
103	-5.08510638297872	0.0867358	LE
104	-5.08510638297872	0.0349157	LE
105	-5.08510638297872	-0.12124058	LE
106	-5.08510638297872	-0.20547907	LE
107	-5.08510638297872	0.06583352	LE
108	-5.08510638297872	-0.04469569	LE
109	-5.08510638297872	-0.03976179	LE
110	-5.08510638297872	-0.07559568	LE
111	-5.08510638297872	-0.20848414	LE
112	-5.08510638297872	-0.15293778	LE
113	-5.08510638297872	-0.13540726	LE
114	-5.08510638297872	-0.2809798	LE
115	-5.08510638297872	-0.06282883	LE
116	-5.08510638297872	-0.20069385	LE
117	-5.08510638297872	0.10341302	LE
118	-5.08510638297872	-0.1931704	LE
119	-5.08510638297872	-0.25897856	LE
120	-5.08510638297872	-0.0415653	LE
121	-5.08510638297872	-0.09775215	LE
122	-5.08510638297872	0.18582607	LE
123	-5.08510638297872	-0.16785626	LE
124	-5.08510638297872	0.00455222999999999	LE
125	-5.08510638297872	0.00805854999999999	LE
126	-5.08510638297872	0.18797987	LE
127	-5.08510638297872	0.19879184	LE
128	-5.08510638297872	-0.16345667	LE
129	-5.08510638297872	0.38453997	LE
130	-5.08510638297872	0.12985233	LE
131	-5.08510638297872	-0.2000469	LE
132	-5.08510638297872	0.08579684	LE
133	-5.08510638297872	-0.07811157	LE
134	-5.08510638297872	-0.01659327	LE
135	-5.08510638297872	-0.17049574	LE
136	-5.08510638297872	0.0557663	LE
137	-5.08510638297872	-0.1939074	LE
138	-5.08510638297872	-0.22040271	LE
139	-5.08510638297872	-0.07270052	LE
140	-5.08510638297872	-0.32316922	LE
141	-5.08510638297872	0.07352165	LE
142	-5.08510638297872	-0.04958939	LE
143	-5.08510638297872	0.1900466	LE
144	-5.08510638297872	-0.03784569	LE
145	-5.08510638297872	-0.03762649	LE
146	-5.08510638297872	-0.19049824	LE
147	-5.08510638297872	0.08893807	LE
148	-5.08510638297872	0.08443477	LE
149	-5.08510638297872	-0.09896379	LE
150	-5.08510638297872	-0.23822343	LE
151	-5.08510638297872	-0.03433099	LE
152	-5.08510638297872	-0.30620562	LE
153	-5.08510638297872	-0.14867215	LE
154	-5.08510638297872	-0.08566124	LE
155	-5.08510638297872	0.01376721	LE
156	-5.08510638297872	-0.07020501	LE
157	-5.08510638297872	-0.1749638	LE
158	-5.08510638297872	-0.15587798	LE
159	-5.08510638297872	-0.0226699	LE
160	-5.08510638297872	0.08298057	LE
161	-5.08510638297872	-0.10761568	LE
162	-5.08510638297872	0.1922694	LE
163	-5.08510638297872	0.16927741	LE
164	-5.08510638297872	-0.22775939	LE
165	-5.08510638297872	0.01857945	LE
166	-5.08510638297872	0.24242918	LE
167	-5.08510638297872	0.31568155	LE
168	-5.08510638297872	0.68494387	LE
169	-5.08510638297872	0.29893436	LE
170	-5.08510638297872	0.10151723	LE
171	-5.08510638297872	-0.08991977	LE
172	-5.08510638297872	0.00872731	LE
173	-5.08510638297872	-0.1445643	LE
174	-5.08510638297872	1.80738478	LE
175	-5.08510638297872	0.12479069	LE
176	-5.08510638297872	0.10719774	LE
177	-5.08510638297872	-0.13373595	LE
178	-5.08510638297872	-0.25138425	LE
179	-5.08510638297872	-0.20799335	LE
180	-5.08510638297872	-0.0052429	LE
181	-5.08510638297872	-0.12158545	LE
182	-5.08510638297872	0.06598557	LE
183	-5.08510638297872	0.26237804	LE
184	-5.08510638297872	0.6535811	LE
185	-5.08510638297872	0.07583227	LE
186	-5.08510638297872	0.28552065	LE
187	-5.08510638297872	-0.06665463	LE
188	-5.08510638297872	0.000604590000000003	LE
189	-5.08510638297872	0.06371107	LE
190	-5.08510638297872	-0.07777915	LE
191	-5.08510638297872	-0.11524051	LE
192	-5.08510638297872	0.04987839	LE
193	-5.08510638297872	-0.25277433	LE
194	-5.08510638297872	-0.20686225	LE
195	-5.08510638297872	0.09847075	LE
196	-5.08510638297872	-0.02011319	LE
197	-5.08510638297872	0.08063418	LE
198	-5.08510638297872	-0.06910422	LE
199	-5.08510638297872	0.13246122	LE
200	-5.08510638297872	0.38181265	LE
201	-5.08510638297872	-0.26442441	LE
202	-5.08510638297872	-0.13566792	LE
203	-5.08510638297872	0.17598223	LE
204	-5.08510638297872	-0.01269625	LE
205	-5.08510638297872	-0.15163704	LE
206	-5.08510638297872	-0.14672009	LE
207	-5.08510638297872	0.08005587	LE
208	-5.08510638297872	-0.0279737	LE
209	-5.08510638297872	-0.0508798	LE
210	-5.08510638297872	0.33892475	LE
211	-5.08510638297872	-0.29283483	LE
212	-5.08510638297872	0.03375049	LE
213	-5.08510638297872	-0.000181190000000004	LE
214	-5.08510638297872	0.11502395	LE
215	-5.08510638297872	-0.26447763	LE
216	-5.08510638297872	-0.16293052	LE
217	-5.08510638297872	0.28968427	LE
218	-5.08510638297872	-0.12573782	LE
219	-5.08510638297872	-0.17178795	LE
220	-5.08510638297872	-0.07347078	LE
221	-5.08510638297872	-0.14598839	LE
222	-5.08510638297872	0.19924179	LE
223	-5.08510638297872	0.07836439	LE
224	-5.08510638297872	-0.11010348	LE
225	-5.08510638297872	-0.20489391	LE
226	-5.08510638297872	-0.06281678	LE
227	-5.08510638297872	0.34369086	LE
228	-5.08510638297872	-0.05519745	LE
229	-5.08510638297872	-0.15484939	LE
230	-5.08510638297872	-0.2668019	LE
231	-5.08510638297872	0.25651427	LE
232	-5.08510638297872	-0.26872976	LE
233	-5.08510638297872	-0.24178628	LE
234	-5.08510638297872	0.11432331	LE
235	-5.08510638297872	-0.10025819	LE
236	-5.08510638297872	-0.09758365	LE
237	-5.08510638297872	-0.20000259	LE
238	-5.08510638297872	0.02655139	LE
239	-5.08510638297872	0.10301232	LE
240	-5.08510638297872	0.11726311	LE
241	-5.08510638297872	-0.07435936	LE
242	-5.08510638297872	-0.14933909	LE
243	-5.08510638297872	0.40153854	LE
244	-5.08510638297872	0.12344082	LE
245	-5.08510638297872	0.21481051	LE
246	-5.08510638297872	-0.26392989	LE
247	-5.08510638297872	0.23016914	LE
248	-5.08510638297872	-0.07321489	LE
249	-5.08510638297872	-0.0146403	LE
250	-5.08510638297872	0.19646888	LE
251	-5.08510638297872	-0.06040312	LE
252	-5.08510638297872	-0.11933392	LE
253	-5.08510638297872	-0.03081444	LE
254	-5.08510638297872	0.04671826	LE
255	-5.08510638297872	-0.14669168	LE
256	-5.08510638297872	-0.19598905	LE
257	-5.08510638297872	-0.07281576	LE
258	-5.08510638297872	0.18755418	LE
259	-5.08510638297872	-0.06069938	LE
260	-5.08510638297872	-0.19669578	LE
261	-5.08510638297872	-0.000972570000000001	LE
262	-5.08510638297872	-0.24670417	LE
263	-5.08510638297872	0.03142286	LE
264	-5.08510638297872	-0.0564819	LE
265	-5.08510638297872	0.42615965	LE
266	-5.08510638297872	-0.072188	LE
267	-5.08510638297872	-0.16457822	LE
268	-5.08510638297872	-0.30860575	LE
269	-5.08510638297872	0.03624772	LE
270	-5.08510638297872	-0.16559289	LE
271	-5.08510638297872	-0.28205936	LE
272	-5.08510638297872	0.08067052	LE
273	-5.08510638297872	0.06122347	LE
274	-5.08510638297872	0.09421472	LE
275	-5.08510638297872	-0.21711764	LE
276	-5.08510638297872	-0.03735299	LE
277	-5.08510638297872	-0.02051199	LE
278	-5.08510638297872	-0.0146824	LE
279	-5.08510638297872	-0.25036306	LE
280	-5.08510638297872	0.15385615	LE
281	-5.08510638297872	-0.06078474	LE
282	-5.08510638297872	-0.07675817	LE
283	-5.08510638297872	-0.03944561	LE
284	-5.08510638297872	0.05766493	LE
285	-5.08510638297872	-0.23285303	LE
286	-5.08510638297872	-0.0835547	LE
287	-5.08510638297872	-0.08017961	LE
288	-5.08510638297872	0.55982161	LE
289	-5.08510638297872	-0.05503416	LE
290	-5.08510638297872	-0.03472755	LE
291	-5.08510638297872	0.34574812	LE
292	-5.08510638297872	0.000551589999999996	LE
293	-5.08510638297872	-0.05293153	LE
294	-5.08510638297872	0.00123558	LE
295	-5.08510638297872	-0.01794651	LE
296	-5.08510638297872	0.11602923	LE
297	-5.08510638297872	0.12411188	LE
298	-5.08510638297872	-0.11400929	LE
299	-5.08510638297872	-0.1023892	LE
300	-5.08510638297872	0.16459614	LE
301	-5.08510638297872	-0.14274791	LE
302	-5.08510638297872	-0.18602904	LE
303	-5.08510638297872	0.20373026	LE
304	-5.08510638297872	-0.08896555	LE
305	-5.08510638297872	0.06362856	LE
306	-5.08510638297872	-0.07813978	LE
307	-5.08510638297872	0.00775315999999999	LE
308	-5.08510638297872	-0.14120385	LE
309	-5.08510638297872	0.3417675	LE
310	-5.08510638297872	-0.19447258	LE
311	-5.08510638297872	0.15713469	LE
312	-5.08510638297872	0.33947438	LE
313	-5.08510638297872	0.14164648	LE
314	-5.08510638297872	-0.25743471	LE
315	-5.08510638297872	-0.13263084	LE
316	-5.08510638297872	0.10381117	LE
317	-5.08510638297872	-0.03562138	LE
318	-5.08510638297872	0.37077746	LE
319	-5.08510638297872	-0.09771225	LE
320	-5.08510638297872	-0.19751164	LE
321	-5.08510638297872	-0.08304382	LE
322	-5.08510638297872	0.04390937	LE
323	-5.08510638297872	-0.02180305	LE
324	-5.08510638297872	0.10928093	LE
325	-5.08510638297872	-0.078089	LE
326	-5.08510638297872	-0.000581940000000004	LE
327	-5.08510638297872	-0.0797759	LE
328	-5.08510638297872	0.18184014	LE
329	-5.08510638297872	-0.09045969	LE
330	-5.08510638297872	0.14029106	LE
331	-5.08510638297872	-0.2035277	LE
332	-5.08510638297872	0.02474955	LE
333	-5.08510638297872	0.07834884	LE
334	-5.08510638297872	0.01468536	LE
335	-5.08510638297872	0.0396284	LE
336	-5.08510638297872	0.05433425	LE
337	-5.08510638297872	-0.10420835	LE
338	-5.08510638297872	-0.00162412	LE
339	-5.08510638297872	0.05726322	LE
340	-5.08510638297872	0.27991089	LE
341	-5.08510638297872	0.13214475	LE
342	-5.08510638297872	0.02222915	LE
343	-5.08510638297872	-0.20692401	LE
344	-5.08510638297872	0.34981037	LE
345	-5.08510638297872	-0.20659736	LE
346	-5.08510638297872	-0.26122518	LE
347	-5.08510638297872	0.15737649	LE
348	-5.08510638297872	-0.04088935	LE
349	-5.08510638297872	0.02030779	LE
350	-5.08510638297872	-0.00382957	LE
351	-5.08510638297872	0.07635704	LE
352	-5.08510638297872	0.23608439	LE
353	-5.08510638297872	-0.00604408999999999	LE
354	-5.08510638297872	0.1612303	LE
355	-5.08510638297872	-0.07633262	LE
356	-5.08510638297872	-0.17615254	LE
357	-5.08510638297872	-0.04454804	LE
358	-5.08510638297872	-0.09713294	LE
359	-5.08510638297872	0.13460443	LE
360	-5.08510638297872	-0.07772671	LE
361	-5.08510638297872	-0.20125857	LE
362	-5.08510638297872	0.01413619	LE
363	-5.08510638297872	-0.10211761	LE
364	-5.08510638297872	-0.2126302	LE
365	-5.08510638297872	-0.15444707	LE
366	-5.08510638297872	0.16899596	LE
367	-5.08510638297872	-0.04472294	LE
368	-5.08510638297872	0.02426934	LE
369	-5.08510638297872	-0.17437328	LE
370	-5.08510638297872	-0.183558	LE
371	-5.08510638297872	-0.21102182	LE
372	-5.08510638297872	-0.01698457	LE
373	-5.08510638297872	0.04940199	LE
374	-5.08510638297872	0.0749472	LE
375	-5.08510638297872	0.10326598	LE
376	-5.08510638297872	0.16770631	LE
377	-5.08510638297872	0.06280703	LE
378	-5.08510638297872	-0.20337299	LE
379	-5.08510638297872	-0.07314081	LE
380	-5.08510638297872	-0.10540013	LE
381	-5.08510638297872	0.20207184	LE
382	-5.08510638297872	0.02562612	LE
383	-5.08510638297872	0.55269927	LE
384	-5.08510638297872	0.26342365	LE
385	-5.08510638297872	-0.02174696	LE
386	-5.08510638297872	-0.20655067	LE
387	-5.08510638297872	0.02995054	LE
388	-5.08510638297872	0.28817135	LE
389	-5.08510638297872	0.36904371	LE
390	-5.08510638297872	0.19654059	LE
391	-5.08510638297872	0.01710665	LE
392	-5.08510638297872	-0.12511196	LE
393	-5.08510638297872	0.07124203	LE
394	-5.08510638297872	-0.16154207	LE
395	-5.08510638297872	-0.13313335	LE
396	-5.08510638297872	-0.09913488	LE
397	-5.08510638297872	-0.1720691	LE
398	-5.08510638297872	-0.06787894	LE
399	-5.08510638297872	0.03807564	LE
400	-5.08510638297872	-0.14460525	LE
401	-5.08510638297872	-0.05971783	LE
402	-5.08510638297872	0.20883596	LE
403	-5.08510638297872	-0.01458177	LE
404	-5.08510638297872	0.01764445	LE
405	-5.08510638297872	0.066612	LE
406	-5.08510638297872	0.72309227	LE
407	-5.08510638297872	-0.01719907	LE
408	-5.08510638297872	-0.08975491	LE
409	-5.08510638297872	0.04695086	LE
410	-5.08510638297872	0.12595711	LE
411	-5.08510638297872	-0.12375174	LE
412	-5.08510638297872	-0.2062247	LE
413	-5.08510638297872	0.39065017	LE
414	-5.08510638297872	0.10244038	LE
415	-5.08510638297872	0.10866939	LE
416	-5.08510638297872	0.35791733	LE
417	-5.08510638297872	-0.0266935	LE
418	-5.08510638297872	-0.10890404	LE
419	-5.08510638297872	-0.1667672	LE
420	-5.08510638297872	-0.10592291	LE
421	-5.08510638297872	0.06392833	LE
422	-5.08510638297872	-0.11568406	LE
423	-5.08510638297872	0.58635131	LE
424	-5.08510638297872	0.01241556	LE
425	-5.08510638297872	0.42375139	LE
426	-5.08510638297872	-0.12550557	LE
427	-5.08510638297872	-0.22914245	LE
428	-5.08510638297872	-0.1362601	LE
429	-5.08510638297872	0.19181073	LE
430	-5.08510638297872	0.12883677	LE
431	-5.08510638297872	-0.14500986	LE
432	-5.08510638297872	0.05291541	LE
433	-5.08510638297872	0.09083149	LE
434	-5.08510638297872	-0.0279623	LE
435	-5.08510638297872	-0.00488936999999999	LE
436	-5.08510638297872	-0.11853525	LE
437	-5.08510638297872	-0.16017685	LE
438	-5.08510638297872	0.13149832	LE
439	-5.08510638297872	-0.25186064	LE
440	-5.08510638297872	0.09509084	LE
441	-5.08510638297872	0.1504359	LE
442	-5.08510638297872	-0.01399249	LE
443	-5.08510638297872	0.01903156	LE
444	-5.08510638297872	0.05490386	LE
445	-5.08510638297872	-0.10057502	LE
446	-5.08510638297872	0.12807541	LE
447	-5.08510638297872	-0.20918066	LE
448	-5.08510638297872	0.37634962	LE
449	-5.08510638297872	-0.02039053	LE
450	-5.08510638297872	-0.28983763	LE
451	-5.08510638297872	-0.02122135	LE
452	-5.08510638297872	-0.10706915	LE
453	-5.08510638297872	0.11118989	LE
454	-5.08510638297872	0.06907613	LE
455	-5.08510638297872	-0.21949551	LE
456	-5.08510638297872	-0.17877077	LE
457	-5.08510638297872	0.01865801	LE
458	-5.08510638297872	-0.11130763	LE
459	-5.08510638297872	-0.00794495000000002	LE
460	-5.08510638297872	0.11608611	LE
461	-5.08510638297872	-0.01439513	LE
462	-5.08510638297872	-0.05054293	LE
463	-5.08510638297872	0.30102221	LE
464	-5.08510638297872	0.01241969	LE
465	-5.08510638297872	0.16435512	LE
466	-5.08510638297872	0.12988343	LE
467	-5.08510638297872	0.26646764	LE
468	-5.08510638297872	-0.07706083	LE
469	-5.08510638297872	0.07831549	LE
470	-5.08510638297872	-0.00750105000000001	LE
471	-5.08510638297872	0.13006005	LE
472	-5.08510638297872	0.07692203	LE
473	-5.08510638297872	-0.27544464	LE
474	-5.08510638297872	0.15323093	LE
475	-5.08510638297872	0.1935058	LE
476	-5.08510638297872	0.0938969	LE
477	-5.08510638297872	-0.39821064	LE
478	-5.08510638297872	0.10115956	LE
479	-5.08510638297872	-0.04016867	LE
480	-5.08510638297872	-0.1077814	LE
481	-5.08510638297872	-0.05975408	LE
482	-5.08510638297872	-0.17288254	LE
483	-5.08510638297872	0.06340179	LE
484	-5.08510638297872	0.31045618	LE
485	-5.08510638297872	-0.00685137	LE
486	-5.08510638297872	-0.10373257	LE
487	-5.08510638297872	-0.04010885	LE
488	-5.08510638297872	-0.22221027	LE
489	-5.08510638297872	-0.03809259	LE
490	-5.08510638297872	0.07797842	LE
491	-5.08510638297872	-0.06179867	LE
492	-5.08510638297872	-0.09243628	LE
493	-5.08510638297872	-0.06314505	LE
494	-5.08510638297872	-0.21117884	LE
495	-5.08510638297872	-0.12021514	LE
496	-5.08510638297872	-0.14923539	LE
497	-5.08510638297872	0.64764625	LE
498	-5.08510638297872	0.06303973	LE
499	-5.08510638297872	-0.02101666	LE
500	-5.08510638297872	-0.09461389	LE
501	-5.08510638297872	-0.13155639	LE
502	-5.08510638297872	0.11100108	LE
503	-5.08510638297872	-0.08488557	LE
504	-5.08510638297872	-0.03356646	LE
505	-5.08510638297872	-0.16126155	LE
506	-5.08510638297872	0.23387114	LE
507	-5.08510638297872	0.01602632	LE
508	-5.08510638297872	-0.25552201	LE
509	-5.08510638297872	-0.09519236	LE
510	-5.08510638297872	-0.01077721	LE
511	-5.08510638297872	-0.07590681	LE
512	-5.08510638297872	-0.09356051	LE
513	-5.08510638297872	-0.1687427	LE
514	-5.08510638297872	-0.10166645	LE
515	-5.08510638297872	-0.2435528	LE
516	-5.08510638297872	0.26041895	LE
517	-5.08510638297872	0.06759476	LE
518	-5.08510638297872	-0.17605726	LE
519	-5.08510638297872	-0.16301176	LE
520	-5.08510638297872	-0.1264681	LE
521	-5.08510638297872	0.33096762	LE
522	-5.08510638297872	-0.01105043	LE
523	-5.08510638297872	-0.26711165	LE
524	-5.08510638297872	0.12763763	LE
525	-5.08510638297872	-0.08687157	LE
526	-5.08510638297872	-0.099907	LE
527	-5.08510638297872	0.03307427	LE
528	-5.08510638297872	-0.23786967	LE
529	-5.08510638297872	0.07586077	LE
530	-5.08510638297872	0.24553758	LE
531	-5.08510638297872	0.30164281	LE
532	-5.08510638297872	0.46221555	LE
533	-5.08510638297872	0.17889244	LE
534	-5.08510638297872	0.16300909	LE
535	-5.08510638297872	0.0458564	LE
536	-5.08510638297872	0.35044963	LE
537	-5.08510638297872	0.12188622	LE
538	-5.08510638297872	-0.0359462	LE
539	-5.08510638297872	0.00705590000000001	LE
540	-5.08510638297872	0.02655585	LE
541	-5.08510638297872	2.48339381	LE
1	-5.04255319148936	-0.02154534	LE
2	-5.04255319148936	-0.09240055	LE
3	-5.04255319148936	-0.13741086	LE
4	-5.04255319148936	-0.12197426	LE
5	-5.04255319148936	-0.10353939	LE
6	-5.04255319148936	0.19091724	LE
7	-5.04255319148936	-0.10726283	LE
8	-5.04255319148936	0.00947411999999999	LE
9	-5.04255319148936	0.39997305	LE
10	-5.04255319148936	0.61336182	LE
11	-5.04255319148936	-0.1148151	LE
12	-5.04255319148936	0.01907922	LE
13	-5.04255319148936	-0.09154965	LE
14	-5.04255319148936	-0.03900531	LE
15	-5.04255319148936	-0.15755172	LE
16	-5.04255319148936	-0.16491935	LE
17	-5.04255319148936	-0.07892775	LE
18	-5.04255319148936	-0.12598163	LE
19	-5.04255319148936	-0.12465423	LE
20	-5.04255319148936	-0.01443075	LE
21	-5.04255319148936	0.14636578	LE
22	-5.04255319148936	0.03590599	LE
23	-5.04255319148936	-0.30472734	LE
24	-5.04255319148936	-0.08313867	LE
25	-5.04255319148936	-0.24212457	LE
26	-5.04255319148936	0.14796083	LE
27	-5.04255319148936	-0.11646563	LE
28	-5.04255319148936	-0.19562437	LE
29	-5.04255319148936	-0.11436841	LE
30	-5.04255319148936	0.05992578	LE
31	-5.04255319148936	0.22286513	LE
32	-5.04255319148936	0.0548167	LE
33	-5.04255319148936	0.2283365	LE
34	-5.04255319148936	-0.21225146	LE
35	-5.04255319148936	0.06353468	LE
36	-5.04255319148936	0.04761453	LE
37	-5.04255319148936	0.22588238	LE
38	-5.04255319148936	-0.18384197	LE
39	-5.04255319148936	-0.03858767	LE
40	-5.04255319148936	-0.12456947	LE
41	-5.04255319148936	-0.01307173	LE
42	-5.04255319148936	0.18319347	LE
43	-5.04255319148936	0.26475129	LE
44	-5.04255319148936	0.02232843	LE
45	-5.04255319148936	-0.08368637	LE
46	-5.04255319148936	0.05079198	LE
47	-5.04255319148936	-0.08341051	LE
48	-5.04255319148936	0.0321618	LE
49	-5.04255319148936	-0.06495741	LE
50	-5.04255319148936	-0.14002602	LE
51	-5.04255319148936	-0.04793619	LE
52	-5.04255319148936	0.02356169	LE
53	-5.04255319148936	-0.10387039	LE
54	-5.04255319148936	-0.12793355	LE
55	-5.04255319148936	-0.17587392	LE
56	-5.04255319148936	0.19639163	LE
57	-5.04255319148936	-0.13482111	LE
58	-5.04255319148936	-0.1883335	LE
59	-5.04255319148936	0.50206391	LE
60	-5.04255319148936	0.03126026	LE
61	-5.04255319148936	-0.06676746	LE
62	-5.04255319148936	-0.08967702	LE
63	-5.04255319148936	-0.12673333	LE
64	-5.04255319148936	0.000311849999999997	LE
65	-5.04255319148936	-0.06822189	LE
66	-5.04255319148936	-0.14781625	LE
67	-5.04255319148936	0.39214115	LE
68	-5.04255319148936	-0.05235371	LE
69	-5.04255319148936	-0.13378592	LE
70	-5.04255319148936	-0.12206036	LE
71	-5.04255319148936	-0.22710674	LE
72	-5.04255319148936	-0.02275764	LE
73	-5.04255319148936	-0.20696031	LE
74	-5.04255319148936	0.10494855	LE
75	-5.04255319148936	-0.18364625	LE
76	-5.04255319148936	0.72207795	LE
77	-5.04255319148936	-0.10981583	LE
78	-5.04255319148936	-0.11700924	LE
79	-5.04255319148936	-0.1201415	LE
80	-5.04255319148936	-0.01920864	LE
81	-5.04255319148936	-0.14828884	LE
82	-5.04255319148936	0.26126987	LE
83	-5.04255319148936	0.47989191	LE
84	-5.04255319148936	-0.21090708	LE
85	-5.04255319148936	0.03450406	LE
86	-5.04255319148936	0.07827656	LE
87	-5.04255319148936	0.0425714	LE
88	-5.04255319148936	-0.02478803	LE
89	-5.04255319148936	0.01211698	LE
90	-5.04255319148936	-0.09665409	LE
91	-5.04255319148936	-0.09203302	LE
92	-5.04255319148936	-0.10999101	LE
93	-5.04255319148936	-0.09736814	LE
94	-5.04255319148936	0.31712298	LE
95	-5.04255319148936	-0.09719563	LE
96	-5.04255319148936	-0.17682499	LE
97	-5.04255319148936	-0.28448888	LE
98	-5.04255319148936	0.25836616	LE
99	-5.04255319148936	-0.05324238	LE
100	-5.04255319148936	0.01764065	LE
101	-5.04255319148936	0.17478868	LE
102	-5.04255319148936	0.10808722	LE
103	-5.04255319148936	0.05371772	LE
104	-5.04255319148936	0.08294283	LE
105	-5.04255319148936	-0.15567562	LE
106	-5.04255319148936	-0.14523362	LE
107	-5.04255319148936	0.12337684	LE
108	-5.04255319148936	-0.06228469	LE
109	-5.04255319148936	-0.07251993	LE
110	-5.04255319148936	0.0202366	LE
111	-5.04255319148936	-0.21320426	LE
112	-5.04255319148936	-0.15402572	LE
113	-5.04255319148936	-0.1544158	LE
114	-5.04255319148936	-0.24666091	LE
115	-5.04255319148936	0.00265538000000001	LE
116	-5.04255319148936	-0.24527815	LE
117	-5.04255319148936	0.08786502	LE
118	-5.04255319148936	-0.18363499	LE
119	-5.04255319148936	-0.23571568	LE
120	-5.04255319148936	-0.05459993	LE
121	-5.04255319148936	-0.07655871	LE
122	-5.04255319148936	0.16318971	LE
123	-5.04255319148936	-0.14913637	LE
124	-5.04255319148936	-0.03020088	LE
125	-5.04255319148936	-0.03494493	LE
126	-5.04255319148936	0.22542209	LE
127	-5.04255319148936	0.13047601	LE
128	-5.04255319148936	-0.15686917	LE
129	-5.04255319148936	0.44688646	LE
130	-5.04255319148936	0.09017634	LE
131	-5.04255319148936	-0.19753763	LE
132	-5.04255319148936	0.07524655	LE
133	-5.04255319148936	-0.08451644	LE
134	-5.04255319148936	0.02736186	LE
135	-5.04255319148936	-0.14096826	LE
136	-5.04255319148936	0.03738183	LE
137	-5.04255319148936	-0.24299369	LE
138	-5.04255319148936	-0.15618658	LE
139	-5.04255319148936	-0.12569797	LE
140	-5.04255319148936	-0.29687074	LE
141	-5.04255319148936	0.04230733	LE
142	-5.04255319148936	-0.03870309	LE
143	-5.04255319148936	0.12071627	LE
144	-5.04255319148936	-0.06289722	LE
145	-5.04255319148936	0.016929	LE
146	-5.04255319148936	-0.1487483	LE
147	-5.04255319148936	0.13824954	LE
148	-5.04255319148936	0.21927391	LE
149	-5.04255319148936	-0.11823033	LE
150	-5.04255319148936	-0.20478171	LE
151	-5.04255319148936	-0.01741429	LE
152	-5.04255319148936	-0.26680548	LE
153	-5.04255319148936	-0.14442651	LE
154	-5.04255319148936	-0.08524516	LE
155	-5.04255319148936	0.01307508	LE
156	-5.04255319148936	-0.0224648	LE
157	-5.04255319148936	-0.09499938	LE
158	-5.04255319148936	-0.15861528	LE
159	-5.04255319148936	-0.06485515	LE
160	-5.04255319148936	0.06902502	LE
161	-5.04255319148936	-0.14307946	LE
162	-5.04255319148936	0.15985914	LE
163	-5.04255319148936	0.06714363	LE
164	-5.04255319148936	-0.17486472	LE
165	-5.04255319148936	0.03125476	LE
166	-5.04255319148936	0.15069747	LE
167	-5.04255319148936	0.33782106	LE
168	-5.04255319148936	0.69223577	LE
169	-5.04255319148936	0.3364693	LE
170	-5.04255319148936	0.12244359	LE
171	-5.04255319148936	0.03016481	LE
172	-5.04255319148936	-0.01799935	LE
173	-5.04255319148936	-0.19923042	LE
174	-5.04255319148936	1.29377043	LE
175	-5.04255319148936	0.08573422	LE
176	-5.04255319148936	0.13882777	LE
177	-5.04255319148936	-0.07342281	LE
178	-5.04255319148936	-0.28672179	LE
179	-5.04255319148936	-0.18097725	LE
180	-5.04255319148936	-0.0676638	LE
181	-5.04255319148936	-0.16679165	LE
182	-5.04255319148936	0.10474224	LE
183	-5.04255319148936	0.27946553	LE
184	-5.04255319148936	0.63073333	LE
185	-5.04255319148936	0.0418001	LE
186	-5.04255319148936	0.22762459	LE
187	-5.04255319148936	-0.06748376	LE
188	-5.04255319148936	-0.02961968	LE
189	-5.04255319148936	0.14952055	LE
190	-5.04255319148936	-0.13226563	LE
191	-5.04255319148936	-0.08835411	LE
192	-5.04255319148936	0.12532766	LE
193	-5.04255319148936	-0.24648113	LE
194	-5.04255319148936	-0.14599061	LE
195	-5.04255319148936	0.14991708	LE
196	-5.04255319148936	-0.12964598	LE
197	-5.04255319148936	0.06572236	LE
198	-5.04255319148936	-0.0377887	LE
199	-5.04255319148936	0.1197835	LE
200	-5.04255319148936	0.24226463	LE
201	-5.04255319148936	-0.28032294	LE
202	-5.04255319148936	-0.14940532	LE
203	-5.04255319148936	0.14475929	LE
204	-5.04255319148936	0.01598459	LE
205	-5.04255319148936	-0.07927465	LE
206	-5.04255319148936	-0.14801718	LE
207	-5.04255319148936	0.11592021	LE
208	-5.04255319148936	-0.01281118	LE
209	-5.04255319148936	-0.01969544	LE
210	-5.04255319148936	0.24957541	LE
211	-5.04255319148936	-0.26054604	LE
212	-5.04255319148936	0.04328524	LE
213	-5.04255319148936	-0.03836184	LE
214	-5.04255319148936	0.11523791	LE
215	-5.04255319148936	-0.27195936	LE
216	-5.04255319148936	-0.10781874	LE
217	-5.04255319148936	0.28152094	LE
218	-5.04255319148936	-0.13874971	LE
219	-5.04255319148936	-0.14292786	LE
220	-5.04255319148936	-0.0729862	LE
221	-5.04255319148936	-0.21453574	LE
222	-5.04255319148936	0.12974812	LE
223	-5.04255319148936	0.20471928	LE
224	-5.04255319148936	-0.14519632	LE
225	-5.04255319148936	-0.20596089	LE
226	-5.04255319148936	0.08405554	LE
227	-5.04255319148936	0.40109841	LE
228	-5.04255319148936	-0.06670087	LE
229	-5.04255319148936	-0.20115803	LE
230	-5.04255319148936	-0.28182992	LE
231	-5.04255319148936	0.24752183	LE
232	-5.04255319148936	-0.26961277	LE
233	-5.04255319148936	-0.23484391	LE
234	-5.04255319148936	0.13336304	LE
235	-5.04255319148936	-0.09634554	LE
236	-5.04255319148936	-0.08769413	LE
237	-5.04255319148936	-0.21283387	LE
238	-5.04255319148936	0.10179888	LE
239	-5.04255319148936	0.04686869	LE
240	-5.04255319148936	0.140107	LE
241	-5.04255319148936	-0.07569114	LE
242	-5.04255319148936	-0.18691027	LE
243	-5.04255319148936	0.42097241	LE
244	-5.04255319148936	0.18850349	LE
245	-5.04255319148936	0.16594388	LE
246	-5.04255319148936	-0.22045089	LE
247	-5.04255319148936	0.30942064	LE
248	-5.04255319148936	0.01090414	LE
249	-5.04255319148936	0.01742332	LE
250	-5.04255319148936	0.27952721	LE
251	-5.04255319148936	-0.07686726	LE
252	-5.04255319148936	-0.13438975	LE
253	-5.04255319148936	-0.06980573	LE
254	-5.04255319148936	-0.01645104	LE
255	-5.04255319148936	-0.19008584	LE
256	-5.04255319148936	-0.23701418	LE
257	-5.04255319148936	-0.0335206	LE
258	-5.04255319148936	0.08830607	LE
259	-5.04255319148936	-0.11917554	LE
260	-5.04255319148936	-0.1402108	LE
261	-5.04255319148936	-0.01537059	LE
262	-5.04255319148936	-0.21637908	LE
263	-5.04255319148936	-0.0941061	LE
264	-5.04255319148936	-0.04712147	LE
265	-5.04255319148936	0.28622911	LE
266	-5.04255319148936	-0.02975057	LE
267	-5.04255319148936	-0.17572043	LE
268	-5.04255319148936	-0.29981691	LE
269	-5.04255319148936	-0.01865054	LE
270	-5.04255319148936	-0.11818682	LE
271	-5.04255319148936	-0.26028305	LE
272	-5.04255319148936	-0.06293274	LE
273	-5.04255319148936	0.08289839	LE
274	-5.04255319148936	0.07890512	LE
275	-5.04255319148936	-0.21878259	LE
276	-5.04255319148936	-0.1616915	LE
277	-5.04255319148936	0.04885751	LE
278	-5.04255319148936	-0.02497431	LE
279	-5.04255319148936	-0.2135106	LE
280	-5.04255319148936	0.08669204	LE
281	-5.04255319148936	-0.10071481	LE
282	-5.04255319148936	-0.07345465	LE
283	-5.04255319148936	0.02407442	LE
284	-5.04255319148936	0.06315535	LE
285	-5.04255319148936	-0.25039359	LE
286	-5.04255319148936	-0.06163413	LE
287	-5.04255319148936	-0.06494914	LE
288	-5.04255319148936	0.46034389	LE
289	-5.04255319148936	-0.13008105	LE
290	-5.04255319148936	-0.03029799	LE
291	-5.04255319148936	0.26457846	LE
292	-5.04255319148936	0.13022763	LE
293	-5.04255319148936	0.00528097	LE
294	-5.04255319148936	0.01465393	LE
295	-5.04255319148936	0.0038432	LE
296	-5.04255319148936	0.15204109	LE
297	-5.04255319148936	0.12188468	LE
298	-5.04255319148936	-0.04517755	LE
299	-5.04255319148936	-0.12358266	LE
300	-5.04255319148936	0.12875661	LE
301	-5.04255319148936	-0.13455458	LE
302	-5.04255319148936	-0.15052224	LE
303	-5.04255319148936	0.22399553	LE
304	-5.04255319148936	-0.14315192	LE
305	-5.04255319148936	0.06466093	LE
306	-5.04255319148936	-0.08007482	LE
307	-5.04255319148936	0.03604168	LE
308	-5.04255319148936	-0.15657699	LE
309	-5.04255319148936	0.36455364	LE
310	-5.04255319148936	-0.15706943	LE
311	-5.04255319148936	0.22731855	LE
312	-5.04255319148936	0.48572026	LE
313	-5.04255319148936	0.11944785	LE
314	-5.04255319148936	-0.27872798	LE
315	-5.04255319148936	-0.14948926	LE
316	-5.04255319148936	0.04764623	LE
317	-5.04255319148936	-0.15283693	LE
318	-5.04255319148936	0.28550176	LE
319	-5.04255319148936	-0.11707474	LE
320	-5.04255319148936	-0.16879938	LE
321	-5.04255319148936	-0.11033684	LE
322	-5.04255319148936	0.06393116	LE
323	-5.04255319148936	-0.0466364	LE
324	-5.04255319148936	-0.000475449999999993	LE
325	-5.04255319148936	-0.05182009	LE
326	-5.04255319148936	-0.04098914	LE
327	-5.04255319148936	0.02410811	LE
328	-5.04255319148936	0.04992724	LE
329	-5.04255319148936	-0.08609833	LE
330	-5.04255319148936	0.13410874	LE
331	-5.04255319148936	-0.24770834	LE
332	-5.04255319148936	0.02458824	LE
333	-5.04255319148936	-0.04049466	LE
334	-5.04255319148936	-0.04203938	LE
335	-5.04255319148936	-0.01333429	LE
336	-5.04255319148936	-0.05445855	LE
337	-5.04255319148936	-0.0561261	LE
338	-5.04255319148936	0.06929842	LE
339	-5.04255319148936	0.02786339	LE
340	-5.04255319148936	0.33900114	LE
341	-5.04255319148936	0.1667487	LE
342	-5.04255319148936	0.04400446	LE
343	-5.04255319148936	-0.21251694	LE
344	-5.04255319148936	0.43317399	LE
345	-5.04255319148936	-0.19224524	LE
346	-5.04255319148936	-0.22770219	LE
347	-5.04255319148936	0.19325747	LE
348	-5.04255319148936	0.00933204999999998	LE
349	-5.04255319148936	0.09065891	LE
350	-5.04255319148936	-0.0473384	LE
351	-5.04255319148936	0.06525905	LE
352	-5.04255319148936	0.2158901	LE
353	-5.04255319148936	0.03358896	LE
354	-5.04255319148936	0.19297804	LE
355	-5.04255319148936	-0.06112824	LE
356	-5.04255319148936	-0.19161421	LE
357	-5.04255319148936	-0.03176932	LE
358	-5.04255319148936	-0.0852949	LE
359	-5.04255319148936	0.20583222	LE
360	-5.04255319148936	-0.04739784	LE
361	-5.04255319148936	-0.25679984	LE
362	-5.04255319148936	-0.03289903	LE
363	-5.04255319148936	-0.06169744	LE
364	-5.04255319148936	-0.22202976	LE
365	-5.04255319148936	-0.2248297	LE
366	-5.04255319148936	0.26754192	LE
367	-5.04255319148936	-0.03177843	LE
368	-5.04255319148936	-0.01064159	LE
369	-5.04255319148936	-0.22790982	LE
370	-5.04255319148936	-0.18852259	LE
371	-5.04255319148936	-0.22926301	LE
372	-5.04255319148936	-0.06716428	LE
373	-5.04255319148936	0.01117512	LE
374	-5.04255319148936	0.1154847	LE
375	-5.04255319148936	0.11538359	LE
376	-5.04255319148936	0.18832162	LE
377	-5.04255319148936	0.01922841	LE
378	-5.04255319148936	-0.22877062	LE
379	-5.04255319148936	-0.12363137	LE
380	-5.04255319148936	-0.11687614	LE
381	-5.04255319148936	0.24209339	LE
382	-5.04255319148936	0.12374769	LE
383	-5.04255319148936	0.49949394	LE
384	-5.04255319148936	0.20865197	LE
385	-5.04255319148936	-0.06125539	LE
386	-5.04255319148936	-0.22480135	LE
387	-5.04255319148936	0.06108189	LE
388	-5.04255319148936	0.27327331	LE
389	-5.04255319148936	0.36133705	LE
390	-5.04255319148936	0.09411394	LE
391	-5.04255319148936	0.01411057	LE
392	-5.04255319148936	-0.15980906	LE
393	-5.04255319148936	0.00138683	LE
394	-5.04255319148936	-0.12518819	LE
395	-5.04255319148936	-0.15068952	LE
396	-5.04255319148936	-0.10815255	LE
397	-5.04255319148936	-0.1963938	LE
398	-5.04255319148936	-0.01814705	LE
399	-5.04255319148936	0.02665221	LE
400	-5.04255319148936	-0.14783386	LE
401	-5.04255319148936	-0.06514252	LE
402	-5.04255319148936	0.14412861	LE
403	-5.04255319148936	-0.03309242	LE
404	-5.04255319148936	0.01146055	LE
405	-5.04255319148936	0.10317108	LE
406	-5.04255319148936	0.9087106	LE
407	-5.04255319148936	-0.08518741	LE
408	-5.04255319148936	-0.10152037	LE
409	-5.04255319148936	0.04808793	LE
410	-5.04255319148936	0.1745333	LE
411	-5.04255319148936	-0.17081041	LE
412	-5.04255319148936	-0.22099754	LE
413	-5.04255319148936	0.46374973	LE
414	-5.04255319148936	0.05551704	LE
415	-5.04255319148936	0.13479587	LE
416	-5.04255319148936	0.29256712	LE
417	-5.04255319148936	-0.06562819	LE
418	-5.04255319148936	-0.09766884	LE
419	-5.04255319148936	-0.15956562	LE
420	-5.04255319148936	-0.0908784	LE
421	-5.04255319148936	0.07637615	LE
422	-5.04255319148936	-0.11397942	LE
423	-5.04255319148936	0.33222042	LE
424	-5.04255319148936	0.10595374	LE
425	-5.04255319148936	0.33291266	LE
426	-5.04255319148936	-0.09702874	LE
427	-5.04255319148936	-0.22505496	LE
428	-5.04255319148936	-0.1309071	LE
429	-5.04255319148936	0.44606683	LE
430	-5.04255319148936	0.14933384	LE
431	-5.04255319148936	-0.09309227	LE
432	-5.04255319148936	-0.0200689	LE
433	-5.04255319148936	0.01897607	LE
434	-5.04255319148936	-0.04981711	LE
435	-5.04255319148936	-0.0699363	LE
436	-5.04255319148936	-0.12316339	LE
437	-5.04255319148936	-0.22144011	LE
438	-5.04255319148936	0.15113162	LE
439	-5.04255319148936	-0.21908494	LE
440	-5.04255319148936	0.09750189	LE
441	-5.04255319148936	0.15560803	LE
442	-5.04255319148936	-0.13181497	LE
443	-5.04255319148936	0.0566123	LE
444	-5.04255319148936	0.03752247	LE
445	-5.04255319148936	-0.05310743	LE
446	-5.04255319148936	0.1307019	LE
447	-5.04255319148936	-0.20603879	LE
448	-5.04255319148936	0.3581786	LE
449	-5.04255319148936	-0.05682608	LE
450	-5.04255319148936	-0.21739039	LE
451	-5.04255319148936	0.01934098	LE
452	-5.04255319148936	-0.08383203	LE
453	-5.04255319148936	0.03921084	LE
454	-5.04255319148936	0.17094688	LE
455	-5.04255319148936	-0.27072974	LE
456	-5.04255319148936	-0.19147991	LE
457	-5.04255319148936	0.00494939999999999	LE
458	-5.04255319148936	-0.10193009	LE
459	-5.04255319148936	-0.0237291	LE
460	-5.04255319148936	0.25370465	LE
461	-5.04255319148936	-0.04101041	LE
462	-5.04255319148936	-0.02033285	LE
463	-5.04255319148936	0.15465846	LE
464	-5.04255319148936	-0.03965763	LE
465	-5.04255319148936	0.14005109	LE
466	-5.04255319148936	0.08004046	LE
467	-5.04255319148936	0.1920372	LE
468	-5.04255319148936	-0.02089336	LE
469	-5.04255319148936	0.0837392	LE
470	-5.04255319148936	0.05495076	LE
471	-5.04255319148936	0.0901173	LE
472	-5.04255319148936	0.08583507	LE
473	-5.04255319148936	-0.27539592	LE
474	-5.04255319148936	0.11199549	LE
475	-5.04255319148936	0.13543697	LE
476	-5.04255319148936	0.10520164	LE
477	-5.04255319148936	-0.38478695	LE
478	-5.04255319148936	0.15907625	LE
479	-5.04255319148936	-0.11196729	LE
480	-5.04255319148936	-0.16892201	LE
481	-5.04255319148936	-0.0910306	LE
482	-5.04255319148936	-0.19895796	LE
483	-5.04255319148936	-0.01579473	LE
484	-5.04255319148936	0.31866835	LE
485	-5.04255319148936	-0.01930695	LE
486	-5.04255319148936	-0.05938839	LE
487	-5.04255319148936	-0.0851251	LE
488	-5.04255319148936	-0.18612851	LE
489	-5.04255319148936	-0.09306135	LE
490	-5.04255319148936	-0.02050472	LE
491	-5.04255319148936	-0.15964474	LE
492	-5.04255319148936	-0.06889141	LE
493	-5.04255319148936	-0.10792426	LE
494	-5.04255319148936	-0.21254687	LE
495	-5.04255319148936	-0.1124852	LE
496	-5.04255319148936	-0.14074027	LE
497	-5.04255319148936	0.53359154	LE
498	-5.04255319148936	0.0312328	LE
499	-5.04255319148936	-0.03189668	LE
500	-5.04255319148936	-0.11165277	LE
501	-5.04255319148936	-0.12142554	LE
502	-5.04255319148936	0.1751224	LE
503	-5.04255319148936	-0.09632972	LE
504	-5.04255319148936	-0.12803748	LE
505	-5.04255319148936	-0.12304923	LE
506	-5.04255319148936	0.19737779	LE
507	-5.04255319148936	0.02165244	LE
508	-5.04255319148936	-0.31130796	LE
509	-5.04255319148936	-0.05818839	LE
510	-5.04255319148936	-0.01142735	LE
511	-5.04255319148936	-0.03653036	LE
512	-5.04255319148936	-0.10629733	LE
513	-5.04255319148936	-0.20083866	LE
514	-5.04255319148936	-0.07464729	LE
515	-5.04255319148936	-0.22900678	LE
516	-5.04255319148936	0.19777753	LE
517	-5.04255319148936	0.0833842	LE
518	-5.04255319148936	-0.23267405	LE
519	-5.04255319148936	-0.14759831	LE
520	-5.04255319148936	-0.13630902	LE
521	-5.04255319148936	0.30825025	LE
522	-5.04255319148936	-0.06287927	LE
523	-5.04255319148936	-0.27854313	LE
524	-5.04255319148936	0.08607664	LE
525	-5.04255319148936	-0.13013516	LE
526	-5.04255319148936	-0.09816798	LE
527	-5.04255319148936	0.01170514	LE
528	-5.04255319148936	-0.24960727	LE
529	-5.04255319148936	0.02440798	LE
530	-5.04255319148936	0.19551798	LE
531	-5.04255319148936	0.17874076	LE
532	-5.04255319148936	0.41018507	LE
533	-5.04255319148936	0.19340075	LE
534	-5.04255319148936	0.16474515	LE
535	-5.04255319148936	-0.00951005000000001	LE
536	-5.04255319148936	0.29647824	LE
537	-5.04255319148936	0.11952958	LE
538	-5.04255319148936	-0.05402506	LE
539	-5.04255319148936	0.0210873	LE
540	-5.04255319148936	0.02893134	LE
541	-5.04255319148936	2.22722664	LE
1	-5	-0.0210127	LE
2	-5	-0.09714283	LE
3	-5	-0.10122699	LE
4	-5	-0.07525818	LE
5	-5	-0.06940183	LE
6	-5	0.22936765	LE
7	-5	-0.16125729	LE
8	-5	0.07416569	LE
9	-5	0.41922985	LE
10	-5	0.49248912	LE
11	-5	-0.05798415	LE
12	-5	0.05840732	LE
13	-5	-0.14458578	LE
14	-5	0.04644395	LE
15	-5	-0.10628547	LE
16	-5	-0.18864465	LE
17	-5	-0.02247161	LE
18	-5	-0.14720553	LE
19	-5	-0.23081436	LE
20	-5	-0.08381211	LE
21	-5	0.15837836	LE
22	-5	0.000575880000000007	LE
23	-5	-0.32926109	LE
24	-5	-0.10173104	LE
25	-5	-0.12262317	LE
26	-5	0.11626309	LE
27	-5	-0.14448201	LE
28	-5	-0.23331498	LE
29	-5	-0.16752928	LE
30	-5	-0.0041895	LE
31	-5	0.14556413	LE
32	-5	0.13894254	LE
33	-5	0.1778841	LE
34	-5	-0.28665135	LE
35	-5	-0.00974641	LE
36	-5	0.03544521	LE
37	-5	0.26553668	LE
38	-5	-0.181152	LE
39	-5	0.01780916	LE
40	-5	-0.09881228	LE
41	-5	0.02028723	LE
42	-5	0.15642239	LE
43	-5	0.25074799	LE
44	-5	0.03326756	LE
45	-5	-0.1185159	LE
46	-5	-0.01907194	LE
47	-5	-0.00941904	LE
48	-5	0.05080941	LE
49	-5	-0.08946787	LE
50	-5	-0.15772548	LE
51	-5	0.01362325	LE
52	-5	-0.02675984	LE
53	-5	-0.04454931	LE
54	-5	-0.1201555	LE
55	-5	-0.23292194	LE
56	-5	0.14577318	LE
57	-5	-0.17314728	LE
58	-5	-0.17182458	LE
59	-5	0.43806263	LE
60	-5	0.02083979	LE
61	-5	-0.08263325	LE
62	-5	-0.09508904	LE
63	-5	-0.09641577	LE
64	-5	-0.00808122	LE
65	-5	-0.14439992	LE
66	-5	-0.19882481	LE
67	-5	0.32860314	LE
68	-5	-0.07819447	LE
69	-5	-0.14193173	LE
70	-5	-0.07939814	LE
71	-5	-0.21661514	LE
72	-5	-0.01775072	LE
73	-5	-0.1758726	LE
74	-5	0.17932018	LE
75	-5	-0.11932358	LE
76	-5	0.53318158	LE
77	-5	-0.17949049	LE
78	-5	-0.13778381	LE
79	-5	-0.0909865	LE
80	-5	-0.02264763	LE
81	-5	-0.15793363	LE
82	-5	0.28181987	LE
83	-5	0.36116521	LE
84	-5	-0.17286649	LE
85	-5	0.01512994	LE
86	-5	0.13529913	LE
87	-5	0.02360237	LE
88	-5	-0.04064194	LE
89	-5	0.04611155	LE
90	-5	-0.13792269	LE
91	-5	-0.06016653	LE
92	-5	0.00187800999999998	LE
93	-5	-0.09804314	LE
94	-5	0.21252341	LE
95	-5	-0.07024344	LE
96	-5	-0.188939	LE
97	-5	-0.2533982	LE
98	-5	0.30210902	LE
99	-5	0.08425569	LE
100	-5	0.08127368	LE
101	-5	0.23458397	LE
102	-5	0.07096398	LE
103	-5	0.08561642	LE
104	-5	0.08599231	LE
105	-5	-0.18782924	LE
106	-5	-0.08357293	LE
107	-5	0.10294684	LE
108	-5	-0.08110252	LE
109	-5	-0.1122884	LE
110	-5	0.109218	LE
111	-5	-0.22459591	LE
112	-5	-0.11455532	LE
113	-5	-0.1711163	LE
114	-5	-0.22043516	LE
115	-5	0.03279933	LE
116	-5	-0.22910794	LE
117	-5	0.08522766	LE
118	-5	-0.18515105	LE
119	-5	-0.22484925	LE
120	-5	-0.05521461	LE
121	-5	-0.07791	LE
122	-5	0.0972218	LE
123	-5	-0.11854053	LE
124	-5	0.01620163	LE
125	-5	-0.07051714	LE
126	-5	0.24572894	LE
127	-5	0.04295048	LE
128	-5	-0.15162348	LE
129	-5	0.50109601	LE
130	-5	0.05927942	LE
131	-5	-0.17628606	LE
132	-5	0.08518425	LE
133	-5	-0.10862047	LE
134	-5	0.01755877	LE
135	-5	-0.11832494	LE
136	-5	-0.02308059	LE
137	-5	-0.2574505	LE
138	-5	-0.11393243	LE
139	-5	-0.14418336	LE
140	-5	-0.24877555	LE
141	-5	-0.00889338999999999	LE
142	-5	-0.08301224	LE
143	-5	0.03102546	LE
144	-5	-0.05602962	LE
145	-5	0.09170486	LE
146	-5	-0.11273532	LE
147	-5	0.17214475	LE
148	-5	0.28052728	LE
149	-5	-0.15194369	LE
150	-5	-0.18060213	LE
151	-5	-0.00756331000000001	LE
152	-5	-0.22008102	LE
153	-5	-0.15742543	LE
154	-5	-0.03496492	LE
155	-5	-0.02335496	LE
156	-5	0.01533185	LE
157	-5	-0.03062961	LE
158	-5	-0.18226638	LE
159	-5	-0.10730585	LE
160	-5	0.03397194	LE
161	-5	-0.14350941	LE
162	-5	0.08322401	LE
163	-5	-0.03454943	LE
164	-5	-0.11268999	LE
165	-5	0.04464332	LE
166	-5	0.12572651	LE
167	-5	0.37709513	LE
168	-5	0.6454687	LE
169	-5	0.32604778	LE
170	-5	0.16471112	LE
171	-5	0.17551177	LE
172	-5	-0.06461228	LE
173	-5	-0.22767126	LE
174	-5	0.73533532	LE
175	-5	0.04151298	LE
176	-5	0.11931148	LE
177	-5	-0.0355113	LE
178	-5	-0.33443341	LE
179	-5	-0.13678489	LE
180	-5	-0.1214166	LE
181	-5	-0.20469543	LE
182	-5	0.1244641	LE
183	-5	0.25768887	LE
184	-5	0.56659932	LE
185	-5	-0.02990957	LE
186	-5	0.1698247	LE
187	-5	-0.09332475	LE
188	-5	0.00161821	LE
189	-5	0.22947166	LE
190	-5	-0.16717084	LE
191	-5	-0.05062602	LE
192	-5	0.2511924	LE
193	-5	-0.23793813	LE
194	-5	-0.0826049	LE
195	-5	0.13349337	LE
196	-5	-0.16506031	LE
197	-5	0.00307082999999999	LE
198	-5	-0.02236597	LE
199	-5	0.1390437	LE
200	-5	0.1656103	LE
201	-5	-0.25895966	LE
202	-5	-0.16708346	LE
203	-5	0.11457557	LE
204	-5	0.04177543	LE
205	-5	0.00115956	LE
206	-5	-0.12420794	LE
207	-5	0.15130925	LE
208	-5	-0.02778868	LE
209	-5	-0.00995726	LE
210	-5	0.14815894	LE
211	-5	-0.22157627	LE
212	-5	0.01797601	LE
213	-5	-0.08397272	LE
214	-5	0.06401964	LE
215	-5	-0.26617382	LE
216	-5	-0.08500138	LE
217	-5	0.23812523	LE
218	-5	-0.16473937	LE
219	-5	-0.09002584	LE
220	-5	-0.08685439	LE
221	-5	-0.26552073	LE
222	-5	0.07027068	LE
223	-5	0.34982049	LE
224	-5	-0.15108851	LE
225	-5	-0.21525192	LE
226	-5	0.1650997	LE
227	-5	0.54071218	LE
228	-5	-0.06962432	LE
229	-5	-0.19105291	LE
230	-5	-0.26016097	LE
231	-5	0.25695161	LE
232	-5	-0.25299181	LE
233	-5	-0.23719736	LE
234	-5	0.0785589	LE
235	-5	-0.11072326	LE
236	-5	-0.05138601	LE
237	-5	-0.23130177	LE
238	-5	0.1668044	LE
239	-5	-0.01940281	LE
240	-5	0.15370881	LE
241	-5	-0.11155494	LE
242	-5	-0.2314185	LE
243	-5	0.48035851	LE
244	-5	0.19099039	LE
245	-5	0.1295944	LE
246	-5	-0.1945814	LE
247	-5	0.29906814	LE
248	-5	0.05145196	LE
249	-5	0.0422151	LE
250	-5	0.29694468	LE
251	-5	-0.10236976	LE
252	-5	-0.14191638	LE
253	-5	-0.06656375	LE
254	-5	-0.0165404	LE
255	-5	-0.24755349	LE
256	-5	-0.26689539	LE
257	-5	0.00892613999999999	LE
258	-5	-0.01659896	LE
259	-5	-0.17999468	LE
260	-5	-0.11037138	LE
261	-5	0.00276288000000001	LE
262	-5	-0.16808343	LE
263	-5	-0.1425162	LE
264	-5	-0.00878843000000001	LE
265	-5	0.17204072	LE
266	-5	0.04508864	LE
267	-5	-0.20408038	LE
268	-5	-0.26965363	LE
269	-5	-0.10173021	LE
270	-5	-0.04160494	LE
271	-5	-0.25566494	LE
272	-5	-0.14849893	LE
273	-5	0.08069231	LE
274	-5	0.10733299	LE
275	-5	-0.21995861	LE
276	-5	-0.28843529	LE
277	-5	0.12358018	LE
278	-5	-0.05958157	LE
279	-5	-0.17962045	LE
280	-5	-0.02603196	LE
281	-5	-0.07544805	LE
282	-5	-0.01631153	LE
283	-5	0.02203188	LE
284	-5	0.07091431	LE
285	-5	-0.23222965	LE
286	-5	-0.01129925	LE
287	-5	-0.07863625	LE
288	-5	0.25631617	LE
289	-5	-0.21374834	LE
290	-5	-0.00663156	LE
291	-5	0.18414881	LE
292	-5	0.23942608	LE
293	-5	0.06576792	LE
294	-5	0.01409411	LE
295	-5	0.0196966	LE
296	-5	0.15747296	LE
297	-5	0.07614201	LE
298	-5	0.03645764	LE
299	-5	-0.10780999	LE
300	-5	0.11987913	LE
301	-5	-0.11743935	LE
302	-5	-0.12295924	LE
303	-5	0.20521567	LE
304	-5	-0.12593076	LE
305	-5	0.06747459	LE
306	-5	-0.11124192	LE
307	-5	0.0704741	LE
308	-5	-0.20288697	LE
309	-5	0.31519359	LE
310	-5	-0.1277207	LE
311	-5	0.23848317	LE
312	-5	0.53627722	LE
313	-5	0.02799	LE
314	-5	-0.32095758	LE
315	-5	-0.15996588	LE
316	-5	-0.00512677	LE
317	-5	-0.16832889	LE
318	-5	0.15525228	LE
319	-5	-0.11609916	LE
320	-5	-0.13998622	LE
321	-5	-0.11846175	LE
322	-5	0.05296367	LE
323	-5	-0.06928918	LE
324	-5	-0.06412625	LE
325	-5	-0.00260323	LE
326	-5	-0.10049428	LE
327	-5	0.13908716	LE
328	-5	0.00754679	LE
329	-5	-0.05252027	LE
330	-5	0.10544775	LE
331	-5	-0.27154069	LE
332	-5	0.00256307999999999	LE
333	-5	-0.11222784	LE
334	-5	-0.09082283	LE
335	-5	-0.05140038	LE
336	-5	-0.0518855	LE
337	-5	-0.00533752000000001	LE
338	-5	0.13398622	LE
339	-5	-0.0390488	LE
340	-5	0.33509141	LE
341	-5	0.2176464	LE
342	-5	0.09803972	LE
343	-5	-0.21388414	LE
344	-5	0.42673838	LE
345	-5	-0.17798895	LE
346	-5	-0.21417754	LE
347	-5	0.2233047	LE
348	-5	0.00727788	LE
349	-5	0.09733878	LE
350	-5	-0.08832413	LE
351	-5	0.08408113	LE
352	-5	0.0775312	LE
353	-5	0.10856518	LE
354	-5	0.28763939	LE
355	-5	-0.07791308	LE
356	-5	-0.21104442	LE
357	-5	0.01110015	LE
358	-5	-0.1027598	LE
359	-5	0.21506192	LE
360	-5	-0.01547869	LE
361	-5	-0.22423305	LE
362	-5	-0.07525692	LE
363	-5	-0.0193482	LE
364	-5	-0.22207449	LE
365	-5	-0.22053606	LE
366	-5	0.40802709	LE
367	-5	-0.03046655	LE
368	-5	-0.06520656	LE
369	-5	-0.2456303	LE
370	-5	-0.17651861	LE
371	-5	-0.24667585	LE
372	-5	-0.01322777	LE
373	-5	-0.0293503	LE
374	-5	0.16265984	LE
375	-5	0.10164688	LE
376	-5	0.21483148	LE
377	-5	-0.03859218	LE
378	-5	-0.25054647	LE
379	-5	-0.14438495	LE
380	-5	-0.11666048	LE
381	-5	0.22213077	LE
382	-5	0.15432025	LE
383	-5	0.44708657	LE
384	-5	0.14579254	LE
385	-5	-0.10177322	LE
386	-5	-0.21695076	LE
387	-5	0.02163083	LE
388	-5	0.25352146	LE
389	-5	0.29609377	LE
390	-5	0.02610936	LE
391	-5	0.02511214	LE
392	-5	-0.20825202	LE
393	-5	-0.03858803	LE
394	-5	-0.10820222	LE
395	-5	-0.11582506	LE
396	-5	-0.08436318	LE
397	-5	-0.20981344	LE
398	-5	0.03827018	LE
399	-5	-0.02534275	LE
400	-5	-0.15576777	LE
401	-5	-0.07090368	LE
402	-5	0.10958076	LE
403	-5	-0.09377251	LE
404	-5	-0.00590419000000001	LE
405	-5	0.1137276	LE
406	-5	1.03584088	LE
407	-5	-0.15383474	LE
408	-5	-0.09012091	LE
409	-5	0.04597404	LE
410	-5	0.21548603	LE
411	-5	-0.1710501	LE
412	-5	-0.26352419	LE
413	-5	0.52369849	LE
414	-5	0.04887328	LE
415	-5	0.10790161	LE
416	-5	0.20682767	LE
417	-5	-0.08833014	LE
418	-5	-0.07662549	LE
419	-5	-0.18119256	LE
420	-5	-0.00888828	LE
421	-5	0.11707135	LE
422	-5	-0.10331264	LE
423	-5	0.09022393	LE
424	-5	0.21193177	LE
425	-5	0.22588287	LE
426	-5	-0.07521091	LE
427	-5	-0.19154855	LE
428	-5	-0.12855965	LE
429	-5	0.77332007	LE
430	-5	0.11314684	LE
431	-5	-0.06256186	LE
432	-5	-0.07062848	LE
433	-5	-0.05764602	LE
434	-5	-0.09795949	LE
435	-5	-0.12103105	LE
436	-5	-0.10245187	LE
437	-5	-0.2613182	LE
438	-5	0.21479599	LE
439	-5	-0.17097231	LE
440	-5	0.12920081	LE
441	-5	0.11170735	LE
442	-5	-0.2191136	LE
443	-5	0.0544022	LE
444	-5	0.01957553	LE
445	-5	-0.08970812	LE
446	-5	0.07526095	LE
447	-5	-0.18608046	LE
448	-5	0.28039157	LE
449	-5	-0.07671198	LE
450	-5	-0.10176265	LE
451	-5	0.02448473	LE
452	-5	-0.03973802	LE
453	-5	0.00807892999999999	LE
454	-5	0.24073147	LE
455	-5	-0.28481718	LE
456	-5	-0.18617047	LE
457	-5	0.0641712	LE
458	-5	-0.09314106	LE
459	-5	-0.05709606	LE
460	-5	0.37715818	LE
461	-5	-0.09777682	LE
462	-5	-0.00137403	LE
463	-5	0.03030666	LE
464	-5	-0.12395546	LE
465	-5	0.19024952	LE
466	-5	0.05131865	LE
467	-5	0.02105242	LE
468	-5	0.04006025	LE
469	-5	0.09947225	LE
470	-5	0.09765995	LE
471	-5	0.09902038	LE
472	-5	0.10791398	LE
473	-5	-0.25101189	LE
474	-5	0.09177027	LE
475	-5	0.06645505	LE
476	-5	0.17750623	LE
477	-5	-0.34324569	LE
478	-5	0.16791745	LE
479	-5	-0.16889052	LE
480	-5	-0.24896488	LE
481	-5	-0.13601143	LE
482	-5	-0.20996505	LE
483	-5	-0.08243846	LE
484	-5	0.29574934	LE
485	-5	0.02132403	LE
486	-5	-0.03579963	LE
487	-5	-0.13374326	LE
488	-5	-0.15581759	LE
489	-5	-0.124897	LE
490	-5	-0.09374212	LE
491	-5	-0.27417042	LE
492	-5	-0.07489942	LE
493	-5	-0.14096717	LE
494	-5	-0.17706505	LE
495	-5	-0.11714329	LE
496	-5	-0.13874594	LE
497	-5	0.43227723	LE
498	-5	0.01328076	LE
499	-5	-0.04287642	LE
500	-5	-0.12390068	LE
501	-5	-0.13300277	LE
502	-5	0.18201573	LE
503	-5	-0.06669933	LE
504	-5	-0.24636348	LE
505	-5	-0.12214071	LE
506	-5	0.20322376	LE
507	-5	-0.04995368	LE
508	-5	-0.3469536	LE
509	-5	-0.01947369	LE
510	-5	0.04489456	LE
511	-5	-0.01168088	LE
512	-5	-0.11328709	LE
513	-5	-0.20713748	LE
514	-5	-0.05906092	LE
515	-5	-0.22642054	LE
516	-5	0.11220219	LE
517	-5	0.16333231	LE
518	-5	-0.26635096	LE
519	-5	-0.17252583	LE
520	-5	-0.14559504	LE
521	-5	0.23722331	LE
522	-5	-0.07010795	LE
523	-5	-0.27504095	LE
524	-5	0.05717168	LE
525	-5	-0.19607572	LE
526	-5	-0.03244795	LE
527	-5	-0.03264589	LE
528	-5	-0.25285073	LE
529	-5	-0.04286342	LE
530	-5	0.20022161	LE
531	-5	0.11918774	LE
532	-5	0.3849014	LE
533	-5	0.18998219	LE
534	-5	0.16775394	LE
535	-5	-0.05727033	LE
536	-5	0.2568698	LE
537	-5	0.14425892	LE
538	-5	-0.05977978	LE
539	-5	0.01982723	LE
540	-5	0.02334238	LE
541	-5	1.59061685	LE
1	-4.95744680851064	0.01202241	LE
2	-4.95744680851064	-0.12058012	LE
3	-4.95744680851064	-0.11641394	LE
4	-4.95744680851064	-0.04921675	LE
5	-4.95744680851064	-0.03499428	LE
6	-4.95744680851064	0.20448619	LE
7	-4.95744680851064	-0.19659164	LE
8	-4.95744680851064	0.12061585	LE
9	-4.95744680851064	0.43592543	LE
10	-4.95744680851064	0.40469182	LE
11	-4.95744680851064	-0.02930461	LE
12	-4.95744680851064	0.10274938	LE
13	-4.95744680851064	-0.20931994	LE
14	-4.95744680851064	0.10136813	LE
15	-4.95744680851064	-0.01709797	LE
16	-4.95744680851064	-0.16273624	LE
17	-4.95744680851064	-0.00103241	LE
18	-4.95744680851064	-0.1774448	LE
19	-4.95744680851064	-0.25155608	LE
20	-4.95744680851064	-0.11073497	LE
21	-4.95744680851064	0.14624272	LE
22	-4.95744680851064	-0.02085119	LE
23	-4.95744680851064	-0.30767554	LE
24	-4.95744680851064	-0.11319437	LE
25	-4.95744680851064	-0.02835369	LE
26	-4.95744680851064	0.09377073	LE
27	-4.95744680851064	-0.18325559	LE
28	-4.95744680851064	-0.28085763	LE
29	-4.95744680851064	-0.18385201	LE
30	-4.95744680851064	-0.08508537	LE
31	-4.95744680851064	0.11012563	LE
32	-4.95744680851064	0.21456151	LE
33	-4.95744680851064	0.13343623	LE
34	-4.95744680851064	-0.32236538	LE
35	-4.95744680851064	-0.07340178	LE
36	-4.95744680851064	0.00504819999999999	LE
37	-4.95744680851064	0.2431675	LE
38	-4.95744680851064	-0.15120507	LE
39	-4.95744680851064	0.07946439	LE
40	-4.95744680851064	-0.07198979	LE
41	-4.95744680851064	0.0252535	LE
42	-4.95744680851064	0.26432039	LE
43	-4.95744680851064	0.30003708	LE
44	-4.95744680851064	0.03523442	LE
45	-4.95744680851064	-0.1390854	LE
46	-4.95744680851064	-0.06464764	LE
47	-4.95744680851064	0.06565783	LE
48	-4.95744680851064	0.07725246	LE
49	-4.95744680851064	-0.13280771	LE
50	-4.95744680851064	-0.15039735	LE
51	-4.95744680851064	0.09944007	LE
52	-4.95744680851064	-0.07733125	LE
53	-4.95744680851064	-0.03649053	LE
54	-4.95744680851064	-0.0737823	LE
55	-4.95744680851064	-0.25299635	LE
56	-4.95744680851064	0.14723867	LE
57	-4.95744680851064	-0.17153909	LE
58	-4.95744680851064	-0.12846471	LE
59	-4.95744680851064	0.26385418	LE
60	-4.95744680851064	0.02049249	LE
61	-4.95744680851064	-0.07547217	LE
62	-4.95744680851064	-0.11323602	LE
63	-4.95744680851064	-0.09476334	LE
64	-4.95744680851064	-0.00579439000000001	LE
65	-4.95744680851064	-0.17431515	LE
66	-4.95744680851064	-0.27219694	LE
67	-4.95744680851064	0.1886855	LE
68	-4.95744680851064	-0.08754283	LE
69	-4.95744680851064	-0.13128001	LE
70	-4.95744680851064	-0.03934651	LE
71	-4.95744680851064	-0.17196364	LE
72	-4.95744680851064	-0.07048141	LE
73	-4.95744680851064	-0.12076839	LE
74	-4.95744680851064	0.24572818	LE
75	-4.95744680851064	-0.06496658	LE
76	-4.95744680851064	0.32137967	LE
77	-4.95744680851064	-0.25599621	LE
78	-4.95744680851064	-0.15913805	LE
79	-4.95744680851064	-0.00100636999999999	LE
80	-4.95744680851064	-0.0446245	LE
81	-4.95744680851064	-0.14521303	LE
82	-4.95744680851064	0.3011201	LE
83	-4.95744680851064	0.25617481	LE
84	-4.95744680851064	-0.0716623	LE
85	-4.95744680851064	0.00758868	LE
86	-4.95744680851064	0.12948362	LE
87	-4.95744680851064	-0.02984229	LE
88	-4.95744680851064	-0.0209603	LE
89	-4.95744680851064	0.04012227	LE
90	-4.95744680851064	-0.19184277	LE
91	-4.95744680851064	-0.04068736	LE
92	-4.95744680851064	0.05645883	LE
93	-4.95744680851064	-0.08929639	LE
94	-4.95744680851064	0.09897605	LE
95	-4.95744680851064	-0.05921523	LE
96	-4.95744680851064	-0.20473829	LE
97	-4.95744680851064	-0.1975137	LE
98	-4.95744680851064	0.31566675	LE
99	-4.95744680851064	0.23315404	LE
100	-4.95744680851064	0.1313119	LE
101	-4.95744680851064	0.26562105	LE
102	-4.95744680851064	0.05727883	LE
103	-4.95744680851064	0.10441478	LE
104	-4.95744680851064	0.13630542	LE
105	-4.95744680851064	-0.20659908	LE
106	-4.95744680851064	-0.01084025	LE
107	-4.95744680851064	0.07803976	LE
108	-4.95744680851064	-0.07742501	LE
109	-4.95744680851064	-0.1685791	LE
110	-4.95744680851064	0.13870782	LE
111	-4.95744680851064	-0.23820176	LE
112	-4.95744680851064	-0.07932344	LE
113	-4.95744680851064	-0.13099265	LE
114	-4.95744680851064	-0.22570514	LE
115	-4.95744680851064	0.00578389	LE
116	-4.95744680851064	-0.2552318	LE
117	-4.95744680851064	0.0953363	LE
118	-4.95744680851064	-0.18552632	LE
119	-4.95744680851064	-0.18406624	LE
120	-4.95744680851064	-0.04082826	LE
121	-4.95744680851064	-0.10436941	LE
122	-4.95744680851064	0.04625066	LE
123	-4.95744680851064	-0.0850918	LE
124	-4.95744680851064	0.07416953	LE
125	-4.95744680851064	-0.06461105	LE
126	-4.95744680851064	0.2045917	LE
127	-4.95744680851064	-0.01095883	LE
128	-4.95744680851064	-0.15153183	LE
129	-4.95744680851064	0.51786306	LE
130	-4.95744680851064	0.06318197	LE
131	-4.95744680851064	-0.1256929	LE
132	-4.95744680851064	0.10221436	LE
133	-4.95744680851064	-0.12930979	LE
134	-4.95744680851064	-0.0102129	LE
135	-4.95744680851064	-0.10445086	LE
136	-4.95744680851064	-0.10465923	LE
137	-4.95744680851064	-0.27548712	LE
138	-4.95744680851064	-0.05960993	LE
139	-4.95744680851064	-0.15230841	LE
140	-4.95744680851064	-0.18080379	LE
141	-4.95744680851064	-0.0322287	LE
142	-4.95744680851064	-0.15174658	LE
143	-4.95744680851064	-0.10120497	LE
144	-4.95744680851064	-0.0738267	LE
145	-4.95744680851064	0.16496483	LE
146	-4.95744680851064	-0.11322187	LE
147	-4.95744680851064	0.19434454	LE
148	-4.95744680851064	0.32686264	LE
149	-4.95744680851064	-0.20715091	LE
150	-4.95744680851064	-0.15871874	LE
151	-4.95744680851064	-0.03393321	LE
152	-4.95744680851064	-0.17839011	LE
153	-4.95744680851064	-0.16315978	LE
154	-4.95744680851064	0.04169657	LE
155	-4.95744680851064	-0.08068687	LE
156	-4.95744680851064	0.00820853	LE
157	-4.95744680851064	0.06397366	LE
158	-4.95744680851064	-0.19545332	LE
159	-4.95744680851064	-0.09498546	LE
160	-4.95744680851064	-0.03563381	LE
161	-4.95744680851064	-0.1475767	LE
162	-4.95744680851064	0.03031929	LE
163	-4.95744680851064	-0.11720588	LE
164	-4.95744680851064	-0.0866187	LE
165	-4.95744680851064	0.0945608	LE
166	-4.95744680851064	0.09321785	LE
167	-4.95744680851064	0.41256867	LE
168	-4.95744680851064	0.53893056	LE
169	-4.95744680851064	0.30260421	LE
170	-4.95744680851064	0.19362683	LE
171	-4.95744680851064	0.22116327	LE
172	-4.95744680851064	-0.06996382	LE
173	-4.95744680851064	-0.26965667	LE
174	-4.95744680851064	0.41890599	LE
175	-4.95744680851064	-0.04791449	LE
176	-4.95744680851064	0.04659525	LE
177	-4.95744680851064	-0.0136406	LE
178	-4.95744680851064	-0.33907018	LE
179	-4.95744680851064	-0.11045071	LE
180	-4.95744680851064	-0.1229105	LE
181	-4.95744680851064	-0.2243951	LE
182	-4.95744680851064	0.11296411	LE
183	-4.95744680851064	0.17286665	LE
184	-4.95744680851064	0.52438447	LE
185	-4.95744680851064	-0.09852821	LE
186	-4.95744680851064	0.11669527	LE
187	-4.95744680851064	-0.12159798	LE
188	-4.95744680851064	0.03839391	LE
189	-4.95744680851064	0.1939991	LE
190	-4.95744680851064	-0.14008457	LE
191	-4.95744680851064	-0.04506897	LE
192	-4.95744680851064	0.3828837	LE
193	-4.95744680851064	-0.22101691	LE
194	-4.95744680851064	-0.00297885	LE
195	-4.95744680851064	0.04079617	LE
196	-4.95744680851064	-0.13254549	LE
197	-4.95744680851064	-0.04633362	LE
198	-4.95744680851064	-0.0157184	LE
199	-4.95744680851064	0.13117994	LE
200	-4.95744680851064	0.09572254	LE
201	-4.95744680851064	-0.19279644	LE
202	-4.95744680851064	-0.15649439	LE
203	-4.95744680851064	0.07811209	LE
204	-4.95744680851064	0.08630754	LE
205	-4.95744680851064	0.09295691	LE
206	-4.95744680851064	-0.12255515	LE
207	-4.95744680851064	0.15674483	LE
208	-4.95744680851064	-0.03516228	LE
209	-4.95744680851064	-0.05416565	LE
210	-4.95744680851064	0.06970636	LE
211	-4.95744680851064	-0.210974	LE
212	-4.95744680851064	0.01356685	LE
213	-4.95744680851064	-0.11166735	LE
214	-4.95744680851064	0.03093596	LE
215	-4.95744680851064	-0.22749589	LE
216	-4.95744680851064	-0.11032113	LE
217	-4.95744680851064	0.11975377	LE
218	-4.95744680851064	-0.18416195	LE
219	-4.95744680851064	0.000250000000000003	LE
220	-4.95744680851064	-0.14954677	LE
221	-4.95744680851064	-0.30967308	LE
222	-4.95744680851064	-0.01179316	LE
223	-4.95744680851064	0.48929747	LE
224	-4.95744680851064	-0.15226633	LE
225	-4.95744680851064	-0.20854903	LE
226	-4.95744680851064	0.22624954	LE
227	-4.95744680851064	0.62804835	LE
228	-4.95744680851064	-0.08295666	LE
229	-4.95744680851064	-0.18282496	LE
230	-4.95744680851064	-0.18163201	LE
231	-4.95744680851064	0.22703293	LE
232	-4.95744680851064	-0.24410074	LE
233	-4.95744680851064	-0.23870085	LE
234	-4.95744680851064	0.03573087	LE
235	-4.95744680851064	-0.133471	LE
236	-4.95744680851064	0.01157659	LE
237	-4.95744680851064	-0.25138232	LE
238	-4.95744680851064	0.16875969	LE
239	-4.95744680851064	-0.10902585	LE
240	-4.95744680851064	0.10913283	LE
241	-4.95744680851064	-0.12330371	LE
242	-4.95744680851064	-0.25136131	LE
243	-4.95744680851064	0.44129031	LE
244	-4.95744680851064	0.20452663	LE
245	-4.95744680851064	0.07029129	LE
246	-4.95744680851064	-0.14265108	LE
247	-4.95744680851064	0.21687005	LE
248	-4.95744680851064	0.02380755	LE
249	-4.95744680851064	0.03950302	LE
250	-4.95744680851064	0.26017425	LE
251	-4.95744680851064	-0.09834991	LE
252	-4.95744680851064	-0.10519881	LE
253	-4.95744680851064	-0.07503057	LE
254	-4.95744680851064	0.02015109	LE
255	-4.95744680851064	-0.26629821	LE
256	-4.95744680851064	-0.26732326	LE
257	-4.95744680851064	0.05508564	LE
258	-4.95744680851064	-0.09444159	LE
259	-4.95744680851064	-0.21107843	LE
260	-4.95744680851064	-0.11394841	LE
261	-4.95744680851064	-0.00291453999999998	LE
262	-4.95744680851064	-0.15770317	LE
263	-4.95744680851064	-0.13042695	LE
264	-4.95744680851064	0.09363618	LE
265	-4.95744680851064	0.19372587	LE
266	-4.95744680851064	0.06308019	LE
267	-4.95744680851064	-0.23242285	LE
268	-4.95744680851064	-0.21038424	LE
269	-4.95744680851064	-0.13213449	LE
270	-4.95744680851064	0.09044398	LE
271	-4.95744680851064	-0.21052471	LE
272	-4.95744680851064	-0.18605677	LE
273	-4.95744680851064	0.0322714	LE
274	-4.95744680851064	0.17484217	LE
275	-4.95744680851064	-0.19817065	LE
276	-4.95744680851064	-0.38795285	LE
277	-4.95744680851064	0.20426319	LE
278	-4.95744680851064	-0.12071387	LE
279	-4.95744680851064	-0.08270696	LE
280	-4.95744680851064	-0.08566589	LE
281	-4.95744680851064	-0.04948202	LE
282	-4.95744680851064	0.02091423	LE
283	-4.95744680851064	0.00570572999999999	LE
284	-4.95744680851064	0.05630099	LE
285	-4.95744680851064	-0.2100443	LE
286	-4.95744680851064	0.05099335	LE
287	-4.95744680851064	-0.0961745	LE
288	-4.95744680851064	0.10660409	LE
289	-4.95744680851064	-0.27333032	LE
290	-4.95744680851064	0.02418241	LE
291	-4.95744680851064	0.08213753	LE
292	-4.95744680851064	0.27399765	LE
293	-4.95744680851064	0.1219653	LE
294	-4.95744680851064	-0.0188833	LE
295	-4.95744680851064	-0.00257539	LE
296	-4.95744680851064	0.12813274	LE
297	-4.95744680851064	-0.00598183	LE
298	-4.95744680851064	0.12074654	LE
299	-4.95744680851064	-0.06083314	LE
300	-4.95744680851064	0.0917588	LE
301	-4.95744680851064	-0.12410166	LE
302	-4.95744680851064	-0.11746294	LE
303	-4.95744680851064	0.18654683	LE
304	-4.95744680851064	-0.14123216	LE
305	-4.95744680851064	0.07682597	LE
306	-4.95744680851064	-0.13384305	LE
307	-4.95744680851064	0.07979524	LE
308	-4.95744680851064	-0.24575991	LE
309	-4.95744680851064	0.19172859	LE
310	-4.95744680851064	-0.14141856	LE
311	-4.95744680851064	0.19363596	LE
312	-4.95744680851064	0.51922679	LE
313	-4.95744680851064	-0.01024531	LE
314	-4.95744680851064	-0.33482572	LE
315	-4.95744680851064	-0.16343219	LE
316	-4.95744680851064	-0.02892616	LE
317	-4.95744680851064	-0.13327187	LE
318	-4.95744680851064	0.01126552	LE
319	-4.95744680851064	-0.14396042	LE
320	-4.95744680851064	-0.09778232	LE
321	-4.95744680851064	-0.09489749	LE
322	-4.95744680851064	0.01803114	LE
323	-4.95744680851064	0.01747831	LE
324	-4.95744680851064	-0.14736346	LE
325	-4.95744680851064	0.03309971	LE
326	-4.95744680851064	-0.17400424	LE
327	-4.95744680851064	0.21757125	LE
328	-4.95744680851064	-0.00601167000000002	LE
329	-4.95744680851064	0.00388318	LE
330	-4.95744680851064	0.0493348	LE
331	-4.95744680851064	-0.25435091	LE
332	-4.95744680851064	0.00347169	LE
333	-4.95744680851064	-0.15728491	LE
334	-4.95744680851064	-0.09451194	LE
335	-4.95744680851064	-0.12739914	LE
336	-4.95744680851064	-0.01454605	LE
337	-4.95744680851064	0.03488521	LE
338	-4.95744680851064	0.16874846	LE
339	-4.95744680851064	-0.08297761	LE
340	-4.95744680851064	0.31896638	LE
341	-4.95744680851064	0.18776481	LE
342	-4.95744680851064	0.18225819	LE
343	-4.95744680851064	-0.21382941	LE
344	-4.95744680851064	0.42404825	LE
345	-4.95744680851064	-0.16381358	LE
346	-4.95744680851064	-0.20608588	LE
347	-4.95744680851064	0.2563611	LE
348	-4.95744680851064	0.00807392	LE
349	-4.95744680851064	0.10547893	LE
350	-4.95744680851064	-0.06018221	LE
351	-4.95744680851064	0.1913393	LE
352	-4.95744680851064	-0.03089532	LE
353	-4.95744680851064	0.22033052	LE
354	-4.95744680851064	0.377057	LE
355	-4.95744680851064	-0.08264325	LE
356	-4.95744680851064	-0.23929399	LE
357	-4.95744680851064	0.02055324	LE
358	-4.95744680851064	-0.14829991	LE
359	-4.95744680851064	0.2130705	LE
360	-4.95744680851064	0.00175040999999999	LE
361	-4.95744680851064	-0.14871458	LE
362	-4.95744680851064	-0.11055534	LE
363	-4.95744680851064	0.00215522	LE
364	-4.95744680851064	-0.26478032	LE
365	-4.95744680851064	-0.22231814	LE
366	-4.95744680851064	0.54555944	LE
367	-4.95744680851064	-0.09790856	LE
368	-4.95744680851064	-0.15162198	LE
369	-4.95744680851064	-0.25275409	LE
370	-4.95744680851064	-0.12717349	LE
371	-4.95744680851064	-0.25803786	LE
372	-4.95744680851064	0.02550243	LE
373	-4.95744680851064	-0.14264885	LE
374	-4.95744680851064	0.16415404	LE
375	-4.95744680851064	0.07900453	LE
376	-4.95744680851064	0.19682037	LE
[truncated: 636,381 more rows]
