# Supplementary material for: Cell-type-specific genomics reveals histone modification dynamics in mammalian meiosis
Source: Nat Commun. 2019 Aug 23;10:3821. doi: 10.1038/s41467-019-11820-7 (PMC6707301; doi:10.1038/s41467-019-11820-7)
Supplement: Supplementary file 4 — Source Data [file 41467_2019_11820_MOESM4_ESM.zip › Source Data/figure3a_violins.tab]

stage	signal
LE	-1.65689841558019
LE	-1.29093988231845
LE	1.3243879569928
LE	-0.0325774416802552
LE	-1.36087307943242
LE	4.31973216484024
LE	7.69298644724375
LE	97.7426901980917
LE	-5.6443585077343
LE	312.696939575667
LE	-2.85978627883976
LE	0.432831695958588
LE	-2.84909295756071
LE	1.82693413961117
LE	0.208278424741986
LE	-0.915066877964837
LE	-4.25045274648318
LE	2.3249036185942
LE	0.685622941101666
LE	-0.903525546300995
LE	0.424683685774014
LE	-6.03517800710531
LE	-1.11388261373122
LE	-1.00176068499277
LE	0.97237929031476
LE	-1.6496681284334
LE	1.74041639690157
LE	-2.34849377720939
LE	3.1820296558424
LE	0.34111233320913
LE	-9.57039504480894
LE	0.0689243535061304
LE	0.318536399354522
LE	0
LE	-1.00060771949383
LE	-0.0408137682698137
LE	0.524070830195233
LE	0.161555541094553
LE	-29.0784514442956
LE	-0.456846863445762
LE	-0.181692397610701
LE	1.73304511081218
LE	-1.77252970541017
LE	-2.15193170591765
LE	808.809925121108
LE	-0.414062751062726
LE	-2.04533266303823
LE	0.420116317379511
LE	-1.27037063995323
LE	8.78769999854679
LE	0.940644308242967
LE	0.160698597245875
LE	0.247206820121114
LE	3.69017998015631
LE	-1.36760270777313
LE	-2.87959583643513
LE	-0.000175968312023116
LE	2.3661464207512
LE	0.230125964557205
LE	0.463238580032712
LE	2.89703474394171
LE	-5.19216205217978
LE	-8.24831056324233
LE	0.340336963034757
LE	1.57773090881576
LE	24.9042286169396
LE	-6.12572844247772
LE	-3.04075781474134
LE	0.277281108075165
LE	6.69092261414526
LE	0.356535546272333
LE	-14.7966384597054
LE	0.594669007541402
LE	1.67071155931998
LE	-1.05787506465792
LE	0.377239671272884
LE	0.0345012991328672
LE	2.52900914337924
LE	-1.23604735105264
LE	-7.04969725613431
LE	-0.071556472841216
LE	-2.11891011662804
LE	-1.62236307989691
LE	1.79890581839035
LE	0.693464217225009
LE	1.74486296526068
LE	-0.778403932467251
LE	-5.16517324340336
LE	5.0723336106292
LE	-11.5809052989782
LE	-1.42477614582641
LE	2.22607709137593
LE	0.0209615773735043
LE	-7.76354541515682
LE	2.82154817675481
LE	0
LE	-14.2996104332982
LE	2.2616096853402
LE	0.150786319283223
LE	-6.16447071274322
LE	0.188385705243993
LE	-102.110238993204
LE	-0.109500745162982
LE	0.920316174381863
LE	-0.203441655016774
LE	0.164984081650774
LE	-0.276886433347816
LE	-69.1586365966624
LE	-74.1387513455327
LE	-0.0707106098762728
LE	8.02630918242054
LE	0.497662429512821
LE	-1.4428922888735
LE	-3.28193965540428
LE	-0.122508768547084
LE	0.265741924921882
LE	-0.770173609418177
LE	-15.096811545182
LE	2.52134485705416
LE	3.39396688745426
LE	1.68423682371334
LE	0.0722799158550313
LE	-2.21629166333782
LE	0.204339720309258
LE	0.362389920767451
LE	13.692428340659
LE	-1.03181002706399
LE	-0.211621117630871
LE	-1.05123679110789
LE	-5.66315970444028
LE	11.1217296808039
LE	-7.98315545014329
LE	-1.2708063455462
LE	-0.909350389327437
LE	-0.696739151191039
LE	1.43776683457828
LE	0.475725464932993
LE	10.2590870689767
LE	1.73675075783047
LE	-0.980200384773197
LE	-0.289608792453565
LE	3.35739231457612
LE	8.06985619844074
LE	-3.80602305143946
LE	-145.788068734465
LE	-0.447094289817572
LE	35.3676380779433
LE	-1.62197081871678
LE	0.280982996723595
LE	-0.46677057195298
LE	0.362097554319443
LE	-0.384379118852511
LE	1.16147493885549
LE	8.73317552161771
LE	0.937723079106788
LE	-0.398595540760002
LE	-1.16217531324275
LE	0.989738332719513
LE	0.913960921111939
LE	-2.07574061011442
LE	0.976801533555681
LE	12610.6906087593
LE	-0.300677657865951
LE	9.15435577010704
LE	0.335162143460758
LE	-2.99796674052318
LE	0.674060259589804
LE	4.57477348116775
LE	2.04364666977495
LE	1.86252363558183
LE	0.357564239200598
LE	-4.15688574950516
LE	-0.644610025680723
LE	-0.91353346315852
LE	0.282919139381221
LE	1.22949031545047
LE	0.469254762691374
LE	4.25624600224567
LE	-0.014160668621622
LE	-2.32564471357432
LE	-0.438843498579513
LE	0.650228628969528
LE	0.0870511631096628
LE	31.2356350476984
LE	-0.430881990608896
LE	-2.30498310354902
LE	-0.396344525431318
LE	-0.125333027794475
LE	0.873217804965858
LE	1.45211588065816
LE	-5.4205720888761
LE	-0.482962981214467
LE	0.823318373086372
LE	-0.660231715579538
LE	0.0797627171116596
LE	0.0478885964906836
LE	0.309174994277211
LE	-0.111110463443304
LE	-0.552134758457315
LE	2.30316742916257
LE	-5.48392844751409
LE	-14.5661065497064
LE	0.662449210230797
LE	0.229307045749535
LE	2.83440134963526
LE	-0.123282195905642
LE	-0.300077493374181
LE	-0.298543863389225
LE	2.16615206543239
LE	0.0175427169879615
LE	-0.576846758951839
LE	-3.44397301368077
LE	-0.740334699664472
LE	-0.0232927112121365
LE	3.97497529357078
LE	-0.427970296669649
LE	0.313341844162984
LE	2.28749065419349
LE	-0.307426884943821
LE	-3.42555288671697
LE	-4.18499347263214
LE	-4.05967632512002
LE	0.873297806313788
LE	-1.13357665079798
LE	-7.10900198914745
LE	-0.326103982253414
LE	-0.788471204214145
LE	-12.565352357685
LE	-5.29236865281759
LE	0.260010484810371
LE	-0.0561223843665004
LE	6.749381611217
LE	-0.148605978491496
LE	-0.666998817928241
LE	0.426507195658656
LE	0.3600104013906
LE	-0.262393348158733
LE	1.2672074603561
LE	-1.30203378776055
LE	-0.0209992228358879
LE	0.737918433770814
LE	1.46280997459913
LE	-11.6684776629242
LE	-0.546827872104356
LE	-0.743202326118249
LE	-0.897410322823688
LE	-7.08065432162289
LE	0.0657774135266971
LE	-3.28456477752392
LE	-0.12881202002502
LE	1.77883051392462
LE	-8.53850011476182
LE	-7.43193252457988
LE	2.88763719557905
LE	-3.49649515338573
LE	-1.57479639092206
LE	-0.699662819971465
LE	1.04850398203117
LE	-2.32945663414522
LE	-0.217690773546568
LE	2.11739348276155
LE	4.00382075755853
LE	4.48866024102035
LE	2.89665972822365
LE	8.68171624416048
LE	1.44144147903929
LE	39.1289636869919
LE	-1.41058216879975
LE	1.00799624875901
LE	1.52357081614581
LE	-0.963861724835396
LE	0.873105925636401
LE	0.270685815144517
LE	-1.8816936091242
LE	-0.307330961756679
LE	0.21024597691968
LE	0.195237903136871
LE	0.366879789770425
LE	-0.339646384984586
LE	-0.383468297109228
LE	0.86983747937194
LE	-23.0734939942195
LE	-75.5865630926711
LE	0.536419432427327
LE	-0.159823206933897
LE	20.6590259954208
LE	-13.4059273304216
LE	-74.9427452815537
LE	-175.780236503501
LE	-0.779097988040283
LE	-21.8176113296516
LE	-3.40634685262265
LE	-1.79805854138903
LE	0.0336104398321071
LE	-14.5522504889693
LE	6.09211150942956
LE	-20.3285711979242
LE	3.35945419907484
LE	0.534813122409997
LE	2.04795665753388
LE	1.91248429427277
LE	0.280760833672418
LE	0.583847554958628
LE	0.523903073020345
LE	-5.12209927509079
LE	6.41474148476373
LE	1.62845830813374
LE	0.52066852677785
LE	0
LE	-1.70444642928863
LE	0.0810673122023829
LE	-8.8316799948736
LE	-0.0665081292173828
LE	1.9248680707772
LE	1.24167912685241
LE	0.484194884976035
LE	0.0576490337009474
LE	1.34218033206679
LE	1.7436770177005
LE	0.332014250741798
LE	1.6446527823233
LE	0.714781637117104
LE	-1.64018860490201
LE	0.592796938187808
LE	3.98395503137794
LE	-0.243783640919791
LE	4.36710539250532
LE	47.1610951054184
LE	-0.666806142079404
LE	-0.849435324522532
LE	-3.01970628532966
LE	1.15188762926787
LE	-7.71103681025257
LE	0.370850502772367
LE	-2.74291971435969
LE	3.73900378784388
LE	0.872045920731118
LE	-2.81973761991023
LE	-3.13864503344259
LE	-1.6734693280965
LE	-1.60685086967305
LE	0.708655155699157
LE	-0.284584376318144
LE	1.61381412753077
LE	3.79898623916027
LE	0.385680775455973
LE	15.6340771330312
LE	0.619762603938477
LE	0
LE	-0.296118982758498
LE	0.940588694853691
LE	0.659402593911899
LE	35.4659241125093
LE	3.68823793792502
LE	-1.50175570372917
LE	-13.1704088932948
LE	2.50976612838337
LE	1.0592895971307
LE	-0.0450818781225613
LE	-1.64611925514101
LE	-223.567629592042
LE	0.298750174447616
LE	-7.19514720384681
LE	-94.0916568792131
LE	-2.22645922885928
LE	-12.1826328967954
LE	1.1280588662705
LE	1.87827156199674
LE	0.959465418518252
LE	-1.77960164884238
LE	8.65110998969304
LE	0.0238186784912754
LE	3.46330580587289
LE	-0.388461252629096
LE	-0.61000882978476
LE	8.88327589803958
LE	-0.197140285047439
LE	-6.18819832981416
LE	-0.332076223845916
LE	-1.90757477262157
LE	-4.06594714135647
LE	2.24178798273957
LE	0.0161649838541396
LE	-1.06870149122207
LE	-11.5752160413227
LE	0.0184593795654976
LE	-1.41959154418102
LE	2.42218443728559
LE	0.955349793535915
LE	-0.969567334738202
LE	0.0613253232598352
LE	1.29189517314272
LE	0.600242965138425
LE	2.15092568078441
LE	0.334842829307228
LE	-0.693073080337135
LE	-0.0701247395144993
LE	0.0113258100463914
LE	-4.14883126711211
LE	2.04177957703389
LE	-0.347420950993085
LE	-1.93929061365247
LE	-1.36094240012849
LE	-2.39758770037723
LE	1.90979616567863
LE	-0.0961354481923161
LE	-1.44179101853461
LE	0.605381221076625
LE	-2.00766193763311
LE	2.31080602910094
LE	-0.430172253154745
LE	0.678577253325143
LE	-0.46239857208281
LE	1.86631248613679
LE	-0.615062945589173
LE	-1.17653164174717
LE	-3.61654006156749
LE	4.68102829976395
LE	-2.30200797523166
LE	-5.59529587955631
LE	-1.20595396307771
LE	-0.394551135754537
LE	0.221806936577953
LE	-38.3418203412181
LE	-1.59305139565752
LE	-4.28981453013904
LE	-5.9575493459621
LE	-0.664822075746204
LE	3.56029085546166
LE	7.17461477406885
LE	0.369534573711505
LE	-0.0774986325981707
LE	-0.379811203503275
LE	-0.261258154489851
LE	1.52867981165762
LE	-11.2532703179517
LE	1.4226615310922
LE	0.290937676297639
LE	-16.4333036907816
LE	-1.75723527072173
LE	16.9553710298945
LE	-0.339040076688608
LE	0.727586322878621
LE	2.41689031063317
LE	-0.868842318302399
LE	-2.29107377302132
LE	-14.1057082584607
LE	0.172901361985674
LE	0.200005460651996
LE	7.1117499042166
LE	-0.595111889180048
LE	-1.1042186799739
LE	-2.14358740716824
LE	1.93431842180336
LE	-2.24612324958748
LE	0.861810902573818
LE	1.43996774658871
LE	1.82722494669467
LE	0.317029083076985
LE	0.626988584943164
LE	1.00215337719048
LE	-161.738934727312
LE	4.0475412404539
LE	-20.174478784598
LE	-0.163989171876353
LE	-3.0871895408327
LE	27.8687887331205
LE	1.60850666172934
LE	-70.425743049226
LE	-0.433967107479935
LE	-7.6337108150488
LE	-0.322301062196232
LE	0.951356286202768
LE	5.62905883725448
LE	-0.0892805028004795
LE	0.0608488029586865
LE	-0.0745373720324973
LE	0.00410732238325716
LE	-770.442727487036
LE	-5.75515178766078
LE	1.22127825068834
LE	-2.13227071289983
LE	-0.479982934077803
LE	0.352636163235867
LE	-1.87521774076395
LE	0.103155828161376
LE	-1.17144445719979
LE	1.36574777639155
LE	-6.36770965773159
LE	3.01249311448211
LE	2.82810283178491
LE	-0.0121184924644277
LE	-0.671670454469697
LE	-0.328389232654023
LE	-1.09173600224424
LE	0.0807584001109575
LE	-2.07777836583076
LE	0.327800591587471
LE	13.0483289587188
LE	-0.800793325097463
LE	1.5558410328781
LE	-41.0822069022468
LE	4.81432876861406
LE	3.98274642013475
LE	113.743052611518
LE	17.0395320934859
LE	-1.54676022602785
LE	16.8889274365869
LE	0.14239742856717
LE	0.14885107623687
LE	0.287131482428602
LE	-0.925849927105415
LE	0.012645583223619
LE	0.12042333567634
LE	-303.143236544203
LE	0.577374010231186
LE	-1.32088648226037
LE	0.266958651788453
LE	-0.807919213363812
LE	-0.285944655033467
LE	6.0291919077685
LE	-0.0235361572634073
LE	11.618219652377
LE	-0.37689555021938
LE	-1.87522036134442
LE	-3.52979835010874
LE	-0.72735203295881
LE	-0.970402533340874
LE	-9.08549961828109
LE	-2.29223359718874
LE	8.47176276049372
LE	8.67167059267443
LE	2.75235730189683
LE	0.147614909734357
LE	-20.6451428232733
LE	-6.78795733002892
LE	-1.19573889416459
LE	0.222500509283253
LE	155.556915158166
LE	-0.924360854975733
LE	-0.239620027814032
LE	-0.656043202332899
LE	0.00845527841650521
LE	-2.1196669586577
LE	-0.0515330124948796
LE	2.36606543618883
LE	1.28543545702957
LE	-1.03607514544382
LE	-5.95060281805115
LE	-9.93514203495449
LE	0.768834563179332
LE	0.107443316077007
LE	-2.77754676910458
LE	0.0312977486700127
LE	-1.51078532981023
LE	0.988150097449828
LE	-0.843159490522465
LE	-1.09324041105806
LE	-0.583812651669206
LE	0.512237903815918
LE	-0.404376412665678
LE	-5.69720474453014
LE	-19.7196184155952
LE	-0.930491165361747
LE	-3.40364230871222
LE	3.13043175554449
LE	-0.240509048623284
LE	0.748520255152347
LE	8.99925960094969
LE	-10.06335172293
LE	0.302652501837527
LE	-3.68892354129793
LE	2.2125094027562
LE	-4.23133759566095
LE	-0.0107377047988078
LE	-84.2417123363896
LE	-2.10619835582976
LE	3.78861517624764
LE	4.27025076987151
LE	0.210928542249062
LE	-21.1695856725282
LE	0.151480620215479
LE	-0.421640298262921
LE	-0.651351200890607
LE	-3.43880980070396
LE	0.025964294770358
LE	-0.263264387749914
LE	-0.1989506724311
LE	-3.21773544223321
LE	0.464797923270534
LE	816.706421425074
LE	-2.54509912479805
LE	4.91197904087869
LE	-52.3317314836592
LE	-4.32256527802304
LE	-0.458024368064264
LE	-2.82902055214053
LE	0.952441195702505
LE	-0.297636852377804
LE	-1.36596300087639
LE	0.154084889153578
LE	2.12373542228434
LE	-9.43043667930234
LE	1.26818232093361
LE	0.827958880144417
LE	0.940708489674013
LE	-14.3252406524485
LE	-1.83220144758573
LE	1.38649692346196
LE	-9.04457533879075
LE	579.213205776274
LE	3.49653861494464
LE	-2.58501499793257
LE	-2.10778366031152
LE	-0.642199622137336
LE	-5.08181169464696
LE	6.68194341763492
LE	35.1024961748645
LE	0.127930131821726
LE	-6.63320743920183
LE	1.91154086817953
LE	3.25777998385897
LE	0.444587945852965
LE	-2.44535902943867
LE	5.1671528500157
LE	-0.726776190880702
LE	-0.561244548200469
LE	0.830370931051629
LE	-4.60554800170406
LE	151.27483571704
LE	0.784276538177107
LE	0.444511450662356
LE	-1.27968037059893
LE	0
LE	-4.33056292730603
LE	-1.4307495700019
LE	-2.39149709181316
LE	0.0555281625061701
LE	-2.05795880229313
LE	0.127709902977649
LE	-10.2212099803042
LE	0.679312826248122
LE	-4.28214396514411
LE	-11.4461526264066
LE	1.65308608577298
LE	0.25130978570132
LE	0.124159283870596
LE	-0.184745268356893
LE	1.29879847871154
LE	1.38303064252308
LE	-1.5227116416268
LE	0.0067572365213628
LE	-16.3753642233776
LE	-0.853127611857467
LE	0.409722718970613
LE	0.801228529467264
LE	-3.90980020383291
LE	2.21244686901132
LE	1.19580501106914
LE	0.417390797922597
LE	-4.10242554732878
LE	-4.61517288176095
LE	-2.65270222955534
LE	-36.5055677857891
LE	6.33827669305794
LE	12.3030507347721
LE	5.54222292077824
LE	-0.918269670939672
LE	-27.2016393342073
LE	9.05448444830703
LE	1.16647823670461
LE	11.6746211485446
LE	8.13636611975097
LE	-0.426318992778242
LE	-5.50553348571707
LE	4.08948410976167
LE	-4.3085833179462
LE	0.111507043803843
LE	1.22237902874907
LE	0.909864706170887
LE	0
LE	-1.35066836857073
LE	-0.138529957593333
LE	5.88622401144746
LE	1.94112757016706
LE	27.0004668263377
LE	-108.959001118152
LE	0.0634738667052029
LE	-3.75998206847801
LE	5.3573103706035
LE	5.1065295441122
LE	20.381370061994
LE	38.5178755562181
LE	3.31126807354106
LE	4.6455562339566
LE	0.193050730689468
LE	-0.263778237007077
LE	-1.75257505900519
LE	0.396204590727551
LE	-0.0742673802540144
LE	0.43285031667538
LE	2.02944446332931
LE	0.729830541424889
LE	-0.872378298101337
LE	3.17197185336751
LE	-1.68754600741631
LE	6.36563544079
LE	-3.63235212889992
LE	1.22360211032711
LE	-3.00061363093892
LE	11.5826142866885
LE	-0.701386778587303
LE	26.4261491967202
LE	-0.243487396353426
LE	1.19316429564415
LE	-1.0421988157138
LE	-1.59034949484255
LE	-0.820999645080317
LE	-0.870084559861969
LE	-2.79793194493251
LE	0.0342888058241686
LE	3.81983876498728
LE	-16.2787588180579
LE	-3.04403979389506
LE	16.8733788287042
LE	3.10566288833121
LE	-1.16385521790178
LE	1.87588018182047
LE	17.368351206988
LE	-7.61870980768878
LE	-0.0388009815640231
LE	0.826166952595432
LE	-6.25993919286671
LE	-0.075031603688718
LE	-116.369797235952
LE	-0.452223644154509
LE	-1.45418701278503
LE	-2.48518006232363
LE	-0.192166140070245
LE	2.25745964990987
LE	0.444685816146667
LE	22.8585547200214
LE	-7.52109594280183
LE	-0.098437927509973
LE	3.57278572949605
LE	-3.04073640390779
LE	3.68960834175519
LE	0.356166390104759
LE	1.29603193757837
LE	-0.533091654234529
LE	-1.19530796264345
LE	-0.0464638483456701
LE	-1.44882247530105
LE	0
LE	0.874606802240852
LE	-3.41297729407449
LE	0
LE	5.47141832516547
LE	-0.181286647491825
LE	0.440124557085193
LE	0.573911753238656
LE	0.0967621543691864
LE	-0.085640073703017
LE	0.21207212301541
LE	-1.08719144798468
LE	-0.699438921613833
LE	-2.07067588753917
LE	1.29611064741589
LE	6.82920789785618
LE	0.272136473060754
LE	1.00941887874233
LE	-0.648052702843241
LE	0.00838344096142109
LE	-0.355089213142232
LE	-3.08083830927273
LE	0.23035416981037
LE	-0.658995186155055
LE	-0.0372661570335776
LE	-5.04126883998555
LE	1.56273585720403
LE	-2.3691162687782
LE	-2.58986802023756
LE	-0.757429435881573
LE	0.0329111915309842
LE	-0.832979897982606
LE	-0.96401948187523
LE	4.93010437552192
LE	-0.158687852925322
LE	0.214009269109074
LE	0.0588258273295721
LE	2.41367122641481
LE	0.211120098127631
LE	-1.32724536014257
LE	-0.48528747948726
LE	-53.3961178421264
LE	-16.3311230911893
LE	-0.115699098930372
LE	3.37746247538557
LE	-0.0855296903212425
LE	-6.27287767229338
LE	0.0790400256912163
LE	-7.07083958772965
LE	2.34570530214102
LE	27.5171389211529
LE	0.883677546805156
LE	17.6216088597812
LE	11.4965786707093
LE	0.186535309168747
LE	0.0763750123212292
LE	-12.5409485876413
LE	-0.970470693394494
LE	0.171056704446676
LE	0.223165887591373
LE	-0.843204570718077
LE	-1.09297206703437
LE	0.437070037088114
LE	-6.01700064249434
LE	-0.286698613113736
LE	0.112438681596396
LE	0.341505046014307
LE	-2.96331784893055
LE	1.00856794324091
LE	0.158377851478981
LE	0.190075626251767
LE	0.00688266563570246
LE	-0.280200306449731
LE	-0.206322444754645
LE	0.339486627260027
LE	-10.6954517591517
LE	-7.14319419835042
LE	0.498681857588885
LE	-0.190958598596472
LE	-1.13122985409686
LE	-0.719328143706846
LE	-0.945363038034097
LE	17.2869875551907
LE	0.625844249019754
LE	1.2629578036775
LE	0.903617088501431
LE	-0.30071820839324
LE	2.43476714818451
LE	0.0946212695068968
LE	0.232382158860212
LE	0.396176914546204
LE	0.939739865446364
LE	0.499132778266697
LE	-1.0508678575626
LE	-0.386146413736891
LE	-0.397750375937552
LE	-0.0973873188526615
LE	1.89340627031066
LE	4.70428018998815
LE	1.51922610081669
LE	0.236681069070689
LE	-0.34144629212198
LE	-432.326733407441
LE	1.08753732962532
LE	0.189441789611176
LE	0.443214728969317
LE	-0.396177295785095
LE	3.1776426293088
LE	1.70779347937535
LE	3.50677185534167
LE	0.27717641295101
LE	1.56519682802593
LE	0.42349155913022
LE	-0.149453344963437
LE	0.186746407651847
LE	0.458548150345929
LE	-0.163571292727593
LE	4.10202703980758
LE	0.313071301667135
LE	-0.250105823736838
LE	0.271668758077142
LE	0.128103940989546
LE	-0.0933189094903855
LE	0.777145923149407
LE	7.42222432224095
LE	4.61323810842852
LE	0.637140162764123
LE	-0.00832493218119495
LE	0.103339963183492
LE	0.270874781278563
LE	5.61699596329005
LE	-0.240072897406025
LE	0.08857710944477
LE	-1.0247591497999
LE	0.525239910728813
LE	4.63663550013643
LE	-0.535733591006852
LE	0.327114533491832
LE	0.176377368679306
LE	-0.0189911939387996
LE	-0.572378478722077
LE	-2.53373458443138
LE	0.875132891648
LE	0.722111526707149
LE	-0.488187272427962
LE	-0.337267328707074
LE	0.317406004522307
LE	2.31081297483463
LE	1.46689377952567
LE	-2.368699426176
LE	-4.79460878379912
LE	0.714845972428414
LE	1.97579821931486
LE	2.61845515983663
LE	-6.25140429182569
LE	0.781545902664846
LE	0.0408091618775057
LE	-0.65958757864398
LE	-1.13263085724969
LE	-0.59267781349375
LE	-2.83773042734179
LE	-0.0592640279546864
LE	0.992892452224364
LE	-2.31522135348477
LE	-0.206109014767963
LE	1.62137344542324
LE	0.19209981284791
LE	-1.04724118960636
LE	8.8432791283099
LE	-7.17303719023447
LE	0.209344991623531
LE	-14.9035209064242
LE	-0.536070242739588
LE	1.47714748457261
LE	-0.888246676458564
LE	1.87889388495001
LE	0.348869468844997
LE	-1.49154815060049
LE	6.19953156676183
LE	0.051901599798481
LE	-3.33484921636869
LE	-5.41923560322496
LE	1.37535648393013
LE	0.945710583738517
LE	1.04129561509409
LE	0.0994238070978968
LE	-1.8522116045373
LE	-0.327635913147494
LE	-0.877345921883466
LE	-9.31517770807414
LE	2.02318214955469
LE	-10.7320309876443
LE	0.0495404201382386
LE	5.60633387890273
LE	-3.09863553523658
LE	-1.34297058914021
LE	-0.765062815304989
LE	1.17171864492945
LE	-5.74766076501644
LE	6.85847823951992
LE	1.46728435277177
LE	0.163831905905149
LE	-0.258158488876318
LE	-4.05331871984589
LE	-9.8361541823208
LE	4.97806968201431
LE	-11.4521542561695
LE	5.74845137267022
LE	-0.353224816877838
LE	0.241575452260144
LE	0
LE	-1.34731859242169
LE	-0.952395103731408
LE	0.0436854640000095
LE	-2.61148695533544
LE	3.10863616541817
LE	0.339917264471104
LE	2.43814869624586
LE	0.32605088732344
LE	-2.46645759002383
LE	2.70687722633991
LE	-0.830973148258037
LE	0.128563900237434
LE	0.198080827492953
LE	0.201056033345825
LE	5.77810208873196
LE	20.9543007072228
LE	1.96457324042132
LE	-1.441715625189
LE	1.06331627902349
LE	-0.0675274681924371
LE	3.60004723355974
LE	-114.740837335178
LE	-0.337143073814604
LE	0.200581553978695
LE	1.05224629107819
LE	2.00064222462759
LE	11.0725680995049
LE	0.326733754139974
LE	0.0678600555789302
LE	8.58056978078829
LE	-1.35137761150974
LE	2.64839517042148
LE	7.6870182956989
LE	-0.728929876374334
LE	-2.37975533778769
LE	-9.34296770394733
LE	-1.28976855538671
LE	1.46106470421629
LE	-9.08813127493979
LE	-0.464816777868416
LE	-0.231970804690535
LE	-11.903116801705
LE	0.472990498221638
LE	1.83661973657443
LE	5.64206110708251
LE	-1.44126635951966
LE	-1.75143946302345
LE	-0.139973982792202
LE	-1.142046360837
LE	-0.705210696486308
LE	-0.0285894380778438
LE	-69.4225209187719
LE	0.635445874885752
LE	2.51407368534456
LE	-1.03334801243905
LE	0.389612218415554
LE	-120.389157372819
LE	2.18928202737971
LE	0.593036964416928
LE	-3.01607317876999
LE	0.236751962978484
LE	-0.212789221235874
LE	9.37217629154597
LE	0.516363440088567
LE	1.01102595402623
LE	56.5079960258433
LE	0.647597400244549
LE	-0.469238994203353
LE	0.771652948969654
LE	1.30469640949049
LE	-2.93283770667842
LE	75.5150748148398
LE	-2.64193045917666
LE	-2.20336263246752
LE	-8.5614155194557
LE	1.16034834001805
LE	0.722970086409695
LE	22.4445505950663
LE	8.2515178090734
LE	0.266836664054833
LE	16.9791634687809
LE	-7.94318686636857
LE	6.71029702767365
LE	-0.797594512201523
LE	-0.273535672735922
LE	1.62581668562808
LE	0.544277117659989
LE	1.15057513664325
LE	-1.80666683069783
LE	0.402902099656898
LE	-3.61183356602168
LE	-1.61398010373621
LE	-2.53942035513658
LE	0.334716189029094
LE	1.33069415225602
LE	-0.338432871746467
LE	0.788761659850828
LE	0.072574704549125
LE	-0.0271575460208868
LE	-0.978491056082139
LE	1.93479223088162
LE	-8.82803513627459
LE	5.57384408234117
LE	0.859209834580563
LE	0.684845313980628
LE	1.06174255462929
LE	-0.288269525057169
LE	-0.92639207410531
LE	-0.295087421499234
LE	0.93159363824488
LE	7.19582957428838
LE	0.226639739794607
LE	-6.1464061369755
LE	-0.117961869801627
LE	-0.867071691783216
LE	0.188051333496174
LE	-2.55373303010715
LE	11.2656417539668
LE	0.158774618323143
LE	-0.325579399509359
LE	-4.77745491898832
LE	46.7151083426962
LE	2.2881904820652
LE	-10.5439873881323
LE	11.721932181587
LE	10.2280396028229
LE	-4.90589459173227
LE	16.8398266763994
LE	0.370282706544965
LE	-0.360585443591053
LE	-93.3581507554
LE	-0.927122930966106
LE	7.14080735513493
LE	0.274804247132628
LE	2.00871440310965
LE	-3.00692647023921
LE	-1.08765420442986
LE	-2.32106285923393
LE	-0.793005945182562
LE	0.540944696283702
LE	2.17834878871019
LE	-0.818258494773843
LE	-5.26462689238148
LE	-1.49776135574539
LE	-2.73436545346867
LE	-0.872944878417144
LE	-36.2652799508712
LE	0.791040085373532
LE	9.07849948138912
LE	0.0429367082016155
LE	54.4764447998141
LE	0.415280512196391
LE	1.36419996395414
LE	3.30805448713469
LE	-1.1280151191049
LE	48.0456121594534
LE	2.15593607081783
LE	-2.23030320052804
LE	12.5228627789968
LE	0.10888684410581
LE	-0.28484475444398
LE	-0.248276058965605
LE	-5.4418272651215
LE	78.7160813154851
LE	-7.35241039581399
LE	6.05520312173276
LE	-0.792600894913468
LE	-3.24735322889148
LE	-2.49272704008797
LE	-1.21167243958005
LE	0.0259650907934134
LE	0.435537394758895
LE	1.12916340970692
LE	-0.891778098439512
LE	-1.01549489945486
LE	-1.49856503783508
LE	5.55832926550513
LE	0.377624143229875
LE	-0.148490227829957
LE	-1.10825827539094
LE	-3.38275064344187
LE	2.6140634769043
LE	-23.7695106880533
LE	0
LE	1.25966036796822
LE	-2.81467225990849
LE	-1.6383624140483
LE	-6.3168544847707
LE	0.489767349619917
LE	-0.437212568141739
LE	0.0595501592566214
LE	0.411529000700844
LE	-3.10089061216465
LE	1.91161003677059
LE	-0.855448616368784
LE	-0.394811804707056
LE	-0.676350014172687
LE	-0.209700273361774
LE	2.36749726982058
LE	17.63730481735
LE	0.242060124351294
LE	16.8458271365297
LE	1.85353821420041
LE	2.62136520420884
LE	-23.7795970517758
LE	3.10534672669146
LE	-9.2222864507745
LE	4.99461119327687
LE	48.4780067165151
LE	9.23736985476344
LE	8.380145121447
LE	0.363838803699186
LE	-18.1945618199999
LE	-0.325669220652713
LE	1.1922963757548
LE	4.90430498375217
LE	-0.737686716249779
LE	-0.418793700972208
LE	-0.26521937338235
LE	6.48981038986248
LE	-14.3503357667812
LE	0.0491627136869924
LE	7.07201391394111
LE	3.0493377216176
LE	1.15836317065784
LE	8.72997805080853
LE	-1.0899552186456
LE	-5.00146239429505
LE	12.5835246679094
LE	4.54689550496258
LE	1.54492190813768
LE	41.6810232956263
LE	-2.68913905908133
LE	-0.0270957615387393
LE	0.700658101850684
LE	-0.64168840355153
LE	19.5278635263595
LE	12.5320334613067
LE	-1.63423903266924
LE	1.73646839876585
LE	0.446223397352995
LE	-3.76666140663132
LE	-2.16175717047841
LE	-1.00683684948907
LE	-1.56450832104289
LE	16.7090937149398
LE	7.92190343965581
LE	-4.36757505433642
LE	-0.113933874402793
LE	-0.622414899762041
LE	0.323590056721712
LE	-1.05008340598376
LE	-17.8402024838279
LE	-1.08553340621703
LE	-0.811458402274568
LE	-1.75094466428465
LE	-10.8794937192596
LE	-1.88361873944007
LE	0.411084541821043
LE	-0.178722595941659
LE	0.0378381936238827
LE	2.63741261773886
LE	-0.415911131509828
LE	0.308663630037691
LE	-3.85290864042499
LE	-0.301609721992655
LE	13.8910671792056
LE	-0.959956747443391
LE	-3.56671437622685
LE	0.850585244492344
LE	-0.217901588060896
LE	1.73100170352535
LE	-0.188741793168368
LE	204.477141502328
LE	-0.168334308624003
LE	-0.33947979793325
LE	-2.16196438556722
LE	1.79025809323057
LE	-1.43696051583096
LE	0.568707080874997
LE	-1.55119956423863
LE	1.45080233195652
LE	-29.7934454631902
LE	13.1181960594133
LE	4.7202787696426
LE	1.97191855725905
LE	-0.0353891099330371
LE	0.15791193720482
LE	-1.19669145719038
LE	25.1151502572542
LE	-5.65530008937501
LE	1.30040416673575
LE	-2.60113469502031
LE	-0.551146113099314
LE	-0.492279069215605
LE	-2.60990315071779
LE	-0.140082919308875
LE	-0.268061930970946
LE	1.72322689791502
LE	-2.15587585926284
LE	1.24870295190387
LE	-0.338211116095831
LE	-1.72637943508529
LE	8.01525521184141
LE	-1.1129573085597
LE	-0.335000124999544
LE	0.600164085936014
LE	-1.18192457453432
LE	0.00754484741153061
LE	-1.05339205724387
LE	3.51889200846938
LE	-0.0641020918978484
LE	-1.27741359080553
LE	6.04847955414511
LE	1.42946526685657
LE	0.0131347226274743
LE	-1.29238225919375
LE	0.735372023612167
LE	0.111031639828408
LE	0.604781191030748
LE	25.8587436356152
LE	0.0590604140382004
LE	0.35321691620065
LE	-0.368583656024317
LE	-0.74937502466501
LE	0.0791028919513331
LE	12.2080190083238
LE	-0.674863490222177
LE	12.5071064937458
LE	-0.414796543733956
LE	0.00724168450414164
LE	-0.599151271028503
LE	-3.5169326602687
LE	0.242114701323477
LE	-0.357154546248145
LE	-0.114425370474928
LE	-12.8357339821013
LE	0.245106793767443
LE	-32.7008068082536
LE	0.656210503505866
LE	-0.348209150990272
LE	0.468541209843207
LE	-1.22649320721621
LE	0.930718640018364
LE	0.346989682314199
LE	-0.0488220105024904
LE	0
LE	-1.5431729764052
LE	-12.172380903803
LE	1.22169837915581
LE	-1.6959703161434
LE	-0.21089581356666
LE	-0.14174612034725
LE	-3.06779627733905
LE	0.660476740092883
LE	-0.832567170701241
LE	-0.552054214782521
LE	0.262496450091972
LE	1.16292890091477
LE	-2.27915066408924
LE	3.66228002002566
LE	-0.17747563045126
LE	7.04204315513266
LE	0.231784061342605
LE	1.2438636640921
LE	0.0303023197189228
LE	-0.0019077729329664
LE	-1.46128415922751
LE	-1.45726029511576
LE	-0.881466259952705
LE	-0.702700511797509
LE	-0.286157843567135
LE	-0.274229886074929
LE	0.835955820618975
LE	-0.63840473106428
LE	0.21300007578126
LE	0.380383426012861
LE	0.652604495636763
LE	7.81466397837471
LE	-4.25709356546428
LE	-0.0973729523542009
LE	0.0791972710477117
LE	-2.53982934494086
LE	-0.0684301060920861
LE	5.796656481893
LE	0.95065174375688
LE	0.0772211206259538
LE	1.74600666481619
LE	-0.0253860823484789
LE	-1.08336552902214
LE	-0.428048259369585
LE	1.32342247668397
LE	-4.97246881077229
LE	-0.995022503754879
LE	-0.627451182812455
LE	0.728413387573768
LE	3.71067370584955
LE	1.02359813128205
LE	1.76193768005586
LE	1.37077913471495
LE	-0.0577833747987799
LE	1.92706844317461
LE	-0.706974435264638
LE	3.30454606954404
LE	-1.86217867440981
LE	-0.0812423695375335
LE	-4.58389147234151
LE	-0.0788284950168967
LE	0.356748230074641
LE	-0.726728774356648
LE	-2.53896641324223
LE	81.1699761276145
LE	0.585636760543155
LE	2.69164901632928
LE	-0.236048551187244
LE	-1.57127024942635
LE	0.292831083858254
LE	0.170236421146191
LE	2.27520580623247
LE	43.305971348044
LE	-0.170924156026833
LE	3.09271551547503
LE	-0.540825461267301
LE	-0.217048965222832
LE	0.136758297102566
LE	1.58040279100105
LE	0.153645563403543
LE	2.11999378264865
LE	12.6505013448949
LE	-0.112445019414256
LE	0.774523524839521
LE	4.03215054184611
LE	1.99065755242144
LE	-2.54018893386246
LE	4.44722422347907
LE	0.529003514631214
LE	-0.804223585302049
LE	-0.21134546042109
LE	-0.376436716360212
LE	-2.03547465372558
LE	-0.720572464398195
LE	0.521241247342979
LE	0.302244541605606
LE	-1.72126522230164
LE	-10.7104679351121
LE	3.79212890635579
LE	-0.131176669642112
LE	1.4918456096865
LE	-1.12674138156826
LE	-4.12117415644814
LE	0.0123967104660376
LE	-1.0222573107088
LE	-0.772944466383571
LE	-0.738191023918902
LE	0.0195976087114077
LE	0.468431960027802
LE	4.66216151884156
LE	-220.679865240326
LE	0.732496228893739
LE	0.418458544878658
LE	2.36346837723373
LE	-22.1422537176883
LE	-1.42435637443858
LE	-1.4661262568224
LE	-0.310167275886224
LE	0.467338039869337
LE	92.8742506854598
LE	0.0511423487876456
LE	0.376000133626537
LE	11.5769414242728
LE	19.0791558642501
LE	16.7783567431178
LE	0.980294444223689
LE	0.323247075457666
LE	0.711571571921099
LE	160.69258934055
LE	-1.17680489961908
LE	-2.31079897645364
LE	0.722499715918916
LE	1.30930432660391
LE	4.63985061668968
LE	26.4593138655093
LE	0.977434845239058
LE	-0.925464277203464
LE	-0.880473599851793
LE	-27.7625648962007
LE	-3.89338086966862
LE	0.766270994389116
LE	0.721555390584506
LE	0.105952755320022
LE	0.311116956921983
LE	0.448778135469202
LE	-0.524519159015766
LE	-0.518962803914857
LE	-0.192817528647912
LE	-0.111537945595238
LE	-0.838495352347062
LE	12.9462164128659
LE	-0.883764914833378
LE	-3.27313470471203
LE	-0.0271257783817233
LE	0.328799551149868
LE	1.79567712076372
LE	-4.09655995523057
LE	-5.29210318834206
LE	-49.4889657703548
LE	-2.12330257654207
LE	2.1252387133781
LE	-1.25087267430331
LE	-2.13081681106224
LE	5.5589742865368
LE	1.25421536876888
LE	0.210055565487661
LE	-2.22468792487292
LE	1.42526859844436
LE	526.353528306957
LE	-0.568662650504607
LE	0.0759877029182622
LE	0.122138269987329
LE	-0.00451569364857325
LE	5.18991559078151
LE	-0.566828995763077
LE	-10.9893420264485
LE	-2.35849295894637
LE	-24.6486960735241
LE	0.668100286551113
LE	-0.194560304459691
LE	-0.408608842567559
LE	-2.01975378006882
LE	-2.52842516351712
LE	0.88116914647637
LE	1.0763595675502
LE	-0.242121070280959
LE	1.57020283162375
LE	2.7374723305953
LE	0.159245572245068
LE	-0.946987448123954
LE	-50.6177346918842
LE	0.306941243028451
LE	-15.5912739104359
LE	1.09333275778845
LE	11.9505135266524
LE	-1.1315056726633
LE	0.833064532911577
LE	-1.01961059182302
LE	-0.584271751207122
LE	0.268976263674494
LE	-0.814064590781119
LE	-1.20657849814777
LE	-250.743109228375
LE	-0.775449488552551
LE	60.0261137985685
LE	0.465881357102324
LE	0.218085125633826
LE	-0.42682602267115
LE	1.38635725562919
LE	-1.93702231412934
LE	-0.140266742512626
LE	0.281554601770168
LE	-1.72164186293869
LE	0.283179668372949
LE	-3.60452694756864
LE	0.470420340831058
LE	-2.47890436098625
LE	0.0427584554943689
LE	1.74692041864084
LE	5104.76750998539
LE	0.852856843478414
LE	-0.025567263047587
LE	0.503173037215595
LE	960.250652454611
LE	0.0536111023248898
LE	-2.21373360607498
LE	0.192393503809235
LE	-1.93470958647929
LE	-1.99569381047641
LE	-4.39400920880156
LE	-0.249608586648545
LE	-4.66889598598154
LE	5.02645981957498
LE	0.37702496024507
LE	-0.25125015310102
LE	-2.11730873314991
LE	-1.2454558824601
LE	-0.82799337488723
LE	-0.468285303155576
LE	0.290718658033255
LE	0.364775784656654
LE	-1.98180450204637
LE	1.10038611591724
LE	-1.76187847628427
LE	1.0525673526433
LE	0.233908500310723
LE	0.721003002519447
LE	-1.19432518911407
LE	-0.330226996502594
LE	6.51920329484166
LE	0.0458432425825867
LE	-1.6334053125052
LE	15.8760440222655
LE	0.900558268967096
LE	-0.926078180120114
LE	0.533811531380455
LE	1.02606594917758
LE	-108.964421040495
LE	-1.47446011365231
LE	-0.394648602516334
LE	-5.88433302406957
LE	37.3226748227443
LE	-0.0999694735915543
LE	-17.0636793770484
LE	-1.06526907358679
LE	-1.33850085569141
LE	0.263956246849799
LE	-0.340949221401379
LE	9.75092307096515
LE	0.555454237043104
LE	-0.0948374177357336
LE	-0.0940895578213009
LE	2.98440887679199
LE	0.716781139002629
LE	-6.03867968682431
LE	-3.84444881347071
LE	-52.8386521804376
LE	-0.0843475112625138
LE	3.40772154969481
LE	0.117584352561427
LE	0.0649836221441584
LE	0.419359059814998
LE	-1.62707676887741
LE	-12.3513932994082
LE	-0.451718980500495
LE	-0.94282234914548
LE	-0.775403803578318
LE	0.592574844115455
LE	6.66569251146482
LE	-6.94308627115628
LE	-1.05043921853003
LE	-3.7570141528117
LE	-0.713017984611054
LE	-0.850274418725271
LE	-31.1817164830915
LE	1.80753444614041
LE	2.95824853786313
LE	18.4355563351426
LE	1.50123898401004
LE	-2.23359185006113
LE	-0.551670929473595
LE	3.32491494675256
LE	3.74281950510556
LE	0.112438302368037
LE	0.268931008732511
LE	-1.01624110496433
LE	0.0115424116343118
LE	0.815677299033811
LE	-0.331201245563599
LE	0.703456555495713
LE	8.87064912824306
LE	0.843718934500464
LE	-5.87555937629283
LE	-2.69020436342767
LE	0.695661496622287
LE	6.37511003493372
LE	0.131187080345658
LE	-0.0579310785415014
LE	-23.3205104941635
LE	-0.219529846042575
LE	-2.1494132735965
LE	-1.54253159329866
LE	-0.269748477076492
LE	0.0450442352933663
LE	2.55168170483111
LE	-4.21242731431738
LE	0.334162708806816
LE	0.209287175938221
LE	-1.16511421626729
LE	-12.9988065292402
LE	0.386262595468035
LE	-0.830050989243554
LE	-0.0747743302439451
LE	-2.43128345604012
LE	0.108385962150675
LE	6.14161356194985
LE	-6.62388363244366
LE	0.168268496537933
LE	0.157459605666814
LE	-0.41340281405766
LE	2.27448954685184
LE	-3.1032878217846
LE	-0.201980416573029
LE	1.37878907519822
LE	0.749557070010503
LE	-188.67225068306
LE	0.0969343896352372
LE	7.95343882032734
LE	1.88663921607668
LE	0.985857842860389
LE	1.82592798989785
LE	-0.0726377114973342
LE	49.2451233527426
LE	-1.73958087993128
LE	-0.692412086730964
LE	-40.6981386406995
LE	0.0388553711309351
LE	3.66040013930031
LE	0.341116163626143
LE	-0.811138633163759
LE	0.784061087373884
LE	1.03664803846721
LE	0.828767783948359
LE	-2.82967661273525
LE	-0.0600864595500706
LE	-0.570852724444531
LE	-0.0495530594298626
LE	-2.76889721414205
LE	-1.7731709024635
LE	0.183026701924341
LE	0.565484384744125
LE	-2.26789884708522
LE	2.16592450398019
LE	1.04195246693596
LE	1.0131668968163
LE	0.638930899308214
LE	0.0512685483189336
LE	1.0808041146087
LE	-0.121697348968009
LE	-0.882217348538666
LE	5.94296813564232
LE	-1.35210437614622
LE	3.76121134384174
LE	-0.320281069205065
LE	-12.6215696171466
LE	0.226146122865066
LE	-1.05403242544307
LE	0.137573377094612
LE	-6.63230369338971
LE	-5.51888387892179
LE	-0.260203396469917
LE	-0.0989612002421839
LE	-1.43530480555648
LE	-0.361329169867277
LE	22.3645439210211
LE	0.901231236891171
LE	13.6108434331586
LE	-4.16980213839161
LE	0.254074045064385
LE	-12.2675942192185
LE	-0.0942234042389149
LE	-24.2923408646962
LE	0.898745678091984
LE	-1.20567851276471
LE	0.336150797614466
LE	2.78091174020644
LE	5.27360140012661
LE	11.3865576998957
LE	1.08354303481295
LE	-0.404134021229821
LE	7.45894739289688
LE	7.42712114936732
LE	0.575301211645862
LE	-5.48786222504287
LE	-7.79094568258026
LE	0.249172281410771
LE	0.708182952415398
LE	0.662805737971029
LE	-1.13496725259767
LE	11.457675700681
LE	0.773247191757557
LE	-0.23907701745884
LE	-4.17804143978492
LE	-0.522258564383597
LE	0.185771671338673
LE	-200.502629424414
LE	-0.640781590068127
LE	7.93002123320397
LE	1.02133773228525
LE	31.333410503655
LE	-4.38627941153867
LE	-4.28434644417417
LE	1.32875474052971
LE	0.684536093564348
LE	0.504281779300825
LE	4.01973516732784
LE	10.3504510783964
LE	0.0705444096994462
LE	2.80334989889296
LE	-0.453831476544114
LE	-12.8157331473628
LE	8.49447966693067
LE	331.097526314426
LE	2.02640609283067
LE	4.89887234790487
LE	0.239650986193669
LE	-0.848785887133967
LE	-0.609069700969228
LE	-1.59345979286732
LE	0.158414229011327
LE	-3.5962445117319
LE	-2.7397750176445
LE	1.65673354767009
LE	-45.2585328137933
LE	2.74772296529921
LE	0.579444591666195
LE	0.884754905023405
LE	-4.77481427895718
LE	0.0126136050501909
LE	-0.981544913278272
LE	3.01393813744562
LE	0.638954612230389
LE	-1.37876585996777
LE	23.0287342340861
LE	0.626857855517848
LE	0.880126894115828
LE	-2.65714428710308
LE	-0.704079044108832
LE	-25.0208669623072
LE	28.3603171670247
LE	3.53215458545115
LE	-1.82877429496461
LE	0.765596953129468
LE	0.564383378311128
LE	3.7795919889721
LE	-1.34380420092361
LE	0.20774330680919
LE	-3.58911524837314
LE	-4.74332344239268
LE	0.0533405306424539
LE	-0.809564690008179
LE	-1.04017593157827
LE	2.52174817159145
LE	0.594215353925512
LE	-0.0744040444847665
LE	-42.8748931618329
LE	-0.198708401254726
LE	-1.40301764181028
LE	9.6426394310883
LE	0.0215374106251284
LE	-3.29653684853087
LE	1.08866179669913
LE	-0.995005865478384
LE	-34.138135184878
LE	0.154175225669524
LE	0.161017666984591
LE	-0.0554376803923879
LE	3.89375449391703
LE	0.169685241913199
LE	-0.743605579054019
LE	0.413960963161563
LE	-22.0417285089002
LE	1.13724077225342
LE	2.86962404378383
LE	5.0820638705266
LE	1.22800836879932
LE	24.0113176918304
LE	-1.47445674297835
LE	-0.344161211553719
LE	0.0865175056717031
LE	-4.85092543915765
LE	-0.490527882571631
LE	0.163375728995322
LE	24.36982617297
LE	0.120011813672043
LE	54.3872366818707
LE	-33.2950903862668
LE	3.65564349625339
LE	-6.29376759764966
LE	-0.0863717935316361
LE	-6.51700815560773
LE	0.954770383538634
LE	9.98270399916575
LE	-1.33879864124528
LE	-1.68883829739329
LE	-0.649635332878355
LE	-0.210183564842358
LE	1.24269335273243
LE	-1.76416121827924
LE	0.332941664852932
LE	2.92917197908281
LE	1.64261486932331
LE	-3.19363655932135
LE	-1.00121398683951
LE	16.7144316086529
LE	1.43075597399287
LE	-0.996595844007813
LE	-0.118009226505745
LE	-1.73274997769857
LE	0.332790645029884
LE	0.629239198648242
LE	7.629876973861
LE	-2.50254259477159
LE	-2.92445333215926
LE	-4.41009411148441
LE	-11.2428322205318
LE	-1.12410548958292
LE	1.54087605423933
LE	0.0645270752309062
LE	-0.476468669313533
LE	-0.375601596919685
LE	1.64913932001568
LE	-2.17000990156262
LE	0.39420287366767
LE	-1.1329026543381
LE	-1.12233443488453
LE	-2.67243280887648
LE	5.23830876441784
LE	0.0228406958552102
LE	5.6841810472388
LE	-1.8859867213019
LE	-2.03973368070252
LE	0.386182620230902
LE	100.302431981015
LE	-0.256155924450275
LE	-8.11231691850557
LE	-0.0166852876168322
LE	3.53527435402516
LE	-3.22401579825605
LE	14.8711018737166
LE	-0.0726215794617929
LE	5.48235860288323
LE	3.33997030403762
LE	1.50376682920576
LE	-0.00594198844398987
LE	2.22680599484475
LE	0.0221532014078389
LE	-6.14331644295603
LE	-1.58101504195488
LE	-0.646058653593325
LE	1.26216746513836
LE	-0.778697035389436
LE	-12.3468579162353
LE	-1.09401276304174
LE	-3.24793472168526
LE	108.708783070592
LE	0.748371684763485
LE	-1.23013873682378
LE	1.53370352284552
LE	-1.26736584093925
LE	43.2070515734883
LE	0.527780194656599
LE	-2.96528661372455
LE	2.01237769158491
LE	4.66377679215089
LE	-0.163258370357644
LE	-3.95786205557079
LE	-0.0708900265718868
LE	-0.103635676402448
LE	15.5183031501538
LE	-3.29868414996032
LE	-1.33530686598237
LE	0.48883835481476
LE	0.414005380573188
LE	-0.568077315909769
LE	3.82208017760533
LE	-3.13781096890421
LE	2.1244644052606
LE	-0.239223504961852
LE	22.5425464372393
LE	0.493239668817296
LE	-60.9187875680738
LE	2.38247825807015
LE	0.224345515731588
LE	-0.642031206250658
LE	1.89399728461789
LE	-3.77987545654371
LE	-0.535948587572634
LE	-1.12069087043218
LE	9.12152031671517
LE	12.8314117682751
LE	0.541460132403445
LE	-12.8747322095171
LE	-1.1218101402198
LE	0.595055662539729
LE	5.56607031959169
LE	-2.18332508735193
LE	-1.16029238686801
LE	-32.6161731550288
LE	1.44503160026929
LE	-0.363420098241028
LE	1.81103444369783
LE	0.240981694174098
LE	5.26890877445644
LE	-2.8456450737693
LE	-3.00399856443627
LE	0.764579937383474
LE	0.225732533933468
LE	5.20537582484564
LE	-12.4800087413829
LE	-0.223186810495396
LE	-0.208501359775042
LE	-8.71736222546629
LE	4.59778969512015
LE	-1.14889164719125
LE	0.799176176901514
LE	9.12982741271843
LE	-0.116000898031917
LE	-4.28863680506774
LE	3.20515236771635
LE	-4.23619530358416
LE	-0.0417633262645245
LE	4.19757409081404
LE	0.608521834639514
LE	2.65118503668576
LE	0.540690940140434
LE	2.75047078178238
LE	-0.05471493805227
LE	-1.59936134038353
LE	-0.677435106828514
LE	-2.4415062156555
LE	-1.15069178695069
LE	-0.395701545343765
LE	1.10163687664715
LE	1.53173840105341
LE	-0.261100695482635
LE	-2.25644290148256
LE	1.18674489389562
LE	0.567983911498789
LE	-3.55553132657567
LE	-0.125609406125334
LE	0.96017848537691
LE	-0.966213373333877
LE	-11.7921763110697
LE	-0.186037571502729
LE	6.63787584002684
LE	-0.50353032383558
LE	-6.00136488950399
LE	0.336947423535693
LE	21.6340488922076
LE	-0.151241138258462
LE	-15.5750976266638
LE	-14.8356807851872
LE	0.0119564560718805
LE	-1.29898230139404
LE	-6.82662692552101
LE	12.6340680098499
LE	-0.147670428828942
[truncated: 52,226 more rows]
