# Supplementary material for: Cell-type-specific genomics reveals histone modification dynamics in mammalian meiosis
Source: Nat Commun. 2019 Aug 23;10:3821. doi: 10.1038/s41467-019-11820-7 (PMC6707301; doi:10.1038/s41467-019-11820-7)
Supplement: Supplementary file 4 — Source Data [file 41467_2019_11820_MOESM4_ESM.zip › Source Data/figure3b_annotation.tab]

cs	from	to	mid	minY	maxY	type	n
chr1	176887062	176888062	176887562	1	2	Hotspots	1
chr1	176977202	176978202	176977702	1	2	Hotspots	1
chr1	177024656	177025656	177025156	1	2	Hotspots	1
chr1	177078744	177079744	177079244	1	2	Hotspots	1
chr1	177110558	177111558	177111058	1	2	Hotspots	1
chr1	176806624	176807624	176807124	1	2	TSS	0
chr1	176814158	176815158	176814658	1	2	TSS	0
chr1	176835632	176836632	176836132	1	2	TSS	0
