# Supplementary material for: Cell-type-specific genomics reveals histone modification dynamics in mammalian meiosis
Source: Nat Commun. 2019 Aug 23;10:3821. doi: 10.1038/s41467-019-11820-7 (PMC6707301; doi:10.1038/s41467-019-11820-7)
Supplement: Supplementary file 4 — Source Data [file 41467_2019_11820_MOESM4_ESM.zip › Source Data/figure3b_coverage.tab]

cs	pos	cover	stage
chr1	176789608	0	LE
chr1	176789608	0	ZY
chr1	176789608	0	EP
chr1	176789608	0	LP
chr1	176789608	0	DI
chr1	176789609	0	LE
chr1	176789756	0	LE
chr1	176789903	0	LE
chr1	176790050	0	LE
chr1	176790197	0	LE
chr1	176790344	0	LE
chr1	176790491	0	LE
chr1	176790638	0	LE
chr1	176790785	0	LE
chr1	176790932	0	LE
chr1	176791079	0	LE
chr1	176791226	0	LE
chr1	176791373	0	LE
chr1	176791520	0	LE
chr1	176791667	0	LE
chr1	176791814	0	LE
chr1	176791961	0	LE
chr1	176792108	0	LE
chr1	176792255	0	LE
chr1	176792402	0	LE
chr1	176792549	0	LE
chr1	176792696	0	LE
chr1	176792843	0	LE
chr1	176792990	0	LE
chr1	176793137	0	LE
chr1	176793284	0	LE
chr1	176793431	0	LE
chr1	176793578	0	LE
chr1	176793725	0	LE
chr1	176793872	0	LE
chr1	176794019	0	LE
chr1	176794166	0	LE
chr1	176794313	0	LE
chr1	176794460	0	LE
chr1	176794607	0	LE
chr1	176794754	0	LE
chr1	176794901	0	LE
chr1	176795048	0	LE
chr1	176795195	0	LE
chr1	176795342	0	LE
chr1	176795489	0	LE
chr1	176795636	0	LE
chr1	176795783	0	LE
chr1	176795930	0	LE
chr1	176796077	0	LE
chr1	176796224	0	LE
chr1	176796371	0	LE
chr1	176796518	0	LE
chr1	176796665	0	LE
chr1	176796812	0	LE
chr1	176796959	0	LE
chr1	176797106	0	LE
chr1	176797253	0	LE
chr1	176797400	0.00674	LE
chr1	176797547	0.01769	LE
chr1	176797694	0.02321	LE
chr1	176797841	0.0209	LE
chr1	176797988	0	LE
chr1	176798135	0	LE
chr1	176798282	0	LE
chr1	176798429	0	LE
chr1	176798576	0	LE
chr1	176798723	0	LE
chr1	176798870	0	LE
chr1	176799017	0	LE
chr1	176799164	0	LE
chr1	176799311	0	LE
chr1	176799458	0	LE
chr1	176799605	0	LE
chr1	176799752	0	LE
chr1	176799899	0	LE
chr1	176800046	0	LE
chr1	176800193	0	LE
chr1	176800340	0	LE
chr1	176800487	0	LE
chr1	176800634	0	LE
chr1	176800781	0	LE
chr1	176800928	0	LE
chr1	176801075	0	LE
chr1	176801222	0	LE
chr1	176801369	0	LE
chr1	176801516	0	LE
chr1	176801663	0	LE
chr1	176801810	0	LE
chr1	176801957	0	LE
chr1	176802104	0	LE
chr1	176802251	0	LE
chr1	176802398	0	LE
chr1	176802545	0	LE
chr1	176802692	0	LE
chr1	176802839	0	LE
chr1	176802986	0	LE
chr1	176803133	0	LE
chr1	176803280	0	LE
chr1	176803427	0	LE
chr1	176803574	0	LE
chr1	176803721	0	LE
chr1	176803868	0	LE
chr1	176804015	0	LE
chr1	176804162	0.02427	LE
chr1	176804309	0.05281	LE
chr1	176804456	0.06701	LE
chr1	176804603	0.0729	LE
chr1	176804750	0.07574	LE
chr1	176804897	0.06549	LE
chr1	176805044	0.04152	LE
chr1	176805191	0.02246	LE
chr1	176805338	0	LE
chr1	176805485	0	LE
chr1	176805632	0	LE
chr1	176805779	0	LE
chr1	176805926	0	LE
chr1	176806073	0	LE
chr1	176806220	0	LE
chr1	176806367	0	LE
chr1	176806514	0	LE
chr1	176806661	0	LE
chr1	176806808	0	LE
chr1	176806955	0	LE
chr1	176807102	0	LE
chr1	176807249	0	LE
chr1	176807396	0	LE
chr1	176807543	0	LE
chr1	176807690	0	LE
chr1	176807837	0	LE
chr1	176807984	0	LE
chr1	176808131	0	LE
chr1	176808278	0	LE
chr1	176808425	0	LE
chr1	176808572	0	LE
chr1	176808719	0	LE
chr1	176808866	0	LE
chr1	176809013	0	LE
chr1	176809160	0	LE
chr1	176809307	0	LE
chr1	176809454	0	LE
chr1	176809601	0	LE
chr1	176809748	0	LE
chr1	176809895	0	LE
chr1	176810042	0	LE
chr1	176810189	0	LE
chr1	176810336	0	LE
chr1	176810483	0	LE
chr1	176810630	0	LE
chr1	176810777	0	LE
chr1	176810924	0	LE
chr1	176811071	0	LE
chr1	176811218	0	LE
chr1	176811365	0	LE
chr1	176811512	0	LE
chr1	176811659	0	LE
chr1	176811806	0	LE
chr1	176811953	0	LE
chr1	176812100	0	LE
chr1	176812247	0	LE
chr1	176812394	0	LE
chr1	176812541	0	LE
chr1	176812688	0.00358	LE
chr1	176812835	0.10897	LE
chr1	176812982	0.24455	LE
chr1	176813129	0.44828	LE
chr1	176813276	0.72585	LE
chr1	176813423	1.10301	LE
chr1	176813570	1.57068	LE
chr1	176813717	2.07258	LE
chr1	176813864	2.56631	LE
chr1	176814011	3.0892	LE
chr1	176814158	3.63878	LE
chr1	176814305	4.07822	LE
chr1	176814452	4.3888	LE
chr1	176814599	4.58244	LE
chr1	176814746	4.62562	LE
chr1	176814893	4.52042	LE
chr1	176815040	4.23271	LE
chr1	176815187	3.78974	LE
chr1	176815334	3.33314	LE
chr1	176815481	2.8296	LE
chr1	176815628	2.25949	LE
chr1	176815775	1.78102	LE
chr1	176815922	1.37451	LE
chr1	176816069	1.02429	LE
chr1	176816216	0.73561	LE
chr1	176816363	0.45628	LE
chr1	176816510	0.25607	LE
chr1	176816657	0.16992	LE
chr1	176816804	0.10174	LE
chr1	176816951	0.07078	LE
chr1	176817098	0.06183	LE
chr1	176817245	0.04755	LE
chr1	176817392	0.0401	LE
chr1	176817539	0.02124	LE
chr1	176817686	0	LE
chr1	176817833	0	LE
chr1	176817980	0	LE
chr1	176818127	0	LE
chr1	176818274	0	LE
chr1	176818421	0	LE
chr1	176818568	0	LE
chr1	176818715	0	LE
chr1	176818862	0	LE
chr1	176819009	0	LE
chr1	176819156	0	LE
chr1	176819303	0	LE
chr1	176819450	0	LE
chr1	176819597	0	LE
chr1	176819744	0	LE
chr1	176819891	0	LE
chr1	176820038	0	LE
chr1	176820185	0	LE
chr1	176820332	0	LE
chr1	176820479	0	LE
chr1	176820626	0	LE
chr1	176820773	0	LE
chr1	176820920	0	LE
chr1	176821067	0	LE
chr1	176821214	0	LE
chr1	176821361	0	LE
chr1	176821508	0	LE
chr1	176821655	0	LE
chr1	176821802	0	LE
chr1	176821949	0	LE
chr1	176822096	0	LE
chr1	176822243	0	LE
chr1	176822390	0	LE
chr1	176822537	0	LE
chr1	176822684	0	LE
chr1	176822831	0	LE
chr1	176822978	0	LE
chr1	176823125	0	LE
chr1	176823272	0	LE
chr1	176823419	0	LE
chr1	176823566	0	LE
chr1	176823713	0	LE
chr1	176823860	0	LE
chr1	176824007	0	LE
chr1	176824154	0	LE
chr1	176824301	0	LE
chr1	176824448	0	LE
chr1	176824595	0	LE
chr1	176824742	0.00415	LE
chr1	176824889	0.0385	LE
chr1	176825036	0.06196	LE
chr1	176825183	0.07514	LE
chr1	176825330	0.08219	LE
chr1	176825477	0.0804	LE
chr1	176825624	0.06651	LE
chr1	176825771	0.03694	LE
chr1	176825918	0.00185	LE
chr1	176826065	0	LE
chr1	176826212	0	LE
chr1	176826359	0	LE
chr1	176826506	0	LE
chr1	176826653	0	LE
chr1	176826800	0	LE
chr1	176826947	0	LE
chr1	176827094	0	LE
chr1	176827241	0	LE
chr1	176827388	0.0251	LE
chr1	176827535	0.05141	LE
chr1	176827682	0.06968	LE
chr1	176827829	0.08446	LE
chr1	176827976	0.08885	LE
chr1	176828123	0.07828	LE
chr1	176828270	0.06276	LE
chr1	176828417	0.04701	LE
chr1	176828564	0.04043	LE
chr1	176828711	0.03251	LE
chr1	176828858	0.03389	LE
chr1	176829005	0.04813	LE
chr1	176829152	0.07887	LE
chr1	176829299	0.10779	LE
chr1	176829446	0.12969	LE
chr1	176829593	0.15631	LE
chr1	176829740	0.20086	LE
chr1	176829887	0.22917	LE
chr1	176830034	0.23581	LE
chr1	176830181	0.22624	LE
chr1	176830328	0.20697	LE
chr1	176830475	0.18266	LE
chr1	176830622	0.13671	LE
chr1	176830769	0.07306	LE
chr1	176830916	0.01708	LE
chr1	176831063	0	LE
chr1	176831210	0	LE
chr1	176831357	0	LE
chr1	176831504	0	LE
chr1	176831651	0	LE
chr1	176831798	0	LE
chr1	176831945	0	LE
chr1	176832092	0	LE
chr1	176832239	0	LE
chr1	176832386	0	LE
chr1	176832533	0	LE
chr1	176832680	0	LE
chr1	176832827	0	LE
chr1	176832974	0	LE
chr1	176833121	0	LE
chr1	176833268	0	LE
chr1	176833415	0	LE
chr1	176833562	0	LE
chr1	176833709	0	LE
chr1	176833856	0	LE
chr1	176834003	0	LE
chr1	176834150	0	LE
chr1	176834297	0	LE
chr1	176834444	0	LE
chr1	176834591	0	LE
chr1	176834738	0	LE
chr1	176834885	0	LE
chr1	176835032	0	LE
chr1	176835179	0	LE
chr1	176835326	0.0177	LE
chr1	176835473	0.09456	LE
chr1	176835620	0.17946	LE
chr1	176835767	0.26707	LE
chr1	176835914	0.34969	LE
chr1	176836061	0.42363	LE
chr1	176836208	0.47037	LE
chr1	176836355	0.50777	LE
chr1	176836502	0.51607	LE
chr1	176836649	0.48271	LE
chr1	176836796	0.44541	LE
chr1	176836943	0.41612	LE
chr1	176837090	0.37799	LE
chr1	176837237	0.34529	LE
chr1	176837384	0.30763	LE
chr1	176837531	0.26747	LE
chr1	176837678	0.25598	LE
chr1	176837825	0.24999	LE
chr1	176837972	0.24191	LE
chr1	176838119	0.22571	LE
chr1	176838266	0.18384	LE
chr1	176838413	0.1304	LE
chr1	176838560	0.0853	LE
chr1	176838707	0.03901	LE
chr1	176838854	0.00784	LE
chr1	176839001	0	LE
chr1	176839148	0	LE
chr1	176839295	0	LE
chr1	176839442	0	LE
chr1	176839589	0.03136	LE
chr1	176839736	0.0786	LE
chr1	176839883	0.11168	LE
chr1	176840030	0.13776	LE
chr1	176840177	0.15267	LE
chr1	176840324	0.15267	LE
chr1	176840471	0.1407	LE
chr1	176840618	0.12359	LE
chr1	176840765	0.10092	LE
chr1	176840912	0.06947	LE
chr1	176841059	0.02483	LE
chr1	176841206	0	LE
chr1	176841353	0	LE
chr1	176841500	0	LE
chr1	176841647	0	LE
chr1	176841794	0	LE
chr1	176841941	0	LE
chr1	176842088	0	LE
chr1	176842235	0	LE
chr1	176842382	0	LE
chr1	176842529	0	LE
chr1	176842676	0	LE
chr1	176842823	0	LE
chr1	176842970	0	LE
chr1	176843117	0	LE
chr1	176843264	0	LE
chr1	176843411	0	LE
chr1	176843558	0	LE
chr1	176843705	0	LE
chr1	176843852	0	LE
chr1	176843999	0	LE
chr1	176844146	0.00313	LE
chr1	176844293	0	LE
chr1	176844440	0.00205	LE
chr1	176844587	0.01746	LE
chr1	176844734	0.03787	LE
chr1	176844881	0.06668	LE
chr1	176845028	0.09591	LE
chr1	176845175	0.12888	LE
chr1	176845322	0.16697	LE
chr1	176845469	0.19072	LE
chr1	176845616	0.20291	LE
chr1	176845763	0.2105	LE
chr1	176845910	0.19775	LE
chr1	176846057	0.16412	LE
chr1	176846204	0.13176	LE
chr1	176846351	0.09725	LE
chr1	176846498	0.0586	LE
chr1	176846645	0.01909	LE
chr1	176846792	0	LE
chr1	176846939	0	LE
chr1	176847086	0	LE
chr1	176847233	0	LE
chr1	176847380	0	LE
chr1	176847527	0	LE
chr1	176847674	0	LE
chr1	176847821	0.00648	LE
chr1	176847968	0.01556	LE
chr1	176848115	0.02893	LE
chr1	176848262	0.03352	LE
chr1	176848409	0.02754	LE
chr1	176848556	0.03136	LE
chr1	176848703	0.02863	LE
chr1	176848850	0.03012	LE
chr1	176848997	0.04692	LE
chr1	176849144	0.06513	LE
chr1	176849291	0.09734	LE
chr1	176849438	0.15063	LE
chr1	176849585	0.20168	LE
chr1	176849732	0.2627	LE
chr1	176849879	0.31695	LE
chr1	176850026	0.35877	LE
chr1	176850173	0.39912	LE
chr1	176850320	0.41849	LE
chr1	176850467	0.41716	LE
chr1	176850614	0.40731	LE
chr1	176850761	0.37648	LE
chr1	176850908	0.33069	LE
chr1	176851055	0.2766	LE
chr1	176851202	0.21638	LE
chr1	176851349	0.16949	LE
chr1	176851496	0.1288	LE
chr1	176851643	0.09121	LE
chr1	176851790	0.06821	LE
chr1	176851937	0.06399	LE
chr1	176852084	0.06949	LE
chr1	176852231	0.07449	LE
chr1	176852378	0.07113	LE
chr1	176852525	0.07841	LE
chr1	176852672	0.07916	LE
chr1	176852819	0.07331	LE
chr1	176852966	0.06168	LE
chr1	176853113	0.04046	LE
chr1	176853260	0.01594	LE
chr1	176853407	0	LE
chr1	176853554	0	LE
chr1	176853701	0	LE
chr1	176853848	0	LE
chr1	176853995	0	LE
chr1	176854142	0	LE
chr1	176854289	0.03197	LE
chr1	176854436	0.0847	LE
chr1	176854583	0.13417	LE
chr1	176854730	0.1729	LE
chr1	176854877	0.1979	LE
chr1	176855024	0.21868	LE
chr1	176855171	0.20991	LE
chr1	176855318	0.193	LE
chr1	176855465	0.1508	LE
chr1	176855612	0.09846	LE
chr1	176855759	0.04671	LE
chr1	176855906	0	LE
chr1	176856053	0	LE
chr1	176856200	0	LE
chr1	176856347	0	LE
chr1	176856494	0	LE
chr1	176856641	0	LE
chr1	176856788	0	LE
chr1	176856935	0	LE
chr1	176857082	0	LE
chr1	176857229	0	LE
chr1	176857376	0.01371	LE
chr1	176857523	0.0261	LE
chr1	176857670	0.03615	LE
chr1	176857817	0.04102	LE
chr1	176857964	0.02811	LE
chr1	176858111	0.01489	LE
chr1	176858258	1e-04	LE
chr1	176858405	0	LE
chr1	176858552	0	LE
chr1	176858699	0	LE
chr1	176858846	0	LE
chr1	176858993	0	LE
chr1	176859140	0	LE
chr1	176859287	0	LE
chr1	176859434	0	LE
chr1	176859581	0	LE
chr1	176859728	0	LE
chr1	176859875	0	LE
chr1	176860022	0	LE
chr1	176860169	0	LE
chr1	176860316	0	LE
chr1	176860463	0	LE
chr1	176860610	0	LE
chr1	176860757	0	LE
chr1	176860904	0	LE
chr1	176861051	0	LE
chr1	176861198	0	LE
chr1	176861345	0	LE
chr1	176861492	0	LE
chr1	176861639	0	LE
chr1	176861786	0	LE
chr1	176861933	0	LE
chr1	176862080	0	LE
chr1	176862227	0	LE
chr1	176862374	0	LE
chr1	176862521	0	LE
chr1	176862668	0	LE
chr1	176862815	0	LE
chr1	176862962	0	LE
chr1	176863109	0	LE
chr1	176863256	0	LE
chr1	176863403	0	LE
chr1	176863550	0	LE
chr1	176863697	0	LE
chr1	176863844	0	LE
chr1	176863991	0.00931	LE
chr1	176864138	0.0136	LE
chr1	176864285	0.02119	LE
chr1	176864432	0.01855	LE
chr1	176864579	0.000439999999999999	LE
chr1	176864726	0	LE
chr1	176864873	0	LE
chr1	176865020	0	LE
chr1	176865167	0	LE
chr1	176865314	0	LE
chr1	176865461	0	LE
chr1	176865608	0	LE
chr1	176865755	0	LE
chr1	176865902	0	LE
chr1	176866049	0	LE
chr1	176866196	0	LE
chr1	176866343	0	LE
chr1	176866490	0	LE
chr1	176866637	0	LE
chr1	176866784	0	LE
chr1	176866931	0	LE
chr1	176867078	0	LE
chr1	176867225	0	LE
chr1	176867372	0.01346	LE
chr1	176867519	0.03706	LE
chr1	176867666	0.04761	LE
chr1	176867813	0.03994	LE
chr1	176867960	0.02604	LE
chr1	176868107	0.00819	LE
chr1	176868254	0	LE
chr1	176868401	0	LE
chr1	176868548	0	LE
chr1	176868695	0	LE
chr1	176868842	0	LE
chr1	176868989	0	LE
chr1	176869136	0	LE
chr1	176869283	0.02659	LE
chr1	176869430	0.06137	LE
chr1	176869577	0.08757	LE
chr1	176869724	0.10943	LE
chr1	176869871	0.12805	LE
chr1	176870018	0.13043	LE
chr1	176870165	0.12532	LE
chr1	176870312	0.12088	LE
chr1	176870459	0.10984	LE
chr1	176870606	0.08986	LE
chr1	176870753	0.06528	LE
chr1	176870900	0.03512	LE
chr1	176871047	0.01135	LE
chr1	176871194	0	LE
chr1	176871341	0	LE
chr1	176871488	0	LE
chr1	176871635	0	LE
chr1	176871782	0	LE
chr1	176871929	0	LE
chr1	176872076	0	LE
chr1	176872223	0	LE
chr1	176872370	0	LE
chr1	176872517	0	LE
chr1	176872664	0	LE
chr1	176872811	0	LE
chr1	176872958	0.00883	LE
chr1	176873105	0.032	LE
chr1	176873252	0.04096	LE
chr1	176873399	0.03891	LE
chr1	176873546	0.02514	LE
chr1	176873693	0.00113	LE
chr1	176873840	0	LE
chr1	176873987	0	LE
chr1	176874134	0	LE
chr1	176874281	0	LE
chr1	176874428	0	LE
chr1	176874575	0	LE
chr1	176874722	0	LE
chr1	176874869	0	LE
chr1	176875016	0	LE
chr1	176875163	0	LE
chr1	176875310	0	LE
chr1	176875457	0	LE
chr1	176875604	0	LE
chr1	176875751	0	LE
chr1	176875898	0	LE
chr1	176876045	0	LE
chr1	176876192	0	LE
chr1	176876339	0	LE
chr1	176876486	0	LE
chr1	176876633	0	LE
chr1	176876780	0	LE
chr1	176876927	0	LE
chr1	176877074	0	LE
chr1	176877221	0	LE
chr1	176877368	0	LE
chr1	176877515	0.01476	LE
chr1	176877662	0.04845	LE
chr1	176877809	0.05582	LE
chr1	176877956	0.05809	LE
chr1	176878103	0.06527	LE
chr1	176878250	0.06034	LE
chr1	176878397	0.0473	LE
chr1	176878544	0.03662	LE
chr1	176878691	0.0242	LE
chr1	176878838	0.01826	LE
chr1	176878985	0.01086	LE
chr1	176879132	0	LE
chr1	176879279	0	LE
chr1	176879426	0	LE
chr1	176879573	0	LE
chr1	176879720	0	LE
chr1	176879867	0	LE
chr1	176880014	0	LE
chr1	176880161	0	LE
chr1	176880308	0	LE
chr1	176880455	0	LE
chr1	176880602	0	LE
chr1	176880749	0	LE
chr1	176880896	0	LE
chr1	176881043	0	LE
chr1	176881190	0	LE
chr1	176881337	0	LE
chr1	176881484	0	LE
chr1	176881631	0	LE
chr1	176881778	0	LE
chr1	176881925	0	LE
chr1	176882072	0	LE
chr1	176882219	0	LE
chr1	176882366	0	LE
chr1	176882513	0	LE
chr1	176882660	0	LE
chr1	176882807	0.00309	LE
chr1	176882954	0.06209	LE
chr1	176883101	0.10721	LE
chr1	176883248	0.13996	LE
chr1	176883395	0.16111	LE
chr1	176883542	0.16635	LE
chr1	176883689	0.16455	LE
chr1	176883836	0.13723	LE
chr1	176883983	0.09957	LE
chr1	176884130	0.05915	LE
chr1	176884277	0.00437	LE
chr1	176884424	0	LE
chr1	176884571	0	LE
chr1	176884718	0	LE
chr1	176884865	0	LE
chr1	176885012	0	LE
chr1	176885159	0	LE
chr1	176885306	0	LE
chr1	176885453	0	LE
chr1	176885600	0	LE
chr1	176885747	0	LE
chr1	176885894	0	LE
chr1	176886041	0	LE
chr1	176886188	0	LE
chr1	176886335	0	LE
chr1	176886482	0	LE
chr1	176886629	0	LE
chr1	176886776	0	LE
chr1	176886923	0	LE
chr1	176887070	0	LE
chr1	176887217	0	LE
chr1	176887364	0	LE
chr1	176887511	0.01454	LE
chr1	176887658	0.04914	LE
chr1	176887805	0.08119	LE
chr1	176887952	0.10883	LE
chr1	176888099	0.12073	LE
chr1	176888246	0.11456	LE
chr1	176888393	0.10204	LE
chr1	176888540	0.07401	LE
chr1	176888687	0.03821	LE
chr1	176888834	0.00285	LE
chr1	176888981	0	LE
chr1	176889128	0	LE
chr1	176889275	0	LE
chr1	176889422	0	LE
chr1	176889569	0	LE
chr1	176889716	0	LE
chr1	176889863	0	LE
chr1	176890010	0	LE
chr1	176890157	0.02441	LE
chr1	176890304	0.05497	LE
chr1	176890451	0.08047	LE
chr1	176890598	0.0947	LE
chr1	176890745	0.10434	LE
chr1	176890892	0.12503	LE
chr1	176891039	0.14163	LE
chr1	176891186	0.1554	LE
chr1	176891333	0.17974	LE
chr1	176891480	0.20633	LE
chr1	176891627	0.22204	LE
chr1	176891774	0.23311	LE
chr1	176891921	0.23383	LE
chr1	176892068	0.23571	LE
chr1	176892215	0.23823	LE
chr1	176892362	0.21323	LE
chr1	176892509	0.16904	LE
chr1	176892656	0.13381	LE
chr1	176892803	0.08864	LE
chr1	176892950	0.03684	LE
chr1	176893097	0	LE
chr1	176893244	0	LE
chr1	176893391	0	LE
chr1	176893538	0	LE
chr1	176893685	0	LE
chr1	176893832	0	LE
chr1	176893979	0	LE
chr1	176894126	0	LE
chr1	176894273	0	LE
chr1	176894420	0	LE
chr1	176894567	0	LE
chr1	176894714	0	LE
chr1	176894861	0	LE
chr1	176895008	0	LE
chr1	176895155	0	LE
chr1	176895302	0	LE
chr1	176895449	0	LE
chr1	176895596	0	LE
chr1	176895743	0	LE
chr1	176895890	0	LE
chr1	176896037	0	LE
chr1	176896184	0	LE
chr1	176896331	0	LE
chr1	176896478	0	LE
chr1	176896625	0	LE
chr1	176896772	0	LE
chr1	176896919	0	LE
chr1	176897066	0	LE
chr1	176897213	0	LE
chr1	176897360	0	LE
chr1	176897507	0	LE
chr1	176897654	0	LE
chr1	176897801	0	LE
chr1	176897948	0	LE
chr1	176898095	0	LE
chr1	176898242	0	LE
chr1	176898389	0	LE
chr1	176898536	0	LE
chr1	176898683	0	LE
chr1	176898830	0	LE
chr1	176898977	0	LE
chr1	176899124	0	LE
chr1	176899271	0	LE
chr1	176899418	0	LE
chr1	176899565	0	LE
chr1	176899712	0	LE
chr1	176899859	0	LE
chr1	176900006	0	LE
chr1	176900153	4.99999999999997e-05	LE
chr1	176900300	0.00268	LE
chr1	176900447	0.00301	LE
chr1	176900594	0	LE
chr1	176900741	0	LE
chr1	176900888	0	LE
chr1	176901035	0	LE
chr1	176901182	0	LE
chr1	176901329	0	LE
chr1	176901476	0	LE
chr1	176901623	0	LE
chr1	176901770	0	LE
chr1	176901917	0	LE
chr1	176902064	0	LE
chr1	176902211	0	LE
chr1	176902358	0	LE
chr1	176902505	0	LE
chr1	176902652	0	LE
chr1	176902799	0	LE
chr1	176902946	0	LE
chr1	176903093	0	LE
chr1	176903240	0	LE
chr1	176903387	0	LE
chr1	176903534	0	LE
chr1	176903681	0.00200999999999999	LE
chr1	176903828	0.04626	LE
chr1	176903975	0.08081	LE
chr1	176904122	0.11129	LE
chr1	176904269	0.1369	LE
chr1	176904416	0.12693	LE
chr1	176904563	0.09882	LE
chr1	176904710	0.06916	LE
chr1	176904857	0.03636	LE
chr1	176905004	0	LE
chr1	176905151	0	LE
chr1	176905298	0	LE
chr1	176905445	0	LE
chr1	176905592	0	LE
chr1	176905739	0	LE
chr1	176905886	0	LE
chr1	176906033	0	LE
chr1	176906180	0	LE
chr1	176906327	0	LE
chr1	176906474	0	LE
chr1	176906621	0	LE
chr1	176906768	0	LE
chr1	176906915	0	LE
chr1	176907062	0	LE
chr1	176907209	0	LE
chr1	176907356	0	LE
chr1	176907503	0	LE
chr1	176907650	0	LE
chr1	176907797	0	LE
chr1	176907944	0	LE
chr1	176908091	0	LE
chr1	176908238	0	LE
chr1	176908385	0	LE
chr1	176908532	0	LE
chr1	176908679	0	LE
chr1	176908826	0	LE
chr1	176908973	0	LE
chr1	176909120	0	LE
chr1	176909267	0	LE
chr1	176909414	0	LE
chr1	176909561	0	LE
chr1	176909708	0	LE
chr1	176909855	0	LE
chr1	176910002	0	LE
chr1	176910149	0	LE
chr1	176910296	0	LE
chr1	176910443	0	LE
chr1	176910590	0	LE
chr1	176910737	0	LE
chr1	176910884	0	LE
chr1	176911031	0	LE
chr1	176911178	0	LE
chr1	176911325	0	LE
chr1	176911472	0	LE
chr1	176911619	0	LE
chr1	176911766	0	LE
chr1	176911913	0	LE
chr1	176912060	0	LE
chr1	176912207	0	LE
chr1	176912354	0	LE
chr1	176912501	0	LE
chr1	176912648	0	LE
chr1	176912795	0	LE
chr1	176912942	0.01738	LE
chr1	176913089	0.03336	LE
chr1	176913236	0.04552	LE
chr1	176913383	0.05367	LE
chr1	176913530	0.05263	LE
chr1	176913677	0.0431	LE
chr1	176913824	0.01051	LE
chr1	176913971	0	LE
chr1	176914118	0	LE
chr1	176914265	0	LE
chr1	176914412	0	LE
chr1	176914559	0	LE
chr1	176914706	0	LE
chr1	176914853	0	LE
chr1	176915000	0	LE
chr1	176915147	0	LE
chr1	176915294	0	LE
chr1	176915441	0	LE
chr1	176915588	0	LE
chr1	176915735	0	LE
chr1	176915882	0	LE
chr1	176916029	0	LE
chr1	176916176	0	LE
chr1	176916323	0	LE
chr1	176916470	0	LE
chr1	176916617	0	LE
chr1	176916764	0	LE
chr1	176916911	0.02012	LE
chr1	176917058	0.05048	LE
chr1	176917205	0.07971	LE
chr1	176917352	0.10656	LE
chr1	176917499	0.13487	LE
chr1	176917646	0.15114	LE
chr1	176917793	0.1635	LE
chr1	176917940	0.15893	LE
chr1	176918087	0.14239	LE
chr1	176918234	0.11634	LE
chr1	176918381	0.07501	LE
chr1	176918528	0.02744	LE
chr1	176918675	0	LE
chr1	176918822	0	LE
chr1	176918969	0	LE
chr1	176919116	0	LE
chr1	176919263	0	LE
chr1	176919410	0	LE
chr1	176919557	0	LE
chr1	176919704	0	LE
chr1	176919851	0	LE
chr1	176919998	0	LE
chr1	176920145	0	LE
chr1	176920292	0	LE
chr1	176920439	0	LE
chr1	176920586	0	LE
chr1	176920733	0	LE
chr1	176920880	0	LE
chr1	176921027	0	LE
chr1	176921174	0	LE
chr1	176921321	0	LE
chr1	176921468	0	LE
chr1	176921615	0	LE
chr1	176921762	0	LE
chr1	176921909	0	LE
chr1	176922056	0	LE
chr1	176922203	0	LE
chr1	176922350	0	LE
chr1	176922497	0.0131	LE
chr1	176922644	0.03259	LE
chr1	176922791	0.04928	LE
chr1	176922938	0.05274	LE
chr1	176923085	0.04218	LE
chr1	176923232	0.02628	LE
chr1	176923379	0.01007	LE
chr1	176923526	0	LE
chr1	176923673	0	LE
chr1	176923820	0	LE
chr1	176923967	0	LE
chr1	176924114	0	LE
chr1	176924261	0	LE
chr1	176924408	0.01142	LE
chr1	176924555	0.04902	LE
chr1	176924702	0.083	LE
chr1	176924849	0.10622	LE
chr1	176924996	0.11688	LE
chr1	176925143	0.10769	LE
chr1	176925290	0.09215	LE
chr1	176925437	0.0704	LE
chr1	176925584	0.0368	LE
chr1	176925731	0.00535	LE
chr1	176925878	0	LE
chr1	176926025	0	LE
chr1	176926172	0	LE
chr1	176926319	0	LE
chr1	176926466	0	LE
chr1	176926613	0.00293	LE
chr1	176926760	0.01813	LE
chr1	176926907	0.02512	LE
chr1	176927054	0.03002	LE
chr1	176927201	0.03153	LE
chr1	176927348	0.02011	LE
chr1	176927495	0.00254	LE
chr1	176927642	0	LE
chr1	176927789	0	LE
chr1	176927936	0	LE
chr1	176928083	0	LE
chr1	176928230	0	LE
chr1	176928377	0	LE
chr1	176928524	0	LE
chr1	176928671	0	LE
chr1	176928818	0	LE
chr1	176928965	0	LE
chr1	176929112	0	LE
chr1	176929259	0	LE
chr1	176929406	0	LE
chr1	176929553	0.01176	LE
chr1	176929700	0.03926	LE
chr1	176929847	0.06609	LE
chr1	176929994	0.08475	LE
chr1	176930141	0.10561	LE
chr1	176930288	0.12355	LE
chr1	176930435	0.13974	LE
chr1	176930582	0.16118	LE
chr1	176930729	0.17429	LE
chr1	176930876	0.18926	LE
chr1	176931023	0.20076	LE
chr1	176931170	0.20123	LE
chr1	176931317	0.20354	LE
chr1	176931464	0.20388	LE
chr1	176931611	0.18497	LE
chr1	176931758	0.15419	LE
chr1	176931905	0.12011	LE
chr1	176932052	0.08524	LE
chr1	176932199	0.04702	LE
chr1	176932346	0	LE
chr1	176932493	0	LE
chr1	176932640	0	LE
chr1	176932787	0	LE
chr1	176932934	0	LE
chr1	176933081	0	LE
chr1	176933228	0	LE
chr1	176933375	0	LE
chr1	176933522	0	LE
chr1	176933669	0	LE
chr1	176933816	0	LE
chr1	176933963	0	LE
chr1	176934110	0	LE
chr1	176934257	0	LE
chr1	176934404	0.00882	LE
chr1	176934551	0.0259	LE
chr1	176934698	0.03326	LE
chr1	176934845	0.03859	LE
chr1	176934992	0.04645	LE
chr1	176935139	0.04746	LE
chr1	176935286	0.0483	LE
chr1	176935433	0.04999	LE
chr1	176935580	0.06109	LE
chr1	176935727	0.09211	LE
chr1	176935874	0.12415	LE
chr1	176936021	0.15627	LE
chr1	176936168	0.1896	LE
chr1	176936315	0.22053	LE
chr1	176936462	0.23945	LE
chr1	176936609	0.24971	LE
chr1	176936756	0.23197	LE
chr1	176936903	0.20523	LE
chr1	176937050	0.16509	LE
chr1	176937197	0.10892	LE
chr1	176937344	0.07158	LE
chr1	176937491	0.05161	LE
chr1	176937638	0.03889	LE
chr1	176937785	0.0307	LE
chr1	176937932	0.02846	LE
chr1	176938079	0.03872	LE
chr1	176938226	0.07293	LE
chr1	176938373	0.10101	LE
chr1	176938520	0.12392	LE
chr1	176938667	0.13893	LE
chr1	176938814	0.12721	LE
chr1	176938961	0.10027	LE
chr1	176939108	0.06715	LE
chr1	176939255	0.02891	LE
chr1	176939402	0	LE
chr1	176939549	0	LE
chr1	176939696	0	LE
chr1	176939843	0	LE
chr1	176939990	0	LE
chr1	176940137	0	LE
chr1	176940284	0	LE
chr1	176940431	0	LE
chr1	176940578	0	LE
chr1	176940725	0	LE
chr1	176940872	0	LE
chr1	176941019	0	LE
chr1	176941166	0	LE
chr1	176941313	0	LE
chr1	176941460	0	LE
chr1	176941607	0	LE
chr1	176941754	0	LE
chr1	176941901	0	LE
chr1	176942048	0	LE
chr1	176942195	0	LE
chr1	176942342	0	LE
chr1	176942489	0	LE
chr1	176942636	0	LE
chr1	176942783	0	LE
chr1	176942930	0	LE
chr1	176943077	0	LE
chr1	176943224	0	LE
chr1	176943371	0	LE
chr1	176943518	0	LE
chr1	176943665	0.02813	LE
chr1	176943812	0.05137	LE
chr1	176943959	0.06603	LE
chr1	176944106	0.07135	LE
chr1	176944253	0.06601	LE
chr1	176944400	0.05725	LE
chr1	176944547	0.04571	LE
chr1	176944694	0.03548	LE
chr1	176944841	0.03544	LE
chr1	176944988	0.03962	LE
chr1	176945135	0.04407	LE
chr1	176945282	0.05167	LE
chr1	176945429	0.06578	LE
chr1	176945576	0.08616	LE
chr1	176945723	0.11204	LE
chr1	176945870	0.12509	LE
chr1	176946017	0.13753	LE
chr1	176946164	0.14364	LE
chr1	176946311	0.14915	LE
chr1	176946458	0.14927	LE
chr1	176946605	0.15386	LE
chr1	176946752	0.15191	LE
chr1	176946899	0.14192	LE
chr1	176947046	0.12905	LE
chr1	176947193	0.12665	LE
chr1	176947340	0.13574	LE
chr1	176947487	0.13746	LE
chr1	176947634	0.1377	LE
chr1	176947781	0.13278	LE
chr1	176947928	0.13463	LE
chr1	176948075	0.12833	LE
chr1	176948222	0.11969	LE
chr1	176948369	0.10102	LE
chr1	176948516	0.08063	LE
chr1	176948663	0.04283	LE
chr1	176948810	0	LE
chr1	176948957	0	LE
chr1	176949104	0	LE
chr1	176949251	0	LE
chr1	176949398	0	LE
chr1	176949545	0	LE
chr1	176949692	0	LE
chr1	176949839	0	LE
chr1	176949986	0	LE
chr1	176950133	0	LE
chr1	176950280	0	LE
chr1	176950427	0	LE
chr1	176950574	0	LE
chr1	176950721	0	LE
chr1	176950868	0	LE
chr1	176951015	0	LE
chr1	176951162	0	LE
chr1	176951309	0	LE
chr1	176951456	0	LE
chr1	176951603	0	LE
chr1	176951750	0	LE
chr1	176951897	0	LE
chr1	176952044	0	LE
chr1	176952191	0	LE
chr1	176952338	0	LE
chr1	176952485	0	LE
chr1	176952632	0	LE
chr1	176952779	0	LE
chr1	176952926	0	LE
chr1	176953073	0	LE
chr1	176953220	0	LE
chr1	176953367	0	LE
chr1	176953514	0	LE
chr1	176953661	0	LE
chr1	176953808	0	LE
chr1	176953955	0	LE
chr1	176954102	0	LE
chr1	176954249	0	LE
chr1	176954396	0	LE
chr1	176954543	0	LE
chr1	176954690	0	LE
chr1	176954837	0	LE
chr1	176954984	0	LE
chr1	176955131	0	LE
chr1	176955278	0	LE
chr1	176955425	0	LE
chr1	176955572	0	LE
chr1	176955719	0.02883	LE
chr1	176955866	0.07422	LE
chr1	176956013	0.12508	LE
chr1	176956160	0.19405	LE
chr1	176956307	0.25681	LE
chr1	176956454	0.28652	LE
chr1	176956601	0.30972	LE
chr1	176956748	0.34568	LE
chr1	176956895	0.35416	LE
chr1	176957042	0.33144	LE
chr1	176957189	0.27477	LE
chr1	176957336	0.21845	LE
chr1	176957483	0.16393	LE
chr1	176957630	0.09102	LE
chr1	176957777	0.04047	LE
chr1	176957924	0.03265	LE
chr1	176958071	0.05128	LE
chr1	176958218	0.0826	LE
chr1	176958365	0.11595	LE
chr1	176958512	0.16073	LE
chr1	176958659	0.23471	LE
chr1	176958806	0.27715	LE
chr1	176958953	0.28861	LE
chr1	176959100	0.2866	LE
chr1	176959247	0.26332	LE
chr1	176959394	0.22183	LE
chr1	176959541	0.16454	LE
chr1	176959688	0.09873	LE
chr1	176959835	0.04284	LE
chr1	176959982	0	LE
chr1	176960129	0	LE
chr1	176960276	0	LE
chr1	176960423	0	LE
chr1	176960570	0	LE
chr1	176960717	0.01238	LE
chr1	176960864	0.0415	LE
chr1	176961011	0.07695	LE
chr1	176961158	0.1111	LE
chr1	176961305	0.14467	LE
chr1	176961452	0.1607	LE
chr1	176961599	0.1655	LE
chr1	176961746	0.16942	LE
chr1	176961893	0.1582	LE
chr1	176962040	0.1356	LE
chr1	176962187	0.13277	LE
chr1	176962334	0.1262	LE
chr1	176962481	0.11838	LE
chr1	176962628	0.09752	LE
chr1	176962775	0.07863	LE
chr1	176962922	0.07877	LE
chr1	176963069	0.08278	LE
chr1	176963216	0.0799	LE
chr1	176963363	0.0738	LE
chr1	176963510	0.0663	LE
chr1	176963657	0.06125	LE
chr1	176963804	0.07159	LE
chr1	176963951	0.08086	LE
chr1	176964098	0.10267	LE
chr1	176964245	0.11626	LE
chr1	176964392	0.12365	LE
chr1	176964539	0.12377	LE
chr1	176964686	0.12907	LE
chr1	176964833	0.125	LE
chr1	176964980	0.11466	LE
chr1	176965127	0.09548	LE
chr1	176965274	0.06881	LE
chr1	176965421	0.03567	LE
chr1	176965568	0	LE
chr1	176965715	0	LE
chr1	176965862	0	LE
chr1	176966009	0	LE
chr1	176966156	0	LE
chr1	176966303	0	LE
chr1	176966450	0	LE
chr1	176966597	0	LE
chr1	176966744	0	LE
chr1	176966891	0	LE
chr1	176967038	0.00538	LE
chr1	176967185	0.0236	LE
chr1	176967332	0.03601	LE
chr1	176967479	0.04583	LE
chr1	176967626	0.04924	LE
chr1	176967773	0.04864	LE
chr1	176967920	0.03817	LE
chr1	176968067	0.0259	LE
chr1	176968214	0.01866	LE
chr1	176968361	0.02163	LE
chr1	176968508	0.0289	LE
chr1	176968655	0.04557	LE
chr1	176968802	0.06364	LE
chr1	176968949	0.08234	LE
chr1	176969096	0.10054	LE
chr1	176969243	0.11858	LE
chr1	176969390	0.13678	LE
chr1	176969537	0.1441	LE
chr1	176969684	0.13893	LE
chr1	176969831	0.12965	LE
chr1	176969978	0.12478	LE
chr1	176970125	0.10881	LE
chr1	176970272	0.08615	LE
chr1	176970419	0.05166	LE
chr1	176970566	0.02233	LE
chr1	176970713	0	LE
chr1	176970860	0	LE
chr1	176971007	0	LE
chr1	176971154	0	LE
chr1	176971301	0	LE
chr1	176971448	0	LE
chr1	176971595	0	LE
chr1	176971742	0	LE
chr1	176971889	0	LE
chr1	176972036	0	LE
chr1	176972183	0	LE
chr1	176972330	0	LE
chr1	176972477	0	LE
chr1	176972624	0	LE
chr1	176972771	0	LE
chr1	176972918	0	LE
chr1	176973065	0	LE
chr1	176973212	0	LE
chr1	176973359	0	LE
chr1	176973506	0	LE
chr1	176973653	0	LE
chr1	176973800	0	LE
chr1	176973947	0	LE
chr1	176974094	0	LE
chr1	176974241	0	LE
chr1	176974388	0	LE
chr1	176974535	0	LE
chr1	176974682	0	LE
chr1	176974829	0	LE
chr1	176974976	0.0102	LE
chr1	176975123	0.05692	LE
chr1	176975270	0.10505	LE
chr1	176975417	0.14831	LE
chr1	176975564	0.17389	LE
chr1	176975711	0.19391	LE
chr1	176975858	0.20713	LE
chr1	176976005	0.20094	LE
chr1	176976152	0.18032	LE
chr1	176976299	0.14667	LE
chr1	176976446	0.12304	LE
chr1	176976593	0.11832	LE
chr1	176976740	0.11836	LE
chr1	176976887	0.12552	LE
chr1	176977034	0.14514	LE
chr1	176977181	0.17967	LE
chr1	176977328	0.2393	LE
chr1	176977475	0.32257	LE
chr1	176977622	0.44957	LE
chr1	176977769	0.60491	LE
chr1	176977916	0.74275	LE
chr1	176978063	0.86171	LE
chr1	176978210	0.96754	LE
chr1	176978357	1.05573	LE
chr1	176978504	1.11833	LE
chr1	176978651	1.13277	LE
chr1	176978798	1.10065	LE
chr1	176978945	1.04712	LE
chr1	176979092	0.95532	LE
chr1	176979239	0.82726	LE
chr1	176979386	0.68684	LE
chr1	176979533	0.52167	LE
chr1	176979680	0.34766	LE
chr1	176979827	0.19117	LE
chr1	176979974	0.05379	LE
chr1	176980121	0	LE
chr1	176980268	0	LE
chr1	176980415	0	LE
chr1	176980562	0	LE
chr1	176980709	0	LE
chr1	176980856	0	LE
chr1	176981003	0	LE
chr1	176981150	0.01882	LE
chr1	176981297	0.06931	LE
chr1	176981444	0.09973	LE
chr1	176981591	0.10958	LE
chr1	176981738	0.11099	LE
chr1	176981885	0.07979	LE
chr1	176982032	0.03418	LE
chr1	176982179	0	LE
chr1	176982326	0	LE
chr1	176982473	0	LE
chr1	176982620	0	LE
chr1	176982767	0	LE
chr1	176982914	0	LE
chr1	176983061	0	LE
chr1	176983208	0	LE
chr1	176983355	0	LE
chr1	176983502	0	LE
chr1	176983649	0.01974	LE
chr1	176983796	0.07224	LE
chr1	176983943	0.12357	LE
chr1	176984090	0.17116	LE
chr1	176984237	0.20432	LE
chr1	176984384	0.21403	LE
chr1	176984531	0.21599	LE
chr1	176984678	0.21104	LE
chr1	176984825	0.19213	LE
chr1	176984972	0.1605	LE
chr1	176985119	0.13098	LE
chr1	176985266	0.10374	LE
chr1	176985413	0.07644	LE
chr1	176985560	0.05142	LE
chr1	176985707	0.03174	LE
chr1	176985854	0.01984	LE
chr1	176986001	0.0103	LE
chr1	176986148	3.0000000000002e-05	LE
chr1	176986295	0	LE
chr1	176986442	0	LE
chr1	176986589	0	LE
chr1	176986736	0	LE
chr1	176986883	0	LE
chr1	176987030	0	LE
chr1	176987177	0	LE
chr1	176987324	0	LE
chr1	176987471	0	LE
chr1	176987618	0	LE
chr1	176987765	0	LE
chr1	176987912	0	LE
chr1	176988059	0	LE
chr1	176988206	0	LE
chr1	176988353	0	LE
chr1	176988500	0	LE
chr1	176988647	0	LE
chr1	176988794	0	LE
chr1	176988941	0	LE
chr1	176989088	0	LE
chr1	176989235	0	LE
chr1	176989382	0	LE
chr1	176989529	0	LE
chr1	176989676	0	LE
chr1	176989823	0	LE
chr1	176989970	0	LE
chr1	176990117	0	LE
chr1	176990264	0	LE
chr1	176990411	0	LE
chr1	176990558	0	LE
chr1	176990705	0	LE
chr1	176990852	0	LE
chr1	176990999	0	LE
chr1	176991146	0	LE
chr1	176991293	0	LE
chr1	176991440	0	LE
chr1	176991587	0	LE
chr1	176991734	0	LE
chr1	176991881	0	LE
chr1	176992028	0	LE
chr1	176992175	0	LE
chr1	176992322	0	LE
chr1	176992469	0	LE
chr1	176992616	0	LE
chr1	176992763	0	LE
chr1	176992910	0	LE
chr1	176993057	0	LE
chr1	176993204	0	LE
chr1	176993351	0.01724	LE
chr1	176993498	0.07483	LE
chr1	176993645	0.12638	LE
chr1	176993792	0.17277	LE
chr1	176993939	0.21402	LE
chr1	176994086	0.24283	LE
chr1	176994233	0.25633	LE
chr1	176994380	0.25462	LE
chr1	176994527	0.23071	LE
chr1	176994674	0.19598	LE
chr1	176994821	0.15611	LE
chr1	176994968	0.10356	LE
chr1	176995115	0.04834	LE
chr1	176995262	0.00568	LE
chr1	176995409	0	LE
chr1	176995556	0	LE
chr1	176995703	0	LE
chr1	176995850	0	LE
chr1	176995997	0.01381	LE
chr1	176996144	0.04202	LE
chr1	176996291	0.07267	LE
chr1	176996438	0.11543	LE
chr1	176996585	0.15598	LE
chr1	176996732	0.17946	LE
chr1	176996879	0.19594	LE
chr1	176997026	0.20397	LE
chr1	176997173	0.19968	LE
chr1	176997320	0.18237	LE
chr1	176997467	0.16267	LE
chr1	176997614	0.14724	LE
chr1	176997761	0.13357	LE
chr1	176997908	0.10336	LE
chr1	176998055	0.06973	LE
chr1	176998202	0.04577	LE
chr1	176998349	0.02194	LE
chr1	176998496	0	LE
chr1	176998643	0	LE
chr1	176998790	0	LE
chr1	176998937	0	LE
chr1	176999084	0	LE
chr1	176999231	0	LE
chr1	176999378	0	LE
chr1	176999525	0	LE
chr1	176999672	0	LE
chr1	176999819	0	LE
chr1	176999966	0	LE
chr1	177000113	0	LE
chr1	177000260	0.02393	LE
chr1	177000407	0.05331	LE
chr1	177000554	0.05773	LE
chr1	177000701	0.04606	LE
chr1	177000848	0.02942	LE
chr1	177000995	0.01618	LE
chr1	177001142	0	LE
chr1	177001289	0	LE
chr1	177001436	0	LE
chr1	177001583	0	LE
chr1	177001730	0	LE
chr1	177001877	0	LE
chr1	177002024	0	LE
chr1	177002171	0	LE
chr1	177002318	0	LE
chr1	177002465	0	LE
chr1	177002612	0	LE
chr1	177002759	0	LE
chr1	177002906	0.02884	LE
chr1	177003053	0.06193	LE
chr1	177003200	0.0941	LE
chr1	177003347	0.12769	LE
chr1	177003494	0.15676	LE
chr1	177003641	0.17841	LE
chr1	177003788	0.1827	LE
chr1	177003935	0.17005	LE
chr1	177004082	0.15744	LE
chr1	177004229	0.13727	LE
chr1	177004376	0.10455	LE
chr1	177004523	0.0715	LE
chr1	177004670	0.03985	LE
chr1	177004817	0.01313	LE
chr1	177004964	0	LE
chr1	177005111	0	LE
chr1	177005258	0	LE
chr1	177005405	0.00299	LE
chr1	177005552	0.01641	LE
chr1	177005699	0.02599	LE
chr1	177005846	0.03835	LE
chr1	177005993	0.04561	LE
chr1	177006140	0.0369	LE
chr1	177006287	0.0246	LE
chr1	177006434	0.00773	LE
chr1	177006581	0	LE
chr1	177006728	0	LE
chr1	177006875	0	LE
chr1	177007022	0	LE
chr1	177007169	0	LE
chr1	177007316	0	LE
chr1	177007463	0	LE
chr1	177007610	0	LE
chr1	177007757	0	LE
chr1	177007904	0	LE
chr1	177008051	0	LE
chr1	177008198	0.02965	LE
chr1	177008345	0.05974	LE
chr1	177008492	0.08039	LE
chr1	177008639	0.08877	LE
chr1	177008786	0.09162	LE
chr1	177008933	0.08453	LE
chr1	177009080	0.07038	LE
chr1	177009227	0.05109	LE
chr1	177009374	0.02558	LE
chr1	177009521	0	LE
chr1	177009668	0	LE
chr1	177009815	0	LE
chr1	177009962	0	LE
chr1	177010109	0	LE
chr1	177010256	0	LE
chr1	177010403	0	LE
chr1	177010550	0	LE
chr1	177010697	0	LE
chr1	177010844	0	LE
chr1	177010991	0	LE
chr1	177011138	0	LE
chr1	177011285	0	LE
chr1	177011432	0	LE
chr1	177011579	0	LE
chr1	177011726	0.00535	LE
chr1	177011873	0.02651	LE
chr1	177012020	0.04033	LE
chr1	177012167	0.05513	LE
chr1	177012314	0.07785	LE
chr1	177012461	0.08353	LE
chr1	177012608	0.07124	LE
chr1	177012755	0.0602	LE
chr1	177012902	0.05341	LE
chr1	177013049	0.0354	LE
chr1	177013196	0.02121	LE
chr1	177013343	0	LE
chr1	177013490	0	LE
chr1	177013637	0	LE
chr1	177013784	0	LE
chr1	177013931	0	LE
chr1	177014078	0	LE
chr1	177014225	0	LE
chr1	177014372	0	LE
chr1	177014519	0	LE
chr1	177014666	0	LE
chr1	177014813	0	LE
chr1	177014960	0	LE
chr1	177015107	0	LE
chr1	177015254	0	LE
chr1	177015401	0	LE
chr1	177015548	0	LE
chr1	177015695	0	LE
chr1	177015842	0	LE
chr1	177015989	0	LE
chr1	177016136	0	LE
chr1	177016283	0	LE
chr1	177016430	0.02196	LE
chr1	177016577	0.0542	LE
chr1	177016724	0.09837	LE
chr1	177016871	0.12924	LE
chr1	177017018	0.14345	LE
chr1	177017165	0.14896	LE
chr1	177017312	0.14523	LE
chr1	177017459	0.12624	LE
chr1	177017606	0.09907	LE
chr1	177017753	0.07112	LE
chr1	177017900	0.06359	LE
chr1	177018047	0.06115	LE
chr1	177018194	0.04941	LE
chr1	177018341	0.04602	LE
chr1	177018488	0.05791	LE
chr1	177018635	0.08408	LE
chr1	177018782	0.10723	LE
chr1	177018929	0.11056	LE
chr1	177019076	0.11163	LE
chr1	177019223	0.09946	LE
chr1	177019370	0.06175	LE
chr1	177019517	0.02963	LE
chr1	177019664	0.00167	LE
chr1	177019811	0	LE
chr1	177019958	0	LE
chr1	177020105	0	LE
chr1	177020252	0	LE
chr1	177020399	0	LE
chr1	177020546	0	LE
chr1	177020693	0	LE
chr1	177020840	0.01332	LE
chr1	177020987	0.04106	LE
chr1	177021134	0.06715	LE
chr1	177021281	0.10463	LE
chr1	177021428	0.13916	LE
chr1	177021575	0.16398	LE
chr1	177021722	0.1828	LE
chr1	177021869	0.1802	LE
chr1	177022016	0.17157	LE
chr1	177022163	0.15941	LE
chr1	177022310	0.1284	LE
chr1	177022457	0.08712	LE
chr1	177022604	0.03982	LE
chr1	177022751	0	LE
chr1	177022898	0	LE
chr1	177023045	0	LE
chr1	177023192	0	LE
chr1	177023339	0	LE
chr1	177023486	0	LE
chr1	177023633	0	LE
chr1	177023780	0	LE
chr1	177023927	0	LE
chr1	177024074	0.03457	LE
chr1	177024221	0.07523	LE
chr1	177024368	0.10647	LE
chr1	177024515	0.15703	LE
chr1	177024662	0.23197	LE
chr1	177024809	0.31703	LE
chr1	177024956	0.41576	LE
chr1	177025103	0.5096	LE
chr1	177025250	0.58817	LE
chr1	177025397	0.66957	LE
chr1	177025544	0.72582	LE
chr1	177025691	0.74234	LE
chr1	177025838	0.73391	LE
chr1	177025985	0.68236	LE
chr1	177026132	0.60794	LE
chr1	177026279	0.52738	LE
chr1	177026426	0.43593	LE
chr1	177026573	0.3536	LE
chr1	177026720	0.2799	LE
chr1	177026867	0.20667	LE
chr1	177027014	0.15963	LE
chr1	177027161	0.12748	LE
chr1	177027308	0.1045	LE
chr1	177027455	0.08107	LE
chr1	177027602	0.03939	LE
chr1	177027749	0	LE
chr1	177027896	0	LE
chr1	177028043	0	LE
chr1	177028190	0	LE
chr1	177028337	0	LE
chr1	177028484	0	LE
chr1	177028631	0	LE
chr1	177028778	0	LE
chr1	177028925	0	LE
chr1	177029072	0	LE
chr1	177029219	0	LE
chr1	177029366	0	LE
chr1	177029513	0	LE
chr1	177029660	0	LE
chr1	177029807	0	LE
chr1	177029954	0	LE
chr1	177030101	0	LE
chr1	177030248	0	LE
chr1	177030395	0	LE
chr1	177030542	0	LE
chr1	177030689	0	LE
chr1	177030836	0	LE
chr1	177030983	0.00619	LE
chr1	177031130	0.05772	LE
chr1	177031277	0.11431	LE
chr1	177031424	0.15669	LE
chr1	177031571	0.18469	LE
chr1	177031718	0.20222	LE
chr1	177031865	0.19649	LE
chr1	177032012	0.18583	LE
chr1	177032159	0.17634	LE
chr1	177032306	0.1611	LE
chr1	177032453	0.13702	LE
chr1	177032600	0.10463	LE
chr1	177032747	0.06666	LE
chr1	177032894	0.04829	LE
chr1	177033041	0.03209	LE
chr1	177033188	0.01081	LE
chr1	177033335	0	LE
chr1	177033482	0	LE
chr1	177033629	0	LE
chr1	177033776	0	LE
chr1	177033923	0	LE
chr1	177034070	0	LE
chr1	177034217	0	LE
chr1	177034364	0	LE
chr1	177034511	0	LE
chr1	177034658	0	LE
chr1	177034805	0	LE
chr1	177034952	0	LE
chr1	177035099	0	LE
chr1	177035246	0	LE
chr1	177035393	0	LE
chr1	177035540	0	LE
chr1	177035687	0	LE
chr1	177035834	0	LE
chr1	177035981	0	LE
chr1	177036128	0	LE
chr1	177036275	0	LE
chr1	177036422	0	LE
chr1	177036569	0	LE
chr1	177036716	0	LE
chr1	177036863	0	LE
chr1	177037010	0.01505	LE
chr1	177037157	0.03764	LE
chr1	177037304	0.05417	LE
chr1	177037451	0.06529	LE
chr1	177037598	0.05471	LE
chr1	177037745	0.0323	LE
chr1	177037892	0.02309	LE
chr1	177038039	0.00658	LE
chr1	177038186	0	LE
chr1	177038333	0	LE
chr1	177038480	0	LE
chr1	177038627	0	LE
chr1	177038774	0	LE
chr1	177038921	0	LE
chr1	177039068	0	LE
chr1	177039215	0	LE
chr1	177039362	0	LE
chr1	177039509	0	LE
chr1	177039656	0	LE
chr1	177039803	0	LE
chr1	177039950	0	LE
chr1	177040097	0.03578	LE
chr1	177040244	0.06192	LE
chr1	177040391	0.07738	LE
chr1	177040538	0.0753	LE
chr1	177040685	0.05126	LE
chr1	177040832	0.02548	LE
chr1	177040979	0	LE
chr1	177041126	0	LE
chr1	177041273	0	LE
chr1	177041420	0	LE
chr1	177041567	0	LE
chr1	177041714	0	LE
chr1	177041861	0	LE
chr1	177042008	0	LE
chr1	177042155	0	LE
chr1	177042302	0	LE
chr1	177042449	0	LE
chr1	177042596	0	LE
chr1	177042743	0	LE
chr1	177042890	0	LE
chr1	177043037	0	LE
chr1	177043184	0	LE
chr1	177043331	0	LE
chr1	177043478	0	LE
chr1	177043625	0	LE
chr1	177043772	0	LE
chr1	177043919	0	LE
chr1	177044066	0	LE
chr1	177044213	0	LE
chr1	177044360	0	LE
chr1	177044507	0	LE
chr1	177044654	0.01692	LE
chr1	177044801	0.05042	LE
chr1	177044948	0.07315	LE
chr1	177045095	0.09165	LE
chr1	177045242	0.11907	LE
chr1	177045389	0.12252	LE
chr1	177045536	0.1049	LE
chr1	177045683	0.09533	LE
chr1	177045830	0.08243	LE
chr1	177045977	0.07632	LE
chr1	177046124	0.08521	LE
chr1	177046271	0.10601	LE
chr1	177046418	0.13277	LE
chr1	177046565	0.16824	LE
chr1	177046712	0.19736	LE
chr1	177046859	0.2228	LE
chr1	177047006	0.23045	LE
chr1	177047153	0.22142	LE
chr1	177047300	0.20587	LE
chr1	177047447	0.18133	LE
chr1	177047594	0.15642	LE
chr1	177047741	0.12942	LE
chr1	177047888	0.10043	LE
chr1	177048035	0.08525	LE
chr1	177048182	0.07491	LE
chr1	177048329	0.07553	LE
chr1	177048476	0.11096	LE
chr1	177048623	0.16234	LE
chr1	177048770	0.20888	LE
chr1	177048917	0.25787	LE
chr1	177049064	0.28632	LE
chr1	177049211	0.30412	LE
chr1	177049358	0.32678	LE
chr1	177049505	0.31336	LE
chr1	177049652	0.27759	LE
chr1	177049799	0.2379	LE
chr1	177049946	0.17714	LE
chr1	177050093	0.11236	LE
chr1	177050240	0.05193	LE
chr1	177050387	0	LE
chr1	177050534	0	LE
chr1	177050681	0	LE
chr1	177050828	0	LE
chr1	177050975	0	LE
chr1	177051122	0	LE
chr1	177051269	0	LE
chr1	177051416	0	LE
chr1	177051563	0	LE
chr1	177051710	0	LE
chr1	177051857	0	LE
chr1	177052004	0	LE
chr1	177052151	0	LE
chr1	177052298	0	LE
chr1	177052445	0	LE
chr1	177052592	0	LE
chr1	177052739	0.00449	LE
chr1	177052886	0.03155	LE
chr1	177053033	0.04662	LE
chr1	177053180	0.06005	LE
chr1	177053327	0.07107	LE
chr1	177053474	0.08162	LE
chr1	177053621	0.08509	LE
chr1	177053768	0.08704	LE
chr1	177053915	0.08705	LE
chr1	177054062	0.09189	LE
chr1	177054209	0.08318	LE
chr1	177054356	0.07824	LE
chr1	177054503	0.07793	LE
chr1	177054650	0.07763	LE
chr1	177054797	0.05817	LE
chr1	177054944	0.03025	LE
chr1	177055091	0.00258	LE
chr1	177055238	0	LE
chr1	177055385	0	LE
chr1	177055532	0	LE
chr1	177055679	0	LE
chr1	177055826	0	LE
chr1	177055973	0.02459	LE
chr1	177056120	0.05544	LE
chr1	177056267	0.08349	LE
chr1	177056414	0.11205	LE
chr1	177056561	0.14531	LE
chr1	177056708	0.14792	LE
chr1	177056855	0.12756	LE
chr1	177057002	0.11175	LE
chr1	177057149	0.0949	LE
chr1	177057296	0.06102	LE
chr1	177057443	0.02347	LE
chr1	177057590	0	LE
chr1	177057737	0	LE
chr1	177057884	0	LE
chr1	177058031	0	LE
chr1	177058178	0	LE
chr1	177058325	0	LE
chr1	177058472	0	LE
chr1	177058619	0	LE
chr1	177058766	0	LE
chr1	177058913	0	LE
chr1	177059060	0	LE
chr1	177059207	0	LE
chr1	177059354	0	LE
chr1	177059501	0	LE
chr1	177059648	0	LE
chr1	177059795	0	LE
chr1	177059942	0	LE
chr1	177060089	0	LE
chr1	177060236	0	LE
chr1	177060383	0	LE
chr1	177060530	0	LE
chr1	177060677	0.01902	LE
chr1	177060824	0.07084	LE
chr1	177060971	0.09703	LE
chr1	177061118	0.11739	LE
chr1	177061265	0.1311	LE
chr1	177061412	0.12315	LE
chr1	177061559	0.11844	LE
chr1	177061706	0.12546	LE
chr1	177061853	0.12472	LE
chr1	177062000	0.12653	LE
chr1	177062147	0.11929	LE
chr1	177062294	0.11713	LE
chr1	177062441	0.14267	LE
chr1	177062588	0.17191	LE
chr1	177062735	0.1839	LE
chr1	177062882	0.18973	LE
chr1	177063029	0.18837	LE
chr1	177063176	0.1688	LE
chr1	177063323	0.14403	LE
chr1	177063470	0.11272	LE
chr1	177063617	0.08515	LE
chr1	177063764	0.06172	LE
chr1	177063911	0.03175	LE
chr1	177064058	0.00414	LE
chr1	177064205	0.00497	LE
chr1	177064352	0.02132	LE
chr1	177064499	0.03832	LE
chr1	177064646	0.05024	LE
chr1	177064793	0.05612	LE
chr1	177064940	0.06609	LE
chr1	177065087	0.06847	LE
chr1	177065234	0.04687	LE
chr1	177065381	0.00634	LE
chr1	177065528	0	LE
chr1	177065675	0	LE
chr1	177065822	0	LE
chr1	177065969	0	LE
chr1	177066116	0	LE
chr1	177066263	0	LE
chr1	177066410	0	LE
chr1	177066557	0	LE
chr1	177066704	0	LE
chr1	177066851	0	LE
chr1	177066998	0	LE
chr1	177067145	0	LE
chr1	177067292	0	LE
chr1	177067439	0.00668	LE
chr1	177067586	0.00896	LE
chr1	177067733	0	LE
chr1	177067880	0	LE
chr1	177068027	0	LE
chr1	177068174	0	LE
chr1	177068321	0	LE
chr1	177068468	0	LE
chr1	177068615	0	LE
chr1	177068762	0	LE
chr1	177068909	0	LE
chr1	177069056	0	LE
chr1	177069203	0	LE
chr1	177069350	0	LE
chr1	177069497	0	LE
chr1	177069644	0	LE
chr1	177069791	0	LE
chr1	177069938	0	LE
chr1	177070085	0	LE
chr1	177070232	0	LE
chr1	177070379	0	LE
chr1	177070526	0	LE
chr1	177070673	0.00822	LE
chr1	177070820	0.0322	LE
chr1	177070967	0.06077	LE
chr1	177071114	0.09314	LE
chr1	177071261	0.12334	LE
chr1	177071408	0.1581	LE
chr1	177071555	0.18891	LE
chr1	177071702	0.19797	LE
chr1	177071849	0.21458	LE
chr1	177071996	0.22186	LE
chr1	177072143	0.19708	LE
chr1	177072290	0.18112	LE
chr1	177072437	0.16374	LE
chr1	177072584	0.15699	LE
chr1	177072731	0.14123	LE
chr1	177072878	0.11851	LE
chr1	177073025	0.10883	LE
chr1	177073172	0.11965	LE
chr1	177073319	0.11139	LE
chr1	177073466	0.09479	LE
chr1	177073613	0.07598	LE
chr1	177073760	0.06617	LE
chr1	177073907	0.05249	LE
chr1	177074054	0.02544	LE
chr1	177074201	0.0015	LE
chr1	177074348	0	LE
chr1	177074495	0	LE
chr1	177074642	0	LE
chr1	177074789	0	LE
chr1	177074936	0	LE
chr1	177075083	0	LE
chr1	177075230	0	LE
chr1	177075377	0	LE
chr1	177075524	0	LE
chr1	177075671	0	LE
chr1	177075818	0	LE
chr1	177075965	0	LE
chr1	177076112	0	LE
chr1	177076259	0.02126	LE
chr1	177076406	0.05832	LE
chr1	177076553	0.08418	LE
chr1	177076700	0.09932	LE
chr1	177076847	0.09774	LE
chr1	177076994	0.08479	LE
chr1	177077141	0.05445	LE
chr1	177077288	0.01911	LE
chr1	177077435	0	LE
chr1	177077582	0	LE
chr1	177077729	0	LE
chr1	177077876	0	LE
chr1	177078023	0	LE
chr1	177078170	0	LE
chr1	177078317	0	LE
chr1	177078464	0	LE
chr1	177078611	0.05485	LE
chr1	177078758	0.16436	LE
chr1	177078905	0.31474	LE
chr1	177079052	0.51138	LE
chr1	177079199	0.73016	LE
chr1	177079346	0.94404	LE
chr1	177079493	1.13402	LE
chr1	177079640	1.28145	LE
chr1	177079787	1.39612	LE
chr1	177079934	1.46237	LE
chr1	177080081	1.44612	LE
chr1	177080228	1.37201	LE
chr1	177080375	1.24599	LE
chr1	177080522	1.07181	LE
chr1	177080669	0.88065	LE
chr1	177080816	0.67425	LE
chr1	177080963	0.47654	LE
chr1	177081110	0.30846	LE
chr1	177081257	0.14831	LE
chr1	177081404	0.02309	LE
chr1	177081551	0	LE
chr1	177081698	0	LE
chr1	177081845	0	LE
chr1	177081992	0	LE
chr1	177082139	0	LE
chr1	177082286	0	LE
chr1	177082433	0	LE
chr1	177082580	0	LE
[truncated: 9,606 more rows]
