# Supplementary material for: Cell-type-specific genomics reveals histone modification dynamics in mammalian meiosis
Source: Nat Commun. 2019 Aug 23;10:3821. doi: 10.1038/s41467-019-11820-7 (PMC6707301; doi:10.1038/s41467-019-11820-7)
Supplement: Supplementary file 4 — Source Data [file 41467_2019_11820_MOESM4_ESM.zip › Source Data/figure3c.tab]

cluster	gene	value	stage	type
(3) N=393	1	-0.690136758034902	LE	H3K4me3ChIPSeq
(3) N=393	2	-1.47570627018333	LE	H3K4me3ChIPSeq
(4) N=419	3	-0.0650051712168076	LE	H3K4me3ChIPSeq
(2) N=515	4	1.36947271867946	LE	H3K4me3ChIPSeq
(2) N=515	5	1.4631312158524	LE	H3K4me3ChIPSeq
(3) N=393	6	-0.259031667172437	LE	H3K4me3ChIPSeq
(2) N=515	7	1.47685743682735	LE	H3K4me3ChIPSeq
(1) N=782	8	1.3271728045135	LE	H3K4me3ChIPSeq
(1) N=782	9	1.08889029282778	LE	H3K4me3ChIPSeq
(4) N=419	10	-0.459301760620362	LE	H3K4me3ChIPSeq
(5) N=1,176	11	-0.873268850902145	LE	H3K4me3ChIPSeq
(4) N=419	12	0.622374704956459	LE	H3K4me3ChIPSeq
(2) N=515	13	1.32386370859833	LE	H3K4me3ChIPSeq
(1) N=782	14	0.532432679129188	LE	H3K4me3ChIPSeq
(5) N=1,176	15	-0.525546815355438	LE	H3K4me3ChIPSeq
(3) N=393	16	-0.44410250247093	LE	H3K4me3ChIPSeq
(5) N=1,176	17	-0.787003598451691	LE	H3K4me3ChIPSeq
(5) N=1,176	18	-0.75237887906024	LE	H3K4me3ChIPSeq
(3) N=393	19	-0.763205224396502	LE	H3K4me3ChIPSeq
(4) N=419	20	-0.414927314266228	LE	H3K4me3ChIPSeq
(4) N=419	21	-0.637881456787031	LE	H3K4me3ChIPSeq
(5) N=1,176	22	-0.6925966613828	LE	H3K4me3ChIPSeq
(5) N=1,176	23	-0.248112109143895	LE	H3K4me3ChIPSeq
(4) N=419	24	-0.511999029980439	LE	H3K4me3ChIPSeq
(5) N=1,176	25	-0.973393281456973	LE	H3K4me3ChIPSeq
(1) N=782	26	0.983241861464987	LE	H3K4me3ChIPSeq
(4) N=419	27	0.469424194255755	LE	H3K4me3ChIPSeq
(2) N=515	28	0.811238355828622	LE	H3K4me3ChIPSeq
(1) N=782	29	0.997179591499164	LE	H3K4me3ChIPSeq
(4) N=419	30	-0.0513542612670847	LE	H3K4me3ChIPSeq
(5) N=1,176	31	-0.592566881067837	LE	H3K4me3ChIPSeq
(1) N=782	32	1.14106948446432	LE	H3K4me3ChIPSeq
(2) N=515	33	1.46813382659503	LE	H3K4me3ChIPSeq
(5) N=1,176	34	-0.662586917580468	LE	H3K4me3ChIPSeq
(5) N=1,176	35	-0.53824822487551	LE	H3K4me3ChIPSeq
(5) N=1,176	36	-0.711555190056244	LE	H3K4me3ChIPSeq
(5) N=1,176	37	-1.16728635254998	LE	H3K4me3ChIPSeq
(5) N=1,176	38	-0.466830909442118	LE	H3K4me3ChIPSeq
(1) N=782	39	0.789019563212253	LE	H3K4me3ChIPSeq
(2) N=515	40	0.845048776856671	LE	H3K4me3ChIPSeq
(1) N=782	41	1.38990625770635	LE	H3K4me3ChIPSeq
(2) N=515	42	1.42207416283717	LE	H3K4me3ChIPSeq
(3) N=393	43	-0.272647467757768	LE	H3K4me3ChIPSeq
(1) N=782	44	0.998703008700181	LE	H3K4me3ChIPSeq
(3) N=393	45	-0.555665863026406	LE	H3K4me3ChIPSeq
(1) N=782	46	0.301622522985227	LE	H3K4me3ChIPSeq
(3) N=393	47	-0.781856091126077	LE	H3K4me3ChIPSeq
(5) N=1,176	48	-0.307212826068908	LE	H3K4me3ChIPSeq
(3) N=393	49	-0.277919156957769	LE	H3K4me3ChIPSeq
(5) N=1,176	50	-0.578104716753495	LE	H3K4me3ChIPSeq
(1) N=782	51	0.645532568982999	LE	H3K4me3ChIPSeq
(2) N=515	52	1.4602837636746	LE	H3K4me3ChIPSeq
(5) N=1,176	53	-0.36131518805446	LE	H3K4me3ChIPSeq
(1) N=782	54	1.04229097963865	LE	H3K4me3ChIPSeq
(5) N=1,176	55	-1.04955801137976	LE	H3K4me3ChIPSeq
(5) N=1,176	56	-0.946532724301381	LE	H3K4me3ChIPSeq
(2) N=515	57	1.41464545769563	LE	H3K4me3ChIPSeq
(5) N=1,176	58	-0.543492465166327	LE	H3K4me3ChIPSeq
(5) N=1,176	59	-0.960883754207349	LE	H3K4me3ChIPSeq
(3) N=393	60	-0.670619169775297	LE	H3K4me3ChIPSeq
(5) N=1,176	61	-0.88707870481486	LE	H3K4me3ChIPSeq
(2) N=515	62	1.39872625696591	LE	H3K4me3ChIPSeq
(5) N=1,176	63	0.210200973393627	LE	H3K4me3ChIPSeq
(5) N=1,176	64	-0.856240057406039	LE	H3K4me3ChIPSeq
(5) N=1,176	65	-0.983257771196743	LE	H3K4me3ChIPSeq
(3) N=393	66	-0.131082537713447	LE	H3K4me3ChIPSeq
(5) N=1,176	67	-0.664860748377084	LE	H3K4me3ChIPSeq
(1) N=782	68	0.690820343861134	LE	H3K4me3ChIPSeq
(2) N=515	69	1.31548799981522	LE	H3K4me3ChIPSeq
(2) N=515	70	1.31519694575868	LE	H3K4me3ChIPSeq
(3) N=393	71	-0.485416534628002	LE	H3K4me3ChIPSeq
(5) N=1,176	72	-0.280791712232788	LE	H3K4me3ChIPSeq
(4) N=419	73	0.527083866471667	LE	H3K4me3ChIPSeq
(3) N=393	74	0.368431484871231	LE	H3K4me3ChIPSeq
(1) N=782	75	0.590255890815982	LE	H3K4me3ChIPSeq
(5) N=1,176	76	-0.822751458075084	LE	H3K4me3ChIPSeq
(1) N=782	77	0.565804775034335	LE	H3K4me3ChIPSeq
(4) N=419	78	-0.7777201144616	LE	H3K4me3ChIPSeq
(3) N=393	79	-0.0653313985978609	LE	H3K4me3ChIPSeq
(1) N=782	80	0.715540438159836	LE	H3K4me3ChIPSeq
(3) N=393	81	0.345688996268327	LE	H3K4me3ChIPSeq
(5) N=1,176	82	-0.164858372793633	LE	H3K4me3ChIPSeq
(5) N=1,176	83	-0.964815215939446	LE	H3K4me3ChIPSeq
(4) N=419	84	0.0995034328778231	LE	H3K4me3ChIPSeq
(1) N=782	85	1.44784680060053	LE	H3K4me3ChIPSeq
(1) N=782	86	0.420113007138877	LE	H3K4me3ChIPSeq
(2) N=515	87	0.777288381155347	LE	H3K4me3ChIPSeq
(1) N=782	88	1.20239482775827	LE	H3K4me3ChIPSeq
(2) N=515	89	1.30042733472681	LE	H3K4me3ChIPSeq
(1) N=782	90	1.33499152726005	LE	H3K4me3ChIPSeq
(1) N=782	91	0.872641968040741	LE	H3K4me3ChIPSeq
(3) N=393	92	-0.462759460641593	LE	H3K4me3ChIPSeq
(4) N=419	93	-1.05077859234381	LE	H3K4me3ChIPSeq
(2) N=515	94	0.535954476705589	LE	H3K4me3ChIPSeq
(5) N=1,176	95	-1.02243775142115	LE	H3K4me3ChIPSeq
(2) N=515	96	1.20399236959343	LE	H3K4me3ChIPSeq
(5) N=1,176	97	-1.29567373196797	LE	H3K4me3ChIPSeq
(5) N=1,176	98	-0.62794067523969	LE	H3K4me3ChIPSeq
(4) N=419	99	0.302835883107465	LE	H3K4me3ChIPSeq
(1) N=782	100	0.429968251622359	LE	H3K4me3ChIPSeq
(2) N=515	101	1.22040808809493	LE	H3K4me3ChIPSeq
(4) N=419	102	1.02962085081316	LE	H3K4me3ChIPSeq
(1) N=782	103	1.43385944897379	LE	H3K4me3ChIPSeq
(1) N=782	104	0.122394277803968	LE	H3K4me3ChIPSeq
(5) N=1,176	105	-0.479008497360597	LE	H3K4me3ChIPSeq
(2) N=515	106	0.945770323989227	LE	H3K4me3ChIPSeq
(2) N=515	107	1.49684855645254	LE	H3K4me3ChIPSeq
(4) N=419	108	-0.324376935608354	LE	H3K4me3ChIPSeq
(5) N=1,176	109	-0.452374757250178	LE	H3K4me3ChIPSeq
(2) N=515	110	0.6010745179981	LE	H3K4me3ChIPSeq
(5) N=1,176	111	-0.842395504095297	LE	H3K4me3ChIPSeq
(5) N=1,176	112	-0.395652975484806	LE	H3K4me3ChIPSeq
(4) N=419	113	0.31975102878912	LE	H3K4me3ChIPSeq
(1) N=782	114	0.863662317517092	LE	H3K4me3ChIPSeq
(3) N=393	115	-0.222045458747	LE	H3K4me3ChIPSeq
(5) N=1,176	116	-0.631513796087937	LE	H3K4me3ChIPSeq
(2) N=515	117	1.49988077812674	LE	H3K4me3ChIPSeq
(5) N=1,176	118	0.157408580316741	LE	H3K4me3ChIPSeq
(1) N=782	119	1.21905463606032	LE	H3K4me3ChIPSeq
(5) N=1,176	120	-0.695779911411957	LE	H3K4me3ChIPSeq
(4) N=419	121	-0.568884735036046	LE	H3K4me3ChIPSeq
(5) N=1,176	122	-0.478687753471355	LE	H3K4me3ChIPSeq
(1) N=782	123	0.859124157622253	LE	H3K4me3ChIPSeq
(5) N=1,176	124	-0.586829399529581	LE	H3K4me3ChIPSeq
(5) N=1,176	125	-0.746188312519451	LE	H3K4me3ChIPSeq
(5) N=1,176	126	-1.05631511632154	LE	H3K4me3ChIPSeq
(4) N=419	127	-0.700940612673312	LE	H3K4me3ChIPSeq
(2) N=515	128	0.66002409154988	LE	H3K4me3ChIPSeq
(5) N=1,176	129	-1.1398684932919	LE	H3K4me3ChIPSeq
(5) N=1,176	130	-0.454594911352856	LE	H3K4me3ChIPSeq
(5) N=1,176	131	-0.914821353622954	LE	H3K4me3ChIPSeq
(5) N=1,176	132	-0.688185611523841	LE	H3K4me3ChIPSeq
(1) N=782	133	0.321861487904428	LE	H3K4me3ChIPSeq
(3) N=393	134	0.248906481666419	LE	H3K4me3ChIPSeq
(3) N=393	135	-0.565240881313357	LE	H3K4me3ChIPSeq
(5) N=1,176	136	-0.771900918131623	LE	H3K4me3ChIPSeq
(5) N=1,176	137	-0.628374592567843	LE	H3K4me3ChIPSeq
(5) N=1,176	138	-1.17436088969089	LE	H3K4me3ChIPSeq
(5) N=1,176	139	-1.07271732637878	LE	H3K4me3ChIPSeq
(5) N=1,176	140	-0.912763389935369	LE	H3K4me3ChIPSeq
(5) N=1,176	141	-0.569646975091892	LE	H3K4me3ChIPSeq
(4) N=419	142	-1.16683696669162	LE	H3K4me3ChIPSeq
(5) N=1,176	143	-0.389083749861714	LE	H3K4me3ChIPSeq
(5) N=1,176	144	-0.867485663013758	LE	H3K4me3ChIPSeq
(3) N=393	145	-0.688272648375708	LE	H3K4me3ChIPSeq
(4) N=419	146	-0.806482345794999	LE	H3K4me3ChIPSeq
(3) N=393	147	-0.0265440902408172	LE	H3K4me3ChIPSeq
(1) N=782	148	0.835580134822363	LE	H3K4me3ChIPSeq
(5) N=1,176	149	-0.358768739674555	LE	H3K4me3ChIPSeq
(5) N=1,176	150	-1.19821653416914	LE	H3K4me3ChIPSeq
(5) N=1,176	151	-0.525921451236015	LE	H3K4me3ChIPSeq
(5) N=1,176	152	-0.675597746692185	LE	H3K4me3ChIPSeq
(1) N=782	153	0.658201439700821	LE	H3K4me3ChIPSeq
(1) N=782	154	0.736361893340932	LE	H3K4me3ChIPSeq
(5) N=1,176	155	-0.849804921085261	LE	H3K4me3ChIPSeq
(1) N=782	156	0.471065385556542	LE	H3K4me3ChIPSeq
(4) N=419	157	0.841426645148763	LE	H3K4me3ChIPSeq
(3) N=393	158	-0.632751533455026	LE	H3K4me3ChIPSeq
(1) N=782	159	0.0670678314531874	LE	H3K4me3ChIPSeq
(5) N=1,176	160	-0.0861080228744408	LE	H3K4me3ChIPSeq
(1) N=782	161	1.35783120037479	LE	H3K4me3ChIPSeq
(4) N=419	162	-0.703349093732839	LE	H3K4me3ChIPSeq
(4) N=419	163	-0.449085557571553	LE	H3K4me3ChIPSeq
(5) N=1,176	164	-0.157729164295598	LE	H3K4me3ChIPSeq
(5) N=1,176	165	-0.695639717957424	LE	H3K4me3ChIPSeq
(4) N=419	166	-0.641870724505756	LE	H3K4me3ChIPSeq
(4) N=419	167	-0.834430862319809	LE	H3K4me3ChIPSeq
(2) N=515	168	0.773600512886227	LE	H3K4me3ChIPSeq
(2) N=515	169	1.46991199155595	LE	H3K4me3ChIPSeq
(5) N=1,176	170	-0.501615277474548	LE	H3K4me3ChIPSeq
(5) N=1,176	171	-0.931111368453765	LE	H3K4me3ChIPSeq
(5) N=1,176	172	-1.27901490666459	LE	H3K4me3ChIPSeq
(5) N=1,176	173	-0.961295462323955	LE	H3K4me3ChIPSeq
(4) N=419	174	-0.0160893292018588	LE	H3K4me3ChIPSeq
(5) N=1,176	175	-0.488239139810957	LE	H3K4me3ChIPSeq
(2) N=515	176	1.27105903408985	LE	H3K4me3ChIPSeq
(5) N=1,176	177	0.0361960154070923	LE	H3K4me3ChIPSeq
(5) N=1,176	178	-0.703929279043289	LE	H3K4me3ChIPSeq
(5) N=1,176	179	-0.642269965788817	LE	H3K4me3ChIPSeq
(5) N=1,176	180	-0.56399049373667	LE	H3K4me3ChIPSeq
(5) N=1,176	181	-1.22468795917788	LE	H3K4me3ChIPSeq
(5) N=1,176	182	-1.36217008564948	LE	H3K4me3ChIPSeq
(2) N=515	183	0.918330041421034	LE	H3K4me3ChIPSeq
(1) N=782	184	1.34051142878314	LE	H3K4me3ChIPSeq
(1) N=782	185	0.57465305763496	LE	H3K4me3ChIPSeq
(5) N=1,176	186	-0.534408305663457	LE	H3K4me3ChIPSeq
(2) N=515	187	1.3564571241172	LE	H3K4me3ChIPSeq
(2) N=515	188	1.30033252025694	LE	H3K4me3ChIPSeq
(5) N=1,176	189	-0.755208627530291	LE	H3K4me3ChIPSeq
(2) N=515	190	0.574813238850189	LE	H3K4me3ChIPSeq
(5) N=1,176	191	-0.659135122901632	LE	H3K4me3ChIPSeq
(5) N=1,176	192	-1.03757476535142	LE	H3K4me3ChIPSeq
(1) N=782	193	1.13623437356484	LE	H3K4me3ChIPSeq
(5) N=1,176	194	0.0231477562697299	LE	H3K4me3ChIPSeq
(5) N=1,176	195	-0.629776221919601	LE	H3K4me3ChIPSeq
(2) N=515	196	1.16926170465581	LE	H3K4me3ChIPSeq
(2) N=515	197	1.4568889875186	LE	H3K4me3ChIPSeq
(5) N=1,176	198	-0.362230487836576	LE	H3K4me3ChIPSeq
(3) N=393	199	-0.415180259555354	LE	H3K4me3ChIPSeq
(1) N=782	200	1.01399063616499	LE	H3K4me3ChIPSeq
(5) N=1,176	201	-0.0655773837902221	LE	H3K4me3ChIPSeq
(4) N=419	202	-1.22496305083072	LE	H3K4me3ChIPSeq
(1) N=782	203	1.2698529462292	LE	H3K4me3ChIPSeq
(3) N=393	204	-0.18619201677608	LE	H3K4me3ChIPSeq
(1) N=782	205	1.20102752889552	LE	H3K4me3ChIPSeq
(3) N=393	206	-0.415308865440564	LE	H3K4me3ChIPSeq
(2) N=515	207	0.939409215796427	LE	H3K4me3ChIPSeq
(5) N=1,176	208	-0.129631221074988	LE	H3K4me3ChIPSeq
(1) N=782	209	1.37638599370379	LE	H3K4me3ChIPSeq
(5) N=1,176	210	-0.113917324341562	LE	H3K4me3ChIPSeq
(5) N=1,176	211	-0.770073601992352	LE	H3K4me3ChIPSeq
(2) N=515	212	0.272995029349859	LE	H3K4me3ChIPSeq
(5) N=1,176	213	-0.762983741732433	LE	H3K4me3ChIPSeq
(2) N=515	214	0.715242578094135	LE	H3K4me3ChIPSeq
(2) N=515	215	1.35125455873586	LE	H3K4me3ChIPSeq
(5) N=1,176	216	0.213832636504548	LE	H3K4me3ChIPSeq
(1) N=782	217	1.20803360987058	LE	H3K4me3ChIPSeq
(5) N=1,176	218	-0.396082117716574	LE	H3K4me3ChIPSeq
(5) N=1,176	219	-0.837073605111855	LE	H3K4me3ChIPSeq
(5) N=1,176	220	-0.360786031330309	LE	H3K4me3ChIPSeq
(5) N=1,176	221	-0.997190331247114	LE	H3K4me3ChIPSeq
(1) N=782	222	1.09535450061465	LE	H3K4me3ChIPSeq
(3) N=393	223	-0.125933152673745	LE	H3K4me3ChIPSeq
(1) N=782	224	0.22466783625593	LE	H3K4me3ChIPSeq
(4) N=419	225	-0.549366680278419	LE	H3K4me3ChIPSeq
(1) N=782	226	0.695320954778517	LE	H3K4me3ChIPSeq
(3) N=393	227	-0.66949717932125	LE	H3K4me3ChIPSeq
(5) N=1,176	228	-0.558675307504035	LE	H3K4me3ChIPSeq
(3) N=393	229	-0.429176848891165	LE	H3K4me3ChIPSeq
(1) N=782	230	0.604524478399667	LE	H3K4me3ChIPSeq
(3) N=393	231	-0.0285390959034246	LE	H3K4me3ChIPSeq
(2) N=515	232	1.17646045486885	LE	H3K4me3ChIPSeq
(1) N=782	233	0.966581843465488	LE	H3K4me3ChIPSeq
(4) N=419	234	-0.699618258826426	LE	H3K4me3ChIPSeq
(1) N=782	235	0.415897699759221	LE	H3K4me3ChIPSeq
(5) N=1,176	236	-1.22787835505402	LE	H3K4me3ChIPSeq
(2) N=515	237	0.269568303800176	LE	H3K4me3ChIPSeq
(1) N=782	238	0.429990583573815	LE	H3K4me3ChIPSeq
(1) N=782	239	1.23452602014761	LE	H3K4me3ChIPSeq
(1) N=782	240	1.44906157325343	LE	H3K4me3ChIPSeq
(3) N=393	241	-0.528524923731979	LE	H3K4me3ChIPSeq
(5) N=1,176	242	-0.586213782938312	LE	H3K4me3ChIPSeq
(1) N=782	243	1.26112254859468	LE	H3K4me3ChIPSeq
(5) N=1,176	244	-0.946160735329637	LE	H3K4me3ChIPSeq
(2) N=515	245	1.48966631661503	LE	H3K4me3ChIPSeq
(2) N=515	246	1.2791617302285	LE	H3K4me3ChIPSeq
(2) N=515	247	1.07759960137568	LE	H3K4me3ChIPSeq
(4) N=419	248	-1.05241001359426	LE	H3K4me3ChIPSeq
(3) N=393	249	0.289439620699827	LE	H3K4me3ChIPSeq
(4) N=419	250	0.0507251545465838	LE	H3K4me3ChIPSeq
(1) N=782	251	1.3717582371107	LE	H3K4me3ChIPSeq
(5) N=1,176	252	-0.390999397564896	LE	H3K4me3ChIPSeq
(2) N=515	253	1.08923413272594	LE	H3K4me3ChIPSeq
(5) N=1,176	254	-0.746571775181514	LE	H3K4me3ChIPSeq
(4) N=419	255	-0.00498344971092274	LE	H3K4me3ChIPSeq
(1) N=782	256	0.666453968496213	LE	H3K4me3ChIPSeq
(4) N=419	257	-1.28649565944909	LE	H3K4me3ChIPSeq
(5) N=1,176	258	-0.0738893192595646	LE	H3K4me3ChIPSeq
(5) N=1,176	259	0.497902361926078	LE	H3K4me3ChIPSeq
(1) N=782	260	1.11934074284715	LE	H3K4me3ChIPSeq
(3) N=393	261	-0.364859428803861	LE	H3K4me3ChIPSeq
(2) N=515	262	1.48132694495229	LE	H3K4me3ChIPSeq
(1) N=782	263	1.13860726771633	LE	H3K4me3ChIPSeq
(4) N=419	264	0.117294616459043	LE	H3K4me3ChIPSeq
(5) N=1,176	265	-0.0217891628913492	LE	H3K4me3ChIPSeq
(2) N=515	266	0.31156141640164	LE	H3K4me3ChIPSeq
(5) N=1,176	267	-0.845093880994384	LE	H3K4me3ChIPSeq
(5) N=1,176	268	-0.396879961152788	LE	H3K4me3ChIPSeq
(5) N=1,176	269	-0.275568278635525	LE	H3K4me3ChIPSeq
(2) N=515	270	1.33561839197039	LE	H3K4me3ChIPSeq
(2) N=515	271	0.848380600922429	LE	H3K4me3ChIPSeq
(1) N=782	272	0.974012516856531	LE	H3K4me3ChIPSeq
(2) N=515	273	1.44306244175828	LE	H3K4me3ChIPSeq
(1) N=782	274	-0.08051057840332	LE	H3K4me3ChIPSeq
(5) N=1,176	275	0.0796445087780931	LE	H3K4me3ChIPSeq
(1) N=782	276	0.812985111357265	LE	H3K4me3ChIPSeq
(4) N=419	277	-0.964032872552725	LE	H3K4me3ChIPSeq
(5) N=1,176	278	-0.438333914481102	LE	H3K4me3ChIPSeq
(2) N=515	279	1.21784565940963	LE	H3K4me3ChIPSeq
(5) N=1,176	280	-0.25823017926787	LE	H3K4me3ChIPSeq
(2) N=515	281	1.48371636280294	LE	H3K4me3ChIPSeq
(5) N=1,176	282	-0.551197778917394	LE	H3K4me3ChIPSeq
(5) N=1,176	283	-0.52666863555315	LE	H3K4me3ChIPSeq
(5) N=1,176	284	-0.76512223090592	LE	H3K4me3ChIPSeq
(1) N=782	285	1.1652065285535	LE	H3K4me3ChIPSeq
(5) N=1,176	286	-0.390571407028503	LE	H3K4me3ChIPSeq
(5) N=1,176	287	0.245542715369878	LE	H3K4me3ChIPSeq
(5) N=1,176	288	-0.571629494200057	LE	H3K4me3ChIPSeq
(5) N=1,176	289	-0.322821862547832	LE	H3K4me3ChIPSeq
(5) N=1,176	290	-0.65430552479058	LE	H3K4me3ChIPSeq
(4) N=419	291	-0.84796614066241	LE	H3K4me3ChIPSeq
(2) N=515	292	1.1835378720075	LE	H3K4me3ChIPSeq
(5) N=1,176	293	-0.0778851399573636	LE	H3K4me3ChIPSeq
(5) N=1,176	294	-0.140295499079644	LE	H3K4me3ChIPSeq
(5) N=1,176	295	-0.916082108025688	LE	H3K4me3ChIPSeq
(2) N=515	296	1.40181572782653	LE	H3K4me3ChIPSeq
(4) N=419	297	-0.0807847900749809	LE	H3K4me3ChIPSeq
(3) N=393	298	-0.766617509741655	LE	H3K4me3ChIPSeq
(5) N=1,176	299	-0.399548885849896	LE	H3K4me3ChIPSeq
(5) N=1,176	300	-0.98981176499075	LE	H3K4me3ChIPSeq
(5) N=1,176	301	-0.641979654398589	LE	H3K4me3ChIPSeq
(5) N=1,176	302	-0.298777777918011	LE	H3K4me3ChIPSeq
(5) N=1,176	303	-0.415494171331784	LE	H3K4me3ChIPSeq
(2) N=515	304	1.36817216747088	LE	H3K4me3ChIPSeq
(4) N=419	305	-0.135629013394813	LE	H3K4me3ChIPSeq
(1) N=782	306	1.11487071322802	LE	H3K4me3ChIPSeq
(1) N=782	307	0.46375348818549	LE	H3K4me3ChIPSeq
(4) N=419	308	-1.38959272536269	LE	H3K4me3ChIPSeq
(5) N=1,176	309	-0.608716505811131	LE	H3K4me3ChIPSeq
(5) N=1,176	310	-0.354152650813963	LE	H3K4me3ChIPSeq
(5) N=1,176	311	-0.886726899248723	LE	H3K4me3ChIPSeq
(2) N=515	312	0.730877153856422	LE	H3K4me3ChIPSeq
(1) N=782	313	1.25955850741187	LE	H3K4me3ChIPSeq
(5) N=1,176	314	-1.14132126507661	LE	H3K4me3ChIPSeq
(4) N=419	315	-1.03005583548164	LE	H3K4me3ChIPSeq
(1) N=782	316	1.3725186387704	LE	H3K4me3ChIPSeq
(3) N=393	317	-0.0097051105618213	LE	H3K4me3ChIPSeq
(3) N=393	318	-1.3713324916467	LE	H3K4me3ChIPSeq
(1) N=782	319	1.11251938427611	LE	H3K4me3ChIPSeq
(4) N=419	320	-0.84685998448552	LE	H3K4me3ChIPSeq
(2) N=515	321	1.44606649915564	LE	H3K4me3ChIPSeq
(2) N=515	322	1.49810371804758	LE	H3K4me3ChIPSeq
(3) N=393	323	-1.21226770307763	LE	H3K4me3ChIPSeq
(5) N=1,176	324	-0.295392118622867	LE	H3K4me3ChIPSeq
(1) N=782	325	0.661519688143146	LE	H3K4me3ChIPSeq
(4) N=419	326	-1.08489886628793	LE	H3K4me3ChIPSeq
(3) N=393	327	-0.385109526337615	LE	H3K4me3ChIPSeq
(3) N=393	328	-0.262218428494073	LE	H3K4me3ChIPSeq
(5) N=1,176	329	-0.178450141497873	LE	H3K4me3ChIPSeq
(2) N=515	330	1.48889651689776	LE	H3K4me3ChIPSeq
(2) N=515	331	0.268799076736333	LE	H3K4me3ChIPSeq
(1) N=782	332	0.446577397384058	LE	H3K4me3ChIPSeq
(1) N=782	333	0.827277323422158	LE	H3K4me3ChIPSeq
(5) N=1,176	334	-0.598382346706087	LE	H3K4me3ChIPSeq
(3) N=393	335	-0.692041655634219	LE	H3K4me3ChIPSeq
(5) N=1,176	336	-1.41856219334139	LE	H3K4me3ChIPSeq
(2) N=515	337	1.14335568134598	LE	H3K4me3ChIPSeq
(5) N=1,176	338	-0.4549328893615	LE	H3K4me3ChIPSeq
(1) N=782	339	0.759925794450587	LE	H3K4me3ChIPSeq
(1) N=782	340	1.27046495880932	LE	H3K4me3ChIPSeq
(5) N=1,176	341	-0.438055941015806	LE	H3K4me3ChIPSeq
(5) N=1,176	342	-0.499431341337313	LE	H3K4me3ChIPSeq
(5) N=1,176	343	0.0644585270752502	LE	H3K4me3ChIPSeq
(5) N=1,176	344	0.216051498865503	LE	H3K4me3ChIPSeq
(4) N=419	345	-0.194921747621065	LE	H3K4me3ChIPSeq
(1) N=782	346	0.832412149321737	LE	H3K4me3ChIPSeq
(5) N=1,176	347	0.365941491056226	LE	H3K4me3ChIPSeq
(5) N=1,176	348	-0.522402382593364	LE	H3K4me3ChIPSeq
(5) N=1,176	349	-0.859815793981007	LE	H3K4me3ChIPSeq
(1) N=782	350	0.980245547295532	LE	H3K4me3ChIPSeq
(3) N=393	351	0.218547212358375	LE	H3K4me3ChIPSeq
(2) N=515	352	1.43473183559506	LE	H3K4me3ChIPSeq
(4) N=419	353	-0.79384485442797	LE	H3K4me3ChIPSeq
(4) N=419	354	0.123516189209806	LE	H3K4me3ChIPSeq
(1) N=782	355	0.716229621550426	LE	H3K4me3ChIPSeq
(5) N=1,176	356	-0.0936408650022718	LE	H3K4me3ChIPSeq
(1) N=782	357	0.619150059526091	LE	H3K4me3ChIPSeq
(5) N=1,176	358	0.166033220213453	LE	H3K4me3ChIPSeq
(5) N=1,176	359	-0.359841586810734	LE	H3K4me3ChIPSeq
(1) N=782	360	1.37939397348336	LE	H3K4me3ChIPSeq
(3) N=393	361	-0.869637748982972	LE	H3K4me3ChIPSeq
(1) N=782	362	0.140734862646348	LE	H3K4me3ChIPSeq
(4) N=419	363	-0.813698053509448	LE	H3K4me3ChIPSeq
(5) N=1,176	364	-0.813278500032338	LE	H3K4me3ChIPSeq
(1) N=782	365	0.249946678353299	LE	H3K4me3ChIPSeq
(2) N=515	366	1.39445408357662	LE	H3K4me3ChIPSeq
(5) N=1,176	367	-0.236958195828889	LE	H3K4me3ChIPSeq
(1) N=782	368	0.394755411624842	LE	H3K4me3ChIPSeq
(1) N=782	369	1.06760968699134	LE	H3K4me3ChIPSeq
(2) N=515	370	0.515956841354062	LE	H3K4me3ChIPSeq
(1) N=782	371	0.595585190653229	LE	H3K4me3ChIPSeq
(3) N=393	372	-0.311190811443556	LE	H3K4me3ChIPSeq
(5) N=1,176	373	0.0196357275173695	LE	H3K4me3ChIPSeq
(3) N=393	374	-0.474708569874735	LE	H3K4me3ChIPSeq
(4) N=419	375	-0.955119645710596	LE	H3K4me3ChIPSeq
(5) N=1,176	376	-1.17765779718499	LE	H3K4me3ChIPSeq
(5) N=1,176	377	-0.316995956745139	LE	H3K4me3ChIPSeq
(3) N=393	378	-1.242555510725	LE	H3K4me3ChIPSeq
(5) N=1,176	379	-0.580781808043954	LE	H3K4me3ChIPSeq
(5) N=1,176	380	-0.240959524890714	LE	H3K4me3ChIPSeq
(2) N=515	381	1.22859774520633	LE	H3K4me3ChIPSeq
(2) N=515	382	1.07832356171127	LE	H3K4me3ChIPSeq
(1) N=782	383	0.68208004920888	LE	H3K4me3ChIPSeq
(5) N=1,176	384	-0.168658343306908	LE	H3K4me3ChIPSeq
(1) N=782	385	1.35260091647402	LE	H3K4me3ChIPSeq
(1) N=782	386	0.186421612641928	LE	H3K4me3ChIPSeq
(4) N=419	387	-0.816855224069006	LE	H3K4me3ChIPSeq
(5) N=1,176	388	-0.527276570967275	LE	H3K4me3ChIPSeq
(5) N=1,176	389	-0.637914116703947	LE	H3K4me3ChIPSeq
(2) N=515	390	1.17163431682349	LE	H3K4me3ChIPSeq
(2) N=515	391	0.486474396587351	LE	H3K4me3ChIPSeq
(4) N=419	392	-0.691188435048997	LE	H3K4me3ChIPSeq
(4) N=419	393	-1.10400992281014	LE	H3K4me3ChIPSeq
(5) N=1,176	394	-0.584193586266206	LE	H3K4me3ChIPSeq
(2) N=515	395	0.987619666265395	LE	H3K4me3ChIPSeq
(2) N=515	396	1.47964608510989	LE	H3K4me3ChIPSeq
(3) N=393	397	-0.452957630658348	LE	H3K4me3ChIPSeq
(5) N=1,176	398	0.0616930323190021	LE	H3K4me3ChIPSeq
(5) N=1,176	399	0.236225202992602	LE	H3K4me3ChIPSeq
(1) N=782	400	1.32401264674895	LE	H3K4me3ChIPSeq
(3) N=393	401	-0.0834972893741812	LE	H3K4me3ChIPSeq
(4) N=419	402	0.825454900297519	LE	H3K4me3ChIPSeq
(5) N=1,176	403	0.0928212442884285	LE	H3K4me3ChIPSeq
(1) N=782	404	1.08923016822743	LE	H3K4me3ChIPSeq
(1) N=782	405	1.33374325059189	LE	H3K4me3ChIPSeq
(2) N=515	406	1.1107704534611	LE	H3K4me3ChIPSeq
(3) N=393	407	0.338567848626335	LE	H3K4me3ChIPSeq
(1) N=782	408	0.970473778719988	LE	H3K4me3ChIPSeq
(5) N=1,176	409	0.433987881397621	LE	H3K4me3ChIPSeq
(5) N=1,176	410	-0.499447920055882	LE	H3K4me3ChIPSeq
(2) N=515	411	0.713768920764387	LE	H3K4me3ChIPSeq
(4) N=419	412	-0.277932218565553	LE	H3K4me3ChIPSeq
(3) N=393	413	-1.20924741531478	LE	H3K4me3ChIPSeq
(5) N=1,176	414	-0.585771706657484	LE	H3K4me3ChIPSeq
(1) N=782	415	1.24047552529348	LE	H3K4me3ChIPSeq
(3) N=393	416	-0.339239251822355	LE	H3K4me3ChIPSeq
(2) N=515	417	0.818179012253129	LE	H3K4me3ChIPSeq
(5) N=1,176	418	-1.1209660311552	LE	H3K4me3ChIPSeq
(3) N=393	419	0.145668932906843	LE	H3K4me3ChIPSeq
(1) N=782	420	1.10667862340061	LE	H3K4me3ChIPSeq
(4) N=419	421	-1.234533183325	LE	H3K4me3ChIPSeq
(5) N=1,176	422	-0.720656465638902	LE	H3K4me3ChIPSeq
(5) N=1,176	423	-1.38978975969488	LE	H3K4me3ChIPSeq
(5) N=1,176	424	-0.70096060256678	LE	H3K4me3ChIPSeq
(5) N=1,176	425	-0.677077021463935	LE	H3K4me3ChIPSeq
(3) N=393	426	-0.764963922725407	LE	H3K4me3ChIPSeq
(4) N=419	427	-0.396589278885544	LE	H3K4me3ChIPSeq
(5) N=1,176	428	-0.272967570165469	LE	H3K4me3ChIPSeq
(4) N=419	429	-0.14246021416997	LE	H3K4me3ChIPSeq
(4) N=419	430	-0.297317555330966	LE	H3K4me3ChIPSeq
(1) N=782	431	0.402755893630275	LE	H3K4me3ChIPSeq
(5) N=1,176	432	-0.549735552316409	LE	H3K4me3ChIPSeq
(3) N=393	433	-0.385950602135457	LE	H3K4me3ChIPSeq
(4) N=419	434	0.178829196742679	LE	H3K4me3ChIPSeq
(1) N=782	435	1.29573537873328	LE	H3K4me3ChIPSeq
(1) N=782	436	0.524699645149803	LE	H3K4me3ChIPSeq
(5) N=1,176	437	-0.0704600224483311	LE	H3K4me3ChIPSeq
(1) N=782	438	0.978069052547598	LE	H3K4me3ChIPSeq
(5) N=1,176	439	-0.555864788300299	LE	H3K4me3ChIPSeq
(3) N=393	440	-0.0368820249211958	LE	H3K4me3ChIPSeq
(2) N=515	441	1.46349274989912	LE	H3K4me3ChIPSeq
(2) N=515	442	1.3510811329264	LE	H3K4me3ChIPSeq
(5) N=1,176	443	-0.834714350617125	LE	H3K4me3ChIPSeq
(4) N=419	444	-0.145225217361062	LE	H3K4me3ChIPSeq
(1) N=782	445	1.27645217646985	LE	H3K4me3ChIPSeq
(5) N=1,176	446	-0.639072360256671	LE	H3K4me3ChIPSeq
(3) N=393	447	-1.38886470440162	LE	H3K4me3ChIPSeq
(5) N=1,176	448	-0.227297023302576	LE	H3K4me3ChIPSeq
(5) N=1,176	449	-0.944564450793069	LE	H3K4me3ChIPSeq
(5) N=1,176	450	-0.93122361852431	LE	H3K4me3ChIPSeq
(1) N=782	451	1.0892593175785	LE	H3K4me3ChIPSeq
(5) N=1,176	452	0.450629502448132	LE	H3K4me3ChIPSeq
(4) N=419	453	0.104227171627882	LE	H3K4me3ChIPSeq
(1) N=782	454	1.06677935320803	LE	H3K4me3ChIPSeq
(1) N=782	455	0.909440545115103	LE	H3K4me3ChIPSeq
(5) N=1,176	456	-0.265184485575321	LE	H3K4me3ChIPSeq
(4) N=419	457	-1.141998017673	LE	H3K4me3ChIPSeq
(5) N=1,176	458	-0.718344969687781	LE	H3K4me3ChIPSeq
(3) N=393	459	0.471631204834087	LE	H3K4me3ChIPSeq
(1) N=782	460	0.412502309166775	LE	H3K4me3ChIPSeq
(1) N=782	461	1.44369745734207	LE	H3K4me3ChIPSeq
(2) N=515	462	1.16809439541757	LE	H3K4me3ChIPSeq
(4) N=419	463	-0.350479890991214	LE	H3K4me3ChIPSeq
(2) N=515	464	1.45232882624229	LE	H3K4me3ChIPSeq
(1) N=782	465	0.740198851218457	LE	H3K4me3ChIPSeq
(3) N=393	466	-1.27034344563236	LE	H3K4me3ChIPSeq
(5) N=1,176	467	-0.761586485319127	LE	H3K4me3ChIPSeq
(5) N=1,176	468	-0.208496839503455	LE	H3K4me3ChIPSeq
(5) N=1,176	469	0.101145607855108	LE	H3K4me3ChIPSeq
(3) N=393	470	-0.186858130484373	LE	H3K4me3ChIPSeq
(1) N=782	471	0.412710844626757	LE	H3K4me3ChIPSeq
(2) N=515	472	0.886254853327894	LE	H3K4me3ChIPSeq
(4) N=419	473	-0.974958765374467	LE	H3K4me3ChIPSeq
(2) N=515	474	1.0032109647381	LE	H3K4me3ChIPSeq
(5) N=1,176	475	-0.570588815168283	LE	H3K4me3ChIPSeq
(1) N=782	476	1.35101368144694	LE	H3K4me3ChIPSeq
(5) N=1,176	477	-1.03824393842484	LE	H3K4me3ChIPSeq
(4) N=419	478	0.35270945661211	LE	H3K4me3ChIPSeq
(2) N=515	479	0.923128028424662	LE	H3K4me3ChIPSeq
(1) N=782	480	1.2357143189244	LE	H3K4me3ChIPSeq
(4) N=419	481	0.122507151781567	LE	H3K4me3ChIPSeq
(2) N=515	482	1.44294945230235	LE	H3K4me3ChIPSeq
(5) N=1,176	483	0.37424959928814	LE	H3K4me3ChIPSeq
(2) N=515	484	1.39584224385294	LE	H3K4me3ChIPSeq
(3) N=393	485	-1.08946684711658	LE	H3K4me3ChIPSeq
(1) N=782	486	0.633345170347748	LE	H3K4me3ChIPSeq
(5) N=1,176	487	-0.810485874274535	LE	H3K4me3ChIPSeq
(3) N=393	488	-1.22844586898251	LE	H3K4me3ChIPSeq
(4) N=419	489	0.583596704069073	LE	H3K4me3ChIPSeq
(5) N=1,176	490	-0.501466101089759	LE	H3K4me3ChIPSeq
(5) N=1,176	491	-0.276005607339282	LE	H3K4me3ChIPSeq
(3) N=393	492	-0.974920530084905	LE	H3K4me3ChIPSeq
(4) N=419	493	-0.265942442080384	LE	H3K4me3ChIPSeq
(3) N=393	494	-0.747085484554443	LE	H3K4me3ChIPSeq
(1) N=782	495	1.00057085088482	LE	H3K4me3ChIPSeq
(1) N=782	496	0.520228259389488	LE	H3K4me3ChIPSeq
(2) N=515	497	0.615725898288762	LE	H3K4me3ChIPSeq
(5) N=1,176	498	-0.933794663125368	LE	H3K4me3ChIPSeq
(5) N=1,176	499	-0.723484942150957	LE	H3K4me3ChIPSeq
(5) N=1,176	500	-0.569289821731847	LE	H3K4me3ChIPSeq
(4) N=419	501	-0.197365200346497	LE	H3K4me3ChIPSeq
(5) N=1,176	502	-0.669409465350818	LE	H3K4me3ChIPSeq
(5) N=1,176	503	-0.688653175885524	LE	H3K4me3ChIPSeq
(4) N=419	504	-0.952998802274148	LE	H3K4me3ChIPSeq
(5) N=1,176	505	-0.755773479099254	LE	H3K4me3ChIPSeq
(2) N=515	506	1.22914918084019	LE	H3K4me3ChIPSeq
(2) N=515	507	1.28596098833077	LE	H3K4me3ChIPSeq
(3) N=393	508	-1.27119065913369	LE	H3K4me3ChIPSeq
(3) N=393	509	0.201084020988103	LE	H3K4me3ChIPSeq
(4) N=419	510	-0.431301586235266	LE	H3K4me3ChIPSeq
(4) N=419	511	0.655450307117502	LE	H3K4me3ChIPSeq
(4) N=419	512	-1.29467945711359	LE	H3K4me3ChIPSeq
(4) N=419	513	0.45626779889572	LE	H3K4me3ChIPSeq
(2) N=515	514	1.2901387973907	LE	H3K4me3ChIPSeq
(2) N=515	515	0.638591377091151	LE	H3K4me3ChIPSeq
(3) N=393	516	-0.840191827367221	LE	H3K4me3ChIPSeq
(1) N=782	517	0.64936201296497	LE	H3K4me3ChIPSeq
(5) N=1,176	518	-0.831671075636583	LE	H3K4me3ChIPSeq
(4) N=419	519	-0.717342638152398	LE	H3K4me3ChIPSeq
(2) N=515	520	0.735331763047772	LE	H3K4me3ChIPSeq
(1) N=782	521	1.16839934516903	LE	H3K4me3ChIPSeq
(3) N=393	522	-0.849427897069061	LE	H3K4me3ChIPSeq
(5) N=1,176	523	-0.472644718580107	LE	H3K4me3ChIPSeq
(5) N=1,176	524	-0.645579928222164	LE	H3K4me3ChIPSeq
(5) N=1,176	525	-0.824114928831252	LE	H3K4me3ChIPSeq
(1) N=782	526	0.939076546974579	LE	H3K4me3ChIPSeq
(1) N=782	527	0.317136469047906	LE	H3K4me3ChIPSeq
(5) N=1,176	528	-0.599578186423091	LE	H3K4me3ChIPSeq
(2) N=515	529	0.0820364796372609	LE	H3K4me3ChIPSeq
(4) N=419	530	-0.880900122529035	LE	H3K4me3ChIPSeq
(1) N=782	531	1.04551509023184	LE	H3K4me3ChIPSeq
(2) N=515	532	0.551359312427977	LE	H3K4me3ChIPSeq
(1) N=782	533	1.28139969920646	LE	H3K4me3ChIPSeq
(2) N=515	534	1.02758609099678	LE	H3K4me3ChIPSeq
(1) N=782	535	1.10761957021807	LE	H3K4me3ChIPSeq
(5) N=1,176	536	-0.863424413710454	LE	H3K4me3ChIPSeq
(2) N=515	537	0.747639496484881	LE	H3K4me3ChIPSeq
(5) N=1,176	538	-1.17061998715732	LE	H3K4me3ChIPSeq
(5) N=1,176	539	-0.44400454217367	LE	H3K4me3ChIPSeq
(5) N=1,176	540	-0.781482411399151	LE	H3K4me3ChIPSeq
(4) N=419	541	-0.760226627822534	LE	H3K4me3ChIPSeq
(2) N=515	542	1.46576454318067	LE	H3K4me3ChIPSeq
(5) N=1,176	543	-0.520381826629831	LE	H3K4me3ChIPSeq
(5) N=1,176	544	-0.0987913370263707	LE	H3K4me3ChIPSeq
(2) N=515	545	1.41444200570458	LE	H3K4me3ChIPSeq
(5) N=1,176	546	-1.33552067912265	LE	H3K4me3ChIPSeq
(1) N=782	547	0.618190196479591	LE	H3K4me3ChIPSeq
(2) N=515	548	1.36590051028693	LE	H3K4me3ChIPSeq
(5) N=1,176	549	-0.571846311428532	LE	H3K4me3ChIPSeq
(5) N=1,176	550	-0.710609482374663	LE	H3K4me3ChIPSeq
(3) N=393	551	-0.920262513174609	LE	H3K4me3ChIPSeq
(2) N=515	552	1.37787901949309	LE	H3K4me3ChIPSeq
(5) N=1,176	553	-0.461870735845012	LE	H3K4me3ChIPSeq
(1) N=782	554	1.2787341549497	LE	H3K4me3ChIPSeq
(2) N=515	555	1.08338137293989	LE	H3K4me3ChIPSeq
(2) N=515	556	1.20848380469102	LE	H3K4me3ChIPSeq
(2) N=515	557	0.409662325098412	LE	H3K4me3ChIPSeq
(1) N=782	558	0.508267442715863	LE	H3K4me3ChIPSeq
(2) N=515	559	0.300481711126854	LE	H3K4me3ChIPSeq
(5) N=1,176	560	-0.641575014454198	LE	H3K4me3ChIPSeq
(5) N=1,176	561	-0.458885907957232	LE	H3K4me3ChIPSeq
(1) N=782	562	0.682979858579856	LE	H3K4me3ChIPSeq
(1) N=782	563	1.18343285619617	LE	H3K4me3ChIPSeq
(4) N=419	564	-0.761659515272914	LE	H3K4me3ChIPSeq
(1) N=782	565	0.933250721338901	LE	H3K4me3ChIPSeq
(5) N=1,176	566	-1.30897481091132	LE	H3K4me3ChIPSeq
(5) N=1,176	567	-0.385739881799531	LE	H3K4me3ChIPSeq
(2) N=515	568	1.41016736092276	LE	H3K4me3ChIPSeq
(5) N=1,176	569	-0.496611895382643	LE	H3K4me3ChIPSeq
(2) N=515	570	1.49566782356121	LE	H3K4me3ChIPSeq
(5) N=1,176	571	-0.311830451892483	LE	H3K4me3ChIPSeq
(1) N=782	572	1.22733135496754	LE	H3K4me3ChIPSeq
(1) N=782	573	1.4059544482931	LE	H3K4me3ChIPSeq
(5) N=1,176	574	-0.860674340784217	LE	H3K4me3ChIPSeq
(2) N=515	575	1.01819178819616	LE	H3K4me3ChIPSeq
(5) N=1,176	576	-0.134926433901356	LE	H3K4me3ChIPSeq
(1) N=782	577	0.891949790347468	LE	H3K4me3ChIPSeq
(2) N=515	578	0.45733415561744	LE	H3K4me3ChIPSeq
(5) N=1,176	579	-0.544172303244021	LE	H3K4me3ChIPSeq
(5) N=1,176	580	0.330753503199535	LE	H3K4me3ChIPSeq
(1) N=782	581	0.471929253875845	LE	H3K4me3ChIPSeq
(4) N=419	582	0.0896379884252927	LE	H3K4me3ChIPSeq
(2) N=515	583	1.46581452070048	LE	H3K4me3ChIPSeq
(5) N=1,176	584	-0.379186721531848	LE	H3K4me3ChIPSeq
(5) N=1,176	585	-0.390742083484907	LE	H3K4me3ChIPSeq
(4) N=419	586	-1.11592755420001	LE	H3K4me3ChIPSeq
(4) N=419	587	0.833503552774021	LE	H3K4me3ChIPSeq
(5) N=1,176	588	-0.834631434313365	LE	H3K4me3ChIPSeq
(3) N=393	589	-1.30984069904397	LE	H3K4me3ChIPSeq
(2) N=515	590	1.46246498728358	LE	H3K4me3ChIPSeq
(4) N=419	591	-0.200308968690644	LE	H3K4me3ChIPSeq
(2) N=515	592	0.702305470521018	LE	H3K4me3ChIPSeq
(1) N=782	593	1.41301398295513	LE	H3K4me3ChIPSeq
(4) N=419	594	-1.17504014658101	LE	H3K4me3ChIPSeq
(4) N=419	595	-0.331741693739866	LE	H3K4me3ChIPSeq
(2) N=515	596	1.42166192031908	LE	H3K4me3ChIPSeq
(2) N=515	597	0.863001930201623	LE	H3K4me3ChIPSeq
(3) N=393	598	-1.04260935726175	LE	H3K4me3ChIPSeq
(2) N=515	599	1.1490104701324	LE	H3K4me3ChIPSeq
(2) N=515	600	0.571510062761828	LE	H3K4me3ChIPSeq
(5) N=1,176	601	-0.779628126771855	LE	H3K4me3ChIPSeq
(1) N=782	602	0.757396376192203	LE	H3K4me3ChIPSeq
(4) N=419	603	-0.275501975232361	LE	H3K4me3ChIPSeq
(5) N=1,176	604	-0.591690456385312	LE	H3K4me3ChIPSeq
(1) N=782	605	1.13192847515169	LE	H3K4me3ChIPSeq
(2) N=515	606	1.24847971635102	LE	H3K4me3ChIPSeq
(4) N=419	607	-1.45240157844281	LE	H3K4me3ChIPSeq
(4) N=419	608	-1.4809415076625	LE	H3K4me3ChIPSeq
(2) N=515	609	1.29530590036124	LE	H3K4me3ChIPSeq
(3) N=393	610	-1.15815310832167	LE	H3K4me3ChIPSeq
(1) N=782	611	1.16013475254208	LE	H3K4me3ChIPSeq
(3) N=393	612	-0.944938457280907	LE	H3K4me3ChIPSeq
(3) N=393	613	-0.207219118963124	LE	H3K4me3ChIPSeq
(2) N=515	614	1.17898018460417	LE	H3K4me3ChIPSeq
(5) N=1,176	615	-0.693962112893222	LE	H3K4me3ChIPSeq
(5) N=1,176	616	-0.329952776218849	LE	H3K4me3ChIPSeq
(5) N=1,176	617	-0.819742817349362	LE	H3K4me3ChIPSeq
(5) N=1,176	618	-0.56585184678281	LE	H3K4me3ChIPSeq
(5) N=1,176	619	-0.476632770585208	LE	H3K4me3ChIPSeq
(2) N=515	620	0.444835604768417	LE	H3K4me3ChIPSeq
(1) N=782	621	1.00586590057063	LE	H3K4me3ChIPSeq
(3) N=393	622	-1.22958623959	LE	H3K4me3ChIPSeq
(5) N=1,176	623	-1.00419688486299	LE	H3K4me3ChIPSeq
(2) N=515	624	0.5244372658764	LE	H3K4me3ChIPSeq
(5) N=1,176	625	-0.496545768659402	LE	H3K4me3ChIPSeq
(1) N=782	626	1.30240886269565	LE	H3K4me3ChIPSeq
(4) N=419	627	-1.0808694276226	LE	H3K4me3ChIPSeq
(5) N=1,176	628	-0.952244586540227	LE	H3K4me3ChIPSeq
(4) N=419	629	-1.11265937006344	LE	H3K4me3ChIPSeq
(5) N=1,176	630	-0.16006564378948	LE	H3K4me3ChIPSeq
(5) N=1,176	631	-0.495070124209565	LE	H3K4me3ChIPSeq
(5) N=1,176	632	0.337971187892305	LE	H3K4me3ChIPSeq
(4) N=419	633	0.424448102584419	LE	H3K4me3ChIPSeq
(1) N=782	634	1.22460376990269	LE	H3K4me3ChIPSeq
(2) N=515	635	0.566050693494189	LE	H3K4me3ChIPSeq
(3) N=393	636	-0.530234487853412	LE	H3K4me3ChIPSeq
(4) N=419	637	0.441349650128431	LE	H3K4me3ChIPSeq
(3) N=393	638	-0.336312346914553	LE	H3K4me3ChIPSeq
(3) N=393	639	-0.482748489121156	LE	H3K4me3ChIPSeq
(5) N=1,176	640	-0.876770531583832	LE	H3K4me3ChIPSeq
(5) N=1,176	641	-0.1713016535434	LE	H3K4me3ChIPSeq
(1) N=782	642	1.02528391498386	LE	H3K4me3ChIPSeq
(3) N=393	643	-1.43703426455284	LE	H3K4me3ChIPSeq
(5) N=1,176	644	-0.580531447518816	LE	H3K4me3ChIPSeq
(4) N=419	645	-0.624188494137012	LE	H3K4me3ChIPSeq
(5) N=1,176	646	-0.326964491415578	LE	H3K4me3ChIPSeq
(1) N=782	647	1.2002260193869	LE	H3K4me3ChIPSeq
(2) N=515	648	1.01137613283912	LE	H3K4me3ChIPSeq
(4) N=419	649	-0.740579039937253	LE	H3K4me3ChIPSeq
(2) N=515	650	1.0014158468493	LE	H3K4me3ChIPSeq
(1) N=782	651	0.454429029770992	LE	H3K4me3ChIPSeq
(3) N=393	652	-0.843448758312538	LE	H3K4me3ChIPSeq
(1) N=782	653	0.933992774858061	LE	H3K4me3ChIPSeq
(1) N=782	654	1.22704742483742	LE	H3K4me3ChIPSeq
(5) N=1,176	655	-0.913897402276794	LE	H3K4me3ChIPSeq
(4) N=419	656	-1.37513068710567	LE	H3K4me3ChIPSeq
(5) N=1,176	657	-0.478867987772254	LE	H3K4me3ChIPSeq
(5) N=1,176	658	0.057578870259999	LE	H3K4me3ChIPSeq
(4) N=419	659	1.00110273066532	LE	H3K4me3ChIPSeq
(2) N=515	660	1.33533409531466	LE	H3K4me3ChIPSeq
(5) N=1,176	661	-0.37357671413584	LE	H3K4me3ChIPSeq
(2) N=515	662	0.867505329123333	LE	H3K4me3ChIPSeq
(5) N=1,176	663	-0.877954457973044	LE	H3K4me3ChIPSeq
(3) N=393	664	-0.0282324804384836	LE	H3K4me3ChIPSeq
(1) N=782	665	1.06672731454282	LE	H3K4me3ChIPSeq
(5) N=1,176	666	-0.413659602552755	LE	H3K4me3ChIPSeq
(4) N=419	667	0.346120548750072	LE	H3K4me3ChIPSeq
(5) N=1,176	668	-0.017243890922566	LE	H3K4me3ChIPSeq
(4) N=419	669	-0.172531568848011	LE	H3K4me3ChIPSeq
(4) N=419	670	-1.27615373005434	LE	H3K4me3ChIPSeq
(2) N=515	671	1.36380802073931	LE	H3K4me3ChIPSeq
(1) N=782	672	0.225727692997621	LE	H3K4me3ChIPSeq
(5) N=1,176	673	-0.876060952874189	LE	H3K4me3ChIPSeq
(5) N=1,176	674	-0.672161479005609	LE	H3K4me3ChIPSeq
(4) N=419	675	-0.153908701269076	LE	H3K4me3ChIPSeq
(4) N=419	676	-1.38604969333908	LE	H3K4me3ChIPSeq
(5) N=1,176	677	-0.265830311107897	LE	H3K4me3ChIPSeq
(1) N=782	678	0.664142128424972	LE	H3K4me3ChIPSeq
(4) N=419	679	-1.4579350063387	LE	H3K4me3ChIPSeq
(1) N=782	680	1.39366798727705	LE	H3K4me3ChIPSeq
(4) N=419	681	0.672064558213541	LE	H3K4me3ChIPSeq
(5) N=1,176	682	-0.973030953617652	LE	H3K4me3ChIPSeq
(5) N=1,176	683	-0.293573869964001	LE	H3K4me3ChIPSeq
(5) N=1,176	684	-0.806125839789886	LE	H3K4me3ChIPSeq
(2) N=515	685	1.49006090421815	LE	H3K4me3ChIPSeq
(5) N=1,176	686	-0.160339869094624	LE	H3K4me3ChIPSeq
(3) N=393	687	-0.378315508775398	LE	H3K4me3ChIPSeq
(3) N=393	688	-0.715804635423792	LE	H3K4me3ChIPSeq
(3) N=393	689	-0.270137757554882	LE	H3K4me3ChIPSeq
(5) N=1,176	690	-0.926776852595556	LE	H3K4me3ChIPSeq
(1) N=782	691	0.477780594408205	LE	H3K4me3ChIPSeq
(3) N=393	692	-0.551450768709643	LE	H3K4me3ChIPSeq
(5) N=1,176	693	0.30921129481758	LE	H3K4me3ChIPSeq
(3) N=393	694	-1.38754600459591	LE	H3K4me3ChIPSeq
(1) N=782	695	1.00786177732901	LE	H3K4me3ChIPSeq
(1) N=782	696	1.13099506478553	LE	H3K4me3ChIPSeq
(3) N=393	697	0.375223610353829	LE	H3K4me3ChIPSeq
(1) N=782	698	1.4063521748465	LE	H3K4me3ChIPSeq
(1) N=782	699	0.972436374880399	LE	H3K4me3ChIPSeq
(5) N=1,176	700	-0.445390867899813	LE	H3K4me3ChIPSeq
(3) N=393	701	-0.147913436427876	LE	H3K4me3ChIPSeq
(5) N=1,176	702	-0.251003111128984	LE	H3K4me3ChIPSeq
(4) N=419	703	0.817595939641123	LE	H3K4me3ChIPSeq
(1) N=782	704	1.22731505361486	LE	H3K4me3ChIPSeq
(2) N=515	705	1.4131746096972	LE	H3K4me3ChIPSeq
(4) N=419	706	0.435432751091606	LE	H3K4me3ChIPSeq
(5) N=1,176	707	-1.13029264389195	LE	H3K4me3ChIPSeq
(5) N=1,176	708	-0.407291041558531	LE	H3K4me3ChIPSeq
(4) N=419	709	-1.04651528970908	LE	H3K4me3ChIPSeq
(2) N=515	710	1.25527976967067	LE	H3K4me3ChIPSeq
(5) N=1,176	711	-1.25940473593776	LE	H3K4me3ChIPSeq
(4) N=419	712	-0.669710196455012	LE	H3K4me3ChIPSeq
(1) N=782	713	0.95730022525153	LE	H3K4me3ChIPSeq
(1) N=782	714	0.958892904479463	LE	H3K4me3ChIPSeq
(4) N=419	715	-0.255512203646492	LE	H3K4me3ChIPSeq
(3) N=393	716	-0.966880610663375	LE	H3K4me3ChIPSeq
(1) N=782	717	1.02193363604192	LE	H3K4me3ChIPSeq
(4) N=419	718	-0.531336872079452	LE	H3K4me3ChIPSeq
(1) N=782	719	0.911358887876436	LE	H3K4me3ChIPSeq
(5) N=1,176	720	-0.859508080255781	LE	H3K4me3ChIPSeq
(1) N=782	721	0.257128371300213	LE	H3K4me3ChIPSeq
(1) N=782	722	0.337479209174366	LE	H3K4me3ChIPSeq
(2) N=515	723	1.35645583146458	LE	H3K4me3ChIPSeq
(5) N=1,176	724	-0.971142978837327	LE	H3K4me3ChIPSeq
(1) N=782	725	0.727519715282886	LE	H3K4me3ChIPSeq
(1) N=782	726	1.36560058296066	LE	H3K4me3ChIPSeq
(4) N=419	727	-0.510374084841627	LE	H3K4me3ChIPSeq
(2) N=515	728	0.588655735930954	LE	H3K4me3ChIPSeq
(3) N=393	729	-0.339586841632876	LE	H3K4me3ChIPSeq
(1) N=782	730	1.08647663719745	LE	H3K4me3ChIPSeq
(5) N=1,176	731	-0.566572052040228	LE	H3K4me3ChIPSeq
(2) N=515	732	1.44126463499719	LE	H3K4me3ChIPSeq
(1) N=782	733	0.883461741717819	LE	H3K4me3ChIPSeq
(5) N=1,176	734	-0.880532386182379	LE	H3K4me3ChIPSeq
(1) N=782	735	1.19939776543318	LE	H3K4me3ChIPSeq
(2) N=515	736	0.827316474067103	LE	H3K4me3ChIPSeq
(5) N=1,176	737	-0.557026191658046	LE	H3K4me3ChIPSeq
(1) N=782	738	1.19842260721125	LE	H3K4me3ChIPSeq
(1) N=782	739	1.20220321207751	LE	H3K4me3ChIPSeq
(3) N=393	740	-0.848561605180613	LE	H3K4me3ChIPSeq
(1) N=782	741	-0.00929251821699241	LE	H3K4me3ChIPSeq
(5) N=1,176	742	-0.0443597843922726	LE	H3K4me3ChIPSeq
(4) N=419	743	-0.432262416416768	LE	H3K4me3ChIPSeq
(1) N=782	744	1.06973192438185	LE	H3K4me3ChIPSeq
(3) N=393	745	-0.834047701672809	LE	H3K4me3ChIPSeq
(1) N=782	746	1.22585017458822	LE	H3K4me3ChIPSeq
(1) N=782	747	0.46725113112618	LE	H3K4me3ChIPSeq
(4) N=419	748	0.00878065887721904	LE	H3K4me3ChIPSeq
(2) N=515	749	0.920847224452734	LE	H3K4me3ChIPSeq
(2) N=515	750	1.46498223844853	LE	H3K4me3ChIPSeq
(3) N=393	751	-0.97000083025149	LE	H3K4me3ChIPSeq
(2) N=515	752	1.46549675962991	LE	H3K4me3ChIPSeq
(3) N=393	753	-1.32597433150136	LE	H3K4me3ChIPSeq
(5) N=1,176	754	-1.31185728975877	LE	H3K4me3ChIPSeq
(2) N=515	755	0.395776184984615	LE	H3K4me3ChIPSeq
(5) N=1,176	756	-0.465906247687511	LE	H3K4me3ChIPSeq
(5) N=1,176	757	-0.653852605033974	LE	H3K4me3ChIPSeq
(1) N=782	758	0.671529450993046	LE	H3K4me3ChIPSeq
(2) N=515	759	1.31598657619324	LE	H3K4me3ChIPSeq
(3) N=393	760	-0.311418110978949	LE	H3K4me3ChIPSeq
(5) N=1,176	761	-0.663968956538168	LE	H3K4me3ChIPSeq
(5) N=1,176	762	-0.632118989277606	LE	H3K4me3ChIPSeq
(3) N=393	763	-1.04404343658084	LE	H3K4me3ChIPSeq
(5) N=1,176	764	-0.136140190885521	LE	H3K4me3ChIPSeq
(5) N=1,176	765	-0.568433929124687	LE	H3K4me3ChIPSeq
(2) N=515	766	1.23594772812468	LE	H3K4me3ChIPSeq
(1) N=782	767	0.230364085409019	LE	H3K4me3ChIPSeq
(4) N=419	768	0.335983277105393	LE	H3K4me3ChIPSeq
(5) N=1,176	769	0.0587365490892035	LE	H3K4me3ChIPSeq
(1) N=782	770	0.377305758239002	LE	H3K4me3ChIPSeq
(1) N=782	771	1.15418380739115	LE	H3K4me3ChIPSeq
(3) N=393	772	-1.22450716331917	LE	H3K4me3ChIPSeq
(5) N=1,176	773	0.394340363724137	LE	H3K4me3ChIPSeq
(5) N=1,176	774	0.138194695289115	LE	H3K4me3ChIPSeq
(1) N=782	775	1.37458525104926	LE	H3K4me3ChIPSeq
(1) N=782	776	1.25289974930518	LE	H3K4me3ChIPSeq
(3) N=393	777	-1.46018456427146	LE	H3K4me3ChIPSeq
(3) N=393	778	-1.20641340416429	LE	H3K4me3ChIPSeq
(4) N=419	779	0.832862236646593	LE	H3K4me3ChIPSeq
(3) N=393	780	-0.771290361449025	LE	H3K4me3ChIPSeq
(5) N=1,176	781	-0.502216939195708	LE	H3K4me3ChIPSeq
(2) N=515	782	0.77374000725368	LE	H3K4me3ChIPSeq
(5) N=1,176	783	-0.286853580188734	LE	H3K4me3ChIPSeq
(5) N=1,176	784	-0.678429245608072	LE	H3K4me3ChIPSeq
(1) N=782	785	0.514532581716076	LE	H3K4me3ChIPSeq
(5) N=1,176	786	-1.03364046043048	LE	H3K4me3ChIPSeq
(3) N=393	787	-0.100248825677	LE	H3K4me3ChIPSeq
(5) N=1,176	788	-1.46437892288522	LE	H3K4me3ChIPSeq
(3) N=393	789	-0.686332824586673	LE	H3K4me3ChIPSeq
(2) N=515	790	1.47778913342328	LE	H3K4me3ChIPSeq
(3) N=393	791	-0.658273833132392	LE	H3K4me3ChIPSeq
(4) N=419	792	-0.1071816455351	LE	H3K4me3ChIPSeq
(3) N=393	793	-0.333208439270088	LE	H3K4me3ChIPSeq
(5) N=1,176	794	-0.45932010532256	LE	H3K4me3ChIPSeq
(4) N=419	795	-0.663950963154636	LE	H3K4me3ChIPSeq
(1) N=782	796	1.12539472606416	LE	H3K4me3ChIPSeq
(3) N=393	797	-0.0828314221935123	LE	H3K4me3ChIPSeq
(1) N=782	798	0.0697086761510102	LE	H3K4me3ChIPSeq
(2) N=515	799	1.02969933578206	LE	H3K4me3ChIPSeq
(1) N=782	800	0.672140924867439	LE	H3K4me3ChIPSeq
(2) N=515	801	1.09719419361839	LE	H3K4me3ChIPSeq
(5) N=1,176	802	0.0418574657451448	LE	H3K4me3ChIPSeq
(3) N=393	803	-0.891753548000124	LE	H3K4me3ChIPSeq
(1) N=782	804	0.392332153812419	LE	H3K4me3ChIPSeq
(2) N=515	805	0.482675849644535	LE	H3K4me3ChIPSeq
(2) N=515	806	1.43424725614229	LE	H3K4me3ChIPSeq
(1) N=782	807	0.662162645763258	LE	H3K4me3ChIPSeq
(3) N=393	808	-0.949052774081022	LE	H3K4me3ChIPSeq
(5) N=1,176	809	-0.174386920756033	LE	H3K4me3ChIPSeq
(5) N=1,176	810	-0.504327699089606	LE	H3K4me3ChIPSeq
(2) N=515	811	0.580035906753163	LE	H3K4me3ChIPSeq
(2) N=515	812	1.33257615681654	LE	H3K4me3ChIPSeq
(1) N=782	813	1.29900472863562	LE	H3K4me3ChIPSeq
(1) N=782	814	0.373350719908247	LE	H3K4me3ChIPSeq
(5) N=1,176	815	-0.686089789371407	LE	H3K4me3ChIPSeq
(1) N=782	816	1.37334498094467	LE	H3K4me3ChIPSeq
(5) N=1,176	817	-0.994904783091626	LE	H3K4me3ChIPSeq
(5) N=1,176	818	-0.8022220806399	LE	H3K4me3ChIPSeq
(2) N=515	819	0.67204007046111	LE	H3K4me3ChIPSeq
(3) N=393	820	-1.38296120970035	LE	H3K4me3ChIPSeq
(5) N=1,176	821	-1.35921202706468	LE	H3K4me3ChIPSeq
(5) N=1,176	822	-1.04002435342423	LE	H3K4me3ChIPSeq
(1) N=782	823	0.454419014519135	LE	H3K4me3ChIPSeq
(5) N=1,176	824	-0.410097532441584	LE	H3K4me3ChIPSeq
(4) N=419	825	0.337963488974366	LE	H3K4me3ChIPSeq
(4) N=419	826	-0.937032525613107	LE	H3K4me3ChIPSeq
(4) N=419	827	-1.25727704272857	LE	H3K4me3ChIPSeq
(4) N=419	828	-0.23534986829033	LE	H3K4me3ChIPSeq
(1) N=782	829	0.377649933736176	LE	H3K4me3ChIPSeq
(1) N=782	830	1.46078228589053	LE	H3K4me3ChIPSeq
(5) N=1,176	831	-0.124168439004426	LE	H3K4me3ChIPSeq
(1) N=782	832	1.03629029230276	LE	H3K4me3ChIPSeq
(5) N=1,176	833	-0.0423199336938368	LE	H3K4me3ChIPSeq
(5) N=1,176	834	0.224521822074443	LE	H3K4me3ChIPSeq
(5) N=1,176	835	0.132639326744335	LE	H3K4me3ChIPSeq
(5) N=1,176	836	-0.434729086104141	LE	H3K4me3ChIPSeq
(2) N=515	837	0.728071965173786	LE	H3K4me3ChIPSeq
(5) N=1,176	838	-0.342103498157401	LE	H3K4me3ChIPSeq
(2) N=515	839	0.778314899369894	LE	H3K4me3ChIPSeq
(3) N=393	840	-0.721547641475663	LE	H3K4me3ChIPSeq
(5) N=1,176	841	-0.445780062929173	LE	H3K4me3ChIPSeq
(1) N=782	842	1.04448094931564	LE	H3K4me3ChIPSeq
(4) N=419	843	-0.642367241155559	LE	H3K4me3ChIPSeq
(3) N=393	844	-1.13247878284389	LE	H3K4me3ChIPSeq
(2) N=515	845	1.43526314216431	LE	H3K4me3ChIPSeq
(5) N=1,176	846	0.0337878220143189	LE	H3K4me3ChIPSeq
(3) N=393	847	-0.340575041468934	LE	H3K4me3ChIPSeq
(3) N=393	848	-0.0649102828683285	LE	H3K4me3ChIPSeq
(1) N=782	849	0.709685798243087	LE	H3K4me3ChIPSeq
(1) N=782	850	1.25226982689805	LE	H3K4me3ChIPSeq
(1) N=782	851	0.666677289964241	LE	H3K4me3ChIPSeq
(2) N=515	852	1.15537599886445	LE	H3K4me3ChIPSeq
(1) N=782	853	1.21310689870521	LE	H3K4me3ChIPSeq
(2) N=515	854	1.37955991723498	LE	H3K4me3ChIPSeq
(5) N=1,176	855	-0.540522649491352	LE	H3K4me3ChIPSeq
(5) N=1,176	856	-0.800235217666658	LE	H3K4me3ChIPSeq
(5) N=1,176	857	-0.312885254047609	LE	H3K4me3ChIPSeq
(5) N=1,176	858	-0.908664697431241	LE	H3K4me3ChIPSeq
(5) N=1,176	859	-0.399271132702855	LE	H3K4me3ChIPSeq
(5) N=1,176	860	-1.40525317464095	LE	H3K4me3ChIPSeq
(5) N=1,176	861	0.200736648793155	LE	H3K4me3ChIPSeq
(2) N=515	862	1.20130910612256	LE	H3K4me3ChIPSeq
(5) N=1,176	863	-1.04991879114848	LE	H3K4me3ChIPSeq
(1) N=782	864	0.842084488630787	LE	H3K4me3ChIPSeq
(1) N=782	865	0.75180589505722	LE	H3K4me3ChIPSeq
(5) N=1,176	866	-0.897415325366371	LE	H3K4me3ChIPSeq
(5) N=1,176	867	-0.0224626687942864	LE	H3K4me3ChIPSeq
(1) N=782	868	1.28490137603907	LE	H3K4me3ChIPSeq
(2) N=515	869	1.43580686224586	LE	H3K4me3ChIPSeq
(2) N=515	870	0.498454683531463	LE	H3K4me3ChIPSeq
(1) N=782	871	0.711547717219637	LE	H3K4me3ChIPSeq
(2) N=515	872	1.43926951495853	LE	H3K4me3ChIPSeq
(1) N=782	873	1.38258742444931	LE	H3K4me3ChIPSeq
(2) N=515	874	1.31380313984431	LE	H3K4me3ChIPSeq
(1) N=782	875	-0.225710430836464	LE	H3K4me3ChIPSeq
(5) N=1,176	876	-0.354016956704793	LE	H3K4me3ChIPSeq
(5) N=1,176	877	-1.05539018579245	LE	H3K4me3ChIPSeq
(1) N=782	878	0.401477832849985	LE	H3K4me3ChIPSeq
(5) N=1,176	879	-0.112477723482445	LE	H3K4me3ChIPSeq
(5) N=1,176	880	-0.509069644724438	LE	H3K4me3ChIPSeq
(3) N=393	881	-0.222566351406997	LE	H3K4me3ChIPSeq
(5) N=1,176	882	-0.824781858537852	LE	H3K4me3ChIPSeq
(5) N=1,176	883	-0.914786269010539	LE	H3K4me3ChIPSeq
(2) N=515	884	0.184179308332644	LE	H3K4me3ChIPSeq
(3) N=393	885	0.171066801961954	LE	H3K4me3ChIPSeq
(3) N=393	886	-0.490526379948518	LE	H3K4me3ChIPSeq
(3) N=393	887	-0.176076388235617	LE	H3K4me3ChIPSeq
(5) N=1,176	888	-0.0340133470420913	LE	H3K4me3ChIPSeq
(4) N=419	889	-0.417611593854413	LE	H3K4me3ChIPSeq
(1) N=782	890	1.11751231192232	LE	H3K4me3ChIPSeq
(4) N=419	891	-1.09468684420845	LE	H3K4me3ChIPSeq
(1) N=782	892	0.00704319724343232	LE	H3K4me3ChIPSeq
(1) N=782	893	0.64061366217276	LE	H3K4me3ChIPSeq
(1) N=782	894	0.660852612915994	LE	H3K4me3ChIPSeq
(2) N=515	895	1.40086153533686	LE	H3K4me3ChIPSeq
(4) N=419	896	0.329221596712788	LE	H3K4me3ChIPSeq
(1) N=782	897	1.26787428967201	LE	H3K4me3ChIPSeq
(1) N=782	898	0.85129237811107	LE	H3K4me3ChIPSeq
(4) N=419	899	-0.140887641253069	LE	H3K4me3ChIPSeq
(1) N=782	900	0.628049145765305	LE	H3K4me3ChIPSeq
(1) N=782	901	0.47223134263273	LE	H3K4me3ChIPSeq
(1) N=782	902	0.973522470902448	LE	H3K4me3ChIPSeq
(3) N=393	903	0.0788705704418363	LE	H3K4me3ChIPSeq
(4) N=419	904	-0.604251274845612	LE	H3K4me3ChIPSeq
(5) N=1,176	905	-0.566048347903956	LE	H3K4me3ChIPSeq
(5) N=1,176	906	-0.533598279191849	LE	H3K4me3ChIPSeq
(5) N=1,176	907	-0.736975169560119	LE	H3K4me3ChIPSeq
(2) N=515	908	0.620823439351633	LE	H3K4me3ChIPSeq
(2) N=515	909	1.46832629935557	LE	H3K4me3ChIPSeq
(5) N=1,176	910	0.296407468163547	LE	H3K4me3ChIPSeq
(3) N=393	911	-0.712563122681642	LE	H3K4me3ChIPSeq
(4) N=419	912	-1.09389232076914	LE	H3K4me3ChIPSeq
(1) N=782	913	1.18938295124849	LE	H3K4me3ChIPSeq
(2) N=515	914	1.46570851780847	LE	H3K4me3ChIPSeq
(5) N=1,176	915	-0.414058933822184	LE	H3K4me3ChIPSeq
(5) N=1,176	916	-0.933002816734855	LE	H3K4me3ChIPSeq
(5) N=1,176	917	-0.341749601679656	LE	H3K4me3ChIPSeq
(2) N=515	918	0.488402208097107	LE	H3K4me3ChIPSeq
(3) N=393	919	-0.328744070878171	LE	H3K4me3ChIPSeq
(2) N=515	920	0.668625748324924	LE	H3K4me3ChIPSeq
(1) N=782	921	0.578777270423639	LE	H3K4me3ChIPSeq
(2) N=515	922	0.645884956425135	LE	H3K4me3ChIPSeq
(5) N=1,176	923	-0.786746929941792	LE	H3K4me3ChIPSeq
(5) N=1,176	924	-0.696985539084227	LE	H3K4me3ChIPSeq
(2) N=515	925	1.43363493981739	LE	H3K4me3ChIPSeq
(5) N=1,176	926	-0.382786229188831	LE	H3K4me3ChIPSeq
(4) N=419	927	-0.939385155846976	LE	H3K4me3ChIPSeq
(5) N=1,176	928	-1.12834355560112	LE	H3K4me3ChIPSeq
(5) N=1,176	929	-0.789578075992831	LE	H3K4me3ChIPSeq
(1) N=782	930	0.703762964564633	LE	H3K4me3ChIPSeq
(1) N=782	931	1.15636483939858	LE	H3K4me3ChIPSeq
(5) N=1,176	932	-0.511714989036665	LE	H3K4me3ChIPSeq
(1) N=782	933	-0.200934881336475	LE	H3K4me3ChIPSeq
(5) N=1,176	934	-1.18750671263774	LE	H3K4me3ChIPSeq
(1) N=782	935	0.112486517481125	LE	H3K4me3ChIPSeq
(2) N=515	936	1.32994218761031	LE	H3K4me3ChIPSeq
(2) N=515	937	1.21148537362659	LE	H3K4me3ChIPSeq
(1) N=782	938	0.806723995610783	LE	H3K4me3ChIPSeq
(3) N=393	939	-1.19050678973728	LE	H3K4me3ChIPSeq
(1) N=782	940	1.05304801896648	LE	H3K4me3ChIPSeq
(1) N=782	941	0.814162721453015	LE	H3K4me3ChIPSeq
(3) N=393	942	-0.377037538981976	LE	H3K4me3ChIPSeq
(2) N=515	943	1.49076852101404	LE	H3K4me3ChIPSeq
(5) N=1,176	944	-0.937874949370192	LE	H3K4me3ChIPSeq
(2) N=515	945	1.48027266412124	LE	H3K4me3ChIPSeq
(1) N=782	946	1.03121038726456	LE	H3K4me3ChIPSeq
(1) N=782	947	1.31605257767294	LE	H3K4me3ChIPSeq
(1) N=782	948	1.20089039263159	LE	H3K4me3ChIPSeq
(5) N=1,176	949	-0.469221456654254	LE	H3K4me3ChIPSeq
(1) N=782	950	1.0396424176054	LE	H3K4me3ChIPSeq
(5) N=1,176	951	-0.914974856602409	LE	H3K4me3ChIPSeq
(4) N=419	952	0.512422837995965	LE	H3K4me3ChIPSeq
(1) N=782	953	0.75715390429736	LE	H3K4me3ChIPSeq
(2) N=515	954	1.15538762117231	LE	H3K4me3ChIPSeq
(2) N=515	955	1.45969256018689	LE	H3K4me3ChIPSeq
(5) N=1,176	956	-0.507422648379642	LE	H3K4me3ChIPSeq
(5) N=1,176	957	-0.511310674336401	LE	H3K4me3ChIPSeq
(5) N=1,176	958	-0.699135225484493	LE	H3K4me3ChIPSeq
(1) N=782	959	0.246660631146527	LE	H3K4me3ChIPSeq
(5) N=1,176	960	-0.60679192438685	LE	H3K4me3ChIPSeq
(3) N=393	961	-1.40186537505422	LE	H3K4me3ChIPSeq
(1) N=782	962	0.763617755582807	LE	H3K4me3ChIPSeq
(1) N=782	963	1.22307228876426	LE	H3K4me3ChIPSeq
(1) N=782	964	0.879037432848056	LE	H3K4me3ChIPSeq
(5) N=1,176	965	-0.543355570221212	LE	H3K4me3ChIPSeq
(5) N=1,176	966	-0.495243590026299	LE	H3K4me3ChIPSeq
(5) N=1,176	967	-0.361123008199008	LE	H3K4me3ChIPSeq
(2) N=515	968	1.37579404687369	LE	H3K4me3ChIPSeq
(5) N=1,176	969	-0.525352203366216	LE	H3K4me3ChIPSeq
(2) N=515	970	1.08344688424567	LE	H3K4me3ChIPSeq
(4) N=419	971	-1.36762754922491	LE	H3K4me3ChIPSeq
(3) N=393	972	-1.09387545250983	LE	H3K4me3ChIPSeq
(5) N=1,176	973	-1.1933535145085	LE	H3K4me3ChIPSeq
(2) N=515	974	0.701913788908231	LE	H3K4me3ChIPSeq
(4) N=419	975	-1.22387928363683	LE	H3K4me3ChIPSeq
(5) N=1,176	976	-1.10252782189098	LE	H3K4me3ChIPSeq
(4) N=419	977	-0.676785794685554	LE	H3K4me3ChIPSeq
(2) N=515	978	1.46728490718845	LE	H3K4me3ChIPSeq
(1) N=782	979	0.67308925560515	LE	H3K4me3ChIPSeq
(4) N=419	980	-0.347169342227289	LE	H3K4me3ChIPSeq
(5) N=1,176	981	-0.685569683217052	LE	H3K4me3ChIPSeq
(5) N=1,176	982	-1.0674983303524	LE	H3K4me3ChIPSeq
(5) N=1,176	983	-1.07680098974657	LE	H3K4me3ChIPSeq
(5) N=1,176	984	-0.680906405619132	LE	H3K4me3ChIPSeq
(5) N=1,176	985	-0.570452137601525	LE	H3K4me3ChIPSeq
(5) N=1,176	986	-0.695258897960028	LE	H3K4me3ChIPSeq
(1) N=782	987	0.558401134130862	LE	H3K4me3ChIPSeq
(5) N=1,176	988	-0.519367965901761	LE	H3K4me3ChIPSeq
(5) N=1,176	989	-0.53102105641341	LE	H3K4me3ChIPSeq
(3) N=393	990	-0.592136885107945	LE	H3K4me3ChIPSeq
(5) N=1,176	991	-0.395993768310063	LE	H3K4me3ChIPSeq
(2) N=515	992	0.69045411415175	LE	H3K4me3ChIPSeq
(1) N=782	993	1.23305738592578	LE	H3K4me3ChIPSeq
(1) N=782	994	1.35310944013755	LE	H3K4me3ChIPSeq
(2) N=515	995	0.674805487975809	LE	H3K4me3ChIPSeq
(2) N=515	996	0.670780720121515	LE	H3K4me3ChIPSeq
(1) N=782	997	0.605170998093688	LE	H3K4me3ChIPSeq
(5) N=1,176	998	-1.20895815921539	LE	H3K4me3ChIPSeq
(1) N=782	999	0.835681550272378	LE	H3K4me3ChIPSeq
(1) N=782	1000	0.348751940925496	LE	H3K4me3ChIPSeq
(1) N=782	1001	0.941889656975023	LE	H3K4me3ChIPSeq
(1) N=782	1002	1.28210110028709	LE	H3K4me3ChIPSeq
(2) N=515	1003	0.366505901423508	LE	H3K4me3ChIPSeq
(5) N=1,176	1004	-0.715129965837704	LE	H3K4me3ChIPSeq
(2) N=515	1005	0.860951937752658	LE	H3K4me3ChIPSeq
(5) N=1,176	1006	-0.889301320321317	LE	H3K4me3ChIPSeq
(5) N=1,176	1007	-0.996334321164694	LE	H3K4me3ChIPSeq
(1) N=782	1008	0.27222309030341	LE	H3K4me3ChIPSeq
(2) N=515	1009	1.35344691785867	LE	H3K4me3ChIPSeq
(5) N=1,176	1010	0.163220474256759	LE	H3K4me3ChIPSeq
(5) N=1,176	1011	-1.19575641248795	LE	H3K4me3ChIPSeq
(5) N=1,176	1012	-0.915343109328211	LE	H3K4me3ChIPSeq
(5) N=1,176	1013	-0.463067014268061	LE	H3K4me3ChIPSeq
(1) N=782	1014	0.157429412641042	LE	H3K4me3ChIPSeq
(2) N=515	1015	1.47049689726784	LE	H3K4me3ChIPSeq
(3) N=393	1016	-1.34834466828077	LE	H3K4me3ChIPSeq
(4) N=419	1017	-0.357153960560902	LE	H3K4me3ChIPSeq
(3) N=393	1018	-0.646768159735567	LE	H3K4me3ChIPSeq
(4) N=419	1019	-0.977708205469798	LE	H3K4me3ChIPSeq
(2) N=515	1020	1.35495473245184	LE	H3K4me3ChIPSeq
(2) N=515	1021	1.48587825244683	LE	H3K4me3ChIPSeq
(5) N=1,176	1022	-0.688035260353616	LE	H3K4me3ChIPSeq
(5) N=1,176	1023	-0.515364874690949	LE	H3K4me3ChIPSeq
(1) N=782	1024	1.26295440941354	LE	H3K4me3ChIPSeq
(5) N=1,176	1025	-0.346248034327829	LE	H3K4me3ChIPSeq
(1) N=782	1026	0.315678287636417	LE	H3K4me3ChIPSeq
(5) N=1,176	1027	-0.591747714386157	LE	H3K4me3ChIPSeq
(1) N=782	1028	0.809473624710652	LE	H3K4me3ChIPSeq
(3) N=393	1029	-0.729036524727921	LE	H3K4me3ChIPSeq
(5) N=1,176	1030	0.21851935420707	LE	H3K4me3ChIPSeq
(3) N=393	1031	-0.232835877999174	LE	H3K4me3ChIPSeq
(2) N=515	1032	1.34336071952188	LE	H3K4me3ChIPSeq
(5) N=1,176	1033	-0.141869980619129	LE	H3K4me3ChIPSeq
(5) N=1,176	1034	-0.235086486349431	LE	H3K4me3ChIPSeq
(3) N=393	1035	-0.685403754676149	LE	H3K4me3ChIPSeq
(3) N=393	1036	-0.835606376784428	LE	H3K4me3ChIPSeq
(3) N=393	1037	-0.366764405350708	LE	H3K4me3ChIPSeq
(3) N=393	1038	-1.04664051582795	LE	H3K4me3ChIPSeq
(1) N=782	1039	0.298896367662594	LE	H3K4me3ChIPSeq
(1) N=782	1040	1.09412054967168	LE	H3K4me3ChIPSeq
(5) N=1,176	1041	-0.298926391866389	LE	H3K4me3ChIPSeq
(5) N=1,176	1042	-0.538259142662081	LE	H3K4me3ChIPSeq
(1) N=782	1043	0.466149671462129	LE	H3K4me3ChIPSeq
(4) N=419	1044	-0.164419973064592	LE	H3K4me3ChIPSeq
(5) N=1,176	1045	-0.627996966758519	LE	H3K4me3ChIPSeq
(1) N=782	1046	1.22550246998147	LE	H3K4me3ChIPSeq
(1) N=782	1047	0.732954653115718	LE	H3K4me3ChIPSeq
(5) N=1,176	1048	-0.800067135260625	LE	H3K4me3ChIPSeq
(2) N=515	1049	0.891343638418822	LE	H3K4me3ChIPSeq
(5) N=1,176	1050	-0.908852306996463	LE	H3K4me3ChIPSeq
(1) N=782	1051	1.17528334328092	LE	H3K4me3ChIPSeq
(4) N=419	1052	-0.998358858846333	LE	H3K4me3ChIPSeq
(4) N=419	1053	-0.972889748492945	LE	H3K4me3ChIPSeq
(1) N=782	1054	1.26546767118383	LE	H3K4me3ChIPSeq
(1) N=782	1055	1.17908769346011	LE	H3K4me3ChIPSeq
(5) N=1,176	1056	-0.0324501834787045	LE	H3K4me3ChIPSeq
(5) N=1,176	1057	-0.385559164260218	LE	H3K4me3ChIPSeq
(2) N=515	1058	1.04867662849697	LE	H3K4me3ChIPSeq
(4) N=419	1059	-0.352600759717027	LE	H3K4me3ChIPSeq
(5) N=1,176	1060	-0.509938447414998	LE	H3K4me3ChIPSeq
(5) N=1,176	1061	-0.62232630076846	LE	H3K4me3ChIPSeq
(3) N=393	1062	-0.366496948531753	LE	H3K4me3ChIPSeq
(2) N=515	1063	1.01832232062641	LE	H3K4me3ChIPSeq
(1) N=782	1064	1.17142849428038	LE	H3K4me3ChIPSeq
(1) N=782	1065	0.791832528960667	LE	H3K4me3ChIPSeq
(1) N=782	1066	1.11973308372145	LE	H3K4me3ChIPSeq
(2) N=515	1067	0.997188175526626	LE	H3K4me3ChIPSeq
(5) N=1,176	1068	0.00886548083357578	LE	H3K4me3ChIPSeq
(5) N=1,176	1069	-1.22603410158212	LE	H3K4me3ChIPSeq
(5) N=1,176	1070	-0.678979891877322	LE	H3K4me3ChIPSeq
(5) N=1,176	1071	0.085062202506888	LE	H3K4me3ChIPSeq
(1) N=782	1072	0.0897373562401933	LE	H3K4me3ChIPSeq
(4) N=419	1073	-0.594311456839832	LE	H3K4me3ChIPSeq
(5) N=1,176	1074	0.434500627157343	LE	H3K4me3ChIPSeq
(5) N=1,176	1075	-0.501529823811989	LE	H3K4me3ChIPSeq
(5) N=1,176	1076	-1.35434269516904	LE	H3K4me3ChIPSeq
(3) N=393	1077	-0.0244639008967974	LE	H3K4me3ChIPSeq
(3) N=393	1078	-0.716377879007072	LE	H3K4me3ChIPSeq
(5) N=1,176	1079	-0.720457478057773	LE	H3K4me3ChIPSeq
(1) N=782	1080	0.989612814053933	LE	H3K4me3ChIPSeq
(1) N=782	1081	-0.0423423879164413	LE	H3K4me3ChIPSeq
(3) N=393	1082	-0.564814446284251	LE	H3K4me3ChIPSeq
(1) N=782	1083	1.32839696712323	LE	H3K4me3ChIPSeq
(4) N=419	1084	-0.294936737173663	LE	H3K4me3ChIPSeq
(5) N=1,176	1085	-0.764650818564781	LE	H3K4me3ChIPSeq
(4) N=419	1086	-0.0835782893386763	LE	H3K4me3ChIPSeq
(1) N=782	1087	0.54336673034891	LE	H3K4me3ChIPSeq
(3) N=393	1088	-1.32295462802244	LE	H3K4me3ChIPSeq
(1) N=782	1089	0.285209907251436	LE	H3K4me3ChIPSeq
(2) N=515	1090	1.17692675697332	LE	H3K4me3ChIPSeq
(4) N=419	1091	0.331074091426064	LE	H3K4me3ChIPSeq
(1) N=782	1092	0.927878555930292	LE	H3K4me3ChIPSeq
(1) N=782	1093	0.0462260905438745	LE	H3K4me3ChIPSeq
(3) N=393	1094	-0.189860415651836	LE	H3K4me3ChIPSeq
(4) N=419	1095	-0.34753991856001	LE	H3K4me3ChIPSeq
(1) N=782	1096	0.243450623569407	LE	H3K4me3ChIPSeq
(4) N=419	1097	-0.84088536167197	LE	H3K4me3ChIPSeq
(1) N=782	1098	1.0326753654772	LE	H3K4me3ChIPSeq
(5) N=1,176	1099	-0.57784276964419	LE	H3K4me3ChIPSeq
(5) N=1,176	1100	-0.653069639465853	LE	H3K4me3ChIPSeq
(5) N=1,176	1101	-0.408546868917408	LE	H3K4me3ChIPSeq
(4) N=419	1102	-1.11782925486579	LE	H3K4me3ChIPSeq
(1) N=782	1103	0.740439988464509	LE	H3K4me3ChIPSeq
(5) N=1,176	1104	0.0477788658294986	LE	H3K4me3ChIPSeq
(5) N=1,176	1105	-1.14791671036245	LE	H3K4me3ChIPSeq
(4) N=419	1106	-0.692416384058167	LE	H3K4me3ChIPSeq
(5) N=1,176	1107	-0.690058129739534	LE	H3K4me3ChIPSeq
(5) N=1,176	1108	-0.515155199634098	LE	H3K4me3ChIPSeq
(2) N=515	1109	1.07303419479637	LE	H3K4me3ChIPSeq
(1) N=782	1110	0.479483818379615	LE	H3K4me3ChIPSeq
(4) N=419	1111	-0.954919506834914	LE	H3K4me3ChIPSeq
(3) N=393	1112	-1.3388446056965	LE	H3K4me3ChIPSeq
(5) N=1,176	1113	-0.519940703049661	LE	H3K4me3ChIPSeq
(5) N=1,176	1114	-0.868247845884673	LE	H3K4me3ChIPSeq
(5) N=1,176	1115	0.226022417796554	LE	H3K4me3ChIPSeq
(1) N=782	1116	0.93999920243305	LE	H3K4me3ChIPSeq
(3) N=393	1117	-0.371109522087761	LE	H3K4me3ChIPSeq
(2) N=515	1118	1.0560510636224	LE	H3K4me3ChIPSeq
(4) N=419	1119	-0.911002918109447	LE	H3K4me3ChIPSeq
(5) N=1,176	1120	-0.979363270234057	LE	H3K4me3ChIPSeq
(4) N=419	1121	-1.29045366584703	LE	H3K4me3ChIPSeq
(2) N=515	1122	1.3881109059659	LE	H3K4me3ChIPSeq
(4) N=419	1123	0.572126735291646	LE	H3K4me3ChIPSeq
(4) N=419	1124	-0.761692796814042	LE	H3K4me3ChIPSeq
(5) N=1,176	1125	-0.993779169340498	LE	H3K4me3ChIPSeq
(4) N=419	1126	-0.870737070523143	LE	H3K4me3ChIPSeq
(2) N=515	1127	1.39011059689934	LE	H3K4me3ChIPSeq
(2) N=515	1128	0.730723395940573	LE	H3K4me3ChIPSeq
(1) N=782	1129	0.410816534132251	LE	H3K4me3ChIPSeq
(2) N=515	1130	0.584909970837416	LE	H3K4me3ChIPSeq
(1) N=782	1131	0.509688392451694	LE	H3K4me3ChIPSeq
(1) N=782	1132	0.953237781381832	LE	H3K4me3ChIPSeq
(5) N=1,176	1133	0.334903259110686	LE	H3K4me3ChIPSeq
(2) N=515	1134	1.46141395285732	LE	H3K4me3ChIPSeq
(3) N=393	1135	-0.528290284976262	LE	H3K4me3ChIPSeq
(5) N=1,176	1136	-0.349760525905327	LE	H3K4me3ChIPSeq
(5) N=1,176	1137	-1.050240608211	LE	H3K4me3ChIPSeq
(3) N=393	1138	-0.155020757580854	LE	H3K4me3ChIPSeq
(5) N=1,176	1139	-0.375971621268722	LE	H3K4me3ChIPSeq
(2) N=515	1140	1.37655116240894	LE	H3K4me3ChIPSeq
(3) N=393	1141	-0.958445167546249	LE	H3K4me3ChIPSeq
(4) N=419	1142	0.95073859840071	LE	H3K4me3ChIPSeq
(1) N=782	1143	0.925603252100157	LE	H3K4me3ChIPSeq
(4) N=419	1144	-1.2386419065021	LE	H3K4me3ChIPSeq
(3) N=393	1145	0.197307354186107	LE	H3K4me3ChIPSeq
(4) N=419	1146	-0.969613330318123	LE	H3K4me3ChIPSeq
(1) N=782	1147	1.23271164123419	LE	H3K4me3ChIPSeq
(2) N=515	1148	1.17267548732558	LE	H3K4me3ChIPSeq
(3) N=393	1149	-0.194452798742268	LE	H3K4me3ChIPSeq
(1) N=782	1150	0.604010463236404	LE	H3K4me3ChIPSeq
(3) N=393	1151	-0.0568880848119794	LE	H3K4me3ChIPSeq
(1) N=782	1152	0.851429565560754	LE	H3K4me3ChIPSeq
(5) N=1,176	1153	-0.55807010589014	LE	H3K4me3ChIPSeq
(5) N=1,176	1154	-0.823652563523969	LE	H3K4me3ChIPSeq
(4) N=419	1155	-0.979096380417857	LE	H3K4me3ChIPSeq
(5) N=1,176	1156	-0.609289828755044	LE	H3K4me3ChIPSeq
(4) N=419	1157	0.56044338275444	LE	H3K4me3ChIPSeq
(4) N=419	1158	0.226355457822082	LE	H3K4me3ChIPSeq
(5) N=1,176	1159	-0.152339045369119	LE	H3K4me3ChIPSeq
(1) N=782	1160	1.21653192538583	LE	H3K4me3ChIPSeq
(1) N=782	1161	1.22824665546554	LE	H3K4me3ChIPSeq
(5) N=1,176	1162	0.109118634825389	LE	H3K4me3ChIPSeq
(3) N=393	1163	-0.508977173035894	LE	H3K4me3ChIPSeq
(5) N=1,176	1164	0.292765113197947	LE	H3K4me3ChIPSeq
(5) N=1,176	1165	0.176626496988388	LE	H3K4me3ChIPSeq
(2) N=515	1166	0.796831660391422	LE	H3K4me3ChIPSeq
(1) N=782	1167	1.05384045968673	LE	H3K4me3ChIPSeq
(5) N=1,176	1168	-0.0218613133243185	LE	H3K4me3ChIPSeq
(1) N=782	1169	0.765868262089891	LE	H3K4me3ChIPSeq
(4) N=419	1170	-1.26830405046995	LE	H3K4me3ChIPSeq
(2) N=515	1171	0.250886802862651	LE	H3K4me3ChIPSeq
(5) N=1,176	1172	-1.28099468178297	LE	H3K4me3ChIPSeq
(2) N=515	1173	1.32446265695536	LE	H3K4me3ChIPSeq
(5) N=1,176	1174	-0.183009292021668	LE	H3K4me3ChIPSeq
(5) N=1,176	1175	0.484884099523089	LE	H3K4me3ChIPSeq
(3) N=393	1176	-0.0818105344349545	LE	H3K4me3ChIPSeq
(5) N=1,176	1177	-0.12151305746527	LE	H3K4me3ChIPSeq
(2) N=515	1178	1.28580947823448	LE	H3K4me3ChIPSeq
(2) N=515	1179	1.48356105080926	LE	H3K4me3ChIPSeq
(3) N=393	1180	-0.309591909562421	LE	H3K4me3ChIPSeq
(2) N=515	1181	1.17184970045905	LE	H3K4me3ChIPSeq
(5) N=1,176	1182	-0.379553983768977	LE	H3K4me3ChIPSeq
(1) N=782	1183	0.675567168511711	LE	H3K4me3ChIPSeq
(5) N=1,176	1184	-0.385870076433997	LE	H3K4me3ChIPSeq
(4) N=419	1185	-0.439922302974566	LE	H3K4me3ChIPSeq
(5) N=1,176	1186	-0.458567044812201	LE	H3K4me3ChIPSeq
(5) N=1,176	1187	-0.806303083781767	LE	H3K4me3ChIPSeq
(2) N=515	1188	1.25296222200035	LE	H3K4me3ChIPSeq
(2) N=515	1189	0.876172492790966	LE	H3K4me3ChIPSeq
(5) N=1,176	1190	-1.11085465645483	LE	H3K4me3ChIPSeq
(1) N=782	1191	0.624516354635651	LE	H3K4me3ChIPSeq
(2) N=515	1192	0.534308145487155	LE	H3K4me3ChIPSeq
(5) N=1,176	1193	-1.35717420023176	LE	H3K4me3ChIPSeq
(5) N=1,176	1194	-0.573619988468375	LE	H3K4me3ChIPSeq
(1) N=782	1195	0.49694851788335	LE	H3K4me3ChIPSeq
(3) N=393	1196	-0.745133636751186	LE	H3K4me3ChIPSeq
(4) N=419	1197	0.669848536255706	LE	H3K4me3ChIPSeq
(2) N=515	1198	0.972742622763806	LE	H3K4me3ChIPSeq
(2) N=515	1199	1.43665325100819	LE	H3K4me3ChIPSeq
(4) N=419	1200	-0.997427192779884	LE	H3K4me3ChIPSeq
(1) N=782	1201	1.34210272986617	LE	H3K4me3ChIPSeq
(4) N=419	1202	-0.322145500159521	LE	H3K4me3ChIPSeq
(1) N=782	1203	0.421770058692841	LE	H3K4me3ChIPSeq
(1) N=782	1204	1.44971766766721	LE	H3K4me3ChIPSeq
(5) N=1,176	1205	-0.28877390518218	LE	H3K4me3ChIPSeq
(3) N=393	1206	-0.603154110271504	LE	H3K4me3ChIPSeq
(1) N=782	1207	0.779538052668518	LE	H3K4me3ChIPSeq
(5) N=1,176	1208	-0.947338370048229	LE	H3K4me3ChIPSeq
(2) N=515	1209	0.724032348688563	LE	H3K4me3ChIPSeq
(5) N=1,176	1210	-0.593015582348576	LE	H3K4me3ChIPSeq
(5) N=1,176	1211	-0.815300367303168	LE	H3K4me3ChIPSeq
(1) N=782	1212	0.537341124013492	LE	H3K4me3ChIPSeq
(2) N=515	1213	1.36969914648903	LE	H3K4me3ChIPSeq
(1) N=782	1214	0.522289117353758	LE	H3K4me3ChIPSeq
(1) N=782	1215	0.757591626477128	LE	H3K4me3ChIPSeq
(5) N=1,176	1216	-0.698080473519416	LE	H3K4me3ChIPSeq
(3) N=393	1217	-0.804429884896496	LE	H3K4me3ChIPSeq
(4) N=419	1218	0.236029559410968	LE	H3K4me3ChIPSeq
(4) N=419	1219	-1.07585420931149	LE	H3K4me3ChIPSeq
(1) N=782	1220	1.39835796173689	LE	H3K4me3ChIPSeq
(2) N=515	1221	0.463082003541615	LE	H3K4me3ChIPSeq
(3) N=393	1222	-0.563135390609281	LE	H3K4me3ChIPSeq
(3) N=393	1223	-0.961455392122499	LE	H3K4me3ChIPSeq
(3) N=393	1224	-0.777791110918181	LE	H3K4me3ChIPSeq
(5) N=1,176	1225	0.0780444807302146	LE	H3K4me3ChIPSeq
(5) N=1,176	1226	-0.704084164102792	LE	H3K4me3ChIPSeq
(2) N=515	1227	1.15068366535519	LE	H3K4me3ChIPSeq
(1) N=782	1228	1.18589891485641	LE	H3K4me3ChIPSeq
(5) N=1,176	1229	-1.00067877457135	LE	H3K4me3ChIPSeq
(4) N=419	1230	-0.878906183129019	LE	H3K4me3ChIPSeq
(5) N=1,176	1231	-0.359027566968169	LE	H3K4me3ChIPSeq
(2) N=515	1232	1.4139138069854	LE	H3K4me3ChIPSeq
(5) N=1,176	1233	-0.707419672021173	LE	H3K4me3ChIPSeq
(3) N=393	1234	-0.685030623834588	LE	H3K4me3ChIPSeq
(5) N=1,176	1235	-0.496775578270497	LE	H3K4me3ChIPSeq
(1) N=782	1236	0.541330963445284	LE	H3K4me3ChIPSeq
(4) N=419	1237	-0.456791336104643	LE	H3K4me3ChIPSeq
(5) N=1,176	1238	-0.869567661897462	LE	H3K4me3ChIPSeq
(3) N=393	1239	-0.11774721963819	LE	H3K4me3ChIPSeq
(5) N=1,176	1240	0.156361311484429	LE	H3K4me3ChIPSeq
(3) N=393	1241	-0.380528285030596	LE	H3K4me3ChIPSeq
(5) N=1,176	1242	-0.950677816311859	LE	H3K4me3ChIPSeq
(5) N=1,176	1243	-0.0442556291850647	LE	H3K4me3ChIPSeq
(2) N=515	1244	1.45696836820153	LE	H3K4me3ChIPSeq
(1) N=782	1245	0.315594635949911	LE	H3K4me3ChIPSeq
(3) N=393	1246	-0.512077366999355	LE	H3K4me3ChIPSeq
(4) N=419	1247	0.203561996951627	LE	H3K4me3ChIPSeq
(5) N=1,176	1248	-1.36124227474461	LE	H3K4me3ChIPSeq
(3) N=393	1249	-0.214938969328882	LE	H3K4me3ChIPSeq
(1) N=782	1250	1.3532451738915	LE	H3K4me3ChIPSeq
(4) N=419	1251	0.178579401671546	LE	H3K4me3ChIPSeq
(1) N=782	1252	0.696522526103086	LE	H3K4me3ChIPSeq
(1) N=782	1253	0.854968087852475	LE	H3K4me3ChIPSeq
(5) N=1,176	1254	-0.473282092992143	LE	H3K4me3ChIPSeq
(1) N=782	1255	1.06718764682047	LE	H3K4me3ChIPSeq
(3) N=393	1256	-0.962367437343621	LE	H3K4me3ChIPSeq
(5) N=1,176	1257	-1.07988671859681	LE	H3K4me3ChIPSeq
(1) N=782	1258	1.40220849427606	LE	H3K4me3ChIPSeq
(4) N=419	1259	-0.842041932205086	LE	H3K4me3ChIPSeq
(1) N=782	1260	0.682572662726721	LE	H3K4me3ChIPSeq
(3) N=393	1261	-0.118476366888398	LE	H3K4me3ChIPSeq
(3) N=393	1262	-0.91192929383158	LE	H3K4me3ChIPSeq
(2) N=515	1263	1.36542984783824	LE	H3K4me3ChIPSeq
(2) N=515	1264	1.45359993454179	LE	H3K4me3ChIPSeq
(1) N=782	1265	1.01754963160956	LE	H3K4me3ChIPSeq
(1) N=782	1266	0.964014557780447	LE	H3K4me3ChIPSeq
(1) N=782	1267	1.01633569517096	LE	H3K4me3ChIPSeq
(5) N=1,176	1268	-0.592787259253175	LE	H3K4me3ChIPSeq
(1) N=782	1269	0.706806463001998	LE	H3K4me3ChIPSeq
(1) N=782	1270	0.652540363673911	LE	H3K4me3ChIPSeq
(3) N=393	1271	-0.470880448769577	LE	H3K4me3ChIPSeq
(1) N=782	1272	1.00846370071159	LE	H3K4me3ChIPSeq
(1) N=782	1273	1.42617367267667	LE	H3K4me3ChIPSeq
(1) N=782	1274	1.0568544761215	LE	H3K4me3ChIPSeq
(1) N=782	1275	0.400369147847475	LE	H3K4me3ChIPSeq
(5) N=1,176	1276	0.0271113923057513	LE	H3K4me3ChIPSeq
(5) N=1,176	1277	-0.397170073973169	LE	H3K4me3ChIPSeq
(4) N=419	1278	-0.843022622588346	LE	H3K4me3ChIPSeq
(5) N=1,176	1279	-0.196625878486024	LE	H3K4me3ChIPSeq
(4) N=419	1280	0.208092110803817	LE	H3K4me3ChIPSeq
(4) N=419	1281	-0.736162194367585	LE	H3K4me3ChIPSeq
(1) N=782	1282	0.952827992362278	LE	H3K4me3ChIPSeq
(3) N=393	1283	-1.45243019424632	LE	H3K4me3ChIPSeq
(1) N=782	1284	0.770682696647904	LE	H3K4me3ChIPSeq
(3) N=393	1285	-0.0208510458875606	LE	H3K4me3ChIPSeq
(5) N=1,176	1286	-1.2042547600149	LE	H3K4me3ChIPSeq
(5) N=1,176	1287	-0.503970196636018	LE	H3K4me3ChIPSeq
(5) N=1,176	1288	-0.742583949006881	LE	H3K4me3ChIPSeq
(1) N=782	1289	0.529427800097852	LE	H3K4me3ChIPSeq
(5) N=1,176	1290	-0.310221969493016	LE	H3K4me3ChIPSeq
(5) N=1,176	1291	-1.32648341479767	LE	H3K4me3ChIPSeq
(5) N=1,176	1292	-0.449160161463762	LE	H3K4me3ChIPSeq
(4) N=419	1293	-1.05081247282921	LE	H3K4me3ChIPSeq
(2) N=515	1294	0.9662593696366	LE	H3K4me3ChIPSeq
(4) N=419	1295	0.277247872348221	LE	H3K4me3ChIPSeq
(4) N=419	1296	-0.925563658196144	LE	H3K4me3ChIPSeq
(5) N=1,176	1297	-0.912564701260418	LE	H3K4me3ChIPSeq
(1) N=782	1298	0.558639059744133	LE	H3K4me3ChIPSeq
(1) N=782	1299	1.36417726952936	LE	H3K4me3ChIPSeq
(4) N=419	1300	-0.855909719761208	LE	H3K4me3ChIPSeq
(2) N=515	1301	0.956612775126107	LE	H3K4me3ChIPSeq
(5) N=1,176	1302	-0.715349410330569	LE	H3K4me3ChIPSeq
(4) N=419	1303	0.220684934883237	LE	H3K4me3ChIPSeq
(2) N=515	1304	0.858373510622045	LE	H3K4me3ChIPSeq
(4) N=419	1305	0.99354431146004	LE	H3K4me3ChIPSeq
(4) N=419	1306	-0.799495292821371	LE	H3K4me3ChIPSeq
(3) N=393	1307	-0.926824973839726	LE	H3K4me3ChIPSeq
(1) N=782	1308	0.897183327609716	LE	H3K4me3ChIPSeq
(4) N=419	1309	-0.846856706697279	LE	H3K4me3ChIPSeq
(2) N=515	1310	1.22227713139293	LE	H3K4me3ChIPSeq
(3) N=393	1311	-0.310372491177382	LE	H3K4me3ChIPSeq
(1) N=782	1312	1.02495162648959	LE	H3K4me3ChIPSeq
(5) N=1,176	1313	0.0109083272960835	LE	H3K4me3ChIPSeq
(1) N=782	1314	0.122615736337176	LE	H3K4me3ChIPSeq
(5) N=1,176	1315	-0.335227843910139	LE	H3K4me3ChIPSeq
(2) N=515	1316	1.31794374185587	LE	H3K4me3ChIPSeq
(1) N=782	1317	0.835936871792608	LE	H3K4me3ChIPSeq
(2) N=515	1318	0.942849459999731	LE	H3K4me3ChIPSeq
(5) N=1,176	1319	-0.618821463136685	LE	H3K4me3ChIPSeq
(3) N=393	1320	-0.283200710012749	LE	H3K4me3ChIPSeq
(1) N=782	1321	1.1957800318082	LE	H3K4me3ChIPSeq
(5) N=1,176	1322	-0.446352584427565	LE	H3K4me3ChIPSeq
(5) N=1,176	1323	-0.959133264865848	LE	H3K4me3ChIPSeq
(3) N=393	1324	-0.623928834977584	LE	H3K4me3ChIPSeq
(4) N=419	1325	0.189816709006833	LE	H3K4me3ChIPSeq
(1) N=782	1326	0.898032758132434	LE	H3K4me3ChIPSeq
(5) N=1,176	1327	-0.450340564440538	LE	H3K4me3ChIPSeq
(1) N=782	1328	0.817710996639312	LE	H3K4me3ChIPSeq
(1) N=782	1329	0.728561177607651	LE	H3K4me3ChIPSeq
(5) N=1,176	1330	-0.79611082187791	LE	H3K4me3ChIPSeq
(4) N=419	1331	-0.902384786488463	LE	H3K4me3ChIPSeq
(1) N=782	1332	0.65507429906032	LE	H3K4me3ChIPSeq
(3) N=393	1333	-1.32474616836059	LE	H3K4me3ChIPSeq
(3) N=393	1334	-1.11575749578764	LE	H3K4me3ChIPSeq
(1) N=782	1335	0.473894085218568	LE	H3K4me3ChIPSeq
(3) N=393	1336	-0.617714912329421	LE	H3K4me3ChIPSeq
(1) N=782	1337	0.0654103532540016	LE	H3K4me3ChIPSeq
(1) N=782	1338	0.980689372684013	LE	H3K4me3ChIPSeq
(5) N=1,176	1339	0.0744224923586035	LE	H3K4me3ChIPSeq
(5) N=1,176	1340	-1.30132258219981	LE	H3K4me3ChIPSeq
(1) N=782	1341	-0.00904324653498396	LE	H3K4me3ChIPSeq
(3) N=393	1342	-0.439738824688152	LE	H3K4me3ChIPSeq
(4) N=419	1343	-0.306403259143111	LE	H3K4me3ChIPSeq
(5) N=1,176	1344	-0.370743882849382	LE	H3K4me3ChIPSeq
(3) N=393	1345	-1.4357594901331	LE	H3K4me3ChIPSeq
(1) N=782	1346	0.962961670096091	LE	H3K4me3ChIPSeq
(4) N=419	1347	-0.164958677795906	LE	H3K4me3ChIPSeq
(5) N=1,176	1348	-0.814964986397198	LE	H3K4me3ChIPSeq
(1) N=782	1349	0.883519197366837	LE	H3K4me3ChIPSeq
(4) N=419	1350	-0.924071579988411	LE	H3K4me3ChIPSeq
(5) N=1,176	1351	-1.33379393322905	LE	H3K4me3ChIPSeq
(3) N=393	1352	-1.04583068286761	LE	H3K4me3ChIPSeq
(1) N=782	1353	0.25717971556132	LE	H3K4me3ChIPSeq
(5) N=1,176	1354	0.184901391740452	LE	H3K4me3ChIPSeq
(5) N=1,176	1355	-0.782003058066291	LE	H3K4me3ChIPSeq
(2) N=515	1356	1.21245736667245	LE	H3K4me3ChIPSeq
(1) N=782	1357	1.44065367524674	LE	H3K4me3ChIPSeq
(5) N=1,176	1358	0.215398989688852	LE	H3K4me3ChIPSeq
(2) N=515	1359	1.18741417087061	LE	H3K4me3ChIPSeq
(5) N=1,176	1360	-0.39027257906148	LE	H3K4me3ChIPSeq
(4) N=419	1361	0.195176413331074	LE	H3K4me3ChIPSeq
(5) N=1,176	1362	-0.932378372771072	LE	H3K4me3ChIPSeq
(4) N=419	1363	-1.04252537634382	LE	H3K4me3ChIPSeq
(1) N=782	1364	1.34619498384044	LE	H3K4me3ChIPSeq
(5) N=1,176	1365	-0.481021181353851	LE	H3K4me3ChIPSeq
(2) N=515	1366	1.40775798717311	LE	H3K4me3ChIPSeq
(3) N=393	1367	-0.899494365783181	LE	H3K4me3ChIPSeq
(1) N=782	1368	1.12280664159614	LE	H3K4me3ChIPSeq
(2) N=515	1369	1.23002449875559	LE	H3K4me3ChIPSeq
(3) N=393	1370	-1.27959071518392	LE	H3K4me3ChIPSeq
(2) N=515	1371	1.49312289172227	LE	H3K4me3ChIPSeq
(1) N=782	1372	0.372758074949146	LE	H3K4me3ChIPSeq
(5) N=1,176	1373	-0.413896982049006	LE	H3K4me3ChIPSeq
(3) N=393	1374	-0.283160798137784	LE	H3K4me3ChIPSeq
(5) N=1,176	1375	-0.377455091477816	LE	H3K4me3ChIPSeq
(5) N=1,176	1376	-0.540549543877515	LE	H3K4me3ChIPSeq
(2) N=515	1377	0.845153811990715	LE	H3K4me3ChIPSeq
(5) N=1,176	1378	-0.715664790477212	LE	H3K4me3ChIPSeq
(5) N=1,176	1379	-0.65173471717318	LE	H3K4me3ChIPSeq
(2) N=515	1380	1.39886076666616	LE	H3K4me3ChIPSeq
(5) N=1,176	1381	0.00107794692853516	LE	H3K4me3ChIPSeq
(5) N=1,176	1382	-0.402514024245968	LE	H3K4me3ChIPSeq
(2) N=515	1383	1.27589139372499	LE	H3K4me3ChIPSeq
(5) N=1,176	1384	-0.614245512990916	LE	H3K4me3ChIPSeq
(2) N=515	1385	1.45237284482286	LE	H3K4me3ChIPSeq
(5) N=1,176	1386	-1.41990561769275	LE	H3K4me3ChIPSeq
(5) N=1,176	1387	-0.298554903597734	LE	H3K4me3ChIPSeq
(5) N=1,176	1388	-0.599925648308398	LE	H3K4me3ChIPSeq
(2) N=515	1389	1.00853702350744	LE	H3K4me3ChIPSeq
(1) N=782	1390	0.895708442717073	LE	H3K4me3ChIPSeq
(1) N=782	1391	1.04036632459719	LE	H3K4me3ChIPSeq
(2) N=515	1392	0.968607347626547	LE	H3K4me3ChIPSeq
(3) N=393	1393	-0.895709650945737	LE	H3K4me3ChIPSeq
(5) N=1,176	1394	-1.28567280020321	LE	H3K4me3ChIPSeq
(1) N=782	1395	1.15156578101091	LE	H3K4me3ChIPSeq
(1) N=782	1396	0.617844466655885	LE	H3K4me3ChIPSeq
(3) N=393	1397	-0.576563685511032	LE	H3K4me3ChIPSeq
(1) N=782	1398	1.35866893080613	LE	H3K4me3ChIPSeq
(1) N=782	1399	1.2454942685674	LE	H3K4me3ChIPSeq
(5) N=1,176	1400	-0.985041588592571	LE	H3K4me3ChIPSeq
(5) N=1,176	1401	0.0347472602003537	LE	H3K4me3ChIPSeq
(5) N=1,176	1402	-0.944314209715473	LE	H3K4me3ChIPSeq
(1) N=782	1403	1.23611697671272	LE	H3K4me3ChIPSeq
(3) N=393	1404	-0.628660406101911	LE	H3K4me3ChIPSeq
(2) N=515	1405	0.530510096057323	LE	H3K4me3ChIPSeq
(1) N=782	1406	0.514913908890971	LE	H3K4me3ChIPSeq
(5) N=1,176	1407	-0.369041211423269	LE	H3K4me3ChIPSeq
(5) N=1,176	1408	-0.0895732572241215	LE	H3K4me3ChIPSeq
(5) N=1,176	1409	0.370412614443425	LE	H3K4me3ChIPSeq
(1) N=782	1410	1.27876879177599	LE	H3K4me3ChIPSeq
(2) N=515	1411	0.950724580301015	LE	H3K4me3ChIPSeq
(1) N=782	1412	1.4043235545442	LE	H3K4me3ChIPSeq
(5) N=1,176	1413	-0.904727211161598	LE	H3K4me3ChIPSeq
(1) N=782	1414	1.14573554186519	LE	H3K4me3ChIPSeq
(5) N=1,176	1415	-0.81828894694644	LE	H3K4me3ChIPSeq
(1) N=782	1416	0.673216027877644	LE	H3K4me3ChIPSeq
(5) N=1,176	1417	-0.943759543192435	LE	H3K4me3ChIPSeq
(4) N=419	1418	-1.18536103125326	LE	H3K4me3ChIPSeq
(2) N=515	1419	1.10926422400377	LE	H3K4me3ChIPSeq
(3) N=393	1420	-0.529677700782318	LE	H3K4me3ChIPSeq
(2) N=515	1421	1.34361158998007	LE	H3K4me3ChIPSeq
(5) N=1,176	1422	-0.488133581293596	LE	H3K4me3ChIPSeq
(5) N=1,176	1423	-0.754253776998914	LE	H3K4me3ChIPSeq
(1) N=782	1424	0.828546503508203	LE	H3K4me3ChIPSeq
(3) N=393	1425	-0.111734780830846	LE	H3K4me3ChIPSeq
(3) N=393	1426	-0.537635990736806	LE	H3K4me3ChIPSeq
(1) N=782	1427	1.47067804543264	LE	H3K4me3ChIPSeq
(1) N=782	1428	0.345549884827161	LE	H3K4me3ChIPSeq
(1) N=782	1429	1.23977116957782	LE	H3K4me3ChIPSeq
(2) N=515	1430	1.35003797452203	LE	H3K4me3ChIPSeq
(1) N=782	1431	0.561584732800409	LE	H3K4me3ChIPSeq
(3) N=393	1432	-1.45901108612381	LE	H3K4me3ChIPSeq
(2) N=515	1433	0.447071613614462	LE	H3K4me3ChIPSeq
(4) N=419	1434	-0.871647797222558	LE	H3K4me3ChIPSeq
(4) N=419	1435	-0.618145468474393	LE	H3K4me3ChIPSeq
(1) N=782	1436	0.988998231408755	LE	H3K4me3ChIPSeq
(1) N=782	1437	0.0487408465975448	LE	H3K4me3ChIPSeq
(1) N=782	1438	0.506090434872952	LE	H3K4me3ChIPSeq
(2) N=515	1439	0.560333805324466	LE	H3K4me3ChIPSeq
(1) N=782	1440	0.716483637476594	LE	H3K4me3ChIPSeq
(5) N=1,176	1441	-0.754677811477085	LE	H3K4me3ChIPSeq
(1) N=782	1442	1.21406176221047	LE	H3K4me3ChIPSeq
(5) N=1,176	1443	-0.590440329992233	LE	H3K4me3ChIPSeq
(3) N=393	1444	-0.00425984469988938	LE	H3K4me3ChIPSeq
(5) N=1,176	1445	-0.784261988007232	LE	H3K4me3ChIPSeq
(5) N=1,176	1446	-0.660077827948359	LE	H3K4me3ChIPSeq
(5) N=1,176	1447	-0.805901977434943	LE	H3K4me3ChIPSeq
(3) N=393	1448	-1.01855479266343	LE	H3K4me3ChIPSeq
(1) N=782	1449	0.221666606098717	LE	H3K4me3ChIPSeq
(4) N=419	1450	-1.10389293547801	LE	H3K4me3ChIPSeq
(2) N=515	1451	0.752927396291649	LE	H3K4me3ChIPSeq
(1) N=782	1452	1.3097705955151	LE	H3K4me3ChIPSeq
(1) N=782	1453	1.3721339359518	LE	H3K4me3ChIPSeq
(3) N=393	1454	-0.485738596217273	LE	H3K4me3ChIPSeq
(5) N=1,176	1455	-0.137821908248422	LE	H3K4me3ChIPSeq
(1) N=782	1456	0.779416684630867	LE	H3K4me3ChIPSeq
(1) N=782	1457	0.905120612789993	LE	H3K4me3ChIPSeq
(5) N=1,176	1458	0.0203570840502712	LE	H3K4me3ChIPSeq
(1) N=782	1459	0.832278153099123	LE	H3K4me3ChIPSeq
(1) N=782	1460	1.04670043048881	LE	H3K4me3ChIPSeq
(5) N=1,176	1461	0.0257002391662791	LE	H3K4me3ChIPSeq
(1) N=782	1462	1.35565168209294	LE	H3K4me3ChIPSeq
(5) N=1,176	1463	0.096688847240845	LE	H3K4me3ChIPSeq
(1) N=782	1464	0.279516353021669	LE	H3K4me3ChIPSeq
(1) N=782	1465	0.913656171686378	LE	H3K4me3ChIPSeq
(2) N=515	1466	1.02482201614178	LE	H3K4me3ChIPSeq
(4) N=419	1467	-0.903645823790057	LE	H3K4me3ChIPSeq
(5) N=1,176	1468	-0.57293521636327	LE	H3K4me3ChIPSeq
(4) N=419	1469	0.46272533753052	LE	H3K4me3ChIPSeq
(5) N=1,176	1470	-0.2736997480321	LE	H3K4me3ChIPSeq
(1) N=782	1471	1.03888204065374	LE	H3K4me3ChIPSeq
(5) N=1,176	1472	-1.23431072078567	LE	H3K4me3ChIPSeq
(1) N=782	1473	0.404972625163421	LE	H3K4me3ChIPSeq
(5) N=1,176	1474	-0.861936267451052	LE	H3K4me3ChIPSeq
(3) N=393	1475	0.292078230661727	LE	H3K4me3ChIPSeq
(1) N=782	1476	0.119169250173104	LE	H3K4me3ChIPSeq
(5) N=1,176	1477	-0.943316652934515	LE	H3K4me3ChIPSeq
(5) N=1,176	1478	-0.548130667899681	LE	H3K4me3ChIPSeq
(2) N=515	1479	1.30404750342486	LE	H3K4me3ChIPSeq
(2) N=515	1480	0.773169707958773	LE	H3K4me3ChIPSeq
(5) N=1,176	1481	-0.838552055401428	LE	H3K4me3ChIPSeq
(2) N=515	1482	1.25522930331192	LE	H3K4me3ChIPSeq
(5) N=1,176	1483	-0.0105594136961305	LE	H3K4me3ChIPSeq
(3) N=393	1484	-0.449795950218172	LE	H3K4me3ChIPSeq
(5) N=1,176	1485	-0.341978048113402	LE	H3K4me3ChIPSeq
(1) N=782	1486	1.43805670985778	LE	H3K4me3ChIPSeq
(4) N=419	1487	0.396834754562967	LE	H3K4me3ChIPSeq
(1) N=782	1488	0.644442865735404	LE	H3K4me3ChIPSeq
(1) N=782	1489	0.96106649861623	LE	H3K4me3ChIPSeq
(5) N=1,176	1490	0.193222056494519	LE	H3K4me3ChIPSeq
(5) N=1,176	1491	-1.11125949914621	LE	H3K4me3ChIPSeq
(4) N=419	1492	0.579027482948917	LE	H3K4me3ChIPSeq
(4) N=419	1493	-0.083922474721999	LE	H3K4me3ChIPSeq
(2) N=515	1494	1.41568932184968	LE	H3K4me3ChIPSeq
(1) N=782	1495	1.01309191669772	LE	H3K4me3ChIPSeq
(5) N=1,176	1496	-0.826559706134377	LE	H3K4me3ChIPSeq
(5) N=1,176	1497	-1.01523919855857	LE	H3K4me3ChIPSeq
(5) N=1,176	1498	-0.986945797104303	LE	H3K4me3ChIPSeq
(5) N=1,176	1499	-0.739620984456822	LE	H3K4me3ChIPSeq
(1) N=782	1500	1.10500401759035	LE	H3K4me3ChIPSeq
(3) N=393	1501	-0.3607200790668	LE	H3K4me3ChIPSeq
(3) N=393	1502	-0.116588325590072	LE	H3K4me3ChIPSeq
(4) N=419	1503	-0.679028106427534	LE	H3K4me3ChIPSeq
(5) N=1,176	1504	-0.364736654893829	LE	H3K4me3ChIPSeq
(5) N=1,176	1505	-1.37920089884574	LE	H3K4me3ChIPSeq
(1) N=782	1506	1.21958635277552	LE	H3K4me3ChIPSeq
(2) N=515	1507	1.45425819716681	LE	H3K4me3ChIPSeq
(5) N=1,176	1508	-0.411646646933302	LE	H3K4me3ChIPSeq
(4) N=419	1509	-1.01780577657611	LE	H3K4me3ChIPSeq
(5) N=1,176	1510	-0.408058958866701	LE	H3K4me3ChIPSeq
(4) N=419	1511	-0.417620829184785	LE	H3K4me3ChIPSeq
(5) N=1,176	1512	-0.300025707393479	LE	H3K4me3ChIPSeq
(1) N=782	1513	0.872453016908232	LE	H3K4me3ChIPSeq
(5) N=1,176	1514	-1.17693520410946	LE	H3K4me3ChIPSeq
(1) N=782	1515	-0.0624775613380595	LE	H3K4me3ChIPSeq
(1) N=782	1516	1.02192824773025	LE	H3K4me3ChIPSeq
(2) N=515	1517	1.36089378654823	LE	H3K4me3ChIPSeq
(4) N=419	1518	-1.08667744355245	LE	H3K4me3ChIPSeq
(1) N=782	1519	1.28807547492626	LE	H3K4me3ChIPSeq
(5) N=1,176	1520	-0.439765833050906	LE	H3K4me3ChIPSeq
(5) N=1,176	1521	-0.946487509044357	LE	H3K4me3ChIPSeq
(4) N=419	1522	-0.173479699993212	LE	H3K4me3ChIPSeq
(4) N=419	1523	-0.246956602513312	LE	H3K4me3ChIPSeq
(3) N=393	1524	-0.517933028952357	LE	H3K4me3ChIPSeq
(5) N=1,176	1525	-1.04660810497792	LE	H3K4me3ChIPSeq
(2) N=515	1526	1.3682709111046	LE	H3K4me3ChIPSeq
(2) N=515	1527	0.827424770973505	LE	H3K4me3ChIPSeq
(2) N=515	1528	1.43615718474481	LE	H3K4me3ChIPSeq
(2) N=515	1529	0.787376663911485	LE	H3K4me3ChIPSeq
(1) N=782	1530	0.724900435010472	LE	H3K4me3ChIPSeq
(1) N=782	1531	1.07046759269988	LE	H3K4me3ChIPSeq
(5) N=1,176	1532	-0.726778575588975	LE	H3K4me3ChIPSeq
(1) N=782	1533	0.593981647558799	LE	H3K4me3ChIPSeq
(1) N=782	1534	0.0696904312834422	LE	H3K4me3ChIPSeq
(1) N=782	1535	0.772824674069992	LE	H3K4me3ChIPSeq
(5) N=1,176	1536	-0.745935469076898	LE	H3K4me3ChIPSeq
(5) N=1,176	1537	-0.17876313562043	LE	H3K4me3ChIPSeq
(1) N=782	1538	1.17448939697611	LE	H3K4me3ChIPSeq
(5) N=1,176	1539	-0.627118129726363	LE	H3K4me3ChIPSeq
(1) N=782	1540	1.05549332129031	LE	H3K4me3ChIPSeq
(5) N=1,176	1541	-0.620469482603143	LE	H3K4me3ChIPSeq
(1) N=782	1542	1.30910887328819	LE	H3K4me3ChIPSeq
(2) N=515	1543	0.211483891526892	LE	H3K4me3ChIPSeq
(1) N=782	1544	1.45693524159862	LE	H3K4me3ChIPSeq
(2) N=515	1545	0.821899734756627	LE	H3K4me3ChIPSeq
(5) N=1,176	1546	-0.631331894284057	LE	H3K4me3ChIPSeq
(5) N=1,176	1547	-0.0460654651754614	LE	H3K4me3ChIPSeq
(5) N=1,176	1548	-0.293999923903883	LE	H3K4me3ChIPSeq
(5) N=1,176	1549	-0.996143928572394	LE	H3K4me3ChIPSeq
(5) N=1,176	1550	-0.972429853972473	LE	H3K4me3ChIPSeq
(5) N=1,176	1551	-0.329082134936055	LE	H3K4me3ChIPSeq
(1) N=782	1552	1.35856088840081	LE	H3K4me3ChIPSeq
(2) N=515	1553	0.381725781635794	LE	H3K4me3ChIPSeq
(5) N=1,176	1554	-0.477076742916177	LE	H3K4me3ChIPSeq
(5) N=1,176	1555	-0.390950546090132	LE	H3K4me3ChIPSeq
(1) N=782	1556	1.2733347699565	LE	H3K4me3ChIPSeq
(5) N=1,176	1557	0.342924731551732	LE	H3K4me3ChIPSeq
(3) N=393	1558	-0.828024458600487	LE	H3K4me3ChIPSeq
(5) N=1,176	1559	-1.0563711865855	LE	H3K4me3ChIPSeq
(4) N=419	1560	-1.01545120340171	LE	H3K4me3ChIPSeq
(1) N=782	1561	0.741904948647248	LE	H3K4me3ChIPSeq
(5) N=1,176	1562	-0.726493962818305	LE	H3K4me3ChIPSeq
(2) N=515	1563	1.07672212991859	LE	H3K4me3ChIPSeq
(5) N=1,176	1564	-1.27569816836249	LE	H3K4me3ChIPSeq
(1) N=782	1565	0.788137980643487	LE	H3K4me3ChIPSeq
(5) N=1,176	1566	0.511509495851932	LE	H3K4me3ChIPSeq
(3) N=393	1567	-0.0690909745728447	LE	H3K4me3ChIPSeq
(5) N=1,176	1568	-0.68103672311425	LE	H3K4me3ChIPSeq
(2) N=515	1569	1.32777209892224	LE	H3K4me3ChIPSeq
(4) N=419	1570	-0.892165865681144	LE	H3K4me3ChIPSeq
(5) N=1,176	1571	-0.620470849885592	LE	H3K4me3ChIPSeq
(5) N=1,176	1572	-0.77177025064304	LE	H3K4me3ChIPSeq
(3) N=393	1573	-0.198331039354319	LE	H3K4me3ChIPSeq
(5) N=1,176	1574	-0.729547696780809	LE	H3K4me3ChIPSeq
(5) N=1,176	1575	-0.277235054473319	LE	H3K4me3ChIPSeq
(5) N=1,176	1576	-0.634622469143798	LE	H3K4me3ChIPSeq
(2) N=515	1577	1.31093982383127	LE	H3K4me3ChIPSeq
(5) N=1,176	1578	-0.716656130382095	LE	H3K4me3ChIPSeq
(5) N=1,176	1579	-0.88068204676029	LE	H3K4me3ChIPSeq
(4) N=419	1580	0.360708775224584	LE	H3K4me3ChIPSeq
(4) N=419	1581	-1.05310151213671	LE	H3K4me3ChIPSeq
(3) N=393	1582	-1.12026175184071	LE	H3K4me3ChIPSeq
(3) N=393	1583	-1.19757883744045	LE	H3K4me3ChIPSeq
(3) N=393	1584	-0.185954785170283	LE	H3K4me3ChIPSeq
(4) N=419	1585	0.725710307009419	LE	H3K4me3ChIPSeq
(5) N=1,176	1586	-0.989858025707658	LE	H3K4me3ChIPSeq
(5) N=1,176	1587	-1.09451296121506	LE	H3K4me3ChIPSeq
(5) N=1,176	1588	-0.269884944121119	LE	H3K4me3ChIPSeq
(1) N=782	1589	1.37379398499304	LE	H3K4me3ChIPSeq
(1) N=782	1590	1.08344825567719	LE	H3K4me3ChIPSeq
(1) N=782	1591	1.1294186912411	LE	H3K4me3ChIPSeq
(1) N=782	1592	0.674519309010189	LE	H3K4me3ChIPSeq
(4) N=419	1593	-0.969130944116024	LE	H3K4me3ChIPSeq
(3) N=393	1594	0.0516285868594441	LE	H3K4me3ChIPSeq
(1) N=782	1595	1.15995320015249	LE	H3K4me3ChIPSeq
(1) N=782	1596	1.34067734313595	LE	H3K4me3ChIPSeq
(2) N=515	1597	1.4502563090412	LE	H3K4me3ChIPSeq
(3) N=393	1598	0.0575470345847159	LE	H3K4me3ChIPSeq
(1) N=782	1599	1.16936315835258	LE	H3K4me3ChIPSeq
(5) N=1,176	1600	0.100976358359294	LE	H3K4me3ChIPSeq
(2) N=515	1601	1.35024042901352	LE	H3K4me3ChIPSeq
(5) N=1,176	1602	-0.373726935132291	LE	H3K4me3ChIPSeq
(1) N=782	1603	1.04241136351103	LE	H3K4me3ChIPSeq
(5) N=1,176	1604	-0.952552896202138	LE	H3K4me3ChIPSeq
(2) N=515	1605	0.937713652168217	LE	H3K4me3ChIPSeq
(5) N=1,176	1606	-0.545441734065137	LE	H3K4me3ChIPSeq
(5) N=1,176	1607	-0.62951775662398	LE	H3K4me3ChIPSeq
(1) N=782	1608	0.848693528313288	LE	H3K4me3ChIPSeq
(5) N=1,176	1609	-0.676309040520788	LE	H3K4me3ChIPSeq
(5) N=1,176	1610	-0.901687193771588	LE	H3K4me3ChIPSeq
(3) N=393	1611	-0.56402851428006	LE	H3K4me3ChIPSeq
(2) N=515	1612	0.881081006112345	LE	H3K4me3ChIPSeq
(3) N=393	1613	-0.381791180914414	LE	H3K4me3ChIPSeq
(5) N=1,176	1614	0.366110512927169	LE	H3K4me3ChIPSeq
(5) N=1,176	1615	-0.799763820211561	LE	H3K4me3ChIPSeq
(3) N=393	1616	-1.08342302524654	LE	H3K4me3ChIPSeq
(5) N=1,176	1617	-0.286922868648859	LE	H3K4me3ChIPSeq
(5) N=1,176	1618	-0.357762948171717	LE	H3K4me3ChIPSeq
(2) N=515	1619	0.947914717320361	LE	H3K4me3ChIPSeq
(5) N=1,176	1620	-0.865290775165135	LE	H3K4me3ChIPSeq
(5) N=1,176	1621	-0.569362413327946	LE	H3K4me3ChIPSeq
(1) N=782	1622	1.17811975381838	LE	H3K4me3ChIPSeq
(5) N=1,176	1623	-0.764914951221694	LE	H3K4me3ChIPSeq
(1) N=782	1624	0.967500908598644	LE	H3K4me3ChIPSeq
(1) N=782	1625	1.23151312575892	LE	H3K4me3ChIPSeq
(1) N=782	1626	1.36021378160953	LE	H3K4me3ChIPSeq
(1) N=782	1627	1.02862581343006	LE	H3K4me3ChIPSeq
(2) N=515	1628	0.792793756504838	LE	H3K4me3ChIPSeq
(3) N=393	1629	-1.24084233801079	LE	H3K4me3ChIPSeq
(5) N=1,176	1630	-0.975414744343433	LE	H3K4me3ChIPSeq
(5) N=1,176	1631	-0.510610594595825	LE	H3K4me3ChIPSeq
(1) N=782	1632	1.39134349069444	LE	H3K4me3ChIPSeq
(1) N=782	1633	0.907799884935794	LE	H3K4me3ChIPSeq
(1) N=782	1634	1.13936445161649	LE	H3K4me3ChIPSeq
(2) N=515	1635	1.4966660358485	LE	H3K4me3ChIPSeq
(5) N=1,176	1636	-0.126626297998553	LE	H3K4me3ChIPSeq
(4) N=419	1637	-0.203502066874824	LE	H3K4me3ChIPSeq
(2) N=515	1638	0.817194470501493	LE	H3K4me3ChIPSeq
(5) N=1,176	1639	-0.582884503876434	LE	H3K4me3ChIPSeq
(5) N=1,176	1640	-0.70255371185392	LE	H3K4me3ChIPSeq
(5) N=1,176	1641	-0.538453519847218	LE	H3K4me3ChIPSeq
(2) N=515	1642	1.00821036899	LE	H3K4me3ChIPSeq
(1) N=782	1643	0.153607152355606	LE	H3K4me3ChIPSeq
(1) N=782	1644	0.909657348786663	LE	H3K4me3ChIPSeq
(5) N=1,176	1645	-1.38049402783204	LE	H3K4me3ChIPSeq
(5) N=1,176	1646	-1.24126223679581	LE	H3K4me3ChIPSeq
(1) N=782	1647	0.133111612633109	LE	H3K4me3ChIPSeq
(5) N=1,176	1648	-0.87073776278217	LE	H3K4me3ChIPSeq
(2) N=515	1649	1.06146592417292	LE	H3K4me3ChIPSeq
(1) N=782	1650	1.26494727933267	LE	H3K4me3ChIPSeq
(4) N=419	1651	-0.808705559898256	LE	H3K4me3ChIPSeq
(2) N=515	1652	0.799393383062272	LE	H3K4me3ChIPSeq
(2) N=515	1653	1.44181119177393	LE	H3K4me3ChIPSeq
(3) N=393	1654	-1.1969014313943	LE	H3K4me3ChIPSeq
(5) N=1,176	1655	-0.286506908046643	LE	H3K4me3ChIPSeq
(3) N=393	1656	-1.03745993635742	LE	H3K4me3ChIPSeq
(5) N=1,176	1657	-0.475008375694283	LE	H3K4me3ChIPSeq
(4) N=419	1658	-1.03670816598199	LE	H3K4me3ChIPSeq
(2) N=515	1659	1.11297126789901	LE	H3K4me3ChIPSeq
(1) N=782	1660	0.903100978289807	LE	H3K4me3ChIPSeq
(5) N=1,176	1661	-0.310468730510827	LE	H3K4me3ChIPSeq
(5) N=1,176	1662	-0.266908228055132	LE	H3K4me3ChIPSeq
(1) N=782	1663	1.08424293393537	LE	H3K4me3ChIPSeq
(4) N=419	1664	-0.27433273408384	LE	H3K4me3ChIPSeq
(5) N=1,176	1665	-0.645477023887995	LE	H3K4me3ChIPSeq
(1) N=782	1666	-0.204546511446618	LE	H3K4me3ChIPSeq
(1) N=782	1667	0.683566225103812	LE	H3K4me3ChIPSeq
(2) N=515	1668	0.944821245487346	LE	H3K4me3ChIPSeq
(5) N=1,176	1669	-0.666919139118143	LE	H3K4me3ChIPSeq
(1) N=782	1670	1.1889756163173	LE	H3K4me3ChIPSeq
(5) N=1,176	1671	-0.339010815993106	LE	H3K4me3ChIPSeq
(5) N=1,176	1672	-0.210108989662304	LE	H3K4me3ChIPSeq
(5) N=1,176	1673	-0.7565649078861	LE	H3K4me3ChIPSeq
(5) N=1,176	1674	-1.25434004379999	LE	H3K4me3ChIPSeq
(3) N=393	1675	0.283740389927022	LE	H3K4me3ChIPSeq
(2) N=515	1676	1.49698391443687	LE	H3K4me3ChIPSeq
(4) N=419	1677	0.774727691144482	LE	H3K4me3ChIPSeq
(3) N=393	1678	-0.50319219952611	LE	H3K4me3ChIPSeq
(2) N=515	1679	0.514300024523617	LE	H3K4me3ChIPSeq
(1) N=782	1680	1.39587053638355	LE	H3K4me3ChIPSeq
(3) N=393	1681	-0.906278789731824	LE	H3K4me3ChIPSeq
(5) N=1,176	1682	-0.0541625428204308	LE	H3K4me3ChIPSeq
(1) N=782	1683	0.914665031903954	LE	H3K4me3ChIPSeq
(1) N=782	1684	0.470405647372387	LE	H3K4me3ChIPSeq
(4) N=419	1685	-0.281136880896398	LE	H3K4me3ChIPSeq
(5) N=1,176	1686	-1.01077646684444	LE	H3K4me3ChIPSeq
(1) N=782	1687	0.0973910950248636	LE	H3K4me3ChIPSeq
(5) N=1,176	1688	-0.648687088126784	LE	H3K4me3ChIPSeq
(5) N=1,176	1689	-0.827456328697597	LE	H3K4me3ChIPSeq
(5) N=1,176	1690	-0.301156992007315	LE	H3K4me3ChIPSeq
(3) N=393	1691	-0.0363355304045736	LE	H3K4me3ChIPSeq
(5) N=1,176	1692	0.301952660701813	LE	H3K4me3ChIPSeq
(1) N=782	1693	1.0922705626642	LE	H3K4me3ChIPSeq
(3) N=393	1694	0.10969239514161	LE	H3K4me3ChIPSeq
(1) N=782	1695	0.542996766658774	LE	H3K4me3ChIPSeq
(5) N=1,176	1696	-1.21093009156852	LE	H3K4me3ChIPSeq
(1) N=782	1697	1.07763349561395	LE	H3K4me3ChIPSeq
(3) N=393	1698	0.0504078757311457	LE	H3K4me3ChIPSeq
(4) N=419	1699	-0.598475610846354	LE	H3K4me3ChIPSeq
(4) N=419	1700	0.560152891822169	LE	H3K4me3ChIPSeq
(5) N=1,176	1701	-0.589372195624351	LE	H3K4me3ChIPSeq
(4) N=419	1702	-0.0519691309779434	LE	H3K4me3ChIPSeq
(1) N=782	1703	0.498392580468581	LE	H3K4me3ChIPSeq
(2) N=515	1704	0.957463184028434	LE	H3K4me3ChIPSeq
(1) N=782	1705	0.270966944172549	LE	H3K4me3ChIPSeq
(1) N=782	1706	1.33725177981461	LE	H3K4me3ChIPSeq
(4) N=419	1707	-0.363496814908365	LE	H3K4me3ChIPSeq
(5) N=1,176	1708	-0.535506144703981	LE	H3K4me3ChIPSeq
(2) N=515	1709	1.30387619931554	LE	H3K4me3ChIPSeq
(4) N=419	1710	-0.73351807834943	LE	H3K4me3ChIPSeq
(1) N=782	1711	1.07958749636697	LE	H3K4me3ChIPSeq
(5) N=1,176	1712	0.373679888852654	LE	H3K4me3ChIPSeq
(5) N=1,176	1713	-0.670719598582425	LE	H3K4me3ChIPSeq
(5) N=1,176	1714	-1.21555969679829	LE	H3K4me3ChIPSeq
(1) N=782	1715	1.15666705874939	LE	H3K4me3ChIPSeq
(1) N=782	1716	0.906932866881137	LE	H3K4me3ChIPSeq
(4) N=419	1717	0.651579779243707	LE	H3K4me3ChIPSeq
(3) N=393	1718	-1.49949810987697	LE	H3K4me3ChIPSeq
(1) N=782	1719	0.900750035152411	LE	H3K4me3ChIPSeq
(5) N=1,176	1720	-0.943383141871277	LE	H3K4me3ChIPSeq
(4) N=419	1721	-0.692214738493924	LE	H3K4me3ChIPSeq
(3) N=393	1722	-1.48013386042044	LE	H3K4me3ChIPSeq
(3) N=393	1723	-0.0824570488191384	LE	H3K4me3ChIPSeq
(1) N=782	1724	1.22533537552295	LE	H3K4me3ChIPSeq
(1) N=782	1725	1.02533101604666	LE	H3K4me3ChIPSeq
(1) N=782	1726	1.31201235710726	LE	H3K4me3ChIPSeq
(1) N=782	1727	0.959899867150124	LE	H3K4me3ChIPSeq
(4) N=419	1728	0.927289654811113	LE	H3K4me3ChIPSeq
(5) N=1,176	1729	-1.44176493081884	LE	H3K4me3ChIPSeq
(3) N=393	1730	-0.908471643773615	LE	H3K4me3ChIPSeq
(1) N=782	1731	0.292746302799578	LE	H3K4me3ChIPSeq
(1) N=782	1732	1.21852642563275	LE	H3K4me3ChIPSeq
(5) N=1,176	1733	-0.306656471273612	LE	H3K4me3ChIPSeq
(4) N=419	1734	-0.243918240355707	LE	H3K4me3ChIPSeq
(2) N=515	1735	1.10562250357086	LE	H3K4me3ChIPSeq
(3) N=393	1736	-1.21394009930584	LE	H3K4me3ChIPSeq
(5) N=1,176	1737	-0.630383717400268	LE	H3K4me3ChIPSeq
(2) N=515	1738	1.28132885198013	LE	H3K4me3ChIPSeq
(5) N=1,176	1739	-0.0638901989508383	LE	H3K4me3ChIPSeq
(4) N=419	1740	-0.462684267850669	LE	H3K4me3ChIPSeq
(2) N=515	1741	0.66589397863642	LE	H3K4me3ChIPSeq
(2) N=515	1742	1.26068605117298	LE	H3K4me3ChIPSeq
(2) N=515	1743	1.15997645614201	LE	H3K4me3ChIPSeq
(1) N=782	1744	1.16731450456824	LE	H3K4me3ChIPSeq
(4) N=419	1745	-0.548865692547062	LE	H3K4me3ChIPSeq
(1) N=782	1746	0.392727155299556	LE	H3K4me3ChIPSeq
(2) N=515	1747	1.38373011895529	LE	H3K4me3ChIPSeq
(2) N=515	1748	0.691589532589729	LE	H3K4me3ChIPSeq
(5) N=1,176	1749	-0.892491958782041	LE	H3K4me3ChIPSeq
(4) N=419	1750	-0.367275815428804	LE	H3K4me3ChIPSeq
(5) N=1,176	1751	-0.513602981662508	LE	H3K4me3ChIPSeq
(5) N=1,176	1752	-0.742902062617873	LE	H3K4me3ChIPSeq
(5) N=1,176	1753	-0.904502630767494	LE	H3K4me3ChIPSeq
(1) N=782	1754	1.33451132111134	LE	H3K4me3ChIPSeq
(2) N=515	1755	1.07775316265539	LE	H3K4me3ChIPSeq
(2) N=515	1756	0.62935656789422	LE	H3K4me3ChIPSeq
(3) N=393	1757	-1.19972682787184	LE	H3K4me3ChIPSeq
(4) N=419	1758	0.694668629115786	LE	H3K4me3ChIPSeq
(4) N=419	1759	-0.0938935836729785	LE	H3K4me3ChIPSeq
(5) N=1,176	1760	-1.20720826171183	LE	H3K4me3ChIPSeq
(4) N=419	1761	-1.42307487179356	LE	H3K4me3ChIPSeq
(5) N=1,176	1762	-0.765581074696923	LE	H3K4me3ChIPSeq
(2) N=515	1763	0.580425648398932	LE	H3K4me3ChIPSeq
(1) N=782	1764	1.39285176647563	LE	H3K4me3ChIPSeq
(5) N=1,176	1765	-0.827173328794492	LE	H3K4me3ChIPSeq
(3) N=393	1766	0.163779410297972	LE	H3K4me3ChIPSeq
(1) N=782	1767	1.26627585506936	LE	H3K4me3ChIPSeq
(1) N=782	1768	0.871022764796146	LE	H3K4me3ChIPSeq
(2) N=515	1769	0.933931581761932	LE	H3K4me3ChIPSeq
(1) N=782	1770	1.2667360807385	LE	H3K4me3ChIPSeq
(5) N=1,176	1771	-0.431560411428954	LE	H3K4me3ChIPSeq
(5) N=1,176	1772	-0.988593281725545	LE	H3K4me3ChIPSeq
(5) N=1,176	1773	-0.0164995622342592	LE	H3K4me3ChIPSeq
(2) N=515	1774	1.20846035631882	LE	H3K4me3ChIPSeq
(5) N=1,176	1775	-0.501407477456841	LE	H3K4me3ChIPSeq
(5) N=1,176	1776	-0.375711069570904	LE	H3K4me3ChIPSeq
(5) N=1,176	1777	-0.249955549196039	LE	H3K4me3ChIPSeq
(5) N=1,176	1778	-0.949400178968903	LE	H3K4me3ChIPSeq
(3) N=393	1779	-0.481999648951812	LE	H3K4me3ChIPSeq
(4) N=419	1780	-0.660310501220685	LE	H3K4me3ChIPSeq
(5) N=1,176	1781	0.0730460729918632	LE	H3K4me3ChIPSeq
(5) N=1,176	1782	-0.684593192903972	LE	H3K4me3ChIPSeq
(1) N=782	1783	0.37128449494394	LE	H3K4me3ChIPSeq
(1) N=782	1784	0.458928154818108	LE	H3K4me3ChIPSeq
(1) N=782	1785	0.374387380052616	LE	H3K4me3ChIPSeq
(4) N=419	1786	-0.891675214243918	LE	H3K4me3ChIPSeq
(5) N=1,176	1787	-0.493752618558708	LE	H3K4me3ChIPSeq
(4) N=419	1788	-0.626406216334643	LE	H3K4me3ChIPSeq
(5) N=1,176	1789	-0.589765695475468	LE	H3K4me3ChIPSeq
(5) N=1,176	1790	-1.24460977194767	LE	H3K4me3ChIPSeq
(4) N=419	1791	-0.706968543448802	LE	H3K4me3ChIPSeq
(5) N=1,176	1792	-0.688819321914336	LE	H3K4me3ChIPSeq
(5) N=1,176	1793	-0.357846639068666	LE	H3K4me3ChIPSeq
(5) N=1,176	1794	-0.592371240903568	LE	H3K4me3ChIPSeq
(5) N=1,176	1795	-0.638881058497163	LE	H3K4me3ChIPSeq
(5) N=1,176	1796	0.183444363779998	LE	H3K4me3ChIPSeq
(2) N=515	1797	0.901067553979313	LE	H3K4me3ChIPSeq
(5) N=1,176	1798	-0.500751063556745	LE	H3K4me3ChIPSeq
(2) N=515	1799	1.39634536584264	LE	H3K4me3ChIPSeq
(5) N=1,176	1800	0.285124927000427	LE	H3K4me3ChIPSeq
(1) N=782	1801	0.86006642009903	LE	H3K4me3ChIPSeq
(5) N=1,176	1802	-1.21319795074732	LE	H3K4me3ChIPSeq
(5) N=1,176	1803	-0.827133992242021	LE	H3K4me3ChIPSeq
(2) N=515	1804	1.27874232626386	LE	H3K4me3ChIPSeq
(1) N=782	1805	1.05820837037969	LE	H3K4me3ChIPSeq
(1) N=782	1806	0.264813755122824	LE	H3K4me3ChIPSeq
(3) N=393	1807	-0.645633941409279	LE	H3K4me3ChIPSeq
(1) N=782	1808	1.4467356746846	LE	H3K4me3ChIPSeq
(5) N=1,176	1809	-1.29768898822447	LE	H3K4me3ChIPSeq
(1) N=782	1810	1.04907689524977	LE	H3K4me3ChIPSeq
(5) N=1,176	1811	-0.953612471243914	LE	H3K4me3ChIPSeq
(5) N=1,176	1812	-0.60948992903407	LE	H3K4me3ChIPSeq
(3) N=393	1813	-0.328202757884346	LE	H3K4me3ChIPSeq
(5) N=1,176	1814	-0.19279463369861	LE	H3K4me3ChIPSeq
(5) N=1,176	1815	-0.528662126325586	LE	H3K4me3ChIPSeq
(5) N=1,176	1816	-0.586151663145532	LE	H3K4me3ChIPSeq
(5) N=1,176	1817	-1.21075241153236	LE	H3K4me3ChIPSeq
(5) N=1,176	1818	-0.961561865506105	LE	H3K4me3ChIPSeq
(5) N=1,176	1819	-0.932682813723032	LE	H3K4me3ChIPSeq
(4) N=419	1820	-0.986021014535988	LE	H3K4me3ChIPSeq
(2) N=515	1821	0.93863249752405	LE	H3K4me3ChIPSeq
(3) N=393	1822	-0.585776614469255	LE	H3K4me3ChIPSeq
(5) N=1,176	1823	-0.489500861173941	LE	H3K4me3ChIPSeq
(5) N=1,176	1824	-0.798864556818131	LE	H3K4me3ChIPSeq
(5) N=1,176	1825	-0.261384651850211	LE	H3K4me3ChIPSeq
(4) N=419	1826	-1.33112890984623	LE	H3K4me3ChIPSeq
(3) N=393	1827	-0.894530193493927	LE	H3K4me3ChIPSeq
(1) N=782	1828	0.908836096512002	LE	H3K4me3ChIPSeq
(1) N=782	1829	1.34015313999754	LE	H3K4me3ChIPSeq
(4) N=419	1830	-0.738396234526323	LE	H3K4me3ChIPSeq
(5) N=1,176	1831	-0.36474571486484	LE	H3K4me3ChIPSeq
(3) N=393	1832	-1.2524241930744	LE	H3K4me3ChIPSeq
(3) N=393	1833	-0.812904752296076	LE	H3K4me3ChIPSeq
(4) N=419	1834	0.402327303823317	LE	H3K4me3ChIPSeq
(5) N=1,176	1835	-0.959056724121572	LE	H3K4me3ChIPSeq
(5) N=1,176	1836	-1.16276895580306	LE	H3K4me3ChIPSeq
(1) N=782	1837	0.645709004601788	LE	H3K4me3ChIPSeq
(4) N=419	1838	-1.03441625373963	LE	H3K4me3ChIPSeq
(1) N=782	1839	1.02095295385845	LE	H3K4me3ChIPSeq
(4) N=419	1840	0.293484259831514	LE	H3K4me3ChIPSeq
(5) N=1,176	1841	0.458812844094471	LE	H3K4me3ChIPSeq
(2) N=515	1842	1.27169506243968	LE	H3K4me3ChIPSeq
(5) N=1,176	1843	-0.517998976825537	LE	H3K4me3ChIPSeq
(1) N=782	1844	0.116652563209946	LE	H3K4me3ChIPSeq
(4) N=419	1845	0.756129765592225	LE	H3K4me3ChIPSeq
(3) N=393	1846	-1.44804624716809	LE	H3K4me3ChIPSeq
(4) N=419	1847	-0.29365891881849	LE	H3K4me3ChIPSeq
(1) N=782	1848	1.11568716929297	LE	H3K4me3ChIPSeq
(4) N=419	1849	-0.941157965415449	LE	H3K4me3ChIPSeq
(5) N=1,176	1850	-0.625693798545579	LE	H3K4me3ChIPSeq
(5) N=1,176	1851	-0.976940892187781	LE	H3K4me3ChIPSeq
(1) N=782	1852	1.05266518610753	LE	H3K4me3ChIPSeq
(1) N=782	1853	1.42022784376042	LE	H3K4me3ChIPSeq
(1) N=782	1854	0.655225307962517	LE	H3K4me3ChIPSeq
(2) N=515	1855	1.04741525542943	LE	H3K4me3ChIPSeq
(5) N=1,176	1856	-0.802820940390692	LE	H3K4me3ChIPSeq
(2) N=515	1857	1.35653657119377	LE	H3K4me3ChIPSeq
(5) N=1,176	1858	-1.19878859870604	LE	H3K4me3ChIPSeq
(5) N=1,176	1859	-0.495152479896679	LE	H3K4me3ChIPSeq
(5) N=1,176	1860	-0.294231679355723	LE	H3K4me3ChIPSeq
(3) N=393	1861	-1.47689327631592	LE	H3K4me3ChIPSeq
(2) N=515	1862	0.434777059886011	LE	H3K4me3ChIPSeq
(4) N=419	1863	-0.815234186567024	LE	H3K4me3ChIPSeq
(2) N=515	1864	1.48621984984464	LE	H3K4me3ChIPSeq
(5) N=1,176	1865	-0.482061021370776	LE	H3K4me3ChIPSeq
(5) N=1,176	1866	-1.09791275796116	LE	H3K4me3ChIPSeq
(1) N=782	1867	0.716892259318033	LE	H3K4me3ChIPSeq
(5) N=1,176	1868	-0.858494506534037	LE	H3K4me3ChIPSeq
(3) N=393	1869	-0.398924971169207	LE	H3K4me3ChIPSeq
(5) N=1,176	1870	-0.39952870600627	LE	H3K4me3ChIPSeq
(5) N=1,176	1871	-0.388972234360725	LE	H3K4me3ChIPSeq
(1) N=782	1872	0.998327698946427	LE	H3K4me3ChIPSeq
(1) N=782	1873	1.39508444562278	LE	H3K4me3ChIPSeq
(5) N=1,176	1874	-0.50234804696517	LE	H3K4me3ChIPSeq
(5) N=1,176	1875	-0.676652021662245	LE	H3K4me3ChIPSeq
(4) N=419	1876	-0.713853356875536	LE	H3K4me3ChIPSeq
(2) N=515	1877	1.45259474563195	LE	H3K4me3ChIPSeq
(2) N=515	1878	1.43095450210398	LE	H3K4me3ChIPSeq
(4) N=419	1879	-0.19796650825984	LE	H3K4me3ChIPSeq
(1) N=782	1880	0.949579280056286	LE	H3K4me3ChIPSeq
(1) N=782	1881	0.595908043135467	LE	H3K4me3ChIPSeq
(2) N=515	1882	0.69792135331673	LE	H3K4me3ChIPSeq
(4) N=419	1883	-0.941930760997359	LE	H3K4me3ChIPSeq
(5) N=1,176	1884	0.0575716140575273	LE	H3K4me3ChIPSeq
(5) N=1,176	1885	-0.710456821629478	LE	H3K4me3ChIPSeq
(5) N=1,176	1886	-0.818144443767643	LE	H3K4me3ChIPSeq
(2) N=515	1887	1.1545468914623	LE	H3K4me3ChIPSeq
(1) N=782	1888	0.719423630464508	LE	H3K4me3ChIPSeq
(1) N=782	1889	0.690439823283622	LE	H3K4me3ChIPSeq
(1) N=782	1890	0.17686568242645	LE	H3K4me3ChIPSeq
(1) N=782	1891	1.08780563180547	LE	H3K4me3ChIPSeq
(4) N=419	1892	-0.816646752289746	LE	H3K4me3ChIPSeq
(3) N=393	1893	-0.580258644149599	LE	H3K4me3ChIPSeq
(2) N=515	1894	1.33667638299573	LE	H3K4me3ChIPSeq
(4) N=419	1895	-0.715845751172537	LE	H3K4me3ChIPSeq
(5) N=1,176	1896	-0.833112005002363	LE	H3K4me3ChIPSeq
(2) N=515	1897	0.449579713816544	LE	H3K4me3ChIPSeq
(5) N=1,176	1898	-0.524977904103957	LE	H3K4me3ChIPSeq
(1) N=782	1899	0.723009302694227	LE	H3K4me3ChIPSeq
(4) N=419	1900	-0.432132636909539	LE	H3K4me3ChIPSeq
(4) N=419	1901	-0.262333269593109	LE	H3K4me3ChIPSeq
(4) N=419	1902	-0.449068409624264	LE	H3K4me3ChIPSeq
(5) N=1,176	1903	-0.684068254241285	LE	H3K4me3ChIPSeq
(1) N=782	1904	0.725734947371572	LE	H3K4me3ChIPSeq
(1) N=782	1905	0.516598235885257	LE	H3K4me3ChIPSeq
(5) N=1,176	1906	0.200846911444833	LE	H3K4me3ChIPSeq
(2) N=515	1907	0.90214976379574	LE	H3K4me3ChIPSeq
(4) N=419	1908	-1.09947201848559	LE	H3K4me3ChIPSeq
(4) N=419	1909	-0.333419995797728	LE	H3K4me3ChIPSeq
(4) N=419	1910	-1.37065206314818	LE	H3K4me3ChIPSeq
(2) N=515	1911	0.463539351719155	LE	H3K4me3ChIPSeq
(5) N=1,176	1912	-0.623324565286804	LE	H3K4me3ChIPSeq
(1) N=782	1913	1.29565327565606	LE	H3K4me3ChIPSeq
(1) N=782	1914	1.40446971817605	LE	H3K4me3ChIPSeq
(5) N=1,176	1915	-1.37129932715592	LE	H3K4me3ChIPSeq
(5) N=1,176	1916	-0.457213858621617	LE	H3K4me3ChIPSeq
(5) N=1,176	1917	-0.251467166505944	LE	H3K4me3ChIPSeq
(1) N=782	1918	0.173734381002608	LE	H3K4me3ChIPSeq
(5) N=1,176	1919	-0.0940721535744908	LE	H3K4me3ChIPSeq
(1) N=782	1920	0.596630453265072	LE	H3K4me3ChIPSeq
(3) N=393	1921	-1.09748610704457	LE	H3K4me3ChIPSeq
(5) N=1,176	1922	-0.45386774583505	LE	H3K4me3ChIPSeq
(2) N=515	1923	1.37421621993903	LE	H3K4me3ChIPSeq
(5) N=1,176	1924	0.142038458467122	LE	H3K4me3ChIPSeq
(2) N=515	1925	0.621122239372525	LE	H3K4me3ChIPSeq
(5) N=1,176	1926	-0.680005969301917	LE	H3K4me3ChIPSeq
(5) N=1,176	1927	-0.447135179291921	LE	H3K4me3ChIPSeq
(3) N=393	1928	-0.185705932998885	LE	H3K4me3ChIPSeq
(3) N=393	1929	-0.0736504172226768	LE	H3K4me3ChIPSeq
(4) N=419	1930	0.351059668202828	LE	H3K4me3ChIPSeq
(5) N=1,176	1931	-1.07638780002855	LE	H3K4me3ChIPSeq
(3) N=393	1932	-1.32755484265884	LE	H3K4me3ChIPSeq
(5) N=1,176	1933	-0.822229515704605	LE	H3K4me3ChIPSeq
(2) N=515	1934	1.29413001007946	LE	H3K4me3ChIPSeq
(4) N=419	1935	0.23215402890352	LE	H3K4me3ChIPSeq
(4) N=419	1936	-1.39338482312384	LE	H3K4me3ChIPSeq
(2) N=515	1937	1.25694156943562	LE	H3K4me3ChIPSeq
(3) N=393	1938	0.15943896460265	LE	H3K4me3ChIPSeq
(2) N=515	1939	1.09165363516489	LE	H3K4me3ChIPSeq
(3) N=393	1940	0.00257582847154336	LE	H3K4me3ChIPSeq
(1) N=782	1941	1.22835497404005	LE	H3K4me3ChIPSeq
(5) N=1,176	1942	0.114631060534901	LE	H3K4me3ChIPSeq
(5) N=1,176	1943	-0.494861925849741	LE	H3K4me3ChIPSeq
(3) N=393	1944	-1.49580661589625	LE	H3K4me3ChIPSeq
(1) N=782	1945	1.04264563652928	LE	H3K4me3ChIPSeq
(1) N=782	1946	0.979962766412549	LE	H3K4me3ChIPSeq
(1) N=782	1947	1.20137959183108	LE	H3K4me3ChIPSeq
(5) N=1,176	1948	-0.962966904281885	LE	H3K4me3ChIPSeq
(5) N=1,176	1949	-0.63479342274675	LE	H3K4me3ChIPSeq
(4) N=419	1950	0.559932832193621	LE	H3K4me3ChIPSeq
(5) N=1,176	1951	-0.540486067998561	LE	H3K4me3ChIPSeq
(2) N=515	1952	1.47592812097749	LE	H3K4me3ChIPSeq
(4) N=419	1953	-0.36778217475013	LE	H3K4me3ChIPSeq
(1) N=782	1954	1.2646264961213	LE	H3K4me3ChIPSeq
(3) N=393	1955	-0.59370681611588	LE	H3K4me3ChIPSeq
(5) N=1,176	1956	-0.614166768759079	LE	H3K4me3ChIPSeq
(4) N=419	1957	0.545386671408671	LE	H3K4me3ChIPSeq
(1) N=782	1958	0.688838767965562	LE	H3K4me3ChIPSeq
(5) N=1,176	1959	-0.916175095513446	LE	H3K4me3ChIPSeq
(5) N=1,176	1960	-0.549349545736062	LE	H3K4me3ChIPSeq
(5) N=1,176	1961	-0.954935691499934	LE	H3K4me3ChIPSeq
(5) N=1,176	1962	-0.21671455420387	LE	H3K4me3ChIPSeq
(5) N=1,176	1963	-0.64660928500629	LE	H3K4me3ChIPSeq
(5) N=1,176	1964	-0.556429689396974	LE	H3K4me3ChIPSeq
(5) N=1,176	1965	-0.442573220520329	LE	H3K4me3ChIPSeq
(5) N=1,176	1966	-0.0481826181297061	LE	H3K4me3ChIPSeq
(3) N=393	1967	-1.42656464427509	LE	H3K4me3ChIPSeq
(5) N=1,176	1968	-0.446831136371223	LE	H3K4me3ChIPSeq
(3) N=393	1969	-0.533788616525964	LE	H3K4me3ChIPSeq
(1) N=782	1970	1.20965932849476	LE	H3K4me3ChIPSeq
(4) N=419	1971	-0.863196066421195	LE	H3K4me3ChIPSeq
(2) N=515	1972	0.601034837032924	LE	H3K4me3ChIPSeq
(1) N=782	1973	0.594044035386013	LE	H3K4me3ChIPSeq
(5) N=1,176	1974	-1.28282982477399	LE	H3K4me3ChIPSeq
(1) N=782	1975	0.70972183585746	LE	H3K4me3ChIPSeq
(2) N=515	1976	1.13176380317969	LE	H3K4me3ChIPSeq
(5) N=1,176	1977	-0.704942615639904	LE	H3K4me3ChIPSeq
(2) N=515	1978	0.532802767443718	LE	H3K4me3ChIPSeq
(1) N=782	1979	0.666805246197161	LE	H3K4me3ChIPSeq
(4) N=419	1980	-0.47350637408782	LE	H3K4me3ChIPSeq
(2) N=515	1981	1.08569530336916	LE	H3K4me3ChIPSeq
(3) N=393	1982	-0.393124316649111	LE	H3K4me3ChIPSeq
(4) N=419	1983	0.013865045225926	LE	H3K4me3ChIPSeq
(2) N=515	1984	1.17986896842274	LE	H3K4me3ChIPSeq
(5) N=1,176	1985	-0.625473443278812	LE	H3K4me3ChIPSeq
(3) N=393	1986	-0.87114958284429	LE	H3K4me3ChIPSeq
(3) N=393	1987	0.232998188959866	LE	H3K4me3ChIPSeq
(1) N=782	1988	1.42648195785267	LE	H3K4me3ChIPSeq
(2) N=515	1989	0.91920655764936	LE	H3K4me3ChIPSeq
(1) N=782	1990	0.247408986339032	LE	H3K4me3ChIPSeq
(5) N=1,176	1991	-0.477990081813753	LE	H3K4me3ChIPSeq
(1) N=782	1992	1.06116404985627	LE	H3K4me3ChIPSeq
(5) N=1,176	1993	-0.928409048100377	LE	H3K4me3ChIPSeq
(3) N=393	1994	-0.121878514297433	LE	H3K4me3ChIPSeq
(1) N=782	1995	0.383987881305444	LE	H3K4me3ChIPSeq
(2) N=515	1996	1.49521545394417	LE	H3K4me3ChIPSeq
(5) N=1,176	1997	-0.721111020719228	LE	H3K4me3ChIPSeq
(1) N=782	1998	1.10276886664317	LE	H3K4me3ChIPSeq
(3) N=393	1999	-1.24839850901913	LE	H3K4me3ChIPSeq
[truncated: 18,033 more rows]
