# Supplementary material for: Cell-type-specific genomics reveals histone modification dynamics in mammalian meiosis
Source: Nat Commun. 2019 Aug 23;10:3821. doi: 10.1038/s41467-019-11820-7 (PMC6707301; doi:10.1038/s41467-019-11820-7)
Supplement: Supplementary file 4 — Source Data [file 41467_2019_11820_MOESM4_ESM.zip › Source Data/figure4a_annotaation.tab]

cs	from	to	type
chr17	31343600	31346601	Hotspots
chr17	31361724	31364725	Hotspots
chr17	31365713	31368714	Hotspots
chr17	31410790	31413791	Hotspots
chr17	31470869	31473870	Hotspots
chr17	31277355	31277356	TSS
chr17	31295481	31295482	TSS
chr17	31296222	31296223	TSS
chr17	31386232	31386233	TSS
chr17	31386232	31386233	TSS
chr17	31512486	31512487	TSS
chr17	31520113	31520114	TSS
chr17	31520113	31520114	TSS
