# Supplementary material for: Cell-type-specific genomics reveals histone modification dynamics in mammalian meiosis
Source: Nat Commun. 2019 Aug 23;10:3821. doi: 10.1038/s41467-019-11820-7 (PMC6707301; doi:10.1038/s41467-019-11820-7)
Supplement: Supplementary file 4 — Source Data [file 41467_2019_11820_MOESM4_ESM.zip › Source Data/figure4a_cover.tab]

cs	pos	TPM	type
chr17	31268576	23.3918128654971	H3
chr17	31268723	70.1754385964912	H3
chr17	31268870	93.5672514619883	H3
chr17	31269017	163.74269005848	H3
chr17	31269164	187.134502923977	H3
chr17	31269311	233.918128654971	H3
chr17	31269458	257.309941520468	H3
chr17	31269605	280.701754385965	H3
chr17	31269752	350.877192982456	H3
chr17	31269899	327.485380116959	H3
chr17	31270046	327.485380116959	H3
chr17	31270193	350.877192982456	H3
chr17	31270340	374.269005847953	H3
chr17	31270487	421.052631578947	H3
chr17	31270634	374.269005847953	H3
chr17	31270781	350.877192982456	H3
chr17	31270928	374.269005847953	H3
chr17	31271075	327.485380116959	H3
chr17	31271222	327.485380116959	H3
chr17	31271369	374.269005847953	H3
chr17	31271516	374.269005847953	H3
chr17	31271663	467.836257309942	H3
chr17	31271810	397.66081871345	H3
chr17	31271957	514.619883040936	H3
chr17	31272104	608.187134502924	H3
chr17	31272251	701.754385964912	H3
chr17	31272398	748.538011695906	H3
chr17	31272545	678.362573099415	H3
chr17	31272692	654.970760233918	H3
chr17	31272839	654.970760233918	H3
chr17	31272986	561.40350877193	H3
chr17	31273133	584.795321637427	H3
chr17	31273280	514.619883040936	H3
chr17	31273427	538.011695906433	H3
chr17	31273574	538.011695906433	H3
chr17	31273721	491.228070175439	H3
chr17	31273868	514.619883040936	H3
chr17	31274015	467.836257309942	H3
chr17	31274162	467.836257309942	H3
chr17	31274309	514.619883040936	H3
chr17	31274456	514.619883040936	H3
chr17	31274603	491.228070175439	H3
chr17	31274750	467.836257309942	H3
chr17	31274897	584.795321637427	H3
chr17	31275044	701.754385964912	H3
chr17	31275191	771.929824561404	H3
chr17	31275338	771.929824561404	H3
chr17	31275485	654.970760233918	H3
chr17	31275632	748.538011695906	H3
chr17	31275779	818.713450292398	H3
chr17	31275926	771.929824561404	H3
chr17	31276073	1005.84795321637	H3
chr17	31276220	1239.76608187135	H3
chr17	31276367	1169.59064327485	H3
chr17	31276514	1309.94152046784	H3
chr17	31276661	1309.94152046784	H3
chr17	31276808	1309.94152046784	H3
chr17	31276955	1356.72514619883	H3
chr17	31277102	1122.80701754386	H3
chr17	31277249	1052.63157894737	H3
chr17	31277396	1122.80701754386	H3
chr17	31277543	1052.63157894737	H3
chr17	31277690	982.456140350877	H3
chr17	31277837	959.06432748538	H3
chr17	31277984	865.497076023392	H3
chr17	31278131	888.888888888889	H3
chr17	31278278	959.06432748538	H3
chr17	31278425	818.713450292398	H3
chr17	31278572	818.713450292398	H3
chr17	31278719	935.672514619883	H3
chr17	31278866	959.06432748538	H3
chr17	31279013	959.06432748538	H3
chr17	31279160	1029.23976608187	H3
chr17	31279307	1005.84795321637	H3
chr17	31279454	1005.84795321637	H3
chr17	31279601	982.456140350877	H3
chr17	31279748	982.456140350877	H3
chr17	31279895	1099.41520467836	H3
chr17	31280042	1216.37426900585	H3
chr17	31280189	1122.80701754386	H3
chr17	31280336	1029.23976608187	H3
chr17	31280483	1029.23976608187	H3
chr17	31280630	935.672514619883	H3
chr17	31280777	725.146198830409	H3
chr17	31280924	608.187134502924	H3
chr17	31281071	538.011695906433	H3
chr17	31281218	491.228070175439	H3
chr17	31281365	561.40350877193	H3
chr17	31281512	608.187134502924	H3
chr17	31281659	678.362573099415	H3
chr17	31281806	701.754385964912	H3
chr17	31281953	748.538011695906	H3
chr17	31282100	654.970760233918	H3
chr17	31282247	584.795321637427	H3
chr17	31282394	561.40350877193	H3
chr17	31282541	444.444444444444	H3
chr17	31282688	350.877192982456	H3
chr17	31282835	350.877192982456	H3
chr17	31282982	397.66081871345	H3
chr17	31283129	444.444444444444	H3
chr17	31283276	584.795321637427	H3
chr17	31283423	538.011695906433	H3
chr17	31283570	631.578947368421	H3
chr17	31283717	654.970760233918	H3
chr17	31283864	701.754385964912	H3
chr17	31284011	631.578947368421	H3
chr17	31284158	561.40350877193	H3
chr17	31284305	491.228070175439	H3
chr17	31284452	514.619883040936	H3
chr17	31284599	327.485380116959	H3
chr17	31284746	350.877192982456	H3
chr17	31284893	280.701754385965	H3
chr17	31285040	374.269005847953	H3
chr17	31285187	397.66081871345	H3
chr17	31285334	397.66081871345	H3
chr17	31285481	467.836257309942	H3
chr17	31285628	561.40350877193	H3
chr17	31285775	491.228070175439	H3
chr17	31285922	561.40350877193	H3
chr17	31286069	584.795321637427	H3
chr17	31286216	631.578947368421	H3
chr17	31286363	654.970760233918	H3
chr17	31286510	538.011695906433	H3
chr17	31286657	467.836257309942	H3
chr17	31286804	538.011695906433	H3
chr17	31286951	538.011695906433	H3
chr17	31287098	538.011695906433	H3
chr17	31287245	608.187134502924	H3
chr17	31287392	538.011695906433	H3
chr17	31287539	631.578947368421	H3
chr17	31287686	654.970760233918	H3
chr17	31287833	584.795321637427	H3
chr17	31287980	678.362573099415	H3
chr17	31288127	654.970760233918	H3
chr17	31288274	654.970760233918	H3
chr17	31288421	725.146198830409	H3
chr17	31288568	701.754385964912	H3
chr17	31288715	654.970760233918	H3
chr17	31288862	654.970760233918	H3
chr17	31289009	584.795321637427	H3
chr17	31289156	538.011695906433	H3
chr17	31289303	491.228070175439	H3
chr17	31289450	444.444444444444	H3
chr17	31289597	467.836257309942	H3
chr17	31289744	444.444444444444	H3
chr17	31289891	561.40350877193	H3
chr17	31290038	538.011695906433	H3
chr17	31290185	608.187134502924	H3
chr17	31290332	654.970760233918	H3
chr17	31290479	654.970760233918	H3
chr17	31290626	654.970760233918	H3
chr17	31290773	888.888888888889	H3
chr17	31290920	888.888888888889	H3
chr17	31291067	912.280701754386	H3
chr17	31291214	912.280701754386	H3
chr17	31291361	912.280701754386	H3
chr17	31291508	912.280701754386	H3
chr17	31291655	912.280701754386	H3
chr17	31291802	748.538011695906	H3
chr17	31291949	631.578947368421	H3
chr17	31292096	561.40350877193	H3
chr17	31292243	561.40350877193	H3
chr17	31292390	514.619883040936	H3
chr17	31292537	514.619883040936	H3
chr17	31292684	467.836257309942	H3
chr17	31292831	491.228070175439	H3
chr17	31292978	467.836257309942	H3
chr17	31293125	491.228070175439	H3
chr17	31293272	444.444444444444	H3
chr17	31293419	467.836257309942	H3
chr17	31293566	514.619883040936	H3
chr17	31293713	654.970760233918	H3
chr17	31293860	631.578947368421	H3
chr17	31294007	701.754385964912	H3
chr17	31294154	795.321637426901	H3
chr17	31294301	795.321637426901	H3
chr17	31294448	748.538011695906	H3
chr17	31294595	842.105263157895	H3
chr17	31294742	865.497076023392	H3
chr17	31294889	959.06432748538	H3
chr17	31295036	1029.23976608187	H3
chr17	31295183	935.672514619883	H3
chr17	31295330	959.06432748538	H3
chr17	31295477	1076.02339181287	H3
chr17	31295624	1005.84795321637	H3
chr17	31295771	818.713450292398	H3
chr17	31295918	654.970760233918	H3
chr17	31296065	608.187134502924	H3
chr17	31296212	584.795321637427	H3
chr17	31296359	538.011695906433	H3
chr17	31296506	421.052631578947	H3
chr17	31296653	350.877192982456	H3
chr17	31296800	397.66081871345	H3
chr17	31296947	397.66081871345	H3
chr17	31297094	467.836257309942	H3
chr17	31297241	491.228070175439	H3
chr17	31297388	584.795321637427	H3
chr17	31297535	631.578947368421	H3
chr17	31297682	631.578947368421	H3
chr17	31297829	561.40350877193	H3
chr17	31297976	608.187134502924	H3
chr17	31298123	444.444444444444	H3
chr17	31298270	467.836257309942	H3
chr17	31298417	397.66081871345	H3
chr17	31298564	327.485380116959	H3
chr17	31298711	397.66081871345	H3
chr17	31298858	538.011695906433	H3
chr17	31299005	514.619883040936	H3
chr17	31299152	608.187134502924	H3
chr17	31299299	561.40350877193	H3
chr17	31299446	561.40350877193	H3
chr17	31299593	538.011695906433	H3
chr17	31299740	561.40350877193	H3
chr17	31299887	491.228070175439	H3
chr17	31300034	444.444444444444	H3
chr17	31300181	444.444444444444	H3
chr17	31300328	444.444444444444	H3
chr17	31300475	514.619883040936	H3
chr17	31300622	608.187134502924	H3
chr17	31300769	538.011695906433	H3
chr17	31300916	584.795321637427	H3
chr17	31301063	608.187134502924	H3
chr17	31301210	584.795321637427	H3
chr17	31301357	538.011695906433	H3
chr17	31301504	444.444444444444	H3
chr17	31301651	397.66081871345	H3
chr17	31301798	444.444444444444	H3
chr17	31301945	350.877192982456	H3
chr17	31302092	421.052631578947	H3
chr17	31302239	491.228070175439	H3
chr17	31302386	538.011695906433	H3
chr17	31302533	608.187134502924	H3
chr17	31302680	701.754385964912	H3
chr17	31302827	701.754385964912	H3
chr17	31302974	795.321637426901	H3
chr17	31303121	725.146198830409	H3
chr17	31303268	678.362573099415	H3
chr17	31303415	654.970760233918	H3
chr17	31303562	584.795321637427	H3
chr17	31303709	561.40350877193	H3
chr17	31303856	631.578947368421	H3
chr17	31304003	608.187134502924	H3
chr17	31304150	561.40350877193	H3
chr17	31304297	654.970760233918	H3
chr17	31304444	725.146198830409	H3
chr17	31304591	865.497076023392	H3
chr17	31304738	888.888888888889	H3
chr17	31304885	888.888888888889	H3
chr17	31305032	771.929824561404	H3
chr17	31305179	701.754385964912	H3
chr17	31305326	631.578947368421	H3
chr17	31305473	538.011695906433	H3
chr17	31305620	397.66081871345	H3
chr17	31305767	304.093567251462	H3
chr17	31305914	350.877192982456	H3
chr17	31306061	350.877192982456	H3
chr17	31306208	421.052631578947	H3
chr17	31306355	397.66081871345	H3
chr17	31306502	397.66081871345	H3
chr17	31306649	421.052631578947	H3
chr17	31306796	538.011695906433	H3
chr17	31306943	514.619883040936	H3
chr17	31307090	514.619883040936	H3
chr17	31307237	444.444444444444	H3
chr17	31307384	608.187134502924	H3
chr17	31307531	701.754385964912	H3
chr17	31307678	678.362573099415	H3
chr17	31307825	631.578947368421	H3
chr17	31307972	654.970760233918	H3
chr17	31308119	701.754385964912	H3
chr17	31308266	865.497076023392	H3
chr17	31308413	725.146198830409	H3
chr17	31308560	584.795321637427	H3
chr17	31308707	561.40350877193	H3
chr17	31308854	514.619883040936	H3
chr17	31309001	491.228070175439	H3
chr17	31309148	421.052631578947	H3
chr17	31309295	374.269005847953	H3
chr17	31309442	350.877192982456	H3
chr17	31309589	538.011695906433	H3
chr17	31309736	491.228070175439	H3
chr17	31309883	491.228070175439	H3
chr17	31310030	538.011695906433	H3
chr17	31310177	538.011695906433	H3
chr17	31310324	561.40350877193	H3
chr17	31310471	584.795321637427	H3
chr17	31310618	514.619883040936	H3
chr17	31310765	608.187134502924	H3
chr17	31310912	608.187134502924	H3
chr17	31311059	561.40350877193	H3
chr17	31311206	584.795321637427	H3
chr17	31311353	584.795321637427	H3
chr17	31311500	538.011695906433	H3
chr17	31311647	467.836257309942	H3
chr17	31311794	444.444444444444	H3
chr17	31311941	421.052631578947	H3
chr17	31312088	491.228070175439	H3
chr17	31312235	491.228070175439	H3
chr17	31312382	584.795321637427	H3
chr17	31312529	608.187134502924	H3
chr17	31312676	584.795321637427	H3
chr17	31312823	631.578947368421	H3
chr17	31312970	701.754385964912	H3
chr17	31313117	771.929824561404	H3
chr17	31313264	725.146198830409	H3
chr17	31313411	561.40350877193	H3
chr17	31313558	561.40350877193	H3
chr17	31313705	561.40350877193	H3
chr17	31313852	561.40350877193	H3
chr17	31313999	444.444444444444	H3
chr17	31314146	467.836257309942	H3
chr17	31314293	444.444444444444	H3
chr17	31314440	467.836257309942	H3
chr17	31314587	491.228070175439	H3
chr17	31314734	514.619883040936	H3
chr17	31314881	467.836257309942	H3
chr17	31315028	491.228070175439	H3
chr17	31315175	467.836257309942	H3
chr17	31315322	514.619883040936	H3
chr17	31315469	491.228070175439	H3
chr17	31315616	421.052631578947	H3
chr17	31315763	421.052631578947	H3
chr17	31315910	374.269005847953	H3
chr17	31316057	421.052631578947	H3
chr17	31316204	584.795321637427	H3
chr17	31316351	725.146198830409	H3
chr17	31316498	795.321637426901	H3
chr17	31316645	842.105263157895	H3
chr17	31316792	959.06432748538	H3
chr17	31316939	982.456140350877	H3
chr17	31317086	1005.84795321637	H3
chr17	31317233	795.321637426901	H3
chr17	31317380	654.970760233918	H3
chr17	31317527	561.40350877193	H3
chr17	31317674	514.619883040936	H3
chr17	31317821	491.228070175439	H3
chr17	31317968	421.052631578947	H3
chr17	31318115	350.877192982456	H3
chr17	31318262	350.877192982456	H3
chr17	31318409	350.877192982456	H3
chr17	31318556	327.485380116959	H3
chr17	31318703	327.485380116959	H3
chr17	31318850	350.877192982456	H3
chr17	31318997	397.66081871345	H3
chr17	31319144	421.052631578947	H3
chr17	31319291	397.66081871345	H3
chr17	31319438	491.228070175439	H3
chr17	31319585	514.619883040936	H3
chr17	31319732	491.228070175439	H3
chr17	31319879	514.619883040936	H3
chr17	31320026	561.40350877193	H3
chr17	31320173	538.011695906433	H3
chr17	31320320	608.187134502924	H3
chr17	31320467	608.187134502924	H3
chr17	31320614	584.795321637427	H3
chr17	31320761	561.40350877193	H3
chr17	31320908	514.619883040936	H3
chr17	31321055	491.228070175439	H3
chr17	31321202	467.836257309942	H3
chr17	31321349	514.619883040936	H3
chr17	31321496	514.619883040936	H3
chr17	31321643	514.619883040936	H3
chr17	31321790	538.011695906433	H3
chr17	31321937	538.011695906433	H3
chr17	31322084	467.836257309942	H3
chr17	31322231	491.228070175439	H3
chr17	31322378	421.052631578947	H3
chr17	31322525	397.66081871345	H3
chr17	31322672	327.485380116959	H3
chr17	31322819	304.093567251462	H3
chr17	31322966	280.701754385965	H3
chr17	31323113	280.701754385965	H3
chr17	31323260	257.309941520468	H3
chr17	31323407	280.701754385965	H3
chr17	31323554	210.526315789474	H3
chr17	31323701	233.918128654971	H3
chr17	31323848	327.485380116959	H3
chr17	31323995	350.877192982456	H3
chr17	31324142	374.269005847953	H3
chr17	31324289	327.485380116959	H3
chr17	31324436	327.485380116959	H3
chr17	31324583	397.66081871345	H3
chr17	31324730	538.011695906433	H3
chr17	31324877	491.228070175439	H3
chr17	31325024	467.836257309942	H3
chr17	31325171	374.269005847953	H3
chr17	31325318	444.444444444444	H3
chr17	31325465	491.228070175439	H3
chr17	31325612	467.836257309942	H3
chr17	31325759	374.269005847953	H3
chr17	31325906	374.269005847953	H3
chr17	31326053	374.269005847953	H3
chr17	31326200	397.66081871345	H3
chr17	31326347	444.444444444444	H3
chr17	31326494	397.66081871345	H3
chr17	31326641	397.66081871345	H3
chr17	31326788	397.66081871345	H3
chr17	31326935	374.269005847953	H3
chr17	31327082	444.444444444444	H3
chr17	31327229	467.836257309942	H3
chr17	31327376	397.66081871345	H3
chr17	31327523	467.836257309942	H3
chr17	31327670	561.40350877193	H3
chr17	31327817	561.40350877193	H3
chr17	31327964	584.795321637427	H3
chr17	31328111	561.40350877193	H3
chr17	31328258	631.578947368421	H3
chr17	31328405	654.970760233918	H3
chr17	31328552	631.578947368421	H3
chr17	31328699	514.619883040936	H3
chr17	31328846	467.836257309942	H3
chr17	31328993	514.619883040936	H3
chr17	31329140	491.228070175439	H3
chr17	31329287	374.269005847953	H3
chr17	31329434	397.66081871345	H3
chr17	31329581	467.836257309942	H3
chr17	31329728	491.228070175439	H3
chr17	31329875	538.011695906433	H3
chr17	31330022	491.228070175439	H3
chr17	31330169	444.444444444444	H3
chr17	31330316	514.619883040936	H3
chr17	31330463	561.40350877193	H3
chr17	31330610	514.619883040936	H3
chr17	31330757	538.011695906433	H3
chr17	31330904	631.578947368421	H3
chr17	31331051	701.754385964912	H3
chr17	31331198	748.538011695906	H3
chr17	31331345	631.578947368421	H3
chr17	31331492	538.011695906433	H3
chr17	31331639	538.011695906433	H3
chr17	31331786	491.228070175439	H3
chr17	31331933	350.877192982456	H3
chr17	31332080	280.701754385965	H3
chr17	31332227	257.309941520468	H3
chr17	31332374	327.485380116959	H3
chr17	31332521	374.269005847953	H3
chr17	31332668	350.877192982456	H3
chr17	31332815	327.485380116959	H3
chr17	31332962	327.485380116959	H3
chr17	31333109	327.485380116959	H3
chr17	31333256	467.836257309942	H3
chr17	31333403	444.444444444444	H3
chr17	31333550	491.228070175439	H3
chr17	31333697	491.228070175439	H3
chr17	31333844	561.40350877193	H3
chr17	31333991	654.970760233918	H3
chr17	31334138	795.321637426901	H3
chr17	31334285	748.538011695906	H3
chr17	31334432	654.970760233918	H3
chr17	31334579	608.187134502924	H3
chr17	31334726	631.578947368421	H3
chr17	31334873	748.538011695906	H3
chr17	31335020	748.538011695906	H3
chr17	31335167	748.538011695906	H3
chr17	31335314	678.362573099415	H3
chr17	31335461	678.362573099415	H3
chr17	31335608	725.146198830409	H3
chr17	31335755	631.578947368421	H3
chr17	31335902	608.187134502924	H3
chr17	31336049	678.362573099415	H3
chr17	31336196	584.795321637427	H3
chr17	31336343	561.40350877193	H3
chr17	31336490	584.795321637427	H3
chr17	31336637	514.619883040936	H3
chr17	31336784	608.187134502924	H3
chr17	31336931	631.578947368421	H3
chr17	31337078	514.619883040936	H3
chr17	31337225	421.052631578947	H3
chr17	31337372	421.052631578947	H3
chr17	31337519	421.052631578947	H3
chr17	31337666	444.444444444444	H3
chr17	31337813	350.877192982456	H3
chr17	31337960	350.877192982456	H3
chr17	31338107	350.877192982456	H3
chr17	31338254	444.444444444444	H3
chr17	31338401	514.619883040936	H3
chr17	31338548	514.619883040936	H3
chr17	31338695	491.228070175439	H3
chr17	31338842	467.836257309942	H3
chr17	31338989	397.66081871345	H3
chr17	31339136	374.269005847953	H3
chr17	31339283	327.485380116959	H3
chr17	31339430	280.701754385965	H3
chr17	31339577	350.877192982456	H3
chr17	31339724	397.66081871345	H3
chr17	31339871	491.228070175439	H3
chr17	31340018	654.970760233918	H3
chr17	31340165	654.970760233918	H3
chr17	31340312	631.578947368421	H3
chr17	31340459	608.187134502924	H3
chr17	31340606	631.578947368421	H3
chr17	31340753	654.970760233918	H3
chr17	31340900	561.40350877193	H3
chr17	31341047	538.011695906433	H3
chr17	31341194	467.836257309942	H3
chr17	31341341	467.836257309942	H3
chr17	31341488	491.228070175439	H3
chr17	31341635	350.877192982456	H3
chr17	31341782	374.269005847953	H3
chr17	31341929	421.052631578947	H3
chr17	31342076	374.269005847953	H3
chr17	31342223	467.836257309942	H3
chr17	31342370	584.795321637427	H3
chr17	31342517	561.40350877193	H3
chr17	31342664	584.795321637427	H3
chr17	31342811	654.970760233918	H3
chr17	31342958	561.40350877193	H3
chr17	31343105	608.187134502924	H3
chr17	31343252	514.619883040936	H3
chr17	31343399	444.444444444444	H3
chr17	31343546	491.228070175439	H3
chr17	31343693	467.836257309942	H3
chr17	31343840	350.877192982456	H3
chr17	31343987	421.052631578947	H3
chr17	31344134	467.836257309942	H3
chr17	31344281	514.619883040936	H3
chr17	31344428	491.228070175439	H3
chr17	31344575	584.795321637427	H3
chr17	31344722	678.362573099415	H3
chr17	31344869	725.146198830409	H3
chr17	31345016	818.713450292398	H3
chr17	31345163	865.497076023392	H3
chr17	31345310	771.929824561404	H3
chr17	31345457	842.105263157895	H3
chr17	31345604	795.321637426901	H3
chr17	31345751	725.146198830409	H3
chr17	31345898	701.754385964912	H3
chr17	31346045	678.362573099415	H3
chr17	31346192	584.795321637427	H3
chr17	31346339	608.187134502924	H3
chr17	31346486	584.795321637427	H3
chr17	31346633	584.795321637427	H3
chr17	31346780	678.362573099415	H3
chr17	31346927	748.538011695906	H3
chr17	31347074	654.970760233918	H3
chr17	31347221	701.754385964912	H3
chr17	31347368	678.362573099415	H3
chr17	31347515	631.578947368421	H3
chr17	31347662	561.40350877193	H3
chr17	31347809	467.836257309942	H3
chr17	31347956	374.269005847953	H3
chr17	31348103	350.877192982456	H3
chr17	31348250	374.269005847953	H3
chr17	31348397	350.877192982456	H3
chr17	31348544	397.66081871345	H3
chr17	31348691	397.66081871345	H3
chr17	31348838	374.269005847953	H3
chr17	31348985	397.66081871345	H3
chr17	31349132	304.093567251462	H3
chr17	31349279	280.701754385965	H3
chr17	31349426	350.877192982456	H3
chr17	31349573	421.052631578947	H3
chr17	31349720	444.444444444444	H3
chr17	31349867	491.228070175439	H3
chr17	31350014	561.40350877193	H3
chr17	31350161	584.795321637427	H3
chr17	31350308	561.40350877193	H3
chr17	31350455	795.321637426901	H3
chr17	31350602	748.538011695906	H3
chr17	31350749	678.362573099415	H3
chr17	31350896	631.578947368421	H3
chr17	31351043	631.578947368421	H3
chr17	31351190	678.362573099415	H3
chr17	31351337	725.146198830409	H3
chr17	31351484	654.970760233918	H3
chr17	31351631	421.052631578947	H3
chr17	31351778	467.836257309942	H3
chr17	31351925	467.836257309942	H3
chr17	31352072	397.66081871345	H3
chr17	31352219	421.052631578947	H3
chr17	31352366	397.66081871345	H3
chr17	31352513	397.66081871345	H3
chr17	31352660	444.444444444444	H3
chr17	31352807	397.66081871345	H3
chr17	31352954	467.836257309942	H3
chr17	31353101	514.619883040936	H3
chr17	31353248	514.619883040936	H3
chr17	31353395	538.011695906433	H3
chr17	31353542	561.40350877193	H3
chr17	31353689	491.228070175439	H3
chr17	31353836	444.444444444444	H3
chr17	31353983	538.011695906433	H3
chr17	31354130	538.011695906433	H3
chr17	31354277	631.578947368421	H3
chr17	31354424	654.970760233918	H3
chr17	31354571	678.362573099415	H3
chr17	31354718	771.929824561404	H3
chr17	31354865	725.146198830409	H3
chr17	31355012	584.795321637427	H3
chr17	31355159	538.011695906433	H3
chr17	31355306	421.052631578947	H3
chr17	31355453	374.269005847953	H3
chr17	31355600	280.701754385965	H3
chr17	31355747	233.918128654971	H3
chr17	31355894	350.877192982456	H3
chr17	31356041	374.269005847953	H3
chr17	31356188	374.269005847953	H3
chr17	31356335	350.877192982456	H3
chr17	31356482	374.269005847953	H3
chr17	31356629	350.877192982456	H3
chr17	31356776	350.877192982456	H3
chr17	31356923	327.485380116959	H3
chr17	31357070	374.269005847953	H3
chr17	31357217	444.444444444444	H3
chr17	31357364	491.228070175439	H3
chr17	31357511	538.011695906433	H3
chr17	31357658	584.795321637427	H3
chr17	31357805	608.187134502924	H3
chr17	31357952	631.578947368421	H3
chr17	31358099	561.40350877193	H3
chr17	31358246	561.40350877193	H3
chr17	31358393	491.228070175439	H3
chr17	31358540	444.444444444444	H3
chr17	31358687	397.66081871345	H3
chr17	31358834	374.269005847953	H3
chr17	31358981	397.66081871345	H3
chr17	31359128	491.228070175439	H3
chr17	31359275	491.228070175439	H3
chr17	31359422	491.228070175439	H3
chr17	31359569	514.619883040936	H3
chr17	31359716	538.011695906433	H3
chr17	31359863	444.444444444444	H3
chr17	31360010	397.66081871345	H3
chr17	31360157	304.093567251462	H3
chr17	31360304	304.093567251462	H3
chr17	31360451	257.309941520468	H3
chr17	31360598	304.093567251462	H3
chr17	31360745	374.269005847953	H3
chr17	31360892	444.444444444444	H3
chr17	31361039	467.836257309942	H3
chr17	31361186	444.444444444444	H3
chr17	31361333	491.228070175439	H3
chr17	31361480	538.011695906433	H3
chr17	31361627	491.228070175439	H3
chr17	31361774	467.836257309942	H3
chr17	31361921	374.269005847953	H3
chr17	31362068	374.269005847953	H3
chr17	31362215	397.66081871345	H3
chr17	31362362	350.877192982456	H3
chr17	31362509	280.701754385965	H3
chr17	31362656	304.093567251462	H3
chr17	31362803	444.444444444444	H3
chr17	31362950	561.40350877193	H3
chr17	31363097	561.40350877193	H3
chr17	31363244	725.146198830409	H3
chr17	31363391	771.929824561404	H3
chr17	31363538	865.497076023392	H3
chr17	31363685	818.713450292398	H3
chr17	31363832	748.538011695906	H3
chr17	31363979	701.754385964912	H3
chr17	31364126	678.362573099415	H3
chr17	31364273	584.795321637427	H3
chr17	31364420	467.836257309942	H3
chr17	31364567	444.444444444444	H3
chr17	31364714	491.228070175439	H3
chr17	31364861	467.836257309942	H3
chr17	31365008	514.619883040936	H3
chr17	31365155	467.836257309942	H3
chr17	31365302	421.052631578947	H3
chr17	31365449	538.011695906433	H3
chr17	31365596	584.795321637427	H3
chr17	31365743	608.187134502924	H3
chr17	31365890	631.578947368421	H3
chr17	31366037	725.146198830409	H3
chr17	31366184	748.538011695906	H3
chr17	31366331	912.280701754386	H3
chr17	31366478	935.672514619883	H3
chr17	31366625	1076.02339181287	H3
chr17	31366772	1169.59064327485	H3
chr17	31366919	1426.90058479532	H3
chr17	31367066	1403.50877192982	H3
chr17	31367213	1520.46783625731	H3
chr17	31367360	1426.90058479532	H3
chr17	31367507	1380.11695906433	H3
chr17	31367654	1216.37426900585	H3
chr17	31367801	959.06432748538	H3
chr17	31367948	748.538011695906	H3
chr17	31368095	631.578947368421	H3
chr17	31368242	421.052631578947	H3
chr17	31368389	421.052631578947	H3
chr17	31368536	421.052631578947	H3
chr17	31368683	514.619883040936	H3
chr17	31368830	514.619883040936	H3
chr17	31368977	444.444444444444	H3
chr17	31369124	397.66081871345	H3
chr17	31369271	467.836257309942	H3
chr17	31369418	421.052631578947	H3
chr17	31369565	374.269005847953	H3
chr17	31369712	350.877192982456	H3
chr17	31369859	350.877192982456	H3
chr17	31370006	397.66081871345	H3
chr17	31370153	467.836257309942	H3
chr17	31370300	444.444444444444	H3
chr17	31370447	444.444444444444	H3
chr17	31370594	467.836257309942	H3
chr17	31370741	467.836257309942	H3
chr17	31370888	514.619883040936	H3
chr17	31371035	538.011695906433	H3
chr17	31371182	584.795321637427	H3
chr17	31371329	584.795321637427	H3
chr17	31371476	631.578947368421	H3
chr17	31371623	631.578947368421	H3
chr17	31371770	561.40350877193	H3
chr17	31371917	631.578947368421	H3
chr17	31372064	725.146198830409	H3
chr17	31372211	631.578947368421	H3
chr17	31372358	561.40350877193	H3
chr17	31372505	491.228070175439	H3
chr17	31372652	467.836257309942	H3
chr17	31372799	444.444444444444	H3
chr17	31372946	444.444444444444	H3
chr17	31373093	350.877192982456	H3
chr17	31373240	304.093567251462	H3
chr17	31373387	421.052631578947	H3
chr17	31373534	514.619883040936	H3
chr17	31373681	561.40350877193	H3
chr17	31373828	584.795321637427	H3
chr17	31373975	608.187134502924	H3
chr17	31374122	538.011695906433	H3
chr17	31374269	584.795321637427	H3
chr17	31374416	491.228070175439	H3
chr17	31374563	467.836257309942	H3
chr17	31374710	350.877192982456	H3
chr17	31374857	304.093567251462	H3
chr17	31375004	304.093567251462	H3
chr17	31375151	304.093567251462	H3
chr17	31375298	280.701754385965	H3
chr17	31375445	327.485380116959	H3
chr17	31375592	350.877192982456	H3
chr17	31375739	350.877192982456	H3
chr17	31375886	397.66081871345	H3
chr17	31376033	350.877192982456	H3
chr17	31376180	374.269005847953	H3
chr17	31376327	421.052631578947	H3
chr17	31376474	467.836257309942	H3
chr17	31376621	561.40350877193	H3
chr17	31376768	608.187134502924	H3
chr17	31376915	631.578947368421	H3
chr17	31377062	631.578947368421	H3
chr17	31377209	725.146198830409	H3
chr17	31377356	701.754385964912	H3
chr17	31377503	631.578947368421	H3
chr17	31377650	608.187134502924	H3
chr17	31377797	514.619883040936	H3
chr17	31377944	421.052631578947	H3
chr17	31378091	374.269005847953	H3
chr17	31378238	280.701754385965	H3
chr17	31378385	280.701754385965	H3
chr17	31378532	257.309941520468	H3
chr17	31378679	187.134502923977	H3
chr17	31378826	233.918128654971	H3
chr17	31378973	304.093567251462	H3
chr17	31379120	397.66081871345	H3
chr17	31379267	444.444444444444	H3
chr17	31379414	514.619883040936	H3
chr17	31379561	467.836257309942	H3
chr17	31379708	467.836257309942	H3
chr17	31379855	444.444444444444	H3
chr17	31380002	350.877192982456	H3
chr17	31380149	304.093567251462	H3
chr17	31380296	257.309941520468	H3
chr17	31380443	210.526315789474	H3
chr17	31380590	257.309941520468	H3
chr17	31380737	327.485380116959	H3
chr17	31380884	374.269005847953	H3
chr17	31381031	397.66081871345	H3
chr17	31381178	421.052631578947	H3
chr17	31381325	491.228070175439	H3
chr17	31381472	561.40350877193	H3
chr17	31381619	654.970760233918	H3
chr17	31381766	771.929824561404	H3
chr17	31381913	795.321637426901	H3
chr17	31382060	795.321637426901	H3
chr17	31382207	771.929824561404	H3
chr17	31382354	701.754385964912	H3
chr17	31382501	631.578947368421	H3
chr17	31382648	538.011695906433	H3
chr17	31382795	350.877192982456	H3
chr17	31382942	210.526315789474	H3
chr17	31383089	233.918128654971	H3
chr17	31383236	304.093567251462	H3
chr17	31383383	280.701754385965	H3
chr17	31383530	327.485380116959	H3
chr17	31383677	421.052631578947	H3
chr17	31383824	444.444444444444	H3
chr17	31383971	467.836257309942	H3
chr17	31384118	584.795321637427	H3
chr17	31384265	631.578947368421	H3
chr17	31384412	678.362573099415	H3
chr17	31384559	631.578947368421	H3
chr17	31384706	654.970760233918	H3
chr17	31384853	584.795321637427	H3
chr17	31385000	608.187134502924	H3
chr17	31385147	444.444444444444	H3
chr17	31385294	327.485380116959	H3
chr17	31385441	350.877192982456	H3
chr17	31385588	304.093567251462	H3
chr17	31385735	163.74269005848	H3
chr17	31385882	233.918128654971	H3
chr17	31386029	257.309941520468	H3
chr17	31386176	327.485380116959	H3
chr17	31386323	467.836257309942	H3
chr17	31386470	421.052631578947	H3
chr17	31386617	561.40350877193	H3
chr17	31386764	701.754385964912	H3
chr17	31386911	678.362573099415	H3
chr17	31387058	654.970760233918	H3
chr17	31387205	584.795321637427	H3
chr17	31387352	561.40350877193	H3
chr17	31387499	538.011695906433	H3
chr17	31387646	467.836257309942	H3
chr17	31387793	467.836257309942	H3
chr17	31387940	467.836257309942	H3
chr17	31388087	467.836257309942	H3
chr17	31388234	491.228070175439	H3
chr17	31388381	491.228070175439	H3
chr17	31388528	467.836257309942	H3
chr17	31388675	444.444444444444	H3
chr17	31388822	350.877192982456	H3
chr17	31388969	374.269005847953	H3
chr17	31389116	374.269005847953	H3
chr17	31389263	327.485380116959	H3
chr17	31389410	397.66081871345	H3
chr17	31389557	491.228070175439	H3
chr17	31389704	444.444444444444	H3
chr17	31389851	421.052631578947	H3
chr17	31389998	444.444444444444	H3
chr17	31390145	467.836257309942	H3
chr17	31390292	514.619883040936	H3
chr17	31390439	467.836257309942	H3
chr17	31390586	374.269005847953	H3
chr17	31390733	374.269005847953	H3
chr17	31390880	397.66081871345	H3
chr17	31391027	397.66081871345	H3
chr17	31391174	374.269005847953	H3
chr17	31391321	327.485380116959	H3
chr17	31391468	350.877192982456	H3
chr17	31391615	350.877192982456	H3
chr17	31391762	350.877192982456	H3
chr17	31391909	350.877192982456	H3
chr17	31392056	350.877192982456	H3
chr17	31392203	444.444444444444	H3
chr17	31392350	514.619883040936	H3
chr17	31392497	514.619883040936	H3
chr17	31392644	467.836257309942	H3
chr17	31392791	467.836257309942	H3
chr17	31392938	491.228070175439	H3
chr17	31393085	538.011695906433	H3
chr17	31393232	397.66081871345	H3
chr17	31393379	327.485380116959	H3
chr17	31393526	327.485380116959	H3
chr17	31393673	397.66081871345	H3
chr17	31393820	538.011695906433	H3
chr17	31393967	701.754385964912	H3
chr17	31394114	654.970760233918	H3
chr17	31394261	678.362573099415	H3
chr17	31394408	701.754385964912	H3
chr17	31394555	701.754385964912	H3
chr17	31394702	678.362573099415	H3
chr17	31394849	584.795321637427	H3
chr17	31394996	631.578947368421	H3
chr17	31395143	561.40350877193	H3
chr17	31395290	561.40350877193	H3
chr17	31395437	538.011695906433	H3
chr17	31395584	584.795321637427	H3
chr17	31395731	561.40350877193	H3
chr17	31395878	608.187134502924	H3
chr17	31396025	491.228070175439	H3
chr17	31396172	584.795321637427	H3
chr17	31396319	678.362573099415	H3
chr17	31396466	725.146198830409	H3
chr17	31396613	771.929824561404	H3
chr17	31396760	795.321637426901	H3
chr17	31396907	701.754385964912	H3
chr17	31397054	631.578947368421	H3
chr17	31397201	538.011695906433	H3
chr17	31397348	467.836257309942	H3
chr17	31397495	374.269005847953	H3
chr17	31397642	327.485380116959	H3
chr17	31397789	280.701754385965	H3
chr17	31397936	327.485380116959	H3
chr17	31398083	327.485380116959	H3
chr17	31398230	327.485380116959	H3
chr17	31398377	327.485380116959	H3
chr17	31398524	350.877192982456	H3
chr17	31398671	327.485380116959	H3
chr17	31398818	304.093567251462	H3
chr17	31398965	233.918128654971	H3
chr17	31399112	280.701754385965	H3
chr17	31399259	304.093567251462	H3
chr17	31399406	350.877192982456	H3
chr17	31399553	350.877192982456	H3
chr17	31399700	327.485380116959	H3
chr17	31399847	304.093567251462	H3
chr17	31399994	304.093567251462	H3
chr17	31400141	257.309941520468	H3
chr17	31400288	280.701754385965	H3
chr17	31400435	233.918128654971	H3
chr17	31400582	257.309941520468	H3
chr17	31400729	374.269005847953	H3
chr17	31400876	491.228070175439	H3
chr17	31401023	514.619883040936	H3
chr17	31401170	608.187134502924	H3
chr17	31401317	584.795321637427	H3
chr17	31401464	654.970760233918	H3
chr17	31401611	678.362573099415	H3
chr17	31401758	561.40350877193	H3
chr17	31401905	538.011695906433	H3
chr17	31402052	584.795321637427	H3
chr17	31402199	631.578947368421	H3
chr17	31402346	631.578947368421	H3
chr17	31402493	561.40350877193	H3
chr17	31402640	491.228070175439	H3
chr17	31402787	514.619883040936	H3
chr17	31402934	444.444444444444	H3
chr17	31403081	374.269005847953	H3
chr17	31403228	350.877192982456	H3
chr17	31403375	350.877192982456	H3
chr17	31403522	350.877192982456	H3
chr17	31403669	327.485380116959	H3
chr17	31403816	421.052631578947	H3
chr17	31403963	444.444444444444	H3
chr17	31404110	467.836257309942	H3
chr17	31404257	397.66081871345	H3
chr17	31404404	421.052631578947	H3
chr17	31404551	561.40350877193	H3
chr17	31404698	608.187134502924	H3
chr17	31404845	584.795321637427	H3
chr17	31404992	538.011695906433	H3
chr17	31405139	514.619883040936	H3
chr17	31405286	561.40350877193	H3
chr17	31405433	491.228070175439	H3
chr17	31405580	421.052631578947	H3
chr17	31405727	327.485380116959	H3
chr17	31405874	374.269005847953	H3
chr17	31406021	444.444444444444	H3
chr17	31406168	444.444444444444	H3
chr17	31406315	397.66081871345	H3
chr17	31406462	397.66081871345	H3
chr17	31406609	397.66081871345	H3
chr17	31406756	444.444444444444	H3
chr17	31406903	350.877192982456	H3
chr17	31407050	327.485380116959	H3
chr17	31407197	280.701754385965	H3
chr17	31407344	304.093567251462	H3
chr17	31407491	257.309941520468	H3
chr17	31407638	210.526315789474	H3
chr17	31407785	233.918128654971	H3
chr17	31407932	304.093567251462	H3
chr17	31408079	421.052631578947	H3
chr17	31408226	467.836257309942	H3
chr17	31408373	608.187134502924	H3
chr17	31408520	608.187134502924	H3
chr17	31408667	654.970760233918	H3
chr17	31408814	678.362573099415	H3
chr17	31408961	654.970760233918	H3
chr17	31409108	678.362573099415	H3
chr17	31409255	631.578947368421	H3
chr17	31409402	561.40350877193	H3
chr17	31409549	584.795321637427	H3
chr17	31409696	631.578947368421	H3
chr17	31409843	608.187134502924	H3
chr17	31409990	584.795321637427	H3
chr17	31410137	421.052631578947	H3
chr17	31410284	444.444444444444	H3
chr17	31410431	350.877192982456	H3
chr17	31410578	280.701754385965	H3
chr17	31410725	350.877192982456	H3
chr17	31410872	350.877192982456	H3
chr17	31411019	467.836257309942	H3
chr17	31411166	514.619883040936	H3
chr17	31411313	608.187134502924	H3
chr17	31411460	631.578947368421	H3
chr17	31411607	748.538011695906	H3
chr17	31411754	795.321637426901	H3
chr17	31411901	818.713450292398	H3
chr17	31412048	935.672514619883	H3
chr17	31412195	935.672514619883	H3
chr17	31412342	912.280701754386	H3
chr17	31412489	912.280701754386	H3
chr17	31412636	912.280701754386	H3
chr17	31412783	748.538011695906	H3
chr17	31412930	631.578947368421	H3
chr17	31413077	444.444444444444	H3
chr17	31413224	467.836257309942	H3
chr17	31413371	444.444444444444	H3
chr17	31413518	374.269005847953	H3
chr17	31413665	374.269005847953	H3
chr17	31413812	444.444444444444	H3
chr17	31413959	421.052631578947	H3
chr17	31414106	514.619883040936	H3
chr17	31414253	561.40350877193	H3
chr17	31414400	491.228070175439	H3
chr17	31414547	538.011695906433	H3
chr17	31414694	561.40350877193	H3
chr17	31414841	491.228070175439	H3
chr17	31414988	467.836257309942	H3
chr17	31415135	444.444444444444	H3
chr17	31415282	421.052631578947	H3
chr17	31415429	421.052631578947	H3
chr17	31415576	421.052631578947	H3
chr17	31415723	397.66081871345	H3
chr17	31415870	467.836257309942	H3
chr17	31416017	514.619883040936	H3
chr17	31416164	491.228070175439	H3
chr17	31416311	491.228070175439	H3
chr17	31416458	538.011695906433	H3
chr17	31416605	584.795321637427	H3
chr17	31416752	654.970760233918	H3
chr17	31416899	608.187134502924	H3
chr17	31417046	654.970760233918	H3
chr17	31417193	678.362573099415	H3
chr17	31417340	678.362573099415	H3
chr17	31417487	748.538011695906	H3
chr17	31417634	678.362573099415	H3
chr17	31417781	631.578947368421	H3
chr17	31417928	584.795321637427	H3
chr17	31418075	467.836257309942	H3
chr17	31418222	421.052631578947	H3
chr17	31418369	397.66081871345	H3
chr17	31418516	374.269005847953	H3
chr17	31418663	350.877192982456	H3
chr17	31418810	350.877192982456	H3
chr17	31418957	374.269005847953	H3
chr17	31419104	397.66081871345	H3
chr17	31419251	350.877192982456	H3
chr17	31419398	374.269005847953	H3
chr17	31419545	350.877192982456	H3
chr17	31419692	350.877192982456	H3
chr17	31419839	350.877192982456	H3
chr17	31419986	350.877192982456	H3
chr17	31420133	397.66081871345	H3
chr17	31420280	444.444444444444	H3
chr17	31420427	514.619883040936	H3
chr17	31420574	654.970760233918	H3
chr17	31420721	584.795321637427	H3
chr17	31420868	584.795321637427	H3
chr17	31421015	538.011695906433	H3
chr17	31421162	538.011695906433	H3
chr17	31421309	514.619883040936	H3
chr17	31421456	491.228070175439	H3
chr17	31421603	327.485380116959	H3
chr17	31421750	327.485380116959	H3
chr17	31421897	421.052631578947	H3
chr17	31422044	491.228070175439	H3
chr17	31422191	514.619883040936	H3
chr17	31422338	467.836257309942	H3
chr17	31422485	421.052631578947	H3
chr17	31422632	444.444444444444	H3
chr17	31422779	444.444444444444	H3
chr17	31422926	374.269005847953	H3
chr17	31423073	374.269005847953	H3
chr17	31423220	374.269005847953	H3
chr17	31423367	374.269005847953	H3
chr17	31423514	374.269005847953	H3
chr17	31423661	374.269005847953	H3
chr17	31423808	350.877192982456	H3
chr17	31423955	397.66081871345	H3
chr17	31424102	421.052631578947	H3
chr17	31424249	444.444444444444	H3
chr17	31424396	491.228070175439	H3
chr17	31424543	561.40350877193	H3
chr17	31424690	538.011695906433	H3
chr17	31424837	538.011695906433	H3
chr17	31424984	421.052631578947	H3
chr17	31425131	374.269005847953	H3
chr17	31425278	374.269005847953	H3
chr17	31425425	280.701754385965	H3
chr17	31425572	257.309941520468	H3
chr17	31425719	280.701754385965	H3
chr17	31425866	257.309941520468	H3
chr17	31426013	350.877192982456	H3
chr17	31426160	374.269005847953	H3
chr17	31426307	327.485380116959	H3
chr17	31426454	397.66081871345	H3
chr17	31426601	584.795321637427	H3
chr17	31426748	561.40350877193	H3
chr17	31426895	561.40350877193	H3
chr17	31427042	538.011695906433	H3
chr17	31427189	467.836257309942	H3
chr17	31427336	491.228070175439	H3
chr17	31427483	444.444444444444	H3
chr17	31427630	304.093567251462	H3
chr17	31427777	304.093567251462	H3
chr17	31427924	280.701754385965	H3
chr17	31428071	257.309941520468	H3
chr17	31428218	233.918128654971	H3
chr17	31428365	210.526315789474	H3
chr17	31428512	187.134502923977	H3
chr17	31428659	140.350877192982	H3
chr17	31428806	233.918128654971	H3
chr17	31428953	374.269005847953	H3
chr17	31429100	421.052631578947	H3
chr17	31429247	444.444444444444	H3
chr17	31429394	467.836257309942	H3
chr17	31429541	467.836257309942	H3
chr17	31429688	608.187134502924	H3
chr17	31429835	701.754385964912	H3
chr17	31429982	701.754385964912	H3
chr17	31430129	701.754385964912	H3
chr17	31430276	771.929824561404	H3
chr17	31430423	748.538011695906	H3
chr17	31430570	818.713450292398	H3
chr17	31430717	818.713450292398	H3
chr17	31430864	584.795321637427	H3
chr17	31431011	654.970760233918	H3
chr17	31431158	631.578947368421	H3
chr17	31431305	608.187134502924	H3
chr17	31431452	654.970760233918	H3
chr17	31431599	725.146198830409	H3
chr17	31431746	654.970760233918	H3
chr17	31431893	631.578947368421	H3
chr17	31432040	538.011695906433	H3
chr17	31432187	491.228070175439	H3
chr17	31432334	538.011695906433	H3
chr17	31432481	467.836257309942	H3
chr17	31432628	397.66081871345	H3
chr17	31432775	444.444444444444	H3
chr17	31432922	491.228070175439	H3
chr17	31433069	444.444444444444	H3
chr17	31433216	421.052631578947	H3
chr17	31433363	444.444444444444	H3
chr17	31433510	467.836257309942	H3
chr17	31433657	467.836257309942	H3
chr17	31433804	467.836257309942	H3
chr17	31433951	374.269005847953	H3
chr17	31434098	350.877192982456	H3
chr17	31434245	421.052631578947	H3
chr17	31434392	374.269005847953	H3
chr17	31434539	421.052631578947	H3
chr17	31434686	444.444444444444	H3
chr17	31434833	421.052631578947	H3
chr17	31434980	421.052631578947	H3
chr17	31435127	397.66081871345	H3
chr17	31435274	327.485380116959	H3
chr17	31435421	304.093567251462	H3
chr17	31435568	257.309941520468	H3
chr17	31435715	233.918128654971	H3
chr17	31435862	210.526315789474	H3
chr17	31436009	280.701754385965	H3
chr17	31436156	327.485380116959	H3
chr17	31436303	397.66081871345	H3
chr17	31436450	421.052631578947	H3
chr17	31436597	374.269005847953	H3
chr17	31436744	374.269005847953	H3
chr17	31436891	374.269005847953	H3
chr17	31437038	350.877192982456	H3
chr17	31437185	350.877192982456	H3
chr17	31437332	421.052631578947	H3
chr17	31437479	304.093567251462	H3
chr17	31437626	280.701754385965	H3
chr17	31437773	304.093567251462	H3
chr17	31437920	280.701754385965	H3
chr17	31438067	327.485380116959	H3
chr17	31438214	327.485380116959	H3
chr17	31438361	233.918128654971	H3
chr17	31438508	280.701754385965	H3
chr17	31438655	350.877192982456	H3
chr17	31438802	327.485380116959	H3
chr17	31438949	304.093567251462	H3
chr17	31439096	350.877192982456	H3
chr17	31439243	421.052631578947	H3
chr17	31439390	397.66081871345	H3
chr17	31439537	467.836257309942	H3
chr17	31439684	467.836257309942	H3
chr17	31439831	491.228070175439	H3
chr17	31439978	514.619883040936	H3
chr17	31440125	397.66081871345	H3
chr17	31440272	304.093567251462	H3
chr17	31440419	304.093567251462	H3
chr17	31440566	257.309941520468	H3
chr17	31440713	233.918128654971	H3
chr17	31440860	233.918128654971	H3
chr17	31441007	233.918128654971	H3
chr17	31441154	327.485380116959	H3
chr17	31441301	374.269005847953	H3
chr17	31441448	561.40350877193	H3
chr17	31441595	538.011695906433	H3
chr17	31441742	561.40350877193	H3
chr17	31441889	538.011695906433	H3
chr17	31442036	467.836257309942	H3
chr17	31442183	491.228070175439	H3
chr17	31442330	514.619883040936	H3
chr17	31442477	491.228070175439	H3
chr17	31442624	467.836257309942	H3
chr17	31442771	444.444444444444	H3
chr17	31442918	491.228070175439	H3
chr17	31443065	514.619883040936	H3
chr17	31443212	561.40350877193	H3
chr17	31443359	561.40350877193	H3
chr17	31443506	467.836257309942	H3
chr17	31443653	421.052631578947	H3
chr17	31443800	421.052631578947	H3
chr17	31443947	421.052631578947	H3
chr17	31444094	467.836257309942	H3
chr17	31444241	304.093567251462	H3
chr17	31444388	350.877192982456	H3
chr17	31444535	327.485380116959	H3
chr17	31444682	421.052631578947	H3
chr17	31444829	421.052631578947	H3
chr17	31444976	397.66081871345	H3
chr17	31445123	397.66081871345	H3
chr17	31445270	397.66081871345	H3
chr17	31445417	350.877192982456	H3
chr17	31445564	374.269005847953	H3
chr17	31445711	257.309941520468	H3
chr17	31445858	327.485380116959	H3
chr17	31446005	374.269005847953	H3
chr17	31446152	374.269005847953	H3
chr17	31446299	421.052631578947	H3
chr17	31446446	444.444444444444	H3
chr17	31446593	444.444444444444	H3
chr17	31446740	467.836257309942	H3
chr17	31446887	467.836257309942	H3
chr17	31447034	491.228070175439	H3
chr17	31447181	584.795321637427	H3
chr17	31447328	561.40350877193	H3
chr17	31447475	678.362573099415	H3
chr17	31447622	654.970760233918	H3
chr17	31447769	584.795321637427	H3
chr17	31447916	608.187134502924	H3
chr17	31448063	631.578947368421	H3
chr17	31448210	538.011695906433	H3
chr17	31448357	467.836257309942	H3
chr17	31448504	421.052631578947	H3
chr17	31448651	397.66081871345	H3
chr17	31448798	491.228070175439	H3
chr17	31448945	514.619883040936	H3
chr17	31449092	444.444444444444	H3
chr17	31449239	444.444444444444	H3
chr17	31449386	467.836257309942	H3
chr17	31449533	397.66081871345	H3
chr17	31449680	538.011695906433	H3
chr17	31449827	514.619883040936	H3
chr17	31449974	514.619883040936	H3
chr17	31450121	514.619883040936	H3
chr17	31450268	491.228070175439	H3
chr17	31450415	584.795321637427	H3
chr17	31450562	584.795321637427	H3
chr17	31450709	538.011695906433	H3
chr17	31450856	514.619883040936	H3
chr17	31451003	514.619883040936	H3
chr17	31451150	631.578947368421	H3
chr17	31451297	678.362573099415	H3
chr17	31451444	631.578947368421	H3
chr17	31451591	561.40350877193	H3
chr17	31451738	608.187134502924	H3
chr17	31451885	631.578947368421	H3
chr17	31452032	584.795321637427	H3
chr17	31452179	491.228070175439	H3
chr17	31452326	421.052631578947	H3
chr17	31452473	421.052631578947	H3
chr17	31452620	444.444444444444	H3
chr17	31452767	444.444444444444	H3
chr17	31452914	444.444444444444	H3
chr17	31453061	467.836257309942	H3
chr17	31453208	444.444444444444	H3
chr17	31453355	444.444444444444	H3
chr17	31453502	467.836257309942	H3
chr17	31453649	444.444444444444	H3
chr17	31453796	444.444444444444	H3
chr17	31453943	350.877192982456	H3
chr17	31454090	327.485380116959	H3
chr17	31454237	350.877192982456	H3
chr17	31454384	327.485380116959	H3
chr17	31454531	304.093567251462	H3
chr17	31454678	280.701754385965	H3
chr17	31454825	257.309941520468	H3
chr17	31454972	280.701754385965	H3
chr17	31455119	350.877192982456	H3
chr17	31455266	350.877192982456	H3
chr17	31455413	374.269005847953	H3
chr17	31455560	444.444444444444	H3
chr17	31455707	491.228070175439	H3
chr17	31455854	561.40350877193	H3
chr17	31456001	654.970760233918	H3
chr17	31456148	608.187134502924	H3
chr17	31456295	561.40350877193	H3
chr17	31456442	561.40350877193	H3
chr17	31456589	584.795321637427	H3
chr17	31456736	608.187134502924	H3
chr17	31456883	584.795321637427	H3
chr17	31457030	631.578947368421	H3
chr17	31457177	514.619883040936	H3
chr17	31457324	631.578947368421	H3
chr17	31457471	608.187134502924	H3
chr17	31457618	584.795321637427	H3
chr17	31457765	514.619883040936	H3
chr17	31457912	491.228070175439	H3
chr17	31458059	374.269005847953	H3
chr17	31458206	421.052631578947	H3
chr17	31458353	304.093567251462	H3
chr17	31458500	304.093567251462	H3
chr17	31458647	210.526315789474	H3
chr17	31458794	210.526315789474	H3
chr17	31458941	257.309941520468	H3
chr17	31459088	280.701754385965	H3
chr17	31459235	327.485380116959	H3
chr17	31459382	491.228070175439	H3
chr17	31459529	491.228070175439	H3
chr17	31459676	608.187134502924	H3
chr17	31459823	654.970760233918	H3
chr17	31459970	608.187134502924	H3
chr17	31460117	584.795321637427	H3
chr17	31460264	538.011695906433	H3
chr17	31460411	444.444444444444	H3
chr17	31460558	444.444444444444	H3
chr17	31460705	467.836257309942	H3
chr17	31460852	421.052631578947	H3
chr17	31460999	467.836257309942	H3
chr17	31461146	444.444444444444	H3
chr17	31461293	467.836257309942	H3
chr17	31461440	444.444444444444	H3
chr17	31461587	444.444444444444	H3
chr17	31461734	421.052631578947	H3
chr17	31461881	514.619883040936	H3
chr17	31462028	491.228070175439	H3
chr17	31462175	561.40350877193	H3
chr17	31462322	561.40350877193	H3
chr17	31462469	584.795321637427	H3
chr17	31462616	561.40350877193	H3
chr17	31462763	514.619883040936	H3
chr17	31462910	467.836257309942	H3
chr17	31463057	421.052631578947	H3
chr17	31463204	350.877192982456	H3
chr17	31463351	397.66081871345	H3
chr17	31463498	421.052631578947	H3
chr17	31463645	374.269005847953	H3
chr17	31463792	350.877192982456	H3
chr17	31463939	421.052631578947	H3
chr17	31464086	421.052631578947	H3
chr17	31464233	397.66081871345	H3
chr17	31464380	421.052631578947	H3
chr17	31464527	397.66081871345	H3
chr17	31464674	304.093567251462	H3
chr17	31464821	280.701754385965	H3
chr17	31464968	280.701754385965	H3
chr17	31465115	280.701754385965	H3
chr17	31465262	280.701754385965	H3
chr17	31465409	280.701754385965	H3
chr17	31465556	327.485380116959	H3
chr17	31465703	421.052631578947	H3
chr17	31465850	467.836257309942	H3
chr17	31465997	444.444444444444	H3
chr17	31466144	444.444444444444	H3
chr17	31466291	467.836257309942	H3
chr17	31466438	444.444444444444	H3
chr17	31466585	397.66081871345	H3
chr17	31466732	374.269005847953	H3
chr17	31466879	374.269005847953	H3
chr17	31467026	374.269005847953	H3
chr17	31467173	374.269005847953	H3
chr17	31467320	397.66081871345	H3
chr17	31467467	327.485380116959	H3
chr17	31467614	327.485380116959	H3
chr17	31467761	304.093567251462	H3
chr17	31467908	327.485380116959	H3
chr17	31468055	444.444444444444	H3
chr17	31468202	491.228070175439	H3
chr17	31468349	584.795321637427	H3
chr17	31468496	561.40350877193	H3
chr17	31468643	654.970760233918	H3
chr17	31468790	795.321637426901	H3
chr17	31468937	748.538011695906	H3
chr17	31469084	608.187134502924	H3
chr17	31469231	631.578947368421	H3
chr17	31469378	538.011695906433	H3
chr17	31469525	654.970760233918	H3
chr17	31469672	584.795321637427	H3
chr17	31469819	538.011695906433	H3
chr17	31469966	608.187134502924	H3
chr17	31470113	608.187134502924	H3
chr17	31470260	538.011695906433	H3
chr17	31470407	608.187134502924	H3
chr17	31470554	538.011695906433	H3
chr17	31470701	467.836257309942	H3
chr17	31470848	491.228070175439	H3
chr17	31470995	350.877192982456	H3
chr17	31471142	397.66081871345	H3
chr17	31471289	467.836257309942	H3
chr17	31471436	514.619883040936	H3
chr17	31471583	631.578947368421	H3
chr17	31471730	959.06432748538	H3
chr17	31471877	935.672514619883	H3
chr17	31472024	1029.23976608187	H3
chr17	31472171	1169.59064327485	H3
chr17	31472318	1239.76608187135	H3
chr17	31472465	1169.59064327485	H3
chr17	31472612	1239.76608187135	H3
chr17	31472759	1099.41520467836	H3
chr17	31472906	1029.23976608187	H3
chr17	31473053	959.06432748538	H3
chr17	31473200	912.280701754386	H3
chr17	31473347	748.538011695906	H3
chr17	31473494	795.321637426901	H3
chr17	31473641	654.970760233918	H3
chr17	31473788	678.362573099415	H3
chr17	31473935	701.754385964912	H3
chr17	31474082	771.929824561404	H3
chr17	31474229	771.929824561404	H3
chr17	31474376	748.538011695906	H3
chr17	31474523	701.754385964912	H3
chr17	31474670	608.187134502924	H3
chr17	31474817	444.444444444444	H3
chr17	31474964	444.444444444444	H3
chr17	31475111	304.093567251462	H3
chr17	31475258	280.701754385965	H3
chr17	31475405	210.526315789474	H3
chr17	31475552	210.526315789474	H3
chr17	31475699	187.134502923977	H3
chr17	31475846	280.701754385965	H3
chr17	31475993	304.093567251462	H3
chr17	31476140	304.093567251462	H3
chr17	31476287	304.093567251462	H3
chr17	31476434	280.701754385965	H3
chr17	31476581	257.309941520468	H3
chr17	31476728	304.093567251462	H3
chr17	31476875	233.918128654971	H3
chr17	31477022	280.701754385965	H3
chr17	31477169	374.269005847953	H3
chr17	31477316	397.66081871345	H3
chr17	31477463	491.228070175439	H3
chr17	31477610	561.40350877193	H3
chr17	31477757	631.578947368421	H3
chr17	31477904	584.795321637427	H3
chr17	31478051	491.228070175439	H3
chr17	31478198	561.40350877193	H3
chr17	31478345	631.578947368421	H3
chr17	31478492	584.795321637427	H3
chr17	31478639	561.40350877193	H3
chr17	31478786	514.619883040936	H3
chr17	31478933	538.011695906433	H3
chr17	31479080	608.187134502924	H3
chr17	31479227	631.578947368421	H3
chr17	31479374	608.187134502924	H3
chr17	31479521	608.187134502924	H3
chr17	31479668	631.578947368421	H3
chr17	31479815	608.187134502924	H3
chr17	31479962	748.538011695906	H3
chr17	31480109	654.970760233918	H3
chr17	31480256	608.187134502924	H3
chr17	31480403	491.228070175439	H3
chr17	31480550	514.619883040936	H3
chr17	31480697	584.795321637427	H3
chr17	31480844	608.187134502924	H3
chr17	31480991	561.40350877193	H3
chr17	31481138	561.40350877193	H3
chr17	31481285	538.011695906433	H3
chr17	31481432	584.795321637427	H3
chr17	31481579	538.011695906433	H3
chr17	31481726	467.836257309942	H3
chr17	31481873	584.795321637427	H3
chr17	31482020	608.187134502924	H3
chr17	31482167	654.970760233918	H3
chr17	31482314	748.538011695906	H3
chr17	31482461	748.538011695906	H3
chr17	31482608	771.929824561404	H3
chr17	31482755	748.538011695906	H3
chr17	31482902	608.187134502924	H3
chr17	31483049	538.011695906433	H3
chr17	31483196	444.444444444444	H3
chr17	31483343	491.228070175439	H3
chr17	31483490	397.66081871345	H3
chr17	31483637	421.052631578947	H3
chr17	31483784	421.052631578947	H3
chr17	31483931	444.444444444444	H3
chr17	31484078	491.228070175439	H3
chr17	31484225	491.228070175439	H3
chr17	31484372	444.444444444444	H3
chr17	31484519	444.444444444444	H3
chr17	31484666	467.836257309942	H3
chr17	31484813	467.836257309942	H3
chr17	31484960	491.228070175439	H3
chr17	31485107	491.228070175439	H3
chr17	31485254	421.052631578947	H3
chr17	31485401	421.052631578947	H3
chr17	31485548	421.052631578947	H3
chr17	31485695	444.444444444444	H3
chr17	31485842	491.228070175439	H3
chr17	31485989	514.619883040936	H3
chr17	31486136	467.836257309942	H3
chr17	31486283	538.011695906433	H3
chr17	31486430	561.40350877193	H3
chr17	31486577	538.011695906433	H3
chr17	31486724	561.40350877193	H3
chr17	31486871	444.444444444444	H3
chr17	31487018	421.052631578947	H3
chr17	31487165	467.836257309942	H3
chr17	31487312	538.011695906433	H3
chr17	31487459	514.619883040936	H3
chr17	31487606	608.187134502924	H3
chr17	31487753	584.795321637427	H3
chr17	31487900	654.970760233918	H3
chr17	31488047	631.578947368421	H3
chr17	31488194	584.795321637427	H3
chr17	31488341	538.011695906433	H3
chr17	31488488	514.619883040936	H3
chr17	31488635	421.052631578947	H3
chr17	31488782	374.269005847953	H3
chr17	31488929	304.093567251462	H3
chr17	31489076	304.093567251462	H3
chr17	31489223	374.269005847953	H3
chr17	31489370	327.485380116959	H3
chr17	31489517	444.444444444444	H3
chr17	31489664	514.619883040936	H3
chr17	31489811	538.011695906433	H3
chr17	31489958	561.40350877193	H3
chr17	31490105	584.795321637427	H3
chr17	31490252	561.40350877193	H3
chr17	31490399	631.578947368421	H3
chr17	31490546	514.619883040936	H3
chr17	31490693	491.228070175439	H3
chr17	31490840	561.40350877193	H3
chr17	31490987	608.187134502924	H3
chr17	31491134	678.362573099415	H3
chr17	31491281	631.578947368421	H3
chr17	31491428	608.187134502924	H3
chr17	31491575	584.795321637427	H3
chr17	31491722	561.40350877193	H3
chr17	31491869	491.228070175439	H3
chr17	31492016	561.40350877193	H3
chr17	31492163	561.40350877193	H3
chr17	31492310	608.187134502924	H3
chr17	31492457	701.754385964912	H3
chr17	31492604	701.754385964912	H3
chr17	31492751	678.362573099415	H3
chr17	31492898	654.970760233918	H3
chr17	31493045	538.011695906433	H3
chr17	31493192	444.444444444444	H3
chr17	31493339	350.877192982456	H3
chr17	31493486	257.309941520468	H3
chr17	31493633	374.269005847953	H3
chr17	31493780	421.052631578947	H3
chr17	31493927	397.66081871345	H3
chr17	31494074	491.228070175439	H3
chr17	31494221	491.228070175439	H3
chr17	31494368	538.011695906433	H3
chr17	31494515	631.578947368421	H3
chr17	31494662	608.187134502924	H3
chr17	31494809	584.795321637427	H3
chr17	31494956	631.578947368421	H3
chr17	31495103	654.970760233918	H3
chr17	31495250	631.578947368421	H3
chr17	31495397	608.187134502924	H3
chr17	31495544	538.011695906433	H3
chr17	31495691	561.40350877193	H3
chr17	31495838	538.011695906433	H3
chr17	31495985	491.228070175439	H3
chr17	31496132	538.011695906433	H3
chr17	31496279	631.578947368421	H3
chr17	31496426	654.970760233918	H3
chr17	31496573	631.578947368421	H3
chr17	31496720	631.578947368421	H3
chr17	31496867	631.578947368421	H3
chr17	31497014	561.40350877193	H3
chr17	31497161	467.836257309942	H3
chr17	31497308	538.011695906433	H3
chr17	31497455	584.795321637427	H3
chr17	31497602	654.970760233918	H3
chr17	31497749	631.578947368421	H3
chr17	31497896	631.578947368421	H3
chr17	31498043	654.970760233918	H3
chr17	31498190	631.578947368421	H3
chr17	31498337	584.795321637427	H3
chr17	31498484	467.836257309942	H3
chr17	31498631	444.444444444444	H3
chr17	31498778	444.444444444444	H3
chr17	31498925	444.444444444444	H3
chr17	31499072	467.836257309942	H3
chr17	31499219	561.40350877193	H3
chr17	31499366	561.40350877193	H3
chr17	31499513	514.619883040936	H3
chr17	31499660	491.228070175439	H3
chr17	31499807	538.011695906433	H3
chr17	31499954	584.795321637427	H3
chr17	31500101	678.362573099415	H3
chr17	31500248	538.011695906433	H3
chr17	31500395	491.228070175439	H3
chr17	31500542	514.619883040936	H3
chr17	31500689	561.40350877193	H3
chr17	31500836	538.011695906433	H3
chr17	31500983	514.619883040936	H3
chr17	31501130	350.877192982456	H3
chr17	31501277	491.228070175439	H3
chr17	31501424	608.187134502924	H3
chr17	31501571	538.011695906433	H3
chr17	31501718	538.011695906433	H3
chr17	31501865	654.970760233918	H3
chr17	31502012	654.970760233918	H3
chr17	31502159	748.538011695906	H3
chr17	31502306	678.362573099415	H3
chr17	31502453	584.795321637427	H3
chr17	31502600	654.970760233918	H3
chr17	31502747	608.187134502924	H3
chr17	31502894	444.444444444444	H3
chr17	31503041	421.052631578947	H3
chr17	31503188	350.877192982456	H3
chr17	31503335	327.485380116959	H3
chr17	31503482	444.444444444444	H3
chr17	31503629	350.877192982456	H3
chr17	31503776	374.269005847953	H3
chr17	31503923	397.66081871345	H3
chr17	31504070	584.795321637427	H3
chr17	31504217	561.40350877193	H3
chr17	31504364	631.578947368421	H3
chr17	31504511	608.187134502924	H3
chr17	31504658	678.362573099415	H3
chr17	31504805	771.929824561404	H3
chr17	31504952	771.929824561404	H3
chr17	31505099	584.795321637427	H3
chr17	31505246	748.538011695906	H3
chr17	31505393	771.929824561404	H3
chr17	31505540	701.754385964912	H3
chr17	31505687	631.578947368421	H3
chr17	31505834	538.011695906433	H3
chr17	31505981	561.40350877193	H3
chr17	31506128	584.795321637427	H3
chr17	31506275	467.836257309942	H3
chr17	31506422	467.836257309942	H3
chr17	31506569	538.011695906433	H3
chr17	31506716	631.578947368421	H3
chr17	31506863	654.970760233918	H3
chr17	31507010	608.187134502924	H3
chr17	31507157	608.187134502924	H3
chr17	31507304	631.578947368421	H3
chr17	31507451	701.754385964912	H3
chr17	31507598	538.011695906433	H3
chr17	31507745	397.66081871345	H3
chr17	31507892	444.444444444444	H3
chr17	31508039	421.052631578947	H3
chr17	31508186	421.052631578947	H3
chr17	31508333	421.052631578947	H3
chr17	31508480	374.269005847953	H3
chr17	31508627	514.619883040936	H3
chr17	31508774	584.795321637427	H3
chr17	31508921	608.187134502924	H3
chr17	31509068	678.362573099415	H3
chr17	31509215	701.754385964912	H3
chr17	31509362	725.146198830409	H3
chr17	31509509	701.754385964912	H3
chr17	31509656	631.578947368421	H3
chr17	31509803	608.187134502924	H3
chr17	31509950	584.795321637427	H3
chr17	31510097	631.578947368421	H3
chr17	31510244	561.40350877193	H3
chr17	31510391	514.619883040936	H3
chr17	31510538	538.011695906433	H3
chr17	31510685	584.795321637427	H3
chr17	31510832	631.578947368421	H3
chr17	31510979	654.970760233918	H3
chr17	31511126	514.619883040936	H3
chr17	31511273	654.970760233918	H3
chr17	31511420	865.497076023392	H3
chr17	31511567	842.105263157895	H3
chr17	31511714	959.06432748538	H3
chr17	31511861	982.456140350877	H3
chr17	31512008	1005.84795321637	H3
chr17	31512155	1052.63157894737	H3
chr17	31512302	959.06432748538	H3
chr17	31512449	771.929824561404	H3
chr17	31512596	701.754385964912	H3
chr17	31512743	748.538011695906	H3
chr17	31512890	678.362573099415	H3
chr17	31513037	725.146198830409	H3
chr17	31513184	701.754385964912	H3
chr17	31513331	631.578947368421	H3
chr17	31513478	654.970760233918	H3
chr17	31513625	631.578947368421	H3
chr17	31513772	584.795321637427	H3
chr17	31513919	421.052631578947	H3
chr17	31514066	374.269005847953	H3
chr17	31514213	374.269005847953	H3
chr17	31514360	491.228070175439	H3
chr17	31514507	467.836257309942	H3
chr17	31514654	491.228070175439	H3
chr17	31514801	467.836257309942	H3
chr17	31514948	584.795321637427	H3
chr17	31515095	538.011695906433	H3
chr17	31515242	538.011695906433	H3
chr17	31515389	444.444444444444	H3
chr17	31515536	467.836257309942	H3
chr17	31515683	538.011695906433	H3
chr17	31515830	584.795321637427	H3
chr17	31515977	631.578947368421	H3
chr17	31516124	654.970760233918	H3
chr17	31516271	678.362573099415	H3
chr17	31516418	748.538011695906	H3
chr17	31516565	818.713450292398	H3
chr17	31516712	795.321637426901	H3
chr17	31516859	795.321637426901	H3
chr17	31517006	748.538011695906	H3
chr17	31517153	795.321637426901	H3
chr17	31517300	795.321637426901	H3
chr17	31517447	654.970760233918	H3
chr17	31517594	748.538011695906	H3
chr17	31517741	771.929824561404	H3
chr17	31517888	771.929824561404	H3
chr17	31518035	725.146198830409	H3
chr17	31518182	678.362573099415	H3
chr17	31518329	701.754385964912	H3
chr17	31518476	865.497076023392	H3
chr17	31518623	865.497076023392	H3
chr17	31518770	818.713450292398	H3
chr17	31518917	912.280701754386	H3
chr17	31519064	935.672514619883	H3
chr17	31519211	1005.84795321637	H3
chr17	31519358	959.06432748538	H3
chr17	31519505	1029.23976608187	H3
chr17	31519652	935.672514619883	H3
chr17	31519799	959.06432748538	H3
chr17	31519946	912.280701754386	H3
chr17	31520093	888.888888888889	H3
chr17	31520240	795.321637426901	H3
chr17	31520387	771.929824561404	H3
chr17	31520534	678.362573099415	H3
chr17	31520681	608.187134502924	H3
chr17	31520828	608.187134502924	H3
chr17	31520975	514.619883040936	H3
chr17	31521122	514.619883040936	H3
chr17	31521269	514.619883040936	H3
chr17	31521416	561.40350877193	H3
chr17	31521563	608.187134502924	H3
chr17	31521710	561.40350877193	H3
chr17	31521857	538.011695906433	H3
chr17	31522004	467.836257309942	H3
chr17	31522151	374.269005847953	H3
chr17	31522298	327.485380116959	H3
chr17	31522445	397.66081871345	H3
chr17	31522592	327.485380116959	H3
chr17	31522739	374.269005847953	H3
chr17	31522886	350.877192982456	H3
chr17	31523033	350.877192982456	H3
chr17	31523180	421.052631578947	H3
chr17	31523327	491.228070175439	H3
chr17	31523474	491.228070175439	H3
chr17	31523621	444.444444444444	H3
chr17	31523768	421.052631578947	H3
chr17	31523915	467.836257309942	H3
chr17	31524062	561.40350877193	H3
chr17	31524209	631.578947368421	H3
chr17	31524356	608.187134502924	H3
chr17	31524503	584.795321637427	H3
chr17	31524650	561.40350877193	H3
chr17	31524797	631.578947368421	H3
chr17	31524944	584.795321637427	H3
chr17	31525091	491.228070175439	H3
chr17	31525238	514.619883040936	H3
chr17	31525385	444.444444444444	H3
chr17	31525532	397.66081871345	H3
chr17	31525679	397.66081871345	H3
chr17	31525826	467.836257309942	H3
chr17	31525973	421.052631578947	H3
chr17	31526120	397.66081871345	H3
chr17	31526267	280.701754385965	H3
chr17	31526414	304.093567251462	H3
chr17	31526561	304.093567251462	H3
chr17	31526708	327.485380116959	H3
chr17	31526855	304.093567251462	H3
chr17	31527002	327.485380116959	H3
chr17	31527149	280.701754385965	H3
chr17	31527296	350.877192982456	H3
chr17	31527443	397.66081871345	H3
chr17	31527590	444.444444444444	H3
chr17	31527737	467.836257309942	H3
chr17	31527884	444.444444444444	H3
chr17	31528031	514.619883040936	H3
chr17	31528178	561.40350877193	H3
chr17	31528325	608.187134502924	H3
chr17	31528472	608.187134502924	H3
chr17	31528619	584.795321637427	H3
chr17	31528766	561.40350877193	H3
chr17	31528913	561.40350877193	H3
chr17	31529060	561.40350877193	H3
chr17	31529207	584.795321637427	H3
chr17	31529354	584.795321637427	H3
chr17	31529501	538.011695906433	H3
chr17	31529648	514.619883040936	H3
chr17	31529795	584.795321637427	H3
chr17	31529942	654.970760233918	H3
chr17	31530089	584.795321637427	H3
chr17	31530236	538.011695906433	H3
chr17	31530383	608.187134502924	H3
chr17	31530530	584.795321637427	H3
chr17	31530677	608.187134502924	H3
chr17	31530824	701.754385964912	H3
chr17	31530971	561.40350877193	H3
chr17	31531118	678.362573099415	H3
chr17	31531265	748.538011695906	H3
chr17	31531412	631.578947368421	H3
chr17	31531559	678.362573099415	H3
chr17	31531706	701.754385964912	H3
chr17	31531853	608.187134502924	H3
chr17	31532000	631.578947368421	H3
chr17	31532147	538.011695906433	H3
chr17	31532294	491.228070175439	H3
chr17	31532441	538.011695906433	H3
chr17	31532588	514.619883040936	H3
chr17	31532735	491.228070175439	H3
chr17	31532882	491.228070175439	H3
chr17	31533029	514.619883040936	H3
chr17	31533176	514.619883040936	H3
chr17	31533323	561.40350877193	H3
chr17	31533470	491.228070175439	H3
chr17	31533617	584.795321637427	H3
chr17	31533764	584.795321637427	H3
chr17	31533911	538.011695906433	H3
chr17	31534058	538.011695906433	H3
chr17	31534205	514.619883040936	H3
chr17	31534352	421.052631578947	H3
chr17	31534499	397.66081871345	H3
chr17	31534646	280.701754385965	H3
chr17	31534793	421.052631578947	H3
chr17	31534940	514.619883040936	H3
chr17	31535087	538.011695906433	H3
chr17	31535234	514.619883040936	H3
chr17	31535381	538.011695906433	H3
chr17	31535528	631.578947368421	H3
chr17	31535675	608.187134502924	H3
chr17	31535822	514.619883040936	H3
chr17	31535969	397.66081871345	H3
chr17	31536116	327.485380116959	H3
chr17	31536263	257.309941520468	H3
chr17	31536410	257.309941520468	H3
chr17	31536557	210.526315789474	H3
chr17	31536704	304.093567251462	H3
chr17	31536851	304.093567251462	H3
chr17	31536998	327.485380116959	H3
chr17	31537145	421.052631578947	H3
chr17	31537292	467.836257309942	H3
chr17	31537439	467.836257309942	H3
chr17	31537586	491.228070175439	H3
chr17	31537733	514.619883040936	H3
chr17	31537880	538.011695906433	H3
chr17	31538027	608.187134502924	H3
chr17	31538174	538.011695906433	H3
chr17	31538321	538.011695906433	H3
chr17	31538468	538.011695906433	H3
chr17	31538615	584.795321637427	H3
chr17	31538762	397.66081871345	H3
chr17	31538909	374.269005847953	H3
chr17	31539056	397.66081871345	H3
chr17	31539203	397.66081871345	H3
chr17	31539350	444.444444444444	H3
chr17	31539497	491.228070175439	H3
chr17	31539644	467.836257309942	H3
chr17	31539791	467.836257309942	H3
chr17	31539938	397.66081871345	H3
chr17	31540085	397.66081871345	H3
chr17	31540232	374.269005847953	H3
chr17	31540379	350.877192982456	H3
chr17	31540526	374.269005847953	H3
chr17	31540673	350.877192982456	H3
chr17	31540820	304.093567251462	H3
chr17	31540967	374.269005847953	H3
chr17	31541114	350.877192982456	H3
chr17	31541261	397.66081871345	H3
chr17	31541408	444.444444444444	H3
chr17	31541555	467.836257309942	H3
chr17	31541702	514.619883040936	H3
chr17	31541849	654.970760233918	H3
chr17	31541996	631.578947368421	H3
chr17	31542143	584.795321637427	H3
chr17	31542290	514.619883040936	H3
chr17	31542437	421.052631578947	H3
chr17	31542584	280.701754385965	H3
chr17	31542731	257.309941520468	H3
chr17	31542878	280.701754385965	H3
chr17	31543025	374.269005847953	H3
chr17	31543172	421.052631578947	H3
chr17	31543319	491.228070175439	H3
chr17	31543466	584.795321637427	H3
chr17	31543613	584.795321637427	H3
chr17	31543760	678.362573099415	H3
chr17	31543907	701.754385964912	H3
chr17	31544054	584.795321637427	H3
chr17	31544201	608.187134502924	H3
chr17	31544348	514.619883040936	H3
chr17	31544495	514.619883040936	H3
chr17	31544642	584.795321637427	H3
chr17	31544789	491.228070175439	H3
chr17	31544936	374.269005847953	H3
chr17	31545083	327.485380116959	H3
chr17	31545230	257.309941520468	H3
chr17	31545377	280.701754385965	H3
chr17	31545524	304.093567251462	H3
chr17	31545671	280.701754385965	H3
chr17	31545818	327.485380116959	H3
chr17	31545965	327.485380116959	H3
chr17	31546112	374.269005847953	H3
chr17	31546259	514.619883040936	H3
chr17	31546406	491.228070175439	H3
chr17	31546553	491.228070175439	H3
chr17	31546700	421.052631578947	H3
chr17	31546847	491.228070175439	H3
chr17	31546994	584.795321637427	H3
chr17	31547141	654.970760233918	H3
chr17	31547288	608.187134502924	H3
chr17	31547435	701.754385964912	H3
chr17	31547582	725.146198830409	H3
chr17	31547729	701.754385964912	H3
chr17	31547876	561.40350877193	H3
chr17	31548023	421.052631578947	H3
chr17	31548170	327.485380116959	H3
chr17	31548317	187.134502923977	H3
chr17	31548464	93.5672514619883	H3
chr17	31268576	14.8271158294289	H3K27ac
chr17	31268723	74.1355791471443	H3K27ac
chr17	31268870	88.9626949765732	H3K27ac
chr17	31269017	88.9626949765732	H3K27ac
chr17	31269164	88.9626949765732	H3K27ac
chr17	31269311	148.271158294289	H3K27ac
chr17	31269458	296.542316588577	H3K27ac
chr17	31269605	311.369432418006	H3K27ac
chr17	31269752	311.369432418006	H3K27ac
chr17	31269899	355.850779906293	H3K27ac
chr17	31270046	415.159243224008	H3K27ac
chr17	31270193	578.257517347726	H3K27ac
chr17	31270340	593.084633177154	H3K27ac
chr17	31270487	533.776169859439	H3K27ac
chr17	31270634	607.911749006583	H3K27ac
chr17	31270781	637.565980665441	H3K27ac
chr17	31270928	593.084633177154	H3K27ac
chr17	31271075	548.603285688868	H3K27ac
chr17	31271222	385.50501156515	H3K27ac
chr17	31271369	341.023664076864	H3K27ac
chr17	31271516	341.023664076864	H3K27ac
chr17	31271663	281.715200759148	H3K27ac
chr17	31271810	266.88808492972	H3K27ac
chr17	31271957	266.88808492972	H3K27ac
chr17	31272104	355.850779906293	H3K27ac
chr17	31272251	459.640590712295	H3K27ac
chr17	31272398	563.430401518297	H3K27ac
chr17	31272545	622.738864836012	H3K27ac
chr17	31272692	682.047328153728	H3K27ac
chr17	31272839	741.355791471443	H3K27ac
chr17	31272986	800.664254789158	H3K27ac
chr17	31273133	800.664254789158	H3K27ac
chr17	31273280	741.355791471443	H3K27ac
chr17	31273427	711.701559812585	H3K27ac
chr17	31273574	667.220212324299	H3K27ac
chr17	31273721	622.738864836012	H3K27ac
chr17	31273868	593.084633177154	H3K27ac
chr17	31274015	607.911749006583	H3K27ac
chr17	31274162	711.701559812585	H3K27ac
chr17	31274309	682.047328153728	H3K27ac
chr17	31274456	667.220212324299	H3K27ac
chr17	31274603	578.257517347726	H3K27ac
chr17	31274750	726.528675642014	H3K27ac
chr17	31274897	845.145602277445	H3K27ac
chr17	31275044	874.799833936303	H3K27ac
chr17	31275191	1008.24387640116	H3K27ac
chr17	31275338	1112.03368720716	H3K27ac
chr17	31275485	1304.78619298974	H3K27ac
chr17	31275632	1542.0200462606	H3K27ac
chr17	31275779	1527.19293043117	H3K27ac
chr17	31275926	1779.25389953146	H3K27ac
chr17	31276073	2209.2402585849	H3K27ac
chr17	31276220	2757.84354427377	H3K27ac
chr17	31276367	3929.18569479865	H3K27ac
chr17	31276514	5219.14477195896	H3K27ac
chr17	31276661	6034.63614257755	H3K27ac
chr17	31276808	7087.361366467	H3K27ac
chr17	31276955	6939.09020817271	H3K27ac
chr17	31277102	8288.35774865073	H3K27ac
chr17	31277249	10453.1166597473	H3K27ac
chr17	31277396	10497.5980072356	H3K27ac
chr17	31277543	10571.7335863828	H3K27ac
chr17	31277690	10690.3505130182	H3K27ac
chr17	31277837	10171.4014589882	H3K27ac
chr17	31277984	10438.2895439179	H3K27ac
chr17	31278131	9415.21855168732	H3K27ac
chr17	31278278	7902.85273708558	H3K27ac
chr17	31278425	7087.361366467	H3K27ac
chr17	31278572	6434.96826997213	H3K27ac
chr17	31278719	5545.34132020639	H3K27ac
chr17	31278866	5159.83630864124	H3K27ac
chr17	31279013	5219.14477195896	H3K27ac
chr17	31279160	5174.66342447067	H3K27ac
chr17	31279307	4492.61609631694	H3K27ac
chr17	31279454	4062.62973726351	H3K27ac
chr17	31279601	3662.29760986893	H3K27ac
chr17	31279748	3247.13836664492	H3K27ac
chr17	31279895	3113.69432418006	H3K27ac
chr17	31280042	2980.2502817152	H3K27ac
chr17	31280189	2535.43680683234	H3K27ac
chr17	31280336	2283.37583773204	H3K27ac
chr17	31280483	2060.96910029061	H3K27ac
chr17	31280630	1927.52505782575	H3K27ac
chr17	31280777	1808.90813119032	H3K27ac
chr17	31280924	1616.15562540775	H3K27ac
chr17	31281071	1364.09465630746	H3K27ac
chr17	31281218	1304.78619298974	H3K27ac
chr17	31281365	1260.30484550145	H3K27ac
chr17	31281512	1260.30484550145	H3K27ac
chr17	31281659	1141.68791886602	H3K27ac
chr17	31281806	1186.16926635431	H3K27ac
chr17	31281953	1275.13196133088	H3K27ac
chr17	31282100	1200.99638218374	H3K27ac
chr17	31282247	1230.6506138426	H3K27ac
[truncated: 36,101 more rows]
