# Supplementary material for: Cell-type-specific genomics reveals histone modification dynamics in mammalian meiosis
Source: Nat Commun. 2019 Aug 23;10:3821. doi: 10.1038/s41467-019-11820-7 (PMC6707301; doi:10.1038/s41467-019-11820-7)
Supplement: Supplementary file 4 — Source Data [file 41467_2019_11820_MOESM4_ESM.zip › Source Data/figure4b_heatmap.tab]

pos	FC	sample
1	-0.0790894403568554	H3K4me3
1.0990990990991	-0.0893517447270301	H3K4me3
1.1981981981982	-0.0912806677593408	H3K4me3
1.2972972972973	-0.126538634516141	H3K4me3
1.3963963963964	-0.0842682420603272	H3K4me3
1.4954954954955	-0.0190337076727215	H3K4me3
1.59459459459459	0.0124332550103015	H3K4me3
1.69369369369369	0.0586453026428608	H3K4me3
1.79279279279279	0.0404311318087204	H3K4me3
1.89189189189189	0.00695704007780261	H3K4me3
1.99099099099099	0.0427423525871114	H3K4me3
2.09009009009009	0.0453222998971577	H3K4me3
2.18918918918919	0.0229951082946726	H3K4me3
2.28828828828829	0.0239289670507306	H3K4me3
2.38738738738739	0.0229415932728731	H3K4me3
2.48648648648649	-0.0243647913084923	H3K4me3
2.58558558558559	-0.00573131263129631	H3K4me3
2.68468468468469	0.00720030176764991	H3K4me3
2.78378378378378	0.0576249939751954	H3K4me3
2.88288288288288	0.0366425669501654	H3K4me3
2.98198198198198	-0.0261015911562682	H3K4me3
3.08108108108108	-0.0217059056855966	H3K4me3
3.18018018018018	0.013564210055636	H3K4me3
3.27927927927928	0.0278836307856688	H3K4me3
3.37837837837838	-0.0371892555865828	H3K4me3
3.47747747747748	-0.0459417343963102	H3K4me3
3.57657657657658	0.0259733579603674	H3K4me3
3.67567567567568	0.0631164756214724	H3K4me3
3.77477477477478	0.0714331841282594	H3K4me3
3.87387387387387	0.0736101788364209	H3K4me3
3.97297297297297	0.0572890633299659	H3K4me3
4.07207207207207	0.0386778244909722	H3K4me3
4.17117117117117	0.0739672208769624	H3K4me3
4.27027027027027	0.0846644736682752	H3K4me3
4.36936936936937	0.120201493095	H3K4me3
4.46846846846847	0.0850726620877439	H3K4me3
4.56756756756757	0.0553797669173559	H3K4me3
4.66666666666667	0.0250110091137556	H3K4me3
4.76576576576577	-0.0251750878383295	H3K4me3
4.86486486486487	0.0156063502152879	H3K4me3
4.96396396396396	-0.00408153512418568	H3K4me3
5.06306306306306	-0.0405659361486471	H3K4me3
5.16216216216216	-0.0796105517648892	H3K4me3
5.26126126126126	-0.08429608846332	H3K4me3
5.36036036036036	-0.0616419595005707	H3K4me3
5.45945945945946	-0.0535942892592609	H3K4me3
5.55855855855856	-0.08161508588822	H3K4me3
5.65765765765766	-0.111939364888605	H3K4me3
5.75675675675676	-0.142697719344463	H3K4me3
5.85585585585586	-0.142889006638244	H3K4me3
5.95495495495496	-0.0513023704097347	H3K4me3
6.05405405405405	0.000241442023604873	H3K4me3
6.15315315315315	0.0198831903784351	H3K4me3
6.25225225225225	0.0224869497361965	H3K4me3
6.35135135135135	0.0383290986371631	H3K4me3
6.45045045045045	0.0873397989631164	H3K4me3
6.54954954954955	0.0321187864998899	H3K4me3
6.64864864864865	0.0737686376221362	H3K4me3
6.74774774774775	0.0654795990124643	H3K4me3
6.84684684684685	0.0773299554982421	H3K4me3
6.94594594594595	0.0811145686650623	H3K4me3
7.04504504504505	0.0506409302634866	H3K4me3
7.14414414414414	0.0220831918508371	H3K4me3
7.24324324324324	0.0558160520021363	H3K4me3
7.34234234234234	0.0202228681376752	H3K4me3
7.44144144144144	-0.0295050608975615	H3K4me3
7.54054054054054	-0.0673704681344493	H3K4me3
7.63963963963964	-0.0574907633663893	H3K4me3
7.73873873873874	-0.0514093364131927	H3K4me3
7.83783783783784	-0.104087370323471	H3K4me3
7.93693693693694	-0.147668683511834	H3K4me3
8.03603603603604	-0.139204248574525	H3K4me3
8.13513513513514	-0.138472238379013	H3K4me3
8.23423423423424	-0.185621682478761	H3K4me3
8.33333333333333	-0.203522332395404	H3K4me3
8.43243243243243	-0.192668653828867	H3K4me3
8.53153153153153	-0.136440086141381	H3K4me3
8.63063063063063	-0.108542886330743	H3K4me3
8.72972972972973	-0.133975436089274	H3K4me3
8.82882882882883	-0.155492121470074	H3K4me3
8.92792792792793	-0.163099470383902	H3K4me3
9.02702702702703	-0.118312495226532	H3K4me3
9.12612612612613	-0.107125776956975	H3K4me3
9.22522522522523	-0.0984881910962986	H3K4me3
9.32432432432432	-0.0316160262792091	H3K4me3
9.42342342342342	-0.0462877799074248	H3K4me3
9.52252252252252	-0.0274493539252421	H3K4me3
9.62162162162162	-0.0627680637755652	H3K4me3
9.72072072072072	-0.068407108281835	H3K4me3
9.81981981981982	-0.0825041011341378	H3K4me3
9.91891891891892	-0.0826925737583848	H3K4me3
10.018018018018	-0.0662807013195702	H3K4me3
10.1171171171171	-0.0466316621198462	H3K4me3
10.2162162162162	-0.0312101910315208	H3K4me3
10.3153153153153	-0.0425448072345363	H3K4me3
10.4144144144144	-0.0355365706797437	H3K4me3
10.5135135135135	-0.0489791792651773	H3K4me3
10.6126126126126	-0.0752706866370355	H3K4me3
10.7117117117117	-0.12939649875889	H3K4me3
10.8108108108108	-0.125671722267654	H3K4me3
10.9099099099099	-0.0978706935999886	H3K4me3
11.009009009009	-0.15363753835754	H3K4me3
11.1081081081081	-0.128045022084506	H3K4me3
11.2072072072072	-0.131576907995765	H3K4me3
11.3063063063063	-0.112017677651146	H3K4me3
11.4054054054054	-0.150181742307325	H3K4me3
11.5045045045045	-0.215726078326764	H3K4me3
11.6036036036036	-0.269936103506776	H3K4me3
11.7027027027027	-0.26093463079454	H3K4me3
11.8018018018018	-0.239377217226982	H3K4me3
11.9009009009009	-0.251439578795519	H3K4me3
12	-0.325936899845517	H3K4me3
12.0990990990991	-0.365054828552114	H3K4me3
12.1981981981982	-0.323420400820091	H3K4me3
12.2972972972973	-0.35760547461567	H3K4me3
12.3963963963964	-0.430314866302018	H3K4me3
12.4954954954955	-0.438627200182837	H3K4me3
12.5945945945946	-0.477470473555147	H3K4me3
12.6936936936937	-0.406605468171609	H3K4me3
12.7927927927928	-0.37686305951144	H3K4me3
12.8918918918919	-0.343342334997975	H3K4me3
12.990990990991	-0.36923170407674	H3K4me3
13.0900900900901	-0.352764925295237	H3K4me3
13.1891891891892	-0.341825948100573	H3K4me3
13.2882882882883	-0.388315306334103	H3K4me3
13.3873873873874	-0.392971879553387	H3K4me3
13.4864864864865	-0.368997564119723	H3K4me3
13.5855855855856	-0.359216237094408	H3K4me3
13.6846846846847	-0.31605674317742	H3K4me3
13.7837837837838	-0.312420648909926	H3K4me3
13.8828828828829	-0.276084350955465	H3K4me3
13.981981981982	-0.257521150120201	H3K4me3
14.0810810810811	-0.257699824243356	H3K4me3
14.1801801801802	-0.259021398260923	H3K4me3
14.2792792792793	-0.27348270398067	H3K4me3
14.3783783783784	-0.311011322578585	H3K4me3
14.4774774774775	-0.288712139233632	H3K4me3
14.5765765765766	-0.265573194456863	H3K4me3
14.6756756756757	-0.273976894022463	H3K4me3
14.7747747747748	-0.253688250737146	H3K4me3
14.8738738738739	-0.256269631432057	H3K4me3
14.972972972973	-0.264689328301564	H3K4me3
15.0720720720721	-0.281144757979911	H3K4me3
15.1711711711712	-0.295747767863318	H3K4me3
15.2702702702703	-0.29571134679784	H3K4me3
15.3693693693694	-0.317007967670559	H3K4me3
15.4684684684685	-0.310418624478501	H3K4me3
15.5675675675676	-0.241922337054627	H3K4me3
15.6666666666667	-0.282362773066167	H3K4me3
15.7657657657658	-0.289375136769867	H3K4me3
15.8648648648649	-0.319710073530164	H3K4me3
15.963963963964	-0.317108665585036	H3K4me3
16.0630630630631	-0.339569298736325	H3K4me3
16.1621621621622	-0.31299977258628	H3K4me3
16.2612612612613	-0.308087057046918	H3K4me3
16.3603603603604	-0.285258358036253	H3K4me3
16.4594594594595	-0.253749997906789	H3K4me3
16.5585585585586	-0.244959112339062	H3K4me3
16.6576576576577	-0.257638660883755	H3K4me3
16.7567567567568	-0.233750916164512	H3K4me3
16.8558558558559	-0.234990049243691	H3K4me3
16.954954954955	-0.252437706155534	H3K4me3
17.0540540540541	-0.254744847580231	H3K4me3
17.1531531531532	-0.220341712773718	H3K4me3
17.2522522522523	-0.223434438190941	H3K4me3
17.3513513513514	-0.190349679005039	H3K4me3
17.4504504504505	-0.176503587401088	H3K4me3
17.5495495495496	-0.145828815386422	H3K4me3
17.6486486486487	-0.163863344813939	H3K4me3
17.7477477477477	-0.152688337394465	H3K4me3
17.8468468468469	-0.174053717622583	H3K4me3
17.945945945946	-0.21447810767215	H3K4me3
18.045045045045	-0.18694932128527	H3K4me3
18.1441441441441	-0.184080870674626	H3K4me3
18.2432432432432	-0.182627769816212	H3K4me3
18.3423423423423	-0.150075125384219	H3K4me3
18.4414414414414	-0.201101568874063	H3K4me3
18.5405405405405	-0.211109305472315	H3K4me3
18.6396396396396	-0.165281292190073	H3K4me3
18.7387387387387	-0.159180858120641	H3K4me3
18.8378378378378	-0.109110760423399	H3K4me3
18.9369369369369	-0.0862553288382025	H3K4me3
19.036036036036	-0.0634797672188039	H3K4me3
19.1351351351351	-0.0851339200645755	H3K4me3
19.2342342342342	-0.094846609346416	H3K4me3
19.3333333333333	-0.0793410356752048	H3K4me3
19.4324324324324	-0.0440429095985956	H3K4me3
19.5315315315315	-0.0608865704926718	H3K4me3
19.6306306306306	-0.0949081121648265	H3K4me3
19.7297297297297	-0.0861095171732935	H3K4me3
19.8288288288288	-0.088799354096477	H3K4me3
19.9279279279279	-0.00603072130315194	H3K4me3
20.027027027027	-0.0384361106512822	H3K4me3
20.1261261261261	-0.0737026972300977	H3K4me3
20.2252252252252	-0.107324879131362	H3K4me3
20.3243243243243	-0.110947626149617	H3K4me3
20.4234234234234	-0.118666709459177	H3K4me3
20.5225225225225	-0.173228335292944	H3K4me3
20.6216216216216	-0.151213109358485	H3K4me3
20.7207207207207	-0.168498897410328	H3K4me3
20.8198198198198	-0.157282093112887	H3K4me3
20.9189189189189	-0.128862430858582	H3K4me3
21.018018018018	-0.144637887921178	H3K4me3
21.1171171171171	-0.162755162005048	H3K4me3
21.2162162162162	-0.135279260276409	H3K4me3
21.3153153153153	-0.0819573922583858	H3K4me3
21.4144144144144	-0.0808279666125431	H3K4me3
21.5135135135135	-0.0596362003968978	H3K4me3
21.6126126126126	-0.0499006753067298	H3K4me3
21.7117117117117	-0.0143902812367691	H3K4me3
21.8108108108108	-0.0109164074835804	H3K4me3
21.9099099099099	0.00290645963742823	H3K4me3
22.009009009009	0.00624168450921596	H3K4me3
22.1081081081081	0.0352777110921324	H3K4me3
22.2072072072072	0.0506008343783898	H3K4me3
22.3063063063063	0.0167680932480035	H3K4me3
22.4054054054054	-0.0173437934996879	H3K4me3
22.5045045045045	-0.0379068110442231	H3K4me3
22.6036036036036	-0.0328623129822689	H3K4me3
22.7027027027027	-0.0606985861311508	H3K4me3
22.8018018018018	-0.073267608891592	H3K4me3
22.9009009009009	-0.0815299074357355	H3K4me3
23	-0.0440265715761377	H3K4me3
23.0990990990991	-0.105383957920059	H3K4me3
23.1981981981982	-0.118983003607487	H3K4me3
23.2972972972973	-0.140248541848738	H3K4me3
23.3963963963964	-0.126824252924316	H3K4me3
23.4954954954955	-0.111806416948478	H3K4me3
23.5945945945946	-0.112940703357582	H3K4me3
23.6936936936937	-0.10010199175501	H3K4me3
23.7927927927928	-0.138646200167738	H3K4me3
23.8918918918919	-0.162485368006338	H3K4me3
23.990990990991	-0.231232105539962	H3K4me3
24.0900900900901	-0.200755607544558	H3K4me3
24.1891891891892	-0.241308698212256	H3K4me3
24.2882882882883	-0.305736168561062	H3K4me3
24.3873873873874	-0.321341407825169	H3K4me3
24.4864864864865	-0.333767488377197	H3K4me3
24.5855855855856	-0.308283308196163	H3K4me3
24.6846846846847	-0.348044591002875	H3K4me3
24.7837837837838	-0.315105540699095	H3K4me3
24.8828828828829	-0.332385728359609	H3K4me3
24.981981981982	-0.362334541897443	H3K4me3
25.0810810810811	-0.34292862837948	H3K4me3
25.1801801801802	-0.338474676755966	H3K4me3
25.2792792792793	-0.376912633493333	H3K4me3
25.3783783783784	-0.379825217110094	H3K4me3
25.4774774774775	-0.353658436269015	H3K4me3
25.5765765765766	-0.395078671140867	H3K4me3
25.6756756756757	-0.392302374832491	H3K4me3
25.7747747747748	-0.368303048873484	H3K4me3
25.8738738738739	-0.365097053562932	H3K4me3
25.972972972973	-0.400319396551266	H3K4me3
26.0720720720721	-0.396460963102292	H3K4me3
26.1711711711712	-0.351668704148138	H3K4me3
26.2702702702703	-0.340672542775126	H3K4me3
26.3693693693694	-0.369477712276172	H3K4me3
26.4684684684685	-0.363282057012227	H3K4me3
26.5675675675676	-0.367999024102431	H3K4me3
26.6666666666667	-0.366786616790663	H3K4me3
26.7657657657658	-0.33525140651431	H3K4me3
26.8648648648649	-0.285382104147519	H3K4me3
26.963963963964	-0.25290582998128	H3K4me3
27.0630630630631	-0.23073362512281	H3K4me3
27.1621621621622	-0.250574969345836	H3K4me3
27.2612612612613	-0.225467087065713	H3K4me3
27.3603603603604	-0.204150420000984	H3K4me3
27.4594594594595	-0.180941860982142	H3K4me3
27.5585585585586	-0.194551753064547	H3K4me3
27.6576576576577	-0.191823841487982	H3K4me3
27.7567567567568	-0.229146040844106	H3K4me3
27.8558558558559	-0.261526638573212	H3K4me3
27.954954954955	-0.268032168436843	H3K4me3
28.0540540540541	-0.272600293505344	H3K4me3
28.1531531531532	-0.274708212260517	H3K4me3
28.2522522522523	-0.22616006878968	H3K4me3
28.3513513513514	-0.26834149528834	H3K4me3
28.4504504504505	-0.280684969921507	H3K4me3
28.5495495495496	-0.260986857105516	H3K4me3
28.6486486486487	-0.270090615681091	H3K4me3
28.7477477477478	-0.30649923752663	H3K4me3
28.8468468468469	-0.369885947525607	H3K4me3
28.945945945946	-0.403049693209365	H3K4me3
29.0450450450451	-0.416238700213642	H3K4me3
29.1441441441441	-0.405808068039941	H3K4me3
29.2432432432432	-0.373057720156351	H3K4me3
29.3423423423423	-0.336353223217067	H3K4me3
29.4414414414414	-0.314371647493905	H3K4me3
29.5405405405405	-0.335696344730588	H3K4me3
29.6396396396396	-0.358952297020696	H3K4me3
29.7387387387387	-0.403351820934763	H3K4me3
29.8378378378378	-0.416580756459062	H3K4me3
29.9369369369369	-0.396085175401927	H3K4me3
30.036036036036	-0.386964683114041	H3K4me3
30.1351351351351	-0.398243135404491	H3K4me3
30.2342342342342	-0.397565557123267	H3K4me3
30.3333333333333	-0.378194856237282	H3K4me3
30.4324324324324	-0.384065793767835	H3K4me3
30.5315315315315	-0.40004645370344	H3K4me3
30.6306306306306	-0.405389568369607	H3K4me3
30.7297297297297	-0.409592316994182	H3K4me3
30.8288288288288	-0.372656504691874	H3K4me3
30.9279279279279	-0.331862452469929	H3K4me3
31.027027027027	-0.322210735060106	H3K4me3
31.1261261261261	-0.339191671694171	H3K4me3
31.2252252252252	-0.345830827420985	H3K4me3
31.3243243243243	-0.346079666839341	H3K4me3
31.4234234234234	-0.327042932178526	H3K4me3
31.5225225225225	-0.318268080088852	H3K4me3
31.6216216216216	-0.299958029989665	H3K4me3
31.7207207207207	-0.291486325201199	H3K4me3
31.8198198198198	-0.277706846183247	H3K4me3
31.9189189189189	-0.239831656377301	H3K4me3
32.018018018018	-0.194670609339552	H3K4me3
32.1171171171171	-0.190319098183499	H3K4me3
32.2162162162162	-0.211942605522768	H3K4me3
32.3153153153153	-0.22490059046827	H3K4me3
32.4144144144144	-0.235781885867384	H3K4me3
32.5135135135135	-0.216916432280894	H3K4me3
32.6126126126126	-0.171226165562473	H3K4me3
32.7117117117117	-0.16705144469758	H3K4me3
32.8108108108108	-0.162618283292669	H3K4me3
32.9099099099099	-0.121166398142298	H3K4me3
33.009009009009	-0.125895409339139	H3K4me3
33.1081081081081	-0.111300601434441	H3K4me3
33.2072072072072	-0.0966935611210322	H3K4me3
33.3063063063063	-0.0605172942333448	H3K4me3
33.4054054054054	-0.0461242854853187	H3K4me3
33.5045045045045	-0.014136805637053	H3K4me3
33.6036036036036	0.000844722706186324	H3K4me3
33.7027027027027	-0.0201160996325188	H3K4me3
33.8018018018018	-0.0378718928659802	H3K4me3
33.9009009009009	-0.0551984074303639	H3K4me3
34	-0.0861646410696553	H3K4me3
34.0990990990991	-0.0987689654059307	H3K4me3
34.1981981981982	-0.106079925205443	H3K4me3
34.2972972972973	-0.124110564907863	H3K4me3
34.3963963963964	-0.167736045357101	H3K4me3
34.4954954954955	-0.191291282726378	H3K4me3
34.5945945945946	-0.186007246594275	H3K4me3
34.6936936936937	-0.19149455875539	H3K4me3
34.7927927927928	-0.192881015908812	H3K4me3
34.8918918918919	-0.199425188152127	H3K4me3
34.990990990991	-0.232305299555383	H3K4me3
35.0900900900901	-0.239862144639524	H3K4me3
35.1891891891892	-0.241155286277194	H3K4me3
35.2882882882883	-0.258343331841901	H3K4me3
35.3873873873874	-0.293088027436299	H3K4me3
35.4864864864865	-0.294990403186181	H3K4me3
35.5855855855856	-0.261316086744369	H3K4me3
35.6846846846847	-0.20806191329729	H3K4me3
35.7837837837838	-0.171282419064123	H3K4me3
35.8828828828829	-0.166136063109488	H3K4me3
35.981981981982	-0.149053987793446	H3K4me3
36.0810810810811	-0.150873328585515	H3K4me3
36.1801801801802	-0.149595642406249	H3K4me3
36.2792792792793	-0.166813675416521	H3K4me3
36.3783783783784	-0.178255133988072	H3K4me3
36.4774774774775	-0.182822801208115	H3K4me3
36.5765765765766	-0.178363246413936	H3K4me3
36.6756756756757	-0.144920396131895	H3K4me3
36.7747747747748	-0.116493090146178	H3K4me3
36.8738738738739	-0.0842773258531791	H3K4me3
36.972972972973	-0.0536305328423579	H3K4me3
37.0720720720721	-0.0674401171954459	H3K4me3
37.1711711711712	-0.056290272028852	H3K4me3
37.2702702702703	-0.0644376171496124	H3K4me3
37.3693693693694	-0.0580880221333145	H3K4me3
37.4684684684685	-0.0841247959382976	H3K4me3
37.5675675675676	-0.0502574659609215	H3K4me3
37.6666666666667	-0.0399149084104605	H3K4me3
37.7657657657658	-0.0401296289902693	H3K4me3
37.8648648648649	-0.0231161923682576	H3K4me3
37.963963963964	-0.0174048971926716	H3K4me3
38.0630630630631	-0.0204244790476406	H3K4me3
38.1621621621622	0.0077397405061855	H3K4me3
38.2612612612613	-0.00351380135298791	H3K4me3
38.3603603603604	-0.0118237992828065	H3K4me3
38.4594594594595	-0.0684908526199852	H3K4me3
38.5585585585586	-0.10075553733903	H3K4me3
38.6576576576577	-0.127561526322791	H3K4me3
38.7567567567568	-0.134511648120581	H3K4me3
38.8558558558559	-0.130707195957071	H3K4me3
38.954954954955	-0.117305816124992	H3K4me3
39.0540540540541	-0.153953949257679	H3K4me3
39.1531531531532	-0.173424581731469	H3K4me3
39.2522522522523	-0.211365112119595	H3K4me3
39.3513513513514	-0.235020340855339	H3K4me3
39.4504504504505	-0.224440711455003	H3K4me3
39.5495495495496	-0.194429740882406	H3K4me3
39.6486486486486	-0.214838258299289	H3K4me3
39.7477477477477	-0.201997166876601	H3K4me3
39.8468468468468	-0.202740805176567	H3K4me3
39.9459459459459	-0.160834339431495	H3K4me3
40.045045045045	-0.107733833898996	H3K4me3
40.1441441441441	-0.087045001288245	H3K4me3
40.2432432432432	-0.0712599032862809	H3K4me3
40.3423423423423	-0.0538426818019953	H3K4me3
40.4414414414414	-0.0255761044114756	H3K4me3
40.5405405405405	-0.00156823731329925	H3K4me3
40.6396396396396	-0.010982483685689	H3K4me3
40.7387387387387	-0.00183366841942502	H3K4me3
40.8378378378378	0.0144563086078967	H3K4me3
40.9369369369369	0.0330156603539582	H3K4me3
41.036036036036	0.0449840668062452	H3K4me3
41.1351351351351	0.0531663795847482	H3K4me3
41.2342342342342	0.0700593609522178	H3K4me3
41.3333333333333	0.113358477276045	H3K4me3
41.4324324324324	0.126663658725619	H3K4me3
41.5315315315315	0.141530984774214	H3K4me3
41.6306306306306	0.136719759839746	H3K4me3
41.7297297297297	0.138128831019831	H3K4me3
41.8288288288288	0.118771010834808	H3K4me3
41.9279279279279	0.13567299048685	H3K4me3
42.027027027027	0.176793018519063	H3K4me3
42.1261261261261	0.227012314422293	H3K4me3
42.2252252252252	0.271110328852273	H3K4me3
42.3243243243243	0.281401635549524	H3K4me3
42.4234234234234	0.279671843037082	H3K4me3
42.5225225225225	0.307818548680518	H3K4me3
42.6216216216216	0.329569751815312	H3K4me3
42.7207207207207	0.33948400495092	H3K4me3
42.8198198198198	0.354003753070635	H3K4me3
42.9189189189189	0.359656773283283	H3K4me3
43.018018018018	0.342893643864482	H3K4me3
43.1171171171171	0.375185637574341	H3K4me3
43.2162162162162	0.401400421516751	H3K4me3
43.3153153153153	0.435561283029681	H3K4me3
43.4144144144144	0.443602939678861	H3K4me3
43.5135135135135	0.443287777340015	H3K4me3
43.6126126126126	0.447031274212036	H3K4me3
43.7117117117117	0.471588128396816	H3K4me3
43.8108108108108	0.499360157681646	H3K4me3
43.9099099099099	0.536736391903588	H3K4me3
44.009009009009	0.563481562065209	H3K4me3
44.1081081081081	0.588141614391341	H3K4me3
44.2072072072072	0.609537235713898	H3K4me3
44.3063063063063	0.623794521616506	H3K4me3
44.4054054054054	0.660338408060342	H3K4me3
44.5045045045045	0.699216811663981	H3K4me3
44.6036036036036	0.729673124860358	H3K4me3
44.7027027027027	0.76261035542658	H3K4me3
44.8018018018018	0.794749509222954	H3K4me3
44.9009009009009	0.834269427999418	H3K4me3
45	0.868406441914306	H3K4me3
45.0990990990991	0.904615330126009	H3K4me3
45.1981981981982	0.933141035578809	H3K4me3
45.2972972972973	0.953998486236712	H3K4me3
45.3963963963964	0.969411972630587	H3K4me3
45.4954954954955	0.981547593965739	H3K4me3
45.5945945945946	1.00410961709471	H3K4me3
45.6936936936937	1.02739315303898	H3K4me3
45.7927927927928	1.05118617269632	H3K4me3
45.8918918918919	1.07796378943297	H3K4me3
45.990990990991	1.10247468668121	H3K4me3
46.0900900900901	1.11193025906174	H3K4me3
46.1891891891892	1.12709059787185	H3K4me3
46.2882882882883	1.13908921301126	H3K4me3
46.3873873873874	1.15347199581113	H3K4me3
46.4864864864865	1.16408016894951	H3K4me3
46.5855855855856	1.17245434919158	H3K4me3
46.6846846846847	1.18885281357099	H3K4me3
46.7837837837838	1.20473220270994	H3K4me3
46.8828828828829	1.21659156217266	H3K4me3
46.981981981982	1.22005651174308	H3K4me3
47.0810810810811	1.23018482299885	H3K4me3
47.1801801801802	1.24012470811311	H3K4me3
47.2792792792793	1.24730688352669	H3K4me3
47.3783783783784	1.25358171472753	H3K4me3
47.4774774774775	1.26279304025905	H3K4me3
47.5765765765766	1.27041574057788	H3K4me3
47.6756756756757	1.27999998771938	H3K4me3
47.7747747747748	1.29138430488662	H3K4me3
47.8738738738739	1.29045284878986	H3K4me3
47.972972972973	1.28800575079994	H3K4me3
48.0720720720721	1.29554083210224	H3K4me3
48.1711711711712	1.30443165096893	H3K4me3
48.2702702702703	1.30454344699989	H3K4me3
48.3693693693694	1.30048291859921	H3K4me3
48.4684684684685	1.29961339106597	H3K4me3
48.5675675675676	1.29269299748999	H3K4me3
48.6666666666667	1.29401428821507	H3K4me3
48.7657657657658	1.28972497832698	H3K4me3
48.8648648648649	1.28634169717039	H3K4me3
48.963963963964	1.28237476738206	H3K4me3
49.0630630630631	1.27908491085069	H3K4me3
49.1621621621622	1.27512374058123	H3K4me3
49.2612612612613	1.28434972036704	H3K4me3
49.3603603603604	1.29068408125538	H3K4me3
49.4594594594595	1.29031601243616	H3K4me3
49.5585585585586	1.2860269224602	H3K4me3
49.6576576576577	1.28544992234864	H3K4me3
49.7567567567568	1.28631343278323	H3K4me3
49.8558558558559	1.28980226746458	H3K4me3
49.954954954955	1.29476166613663	H3K4me3
50.0540540540541	1.31530555252504	H3K4me3
50.1531531531532	1.31936367862777	H3K4me3
50.2522522522523	1.33491512471458	H3K4me3
50.3513513513514	1.33909752132024	H3K4me3
50.4504504504505	1.34211104293727	H3K4me3
50.5495495495496	1.35190734396776	H3K4me3
50.6486486486487	1.36064418474471	H3K4me3
50.7477477477478	1.35690721631779	H3K4me3
50.8468468468469	1.35978332537185	H3K4me3
50.945945945946	1.36929969677736	H3K4me3
51.045045045045	1.37505811795189	H3K4me3
51.1441441441442	1.36956857545517	H3K4me3
51.2432432432432	1.36977723196416	H3K4me3
51.3423423423424	1.37073378248233	H3K4me3
51.4414414414414	1.36645039232109	H3K4me3
51.5405405405405	1.36570267615834	H3K4me3
51.6396396396397	1.36775486224507	H3K4me3
51.7387387387387	1.35845588453296	H3K4me3
51.8378378378379	1.35366532778296	H3K4me3
51.9369369369369	1.34940486867925	H3K4me3
52.036036036036	1.3456335896885	H3K4me3
52.1351351351351	1.34456425258405	H3K4me3
52.2342342342342	1.33619656166091	H3K4me3
52.3333333333333	1.33602286785753	H3K4me3
52.4324324324324	1.33212592005969	H3K4me3
52.5315315315315	1.32659468042006	H3K4me3
52.6306306306306	1.32707628254851	H3K4me3
52.7297297297297	1.32858823875366	H3K4me3
52.8288288288288	1.33066555925348	H3K4me3
52.9279279279279	1.32726073955552	H3K4me3
53.027027027027	1.31846358399779	H3K4me3
53.1261261261261	1.31641698638441	H3K4me3
53.2252252252252	1.31836189503356	H3K4me3
53.3243243243243	1.31602258403743	H3K4me3
53.4234234234234	1.31357888543362	H3K4me3
53.5225225225225	1.30663491586828	H3K4me3
53.6216216216216	1.30011882733371	H3K4me3
53.7207207207207	1.29592791411783	H3K4me3
53.8198198198198	1.28620224700128	H3K4me3
53.9189189189189	1.28468000581955	H3K4me3
54.018018018018	1.27809275598795	H3K4me3
54.1171171171171	1.27121375198901	H3K4me3
54.2162162162162	1.26172180378728	H3K4me3
54.3153153153153	1.25825224180569	H3K4me3
54.4144144144144	1.26027997627517	H3K4me3
54.5135135135135	1.25514732466278	H3K4me3
54.6126126126126	1.24276686315019	H3K4me3
54.7117117117117	1.22689234271622	H3K4me3
54.8108108108108	1.22781634078175	H3K4me3
54.9099099099099	1.22269038456904	H3K4me3
55.009009009009	1.20576528194509	H3K4me3
55.1081081081081	1.19213483070711	H3K4me3
55.2072072072072	1.180741453725	H3K4me3
55.3063063063063	1.16261362730525	H3K4me3
55.4054054054054	1.15811734995727	H3K4me3
55.5045045045045	1.14876022593541	H3K4me3
55.6036036036036	1.12825650434011	H3K4me3
55.7027027027027	1.11509791373599	H3K4me3
55.8018018018018	1.09647506174351	H3K4me3
55.9009009009009	1.08196173462344	H3K4me3
56	1.06172655314411	H3K4me3
56.0990990990991	1.03786762507471	H3K4me3
56.1981981981982	1.01211665595267	H3K4me3
56.2972972972973	0.990377350201924	H3K4me3
56.3963963963964	0.967034134620352	H3K4me3
56.4954954954955	0.955569836713318	H3K4me3
56.5945945945946	0.9353746490643	H3K4me3
56.6936936936937	0.914885209542128	H3K4me3
56.7927927927928	0.90227077950565	H3K4me3
56.8918918918919	0.875332781068918	H3K4me3
56.990990990991	0.860324408033491	H3K4me3
57.0900900900901	0.832028184880109	H3K4me3
57.1891891891892	0.817722790930177	H3K4me3
57.2882882882883	0.79507289439797	H3K4me3
57.3873873873874	0.774318196773009	H3K4me3
57.4864864864865	0.754780667288812	H3K4me3
57.5855855855856	0.74248486953093	H3K4me3
57.6846846846847	0.729945105889749	H3K4me3
57.7837837837838	0.683040361487641	H3K4me3
57.8828828828829	0.649275905067869	H3K4me3
57.981981981982	0.625880767692993	H3K4me3
58.0810810810811	0.59026003594866	H3K4me3
58.1801801801802	0.561034611956828	H3K4me3
58.2792792792793	0.522554971438562	H3K4me3
58.3783783783784	0.481982874435218	H3K4me3
58.4774774774775	0.447005938583059	H3K4me3
58.5765765765766	0.420206015527954	H3K4me3
58.6756756756757	0.396666022965311	H3K4me3
58.7747747747748	0.372130675441201	H3K4me3
58.8738738738739	0.357063963673983	H3K4me3
58.972972972973	0.336824673638989	H3K4me3
59.0720720720721	0.285171709158254	H3K4me3
59.1711711711712	0.268262512722374	H3K4me3
59.2702702702703	0.248950075877205	H3K4me3
59.3693693693694	0.24409145545626	H3K4me3
59.4684684684685	0.231459204245378	H3K4me3
59.5675675675676	0.21417689798876	H3K4me3
59.6666666666667	0.193492407530889	H3K4me3
59.7657657657658	0.169665044126404	H3K4me3
59.8648648648649	0.142346532509562	H3K4me3
59.963963963964	0.127012792922122	H3K4me3
60.0630630630631	0.122556550696691	H3K4me3
60.1621621621622	0.0788484857964996	H3K4me3
60.2612612612613	0.0606235232562766	H3K4me3
60.3603603603604	0.0162863945906211	H3K4me3
60.4594594594595	-0.0116438880716722	H3K4me3
60.5585585585586	-0.0235205990550833	H3K4me3
60.6576576576577	-0.04175056699155	H3K4me3
60.7567567567568	-0.0597642711365404	H3K4me3
60.8558558558559	-0.100767583751038	H3K4me3
60.954954954955	-0.125360823052897	H3K4me3
61.0540540540541	-0.144986244133484	H3K4me3
61.1531531531532	-0.16742727885427	H3K4me3
61.2522522522523	-0.183365836235256	H3K4me3
61.3513513513514	-0.211694370055061	H3K4me3
61.4504504504505	-0.230478741415866	H3K4me3
61.5495495495496	-0.232794004579907	H3K4me3
61.6486486486487	-0.234304408163993	H3K4me3
61.7477477477478	-0.249161000368299	H3K4me3
61.8468468468469	-0.249902458327785	H3K4me3
61.9459459459459	-0.259340738649145	H3K4me3
62.0450450450451	-0.266320161831235	H3K4me3
62.1441441441441	-0.284585957047775	H3K4me3
62.2432432432433	-0.26644741792011	H3K4me3
62.3423423423424	-0.250321438268119	H3K4me3
62.4414414414414	-0.265800111065169	H3K4me3
62.5405405405406	-0.252092376879804	H3K4me3
62.6396396396396	-0.240810091686393	H3K4me3
62.7387387387388	-0.253357718833992	H3K4me3
62.8378378378378	-0.260435741977408	H3K4me3
62.9369369369369	-0.272457920874158	H3K4me3
63.036036036036	-0.287223275342397	H3K4me3
63.1351351351351	-0.270711260036802	H3K4me3
63.2342342342342	-0.293824739765393	H3K4me3
63.3333333333333	-0.293167180534954	H3K4me3
63.4324324324324	-0.312570147543572	H3K4me3
63.5315315315315	-0.303819629668961	H3K4me3
63.6306306306306	-0.317751595643749	H3K4me3
63.7297297297297	-0.326719950882096	H3K4me3
63.8288288288288	-0.305851678768497	H3K4me3
63.9279279279279	-0.304251694871195	H3K4me3
64.027027027027	-0.316934372020133	H3K4me3
64.1261261261261	-0.338951019959952	H3K4me3
64.2252252252252	-0.351618152980832	H3K4me3
64.3243243243243	-0.36340416639512	H3K4me3
64.4234234234234	-0.383067403048258	H3K4me3
64.5225225225225	-0.389531363605059	H3K4me3
64.6216216216216	-0.384198176743284	H3K4me3
64.7207207207207	-0.368612815589937	H3K4me3
64.8198198198198	-0.392216496431402	H3K4me3
64.9189189189189	-0.401361085933159	H3K4me3
65.018018018018	-0.387469204456155	H3K4me3
65.1171171171171	-0.344417383083658	H3K4me3
65.2162162162162	-0.361069050465106	H3K4me3
65.3153153153153	-0.427510935037658	H3K4me3
65.4144144144144	-0.423351008441587	H3K4me3
65.5135135135135	-0.431886819855119	H3K4me3
65.6126126126126	-0.420345749911013	H3K4me3
65.7117117117117	-0.408166190001107	H3K4me3
65.8108108108108	-0.383515143933148	H3K4me3
65.9099099099099	-0.37351259583935	H3K4me3
66.009009009009	-0.34165969758216	H3K4me3
66.1081081081081	-0.347194337723652	H3K4me3
66.2072072072072	-0.368060887184565	H3K4me3
66.3063063063063	-0.371406259009731	H3K4me3
66.4054054054054	-0.316170733731818	H3K4me3
66.5045045045045	-0.280977694440664	H3K4me3
66.6036036036036	-0.280358244950078	H3K4me3
66.7027027027027	-0.317875861356464	H3K4me3
66.8018018018018	-0.306055090015842	H3K4me3
66.9009009009009	-0.312841176186442	H3K4me3
67	-0.296234342310404	H3K4me3
67.0990990990991	-0.286810800670564	H3K4me3
67.1981981981982	-0.258747801647155	H3K4me3
67.2972972972973	-0.259554427711972	H3K4me3
67.3963963963964	-0.238596028515311	H3K4me3
67.4954954954955	-0.27130292518761	H3K4me3
67.5945945945946	-0.324440993081754	H3K4me3
67.6936936936937	-0.349174243102283	H3K4me3
67.7927927927928	-0.34915398731589	H3K4me3
67.8918918918919	-0.347412136460436	H3K4me3
67.990990990991	-0.367361602578414	H3K4me3
68.0900900900901	-0.375996916104571	H3K4me3
68.1891891891892	-0.359030672865393	H3K4me3
68.2882882882883	-0.341977360385801	H3K4me3
68.3873873873874	-0.36103095380751	H3K4me3
68.4864864864865	-0.387307308410465	H3K4me3
68.5855855855856	-0.405580095637398	H3K4me3
68.6846846846847	-0.388952941876177	H3K4me3
68.7837837837838	-0.382415841245438	H3K4me3
68.8828828828829	-0.398119753115118	H3K4me3
68.981981981982	-0.456789632427347	H3K4me3
69.0810810810811	-0.475192261839001	H3K4me3
69.1801801801802	-0.450469217947835	H3K4me3
69.2792792792793	-0.415871624578805	H3K4me3
69.3783783783784	-0.460358794829017	H3K4me3
69.4774774774775	-0.483090949543842	H3K4me3
69.5765765765766	-0.51792366449067	H3K4me3
69.6756756756757	-0.514804799524128	H3K4me3
69.7747747747748	-0.468120140379689	H3K4me3
69.8738738738739	-0.431205924256053	H3K4me3
69.972972972973	-0.418741581146151	H3K4me3
70.0720720720721	-0.421026621412804	H3K4me3
70.1711711711712	-0.439672927694155	H3K4me3
70.2702702702703	-0.48942791386513	H3K4me3
70.3693693693694	-0.476685203748294	H3K4me3
70.4684684684685	-0.436632786950297	H3K4me3
70.5675675675676	-0.404871064756345	H3K4me3
70.6666666666667	-0.408593875444683	H3K4me3
70.7657657657658	-0.435949728152134	H3K4me3
70.8648648648649	-0.422003384071075	H3K4me3
70.963963963964	-0.409862879904987	H3K4me3
71.0630630630631	-0.392268365390997	H3K4me3
71.1621621621622	-0.383789856457864	H3K4me3
71.2612612612613	-0.424375076626854	H3K4me3
71.3603603603604	-0.401435661376698	H3K4me3
71.4594594594595	-0.378670828607668	H3K4me3
71.5585585585586	-0.383004150685986	H3K4me3
71.6576576576577	-0.408824749915929	H3K4me3
71.7567567567568	-0.432358750931955	H3K4me3
71.8558558558559	-0.45914885590791	H3K4me3
71.954954954955	-0.417166927082888	H3K4me3
72.0540540540541	-0.387193433203826	H3K4me3
72.1531531531532	-0.393717549783494	H3K4me3
72.2522522522523	-0.46013531697854	H3K4me3
72.3513513513514	-0.480322633731631	H3K4me3
72.4504504504505	-0.50460526073182	H3K4me3
72.5495495495496	-0.49392638266496	H3K4me3
72.6486486486487	-0.520490434496925	H3K4me3
72.7477477477478	-0.536830831390125	H3K4me3
72.8468468468468	-0.600309086135411	H3K4me3
72.945945945946	-0.608332770875867	H3K4me3
73.0450450450451	-0.582763014750658	H3K4me3
73.1441441441442	-0.598603026605821	H3K4me3
73.2432432432433	-0.578157713337693	H3K4me3
73.3423423423424	-0.532930485294755	H3K4me3
73.4414414414415	-0.545921160118576	H3K4me3
73.5405405405406	-0.567140666249734	H3K4me3
73.6396396396397	-0.589856189657372	H3K4me3
73.7387387387388	-0.601351190056479	H3K4me3
73.8378378378378	-0.622348972851097	H3K4me3
73.9369369369369	-0.683182279491154	H3K4me3
74.036036036036	-0.712968509389586	H3K4me3
74.1351351351351	-0.726096925001083	H3K4me3
74.2342342342342	-0.743643356614144	H3K4me3
74.3333333333333	-0.731015421515202	H3K4me3
74.4324324324324	-0.761082389838224	H3K4me3
74.5315315315315	-0.803468378832924	H3K4me3
74.6306306306306	-0.817335000309361	H3K4me3
74.7297297297297	-0.754269505318811	H3K4me3
74.8288288288288	-0.786847489809844	H3K4me3
74.9279279279279	-0.813979775922459	H3K4me3
75.027027027027	-0.827617810804514	H3K4me3
75.1261261261261	-0.814304458482496	H3K4me3
75.2252252252252	-0.741409320750985	H3K4me3
75.3243243243243	-0.708429694114084	H3K4me3
75.4234234234234	-0.652083617801375	H3K4me3
75.5225225225225	-0.673015834795848	H3K4me3
75.6216216216216	-0.633730151794905	H3K4me3
75.7207207207207	-0.607942021866508	H3K4me3
75.8198198198198	-0.612672265396795	H3K4me3
75.9189189189189	-0.613228257354576	H3K4me3
76.018018018018	-0.635340047026396	H3K4me3
76.1171171171171	-0.650019818986456	H3K4me3
76.2162162162162	-0.672240109999133	H3K4me3
76.3153153153153	-0.665631083988569	H3K4me3
76.4144144144144	-0.639983015951817	H3K4me3
76.5135135135135	-0.646782957483104	H3K4me3
76.6126126126126	-0.626759539945447	H3K4me3
76.7117117117117	-0.625937687340885	H3K4me3
76.8108108108108	-0.646883183118468	H3K4me3
76.9099099099099	-0.622625327088161	H3K4me3
77.009009009009	-0.578995168620542	H3K4me3
77.1081081081081	-0.521663966436092	H3K4me3
77.2072072072072	-0.502707929958333	H3K4me3
77.3063063063063	-0.50178374750769	H3K4me3
77.4054054054054	-0.543225050558101	H3K4me3
77.5045045045045	-0.561808560005552	H3K4me3
77.6036036036036	-0.544312077171088	H3K4me3
77.7027027027027	-0.570937475176564	H3K4me3
77.8018018018018	-0.559358365258259	H3K4me3
77.9009009009009	-0.522410794183443	H3K4me3
78	-0.497329806845116	H3K4me3
78.0990990990991	-0.476644503909351	H3K4me3
78.1981981981982	-0.481957858348455	H3K4me3
78.2972972972973	-0.50413717093125	H3K4me3
78.3963963963964	-0.504437663079195	H3K4me3
78.4954954954955	-0.492944487637385	H3K4me3
78.5945945945946	-0.526430240628223	H3K4me3
78.6936936936937	-0.501726274150817	H3K4me3
78.7927927927928	-0.552034099118033	H3K4me3
78.8918918918919	-0.519561477054218	H3K4me3
78.990990990991	-0.443306407568678	H3K4me3
79.0900900900901	-0.393360484194132	H3K4me3
79.1891891891892	-0.368433462838848	H3K4me3
79.2882882882883	-0.347707808235251	H3K4me3
79.3873873873874	-0.367320879315216	H3K4me3
79.4864864864865	-0.352170929427726	H3K4me3
79.5855855855856	-0.347651605412034	H3K4me3
79.6846846846847	-0.356976939899581	H3K4me3
79.7837837837838	-0.398117745167697	H3K4me3
79.8828828828829	-0.396879464589496	H3K4me3
79.981981981982	-0.408340143918304	H3K4me3
80.0810810810811	-0.389150835985042	H3K4me3
80.1801801801802	-0.372083731636422	H3K4me3
80.2792792792793	-0.374675416582311	H3K4me3
80.3783783783784	-0.347928728759605	H3K4me3
80.4774774774775	-0.346166683147539	H3K4me3
80.5765765765766	-0.380519349452642	H3K4me3
80.6756756756757	-0.368975800172366	H3K4me3
80.7747747747748	-0.388848302563238	H3K4me3
80.8738738738739	-0.431659892447946	H3K4me3
80.972972972973	-0.449090394690928	H3K4me3
81.0720720720721	-0.472237339311632	H3K4me3
81.1711711711712	-0.455581262704927	H3K4me3
81.2702702702703	-0.415927972863878	H3K4me3
81.3693693693694	-0.41868924596922	H3K4me3
81.4684684684685	-0.468885638992737	H3K4me3
81.5675675675676	-0.494946592430209	H3K4me3
81.6666666666667	-0.510778589564766	H3K4me3
81.7657657657658	-0.467756587813451	H3K4me3
81.8648648648649	-0.461105994980073	H3K4me3
81.963963963964	-0.502160756904282	H3K4me3
82.0630630630631	-0.546179132009949	H3K4me3
82.1621621621622	-0.567354032015121	H3K4me3
82.2612612612613	-0.537036458980968	H3K4me3
82.3603603603604	-0.504769414911527	H3K4me3
82.4594594594595	-0.5057861550912	H3K4me3
82.5585585585586	-0.497195208597813	H3K4me3
82.6576576576577	-0.502121698098981	H3K4me3
82.7567567567568	-0.468032548416921	H3K4me3
82.8558558558559	-0.489400440333338	H3K4me3
82.954954954955	-0.510133379138721	H3K4me3
83.0540540540541	-0.513672450851651	H3K4me3
83.1531531531532	-0.530544111815835	H3K4me3
83.2522522522523	-0.502913032109411	H3K4me3
83.3513513513514	-0.493955829299878	H3K4me3
83.4504504504505	-0.46633041979805	H3K4me3
83.5495495495496	-0.391613546887669	H3K4me3
83.6486486486487	-0.377567980504923	H3K4me3
83.7477477477478	-0.375312669395198	H3K4me3
83.8468468468468	-0.379299055466705	H3K4me3
83.945945945946	-0.390056922780798	H3K4me3
84.0450450450451	-0.394525209423006	H3K4me3
84.1441441441442	-0.393149483450194	H3K4me3
84.2432432432432	-0.393730975441905	H3K4me3
84.3423423423424	-0.378222347396803	H3K4me3
84.4414414414415	-0.28536798727667	H3K4me3
84.5405405405406	-0.242730635851889	H3K4me3
84.6396396396396	-0.192907137683014	H3K4me3
84.7387387387388	-0.182221434292268	H3K4me3
84.8378378378378	-0.245646769968434	H3K4me3
84.9369369369369	-0.245513966324684	H3K4me3
85.036036036036	-0.204535543344326	H3K4me3
85.1351351351351	-0.212623651188534	H3K4me3
85.2342342342342	-0.257689185270636	H3K4me3
85.3333333333333	-0.28495994228715	H3K4me3
85.4324324324325	-0.268078222894403	H3K4me3
85.5315315315315	-0.250289428340785	H3K4me3
85.6306306306306	-0.236770108225035	H3K4me3
85.7297297297297	-0.229003381150754	H3K4me3
85.8288288288288	-0.241993489686642	H3K4me3
85.9279279279279	-0.253139716790053	H3K4me3
86.027027027027	-0.26556710307396	H3K4me3
86.1261261261261	-0.286955718652236	H3K4me3
86.2252252252252	-0.308408404388922	H3K4me3
86.3243243243243	-0.284593475287756	H3K4me3
86.4234234234234	-0.280397557468811	H3K4me3
86.5225225225225	-0.33685391525685	H3K4me3
86.6216216216216	-0.332053168449008	H3K4me3
86.7207207207207	-0.325393284872431	H3K4me3
86.8198198198198	-0.305874229136382	H3K4me3
86.9189189189189	-0.292659459353736	H3K4me3
87.018018018018	-0.271946203949504	H3K4me3
87.1171171171171	-0.241388773894067	H3K4me3
87.2162162162162	-0.26652579639135	H3K4me3
87.3153153153153	-0.237350893469592	H3K4me3
87.4144144144144	-0.261014437889332	H3K4me3
87.5135135135135	-0.264303959852451	H3K4me3
87.6126126126126	-0.275863571033345	H3K4me3
87.7117117117117	-0.258559752033071	H3K4me3
87.8108108108108	-0.171236348791144	H3K4me3
87.9099099099099	-0.182336408901839	H3K4me3
88.009009009009	-0.204494942333576	H3K4me3
88.1081081081081	-0.211477090555108	H3K4me3
88.2072072072072	-0.195722717837366	H3K4me3
88.3063063063063	-0.220201322301771	H3K4me3
88.4054054054054	-0.25398368928057	H3K4me3
88.5045045045045	-0.265834471548179	H3K4me3
88.6036036036036	-0.262885518266026	H3K4me3
88.7027027027027	-0.247027786336208	H3K4me3
88.8018018018018	-0.273609007590599	H3K4me3
88.9009009009009	-0.240673595595112	H3K4me3
89	-0.297156795531443	H3K4me3
89.0990990990991	-0.291547682027787	H3K4me3
89.1981981981982	-0.226648672059874	H3K4me3
89.2972972972973	-0.267291888489944	H3K4me3
89.3963963963964	-0.276776615260317	H3K4me3
89.4954954954955	-0.241473347603936	H3K4me3
89.5945945945946	-0.18893933182205	H3K4me3
89.6936936936937	-0.150946368385222	H3K4me3
89.7927927927928	-0.12661627842455	H3K4me3
89.8918918918919	-0.117293358861304	H3K4me3
89.990990990991	-0.0967095181002669	H3K4me3
90.0900900900901	-0.131786709712972	H3K4me3
90.1891891891892	-0.126716060425867	H3K4me3
90.2882882882883	-0.0932246719728546	H3K4me3
90.3873873873874	-0.0810966156177672	H3K4me3
90.4864864864865	-0.0189537308694715	H3K4me3
90.5855855855856	-0.0549480195187064	H3K4me3
90.6846846846847	-0.121735926961486	H3K4me3
90.7837837837838	-0.118285456512023	H3K4me3
90.8828828828829	-0.100229671945634	H3K4me3
90.981981981982	-0.109250680415964	H3K4me3
91.0810810810811	-0.162980560963944	H3K4me3
91.1801801801802	-0.201964541230764	H3K4me3
91.2792792792793	-0.175548328014935	H3K4me3
91.3783783783784	-0.153308950427423	H3K4me3
91.4774774774775	-0.211158477454567	H3K4me3
91.5765765765766	-0.261009521163295	H3K4me3
91.6756756756757	-0.276277176154295	H3K4me3
91.7747747747748	-0.272793792894697	H3K4me3
91.8738738738739	-0.250998257368514	H3K4me3
91.972972972973	-0.222747737646561	H3K4me3
92.0720720720721	-0.183406609276712	H3K4me3
92.1711711711712	-0.153830143544163	H3K4me3
92.2702702702703	-0.126727850642934	H3K4me3
92.3693693693694	-0.157546768591066	H3K4me3
92.4684684684685	-0.156833967898198	H3K4me3
92.5675675675676	-0.163727873582411	H3K4me3
92.6666666666667	-0.213315338094486	H3K4me3
92.7657657657658	-0.259241576118384	H3K4me3
92.8648648648649	-0.22195709591084	H3K4me3
92.963963963964	-0.164246546678581	H3K4me3
93.0630630630631	-0.102787813084766	H3K4me3
93.1621621621622	-0.048944568220184	H3K4me3
93.2612612612613	-0.0575870552809681	H3K4me3
93.3603603603604	-0.106568338411256	H3K4me3
93.4594594594595	-0.117186033012333	H3K4me3
93.5585585585586	-0.118339346352945	H3K4me3
93.6576576576577	-0.170016491518697	H3K4me3
93.7567567567568	-0.20039484666942	H3K4me3
93.8558558558559	-0.199806832070976	H3K4me3
93.954954954955	-0.163167930854579	H3K4me3
94.0540540540541	-0.170080797862096	H3K4me3
94.1531531531532	-0.119184331189267	H3K4me3
94.2522522522522	-0.104242644109415	H3K4me3
94.3513513513514	-0.0989710398370107	H3K4me3
94.4504504504505	-0.0553123066009843	H3K4me3
94.5495495495495	0.00316573741302518	H3K4me3
94.6486486486486	0.0475514431184505	H3K4me3
94.7477477477478	0.0985288511096843	H3K4me3
94.8468468468469	0.109533954291983	H3K4me3
94.945945945946	0.0431102161607502	H3K4me3
95.045045045045	-0.00132641291790622	H3K4me3
95.1441441441442	-0.00643456345933287	H3K4me3
95.2432432432432	-0.0365728074483853	H3K4me3
95.3423423423424	-0.0437624599311153	H3K4me3
95.4414414414414	-0.0448100120155953	H3K4me3
95.5405405405405	-0.0137376345327156	H3K4me3
95.6396396396396	-0.00649901148530933	H3K4me3
95.7387387387388	0.00087734820965502	H3K4me3
95.8378378378378	-0.0314833914715943	H3K4me3
95.9369369369369	-0.0578378824481902	H3K4me3
96.036036036036	-0.128827893439709	H3K4me3
96.1351351351351	-0.228395320324322	H3K4me3
96.2342342342343	-0.225525978981807	H3K4me3
96.3333333333333	-0.187623756382745	H3K4me3
96.4324324324324	-0.194654944186184	H3K4me3
96.5315315315315	-0.241822396292809	H3K4me3
96.6306306306306	-0.235813244762124	H3K4me3
96.7297297297297	-0.241374044257459	H3K4me3
96.8288288288288	-0.219092597627456	H3K4me3
96.9279279279279	-0.240370101632847	H3K4me3
97.027027027027	-0.246109474187404	H3K4me3
97.1261261261261	-0.27104754506932	H3K4me3
97.2252252252252	-0.260810654080783	H3K4me3
97.3243243243243	-0.251000418732349	H3K4me3
97.4234234234234	-0.270474534314465	H3K4me3
97.5225225225225	-0.258875207578907	H3K4me3
97.6216216216216	-0.254179706049976	H3K4me3
97.7207207207207	-0.256775256894544	H3K4me3
97.8198198198198	-0.256474369897126	H3K4me3
97.9189189189189	-0.181481429282585	H3K4me3
98.018018018018	-0.116694046364371	H3K4me3
98.1171171171171	-0.0750941688914959	H3K4me3
98.2162162162162	-0.0578449806224131	H3K4me3
98.3153153153153	-0.0343344050040344	H3K4me3
98.4144144144144	-0.0387383181645092	H3K4me3
98.5135135135135	0.00125644059698124	H3K4me3
98.6126126126126	0.0392062837054351	H3K4me3
98.7117117117117	0.0367552010638217	H3K4me3
98.8108108108108	0.0399693935925851	H3K4me3
98.9099099099099	-0.0173114011225872	H3K4me3
99.009009009009	-0.0135448266469246	H3K4me3
99.1081081081081	0.0170697781044825	H3K4me3
99.2072072072072	0.0461349145443973	H3K4me3
99.3063063063063	0.0252300114666057	H3K4me3
99.4054054054054	0.0174382397662561	H3K4me3
99.5045045045045	0.0643585782677152	H3K4me3
99.6036036036036	0.0803855539906293	H3K4me3
99.7027027027027	0.0796597435243723	H3K4me3
99.8018018018018	0.0410698917303914	H3K4me3
99.9009009009009	0.0431094024533169	H3K4me3
100	0.00051406865190708	H3K4me3
1	-0.0600088589983957	H3K9ac
1.0990990990991	-0.0724312722216479	H3K9ac
1.1981981981982	-0.0818824511196324	H3K9ac
1.2972972972973	-0.0979583274364347	H3K9ac
1.3963963963964	-0.0930666342123782	H3K9ac
1.4954954954955	-0.066632864107436	H3K9ac
1.59459459459459	-0.0422180959666375	H3K9ac
1.69369369369369	-0.0101606840315976	H3K9ac
1.79279279279279	-0.016180116151605	H3K9ac
1.89189189189189	-0.0358222810891943	H3K9ac
1.99099099099099	-0.0121357760695327	H3K9ac
2.09009009009009	-0.00408098070201389	H3K9ac
2.18918918918919	-0.0541691928117776	H3K9ac
2.28828828828829	-0.0613151808481183	H3K9ac
2.38738738738739	-0.0614612267401565	H3K9ac
2.48648648648649	-0.0923878904377523	H3K9ac
2.58558558558559	-0.0596178716819532	H3K9ac
2.68468468468469	-0.04163956082112	H3K9ac
2.78378378378378	0.00504223684287869	H3K9ac
2.88288288288288	-0.0184331160693567	H3K9ac
2.98198198198198	-0.0498941200326076	H3K9ac
3.08108108108108	-0.0595110560721084	H3K9ac
3.18018018018018	-0.0540309247738396	H3K9ac
3.27927927927928	-0.0724465520754875	H3K9ac
3.37837837837838	-0.113333517089462	H3K9ac
3.47747747747748	-0.13607837931661	H3K9ac
3.57657657657658	-0.0832047571610705	H3K9ac
3.67567567567568	-0.0370209726807237	H3K9ac
3.77477477477478	-0.052729932249509	H3K9ac
3.87387387387387	-0.0638927559402586	H3K9ac
3.97297297297297	-0.0839988423271772	H3K9ac
4.07207207207207	-0.114411345394143	H3K9ac
4.17117117117117	-0.0747404261467499	H3K9ac
4.27027027027027	-0.087961262808876	H3K9ac
4.36936936936937	-0.0430982094400022	H3K9ac
4.46846846846847	-0.0694513843376027	H3K9ac
4.56756756756757	-0.098893018704702	H3K9ac
4.66666666666667	-0.124295939168441	H3K9ac
4.76576576576577	-0.164451962776287	H3K9ac
4.86486486486487	-0.128675651698279	H3K9ac
4.96396396396396	-0.139837249157604	H3K9ac
5.06306306306306	-0.141503126258659	H3K9ac
5.16216216216216	-0.166004952202527	H3K9ac
5.26126126126126	-0.183987681819013	H3K9ac
5.36036036036036	-0.173848822620445	H3K9ac
5.45945945945946	-0.180046752966822	H3K9ac
5.55855855855856	-0.215669533761079	H3K9ac
5.65765765765766	-0.244918907037882	H3K9ac
5.75675675675676	-0.277732546098532	H3K9ac
5.85585585585586	-0.271750234238279	H3K9ac
5.95495495495496	-0.197984989093918	H3K9ac
6.05405405405405	-0.156379152393787	H3K9ac
6.15315315315315	-0.12635327718138	H3K9ac
6.25225225225225	-0.101220600984152	H3K9ac
6.35135135135135	-0.0931183055704575	H3K9ac
6.45045045045045	-0.0615316896277535	H3K9ac
6.54954954954955	-0.103417342699701	H3K9ac
6.64864864864865	-0.0975267826441791	H3K9ac
6.74774774774775	-0.0979155626938923	H3K9ac
6.84684684684685	-0.0804239508979014	H3K9ac
6.94594594594595	-0.0757010258122935	H3K9ac
7.04504504504505	-0.103516685718768	H3K9ac
7.14414414414414	-0.143089152624687	H3K9ac
7.24324324324324	-0.109582037021657	H3K9ac
7.34234234234234	-0.161989093319643	H3K9ac
7.44144144144144	-0.196177819454183	H3K9ac
7.54054054054054	-0.236480753472557	H3K9ac
7.63963963963964	-0.235276821975092	H3K9ac
7.73873873873874	-0.2221735957263	H3K9ac
7.83783783783784	-0.271469358958361	H3K9ac
7.93693693693694	-0.313150474383062	H3K9ac
8.03603603603604	-0.324462682364301	H3K9ac
8.13513513513514	-0.334147730690567	H3K9ac
8.23423423423424	-0.365230284816092	H3K9ac
8.33333333333333	-0.375825241497255	H3K9ac
8.43243243243243	-0.375904856380222	H3K9ac
8.53153153153153	-0.343532709293176	H3K9ac
8.63063063063063	-0.330820698369625	H3K9ac
8.72972972972973	-0.367046619525219	H3K9ac
8.82882882882883	-0.38725923847782	H3K9ac
8.92792792792793	-0.424576058097339	H3K9ac
9.02702702702703	-0.410476778794981	H3K9ac
9.12612612612613	-0.417775601899434	H3K9ac
9.22522522522523	-0.420094851769636	H3K9ac
9.32432432432432	-0.366832910206801	H3K9ac
9.42342342342342	-0.369422396741426	H3K9ac
9.52252252252252	-0.342351241498343	H3K9ac
9.62162162162162	-0.344733314341842	H3K9ac
9.72072072072072	-0.317052772795413	H3K9ac
9.81981981981982	-0.337382428846082	H3K9ac
9.91891891891892	-0.348304322055572	H3K9ac
10.018018018018	-0.326364471942617	H3K9ac
10.1171171171171	-0.313156150402431	H3K9ac
10.2162162162162	-0.286871654916213	H3K9ac
10.3153153153153	-0.286802032496397	H3K9ac
10.4144144144144	-0.254025959754628	H3K9ac
10.5135135135135	-0.21007809575488	H3K9ac
10.6126126126126	-0.23893457125499	H3K9ac
10.7117117117117	-0.294092545651888	H3K9ac
10.8108108108108	-0.315426659823176	H3K9ac
10.9099099099099	-0.30205640461136	H3K9ac
11.009009009009	-0.336994509344322	H3K9ac
11.1081081081081	-0.290395848687002	H3K9ac
11.2072072072072	-0.272304391751622	H3K9ac
11.3063063063063	-0.235083335425816	H3K9ac
11.4054054054054	-0.252394654700224	H3K9ac
11.5045045045045	-0.319638464998934	H3K9ac
11.6036036036036	-0.362419289996081	H3K9ac
11.7027027027027	-0.338763305530148	H3K9ac
11.8018018018018	-0.312158236746096	H3K9ac
11.9009009009009	-0.3192941973516	H3K9ac
12	-0.369340246682661	H3K9ac
12.0990990990991	-0.373504536653617	H3K9ac
12.1981981981982	-0.358780368733015	H3K9ac
12.2972972972973	-0.377963538027257	H3K9ac
12.3963963963964	-0.409838922896044	H3K9ac
12.4954954954955	-0.43239407430606	H3K9ac
12.5945945945946	-0.477941325659542	H3K9ac
12.6936936936937	-0.438280231158826	H3K9ac
12.7927927927928	-0.417610968454116	H3K9ac
12.8918918918919	-0.382691830482068	H3K9ac
12.990990990991	-0.403087626232076	H3K9ac
13.0900900900901	-0.36181608870635	H3K9ac
13.1891891891892	-0.385509138005296	H3K9ac
13.2882882882883	-0.428536094552943	H3K9ac
13.3873873873874	-0.443060121860781	H3K9ac
13.4864864864865	-0.444287641142091	H3K9ac
13.5855855855856	-0.432016889230885	H3K9ac
13.6846846846847	-0.400322849219503	H3K9ac
13.7837837837838	-0.366490122921105	H3K9ac
13.8828828828829	-0.313029280660938	H3K9ac
13.981981981982	-0.305538207083103	H3K9ac
14.0810810810811	-0.331402746497754	H3K9ac
14.1801801801802	-0.363932833164578	H3K9ac
14.2792792792793	-0.402748240187986	H3K9ac
14.3783783783784	-0.431002323083381	H3K9ac
14.4774774774775	-0.400792016604467	H3K9ac
14.5765765765766	-0.403584440640229	H3K9ac
14.6756756756757	-0.419172061287494	H3K9ac
14.7747747747748	-0.411207862336663	H3K9ac
14.8738738738739	-0.411292876958317	H3K9ac
14.972972972973	-0.413194003225695	H3K9ac
15.0720720720721	-0.43124371282044	H3K9ac
15.1711711711712	-0.423985381564087	H3K9ac
15.2702702702703	-0.432991928999794	H3K9ac
15.3693693693694	-0.454014432272902	H3K9ac
15.4684684684685	-0.433271702654735	H3K9ac
15.5675675675676	-0.356533328975123	H3K9ac
15.6666666666667	-0.364535029579395	H3K9ac
15.7657657657658	-0.337862256283905	H3K9ac
15.8648648648649	-0.33756495946335	H3K9ac
15.963963963964	-0.32652145524293	H3K9ac
16.0630630630631	-0.357147715236442	H3K9ac
16.1621621621622	-0.332991284460735	H3K9ac
16.2612612612613	-0.309399760437769	H3K9ac
16.3603603603604	-0.298255497691762	H3K9ac
16.4594594594595	-0.276764449823425	H3K9ac
16.5585585585586	-0.281954590480306	H3K9ac
16.6576576576577	-0.312134289576718	H3K9ac
16.7567567567568	-0.305360566427361	H3K9ac
16.8558558558559	-0.316744662128732	H3K9ac
16.954954954955	-0.345196663692445	H3K9ac
17.0540540540541	-0.328770560405107	H3K9ac
17.1531531531532	-0.292085517296271	H3K9ac
17.2522522522523	-0.302891831121741	H3K9ac
17.3513513513514	-0.297361160909282	H3K9ac
17.4504504504505	-0.284260840703964	H3K9ac
17.5495495495496	-0.246481217423493	H3K9ac
17.6486486486487	-0.255605801451186	H3K9ac
17.7477477477477	-0.249585635424667	H3K9ac
17.8468468468469	-0.255477465458294	H3K9ac
17.945945945946	-0.288144002090879	H3K9ac
18.045045045045	-0.252796727239686	H3K9ac
18.1441441441441	-0.24051756279208	H3K9ac
18.2432432432432	-0.246189312028743	H3K9ac
18.3423423423423	-0.217504831115701	H3K9ac
18.4414414414414	-0.257827432388985	H3K9ac
18.5405405405405	-0.2915111617772	H3K9ac
18.6396396396396	-0.265967691425992	H3K9ac
18.7387387387387	-0.270872573897028	H3K9ac
18.8378378378378	-0.237724192380106	H3K9ac
18.9369369369369	-0.197122483911271	H3K9ac
19.036036036036	-0.160464242048568	H3K9ac
19.1351351351351	-0.201869139132247	H3K9ac
19.2342342342342	-0.22965940152924	H3K9ac
19.3333333333333	-0.211399612348643	H3K9ac
19.4324324324324	-0.172113359821416	H3K9ac
19.5315315315315	-0.189864318268972	H3K9ac
19.6306306306306	-0.223728806912669	H3K9ac
19.7297297297297	-0.224431353924494	H3K9ac
19.8288288288288	-0.226950710431081	H3K9ac
19.9279279279279	-0.132208907243841	H3K9ac
20.027027027027	-0.162863782625836	H3K9ac
20.1261261261261	-0.228800629387639	H3K9ac
20.2252252252252	-0.257195652022222	H3K9ac
20.3243243243243	-0.238030939876788	H3K9ac
20.4234234234234	-0.254519017819204	H3K9ac
20.5225225225225	-0.315882876042707	H3K9ac
20.6216216216216	-0.303937210768437	H3K9ac
20.7207207207207	-0.320633837127349	H3K9ac
20.8198198198198	-0.314960728442824	H3K9ac
20.9189189189189	-0.300615841127587	H3K9ac
21.018018018018	-0.306413155443666	H3K9ac
21.1171171171171	-0.293007113052154	H3K9ac
21.2162162162162	-0.255143368277773	H3K9ac
21.3153153153153	-0.200484704107373	H3K9ac
21.4144144144144	-0.211911157836777	H3K9ac
21.5135135135135	-0.176198530207904	H3K9ac
21.6126126126126	-0.145548961148395	H3K9ac
21.7117117117117	-0.1226864040605	H3K9ac
21.8108108108108	-0.127851068243059	H3K9ac
21.9099099099099	-0.1210087895614	H3K9ac
22.009009009009	-0.131733562850078	H3K9ac
22.1081081081081	-0.0911838137462649	H3K9ac
22.2072072072072	-0.0796211243908819	H3K9ac
22.3063063063063	-0.129538738354198	H3K9ac
22.4054054054054	-0.1653317709036	H3K9ac
22.5045045045045	-0.157217180448665	H3K9ac
22.6036036036036	-0.145314564160665	H3K9ac
22.7027027027027	-0.165899318407586	H3K9ac
22.8018018018018	-0.177688874206245	H3K9ac
22.9009009009009	-0.17438403243948	H3K9ac
23	-0.140495903579626	H3K9ac
23.0990990990991	-0.180963459857195	H3K9ac
23.1981981981982	-0.180558540274528	H3K9ac
23.2972972972973	-0.221776529353587	H3K9ac
23.3963963963964	-0.221223534373987	H3K9ac
23.4954954954955	-0.208562957021777	H3K9ac
23.5945945945946	-0.215781062592739	H3K9ac
23.6936936936937	-0.193887506623822	H3K9ac
23.7927927927928	-0.216820793499594	H3K9ac
23.8918918918919	-0.2166654508841	H3K9ac
23.990990990991	-0.270675839898591	H3K9ac
24.0900900900901	-0.246011558220882	H3K9ac
24.1891891891892	-0.282756388352012	H3K9ac
24.2882882882883	-0.343497286015432	H3K9ac
24.3873873873874	-0.36994103976879	H3K9ac
24.4864864864865	-0.387638372657816	H3K9ac
24.5855855855856	-0.368127719836959	H3K9ac
24.6846846846847	-0.374980266884708	H3K9ac
24.7837837837838	-0.339064429760662	H3K9ac
24.8828828828829	-0.356247768452726	H3K9ac
24.981981981982	-0.369241082453744	H3K9ac
25.0810810810811	-0.37400136144218	H3K9ac
25.1801801801802	-0.364887213618269	H3K9ac
25.2792792792793	-0.364481929651693	H3K9ac
25.3783783783784	-0.376482014456254	H3K9ac
25.4774774774775	-0.37018591625948	H3K9ac
25.5765765765766	-0.385863168057915	H3K9ac
25.6756756756757	-0.365750416539284	H3K9ac
25.7747747747748	-0.351316366616079	H3K9ac
25.8738738738739	-0.356917211295783	H3K9ac
25.972972972973	-0.40315671068553	H3K9ac
26.0720720720721	-0.400268174900705	H3K9ac
26.1711711711712	-0.359011632705833	H3K9ac
26.2702702702703	-0.335237660330594	H3K9ac
26.3693693693694	-0.339389974024026	H3K9ac
26.4684684684685	-0.336810115171436	H3K9ac
26.5675675675676	-0.3625855079021	H3K9ac
26.6666666666667	-0.396822956663698	H3K9ac
26.7657657657658	-0.378690522488827	H3K9ac
26.8648648648649	-0.35457246156785	H3K9ac
26.963963963964	-0.343222847980324	H3K9ac
27.0630630630631	-0.336902646289956	H3K9ac
27.1621621621622	-0.341804354972599	H3K9ac
27.2612612612613	-0.330333145868244	H3K9ac
27.3603603603604	-0.312553462954588	H3K9ac
27.4594594594595	-0.280474455291961	H3K9ac
27.5585585585586	-0.298207574016426	H3K9ac
27.6576576576577	-0.315887097349334	H3K9ac
27.7567567567568	-0.319343911354196	H3K9ac
27.8558558558559	-0.352282281907056	H3K9ac
27.954954954955	-0.376919597218965	H3K9ac
28.0540540540541	-0.375163661902658	H3K9ac
28.1531531531532	-0.362483358322189	H3K9ac
28.2522522522523	-0.337323028688097	H3K9ac
28.3513513513514	-0.361480750258244	H3K9ac
28.4504504504505	-0.358339158220359	H3K9ac
28.5495495495496	-0.344869200206203	H3K9ac
28.6486486486487	-0.366741097189019	H3K9ac
28.7477477477478	-0.397473214825782	H3K9ac
28.8468468468469	-0.452240404761556	H3K9ac
28.945945945946	-0.463811824048016	H3K9ac
29.0450450450451	-0.449571698437955	H3K9ac
29.1441441441441	-0.452358370690032	H3K9ac
29.2432432432432	-0.445213178115987	H3K9ac
29.3423423423423	-0.407272287671732	H3K9ac
29.4414414414414	-0.369202948147499	H3K9ac
29.5405405405405	-0.356248883864534	H3K9ac
29.6396396396396	-0.345543304991725	H3K9ac
29.7387387387387	-0.370842786636426	H3K9ac
29.8378378378378	-0.377355968896584	H3K9ac
29.9369369369369	-0.363776088011636	H3K9ac
30.036036036036	-0.371499546344892	H3K9ac
30.1351351351351	-0.390669832343509	H3K9ac
30.2342342342342	-0.390664377616625	H3K9ac
30.3333333333333	-0.364054347404985	H3K9ac
30.4324324324324	-0.369494029955537	H3K9ac
30.5315315315315	-0.349179821539656	H3K9ac
30.6306306306306	-0.348891095817731	H3K9ac
30.7297297297297	-0.384134216139801	H3K9ac
30.8288288288288	-0.371708087737686	H3K9ac
30.9279279279279	-0.357191335320771	H3K9ac
31.027027027027	-0.347893750496953	H3K9ac
31.1261261261261	-0.364898026927249	H3K9ac
31.2252252252252	-0.382075397634956	H3K9ac
31.3243243243243	-0.395040459567302	H3K9ac
31.4234234234234	-0.390095141046816	H3K9ac
31.5225225225225	-0.385452951755568	H3K9ac
31.6216216216216	-0.363676269848276	H3K9ac
31.7207207207207	-0.361960822095885	H3K9ac
31.8198198198198	-0.344659564731393	H3K9ac
31.9189189189189	-0.308750298855875	H3K9ac
32.018018018018	-0.319780907277843	H3K9ac
32.1171171171171	-0.311597328988162	H3K9ac
32.2162162162162	-0.320566914868864	H3K9ac
32.3153153153153	-0.339490964842984	H3K9ac
32.4144144144144	-0.365276494924556	H3K9ac
32.5135135135135	-0.363173829297493	H3K9ac
32.6126126126126	-0.339539181485144	H3K9ac
32.7117117117117	-0.332451902587127	H3K9ac
32.8108108108108	-0.320408651404458	H3K9ac
32.9099099099099	-0.286120563218738	H3K9ac
33.009009009009	-0.280354066536498	H3K9ac
33.1081081081081	-0.274705053443987	H3K9ac
33.2072072072072	-0.251258886339205	H3K9ac
33.3063063063063	-0.211676013725783	H3K9ac
33.4054054054054	-0.195645471143741	H3K9ac
33.5045045045045	-0.194015616078078	H3K9ac
33.6036036036036	-0.193936819211144	H3K9ac
33.7027027027027	-0.229434385062509	H3K9ac
33.8018018018018	-0.229681768442034	H3K9ac
33.9009009009009	-0.239477197086167	H3K9ac
34	-0.266676563272799	H3K9ac
34.0990990990991	-0.255674172801199	H3K9ac
34.1981981981982	-0.240363327490464	H3K9ac
34.2972972972973	-0.255412866010186	H3K9ac
34.3963963963964	-0.294608184729872	H3K9ac
34.4954954954955	-0.317352722737117	H3K9ac
34.5945945945946	-0.322729561172687	H3K9ac
34.6936936936937	-0.333173757305707	H3K9ac
34.7927927927928	-0.329649580804963	H3K9ac
34.8918918918919	-0.339092344294779	H3K9ac
34.990990990991	-0.33275616047376	H3K9ac
35.0900900900901	-0.351249942948404	H3K9ac
35.1891891891892	-0.362644490573529	H3K9ac
35.2882882882883	-0.3974268915524	H3K9ac
35.3873873873874	-0.406355756437966	H3K9ac
35.4864864864865	-0.391144607707417	H3K9ac
35.5855855855856	-0.381801927928433	H3K9ac
35.6846846846847	-0.336484888456479	H3K9ac
35.7837837837838	-0.293122292678022	H3K9ac
35.8828828828829	-0.292430737269533	H3K9ac
35.981981981982	-0.295689074408473	H3K9ac
36.0810810810811	-0.289127604850882	H3K9ac
36.1801801801802	-0.293793560951761	H3K9ac
36.2792792792793	-0.348302487535075	H3K9ac
36.3783783783784	-0.367223737452064	H3K9ac
36.4774774774775	-0.372073510193537	H3K9ac
36.5765765765766	-0.378778341234121	H3K9ac
36.6756756756757	-0.350449378869302	H3K9ac
36.7747747747748	-0.325754422677075	H3K9ac
36.8738738738739	-0.291377446367364	H3K9ac
36.972972972973	-0.260936368073827	H3K9ac
37.0720720720721	-0.279613835392029	H3K9ac
37.1711711711712	-0.281158655140562	H3K9ac
37.2702702702703	-0.276863671735718	H3K9ac
37.3693693693694	-0.249314010480136	H3K9ac
37.4684684684685	-0.269366907722436	H3K9ac
37.5675675675676	-0.228741709042845	H3K9ac
37.6666666666667	-0.211877776773722	H3K9ac
37.7657657657658	-0.20067252344649	H3K9ac
37.8648648648649	-0.194814050147547	H3K9ac
37.963963963964	-0.199665926421446	H3K9ac
38.0630630630631	-0.187447780854446	H3K9ac
38.1621621621622	-0.168317768562284	H3K9ac
38.2612612612613	-0.171318064911687	H3K9ac
38.3603603603604	-0.169840746496718	H3K9ac
38.4594594594595	-0.223553385419811	H3K9ac
38.5585585585586	-0.234051366081218	H3K9ac
38.6576576576577	-0.256166422835903	H3K9ac
38.7567567567568	-0.269854757172687	H3K9ac
38.8558558558559	-0.258345156497789	H3K9ac
38.954954954955	-0.236853937680395	H3K9ac
39.0540540540541	-0.257243151668233	H3K9ac
39.1531531531532	-0.260086521691103	H3K9ac
39.2522522522523	-0.267331045781963	H3K9ac
39.3513513513514	-0.28048121585893	H3K9ac
39.4504504504505	-0.274903949248959	H3K9ac
39.5495495495496	-0.235874340410512	H3K9ac
39.6486486486486	-0.24814977477936	H3K9ac
39.7477477477477	-0.237566842508253	H3K9ac
39.8468468468468	-0.236488960436892	H3K9ac
39.9459459459459	-0.181937296977861	H3K9ac
40.045045045045	-0.133099593212834	H3K9ac
40.1441441441441	-0.110575620312789	H3K9ac
40.2432432432432	-0.0925596751275864	H3K9ac
40.3423423423423	-0.0759905016575504	H3K9ac
40.4414414414414	-0.0453083484783061	H3K9ac
40.5405405405405	-0.0226815274638386	H3K9ac
40.6396396396396	-0.0287276277776085	H3K9ac
40.7387387387387	-0.0255389009255697	H3K9ac
40.8378378378378	0.00422629397678595	H3K9ac
40.9369369369369	0.0265724273628455	H3K9ac
41.036036036036	0.0292940665181745	H3K9ac
41.1351351351351	0.0459526890859917	H3K9ac
41.2342342342342	0.0660102986055034	H3K9ac
41.3333333333333	0.102738845341392	H3K9ac
41.4324324324324	0.110124287165718	H3K9ac
41.5315315315315	0.122224577518001	H3K9ac
41.6306306306306	0.119322535789677	H3K9ac
41.7297297297297	0.126294903022876	H3K9ac
41.8288288288288	0.117563016590114	H3K9ac
41.9279279279279	0.136753557041971	H3K9ac
42.027027027027	0.171829254411317	H3K9ac
42.1261261261261	0.222106097735812	H3K9ac
42.2252252252252	0.259103920365313	H3K9ac
42.3243243243243	0.261245153548407	H3K9ac
42.4234234234234	0.259913699059402	H3K9ac
42.5225225225225	0.289965124828385	H3K9ac
42.6216216216216	0.316087332965333	H3K9ac
42.7207207207207	0.3304980292368	H3K9ac
42.8198198198198	0.340208138707466	H3K9ac
42.9189189189189	0.346927927731166	H3K9ac
43.018018018018	0.329325673254385	H3K9ac
43.1171171171171	0.359432661024872	H3K9ac
43.2162162162162	0.381583787668594	H3K9ac
43.3153153153153	0.420811061762551	H3K9ac
43.4144144144144	0.436578309931139	H3K9ac
43.5135135135135	0.445024301574045	H3K9ac
43.6126126126126	0.443667469043808	H3K9ac
43.7117117117117	0.468403106350381	H3K9ac
43.8108108108108	0.499587297735403	H3K9ac
43.9099099099099	0.535375012158159	H3K9ac
44.009009009009	0.558668307223701	H3K9ac
44.1081081081081	0.585722563081876	H3K9ac
44.2072072072072	0.611226124994216	H3K9ac
44.3063063063063	0.626793815045704	H3K9ac
44.4054054054054	0.66687338212819	H3K9ac
44.5045045045045	0.714543437359918	H3K9ac
44.6036036036036	0.750974644012334	H3K9ac
44.7027027027027	0.789744978388273	H3K9ac
44.8018018018018	0.822056396095562	H3K9ac
44.9009009009009	0.860945390326415	H3K9ac
45	0.895043876012407	H3K9ac
45.0990990990991	0.935184291027885	H3K9ac
45.1981981981982	0.968335706853226	H3K9ac
45.2972972972973	0.994984064909128	H3K9ac
45.3963963963964	1.01728413223507	H3K9ac
45.4954954954955	1.03393048323153	H3K9ac
45.5945945945946	1.06024361105992	H3K9ac
45.6936936936937	1.08981973423769	H3K9ac
45.7927927927928	1.11896249791089	H3K9ac
45.8918918918919	1.15312784924989	H3K9ac
45.990990990991	1.18404346014337	H3K9ac
46.0900900900901	1.20198888462915	H3K9ac
46.1891891891892	1.22406621124451	H3K9ac
46.2882882882883	1.24070462573486	H3K9ac
46.3873873873874	1.26158760394157	H3K9ac
46.4864864864865	1.27463741982821	H3K9ac
46.5855855855856	1.2880447623032	H3K9ac
46.6846846846847	1.31085849129423	H3K9ac
46.7837837837838	1.32881459263856	H3K9ac
46.8828828828829	1.34815377580676	H3K9ac
46.981981981982	1.3568360692329	H3K9ac
47.0810810810811	1.37390517103849	H3K9ac
47.1801801801802	1.3927591770385	H3K9ac
47.2792792792793	1.41055031635341	H3K9ac
47.3783783783784	1.42427839621465	H3K9ac
47.4774774774775	1.44335942510055	H3K9ac
47.5765765765766	1.45962607485547	H3K9ac
47.6756756756757	1.47482119981617	H3K9ac
47.7747747747748	1.49812775828011	H3K9ac
47.8738738738739	1.51049055550542	H3K9ac
47.972972972973	1.52324082312628	H3K9ac
48.0720720720721	1.5393195879164	H3K9ac
48.1711711711712	1.55966157982279	H3K9ac
48.2702702702703	1.57125387373957	H3K9ac
48.3693693693694	1.5808941673427	H3K9ac
48.4684684684685	1.59367322019282	H3K9ac
48.5675675675676	1.6019625242332	H3K9ac
48.6666666666667	1.61644502334978	H3K9ac
48.7657657657658	1.62384060990693	H3K9ac
48.8648648648649	1.63151519511482	H3K9ac
48.963963963964	1.63550712826222	H3K9ac
49.0630630630631	1.6385793731781	H3K9ac
49.1621621621622	1.63802146140941	H3K9ac
49.2612612612613	1.64891240072601	H3K9ac
49.3603603603604	1.65768198508019	H3K9ac
49.4594594594595	1.65957826870787	H3K9ac
49.5585585585586	1.65649471373116	H3K9ac
49.6576576576577	1.6577089071945	H3K9ac
49.7567567567568	1.65877335335291	H3K9ac
49.8558558558559	1.6592438646928	H3K9ac
49.954954954955	1.66313484110679	H3K9ac
50.0540540540541	1.6764221282918	H3K9ac
50.1531531531532	1.67410051789182	H3K9ac
50.2522522522523	1.68106218180782	H3K9ac
50.3513513513514	1.67785099931728	H3K9ac
50.4504504504505	1.67356798949899	H3K9ac
50.5495495495496	1.67780179993313	H3K9ac
50.6486486486487	1.68540064636572	H3K9ac
50.7477477477478	1.67904667771621	H3K9ac
50.8468468468469	1.6828569385287	H3K9ac
50.945945945946	1.69211419331392	H3K9ac
51.045045045045	1.69838261053473	H3K9ac
51.1441441441442	1.69561654558547	H3K9ac
51.2432432432432	1.69896016720694	H3K9ac
51.3423423423424	1.70175620157766	H3K9ac
51.4414414414414	1.69853332038022	H3K9ac
51.5405405405405	1.69948878513295	H3K9ac
51.6396396396397	1.70194167757954	H3K9ac
51.7387387387387	1.69660923667842	H3K9ac
51.8378378378379	1.69503576777117	H3K9ac
51.9369369369369	1.69418656149976	H3K9ac
52.036036036036	1.69237425181304	H3K9ac
52.1351351351351	1.69404101479218	H3K9ac
52.2342342342342	1.69003018076863	H3K9ac
52.3333333333333	1.69006041386544	H3K9ac
52.4324324324324	1.6859746231688	H3K9ac
52.5315315315315	1.6790711148076	H3K9ac
52.6306306306306	1.67629783521394	H3K9ac
52.7297297297297	1.67367776937841	H3K9ac
52.8288288288288	1.67038418997811	H3K9ac
52.9279279279279	1.66300074146399	H3K9ac
53.027027027027	1.65067955742086	H3K9ac
53.1261261261261	1.64527083471416	H3K9ac
53.2252252252252	1.64435430624971	H3K9ac
53.3243243243243	1.63901385932328	H3K9ac
53.4234234234234	1.63443571330283	H3K9ac
53.5225225225225	1.62473661594068	H3K9ac
53.6216216216216	1.61206949122101	H3K9ac
53.7207207207207	1.60039012808852	H3K9ac
53.8198198198198	1.58144254047833	H3K9ac
53.9189189189189	1.56937831247743	H3K9ac
54.018018018018	1.55543632561621	H3K9ac
54.1171171171171	1.5404669600297	H3K9ac
54.2162162162162	1.52492762155104	H3K9ac
54.3153153153153	1.51432306780377	H3K9ac
54.4144144144144	1.50917254736193	H3K9ac
54.5135135135135	1.49686096258002	H3K9ac
54.6126126126126	1.474846499658	H3K9ac
54.7117117117117	1.45196864268471	H3K9ac
54.8108108108108	1.44508735231954	H3K9ac
54.9099099099099	1.43098779499686	H3K9ac
55.009009009009	1.40591838255422	H3K9ac
55.1081081081081	1.3858437062042	H3K9ac
55.2072072072072	1.36400226005172	H3K9ac
55.3063063063063	1.33359665515817	H3K9ac
55.4054054054054	1.3189992618768	H3K9ac
55.5045045045045	1.30706234553998	H3K9ac
55.6036036036036	1.27961778072021	H3K9ac
55.7027027027027	1.25964459784787	H3K9ac
55.8018018018018	1.23684642913466	H3K9ac
55.9009009009009	1.21492649851406	H3K9ac
56	1.19098962487596	H3K9ac
56.0990990990991	1.16180363412431	H3K9ac
56.1981981981982	1.13107079549908	H3K9ac
56.2972972972973	1.10239260990857	H3K9ac
56.3963963963964	1.07029952545029	H3K9ac
56.4954954954955	1.05511865430919	H3K9ac
56.5945945945946	1.03089361902016	H3K9ac
56.6936936936937	1.00322410207454	H3K9ac
56.7927927927928	0.984836022929581	H3K9ac
56.8918918918919	0.957984565470186	H3K9ac
56.990990990991	0.942669961507907	H3K9ac
57.0900900900901	0.910707328109855	H3K9ac
57.1891891891892	0.892614439303365	H3K9ac
57.2882882882883	0.867716615882273	H3K9ac
57.3873873873874	0.839166955837002	H3K9ac
57.4864864864865	0.816669195790956	H3K9ac
57.5855855855856	0.808476428481703	H3K9ac
57.6846846846847	0.790923858122929	H3K9ac
57.7837837837838	0.743000421090255	H3K9ac
57.8828828828829	0.70521489705847	H3K9ac
57.981981981982	0.677051033739694	H3K9ac
58.0810810810811	0.641956104926386	H3K9ac
58.1801801801802	0.614839127176322	H3K9ac
58.2792792792793	0.578046223079463	H3K9ac
58.3783783783784	0.537618883237374	H3K9ac
58.4774774774775	0.504345827588638	H3K9ac
58.5765765765766	0.475750432635047	H3K9ac
58.6756756756757	0.449389880968041	H3K9ac
58.7747747747748	0.425242532446528	H3K9ac
58.8738738738739	0.410765791127469	H3K9ac
58.972972972973	0.389864819007025	H3K9ac
59.0720720720721	0.342123655251477	H3K9ac
59.1711711711712	0.319300427425378	H3K9ac
59.2702702702703	0.299435363472742	H3K9ac
59.3693693693694	0.296705102389561	H3K9ac
59.4684684684685	0.273624871068978	H3K9ac
59.5675675675676	0.242308915181407	H3K9ac
59.6666666666667	0.226886329016398	H3K9ac
59.7657657657658	0.211460249405015	H3K9ac
59.8648648648649	0.185007405043159	H3K9ac
59.963963963964	0.166309378027307	H3K9ac
60.0630630630631	0.160855885015996	H3K9ac
60.1621621621622	0.121831301159307	H3K9ac
60.2612612612613	0.100328634354549	H3K9ac
60.3603603603604	0.0648198743409287	H3K9ac
60.4594594594595	0.0357515950780147	H3K9ac
60.5585585585586	0.0197000959372527	H3K9ac
60.6576576576577	-0.00219266128319192	H3K9ac
60.7567567567568	-0.0274043185548867	H3K9ac
60.8558558558559	-0.0534207957937598	H3K9ac
60.954954954955	-0.0645087978053143	H3K9ac
61.0540540540541	-0.0841981755270006	H3K9ac
61.1531531531532	-0.106886819214903	H3K9ac
61.2522522522523	-0.118124002883874	H3K9ac
61.3513513513514	-0.15031937195088	H3K9ac
61.4504504504505	-0.171701576862604	H3K9ac
61.5495495495496	-0.177144376725215	H3K9ac
61.6486486486487	-0.182974946057381	H3K9ac
61.7477477477478	-0.199392303588502	H3K9ac
61.8468468468469	-0.19706048277302	H3K9ac
61.9459459459459	-0.210807246758024	H3K9ac
62.0450450450451	-0.229514073964856	H3K9ac
62.1441441441441	-0.239818951405899	H3K9ac
62.2432432432433	-0.230760933599358	H3K9ac
62.3423423423424	-0.220391727549629	H3K9ac
62.4414414414414	-0.23907377506909	H3K9ac
62.5405405405406	-0.225476011824405	H3K9ac
62.6396396396396	-0.216941852689602	H3K9ac
62.7387387387388	-0.245671201019717	H3K9ac
62.8378378378378	-0.261798981452104	H3K9ac
62.9369369369369	-0.268616452181376	H3K9ac
63.036036036036	-0.29052462806376	H3K9ac
63.1351351351351	-0.291035153216744	H3K9ac
63.2342342342342	-0.329871650279909	H3K9ac
63.3333333333333	-0.342933942335276	H3K9ac
63.4324324324324	-0.351277380517911	H3K9ac
63.5315315315315	-0.346797016817344	H3K9ac
63.6306306306306	-0.353723355951573	H3K9ac
63.7297297297297	-0.348875657697027	H3K9ac
63.8288288288288	-0.339102054062083	H3K9ac
63.9279279279279	-0.333945845117409	H3K9ac
64.027027027027	-0.349614012734517	H3K9ac
64.1261261261261	-0.371592254518462	H3K9ac
64.2252252252252	-0.368585912582502	H3K9ac
64.3243243243243	-0.362171853066759	H3K9ac
64.4234234234234	-0.376156143805735	H3K9ac
64.5225225225225	-0.381452597305295	H3K9ac
64.6216216216216	-0.379372495567847	H3K9ac
64.7207207207207	-0.36779123372078	H3K9ac
64.8198198198198	-0.387540133837988	H3K9ac
64.9189189189189	-0.398261205336732	H3K9ac
65.018018018018	-0.379093073199598	H3K9ac
65.1171171171171	-0.360616807682203	H3K9ac
65.2162162162162	-0.367418591608226	H3K9ac
65.3153153153153	-0.420088720456989	H3K9ac
65.4144144144144	-0.416442594952627	H3K9ac
65.5135135135135	-0.417251338428126	H3K9ac
65.6126126126126	-0.407524603050655	H3K9ac
65.7117117117117	-0.392707607542245	H3K9ac
65.8108108108108	-0.377926620436367	H3K9ac
65.9099099099099	-0.36984080108161	H3K9ac
66.009009009009	-0.359713825429948	H3K9ac
66.1081081081081	-0.350381840174584	H3K9ac
66.2072072072072	-0.357141377283501	H3K9ac
66.3063063063063	-0.35267541958956	H3K9ac
66.4054054054054	-0.302223030597695	H3K9ac
66.5045045045045	-0.277068291787375	H3K9ac
66.6036036036036	-0.287105386287637	H3K9ac
66.7027027027027	-0.325424737104838	H3K9ac
66.8018018018018	-0.308641324635834	H3K9ac
66.9009009009009	-0.313224062813457	H3K9ac
67	-0.291868615352961	H3K9ac
67.0990990990991	-0.279948748663117	H3K9ac
67.1981981981982	-0.270314549501316	H3K9ac
67.2972972972973	-0.291579224902516	H3K9ac
67.3963963963964	-0.292502838749646	H3K9ac
67.4954954954955	-0.314254751786062	H3K9ac
67.5945945945946	-0.345152246317596	H3K9ac
67.6936936936937	-0.335799345328151	H3K9ac
67.7927927927928	-0.327227954274996	H3K9ac
67.8918918918919	-0.324437822896945	H3K9ac
67.990990990991	-0.356076742840165	H3K9ac
68.0900900900901	-0.362766511165866	H3K9ac
68.1891891891892	-0.34510850964123	H3K9ac
68.2882882882883	-0.356221719432282	H3K9ac
68.3873873873874	-0.392002657933758	H3K9ac
68.4864864864865	-0.419244586847836	H3K9ac
68.5855855855856	-0.45584256858172	H3K9ac
68.6846846846847	-0.45421304680826	H3K9ac
68.7837837837838	-0.441558685111389	H3K9ac
68.8828828828829	-0.464357613358911	H3K9ac
68.981981981982	-0.511791035880263	H3K9ac
69.0810810810811	-0.530501131510531	H3K9ac
69.1801801801802	-0.496343776648474	H3K9ac
69.2792792792793	-0.452646943492389	H3K9ac
69.3783783783784	-0.492684703271332	H3K9ac
69.4774774774775	-0.513787167008835	H3K9ac
69.5765765765766	-0.528933970505727	H3K9ac
69.6756756756757	-0.523956715347369	H3K9ac
69.7747747747748	-0.488875495351951	H3K9ac
69.8738738738739	-0.440952165693263	H3K9ac
69.972972972973	-0.415189432528071	H3K9ac
70.0720720720721	-0.40533159572875	H3K9ac
70.1711711711712	-0.421550082592703	H3K9ac
70.2702702702703	-0.462706342541748	H3K9ac
70.3693693693694	-0.452876703418444	H3K9ac
70.4684684684685	-0.418661541736558	H3K9ac
70.5675675675676	-0.412095801090192	H3K9ac
70.6666666666667	-0.426929857760847	H3K9ac
70.7657657657658	-0.472209641471157	H3K9ac
70.8648648648649	-0.4734346107011	H3K9ac
70.963963963964	-0.45288618808756	H3K9ac
71.0630630630631	-0.436751112586603	H3K9ac
71.1621621621622	-0.443792693552884	H3K9ac
71.2612612612613	-0.472194164416631	H3K9ac
71.3603603603604	-0.465080151708298	H3K9ac
71.4594594594595	-0.449860118436916	H3K9ac
71.5585585585586	-0.444437679670429	H3K9ac
71.6576576576577	-0.437272555619093	H3K9ac
71.7567567567568	-0.433924550132489	H3K9ac
71.8558558558559	-0.427611614978123	H3K9ac
71.954954954955	-0.405452815760989	H3K9ac
72.0540540540541	-0.374902790131179	H3K9ac
72.1531531531532	-0.389532067765365	H3K9ac
72.2522522522523	-0.423632828526524	H3K9ac
72.3513513513514	-0.420684804922882	H3K9ac
72.4504504504505	-0.426797564743627	H3K9ac
72.5495495495496	-0.416842434407144	H3K9ac
72.6486486486487	-0.460989450154316	H3K9ac
72.7477477477478	-0.468394298489306	H3K9ac
72.8468468468468	-0.511848437486426	H3K9ac
72.945945945946	-0.525378836425753	H3K9ac
73.0450450450451	-0.501001435508588	H3K9ac
73.1441441441442	-0.507080643452292	H3K9ac
73.2432432432433	-0.493281392991394	H3K9ac
73.3423423423424	-0.447496395337508	H3K9ac
73.4414414414415	-0.441030357269152	H3K9ac
73.5405405405406	-0.452922368930316	H3K9ac
73.6396396396397	-0.46891522221592	H3K9ac
73.7387387387388	-0.449737607059612	H3K9ac
73.8378378378378	-0.484009004296717	H3K9ac
73.9369369369369	-0.525906621173899	H3K9ac
74.036036036036	-0.535143655828961	H3K9ac
74.1351351351351	-0.518886194520171	H3K9ac
74.2342342342342	-0.53171276976347	H3K9ac
74.3333333333333	-0.527414471888896	H3K9ac
74.4324324324324	-0.540204296303589	H3K9ac
74.5315315315315	-0.567641904166459	H3K9ac
74.6306306306306	-0.591020046637866	H3K9ac
74.7297297297297	-0.559701226242552	H3K9ac
74.8288288288288	-0.590264223655355	H3K9ac
74.9279279279279	-0.59562704367013	H3K9ac
75.027027027027	-0.590164614511913	H3K9ac
75.1261261261261	-0.562837049878851	H3K9ac
75.2252252252252	-0.517348211037717	H3K9ac
75.3243243243243	-0.481704788680226	H3K9ac
75.4234234234234	-0.455086787048976	H3K9ac
75.5225225225225	-0.485809418202842	H3K9ac
75.6216216216216	-0.455080278321319	H3K9ac
75.7207207207207	-0.449827543875846	H3K9ac
75.8198198198198	-0.445812497893086	H3K9ac
75.9189189189189	-0.43569585203677	H3K9ac
76.018018018018	-0.4424451056968	H3K9ac
76.1171171171171	-0.440289818871739	H3K9ac
76.2162162162162	-0.458156683305173	H3K9ac
76.3153153153153	-0.455655169037428	H3K9ac
76.4144144144144	-0.446503304789103	H3K9ac
76.5135135135135	-0.452315275897007	H3K9ac
76.6126126126126	-0.442451164222827	H3K9ac
76.7117117117117	-0.461120919021348	H3K9ac
76.8108108108108	-0.480529941962009	H3K9ac
76.9099099099099	-0.500730974775278	H3K9ac
77.009009009009	-0.487808889912958	H3K9ac
77.1081081081081	-0.480323889977547	H3K9ac
77.2072072072072	-0.500990200418713	H3K9ac
77.3063063063063	-0.502525368174525	H3K9ac
77.4054054054054	-0.539437669460447	H3K9ac
77.5045045045045	-0.557296478915739	H3K9ac
77.6036036036036	-0.535480956129099	H3K9ac
77.7027027027027	-0.54835922688916	H3K9ac
77.8018018018018	-0.54774656893654	H3K9ac
77.9009009009009	-0.52267350638613	H3K9ac
78	-0.522324003030998	H3K9ac
78.0990990990991	-0.532619895245632	H3K9ac
78.1981981981982	-0.539366285369041	H3K9ac
78.2972972972973	-0.562727151797934	H3K9ac
78.3963963963964	-0.54282865006435	H3K9ac
78.4954954954955	-0.526270638463675	H3K9ac
78.5945945945946	-0.54110682763466	H3K9ac
78.6936936936937	-0.509867106121962	H3K9ac
78.7927927927928	-0.548282198814599	H3K9ac
78.8918918918919	-0.521263597886364	H3K9ac
78.990990990991	-0.485274663072774	H3K9ac
79.0900900900901	-0.473773933901455	H3K9ac
79.1891891891892	-0.467229918437868	H3K9ac
79.2882882882883	-0.459657256763342	H3K9ac
79.3873873873874	-0.488872936549121	H3K9ac
79.4864864864865	-0.457532422791188	H3K9ac
79.5855855855856	-0.464536882359418	H3K9ac
79.6846846846847	-0.474447867850384	H3K9ac
79.7837837837838	-0.494109017185131	H3K9ac
79.8828828828829	-0.450965116532082	H3K9ac
79.981981981982	-0.434644586531549	H3K9ac
80.0810810810811	-0.388421596325502	H3K9ac
80.1801801801802	-0.34408646238204	H3K9ac
80.2792792792793	-0.313032041968452	H3K9ac
80.3783783783784	-0.307553294243559	H3K9ac
80.4774774774775	-0.314226354641519	H3K9ac
80.5765765765766	-0.346390012155501	H3K9ac
80.6756756756757	-0.342732103676165	H3K9ac
80.7747747747748	-0.354111611511287	H3K9ac
80.8738738738739	-0.398921346051485	H3K9ac
80.972972972973	-0.43498896924196	H3K9ac
81.0720720720721	-0.469896094835566	H3K9ac
81.1711711711712	-0.461417110260576	H3K9ac
81.2702702702703	-0.407228822106099	H3K9ac
81.3693693693694	-0.394837711982359	H3K9ac
81.4684684684685	-0.415775285544936	H3K9ac
81.5675675675676	-0.443916164540605	H3K9ac
81.6666666666667	-0.447539967808376	H3K9ac
81.7657657657658	-0.413125694287083	H3K9ac
81.8648648648649	-0.423866473902443	H3K9ac
81.963963963964	-0.473611784352963	H3K9ac
82.0630630630631	-0.513962699804605	H3K9ac
82.1621621621622	-0.515738874530617	H3K9ac
82.2612612612613	-0.507604806765742	H3K9ac
82.3603603603604	-0.467078738278717	H3K9ac
82.4594594594595	-0.459229649015988	H3K9ac
82.5585585585586	-0.463387721734363	H3K9ac
82.6576576576577	-0.475529334120482	H3K9ac
82.7567567567568	-0.461878978664497	H3K9ac
82.8558558558559	-0.506695206280028	H3K9ac
82.954954954955	-0.527201863846468	H3K9ac
83.0540540540541	-0.535891241310965	H3K9ac
83.1531531531532	-0.556291513944061	H3K9ac
83.2522522522523	-0.549697906445691	H3K9ac
83.3513513513514	-0.530460142348929	H3K9ac
83.4504504504505	-0.488786621862992	H3K9ac
83.5495495495496	-0.427437441323644	H3K9ac
83.6486486486487	-0.404565591155537	H3K9ac
83.7477477477478	-0.401247603110015	H3K9ac
83.8468468468468	-0.398173181994761	H3K9ac
83.945945945946	-0.428142178944395	H3K9ac
84.0450450450451	-0.419748995997528	H3K9ac
84.1441441441442	-0.428335847693117	H3K9ac
84.2432432432432	-0.447087148512201	H3K9ac
84.3423423423424	-0.45487222315738	H3K9ac
84.4414414414415	-0.405060086984152	H3K9ac
84.5405405405406	-0.383036585176162	H3K9ac
84.6396396396396	-0.368572636948127	H3K9ac
84.7387387387388	-0.381623961506762	H3K9ac
84.8378378378378	-0.428867417837773	H3K9ac
84.9369369369369	-0.436948020936549	H3K9ac
85.036036036036	-0.409630779963278	H3K9ac
85.1351351351351	-0.434187970447917	H3K9ac
85.2342342342342	-0.466387454086921	H3K9ac
85.3333333333333	-0.504848234739052	H3K9ac
85.4324324324325	-0.495226500991141	H3K9ac
85.5315315315315	-0.455193022729342	H3K9ac
85.6306306306306	-0.410645594647056	H3K9ac
85.7297297297297	-0.388040034537472	H3K9ac
85.8288288288288	-0.394703774659035	H3K9ac
85.9279279279279	-0.414285802385528	H3K9ac
86.027027027027	-0.430037761235602	H3K9ac
86.1261261261261	-0.462068538355609	H3K9ac
86.2252252252252	-0.489813590719241	H3K9ac
86.3243243243243	-0.474117097795494	H3K9ac
86.4234234234234	-0.456724745501612	H3K9ac
86.5225225225225	-0.493343241556974	H3K9ac
86.6216216216216	-0.469783368771434	H3K9ac
86.7207207207207	-0.444693533427744	H3K9ac
86.8198198198198	-0.422504779061298	H3K9ac
86.9189189189189	-0.406256463107614	H3K9ac
87.018018018018	-0.42620069794246	H3K9ac
87.1171171171171	-0.432621716937225	H3K9ac
87.2162162162162	-0.443654205950135	H3K9ac
87.3153153153153	-0.424356240908885	H3K9ac
87.4144144144144	-0.443305634115609	H3K9ac
87.5135135135135	-0.419805239261021	H3K9ac
87.6126126126126	-0.42359429159726	H3K9ac
87.7117117117117	-0.395130797526172	H3K9ac
87.8108108108108	-0.329234026014453	H3K9ac
87.9099099099099	-0.334707419227946	H3K9ac
88.009009009009	-0.348342339574907	H3K9ac
88.1081081081081	-0.368025315499208	H3K9ac
88.2072072072072	-0.359366829952003	H3K9ac
88.3063063063063	-0.370267610617495	H3K9ac
88.4054054054054	-0.396985472765922	H3K9ac
88.5045045045045	-0.411209126799925	H3K9ac
88.6036036036036	-0.421308599588048	H3K9ac
88.7027027027027	-0.404656659213643	H3K9ac
88.8018018018018	-0.401640905911954	H3K9ac
88.9009009009009	-0.389367635879312	H3K9ac
89	-0.44188977592802	H3K9ac
89.0990990990991	-0.415598847265795	H3K9ac
89.1981981981982	-0.364944228703521	H3K9ac
89.2972972972973	-0.369353704994043	H3K9ac
89.3963963963964	-0.385080615623657	H3K9ac
89.4954954954955	-0.342539250451148	H3K9ac
89.5945945945946	-0.288575193475566	H3K9ac
89.6936936936937	-0.256236044396553	H3K9ac
89.7927927927928	-0.227367137782763	H3K9ac
89.8918918918919	-0.225767092019054	H3K9ac
89.990990990991	-0.181727545139583	H3K9ac
90.0900900900901	-0.211022727388131	H3K9ac
90.1891891891892	-0.226444972017843	H3K9ac
90.2882882882883	-0.205764159158054	H3K9ac
90.3873873873874	-0.188757617790511	H3K9ac
90.4864864864865	-0.159698241254024	H3K9ac
90.5855855855856	-0.183459591532656	H3K9ac
90.6846846846847	-0.250636713515138	H3K9ac
90.7837837837838	-0.246600923346164	H3K9ac
90.8828828828829	-0.198583472831645	H3K9ac
90.981981981982	-0.201227871133456	H3K9ac
91.0810810810811	-0.229798570186809	H3K9ac
91.1801801801802	-0.273946777126513	H3K9ac
91.2792792792793	-0.252244918839787	H3K9ac
91.3783783783784	-0.23206081836961	H3K9ac
91.4774774774775	-0.276919962616437	H3K9ac
91.5765765765766	-0.297452130422168	H3K9ac
91.6756756756757	-0.298506350292231	H3K9ac
91.7747747747748	-0.32279058376418	H3K9ac
91.8738738738739	-0.29428982662108	H3K9ac
91.972972972973	-0.26841396507146	H3K9ac
92.0720720720721	-0.249005595628667	H3K9ac
92.1711711711712	-0.23076894201161	H3K9ac
92.2702702702703	-0.236490604017053	H3K9ac
92.3693693693694	-0.268619020242902	H3K9ac
92.4684684684685	-0.276827313354356	H3K9ac
92.5675675675676	-0.279041696974712	H3K9ac
92.6666666666667	-0.317572294712694	H3K9ac
92.7657657657658	-0.343999754324968	H3K9ac
92.8648648648649	-0.315488129392763	H3K9ac
92.963963963964	-0.262520047949177	H3K9ac
93.0630630630631	-0.214603362822074	H3K9ac
93.1621621621622	-0.195659228154818	H3K9ac
93.2612612612613	-0.185630091278096	H3K9ac
93.3603603603604	-0.226766543666156	H3K9ac
93.4594594594595	-0.206484398271907	H3K9ac
93.5585585585586	-0.209089374263079	H3K9ac
93.6576576576577	-0.271627286170467	H3K9ac
93.7567567567568	-0.3269634638507	H3K9ac
93.8558558558559	-0.350463823691994	H3K9ac
93.954954954955	-0.317941214817643	H3K9ac
94.0540540540541	-0.345468304241232	H3K9ac
94.1531531531532	-0.304033976482248	H3K9ac
94.2522522522522	-0.308541177332842	H3K9ac
94.3513513513514	-0.321402020211211	H3K9ac
94.4504504504505	-0.306422924820134	H3K9ac
94.5495495495495	-0.2599493212232	H3K9ac
94.6486486486486	-0.195896267270045	H3K9ac
94.7477477477478	-0.15131742295232	H3K9ac
94.8468468468469	-0.14056719155553	H3K9ac
94.945945945946	-0.195228362799805	H3K9ac
95.045045045045	-0.209274909621785	H3K9ac
95.1441441441442	-0.207213905222173	H3K9ac
95.2432432432432	-0.209121512613982	H3K9ac
95.3423423423424	-0.214381024544303	H3K9ac
95.4414414414414	-0.224692701466394	H3K9ac
95.5405405405405	-0.191715094019137	H3K9ac
95.6396396396396	-0.190007058202194	H3K9ac
95.7387387387388	-0.189031185038775	H3K9ac
95.8378378378378	-0.210348639135602	H3K9ac
95.9369369369369	-0.220522198154923	H3K9ac
96.036036036036	-0.258766920173889	H3K9ac
96.1351351351351	-0.332041565197446	H3K9ac
96.2342342342343	-0.323653139276619	H3K9ac
96.3333333333333	-0.276894150669968	H3K9ac
96.4324324324324	-0.268178134239814	H3K9ac
96.5315315315315	-0.30814127043875	H3K9ac
96.6306306306306	-0.270412052029488	H3K9ac
96.7297297297297	-0.257893533672863	H3K9ac
96.8288288288288	-0.210387950787954	H3K9ac
96.9279279279279	-0.195168704131195	H3K9ac
97.027027027027	-0.197184596160522	H3K9ac
97.1261261261261	-0.221254578549741	H3K9ac
97.2252252252252	-0.208990871931107	H3K9ac
97.3243243243243	-0.200351209134419	H3K9ac
97.4234234234234	-0.201710602072896	H3K9ac
97.5225225225225	-0.167553185319715	H3K9ac
97.6216216216216	-0.152247465228096	H3K9ac
97.7207207207207	-0.157955481133793	H3K9ac
97.8198198198198	-0.155023795668492	H3K9ac
97.9189189189189	-0.10819115146925	H3K9ac
98.018018018018	-0.071817835565861	H3K9ac
98.1171171171171	-0.0311157805304976	H3K9ac
98.2162162162162	-0.0167110525855958	H3K9ac
98.3153153153153	-0.00894260270079945	H3K9ac
98.4144144144144	-0.02737286212606	H3K9ac
98.5135135135135	0.0113977793974815	H3K9ac
98.6126126126126	0.0604436295906455	H3K9ac
98.7117117117117	0.0802614363555461	H3K9ac
98.8108108108108	0.103459242411076	H3K9ac
98.9099099099099	0.0525785030396539	H3K9ac
99.009009009009	0.0595231225762304	H3K9ac
99.1081081081081	0.068627042873521	H3K9ac
99.2072072072072	0.0920160871035274	H3K9ac
99.3063063063063	0.0634517024366591	H3K9ac
99.4054054054054	0.0592078232891087	H3K9ac
99.5045045045045	0.0964810385364891	H3K9ac
99.6036036036036	0.118146515685707	H3K9ac
99.7027027027027	0.12993649653523	H3K9ac
99.8018018018018	0.0962586231462929	H3K9ac
99.9009009009009	0.0833779791995656	H3K9ac
[truncated: 18,001 more rows]
