# Supplementary material for: Cell-type-specific genomics reveals histone modification dynamics in mammalian meiosis
Source: Nat Commun. 2019 Aug 23;10:3821. doi: 10.1038/s41467-019-11820-7 (PMC6707301; doi:10.1038/s41467-019-11820-7)
Supplement: Supplementary file 4 — Source Data [file 41467_2019_11820_MOESM4_ESM.zip › Source Data/figure4c_heatmap.tab]

hs	pos	score	label
1	-5.08510638297872	-0.10465169	LE
2	-5.08510638297872	0.0277308	LE
3	-5.08510638297872	-0.04567582	LE
4	-5.08510638297872	-0.04104458	LE
5	-5.08510638297872	0.0788875	LE
6	-5.08510638297872	-0.01672956	LE
7	-5.08510638297872	0.01376872	LE
8	-5.08510638297872	0.10051878	LE
9	-5.08510638297872	-0.06715583	LE
10	-5.08510638297872	-0.00266165	LE
11	-5.08510638297872	-0.03163458	LE
12	-5.08510638297872	-0.07060294	LE
13	-5.08510638297872	-0.01333417	LE
14	-5.08510638297872	-0.04987084	LE
15	-5.08510638297872	-0.03251831	LE
16	-5.08510638297872	-0.06770917	LE
17	-5.08510638297872	0.03101957	LE
18	-5.08510638297872	-0.00229998	LE
19	-5.08510638297872	0.10426248	LE
20	-5.08510638297872	-0.02656086	LE
21	-5.08510638297872	-0.07922626	LE
22	-5.08510638297872	0.01899038	LE
23	-5.08510638297872	-0.04976667	LE
24	-5.08510638297872	0.0477275	LE
25	-5.08510638297872	-0.01824707	LE
26	-5.08510638297872	-0.06005624	LE
27	-5.08510638297872	0.03648997	LE
28	-5.08510638297872	0.0015571	LE
29	-5.08510638297872	-0.00912543	LE
30	-5.08510638297872	-0.06925001	LE
31	-5.08510638297872	0.02993332	LE
32	-5.08510638297872	0.09310001	LE
33	-5.08510638297872	-0.02062999	LE
34	-5.08510638297872	-0.00890253	LE
35	-5.08510638297872	0.12703791	LE
36	-5.08510638297872	-0.04894043	LE
37	-5.08510638297872	-0.00278999	LE
38	-5.08510638297872	0.03623872	LE
39	-5.08510638297872	0.05458709	LE
40	-5.08510638297872	0.03088626	LE
41	-5.08510638297872	0.0369029	LE
42	-5.08510638297872	0.01195957	LE
43	-5.08510638297872	-0.1257271	LE
44	-5.08510638297872	-0.00371831	LE
45	-5.08510638297872	-0.04489875	LE
46	-5.08510638297872	0.01982209	LE
47	-5.08510638297872	0.02143084	LE
48	-5.08510638297872	0.03086168	LE
49	-5.08510638297872	-0.04825167	LE
50	-5.08510638297872	-0.02878498	LE
51	-5.08510638297872	-0.01226789	LE
52	-5.08510638297872	-0.03275543	LE
53	-5.08510638297872	0.00539328	LE
54	-5.08510638297872	-0.04914373	LE
55	-5.08510638297872	0.01930959	LE
56	-5.08510638297872	-0.01525999	LE
57	-5.08510638297872	0.04688751	LE
58	-5.08510638297872	-0.00499251	LE
59	-5.08510638297872	-0.00299875	LE
60	-5.08510638297872	0.01295627	LE
61	-5.08510638297872	0.022855	LE
62	-5.08510638297872	0.10173878	LE
63	-5.08510638297872	0.0719525	LE
64	-5.08510638297872	0.10414876	LE
65	-5.08510638297872	-0.03036248	LE
66	-5.08510638297872	-0.02551959	LE
67	-5.08510638297872	-0.00098999999999999	LE
68	-5.08510638297872	0.05950294	LE
69	-5.08510638297872	0.003565	LE
70	-5.08510638297872	0.03337921	LE
71	-5.08510638297872	0.07721955	LE
72	-5.08510638297872	0.05790832	LE
73	-5.08510638297872	0.06856001	LE
74	-5.08510638297872	-0.033905	LE
75	-5.08510638297872	0.09785207	LE
76	-5.08510638297872	0.01903292	LE
77	-5.08510638297872	0.02720003	LE
78	-5.08510638297872	-0.00223915	LE
79	-5.08510638297872	-0.10718208	LE
80	-5.08510638297872	0.05193	LE
81	-5.08510638297872	-0.04906124	LE
82	-5.08510638297872	-0.09001372	LE
83	-5.08510638297872	0.03158545	LE
84	-5.08510638297872	0.11620335	LE
85	-5.08510638297872	0.02422917	LE
86	-5.08510638297872	0.05828125	LE
87	-5.08510638297872	0.06892167	LE
88	-5.08510638297872	-0.04632334	LE
89	-5.08510638297872	-0.02318958	LE
90	-5.08510638297872	-0.01565579	LE
91	-5.08510638297872	0.04844499	LE
92	-5.08510638297872	0.03781748	LE
93	-5.08510638297872	-0.08823042	LE
94	-5.08510638297872	0.00519624	LE
95	-5.08510638297872	-0.00867791	LE
96	-5.08510638297872	-0.05871626	LE
97	-5.08510638297872	0.0167517	LE
98	-5.08510638297872	-0.02526664	LE
99	-5.08510638297872	-0.0662446	LE
100	-5.08510638297872	-0.05650246	LE
101	-5.08510638297872	0.04391166	LE
102	-5.08510638297872	0.12224874	LE
103	-5.08510638297872	-0.01849083	LE
104	-5.08510638297872	0.08156375	LE
105	-5.08510638297872	0.05559456	LE
106	-5.08510638297872	0.03281834	LE
107	-5.08510638297872	0.03706749	LE
108	-5.08510638297872	-0.01507544	LE
109	-5.08510638297872	-0.08672374	LE
110	-5.08510638297872	-0.00150043	LE
111	-5.08510638297872	0.05126625	LE
112	-5.08510638297872	0.13501041	LE
113	-5.08510638297872	0.0706604	LE
114	-5.08510638297872	0.08684628	LE
115	-5.08510638297872	-0.02749791	LE
116	-5.08510638297872	-0.0135604	LE
117	-5.08510638297872	-0.04993915	LE
118	-5.08510638297872	-0.07039001	LE
119	-5.08510638297872	0.03143334	LE
120	-5.08510638297872	0.02646584	LE
121	-5.08510638297872	0.06350539	LE
122	-5.08510638297872	0.01519585	LE
123	-5.08510638297872	-0.06968376	LE
124	-5.08510638297872	-0.02542916	LE
125	-5.08510638297872	-0.05439455	LE
126	-5.08510638297872	-0.05221167	LE
127	-5.08510638297872	0.01595376	LE
128	-5.08510638297872	0.02475378	LE
129	-5.08510638297872	-0.02172084	LE
130	-5.08510638297872	0.03901042	LE
131	-5.08510638297872	-0.0296775	LE
132	-5.08510638297872	0.02171832	LE
133	-5.08510638297872	-0.03084789	LE
134	-5.08510638297872	-0.01172751	LE
135	-5.08510638297872	0.07317167	LE
136	-5.08510638297872	0.13555877	LE
137	-5.08510638297872	0.00696500000000001	LE
138	-5.08510638297872	-0.01083504	LE
139	-5.08510638297872	-0.00525415999999999	LE
140	-5.08510638297872	-0.03042248	LE
141	-5.08510638297872	0.03714915	LE
142	-5.08510638297872	0.10037666	LE
143	-5.08510638297872	-0.0460329	LE
144	-5.08510638297872	-0.03154248	LE
145	-5.08510638297872	0.00450415	LE
146	-5.08510638297872	0.0926646	LE
147	-5.08510638297872	0.08034165	LE
148	-5.08510638297872	-0.05803248	LE
149	-5.08510638297872	-0.01853582	LE
150	-5.08510638297872	-0.01632207	LE
151	-5.08510638297872	-0.05711414	LE
152	-5.08510638297872	-0.02595541	LE
153	-5.08510638297872	-0.05388377	LE
154	-5.08510638297872	0.1045867	LE
155	-5.08510638297872	-0.01258585	LE
156	-5.08510638297872	0.08715293	LE
157	-5.08510638297872	0.03656791	LE
158	-5.08510638297872	-0.01425458	LE
159	-5.08510638297872	0.03821751	LE
160	-5.08510638297872	0.07282666	LE
161	-5.08510638297872	-0.01052001	LE
162	-5.08510638297872	-0.01668876	LE
163	-5.08510638297872	-0.02968085	LE
164	-5.08510638297872	0.04409709	LE
165	-5.08510638297872	0.02344167	LE
166	-5.08510638297872	-0.07263915	LE
167	-5.08510638297872	0.03833041	LE
168	-5.08510638297872	-0.01793042	LE
169	-5.08510638297872	0.00891168	LE
170	-5.08510638297872	0.08750331	LE
171	-5.08510638297872	-0.07171289	LE
172	-5.08510638297872	0.14377917	LE
173	-5.08510638297872	-0.03035416	LE
174	-5.08510638297872	0.00224456000000001	LE
175	-5.08510638297872	0.04589921	LE
176	-5.08510638297872	-0.06203082	LE
177	-5.08510638297872	0.02109918	LE
178	-5.08510638297872	-0.00220667	LE
179	-5.08510638297872	-0.01905667	LE
180	-5.08510638297872	-0.04073291	LE
181	-5.08510638297872	-0.02656917	LE
182	-5.08510638297872	0.00602586	LE
183	-5.08510638297872	0.02458292	LE
184	-5.08510638297872	-0.06185332	LE
185	-5.08510638297872	-0.05953917	LE
186	-5.08510638297872	0.00720707	LE
187	-5.08510638297872	-0.03996666	LE
188	-5.08510638297872	-0.04112124	LE
189	-5.08510638297872	0.05934752	LE
190	-5.08510638297872	-0.06817291	LE
191	-5.08510638297872	0.00663462	LE
192	-5.08510638297872	0.06972585	LE
193	-5.08510638297872	0.03786206	LE
194	-5.08510638297872	0.01867042	LE
195	-5.08510638297872	-0.06073082	LE
196	-5.08510638297872	0.14127124	LE
197	-5.08510638297872	0.22568417	LE
198	-5.08510638297872	-0.01986413	LE
199	-5.08510638297872	0.04101708	LE
200	-5.08510638297872	0.07823627	LE
201	-5.08510638297872	0.02901041	LE
202	-5.08510638297872	0.00610957	LE
203	-5.08510638297872	-0.00734002	LE
204	-5.08510638297872	-0.02979834	LE
205	-5.08510638297872	0.05472874	LE
206	-5.08510638297872	-0.07176458	LE
207	-5.08510638297872	0.03224666	LE
208	-5.08510638297872	0.01427334	LE
209	-5.08510638297872	-0.1440846	LE
210	-5.08510638297872	-0.03530249	LE
211	-5.08510638297872	-0.01673746	LE
212	-5.08510638297872	-0.04741079	LE
213	-5.08510638297872	0.04180666	LE
214	-5.08510638297872	-0.07467705	LE
215	-5.08510638297872	0.03814545	LE
216	-5.08510638297872	0.0576025	LE
217	-5.08510638297872	-0.03121292	LE
218	-5.08510638297872	-0.07034543	LE
219	-5.08510638297872	0.02640585	LE
220	-5.08510638297872	-0.02234916	LE
221	-5.08510638297872	0.10520957	LE
222	-5.08510638297872	0.0462104	LE
223	-5.08510638297872	0.08219876	LE
224	-5.08510638297872	0.01275666	LE
225	-5.08510638297872	-0.07598125	LE
226	-5.08510638297872	0.01989668	LE
227	-5.08510638297872	-0.01954082	LE
228	-5.08510638297872	0.06107542	LE
229	-5.08510638297872	-0.01946545	LE
230	-5.08510638297872	0.01788166	LE
231	-5.08510638297872	0.01382167	LE
232	-5.08510638297872	-0.000513709999999999	LE
233	-5.08510638297872	-0.01351377	LE
234	-5.08510638297872	0.11432332	LE
235	-5.08510638297872	-0.02418626	LE
236	-5.08510638297872	-0.09047791	LE
237	-5.08510638297872	0.13376168	LE
238	-5.08510638297872	0.09031165	LE
239	-5.08510638297872	0.00204457000000001	LE
240	-5.08510638297872	-0.02578537	LE
241	-5.08510638297872	0.02132375	LE
242	-5.08510638297872	-0.01219625	LE
243	-5.08510638297872	0.02466751	LE
244	-5.08510638297872	0.05581457	LE
245	-5.08510638297872	-0.03450668	LE
246	-5.08510638297872	-0.00404042	LE
247	-5.08510638297872	0.05310793	LE
248	-5.08510638297872	0.03323333	LE
249	-5.08510638297872	-0.07366584	LE
250	-5.08510638297872	0.05766335	LE
251	-5.08510638297872	0.15339879	LE
252	-5.08510638297872	0.05162626	LE
253	-5.08510638297872	0.03140669	LE
254	-5.08510638297872	-0.01045794	LE
255	-5.08510638297872	0.02338917	LE
256	-5.08510638297872	0.01434666	LE
257	-5.08510638297872	-0.00707875999999999	LE
258	-5.08510638297872	0.000147090000000006	LE
259	-5.08510638297872	-0.06337457	LE
260	-5.08510638297872	0.02854002	LE
261	-5.08510638297872	-0.0171671	LE
262	-5.08510638297872	-0.000244199999999996	LE
263	-5.08510638297872	0.00585668	LE
264	-5.08510638297872	-0.01299874	LE
265	-5.08510638297872	0.0798604	LE
266	-5.08510638297872	0.03465128	LE
267	-5.08510638297872	-0.00136749	LE
268	-5.08510638297872	-0.01753002	LE
269	-5.08510638297872	0.02812669	LE
270	-5.08510638297872	0.04535044	LE
271	-5.08510638297872	0.04446666	LE
272	-5.08510638297872	0.04855291	LE
273	-5.08510638297872	-0.02788752	LE
274	-5.08510638297872	-0.00818626	LE
275	-5.08510638297872	-0.01282331	LE
276	-5.08510638297872	0.04009706	LE
277	-5.08510638297872	-0.06670627	LE
278	-5.08510638297872	-0.06026252	LE
279	-5.08510638297872	-0.08502165	LE
280	-5.08510638297872	0.02803793	LE
281	-5.08510638297872	-0.04477749	LE
282	-5.08510638297872	0.03879123	LE
283	-5.08510638297872	0.02317542	LE
284	-5.08510638297872	0.0050154	LE
285	-5.08510638297872	0.04123123	LE
286	-5.08510638297872	0.04401624	LE
287	-5.08510638297872	0.05758127	LE
288	-5.08510638297872	-0.0802071	LE
289	-5.08510638297872	-0.01524125	LE
290	-5.08510638297872	-0.000267089999999998	LE
291	-5.08510638297872	0.09243669	LE
292	-5.08510638297872	0.07778499	LE
293	-5.08510638297872	-0.00338045	LE
294	-5.08510638297872	0.05874459	LE
295	-5.08510638297872	-0.04072871	LE
296	-5.08510638297872	-0.01981375	LE
297	-5.08510638297872	0.04444288	LE
298	-5.08510638297872	-0.04354835	LE
299	-5.08510638297872	0.03543541	LE
300	-5.08510638297872	0.01460333	LE
301	-5.08510638297872	0.01433419	LE
302	-5.08510638297872	0.05961584	LE
303	-5.08510638297872	0.02555417	LE
304	-5.08510638297872	0.062545	LE
305	-5.08510638297872	0.06249708	LE
306	-5.08510638297872	0.00344082	LE
307	-5.08510638297872	-0.09363332	LE
308	-5.08510638297872	0.09211625	LE
309	-5.08510638297872	-0.01741625	LE
310	-5.08510638297872	-0.07784	LE
311	-5.08510638297872	0.05762	LE
312	-5.08510638297872	0.03001544	LE
313	-5.08510638297872	-0.06028707	LE
314	-5.08510638297872	0.08201168	LE
315	-5.08510638297872	0.0254975	LE
316	-5.08510638297872	-0.05702624	LE
317	-5.08510638297872	-0.11041166	LE
318	-5.08510638297872	0.02896959	LE
319	-5.08510638297872	0.02941833	LE
320	-5.08510638297872	-0.04872331	LE
321	-5.08510638297872	-0.0512579	LE
322	-5.08510638297872	-0.02851913	LE
323	-5.08510638297872	0.03877956	LE
324	-5.08510638297872	-0.05149123	LE
325	-5.08510638297872	-0.04108625	LE
326	-5.08510638297872	0.00900919	LE
327	-5.08510638297872	0.0215404	LE
328	-5.08510638297872	-0.06592249	LE
329	-5.08510638297872	-0.00894874	LE
330	-5.08510638297872	-0.02379081	LE
331	-5.08510638297872	0.07120665	LE
332	-5.08510638297872	0.0802229	LE
333	-5.08510638297872	-0.04073043	LE
334	-5.08510638297872	-0.05510332	LE
335	-5.08510638297872	0.01351207	LE
336	-5.08510638297872	0.010795	LE
337	-5.08510638297872	-0.00170667999999999	LE
338	-5.08510638297872	0.05336459	LE
339	-5.08510638297872	0.05356124	LE
340	-5.08510638297872	-0.04600752	LE
341	-5.08510638297872	0.11651079	LE
342	-5.08510638297872	0.05387872	LE
343	-5.08510638297872	0.07258708	LE
344	-5.08510638297872	-0.00518955999999999	LE
345	-5.08510638297872	0.0167571	LE
346	-5.08510638297872	0.05721376	LE
347	-5.08510638297872	0.00233873	LE
348	-5.08510638297872	0.00946916	LE
349	-5.08510638297872	0.07566751	LE
350	-5.08510638297872	0.01861251	LE
351	-5.08510638297872	-0.00505625	LE
352	-5.08510638297872	0.1750067	LE
353	-5.08510638297872	0.04827751	LE
354	-5.08510638297872	0.03384996	LE
355	-5.08510638297872	-0.01047044	LE
356	-5.08510638297872	0.000621640000000001	LE
357	-5.08510638297872	0.00205583	LE
358	-5.08510638297872	-0.02982416	LE
359	-5.08510638297872	-0.08058543	LE
360	-5.08510638297872	-0.05786623	LE
361	-5.08510638297872	0.02614377	LE
362	-5.08510638297872	-0.0225296	LE
363	-5.08510638297872	0.0254146	LE
364	-5.08510638297872	0.00112461	LE
365	-5.08510638297872	0.02279836	LE
366	-5.08510638297872	0.05903373	LE
367	-5.08510638297872	0.01493542	LE
368	-5.08510638297872	0.04466127	LE
369	-5.08510638297872	0.01435042	LE
370	-5.08510638297872	0.0248771	LE
371	-5.08510638297872	0.04236961	LE
372	-5.08510638297872	-0.0335375	LE
373	-5.08510638297872	-0.00955998	LE
374	-5.08510638297872	-0.00973001	LE
375	-5.08510638297872	0.01078003	LE
376	-5.08510638297872	-0.06113583	LE
377	-5.08510638297872	0.02609834	LE
378	-5.08510638297872	0.02131916	LE
379	-5.08510638297872	0.00306375	LE
380	-5.08510638297872	-0.02467667	LE
381	-5.08510638297872	-0.03218041	LE
382	-5.08510638297872	0.1083108	LE
383	-5.08510638297872	-0.04523833	LE
384	-5.08510638297872	0.07493209	LE
385	-5.08510638297872	-0.02876749	LE
386	-5.08510638297872	-0.06253461	LE
387	-5.08510638297872	-0.07354581	LE
388	-5.08510638297872	0.09793166	LE
389	-5.08510638297872	-0.04038421	LE
390	-5.08510638297872	0.14598917	LE
391	-5.08510638297872	0.00904377000000001	LE
392	-5.08510638297872	0.000740390000000002	LE
393	-5.08510638297872	-0.0908421	LE
394	-5.08510638297872	-0.02831749	LE
395	-5.08510638297872	0.01859789	LE
396	-5.08510638297872	-0.0033625	LE
397	-5.08510638297872	0.02429668	LE
398	-5.08510638297872	-0.04991752	LE
399	-5.08510638297872	0.06828044	LE
400	-5.08510638297872	-0.04049166	LE
401	-5.08510638297872	0.0356075	LE
402	-5.08510638297872	0.08236834	LE
403	-5.08510638297872	0.01945626	LE
404	-5.08510638297872	0.16572085	LE
405	-5.08510638297872	-0.02393998	LE
406	-5.08510638297872	-0.02454665	LE
407	-5.08510638297872	-0.0166654	LE
408	-5.08510638297872	-0.00551127	LE
409	-5.08510638297872	-0.05577836	LE
410	-5.08510638297872	0.01203503	LE
411	-5.08510638297872	0.06050332	LE
412	-5.08510638297872	0.02834585	LE
413	-5.08510638297872	0.01076584	LE
414	-5.08510638297872	0.0890221	LE
415	-5.08510638297872	0.00457251000000001	LE
416	-5.08510638297872	0.03090833	LE
417	-5.08510638297872	-0.04588208	LE
418	-5.08510638297872	0.0365471	LE
419	-5.08510638297872	-0.01446668	LE
420	-5.08510638297872	-0.03057081	LE
421	-5.08510638297872	0.06450751	LE
422	-5.08510638297872	-0.02672501	LE
423	-5.08510638297872	-0.05594416	LE
424	-5.08510638297872	0.03404499	LE
425	-5.08510638297872	0.04320876	LE
426	-5.08510638297872	0.09796459	LE
427	-5.08510638297872	0.11126542	LE
428	-5.08510638297872	0.04320875	LE
429	-5.08510638297872	0.02555501	LE
430	-5.08510638297872	0.02037875	LE
431	-5.08510638297872	0.02699499	LE
432	-5.08510638297872	0.04298835	LE
433	-5.08510638297872	0.02918081	LE
434	-5.08510638297872	-0.01693291	LE
435	-5.08510638297872	0.0374525	LE
436	-5.08510638297872	0.04495876	LE
437	-5.08510638297872	0.11868623	LE
438	-5.08510638297872	0.0598046	LE
439	-5.08510638297872	-0.06319211	LE
440	-5.08510638297872	-0.03300956	LE
441	-5.08510638297872	-0.00878210999999999	LE
442	-5.08510638297872	0.02642708	LE
443	-5.08510638297872	-0.04866623	LE
444	-5.08510638297872	-0.02650627	LE
445	-5.08510638297872	0.08626086	LE
446	-5.08510638297872	-0.03069205	LE
447	-5.08510638297872	-0.0567	LE
448	-5.08510638297872	0.04893626	LE
449	-5.08510638297872	0.01764002	LE
450	-5.08510638297872	0.0094025	LE
451	-5.08510638297872	-0.08163124	LE
452	-5.08510638297872	0.02499249	LE
453	-5.08510638297872	0.017615	LE
454	-5.08510638297872	0.10825834	LE
455	-5.08510638297872	-0.01637833	LE
456	-5.08510638297872	-0.05426083	LE
457	-5.08510638297872	-0.01338583	LE
458	-5.08510638297872	-0.02136584	LE
459	-5.08510638297872	-0.11192124	LE
460	-5.08510638297872	0.09314372	LE
461	-5.08510638297872	0.01188333	LE
462	-5.08510638297872	0.00691622	LE
463	-5.08510638297872	0.07989208	LE
464	-5.08510638297872	-0.01938457	LE
465	-5.08510638297872	-0.0375933	LE
466	-5.08510638297872	0.00876456	LE
467	-5.08510638297872	-0.01515291	LE
468	-5.08510638297872	0.04180334	LE
469	-5.08510638297872	0.08824624	LE
470	-5.08510638297872	-0.00961624999999999	LE
471	-5.08510638297872	-0.05345538	LE
472	-5.08510638297872	-0.00579	LE
473	-5.08510638297872	0.01991415	LE
474	-5.08510638297872	-0.03362374	LE
475	-5.08510638297872	0.0479046	LE
476	-5.08510638297872	0.07052792	LE
477	-5.08510638297872	0.01898	LE
478	-5.08510638297872	0.07445084	LE
479	-5.08510638297872	-0.02751456	LE
480	-5.08510638297872	0.13505169	LE
481	-5.08510638297872	-0.02908123	LE
482	-5.08510638297872	-0.07056	LE
483	-5.08510638297872	0.09788626	LE
484	-5.08510638297872	0.05171002	LE
485	-5.08510638297872	-0.02352414	LE
486	-5.08510638297872	-0.092965	LE
487	-5.08510638297872	0.00076999	LE
488	-5.08510638297872	0.09005502	LE
489	-5.08510638297872	0.06422165	LE
490	-5.08510638297872	-0.027095	LE
491	-5.08510638297872	-0.09499956	LE
492	-5.08510638297872	-0.02441667	LE
493	-5.08510638297872	0.05799874	LE
494	-5.08510638297872	0.12928624	LE
495	-5.08510638297872	-0.02328085	LE
496	-5.08510638297872	-0.04268125	LE
497	-5.08510638297872	0.00370167	LE
498	-5.08510638297872	-0.06619749	LE
499	-5.08510638297872	-0.08026756	LE
500	-5.08510638297872	0.01776875	LE
501	-5.08510638297872	0.0985808	LE
502	-5.08510638297872	0.03358585	LE
503	-5.08510638297872	-0.02328168	LE
504	-5.08510638297872	-0.02733623	LE
505	-5.08510638297872	0.00649126	LE
506	-5.08510638297872	-0.07325874	LE
507	-5.08510638297872	0.04292208	LE
508	-5.08510638297872	-0.0751825	LE
509	-5.08510638297872	-0.02378083	LE
510	-5.08510638297872	0.00125543	LE
511	-5.08510638297872	0.04696002	LE
512	-5.08510638297872	0.0080354	LE
513	-5.08510638297872	-0.03154665	LE
514	-5.08510638297872	-0.01057378	LE
515	-5.08510638297872	0.04240334	LE
516	-5.08510638297872	0.05251042	LE
517	-5.08510638297872	-0.01039001	LE
518	-5.08510638297872	0.06711499	LE
519	-5.08510638297872	0.00173709	LE
520	-5.08510638297872	-0.05426541	LE
521	-5.08510638297872	-0.06127124	LE
522	-5.08510638297872	-0.03181752	LE
523	-5.08510638297872	0.10309207	LE
524	-5.08510638297872	0.11396084	LE
525	-5.08510638297872	0.0052625	LE
526	-5.08510638297872	-0.00250498	LE
527	-5.08510638297872	-0.05045626	LE
528	-5.08510638297872	0.09559751	LE
529	-5.08510638297872	0.02024996	LE
530	-5.08510638297872	-0.09949625	LE
531	-5.08510638297872	0.09143044	LE
532	-5.08510638297872	0.15165751	LE
533	-5.08510638297872	-0.00959998	LE
534	-5.08510638297872	-0.0243929	LE
535	-5.08510638297872	-0.0129379	LE
536	-5.08510638297872	-0.00400455999999999	LE
537	-5.08510638297872	-0.02656456	LE
538	-5.08510638297872	0.01938583	LE
539	-5.08510638297872	-0.03300083	LE
540	-5.08510638297872	0.02112707	LE
541	-5.08510638297872	0.07925041	LE
1	-5.04255319148936	-0.10157253	LE
2	-5.04255319148936	0.01989748	LE
3	-5.04255319148936	-0.06298457	LE
4	-5.04255319148936	-0.03314082	LE
5	-5.04255319148936	0.06978502	LE
6	-5.04255319148936	-0.01410164	LE
7	-5.04255319148936	0.0256512	LE
8	-5.04255319148936	0.10372501	LE
9	-5.04255319148936	-0.05527833	LE
10	-5.04255319148936	0.01404793	LE
11	-5.04255319148936	-0.02449124	LE
12	-5.04255319148936	-0.05433794	LE
13	-5.04255319148936	-0.024225	LE
14	-5.04255319148936	-0.0268175	LE
15	-5.04255319148936	-0.03364662	LE
16	-5.04255319148936	-0.07251417	LE
17	-5.04255319148936	0.02638541	LE
18	-5.04255319148936	-0.00948081	LE
19	-5.04255319148936	0.1014004	LE
20	-5.04255319148936	-0.03321585	LE
21	-5.04255319148936	-0.04703918	LE
22	-5.04255319148936	-0.00999042999999999	LE
23	-5.04255319148936	-0.04249209	LE
24	-5.04255319148936	0.03316626	LE
25	-5.04255319148936	-0.02205457	LE
26	-5.04255319148936	-0.06601582	LE
27	-5.04255319148936	0.03153205	LE
28	-5.04255319148936	-0.00757747	LE
29	-5.04255319148936	-0.006995	LE
30	-5.04255319148936	-0.0839475	LE
31	-5.04255319148936	0.02756625	LE
32	-5.04255319148936	0.08670961	LE
33	-5.04255319148936	-0.01982123	LE
34	-5.04255319148936	-0.00143086	LE
35	-5.04255319148936	0.11621751	LE
36	-5.04255319148936	-0.04283043	LE
37	-5.04255319148936	0.000807089999999999	LE
38	-5.04255319148936	0.03147831	LE
39	-5.04255319148936	0.05633167	LE
40	-5.04255319148936	0.01368626	LE
41	-5.04255319148936	0.0223954	LE
42	-5.04255319148936	0.01003665	LE
43	-5.04255319148936	-0.14481334	LE
44	-5.04255319148936	-0.01294205	LE
45	-5.04255319148936	-0.05668333	LE
46	-5.04255319148936	0.00876500000000001	LE
47	-5.04255319148936	0.0222471	LE
48	-5.04255319148936	0.04077169	LE
49	-5.04255319148936	-0.04450711	LE
50	-5.04255319148936	-0.01593456	LE
51	-5.04255319148936	-0.04103248	LE
52	-5.04255319148936	-0.05122959	LE
53	-5.04255319148936	0.01869538	LE
54	-5.04255319148936	-0.04122124	LE
55	-5.04255319148936	0.01891543	LE
56	-5.04255319148936	-0.01488747	LE
57	-5.04255319148936	0.05556417	LE
58	-5.04255319148936	0.01809333	LE
59	-5.04255319148936	-0.00836042	LE
60	-5.04255319148936	0.02508376	LE
61	-5.04255319148936	0.03913291	LE
62	-5.04255319148936	0.10158503	LE
63	-5.04255319148936	0.07443832	LE
64	-5.04255319148936	0.08606875	LE
65	-5.04255319148936	-0.0176104	LE
66	-5.04255319148936	-0.03902418	LE
67	-5.04255319148936	-0.00740293	LE
68	-5.04255319148936	0.07388169	LE
69	-5.04255319148936	-0.000297500000000001	LE
70	-5.04255319148936	0.03531254	LE
71	-5.04255319148936	0.09385705	LE
72	-5.04255319148936	0.05601248	LE
73	-5.04255319148936	0.05876961	LE
74	-5.04255319148936	-0.03129957	LE
75	-5.04255319148936	0.08639124	LE
76	-5.04255319148936	0.04373917	LE
77	-5.04255319148936	0.03877669	LE
78	-5.04255319148936	0.00131127	LE
79	-5.04255319148936	-0.09632291	LE
80	-5.04255319148936	0.04328749	LE
81	-5.04255319148936	-0.05302917	LE
82	-5.04255319148936	-0.09909163	LE
83	-5.04255319148936	0.01190088	LE
84	-5.04255319148936	0.15357585	LE
85	-5.04255319148936	0.0394621	LE
86	-5.04255319148936	0.05770793	LE
87	-5.04255319148936	0.09390834	LE
88	-5.04255319148936	-0.04183959	LE
89	-5.04255319148936	-0.03564917	LE
90	-5.04255319148936	-0.02946165	LE
91	-5.04255319148936	0.03170123	LE
92	-5.04255319148936	0.02807913	LE
93	-5.04255319148936	-0.0723175	LE
94	-5.04255319148936	-0.01884044	LE
95	-5.04255319148936	0.00266918	LE
96	-5.04255319148936	-0.04683461	LE
97	-5.04255319148936	0.01991627	LE
98	-5.04255319148936	-0.02342499	LE
99	-5.04255319148936	-0.08045168	LE
100	-5.04255319148936	-0.05407497	LE
101	-5.04255319148936	0.03093792	LE
102	-5.04255319148936	0.14154997	LE
103	-5.04255319148936	-0.02602749	LE
104	-5.04255319148936	0.10146833	LE
105	-5.04255319148936	0.0349754	LE
106	-5.04255319148936	0.02807334	LE
107	-5.04255319148936	0.03372082	LE
108	-5.04255319148936	0.00533498	LE
109	-5.04255319148936	-0.09812165	LE
110	-5.04255319148936	0.00312666000000001	LE
111	-5.04255319148936	0.03982711	LE
112	-5.04255319148936	0.12260499	LE
113	-5.04255319148936	0.07897665	LE
114	-5.04255319148936	0.07105752	LE
115	-5.04255319148936	-0.02318959	LE
116	-5.04255319148936	-0.02744123	LE
117	-5.04255319148936	-0.06329084	LE
118	-5.04255319148936	-0.06249375	LE
119	-5.04255319148936	0.03868043	LE
120	-5.04255319148936	0.01829332	LE
121	-5.04255319148936	0.06230582	LE
122	-5.04255319148936	0.02379794	LE
123	-5.04255319148936	-0.08163043	LE
124	-5.04255319148936	-0.01171502	LE
125	-5.04255319148936	-0.05945415	LE
126	-5.04255319148936	-0.07147416	LE
127	-5.04255319148936	0.01543418	LE
128	-5.04255319148936	0.01412129	LE
129	-5.04255319148936	0.00906999	LE
130	-5.04255319148936	0.02428584	LE
131	-5.04255319148936	-0.03014082	LE
132	-5.04255319148936	0.02821375	LE
133	-5.04255319148936	-0.01141	LE
134	-5.04255319148936	-0.02238501	LE
135	-5.04255319148936	0.03802458	LE
136	-5.04255319148936	0.14575878	LE
137	-5.04255319148936	0.04198542	LE
138	-5.04255319148936	-0.00145628999999999	LE
139	-5.04255319148936	-0.00627208	LE
140	-5.04255319148936	-0.01631457	LE
141	-5.04255319148936	0.05020372	LE
142	-5.04255319148936	0.08536749	LE
143	-5.04255319148936	-0.03799831	LE
144	-5.04255319148936	-0.03507622	LE
145	-5.04255319148936	-0.00398169	LE
146	-5.04255319148936	0.05446918	LE
147	-5.04255319148936	0.07018249	LE
148	-5.04255319148936	-0.0629029	LE
149	-5.04255319148936	-0.03958582	LE
150	-5.04255319148936	-0.03367042	LE
151	-5.04255319148936	-0.0614033	LE
152	-5.04255319148936	-0.0316971	LE
153	-5.04255319148936	-0.03190669	LE
154	-5.04255319148936	0.10983168	LE
155	-5.04255319148936	0.01809208	LE
156	-5.04255319148936	0.10302878	LE
157	-5.04255319148936	0.03674874	LE
158	-5.04255319148936	-0.02155374	LE
159	-5.04255319148936	0.04460292	LE
160	-5.04255319148936	0.07342042	LE
161	-5.04255319148936	0.00033625	LE
162	-5.04255319148936	-0.00870122	LE
163	-5.04255319148936	-0.02424419	LE
164	-5.04255319148936	0.03683292	LE
165	-5.04255319148936	0.02956707	LE
166	-5.04255319148936	-0.07031873	LE
167	-5.04255319148936	0.04390834	LE
168	-5.04255319148936	-0.01111539	LE
169	-5.04255319148936	-0.00944249	LE
170	-5.04255319148936	0.09065664	LE
171	-5.04255319148936	-0.05738455	LE
172	-5.04255319148936	0.13466209	LE
173	-5.04255319148936	-0.0394854	LE
174	-5.04255319148936	0.01996749	LE
175	-5.04255319148936	0.04892543	LE
176	-5.04255319148936	-0.0717975	LE
177	-5.04255319148936	0.00952542	LE
178	-5.04255319148936	-0.0112875	LE
179	-5.04255319148936	-0.02576209	LE
180	-5.04255319148936	-0.04196542	LE
181	-5.04255319148936	-0.00377166	LE
182	-5.04255319148936	-0.00958331	LE
183	-5.04255319148936	0.03128459	LE
184	-5.04255319148936	-0.05359458	LE
185	-5.04255319148936	-0.04864667	LE
186	-5.04255319148936	0.02769624	LE
187	-5.04255319148936	-0.04970206	LE
188	-5.04255319148936	-0.04501623	LE
189	-5.04255319148936	0.06516877	LE
190	-5.04255319148936	-0.05820791	LE
191	-5.04255319148936	-0.02593536	LE
192	-5.04255319148936	0.03917459	LE
193	-5.04255319148936	0.02050832	LE
194	-5.04255319148936	0.01100666	LE
195	-5.04255319148936	-0.05775748	LE
196	-5.04255319148936	0.13753375	LE
197	-5.04255319148936	0.20972	LE
198	-5.04255319148936	-0.01444454	LE
199	-5.04255319148936	0.044465	LE
200	-5.04255319148936	0.05992835	LE
201	-5.04255319148936	0.01382374	LE
202	-5.04255319148936	0.00964833	LE
203	-5.04255319148936	-0.02100753	LE
204	-5.04255319148936	-0.0308496	LE
205	-5.04255319148936	0.06640625	LE
206	-5.04255319148936	-0.06845082	LE
207	-5.04255319148936	0.02855167	LE
208	-5.04255319148936	0.01624544	LE
209	-5.04255319148936	-0.15787917	LE
210	-5.04255319148936	-0.05134125	LE
211	-5.04255319148936	-0.00289621	LE
212	-5.04255319148936	-0.03470666	LE
213	-5.04255319148936	0.02834916	LE
214	-5.04255319148936	-0.06724995	LE
215	-5.04255319148936	0.01912711	LE
216	-5.04255319148936	0.04812957	LE
217	-5.04255319148936	-0.03127667	LE
218	-5.04255319148936	-0.03990916	LE
219	-5.04255319148936	0.02494461	LE
220	-5.04255319148936	-0.02350126	LE
221	-5.04255319148936	0.09875749	LE
222	-5.04255319148936	0.03539497	LE
223	-5.04255319148936	0.06530834	LE
224	-5.04255319148936	0.03231626	LE
225	-5.04255319148936	-0.07686918	LE
226	-5.04255319148936	0.01897959	LE
227	-5.04255319148936	-0.01127456	LE
228	-5.04255319148936	0.09270043	LE
229	-5.04255319148936	-0.0469296	LE
230	-5.04255319148936	0.04013998	LE
231	-5.04255319148936	-0.00508165	LE
232	-5.04255319148936	0.01611503	LE
233	-5.04255319148936	-0.00756376	LE
234	-5.04255319148936	0.0951679	LE
235	-5.04255319148936	-0.04096834	LE
236	-5.04255319148936	-0.09044749	LE
237	-5.04255319148936	0.10483333	LE
238	-5.04255319148936	0.10051664	LE
239	-5.04255319148936	0.00176622000000001	LE
240	-5.04255319148936	-0.02238912	LE
241	-5.04255319148936	0.02220416	LE
242	-5.04255319148936	-9.95899999999962e-05	LE
243	-5.04255319148936	0.01616208	LE
244	-5.04255319148936	0.05992541	LE
245	-5.04255319148936	-0.02731377	LE
246	-5.04255319148936	-0.00265541	LE
247	-5.04255319148936	0.06455293	LE
248	-5.04255319148936	0.01416	LE
249	-5.04255319148936	-0.0825796	LE
250	-5.04255319148936	0.04577044	LE
251	-5.04255319148936	0.16506922	LE
252	-5.04255319148936	0.05826585	LE
253	-5.04255319148936	0.04706128	LE
254	-5.04255319148936	0.00964414	LE
255	-5.04255319148936	0.01569249	LE
256	-5.04255319148936	0.01989082	LE
257	-5.04255319148936	-0.00621751	LE
258	-5.04255319148936	-0.009835	LE
259	-5.04255319148936	-0.0590229	LE
260	-5.04255319148936	0.03728543	LE
261	-5.04255319148936	-0.02635001	LE
262	-5.04255319148936	0.02520038	LE
263	-5.04255319148936	0.00726293	LE
264	-5.04255319148936	-0.026045	LE
265	-5.04255319148936	0.09087084	LE
266	-5.04255319148936	0.04140127	LE
267	-5.04255319148936	-0.01021458	LE
268	-5.04255319148936	-0.02831377	LE
269	-5.04255319148936	0.02144585	LE
270	-5.04255319148936	0.07627543	LE
271	-5.04255319148936	0.04199082	LE
272	-5.04255319148936	0.05030958	LE
273	-5.04255319148936	-0.04372709	LE
274	-5.04255319148936	-0.00193001	LE
275	-5.04255319148936	-0.01297373	LE
276	-5.04255319148936	0.02408455	LE
277	-5.04255319148936	-0.08174877	LE
278	-5.04255319148936	-0.05929126	LE
279	-5.04255319148936	-0.08816999	LE
280	-5.04255319148936	0.0210196	LE
281	-5.04255319148936	-0.0582154	LE
282	-5.04255319148936	0.03612166	LE
283	-5.04255319148936	0.00197251000000001	LE
284	-5.04255319148936	-9.8770000000001e-05	LE
285	-5.04255319148936	0.04623372	LE
286	-5.04255319148936	0.05851625	LE
287	-5.04255319148936	0.05737044	LE
288	-5.04255319148936	-0.07688708	LE
289	-5.04255319148936	-0.03912039	LE
290	-5.04255319148936	-0.00247542	LE
291	-5.04255319148936	0.09724377	LE
292	-5.04255319148936	0.09038958	LE
293	-5.04255319148936	0.000906219999999999	LE
294	-5.04255319148936	0.06882793	LE
295	-5.04255319148936	-0.04657538	LE
296	-5.04255319148936	-0.00918958	LE
297	-5.04255319148936	0.06358621	LE
298	-5.04255319148936	-0.04802501	LE
299	-5.04255319148936	0.01850498	LE
300	-5.04255319148936	0.02029541	LE
301	-5.04255319148936	0.03835666	LE
302	-5.04255319148936	0.07272125	LE
303	-5.04255319148936	0.03224958	LE
304	-5.04255319148936	0.06430916	LE
305	-5.04255319148936	0.0742425	LE
306	-5.04255319148936	0.00780917000000001	LE
307	-5.04255319148936	-0.10292414	LE
308	-5.04255319148936	0.08382251	LE
309	-5.04255319148936	-0.05110541	LE
310	-5.04255319148936	-0.08010291	LE
311	-5.04255319148936	0.07746373	LE
312	-5.04255319148936	0.03262834	LE
313	-5.04255319148936	-0.07121832	LE
314	-5.04255319148936	0.07547377	LE
315	-5.04255319148936	0.02103917	LE
316	-5.04255319148936	-0.07884332	LE
317	-5.04255319148936	-0.10632707	LE
318	-5.04255319148936	0.01810624	LE
319	-5.04255319148936	0.04749541	LE
320	-5.04255319148936	-0.05377123	LE
321	-5.04255319148936	-0.04581664	LE
322	-5.04255319148936	-0.01520703	LE
323	-5.04255319148936	0.0419258	LE
324	-5.04255319148936	-0.03714748	LE
325	-5.04255319148936	-0.03698085	LE
326	-5.04255319148936	0.01406334	LE
327	-5.04255319148936	0.02469749	LE
328	-5.04255319148936	-0.06886332	LE
329	-5.04255319148936	-0.02216751	LE
330	-5.04255319148936	-0.03047789	LE
331	-5.04255319148936	0.07735249	LE
332	-5.04255319148936	0.06114374	LE
333	-5.04255319148936	-0.04092419	LE
334	-5.04255319148936	-0.06288708	LE
335	-5.04255319148936	-0.02027959	LE
336	-5.04255319148936	0.01412958	LE
337	-5.04255319148936	-0.0035225	LE
338	-5.04255319148936	0.0746675	LE
339	-5.04255319148936	0.07030082	LE
340	-5.04255319148936	-0.05688791	LE
341	-5.04255319148936	0.09389955	LE
342	-5.04255319148936	0.05398038	LE
343	-5.04255319148936	0.06890833	LE
344	-5.04255319148936	-0.0070129	LE
345	-5.04255319148936	0.00428377000000001	LE
346	-5.04255319148936	0.0526525	LE
347	-5.04255319148936	0.0148075	LE
348	-5.04255319148936	-0.03098168	LE
349	-5.04255319148936	0.06255584	LE
350	-5.04255319148936	0.02217167	LE
351	-5.04255319148936	-0.003165	LE
352	-5.04255319148936	0.1600471	LE
353	-5.04255319148936	0.04666544	LE
354	-5.04255319148936	0.02336123	LE
355	-5.04255319148936	-0.0249746	LE
356	-5.04255319148936	0.01083997	LE
357	-5.04255319148936	-0.01042792	LE
358	-5.04255319148936	-0.03813291	LE
359	-5.04255319148936	-0.08445377	LE
360	-5.04255319148936	-0.06521207	LE
361	-5.04255319148936	0.03716296	LE
362	-5.04255319148936	-0.04214377	LE
363	-5.04255319148936	0.01798251	LE
364	-5.04255319148936	-0.01013705	LE
365	-5.04255319148936	0.02285336	LE
366	-5.04255319148936	0.04266707	LE
367	-5.04255319148936	0.00147293	LE
368	-5.04255319148936	0.05222417	LE
369	-5.04255319148936	0.01182915	LE
370	-5.04255319148936	0.02025461	LE
371	-5.04255319148936	0.05430669	LE
372	-5.04255319148936	-0.0244375	LE
373	-5.04255319148936	-0.0272158	LE
374	-5.04255319148936	0.00550915	LE
375	-5.04255319148936	0.00135919	LE
376	-5.04255319148936	-0.07830417	LE
377	-5.04255319148936	0.01453292	LE
378	-5.04255319148936	0.017315	LE
379	-5.04255319148936	-0.00985832	LE
380	-5.04255319148936	-0.01544499	LE
381	-5.04255319148936	-0.05410081	LE
382	-5.04255319148936	0.10854664	LE
383	-5.04255319148936	-0.04773622	LE
384	-5.04255319148936	0.09386209	LE
385	-5.04255319148936	-0.03093749	LE
386	-5.04255319148936	-0.04976002	LE
387	-5.04255319148936	-0.05808497	LE
388	-5.04255319148936	0.09978544	LE
389	-5.04255319148936	-0.06085421	LE
390	-5.04255319148936	0.14270833	LE
391	-5.04255319148936	0.0155596	LE
392	-5.04255319148936	-0.00674169	LE
393	-5.04255319148936	-0.09076585	LE
394	-5.04255319148936	-0.01117958	LE
395	-5.04255319148936	0.00683539	LE
396	-5.04255319148936	-0.0238	LE
397	-5.04255319148936	0.01532044	LE
398	-5.04255319148936	-0.05567376	LE
399	-5.04255319148936	0.06677502	LE
400	-5.04255319148936	-0.03787207	LE
401	-5.04255319148936	0.0364075	LE
402	-5.04255319148936	0.102605	LE
403	-5.04255319148936	0.01705835	LE
404	-5.04255319148936	0.1698846	LE
405	-5.04255319148936	-0.0173304	LE
406	-5.04255319148936	-0.01149748	LE
407	-5.04255319148936	-0.01844749	LE
408	-5.04255319148936	0.01038831	LE
409	-5.04255319148936	-0.04933334	LE
410	-5.04255319148936	0.01274959	LE
411	-5.04255319148936	0.05442958	LE
412	-5.04255319148936	0.03567875	LE
413	-5.04255319148936	0.02526001	LE
414	-5.04255319148936	0.09305293	LE
415	-5.04255319148936	0.01229125	LE
416	-5.04255319148936	0.02665585	LE
417	-5.04255319148936	-0.04754168	LE
418	-5.04255319148936	0.02172168	LE
419	-5.04255319148936	-0.03161625	LE
420	-5.04255319148936	-0.01268291	LE
421	-5.04255319148936	0.06026752	LE
422	-5.04255319148936	-0.02508751	LE
423	-5.04255319148936	-0.05719957	LE
424	-5.04255319148936	0.0433854	LE
425	-5.04255319148936	0.04183083	LE
426	-5.04255319148936	0.11094165	LE
427	-5.04255319148936	0.10670624	LE
428	-5.04255319148936	0.0447971	LE
429	-5.04255319148936	0.02397541	LE
430	-5.04255319148936	0.02904458	LE
431	-5.04255319148936	0.02495165	LE
432	-5.04255319148936	0.05288584	LE
433	-5.04255319148936	0.02764957	LE
434	-5.04255319148936	-0.01599667	LE
435	-5.04255319148936	0.04228291	LE
436	-5.04255319148936	0.05941418	LE
437	-5.04255319148936	0.13432789	LE
438	-5.04255319148936	0.04877335	LE
439	-5.04255319148936	-0.06194585	LE
440	-5.04255319148936	-0.03416707	LE
441	-5.04255319148936	0.00787622000000001	LE
442	-5.04255319148936	0.02897624	LE
443	-5.04255319148936	-0.04900581	LE
444	-5.04255319148936	-0.02528126	LE
445	-5.04255319148936	0.09883461	LE
446	-5.04255319148936	-0.04110078	LE
447	-5.04255319148936	-0.05100082	LE
448	-5.04255319148936	0.0775	LE
449	-5.04255319148936	0.01630918	LE
450	-5.04255319148936	0.03244291	LE
451	-5.04255319148936	-0.08663957	LE
452	-5.04255319148936	0.02966873	LE
453	-5.04255319148936	0.01076792	LE
454	-5.04255319148936	0.11041375	LE
455	-5.04255319148936	-0.03361167	LE
456	-5.04255319148936	-0.04864834	LE
457	-5.04255319148936	-0.00649915999999999	LE
458	-5.04255319148936	-0.02060793	LE
459	-5.04255319148936	-0.13523788	LE
460	-5.04255319148936	0.10011539	LE
461	-5.04255319148936	0.00125669	LE
462	-5.04255319148936	0.01122207	LE
463	-5.04255319148936	0.0840825	LE
464	-5.04255319148936	-0.01872084	LE
465	-5.04255319148936	-0.04372539	LE
466	-5.04255319148936	-0.00801294	LE
467	-5.04255319148936	-0.00404708	LE
468	-5.04255319148936	0.05051584	LE
469	-5.04255319148936	0.09020042	LE
470	-5.04255319148936	0.000908750000000002	LE
471	-5.04255319148936	-0.03693165	LE
472	-5.04255319148936	0.01567749	LE
473	-5.04255319148936	0.0341775	LE
474	-5.04255319148936	-0.03324416	LE
475	-5.04255319148936	0.05692627	LE
476	-5.04255319148936	0.08068919	LE
477	-5.04255319148936	-0.000433310000000001	LE
478	-5.04255319148936	0.11048292	LE
479	-5.04255319148936	-0.01092956	LE
480	-5.04255319148936	0.13556875	LE
481	-5.04255319148936	-0.03417541	LE
482	-5.04255319148936	-0.08024958	LE
483	-5.04255319148936	0.11376168	LE
484	-5.04255319148936	0.0697117	LE
485	-5.04255319148936	-0.05384749	LE
486	-5.04255319148936	-0.09467584	LE
487	-5.04255319148936	0.00322083	LE
488	-5.04255319148936	0.05532627	LE
489	-5.04255319148936	0.07927373	LE
490	-5.04255319148936	-0.01798335	LE
491	-5.04255319148936	-0.08553748	LE
492	-5.04255319148936	-0.03061458	LE
493	-5.04255319148936	0.04512375	LE
494	-5.04255319148936	0.12848209	LE
495	-5.04255319148936	-0.03352169	LE
496	-5.04255319148936	-0.03676248	LE
497	-5.04255319148936	-0.000740830000000003	LE
498	-5.04255319148936	-0.08720375	LE
499	-5.04255319148936	-0.07135172	LE
500	-5.04255319148936	0.02869666	LE
501	-5.04255319148936	0.10043456	LE
502	-5.04255319148936	0.00189208	LE
503	-5.04255319148936	-0.01920875	LE
504	-5.04255319148936	-0.03783584	LE
505	-5.04255319148936	0.01789336	LE
506	-5.04255319148936	-0.07570624	LE
507	-5.04255319148936	0.04907501	LE
508	-5.04255319148936	-0.07549167	LE
509	-5.04255319148936	-0.02234583	LE
510	-5.04255319148936	-0.01025415	LE
511	-5.04255319148936	0.05277293	LE
512	-5.04255319148936	0.03753291	LE
513	-5.04255319148936	-0.04635582	LE
514	-5.04255319148936	-0.03139086	LE
515	-5.04255319148936	0.04401085	LE
516	-5.04255319148936	0.03575624	LE
517	-5.04255319148936	0.00379167000000001	LE
518	-5.04255319148936	0.10836834	LE
519	-5.04255319148936	0.01364126	LE
520	-5.04255319148936	-0.05804125	LE
521	-5.04255319148936	-0.06781832	LE
522	-5.04255319148936	-0.03920794	LE
523	-5.04255319148936	0.11405416	LE
524	-5.04255319148936	0.12292373	LE
525	-5.04255319148936	0.00279834	LE
526	-5.04255319148936	0.02504334	LE
527	-5.04255319148936	-0.04362084	LE
528	-5.04255319148936	0.06769917	LE
529	-5.04255319148936	0.02856456	LE
530	-5.04255319148936	-0.10005086	LE
531	-5.04255319148936	0.08869709	LE
532	-5.04255319148936	0.15849625	LE
533	-5.04255319148936	-0.01282415	LE
534	-5.04255319148936	0.00699459	LE
535	-5.04255319148936	-0.00275749000000001	LE
536	-5.04255319148936	0.02508544	LE
537	-5.04255319148936	-0.01848123	LE
538	-5.04255319148936	0.0349	LE
539	-5.04255319148936	-0.06019083	LE
540	-5.04255319148936	0.02785582	LE
541	-5.04255319148936	0.06675956	LE
1	-5	-0.08827627	LE
2	-5	0.01247038	LE
3	-5	-0.07675165	LE
4	-5	-0.02336875	LE
5	-5	0.05538043	LE
6	-5	-0.01240665	LE
7	-5	0.02915038	LE
8	-5	0.09622293	LE
9	-5	-0.04500622	LE
10	-5	0.0345525	LE
11	-5	-0.01547999	LE
12	-5	-0.03461878	LE
13	-5	-0.0352875	LE
14	-5	-0.00109335	LE
15	-5	-0.03467455	LE
16	-5	-0.07538334	LE
17	-5	0.01445501	LE
18	-5	-0.01444956	LE
19	-5	0.09301873	LE
20	-5	-0.03754125	LE
21	-5	-0.01774419	LE
22	-5	-0.04872918	LE
23	-5	-0.02499334	LE
24	-5	0.01446499	LE
25	-5	-0.02718582	LE
26	-5	-0.06959498	LE
27	-5	0.03257747	LE
28	-5	-0.01166332	LE
29	-5	-0.00686249	LE
30	-5	-0.09069915	LE
31	-5	0.02032876	LE
32	-5	0.07365503	LE
33	-5	-0.00766125	LE
34	-5	-0.00294085999999999	LE
35	-5	0.10345791	LE
36	-5	-0.02593041	LE
37	-5	0.00890043	LE
38	-5	0.0225825	LE
39	-5	0.06118332	LE
40	-5	-0.00429249999999999	LE
41	-5	-0.00212459	LE
42	-5	0.01092331	LE
43	-5	-0.15934876	LE
44	-5	-0.02069124	LE
45	-5	-0.05463706	LE
46	-5	0.00123583000000001	LE
47	-5	0.02207419	LE
48	-5	0.04685625	LE
49	-5	-0.02812628	LE
50	-5	-0.0074579	LE
51	-5	-0.06451665	LE
52	-5	-0.07475667	LE
53	-5	0.02978332	LE
54	-5	-0.03169749	LE
55	-5	0.01348835	LE
56	-5	-0.01565207	LE
57	-5	0.062965	LE
58	-5	0.02685666	LE
59	-5	-0.01752917	LE
60	-5	0.03593667	LE
61	-5	0.05643708	LE
62	-5	0.0908296	LE
63	-5	0.07308458	LE
64	-5	0.06080875	LE
65	-5	-0.00655206	LE
66	-5	-0.04519545	LE
67	-5	-0.01104333	LE
68	-5	0.09285417	LE
69	-5	-0.00769251	LE
70	-5	0.03607586	LE
71	-5	0.10891746	LE
72	-5	0.05179915	LE
73	-5	0.04209085	LE
74	-5	-0.03411124	LE
75	-5	0.06881541	LE
76	-5	0.06056376	LE
77	-5	0.05575003	LE
78	-5	-0.00125581999999999	LE
79	-5	-0.08401707	LE
80	-5	0.04247084	LE
81	-5	-0.05340084	LE
82	-5	-0.09850581	LE
83	-5	-0.00456537	LE
84	-5	0.19962668	LE
85	-5	0.045715	LE
86	-5	0.05146875	LE
87	-5	0.12981085	LE
88	-5	-0.04052334	LE
89	-5	-0.05570626	LE
90	-5	-0.04092707	LE
91	-5	0.02228915	LE
92	-5	0.01549953	LE
93	-5	-0.06072583	LE
94	-5	-0.03930043	LE
95	-5	0.01162751	LE
96	-5	-0.04094003	LE
97	-5	0.01858043	LE
98	-5	-0.02021832	LE
99	-5	-0.09808501	LE
100	-5	-0.05766582	LE
101	-5	0.0129196	LE
102	-5	0.13578123	LE
103	-5	-0.02918333	LE
104	-5	0.10250458	LE
105	-5	0.00398749	LE
106	-5	0.02657002	LE
107	-5	0.02012329	LE
108	-5	0.02750955	LE
109	-5	-0.10053915	LE
110	-5	0.0052704	LE
111	-5	0.02767629	LE
112	-5	0.11741123	LE
113	-5	0.0870329	LE
114	-5	0.05749584	LE
115	-5	-0.01687211	LE
116	-5	-0.02264081	LE
117	-5	-0.07060206	LE
118	-5	-0.05167959	LE
119	-5	0.04396336	LE
120	-5	0.00363665000000001	LE
121	-5	0.0515704	LE
122	-5	0.04184916	LE
123	-5	-0.08928125	LE
124	-5	0.00377164	LE
125	-5	-0.05093665	LE
126	-5	-0.08475999	LE
127	-5	0.01652543	LE
128	-5	-0.00265164	LE
129	-5	0.04148623	LE
130	-5	0.01216834	LE
131	-5	-0.02136498	LE
132	-5	0.03382291	LE
133	-5	0.00141084	LE
134	-5	-0.03882751	LE
135	-5	0.00582208000000001	LE
136	-5	0.15569045	LE
137	-5	0.06774582	LE
138	-5	0.01325872	LE
139	-5	0.00583042	LE
140	-5	0.000805000000000004	LE
141	-5	0.06305039	LE
142	-5	0.08279042	LE
143	-5	-0.03087038	LE
144	-5	-0.03538082	LE
145	-5	-0.00982957	LE
146	-5	0.02368751	LE
147	-5	0.06033125	LE
148	-5	-0.04525665	LE
149	-5	-0.05576248	LE
150	-5	-0.03506917	LE
151	-5	-0.06427789	LE
152	-5	-0.03003126	LE
153	-5	-0.00510044	LE
154	-5	0.11002751	LE
155	-5	0.04556124	LE
156	-5	0.11816586	LE
157	-5	0.02686457	LE
158	-5	-0.01117582	LE
159	-5	0.05662126	LE
160	-5	0.05794209	LE
161	-5	0.01327999	LE
162	-5	0.00427584	LE
163	-5	-0.02798129	LE
164	-5	0.02548375	LE
165	-5	0.0276229	LE
166	-5	-0.05526375	LE
167	-5	0.04929918	LE
168	-5	0.00113047	LE
169	-5	-0.02226249	LE
170	-5	0.09179707	LE
171	-5	-0.0321458	LE
172	-5	0.12401751	LE
173	-5	-0.04488624	LE
174	-5	0.02878875	LE
175	-5	0.05057041	LE
176	-5	-0.07379626	LE
177	-5	0.00749042	LE
178	-5	-0.02979416	LE
179	-5	-0.03186917	LE
180	-5	-0.03528917	LE
181	-5	0.01665333	LE
182	-5	-0.01575499	LE
183	-5	0.01835501	LE
184	-5	-0.04063498	LE
185	-5	-0.03312917	LE
186	-5	0.04994834	LE
187	-5	-0.0537029	LE
188	-5	-0.05520456	LE
189	-5	0.05969543	LE
190	-5	-0.04436834	LE
191	-5	-0.05126994	LE
192	-5	0.0204696	LE
193	-5	0.00720251000000001	LE
194	-5	0.00681541	LE
195	-5	-0.05562832	LE
196	-5	0.12686958	LE
197	-5	0.18652664	LE
198	-5	-0.01135205	LE
199	-5	0.04055914	LE
200	-5	0.0348925	LE
201	-5	-0.00682958	LE
202	-5	0.01027418	LE
203	-5	-0.03089461	LE
204	-5	-0.03183793	LE
205	-5	0.06389792	LE
206	-5	-0.07128624	LE
207	-5	0.02810252	LE
208	-5	0.00892545	LE
209	-5	-0.15226542	LE
210	-5	-0.06775958	LE
211	-5	-0.00362913	LE
212	-5	-0.02547459	LE
213	-5	0.01261042	LE
214	-5	-0.0531858	LE
215	-5	0.00467961	LE
216	-5	0.04285831	LE
217	-5	-0.02890375	LE
218	-5	-0.01257499	LE
219	-5	0.01632252	LE
220	-5	-0.02166585	LE
221	-5	0.08754708	LE
222	-5	0.03292164	LE
223	-5	0.04359876	LE
224	-5	0.0516746	LE
225	-5	-0.07913252	LE
226	-5	0.01073918	LE
227	-5	0.01197379	LE
228	-5	0.116185	LE
229	-5	-0.06502708	LE
230	-5	0.04924707	LE
231	-5	-0.01352664	LE
232	-5	0.0333117	LE
233	-5	0.00091415	LE
234	-5	0.07665125	LE
235	-5	-0.05714292	LE
236	-5	-0.08459541	LE
237	-5	0.09204915	LE
238	-5	0.11375498	LE
239	-5	0.00416624	LE
240	-5	-0.02096912	LE
241	-5	0.00846332000000001	LE
242	-5	0.00785374	LE
243	-5	0.00175834	LE
244	-5	0.04918374	LE
245	-5	-0.02808127	LE
246	-5	-0.00075832	LE
247	-5	0.07664544	LE
248	-5	-0.00927167999999999	LE
249	-5	-0.08473167	LE
250	-5	0.0281721	LE
251	-5	0.16978713	LE
252	-5	0.0530921	LE
253	-5	0.0598671	LE
254	-5	0.0329333	LE
255	-5	0.00583459	LE
256	-5	0.02986915	LE
257	-5	0.00158458000000001	LE
258	-5	-0.01227958	LE
259	-5	-0.05783458	LE
260	-5	0.04514418	LE
261	-5	-0.02695834	LE
262	-5	0.04395165	LE
263	-5	0.01581501	LE
264	-5	-0.0299279	LE
265	-5	0.10432918	LE
266	-5	0.04977544	LE
267	-5	-0.01121541	LE
268	-5	-0.03716501	LE
269	-5	0.00850918	LE
270	-5	0.09665332	LE
271	-5	0.03301707	LE
272	-5	0.04862292	LE
273	-5	-0.05221708	LE
274	-5	0.00342293	LE
275	-5	-0.01603375	LE
276	-5	0.00873497	LE
277	-5	-0.09854336	LE
278	-5	-0.05554377	LE
279	-5	-0.07620207	LE
280	-5	0.01924541	LE
281	-5	-0.07189916	LE
282	-5	0.02919626	LE
283	-5	-0.02006582	LE
284	-5	-0.0059996	LE
285	-5	0.03458998	LE
286	-5	0.0704675	LE
287	-5	0.0633821	LE
288	-5	-0.06586582	LE
289	-5	-0.05054584	LE
290	-5	0.00427002	LE
291	-5	0.09419415	LE
292	-5	0.09444082	LE
293	-5	0.00860665	LE
294	-5	0.07067253	LE
295	-5	-0.03037122	LE
296	-5	0.00395708	LE
297	-5	0.08317373	LE
298	-5	-0.04253042	LE
299	-5	-0.00195377	LE
300	-5	0.02036955	LE
301	-5	0.0646575	LE
302	-5	0.07580375	LE
303	-5	0.03272959	LE
304	-5	0.06291582	LE
305	-5	0.06588875	LE
306	-5	0.00414168	LE
307	-5	-0.1023304	LE
308	-5	0.07835875	LE
309	-5	-0.07024875	LE
310	-5	-0.07794084	LE
311	-5	0.09570205	LE
312	-5	0.02793667	LE
313	-5	-0.07681205	LE
314	-5	0.06946211	LE
315	-5	0.01600918	LE
316	-5	-0.10013417	LE
317	-5	-0.09571499	LE
318	-5	0.00254082	LE
319	-5	0.06127875	LE
320	-5	-0.0634	LE
321	-5	-0.03302165	LE
322	-5	-0.000241619999999994	LE
323	-5	0.04836455	LE
324	-5	-0.01686955	LE
325	-5	-0.02261127	LE
326	-5	0.022095	LE
327	-5	0.03445541	LE
328	-5	-0.069195	LE
329	-5	-0.03532294	LE
330	-5	-0.03349748	LE
331	-5	0.0758079	LE
332	-5	0.03436624	LE
333	-5	-0.03565333	LE
334	-5	-0.06104458	LE
335	-5	-0.05651334	LE
336	-5	0.02051458	LE
337	-5	-0.00568125	LE
338	-5	0.0796554	LE
339	-5	0.08108458	LE
340	-5	-0.06373042	LE
341	-5	0.05964289	LE
342	-5	0.04901123	LE
343	-5	0.05809415	LE
344	-5	-0.00584998999999999	LE
345	-5	-0.00814082	LE
346	-5	0.03507419	LE
347	-5	0.02401168	LE
348	-5	-0.06440792	LE
349	-5	0.03491209	LE
350	-5	0.03480542	LE
351	-5	0.00417375	LE
352	-5	0.12225459	LE
353	-5	0.03508042	LE
354	-5	0.01309914	LE
355	-5	-0.03415336	LE
356	-5	0.01515166	LE
357	-5	-0.01818251	LE
358	-5	-0.04285834	LE
359	-5	-0.08993668	LE
360	-5	-0.07201583	LE
361	-5	0.04953962	LE
362	-5	-0.0614496	LE
363	-5	0.00813209	LE
364	-5	-0.01525997	LE
365	-5	0.01159627	LE
366	-5	0.01808834	LE
367	-5	-0.01222875	LE
368	-5	0.05259167	LE
369	-5	0.00926208000000001	LE
370	-5	0.01688128	LE
371	-5	0.06918836	LE
372	-5	-0.01572585	LE
373	-5	-0.05055954	LE
374	-5	0.01330666	LE
375	-5	-0.00964706	LE
376	-5	-0.08535207	LE
377	-5	0.00411958	LE
378	-5	0.01308128	LE
379	-5	-0.01308789	LE
380	-5	-0.00981457999999999	LE
381	-5	-0.06682789	LE
382	-5	0.09777914	LE
383	-5	-0.0470529	LE
384	-5	0.1217275	LE
385	-5	-0.03400625	LE
386	-5	-0.0407196	LE
387	-5	-0.04150373	LE
388	-5	0.09955794	LE
389	-5	-0.07762963	LE
390	-5	0.1156629	LE
391	-5	0.0156596	LE
392	-5	-0.01957168	LE
393	-5	-0.08325501	LE
394	-5	0.00405626000000001	LE
395	-5	0.00710498	LE
396	-5	-0.03860501	LE
397	-5	0.0111717	LE
398	-5	-0.05002378	LE
399	-5	0.05741627	LE
400	-5	-0.03457458	LE
401	-5	0.03807501	LE
402	-5	0.10753625	LE
403	-5	0.02560211	LE
404	-5	0.16631502	LE
405	-5	-0.00884458	LE
406	-5	-0.01338956	LE
407	-5	-0.01711665	LE
408	-5	0.01696165	LE
409	-5	-0.03240375	LE
410	-5	0.02182834	LE
411	-5	0.04277	LE
412	-5	0.04012542	LE
413	-5	0.03896166	LE
414	-5	0.08792916	LE
415	-5	0.03412125	LE
416	-5	0.03527295	LE
417	-5	-0.0415421	LE
418	-5	0.00659626000000001	LE
419	-5	-0.04602249	LE
420	-5	0.00344834	LE
421	-5	0.06021211	LE
422	-5	-0.02913542	LE
423	-5	-0.04553163	LE
424	-5	0.04638997	LE
425	-5	0.04184623	LE
426	-5	0.10411832	LE
427	-5	0.10281208	LE
428	-5	0.03693836	LE
429	-5	0.02228249	LE
430	-5	0.03067459	LE
431	-5	0.01915208	LE
432	-5	0.04454584	LE
433	-5	0.02832917	LE
434	-5	-0.00567707	LE
435	-5	0.05698041	LE
436	-5	0.07118127	LE
437	-5	0.13285246	LE
438	-5	0.03624709	LE
439	-5	-0.0583521	LE
440	-5	-0.03597414	LE
441	-5	0.0180508	LE
442	-5	0.03129666	LE
443	-5	-0.05253874	LE
444	-5	-0.01856292	LE
445	-5	0.09997585	LE
446	-5	-0.0478562	LE
447	-5	-0.04477916	LE
448	-5	0.10372043	LE
449	-5	0.00677712	LE
450	-5	0.06230124	LE
451	-5	-0.08879917	LE
452	-5	0.02806123	LE
453	-5	-0.00104167	LE
454	-5	0.09876166	LE
455	-5	-0.03474124	LE
456	-5	-0.04249586	LE
457	-5	-0.00319791	LE
458	-5	-0.00860001	LE
459	-5	-0.15116331	LE
460	-5	0.10616375	LE
461	-5	-0.01534998	LE
462	-5	0.02582081	LE
463	-5	0.07979459	LE
464	-5	-0.02132417	LE
465	-5	-0.03463707	LE
466	-5	-0.02459212	LE
467	-5	0.01505458	LE
468	-5	0.06005541	LE
469	-5	0.09271375	LE
470	-5	0.000146660000000002	LE
471	-5	-0.02369834	LE
472	-5	0.031155	LE
473	-5	0.05073791	LE
474	-5	-0.03028998	LE
475	-5	0.07379002	LE
476	-5	0.08913459	LE
477	-5	-0.0148929	LE
478	-5	0.13674831	LE
479	-5	0.01353334	LE
480	-5	0.12583666	LE
481	-5	-0.04782335	LE
482	-5	-0.08518001	LE
483	-5	0.12382375	LE
484	-5	0.0744367	LE
485	-5	-0.08206418	LE
486	-5	-0.08955417	LE
487	-5	0.00907541	LE
488	-5	0.03088044	LE
489	-5	0.09405499	LE
490	-5	-0.00741958	LE
491	-5	-0.07704832	LE
492	-5	-0.03558624	LE
493	-5	0.04047875	LE
494	-5	0.11645541	LE
495	-5	-0.03591212	LE
496	-5	-0.02282207	LE
497	-5	-0.01618917	LE
498	-5	-0.10528208	LE
499	-5	-0.0614992	LE
500	-5	0.03298417	LE
501	-5	0.10661248	LE
502	-5	-0.03352877	LE
503	-5	-0.03001584	LE
504	-5	-0.04697002	LE
505	-5	0.03488335	LE
506	-5	-0.07296457	LE
507	-5	0.06169585	LE
508	-5	-0.0595421	LE
509	-5	-0.02269709	LE
510	-5	-0.01603749	LE
511	-5	0.05690669	LE
512	-5	0.0506425	LE
513	-5	-0.05615498	LE
514	-5	-0.04426877	LE
515	-5	0.03852084	LE
516	-5	0.00961459000000001	LE
517	-5	0.01266541	LE
518	-5	0.14547916	LE
519	-5	0.0112871	LE
520	-5	-0.05810584	LE
521	-5	-0.07854372	LE
522	-5	-0.05071377	LE
523	-5	0.10705582	LE
524	-5	0.12463706	LE
525	-5	0.00370584000000001	LE
526	-5	0.0549996	LE
527	-5	-0.03439209	LE
528	-5	0.04332709	LE
529	-5	0.04055499	LE
530	-5	-0.09698961	LE
531	-5	0.08114292	LE
532	-5	0.15881542	LE
533	-5	-0.00395289	LE
534	-5	0.03430085	LE
535	-5	-0.000936239999999997	LE
536	-5	0.04625542	LE
537	-5	-0.00823496	LE
538	-5	0.04688874	LE
539	-5	-0.08501791	LE
540	-5	0.03987959	LE
541	-5	0.0527179	LE
1	-4.95744680851064	-0.07236168	LE
2	-4.95744680851064	0.00257207	LE
3	-4.95744680851064	-0.08878748	LE
4	-4.95744680851064	-0.01355627	LE
5	-4.95744680851064	0.04311335	LE
6	-4.95744680851064	-0.00749831	LE
7	-4.95744680851064	0.03041747	LE
8	-4.95744680851064	0.08164792	LE
9	-4.95744680851064	-0.03644874	LE
10	-4.95744680851064	0.04887582	LE
11	-4.95744680851064	-0.00594459	LE
12	-4.95744680851064	-0.01193543	LE
13	-4.95744680851064	-0.03931377	LE
14	-4.95744680851064	0.01569539	LE
15	-4.95744680851064	-0.02972664	LE
16	-4.95744680851064	-0.07081376	LE
17	-4.95744680851064	0.00226917	LE
18	-4.95744680851064	-0.02876332	LE
19	-4.95744680851064	0.08216958	LE
20	-4.95744680851064	-0.03756625	LE
21	-4.95744680851064	0.01159998	LE
22	-4.95744680851064	-0.08259584	LE
23	-4.95744680851064	-0.00271625	LE
24	-4.95744680851064	0.00281251	LE
25	-4.95744680851064	-0.02706832	LE
26	-4.95744680851064	-0.06255539	LE
27	-4.95744680851064	0.05553038	LE
28	-4.95744680851064	-0.01440831	LE
29	-4.95744680851064	-0.00145415999999999	LE
30	-4.95744680851064	-0.09296749	LE
31	-4.95744680851064	0.00176918	LE
32	-4.95744680851064	0.05851836	LE
33	-4.95744680851064	0.00660294	LE
34	-4.95744680851064	-0.01747461	LE
35	-4.95744680851064	0.08044293	LE
36	-4.95744680851064	-0.01154538	LE
37	-4.95744680851064	0.02043168	LE
38	-4.95744680851064	0.00755542	LE
39	-4.95744680851064	0.06490456	LE
40	-4.95744680851064	-0.01634167	LE
41	-4.95744680851064	-0.01942292	LE
42	-4.95744680851064	0.02349583	LE
43	-4.95744680851064	-0.16449626	LE
44	-4.95744680851064	-0.02237375	LE
45	-4.95744680851064	-0.05537498	LE
46	-4.95744680851064	-0.00436667	LE
47	-4.95744680851064	0.02312876	LE
48	-4.95744680851064	0.04720249	LE
49	-4.95744680851064	-0.01125501	LE
50	-4.95744680851064	-0.00336498999999999	LE
51	-4.95744680851064	-0.07683667	LE
52	-4.95744680851064	-0.09129252	LE
53	-4.95744680851064	0.04470207	LE
54	-4.95744680851064	-0.02292376	LE
55	-4.95744680851064	0.00388169	LE
56	-4.95744680851064	-0.01973666	LE
57	-4.95744680851064	0.07121917	LE
58	-4.95744680851064	0.03212334	LE
59	-4.95744680851064	-0.02251709	LE
60	-4.95744680851064	0.04372126	LE
61	-4.95744680851064	0.06418666	LE
62	-4.95744680851064	0.08211961	LE
63	-4.95744680851064	0.06947375	LE
64	-4.95744680851064	0.03867375	LE
65	-4.95744680851064	-0.00245791999999999	LE
66	-4.95744680851064	-0.04496463	LE
67	-4.95744680851064	-0.0068325	LE
68	-4.95744680851064	0.1005821	LE
69	-4.95744680851064	-0.019695	LE
70	-4.95744680851064	0.03967624	LE
71	-4.95744680851064	0.10145621	LE
72	-4.95744680851064	0.04676999	LE
73	-4.95744680851064	0.02445459	LE
74	-4.95744680851064	-0.04495041	LE
75	-4.95744680851064	0.0512725	LE
76	-4.95744680851064	0.05903585	LE
77	-4.95744680851064	0.06364836	LE
78	-4.95744680851064	-0.000206669999999998	LE
79	-4.95744680851064	-0.06581872	LE
80	-4.95744680851064	0.03795835	LE
81	-4.95744680851064	-0.04885168	LE
82	-4.95744680851064	-0.09443288	LE
83	-4.95744680851064	-0.01623664	LE
84	-4.95744680851064	0.24934793	LE
85	-4.95744680851064	0.05497875	LE
86	-4.95744680851064	0.04036749	LE
87	-4.95744680851064	0.16512376	LE
88	-4.95744680851064	-0.04333708	LE
89	-4.95744680851064	-0.07518626	LE
90	-4.95744680851064	-0.04950416	LE
91	-4.95744680851064	0.01933623	LE
92	-4.95744680851064	0.00522247	LE
93	-4.95744680851064	-0.05435249	LE
94	-4.95744680851064	-0.05380833	LE
95	-4.95744680851064	0.02428499	LE
96	-4.95744680851064	-0.03178002	LE
97	-4.95744680851064	0.01173459	LE
98	-4.95744680851064	-0.01840582	LE
99	-4.95744680851064	-0.1158921	LE
100	-4.95744680851064	-0.06198581	LE
101	-4.95744680851064	0.000549180000000004	LE
102	-4.95744680851064	0.11602416	LE
103	-4.95744680851064	-0.02874459	LE
104	-4.95744680851064	0.08105957	LE
105	-4.95744680851064	-0.02914542	LE
106	-4.95744680851064	0.01971002	LE
107	-4.95744680851064	0.0068683	LE
108	-4.95744680851064	0.04628747	LE
109	-4.95744680851064	-0.10514293	LE
110	-4.95744680851064	-0.00130501	LE
111	-4.95744680851064	0.01312588	LE
112	-4.95744680851064	0.10847249	LE
113	-4.95744680851064	0.08529374	LE
114	-4.95744680851064	0.04185042	LE
115	-4.95744680851064	-0.00769667	LE
116	-4.95744680851064	-0.01398582	LE
117	-4.95744680851064	-0.06528665	LE
118	-4.95744680851064	-0.0351971	LE
119	-4.95744680851064	0.05021378	LE
120	-4.95744680851064	-0.01042668	LE
121	-4.95744680851064	0.03211833	LE
122	-4.95744680851064	0.05453166	LE
123	-4.95744680851064	-0.08585081	LE
124	-4.95744680851064	0.02398913	LE
125	-4.95744680851064	-0.03817708	LE
126	-4.95744680851064	-0.09231791	LE
127	-4.95744680851064	0.02703501	LE
128	-4.95744680851064	-0.02715791	LE
129	-4.95744680851064	0.07168874	LE
130	-4.95744680851064	0.000592080000000005	LE
131	-4.95744680851064	-0.00549789999999999	LE
132	-4.95744680851064	0.04375669	LE
133	-4.95744680851064	0.013845	LE
134	-4.95744680851064	-0.05890752	LE
135	-4.95744680851064	-0.03190167	LE
136	-4.95744680851064	0.15367086	LE
137	-4.95744680851064	0.09229624	LE
138	-4.95744680851064	0.02808373	LE
139	-4.95744680851064	0.01491044	LE
140	-4.95744680851064	0.03207206	LE
141	-4.95744680851064	0.07687456	LE
142	-4.95744680851064	0.06716378	LE
143	-4.95744680851064	-0.01191121	LE
144	-4.95744680851064	-0.04235707	LE
145	-4.95744680851064	-0.01086706	LE
146	-4.95744680851064	0.01767709	LE
147	-4.95744680851064	0.04515999	LE
148	-4.95744680851064	-0.00860125	LE
149	-4.95744680851064	-0.05813208	LE
150	-4.95744680851064	-0.04043292	LE
151	-4.95744680851064	-0.06395622	LE
152	-4.95744680851064	-0.01871125	LE
153	-4.95744680851064	0.01993456	LE
154	-4.95744680851064	0.09861208	LE
155	-4.95744680851064	0.07036792	LE
156	-4.95744680851064	0.12532461	LE
157	-4.95744680851064	0.01407123	LE
158	-4.95744680851064	0.00249792	LE
159	-4.95744680851064	0.07149083	LE
160	-4.95744680851064	0.03887292	LE
161	-4.95744680851064	0.0346979	LE
162	-4.95744680851064	0.01647375	LE
163	-4.95744680851064	-0.03851754	LE
164	-4.95744680851064	0.01556249	LE
165	-4.95744680851064	0.02642665	LE
166	-4.95744680851064	-0.04151793	LE
167	-4.95744680851064	0.0460675	LE
168	-4.95744680851064	0.01906753	LE
169	-4.95744680851064	-0.02594	LE
170	-4.95744680851064	0.08900749	LE
171	-4.95744680851064	-0.00111247	LE
172	-4.95744680851064	0.09861003	LE
173	-4.95744680851064	-0.05098998	LE
174	-4.95744680851064	0.02974915	LE
175	-4.95744680851064	0.05112375	LE
176	-4.95744680851064	-0.07511126	LE
177	-4.95744680851064	0.01401458	LE
178	-4.95744680851064	-0.0575675	LE
179	-4.95744680851064	-0.03697458	LE
180	-4.95744680851064	-0.01902834	LE
181	-4.95744680851064	0.02935709	LE
182	-4.95744680851064	-0.02112542	LE
183	-4.95744680851064	0.00159875	LE
184	-4.95744680851064	-0.02586415	LE
185	-4.95744680851064	-0.01701166	LE
186	-4.95744680851064	0.06658958	LE
187	-4.95744680851064	-0.05634873	LE
188	-4.95744680851064	-0.06441915	LE
189	-4.95744680851064	0.04768127	LE
190	-4.95744680851064	-0.03976	LE
191	-4.95744680851064	-0.06976413	LE
192	-4.95744680851064	0.01403043	LE
193	-4.95744680851064	-0.002675	LE
194	-4.95744680851064	-0.000780809999999998	LE
195	-4.95744680851064	-0.06340792	LE
196	-4.95744680851064	0.10542834	LE
197	-4.95744680851064	0.14412164	LE
198	-4.95744680851064	-0.00264457	LE
199	-4.95744680851064	0.0458454	LE
200	-4.95744680851064	0.01999584	LE
201	-4.95744680851064	-0.02021125	LE
202	-4.95744680851064	0.01747169	LE
203	-4.95744680851064	-0.04938127	LE
204	-4.95744680851064	-0.02315127	LE
205	-4.95744680851064	0.06298543	LE
206	-4.95744680851064	-0.0639904	LE
207	-4.95744680851064	0.03533336	LE
208	-4.95744680851064	-0.00473205999999999	LE
209	-4.95744680851064	-0.13368792	LE
210	-4.95744680851064	-0.07269207	LE
211	-4.95744680851064	-0.02034457	LE
212	-4.95744680851064	-0.01186832	LE
213	-4.95744680851064	0.00200832000000001	LE
214	-4.95744680851064	-0.04675958	LE
215	-4.95744680851064	-0.00791789	LE
216	-4.95744680851064	0.03123291	LE
217	-4.95744680851064	-0.03129542	LE
218	-4.95744680851064	0.01226625	LE
219	-4.95744680851064	0.01027043	LE
220	-4.95744680851064	-0.00730834	LE
221	-4.95744680851064	0.07550957	LE
222	-4.95744680851064	0.02556874	LE
223	-4.95744680851064	0.03076211	LE
224	-4.95744680851064	0.07343792	LE
225	-4.95744680851064	-0.07463041	LE
226	-4.95744680851064	-0.00247082	LE
227	-4.95744680851064	0.0357392	LE
228	-4.95744680851064	0.12289748	LE
229	-4.95744680851064	-0.0576025	LE
230	-4.95744680851064	0.05296789	LE
231	-4.95744680851064	-0.01783873	LE
232	-4.95744680851064	0.04743669	LE
233	-4.95744680851064	0.01906206	LE
234	-4.95744680851064	0.04868499	LE
235	-4.95744680851064	-0.07108416	LE
236	-4.95744680851064	-0.07429622	LE
237	-4.95744680851064	0.07025581	LE
238	-4.95744680851064	0.11873708	LE
239	-4.95744680851064	0.00995248	LE
240	-4.95744680851064	-0.00165787	LE
241	-4.95744680851064	-0.01299418	LE
242	-4.95744680851064	0.00858332000000001	LE
243	-4.95744680851064	-0.02048833	LE
244	-4.95744680851064	0.02589209	LE
245	-4.95744680851064	-0.0282046	LE
246	-4.95744680851064	0.00854710000000001	LE
247	-4.95744680851064	0.09029625	LE
248	-4.95744680851064	-0.03039336	LE
249	-4.95744680851064	-0.08032459	LE
250	-4.95744680851064	0.00736084000000001	LE
251	-4.95744680851064	0.17657337	LE
252	-4.95744680851064	0.04011211	LE
253	-4.95744680851064	0.06181043	LE
254	-4.95744680851064	0.05061874	LE
255	-4.95744680851064	0.00235	LE
256	-4.95744680851064	0.04236249	LE
257	-4.95744680851064	0.00817793000000001	LE
258	-4.95744680851064	-0.01635041	LE
259	-4.95744680851064	-0.04842751	LE
260	-4.95744680851064	0.04626251	LE
261	-4.95744680851064	-0.04084627	LE
262	-4.95744680851064	0.06027958	LE
263	-4.95744680851064	0.03221126	LE
264	-4.95744680851064	-0.02953415	LE
265	-4.95744680851064	0.11288835	LE
266	-4.95744680851064	0.06271252	LE
267	-4.95744680851064	-0.00686417	LE
268	-4.95744680851064	-0.04282376	LE
269	-4.95744680851064	-0.00426915	LE
270	-4.95744680851064	0.10455998	LE
271	-4.95744680851064	0.02322457	LE
272	-4.95744680851064	0.04115791	LE
273	-4.95744680851064	-0.05628498	LE
274	-4.95744680851064	0.00773711	LE
275	-4.95744680851064	-0.02004918	LE
276	-4.95744680851064	-0.00837709	LE
277	-4.95744680851064	-0.10426253	LE
278	-4.95744680851064	-0.05228999	LE
279	-4.95744680851064	-0.06401833	LE
280	-4.95744680851064	0.02136791	LE
281	-4.95744680851064	-0.08120999	LE
282	-4.95744680851064	0.0181796	LE
283	-4.95744680851064	-0.0317179	LE
284	-4.95744680851064	-0.01257127	LE
285	-4.95744680851064	0.01883164	LE
286	-4.95744680851064	0.08349959	LE
287	-4.95744680851064	0.05319917	LE
288	-4.95744680851064	-0.03941289	LE
289	-4.95744680851064	-0.05999501	LE
290	-4.95744680851064	0.02051586	LE
291	-4.95744680851064	0.0885025	LE
292	-4.95744680851064	0.09598872	LE
293	-4.95744680851064	0.02294915	LE
294	-4.95744680851064	0.06507044	LE
295	-4.95744680851064	-0.01693537	LE
296	-4.95744680851064	0.00902334	LE
297	-4.95744680851064	0.08983165	LE
298	-4.95744680851064	-0.03608582	LE
299	-4.95744680851064	-0.01492086	LE
300	-4.95744680851064	0.02326999	LE
301	-4.95744680851064	0.07741625	LE
302	-4.95744680851064	0.08224085	LE
303	-4.95744680851064	0.02299417	LE
304	-4.95744680851064	0.05751708	LE
305	-4.95744680851064	0.04854083	LE
306	-4.95744680851064	-0.00860123	LE
307	-4.95744680851064	-0.09619746	LE
308	-4.95744680851064	0.06623001	LE
309	-4.95744680851064	-0.07710708	LE
310	-4.95744680851064	-0.06221584	LE
311	-4.95744680851064	0.11521705	LE
312	-4.95744680851064	0.02042333	LE
313	-4.95744680851064	-0.07669872	LE
314	-4.95744680851064	0.05633751	LE
315	-4.95744680851064	0.01765376	LE
316	-4.95744680851064	-0.11039626	LE
317	-4.95744680851064	-0.08413791	LE
318	-4.95744680851064	-0.00967627	LE
319	-4.95744680851064	0.06320042	LE
320	-4.95744680851064	-0.06193418	LE
321	-4.95744680851064	-0.02109874	LE
322	-4.95744680851064	0.00907628	LE
323	-4.95744680851064	0.05336831	LE
324	-4.95744680851064	-0.00480998	LE
325	-4.95744680851064	-0.00573293	LE
326	-4.95744680851064	0.02879417	LE
327	-4.95744680851064	0.0435104	LE
328	-4.95744680851064	-0.04479166	LE
329	-4.95744680851064	-0.04078669	LE
330	-4.95744680851064	-0.03397749	LE
331	-4.95744680851064	0.07006707	LE
332	-4.95744680851064	0.01120167	LE
333	-4.95744680851064	-0.02463626	LE
334	-4.95744680851064	-0.04943625	LE
335	-4.95744680851064	-0.08172583	LE
336	-4.95744680851064	0.02838541	LE
337	-4.95744680851064	-0.00584291	LE
338	-4.95744680851064	0.08732416	LE
339	-4.95744680851064	0.08469959	LE
340	-4.95744680851064	-0.06179126	LE
341	-4.95744680851064	0.02828955	LE
342	-4.95744680851064	0.0438425	LE
343	-4.95744680851064	0.03108372	LE
344	-4.95744680851064	-0.00957332999999999	LE
345	-4.95744680851064	-0.0164775	LE
346	-4.95744680851064	0.01305043	LE
347	-4.95744680851064	0.02734834	LE
348	-4.95744680851064	-0.07582377	LE
349	-4.95744680851064	0.00512	LE
350	-4.95744680851064	0.04637875	LE
351	-4.95744680851064	0.02719418	LE
352	-4.95744680851064	0.0688796	LE
353	-4.95744680851064	0.02507168	LE
354	-4.95744680851064	0.00703499	LE
355	-4.95744680851064	-0.04350794	LE
356	-4.95744680851064	0.013855	LE
357	-4.95744680851064	-0.01952584	LE
358	-4.95744680851064	-0.04625751	LE
359	-4.95744680851064	-0.09951502	LE
360	-4.95744680851064	-0.07046498	LE
361	-4.95744680851064	0.05802085	LE
362	-4.95744680851064	-0.0701321	LE
363	-4.95744680851064	0.00812291000000001	LE
364	-4.95744680851064	-0.01065874	LE
365	-4.95744680851064	0.00154752	LE
366	-4.95744680851064	-0.01030624	LE
367	-4.95744680851064	-0.02184959	LE
368	-4.95744680851064	0.05349585	LE
369	-4.95744680851064	0.00121208000000001	LE
370	-4.95744680851064	0.01759294	LE
371	-4.95744680851064	0.07938586	LE
372	-4.95744680851064	-0.00877209	LE
373	-4.95744680851064	-0.07271995	LE
374	-4.95744680851064	0.01996164	LE
375	-4.95744680851064	-0.02821914	LE
376	-4.95744680851064	-0.08816248	LE
[truncated: 636,381 more rows]
