# Supplementary material for: Cell-type-specific genomics reveals histone modification dynamics in mammalian meiosis
Source: Nat Commun. 2019 Aug 23;10:3821. doi: 10.1038/s41467-019-11820-7 (PMC6707301; doi:10.1038/s41467-019-11820-7)
Supplement: Supplementary file 4 — Source Data [file 41467_2019_11820_MOESM4_ESM.zip › Source Data/figure4c_violin.tab]

stage	signal
LE	-0.876423408870965
LE	0.0487453772876776
LE	0.253334638983801
LE	2.73946689595873
LE	0.647373323524706
LE	10.1126535561348
LE	-1.79956239053461
LE	-3.07009971721982
LE	-1.26797910807553
LE	-8.30166995869994
LE	11.665963519047
LE	-2.97170606880107
LE	-31.9831536276971
LE	7.81436227127838
LE	-1.57822148084866
LE	-2.07004279818476
LE	-0.0287867709548173
LE	7.16719242902211
LE	0.566457658110134
LE	-9.17089858568691
LE	4.14041244807671
LE	-1.99485214892853
LE	9.07733024623072
LE	1.62376617889926
LE	0.398273122688844
LE	0.337467908151659
LE	0.702701929936779
LE	1.99961788715434
LE	3.82958248946683
LE	-5.72922772202621
LE	1.12138053214694
LE	-1.10726249273232
LE	0.251340482573727
LE	3.02641813061553
LE	-0.566069632047707
LE	-3.48965099274054
LE	3.02819063449983
LE	-0.157029690016071
LE	0.326661543088181
LE	0.0140893302675995
LE	1.4024836835338
LE	-1.0331034491294
LE	0.102282188556863
LE	-1.63844740381519
LE	0.198695794086962
LE	0.158346428139732
LE	-4.54880702557181
LE	0.329805170540192
LE	-0.206550953901258
LE	0.805503375298225
LE	-0.639494876338701
LE	0.0981038384637356
LE	2.22345733667933
LE	-1.01556965153637
LE	-1.43324004694412
LE	1.3985781448026
LE	-1.99659949903239
LE	-1.64660812707943
LE	1.04883971937399
LE	0.685844761666249
LE	-13.7658789111202
LE	-1.05213426949787
LE	-0.798168282143489
LE	2.31124335107823
LE	-0.933474268153477
LE	-0.758597138271352
LE	-0.600248164615862
LE	10.6128093158661
LE	37.325938778709
LE	22.0606328808916
LE	-0.0523908928639107
LE	-0.104995566065622
LE	-0.358869475688622
LE	0.0427105822803252
LE	-0.496855611011728
LE	-3.774054469313
LE	1.76828169840173
LE	6.73112124803169
LE	0.192999861743959
LE	-19.730612244898
LE	-8.53269826020471
LE	0.541775647941924
LE	-0.908330618008037
LE	0.995276822518898
LE	-0.657369613890188
LE	4.69485833575244
LE	3.69177465179128
LE	1.53652414198398
LE	0.591802529331098
LE	-0.0596412460650208
LE	-0.285522076416493
LE	0.342962595930596
LE	-2.92664650385952
LE	0.987503433122768
LE	-0.23565419044164
LE	-0.778067011881259
LE	20.9848964749333
LE	0.417159120681277
LE	-10.2961672473867
LE	-2.12079559888175
LE	-0.495953252222555
LE	-0.443080763430236
LE	0.0330494797072016
LE	0.167988288398194
LE	-0.494566504079685
LE	4.42059325370783
LE	-0.609692465233297
LE	0.231542809584908
LE	0.107538089925393
LE	-0.366582128372472
LE	-2.63716057301689
LE	-0.193542350916022
LE	0.617095756489904
LE	2.63761413427562
LE	0.703388990328657
LE	-1.94067704825817
LE	1.10726202786167
LE	2.18657226308431
LE	-1.33596854578005
LE	0.731573474117636
LE	0.46102003595959
LE	0.643192868719611
LE	-0.626634983535584
LE	-1.29035017790827
LE	-0.0104676850862211
LE	0.172807460656693
LE	-6.54986432243058
LE	-1.0330447075455
LE	-1.51983929147482
LE	-1.24797703825264
LE	15.1352246928593
LE	-2.05732972312951
LE	-0.720707242434546
LE	-0.0118740992522094
LE	-0.788940864344062
LE	-6.09689980316516
LE	0.425060101348148
LE	-0.494199854751016
LE	114.735973597361
LE	93.220442996742
LE	-2.01640144154632
LE	-0.0208138519501759
LE	-0.662066206639314
LE	0.925270795142166
LE	3.74984183578765
LE	2.50718755472289
LE	0.221739975790114
LE	1.22808736876922
LE	0.0566559787873205
LE	2.78410239137757
LE	-0.247998253020818
LE	0.522594813950913
LE	-2.53601264393768
LE	4.92815738626383
LE	0.180798298494979
LE	1.09416108931456
LE	-1.37157122365309
LE	9.16666218546506
LE	-1.5221376763227
LE	-1.44499312979819
LE	-0.198418644925026
LE	4.50148707389613
LE	0.579904956358406
LE	-2.42723547336345
LE	-1.85567245556046
LE	-0.346593605879413
LE	-0.741241385839622
LE	-17.3243243243243
LE	-1.50756963646335
LE	3.87821633273508
LE	-1.52267235756121
LE	12.9654312728663
LE	-0.329855715871254
LE	-0.705776572254992
LE	-0.955198715967406
LE	0.9458683451995
LE	0.460947643691824
LE	-0.334937882034303
LE	-2.01793521942264
LE	-0.386467281790222
LE	2.59343954389818
LE	7.09090461190278
LE	0.653129590120695
LE	2.13204392556121
LE	0.400733608436497
LE	1.74630005996204
LE	2.14390495078391
LE	-4.46255143046231
LE	-3.75310756309492
LE	-0.356058851601423
LE	0.0574529272154623
LE	1.77452711031051
LE	1.10297742089362
LE	-202.704463252316
LE	7.4226839973919
LE	0.691011307681283
LE	1.71723472049731
LE	1.30607024973433
LE	2.22051597051597
LE	-2.08665495304153
LE	2.33393262904228
LE	-0.872716011148963
LE	1.05616752819937
LE	1.44592012230078
LE	0.254620381699451
LE	4.81595773717808
LE	-2.83860139275297
LE	-0.0117041913976728
LE	1.20244395955392
LE	1.77778516137387
LE	0.284255741827947
LE	3.04910345586839
LE	1.21058474093187
LE	-0.401621589396077
LE	-5.4534272880582
LE	6.7474122292178
LE	0.863007746362806
LE	-0.400916217975442
LE	0.0648119852465506
LE	0.389684273309447
LE	-0.888261043743266
LE	0.589357331762045
LE	3.24095760256541
LE	-22.9618768328446
LE	1.03512934469458
LE	-10.5483947770806
LE	-0.0362365023547042
LE	-0.39152430688615
LE	1.99067906081406
LE	0.160669177729242
LE	-1.20550534585622
LE	0.102899499678652
LE	-0.86695693124795
LE	-0.693153358804492
LE	33.5330558212889
LE	-0.0844786838603093
LE	0.597099188869012
LE	0.376112712135767
LE	11.085216682985
LE	1.70429057708119
LE	-7.02638381359285
LE	-1.23583471404933
LE	-19.5837847863551
LE	-0.474648012408865
LE	0.323535197174305
LE	1.11683098645806
LE	-1.24283309464586
LE	3.80873341564783
LE	1.52825758430118
LE	0.25579434560608
LE	-0.0246573905803826
LE	0.437692215877209
LE	0.599179690080358
LE	-0.0460679977011148
LE	-1.86801267955564
LE	-0.9566248435184
LE	0.421248398087082
LE	1.26844067892132
LE	-8.66455044612217
LE	-0.208056315995307
LE	227.114527817181
LE	5.44769306225087
LE	-0.7173938336242
LE	2.60394366197183
LE	-0.00351388691816764
LE	-2.71486486486487
LE	-0.124473967174896
LE	0.677315758411496
LE	0.750051759834368
LE	1.32612951159266
LE	-0.930044843049328
LE	0.941308895815465
LE	0.349124884325184
LE	-0.320884615028966
LE	-0.716431237781572
LE	2.18943098045746
LE	-10.8590180588808
LE	0.506761959718779
LE	0.352150537634409
LE	0.545740333228545
LE	-11.9316455696202
LE	0.650427614728617
LE	-1.21289379013987
LE	0.380051096293179
LE	-8.98747143996908
LE	-20.1775362318841
LE	7.30496565537904
LE	-0.669081766584834
LE	8.81118284809355
LE	3.3624692524466
LE	2.14548097892714
LE	-0.257226648490283
LE	1.66672427842218
LE	0.0609648998907401
LE	9.03568541675744
LE	-6.09720836274247
LE	-0.823715605107912
LE	0.433945436158163
LE	0.579234463719075
LE	0.590369804757022
LE	17.2439992808234
LE	-0.339780244385103
LE	-1.45715829634448
LE	0.758817457292547
LE	2.33069114529738
LE	0.383971151094014
LE	0.345692604097039
LE	-0.767761808157755
LE	0.315318172146844
LE	-0.354180038845311
LE	0.13159486187958
LE	2.04616820287815
LE	-3.34239674861902
LE	-0.364312629147928
LE	1.5431920320592
LE	-0.608173763932552
LE	-0.464371650016311
LE	-0.0550087395290548
LE	-0.418986051278012
LE	2.39495838018919
LE	0.227300060132291
LE	-2.46057736089609
LE	-0.34695854320031
LE	2.52094802041003
LE	-7.14801397672724
LE	0.386193187776111
LE	0.891922798935386
LE	-0.0711862586386109
LE	-0.281155549307654
LE	1.1979847616695
LE	-1.18177152237166
LE	-0.705786973683026
LE	-0.95288375803651
LE	1.21916687166987
LE	0.32593072084184
LE	-1.22898553238691
LE	-1.08054841473865
LE	1.5755006129955
LE	-6.03400808047022
LE	0.108839287404631
LE	0.478444767223661
LE	0.0961516660417012
LE	-2.34345577509614
LE	-0.152879056705196
LE	1.35290814785977
LE	2.02427335127641
LE	1.45434735873115
LE	-0.0228435364150805
LE	-0.438300143215246
LE	-0.133309367650515
LE	-1.17066672396382
LE	13.0790061399918
LE	1.23465453394742
LE	1.08421692253975
LE	0.830931562329615
LE	-7.02609514486802
LE	0.341954734978684
LE	0.371241773839735
LE	0.23249378365272
LE	-1.78386170072378
LE	78.5601455357361
LE	0.661778344522417
LE	-8.7446153846154
LE	0.845311327831958
LE	0.935547034602592
LE	-5.18345100953797
LE	0.410189348706727
LE	-1.16792184001628
LE	-3.17937244876588
LE	3.17470682824878
LE	0.0822136118278408
LE	0.506231117824773
LE	3.92694046712851
LE	-0.726610849105396
LE	3.39473754787559
LE	-2.93522906793049
LE	0.865067640123501
LE	3.53529323981495
LE	0.310565415324337
LE	0.458141501456356
LE	-0.252618754575803
LE	-0.300135554237787
LE	1.88992707622472
LE	-7.54446356855996
LE	-0.760160612326813
LE	-0.0931790095137507
LE	3.29401579836727
LE	0.170548740034821
LE	0.753011139597227
LE	-2.0409968275789
LE	-1.8733188870957
LE	-0.445608311153087
LE	-0.218558144432334
LE	1.67093107743409
LE	-2.02377448205593
LE	-0.582402041942605
LE	-1.04358870573785
LE	-0.496884220794093
LE	0.334206454408305
LE	0.803849631437396
LE	-0.143755409970241
LE	4.13929233054716
LE	-1.08975539162873
LE	-1.31753396993284
LE	-0.308061086828597
LE	0.0571518045878024
LE	201.343985976268
LE	-0.905370036430968
LE	-1.34934187122021
LE	0.212737074514148
LE	-0.2733696886552
LE	-0.81087576689153
LE	2.81428571428572
LE	193.857194713139
LE	-1.81635236889452
LE	0.432886284233067
LE	-2.06674046099753
LE	0.113554408541328
LE	-0.306944293195413
LE	-0.281069939842728
LE	-0.202116837297894
LE	0.354204554519662
LE	1.26676162239089
LE	-0.138786593331574
LE	-0.321607863753332
LE	0.988701538871556
LE	-2.31349718061607
LE	-1.01345589235286
LE	0.482352187560054
LE	0.479307025986526
LE	-0.511256176172246
LE	1.00773945331723
LE	1.38339222614841
LE	1.13205885443402
LE	-0.222219055490638
LE	2.91195590925092
LE	-0.138376753507014
LE	4.04149184149184
LE	1.38475813695949
LE	4.8274283672778
LE	1.31535008314368
LE	-1.34491031646293
LE	-1.94739474781159
LE	0.473843379744371
LE	-2.43787940105221
LE	-5.43108604631291
LE	0.949482526805625
LE	-0.282561774315845
LE	-0.582727482126364
LE	1.32514158597673
LE	-0.188606897919782
LE	0.917870116874887
LE	2.05876606616729
LE	-0.915011228191397
LE	-0.982178500313776
LE	-0.238445000040052
LE	-0.108742274427357
LE	-2.08233669620676
LE	0.324164240131851
LE	3.4225641025641
LE	-1.11912259745901
LE	24.3511791821561
LE	1.14087594730384
LE	4.8888888888889
LE	0.131517224038421
LE	0.807925665068522
LE	1.55220571935269
LE	-0.860632973497534
LE	0.193522342638885
LE	0.0549168730102582
LE	2.13065937405044
LE	-4.86003657335771
LE	-0.499546840240587
LE	-0.0287599724219442
LE	0.0591515398313704
LE	-0.388649214375986
LE	0.789259448074328
LE	0.553348792797709
LE	1.36735851385767
LE	-0.0472075930249505
LE	2.65664843958161
LE	1.76368777562075
LE	-3.90694799390178
LE	0.39223157114886
LE	-3.14284241455745
LE	1.94432155528686
LE	-0.308766131756868
LE	0.62378675937998
LE	-0.244691755747547
LE	0.569
LE	2.31428646833751
LE	-0.287774433591226
LE	2.84681023973994
LE	-1.821864450792
LE	1.01787192342449
LE	-3.45917405242316
LE	0.427337881012002
LE	0.263299301450833
LE	4.3394703424595
LE	-0.0646739535185348
LE	0.270074442168797
LE	0.08203125
LE	2.64712848574725
LE	0.713720543546815
LE	-0.450599824441627
LE	4.22687949685921
LE	-0.0884719634084365
LE	-0.828612261839543
LE	-2.3896841611491
LE	2.15625266175812
LE	0.118232484076433
LE	0.0211263268491487
LE	0.02110835401158
LE	21.4374999999999
LE	2.96327044648054
LE	1.04626455438009
LE	2.07342942616263
LE	-3.42541343522342
LE	-11.7041560221821
LE	6.18576369475359
LE	78.8908140233505
LE	-0.448307795317545
LE	0.840519221763185
LE	20.1187784577699
LE	-2.75556835233043
LE	-3.58721516970309
LE	-326.902732785124
LE	0.117863256469641
LE	-4.48152121561068
LE	-1.55454168394857
LE	47.8458547770592
LE	-121.355374047947
LE	-1.13543139831106
LE	0.579630340378256
LE	1.28808239333006
LE	-10.0137487526333
LE	-7.34289813486368
LE	1.32358648719756
LE	-0.930709143819881
LE	-17.6465742921908
LE	2.58907702273441
LE	-13.8231347576216
LE	-0.385327899221934
LE	-38.3666666666666
LE	-11.4559296132807
LE	0.024602980500086
LE	-1.03530426553122
LE	-0.738845740516478
LE	-1.56964008675584
LE	-0.0976161548451967
LE	-0.305948333503436
LE	1.388327821968
LE	0.311211263111714
LE	0.243102258967435
LE	-0.348361715760643
LE	2.09007026883527
LE	0.0749270215166847
LE	-2.13174864078897
LE	0.27238609313009
LE	0.136392796178232
LE	3.43805912387945
LE	0.495494186490249
LE	10.8894003150824
LE	5.37558676964305
LE	0.519837246254596
LE	0.564031782335589
LE	0.351814400732629
LE	-0.613021891801508
LE	37.0201793721974
LE	-0.936543861155687
LE	0.257473417977779
LE	0.058668424522083
LE	3.15765767955479
LE	1.90398324130287
LE	-1.10183299389002
LE	1.55411104025672
LE	-0.951954197028983
LE	-1.03936721520138
LE	-2.09532254202812
LE	-1.65465836338887
LE	6.75954922049973
LE	0.000451321727917452
LE	-0.173906508342101
LE	0.661006961495133
LE	-0.0184093520507569
LE	0.523778959850111
LE	0.418404567692393
LE	-1.26508987944847
LE	-10.5587529976019
LE	-1.29876832912188
LE	1.96518043287175
LE	0.413793103448276
LE	1.35614851667115
LE	-1.02112778254333
LE	-3.14326329771729
LE	0.186459034200991
LE	3.40567906115225
LE	0.472715324171623
LE	2.1235230934479
LE	0.416169578873507
LE	0.274367713848074
LE	2.75141486102457
LE	-0.477068424928044
LE	-1.24061140031542
LE	-12.2762073015387
LE	-0.960569399924172
LE	-10.5187112772001
LE	-0.36949593089048
LE	-0.0233541428323609
LE	-13.3956418618441
LE	1.8821382959314
LE	0.518718774379257
LE	0.262838427942298
LE	-0.0149094526409147
LE	-9.88017863271036
LE	-2.2497034245222
LE	0.4988779470391
LE	5.97658731078606
LE	0.154575383939003
LE	-5.81622353520432
LE	1.33405076575535
LE	11.7477148080439
LE	0.72718621918166
LE	-0.029686340377329
LE	-0.310726764818491
LE	-2.3036600054169
LE	0.331355804275538
LE	0.631796900934307
LE	6.99118360978321
LE	0.275936404212747
LE	-1.33022170361727
LE	4.50041827455002
LE	0.13769090126909
LE	-0.262318952395572
LE	-0.184527043791466
LE	-16.8908606921029
LE	-9.73574736842105
LE	0.783262373879259
LE	1.3956763116291
LE	0.19066249999931
LE	2.2106325062935
LE	-0.169814472865276
LE	-3.22085362360355
LE	-2.31541472946481
LE	1.59827395674367
LE	-0.502408376963351
LE	-0.741646338756636
LE	0.0900411725770444
LE	0.781810672461455
LE	1.88303911657205
LE	9.18204974528019
LE	-0.184326471489787
LE	-2.58601637817539
LE	0.0738221354892669
LE	-6.78876815234593
LE	-1.66050012758357
LE	-0.685139543072007
LE	-2.36283886689004
LE	-0.34944771314445
LE	-18.202943965301
LE	0.33016407431052
LE	-1.40751045409192
LE	0.162644179458375
LE	-1.10897845338664
LE	2.60389372676071
LE	1.79576171818504
LE	-5.72701428622837
LE	2.51682393621558
LE	1.40337470414339
LE	-1.29401805869075
LE	-2.72501558451122
LE	-0.0596199169501928
LE	5.55263284722459
LE	-2.98879122434536
LE	2.0698215227305
LE	0.314345352857758
LE	0.0833677259595542
LE	-0.403422315650071
LE	-5.33068418731421
LE	-1.66009671426156
LE	-0.497701427534479
LE	0.406997238653246
LE	-0.00915384838214418
LE	-0.485631391325431
LE	1.30366390700862
LE	-6.06679455682827
LE	0.964107258486943
LE	-1.54527139364303
LE	-1.78791231212169
LE	-2.22713497304367
LE	1.73780281440743
LE	0.923514489968483
LE	-2.27120796370871
LE	0.792627637256934
LE	4.41532018576578
LE	3.20085230715065
LE	0.00112669122032966
LE	-0.780457243328545
LE	4.08117688189753
LE	0.337953523944622
LE	-0.574998406323708
LE	0.371139971139971
LE	1.03431406748453
LE	-0.487683116398832
LE	0.00970964429091588
LE	-0.0857566215965919
LE	1.36264923818626
LE	2.36446918304633
LE	-2.46540110226577
LE	-0.801163558680849
LE	0.163085484618952
LE	1.61563222419683
LE	-0.0969937695456202
LE	0.416042006217876
LE	-0.238701641558734
LE	-0.0514181919798798
LE	0.17074025722373
LE	0.337187543031911
LE	8.30278250125783
LE	-0.172848859683031
LE	-1.63222613696759
LE	0.456252211267904
LE	-18.2429149797571
LE	-0.218482665466006
LE	-2.32772240483512
LE	0.419674749850243
LE	-2.07641255432145
LE	0.106199813104207
LE	-0.243073679731899
LE	-3.28681801344129
LE	2.67602636948508
LE	0.0891632870709606
LE	-0.301537255740216
LE	0.274627605215075
LE	0.301877765817486
LE	-0.369293398385166
LE	-16.1435986073486
LE	0.854476172194994
LE	-3.20964693255268
LE	-1.40741228001305
LE	0.0500975473801561
LE	5.5280445328144
LE	-12.9653430106777
LE	-0.44983670349524
LE	-1.26043002553349
LE	-1.49178541153675
LE	1.3094620894049
LE	-0.0220927803949781
LE	-0.29207185952724
LE	-0.444212215612207
LE	-0.251443913846097
LE	7.43999286031299
LE	0.902023060028126
LE	-9.52555764718015
LE	0.783434623658442
LE	-0.151205501710702
LE	-0.298301376985272
LE	0.0913885312053375
LE	0.976294552790854
LE	-0.427651549995401
LE	0.245108883461096
LE	7.22100320651581
LE	-0.375932523247956
LE	6.48329998541944
LE	0.405391516820027
LE	-0.0811992320116305
LE	-2.4821321630094
LE	2.48604153218108
LE	-2.3772359702703
LE	0.699011502870785
LE	0.333761763093323
LE	1.6585343002502
LE	0.0671946344501839
LE	1.45742063314153
LE	0.975554931160439
LE	-0.609473706624764
LE	-0.423121387283237
LE	-1.19743406361262
LE	-1.10487394543957
LE	0.272213476476812
LE	0.54925577999986
LE	2.58182939206066
LE	-0.811930494507791
LE	1.37850790402526
LE	1.23571454721573
LE	-0.311043998052217
LE	-0.914232445928548
LE	0.214984587250398
LE	-0.235376044568245
LE	-0.95760093207031
LE	-0.237276031881276
LE	-0.0438147849130289
LE	-0.0540106035509765
LE	1.73576842867727
LE	-2.17344389483153
LE	0.636376244439175
LE	0.680142715942239
LE	1.30317019912961
LE	4.42618496897603
LE	-22.9188191881919
LE	-0.557419692970513
LE	0.161847127827949
LE	0.0456389452332657
LE	-0.282099874450454
LE	-5.00702975810688
LE	-14.4232395296605
LE	1.18287114515812
LE	0.388541132310344
LE	-0.253600438509598
LE	-0.942555503803757
LE	-0.104404602622424
LE	-0.387034103737672
LE	-0.38226007783244
LE	-1.07903780068728
LE	-0.294936402320191
LE	15.1979021727497
LE	0.187994859080544
LE	0.421983414562202
LE	-1.03182898384896
LE	-0.700709859021855
LE	1.12390051562026
LE	-0.342611681240111
LE	-0.0657333105685504
LE	0.655408879502515
LE	0.135575095057034
LE	-0.0538384845463605
LE	0.211799005316412
LE	0.82075875007736
LE	0.689940131381492
LE	0.32680802927803
LE	0.432687189639315
LE	-0.210985963272787
LE	0.596445533935958
LE	-0.450016314464032
LE	0.49100538715407
LE	2.59612112698521
LE	-1.68707021735256
LE	0.921028507578882
LE	-1.56092034002789
LE	1.09746311020185
LE	-0.306126914660832
LE	-1.8152754818726
LE	-0.155466763530694
LE	0.00991766584804667
LE	-5.17127844655132
LE	2.16041017479904
LE	-1.60825394042892
LE	-0.607371645053443
LE	0.312204015912105
LE	7.15102936213297
LE	0.872191749943647
LE	-0.100825223303229
LE	1.79386121545123
LE	-0.604879308119272
LE	-0.159410492157923
LE	-0.965747816593886
LE	-17.1329695217753
LE	-0.26463133503007
LE	-25.0092209464178
LE	0.0418540065797838
LE	1.64988483053636
LE	0.975894052286808
LE	-0.262298288508558
LE	4.40145640225617
LE	-12.3637045218998
LE	-0.950782233819275
LE	0.810524187284503
LE	-0.980035954590551
LE	1.13639500517344
LE	0.0729985324432981
LE	1.13759584483747
LE	3.83954273121686
LE	-1.0120990337003
LE	-0.690816604267185
LE	-0.147277614552729
LE	-0.949830443061878
LE	6.15485362095531
LE	0.617800349114621
LE	1.14640522875817
LE	1.85738925089133
LE	-0.669619208990169
LE	-0.560467500256129
LE	0.0648691573859591
LE	-3.77184832581861
LE	-0.166279213365081
LE	1.86575448904892
LE	1.05288876113826
LE	0.0387858347386172
LE	2.4489623589751
LE	-0.79743264701411
LE	-0.0513889024009509
LE	0.114757997370319
LE	0.133143988099317
LE	-0.135054940588291
LE	0.287568952058829
LE	-2.24266436273708
LE	-2.30401084240396
LE	0.749802584501845
LE	1.09339202395218
LE	0.342257171836065
LE	9.59110447640415
LE	0.705351773902586
LE	-0.277885292920872
LE	2.79752977503309
LE	-1.32411861129659
LE	31.6697297570104
LE	0.0385909525194201
LE	0.0390912551074679
LE	-4.7281177995226
LE	0.34918592950698
LE	-0.702488933905099
LE	-0.334492676075179
LE	2.1794108605532
LE	0.637185637364291
LE	-0.801633995910782
LE	3.59299910927212
LE	1.63317710418277
LE	1.96671887235709
LE	2.58395660741149
LE	-1.00360745827763
LE	1.0213914625246
LE	0.294280762564991
LE	-0.458493755399704
LE	-1.20089901341128
LE	7.19317794226933
LE	-0.156832930016826
LE	0.885643417905736
LE	-0.0681939897598626
LE	1.2240876910458
LE	0.562399218645268
LE	-1.6432114459483
LE	4.16167664670658
LE	0.598941437596039
LE	-11.2545913218971
LE	0.483130081300813
LE	-0.464826091834771
LE	-0.701087516037479
LE	0.199399607435631
LE	-0.285127603402758
LE	3.13534407258153
LE	-0.170852133875244
LE	-0.644807667060523
LE	-0.05909821936619
LE	-2.61260064432168
LE	0.78556978429077
LE	1.08919284398464
LE	115.443787816069
LE	-0.0493583601216476
LE	-0.467049180327869
LE	-1.86549549406192
LE	-0.304355606836947
LE	-0.140579101099678
LE	-1.43243170243215
LE	-0.568098047643236
LE	-0.291374974531025
LE	16.8055114139693
LE	3.54944855217805
LE	-1.43026988467483
LE	-0.188033877358148
LE	-0.0934716291414783
LE	0.0647026085926791
LE	-0.169605582902362
LE	-7.32448377581122
LE	-0.964363141203662
LE	11.5225052864767
LE	-2.7668661269506
LE	-0.800857895351868
LE	-1.87472439366607
LE	0.0377586866501746
LE	0.0610321452000875
LE	-0.0683012299428794
LE	0.441388092303034
LE	1.59550427452622
LE	12.05936371735
LE	-0.925198305518437
LE	0.087287961672274
LE	0.652507469918437
LE	-0.153858520066584
LE	2.99785838575827
LE	-1.50598870647993
LE	-0.203276220198063
LE	4.63120621969055
LE	-4.26465467208358
LE	0.572390508348221
LE	-1.05215237690009
LE	-3.03207733570392
LE	-0.293756459359232
LE	0.221309203394449
LE	-0.164121560220639
LE	-1.0196944618117
LE	1.37175496582486
LE	1.18147110130381
LE	0.866787715013156
LE	-13.3099548813211
LE	-1.91128983998181
LE	-2.77991734158682
LE	0.426544073555866
LE	0.256757185961569
LE	0.0230778245292916
LE	0.919830722617368
LE	1.16942010815722
LE	-0.132576587214673
LE	-0.440344369065606
LE	5.83324885960467
LE	0.0626759442152759
LE	2.03152692867461
LE	0.579007676181153
LE	-1.08742860083363
LE	0.595121798139678
LE	-5.50556253609163
LE	0.558344670262896
LE	-0.171038241959303
LE	-0.168562904441957
LE	0.401871184893605
LE	-0.0137239952074937
LE	-4.15600550983369
LE	2.37594231399541
LE	0.117963662729897
LE	-0.336804337818651
LE	-0.455579951374526
LE	-0.33200914091356
LE	1.62575412114645
LE	0.4030131826742
LE	3.81201501877347
LE	0.406373618484801
LE	2.33212898630351
LE	0.836133067556784
LE	3.09048741686313
LE	0.27454846285883
LE	0.0384219092795115
LE	2.40881412652928
LE	-0.641509628143329
LE	-0.665514261372123
LE	-0.969205936878054
LE	-0.00757973631281597
LE	-11.9973063973064
LE	3.69514479181674
LE	-1.84961363164514
LE	-0.782149659863945
LE	-0.959447644426224
LE	-0.463842223327848
LE	0.0453259377538729
LE	0.957198328707139
LE	0.974172056903539
LE	-3.20598353292049
LE	0.805166098530283
LE	-8.46820961451151
LE	1.36887309862744
LE	-0.437120554334884
LE	1.35987207540818
LE	-0.988285875225603
LE	0.747171939885453
LE	0.957875201738479
LE	0.66772318241372
LE	-0.338761281255664
LE	0.109996764801035
LE	-4.57399222660732
LE	0.493793578891961
LE	1.4522667263454
LE	-0.45132983886624
LE	4.00130426261636
LE	-0.731279786784055
LE	1.20432862016988
LE	-0.483861227694073
LE	-0.636784728581867
LE	-3.12832819106388
LE	1.7532025389498
LE	-0.17137608806073
LE	0.0776027812107464
LE	-0.681863141695535
LE	1.98558376566733
LE	0.522235699106892
LE	0.148738242511136
LE	-4.5959011379434
LE	24.3265699768986
LE	-2.23184557246451
LE	1.34556801680724
LE	-0.102624637270836
LE	0.438098880629697
LE	0.627061099410561
LE	2.3254397834912
LE	15.9959240839193
LE	-0.461779635712153
LE	-1.38663455918682
LE	-1.61765810141348
LE	-0.175622773791091
LE	1.40702374936837
LE	-4.58264043683148
LE	-6.94325551232166
LE	5.59356097241119
LE	-1.48889179299529
LE	1.76484262035905
LE	0.580136372496023
LE	0.543654473125355
LE	5.55505984161335
LE	-2.34246059167287
LE	-2.45621529260999
LE	-0.480104486413125
LE	-1.36458722355207
LE	-8.43540788494917
LE	0.307171076746606
LE	1.93381982610514
LE	-0.278496025937619
LE	0.835491575902617
LE	5.74142737625799
LE	1.98864725972587
LE	1.37109330926323
LE	-6.0930916485044
LE	-1.02255171715773
LE	-2.59960795598778
LE	-0.316626877297113
LE	-0.19326485623035
LE	4.36709175941546
LE	0.782374960150377
LE	-0.528297142097264
LE	2.36055309157318
LE	-1.64456098555175
LE	0.505867704585339
LE	1.46028799034198
LE	-0.895576987862192
LE	0.995569775557636
LE	-2.51688555709773
LE	-0.926145905869824
LE	0.12845189218228
LE	-2.03961308152925
LE	0.435507193098547
LE	-0.645033636723388
LE	0.238697882662353
LE	-0.331208696571445
LE	-1.15222461822823
LE	-0.393885598905045
LE	0.761496266169962
LE	-0.360156834327986
LE	0.156444221231716
LE	-0.647529069767442
LE	0.563858671957989
LE	-0.436036939716737
LE	-2.83091027129114
LE	-1.46146904282228
LE	-0.645031373608552
LE	1.63302414447604
LE	-0.627907809664862
LE	-0.015146424901717
LE	-0.0855175050716369
LE	19.4760719937462
LE	-0.498323561011157
LE	0.740370941424786
LE	-6.4740143493206
LE	0.676317463613366
LE	-0.149506686478203
LE	1.88977427662475
LE	-3.78548212351029
LE	-12.5392620624409
LE	-47.2667089590734
LE	1.26373417522078
LE	-0.728917469742784
LE	-0.144008294960739
LE	0.0398393036491463
LE	0.911760861821033
LE	-0.290758509899271
LE	-16.9205298623479
LE	-0.254611430299365
LE	-3.30239810066011
LE	-1.80956850347025
LE	-0.0206237662046429
LE	6.06080159654083
LE	-0.654931141714793
LE	-1.69570249209166
LE	1.47396393424066
LE	-0.459107155271092
LE	2.08745205938202
LE	-0.423753394293975
LE	-5.57347650412354
LE	1.90758959694989
LE	6.34840716300993
LE	-6.09405770025434
LE	-10.8805702939357
LE	-0.887446567209089
LE	0.835534441495285
LE	0.211838513871349
LE	-0.807658165733637
LE	0.729495483988687
LE	-6.13956761520016
LE	-0.653347140159591
LE	-1.18369709225298
LE	0.16896071564201
LE	1.97717745691663
LE	24.701746152117
LE	-0.898964364348039
LE	-2.79264251016516
LE	-0.202604191305352
LE	-0.954562323831933
LE	3.30192939244663
LE	-2.22002246551828
LE	0.0819914211175941
LE	1.81568926123382
LE	-44.2281491881986
LE	0.740210445394705
LE	0.533197344717123
LE	0.991955514341534
LE	3.24654571578615
LE	0.707207920321847
LE	-0.872944258477659
LE	0.0114758496024362
LE	0.0109479966707945
LE	0.695838020247469
LE	0.968819802157849
LE	0.404165343340287
LE	0.0242165715473103
LE	2.81291632069379
LE	-2.04954549176972
LE	-3.79025095528246
LE	0.283300670664695
LE	-0.0271263999977234
LE	-1.72922470502028
LE	-0.119504854256057
LE	0.295720921290297
LE	-0.451187472814267
LE	-0.694698393852966
LE	-13.219197474714
LE	0.269115183121059
LE	0.613738279657562
LE	-0.83635640556069
LE	6.28610536033054
LE	-1.37230182870964
LE	0.956144192489166
LE	-2.58695681217585
LE	-0.511876228520703
LE	10.7876386687797
LE	0.0481195736719292
LE	-0.227865236137571
LE	-7.5876507842557
LE	-1.82809892277348
LE	1.95107719928187
LE	0.154361458137459
LE	3.78646288556582
LE	-0.466694575134041
LE	0.591054313099042
LE	3.42093239158974
LE	2.78401392010515
LE	-0.469785565145827
LE	0.157389978076754
LE	-1.17923942188215
LE	0.416707045256323
LE	-0.0382842846797024
LE	0.250318776134147
LE	0.256542083068569
LE	1.7261145607885
LE	3.82403376286547
LE	4.33939723301954
LE	-1.45881106079584
LE	-6.78181304652654
LE	0.286518808612556
LE	3.53315252195031
LE	-2.45557655954631
LE	2.21928382987407
LE	-0.90829197478528
LE	0.156216498779025
LE	0.31620857950167
LE	0.329414101141662
LE	-0.0330127371978165
LE	2.22495780723196
LE	-1.77608558867798
LE	0.0374738279819686
LE	0.130133453184133
LE	-1.03713111692193
LE	-8.38355524301579
LE	6.81279203914033
LE	2.1592163216738
LE	-2.13868921775899
LE	2.24823850291689
LE	-1.02583322179093
LE	-1.94171757271464
LE	1.88711129515114
LE	1.3217990430622
LE	-39.6698050509524
LE	-0.395554512013775
LE	0.489531840039044
LE	-1.47890839737477
LE	-0.350219863138449
LE	0.457649645972789
LE	0.257282130543336
LE	1.84377237202211
LE	0.0926903086666124
LE	0.0236482423228419
LE	0.0558898069513807
LE	0.00799552250739589
LE	1.03355950825134
LE	1.03759810270566
LE	-0.105709378017962
LE	3.17622606775994
LE	0.708228692831334
LE	1.08942660020467
LE	-3.40480938416422
LE	0.339012256672114
LE	56.610202950283
LE	0.239308090438573
LE	1.55958486592577
LE	-0.348108802799067
LE	-0.0220191412898229
LE	1.44193916873611
LE	1.29151398164683
LE	-0.536814592797115
LE	2.53557513914657
LE	1.05986441447938
LE	-1.23184208486249
LE	-15.7255783970645
LE	-1.63270245921888
LE	-0.593256394372482
LE	-0.463004128294697
LE	-0.440258463809462
LE	-3.56155829748565
LE	-0.0406003501343114
LE	-0.245673455527125
LE	2.20864659041954
LE	-0.112466204576001
LE	1.79029928728142
LE	-1.21838698971125
LE	3.68242975270282
LE	1.10664480550358
LE	-1.67866051597471
LE	5.16339107102623
LE	0.682737882880587
LE	-0.230342245964253
LE	-0.235525937077955
LE	1.85322007105045
LE	0.919869193377237
LE	-0.262444895283605
LE	-0.151616563390415
LE	0.605541217163142
LE	0.72164351380108
LE	-1.68812527185733
LE	7.44194528875379
LE	-0.593370557475849
LE	-0.587266117490425
LE	0.599032173144273
LE	-0.151911428033066
LE	-0.506478209658422
LE	0.00233555249396541
LE	4.68481548699334
LE	-1.34471322706734
LE	1.7819916832866
LE	0.788338315541364
LE	0.267106766535483
LE	-0.319535479336211
LE	-1.73379397955845
LE	-0.299071770551772
LE	0.182067253016089
LE	0.651893055589253
LE	0.16460204502556
LE	1.68418499353169
LE	0.0460614679623924
LE	0.812014160067151
LE	-1.06987910694649
LE	-0.60867131427823
LE	-0.424020383060974
LE	2.70368937926227
LE	123.762793797085
LE	0.78706189560395
LE	0.11459224670392
LE	-3.12963601193352
LE	1.25060455637633
LE	-0.667061225265195
LE	4.02705726115403
LE	-2.87307793231692
LE	0.658166582388211
LE	2.04846132615505
LE	-0.458415562447138
LE	-6.79339660434825
LE	-0.0102069439794413
LE	-1.49967999207813
LE	-0.250263288771688
LE	0.289711704556542
LE	-1.03570951867258
LE	-0.196955711721303
LE	1.75035043266941
LE	0.3670989548818
LE	0.307192437143764
LE	2.68833087149188
LE	-0.723255385748481
LE	10.0443089529604
LE	0.853471267912246
LE	2.02414030743863
LE	-4.30371922093601
LE	3.48371729898862
LE	-1.2396975057016
LE	0.479518972237014
LE	1.82599458762235
LE	1.96746314184037
LE	1.56087782232539
LE	0.96115786218633
LE	0.992795480938987
LE	-0.716372124041347
LE	-1.1312300212167
LE	1.14305024965625
LE	36.6450077139893
LE	-0.364188235524816
LE	2.47666778880004
LE	0.310769272274949
LE	-3.95748646909655
LE	2.87330651147455
LE	0.812688830393634
LE	0.206356809535061
LE	10.0707873591682
LE	-0.741451314095519
LE	0.183247946008974
LE	0.291790966956021
LE	-2.69372630616169
LE	79.482740373591
LE	0.506582753109955
LE	0.78611145434326
LE	1.56463077340276
LE	-2.02239281548869
LE	-418.33530122804
LE	0.846367332302789
LE	0.457372116349047
LE	0.0421669785346783
LE	4.01503156625444
LE	5.81549609810479
LE	-0.359898424422721
LE	-1.62580572775374
LE	-1.01770321722784
LE	-3.02126180232822
LE	-5.61597941865199
LE	4.27991152221999
LE	0.284553286016146
LE	0.0837455391218136
LE	-0.722269184105561
LE	0.566284779050737
LE	-4.53207496781212
LE	-0.872878564327872
LE	-0.348061603823686
LE	-3.18722319235881
LE	0.226629526706178
LE	0.358419407184504
LE	2.98475243079558
LE	12.6761157363996
LE	-0.524043179587831
LE	-0.00442634699380036
LE	-3.29638417895265
LE	-0.190458565209329
LE	-1.35113249252144
LE	5.48676959034314
LE	-2.53208583341808
LE	2.00030120199555
LE	14.020681775397
LE	14.6376765611567
LE	2.52100083487237
LE	8.93429158110886
LE	-0.505806451612904
LE	0.568320704841859
LE	-1.10468216546843
LE	1.60338335474371
LE	6.91087213033307
LE	0.138713693366752
LE	-1.7219094247246
LE	-0.294661431435381
LE	-0.761237852732278
LE	-0.590645700803532
LE	-1.65067199124434
LE	-1.08003582965127
LE	2.80643956030959
LE	-2.00413412953606
LE	2.14018035495482
LE	-0.412455352083719
LE	0.771691381695508
LE	1.57363775572283
LE	0.29046879850978
LE	-8.733966426185
LE	3.19811430309397
LE	-0.364922481116938
LE	17.4059833557466
LE	0.0830597213594818
LE	-0.4030003777454
LE	-172.005142693885
LE	4.14295280948563
LE	25.6836074353425
LE	0.362792534028951
LE	8.98909379445465
LE	27.6471925437599
LE	-2.02053934562594
LE	-0.673348543135062
LE	-0.626678529207444
LE	0.390532544378698
LE	0.474741047212615
LE	-0.278750424323082
LE	20.3149216817806
LE	2.06806120643906
LE	-0.786182865473164
LE	0.808959496207242
LE	-0.942121169969271
LE	0.945893508287187
LE	-0.335674457827227
LE	1.55057809451669
LE	0.719511820196213
LE	7.89522775186865
LE	-0.425878986099755
LE	0.211733178941911
LE	0.278061691557196
LE	1.52597659468777
LE	0.323315111807027
LE	0.114720066595599
LE	1.06168329352255
LE	-0.0886268227251292
LE	1.07519319188957
LE	-0.29241257842923
LE	-0.24782187802517
LE	0.224613901376987
LE	0.393200571214754
LE	3.62072846738987
LE	10.0550158699625
LE	-2.95783127273996
LE	-1.93618651488616
LE	-0.276549265421976
LE	-0.320118301528061
LE	4.83154627238513
LE	-0.362057381026683
LE	-0.533496740036276
LE	0.643674595946602
LE	0.196872249678424
LE	0.113290929465427
LE	0.293410021364923
LE	-2.9673753828399
LE	-1.99381063729872
LE	-8.41951429185471
LE	0.0956138985480479
LE	-2.54356255948204
LE	-0.559217826815975
LE	0.266744415459875
LE	0.617615420198348
LE	1.39021757394963
LE	-0.445353364533763
LE	1.25271770775272
LE	-1.29642751637869
LE	4.45158262925996
LE	-0.475380455507111
LE	-0.702148717774098
LE	0.248514109979763
LE	-3.60837945122128
LE	-2.90659818480551
LE	-1.46967797709099
LE	-0.266717536071032
LE	0.613439613210938
LE	0.657048744238908
LE	0.292263879326532
LE	0.677454618324491
LE	-1.89799946378254
LE	0.357296335377988
LE	0.76188667759263
LE	0.365756318960795
LE	0.162349250986967
LE	-2.38891697846092
LE	12.5525975704316
LE	0.300961404486554
LE	0.245292399477969
LE	-2.10662465798856
LE	0.52550770403441
LE	0.0686297748199472
LE	-0.366333509333812
LE	0.295043594065511
LE	2.01704762220668
LE	0.34207240948814
LE	-0.102143928714924
LE	2.31382328492494
LE	0.355519377756568
LE	0.228229563160056
LE	3.61179447871659
LE	-0.728471129116799
LE	5.47381392483056
LE	1.76302083333333
LE	-1.49906794197434
LE	-1.89918126078496
LE	-0.128731969137873
LE	-0.352895982953283
LE	1.11889718552556
LE	7.79251615937614
LE	0.899327601006113
LE	-3.30010976948408
LE	-0.920180576154854
LE	1.37462163071157
LE	3.22532974797237
LE	-0.278251306021446
LE	0.849242424242424
LE	-0.0841540652747053
LE	-36.179458657768
LE	0.698165438787228
LE	0.0629529614995135
LE	-1.0472204412225
LE	-1.17302557524264
LE	0.508105263157895
LE	-2.93331357439241
LE	-0.746970926386469
LE	2.42223299641119
LE	-1.21992461741912
LE	4.25956459100368
LE	-1.45916762471304
LE	2.01487826871055
LE	0.711760571784706
LE	-1.81408292865148
LE	20.5636013927384
LE	0.0438496028480746
LE	-0.0060958714325298
LE	-0.13537809987591
LE	1.61093452002543
LE	-0.410726252912245
LE	1.56230541743314
LE	-5.22086536150843
LE	0.183000065600971
LE	-5.70496370278759
LE	-2.19435911756493
LE	5.12904406000105
LE	1.30857619720118
LE	-0.651288413076561
LE	-0.00722861164921312
LE	0.131970365664106
LE	0.372105890068879
LE	4.16748941815527
LE	0.157823488045007
LE	-0.0505317063335778
LE	-0.204709260163685
LE	-0.0591503866237763
LE	0.75732121851202
LE	-1.34799544923795
LE	20.7099954749106
LE	-1.1909670102405
LE	0.437670980405172
LE	-0.291394898085471
LE	-0.305634220675891
LE	0.2384856529208
LE	0.214167006445984
LE	-0.281895042558438
LE	-6.60630359728255
LE	0.850642697533392
LE	-2.07615750757248
LE	0.552623508070599
LE	-2.1602549420346
LE	-1.61348741975678
LE	-0.968567791912836
LE	0.302160131925829
LE	0.260963796075856
LE	0.34519056022768
LE	0.373009118541033
LE	-8.24803296831156
LE	4.05759666292315
LE	-2.36391888582466
LE	-0.649838346998824
LE	0.103214906673718
LE	-0.448385817871423
LE	0.313625975254157
LE	0.955529005708217
LE	3.27896461851738
LE	-1.18157480074044
LE	0.428476850611547
LE	-0.430804548910625
LE	-0.919189213322618
LE	-0.432603541674945
LE	-3.93394777265745
LE	3.86761243929282
LE	-0.566718374547556
LE	1.17698582818018
LE	-0.72400414498789
LE	0.382280533917848
LE	0.378405851563767
LE	0.61420226452157
LE	1.9547071156413
LE	0.919304471761981
LE	0.0416881998277348
LE	55.0075667064913
LE	0.815155267605915
LE	-1.02002887909792
LE	81.6170598911068
LE	-0.612097958635622
LE	22.4377389740372
LE	-0.204264056921371
LE	0.919572529184728
LE	2.25355861352341
LE	1.90740349002933
LE	-0.430738716688118
LE	0.0503054895386504
LE	-4.050933125972
LE	-2.10462776880202
LE	0.5679638897984
LE	1.05400394962717
LE	-2.17981672978435
LE	-2.7928283575952
LE	2.20896686159844
LE	0.490001481262035
LE	0.240291852452371
LE	6.53126942176127
LE	-0.290382506276346
LE	-0.0923731928361007
LE	-0.00777285976465504
LE	-2.39908886674611
LE	9.08864610703914
LE	-0.112641191374336
LE	1.83664717348928
LE	0.0677776583256494
LE	9.99620042745191
LE	-1.31299788680864
LE	2.75167250716789
LE	0.976987339286396
LE	2.26144199693192
LE	-5.90082124819025
LE	-61.8784530386742
LE	0.929138862408643
LE	1.26211155242657
LE	-3.95902455927578
LE	1.0646170815983
LE	-0.581374091559177
LE	0.297154869154869
LE	0.379447736480409
LE	-0.739440765616274
LE	-0.518593700603983
LE	0.384804436156155
LE	6.00641934745256
LE	0.63549719966638
LE	-0.695160647330736
LE	-0.447156052503646
LE	-9.59112599173651
LE	3.05436033424018
LE	1.24021362109784
LE	-0.359871263347088
LE	1.32959391552356
LE	-1.88797581850729
LE	-0.843894208290135
LE	1.93915983275536
LE	0.0205790486501851
LE	0.669870466549684
LE	0.292127698727225
LE	-0.196985568493459
LE	-1.85484199292771
LE	-8.2199372260061
LE	-0.519096742641315
LE	-0.0926872398011595
LE	-0.184295084176618
LE	-1.28358933753775
LE	0.154889225553872
LE	0.433923362059847
LE	6.84236615994712
LE	-40.3206896551725
LE	-0.319211290047232
LE	-1.04881715646177
LE	-11.7375394277097
LE	-1.23694744295603
LE	15.866752814963
LE	3.07960313797877
LE	-0.136752046138841
LE	177.448717948717
LE	-0.265179597584862
LE	-2.19172016234493
LE	-0.206299394767669
LE	-0.111457934931465
LE	1.47757260833256
LE	-17.2434373791086
LE	0.61026260850456
LE	0.568459308659223
LE	0.908831070577591
LE	-0.195923091340273
LE	-4.28102184855805
LE	0.652219873150106
LE	-0.90786696593691
LE	1.41834279329831
LE	-1.64236596399655
LE	-1.11736729858251
LE	-4.44217779010827
LE	0.365532181369369
LE	-0.395153267847727
LE	0.563373493975903
LE	-10.7746710842327
LE	-0.400870639228689
LE	-1.39412542134067
LE	-2.21503131524008
LE	-0.966400246395352
LE	-6.20019466196681
LE	1.16323840871586
LE	-2.24412227371285
LE	-1.1988270660052
LE	2.43765964704681
LE	2.46795137920822
LE	-0.109179627935346
LE	7.44034757825505
LE	0.219043888969442
LE	-0.0443990145089492
LE	-0.655235778897201
LE	1.30424101477248
LE	-1.66827386692382
LE	-0.0106008878499882
LE	-0.0621555159840584
LE	0.229110629067245
LE	-1.57980060772681
LE	0.389830757092408
LE	-0.114930970135915
LE	0.221469351904134
LE	1.5895811568383
LE	-1.5141816132872
LE	-1.38853066703116
LE	0.376057216987016
LE	0.0307564584420489
LE	-10.6455284127811
LE	-0.747430249632893
LE	0.141155531215772
LE	0.527993273971032
LE	-0.0493360326913314
LE	-0.393891789435024
LE	-0.820330759444987
LE	1.71132726209115
LE	0.713268441350458
LE	1.25911015138127
LE	0.77116982106977
LE	0.954401030018849
LE	-0.34076845409193
LE	322.533333333347
LE	5.19821685767612
LE	-0.518517240387657
LE	-0.774131111371137
LE	4.91859774212716
LE	2.41881395175144
LE	-1.91915810119342
LE	2.49981635201646
LE	0.341096212655846
LE	-0.489635195075586
LE	0.662577803530536
LE	-1.37480093649755
LE	-4.72331310443355
LE	7.14890420981475
LE	-0.00277006192460391
LE	0.670141285515065
LE	0.158019667683961
LE	-9.73152607827823
LE	-3.33048139309627
LE	-0.715778298638136
LE	1.44903913874635
LE	4.19262602545854
LE	-0.523137045918821
LE	-0.418602003710575
LE	-13.9866285094324
LE	5.8119503945885
LE	0.268351877031074
LE	0.113777052995391
LE	18.5284265212824
LE	0.877178889767924
LE	-0.142822200452167
LE	-1.50696317257477
LE	-0.421674630541872
LE	-1.11649016641452
LE	0.408662414555594
LE	-3.02512820054515
LE	0.57628733497584
LE	4.64542679443888
LE	0.19190730515072
LE	0.894389860392698
LE	1.22802266712567
LE	-0.141311818758389
LE	0.966565607722092
LE	-1.43500184479154
LE	2.89733939000649
LE	-0.39284518619074
LE	1.79962010890212
LE	0.325544437418729
LE	-1.10775093648838
LE	-5.94391286644951
LE	0.0921814924051403
LE	1.13026101392689
LE	-5.94224066390042
LE	0.253285883759879
LE	-0.134343477578507
LE	-4.64628702826999
LE	2.4904101713654
LE	0.427453546202582
LE	-0.00610115065560619
LE	1.46538480847432
LE	2.54409592947312
LE	1.0515875674699
LE	1.09125076260372
LE	-5.9341021416804
LE	-0.382044100422671
LE	1.18005439630435
LE	0.227702635765526
LE	0.751861294459912
LE	3.49661079799041
LE	1.55434869913303
LE	-0.526759652526524
LE	26.9621056251092
LE	1.39918018291109
LE	2.2010118463767
LE	0.648561582259515
LE	0.289326891180637
LE	0.44979126009733
LE	-0.406221776216759
LE	-0.668074233458849
LE	-0.299082230858005
LE	-0.927912787746094
LE	1.72678557238313
LE	-0.36993357733496
LE	-3.09877247755906
LE	-0.577813693104767
LE	6.57336373390558
LE	-0.346018257384593
LE	-1.16081251516195
LE	-0.603327283887619
LE	-0.450428120775124
LE	3.92645161290322
LE	-4.52948314089725
LE	-0.238949236101922
LE	-0.113058790928838
LE	2.36304045011335
LE	0.294361192327662
LE	2.28892521454843
LE	0.86045917387262
LE	0.410385408782631
LE	-0.115121995630007
LE	0.178061570956806
LE	8.98998313224991
LE	0.091282231187511
LE	-1.01089715902807
LE	1.15226543637079
LE	4.63462665544491
LE	-3.38102077276071
LE	1.38685115519047
LE	-0.0405352082361803
LE	-5.02598511650604
LE	0.804430379746835
LE	-2.16693937577515
LE	3.4967332824752
LE	1.60556559468407
LE	-1.20121694117503
LE	1.58815612382234
LE	1.93232696172361
LE	-4.2357540633238
LE	0.439566958327154
LE	-3.87731953669767
LE	-0.961673054490918
LE	0.966973631017481
LE	-6.08688917814181
LE	2.39254513686663
LE	0.0561824096850164
LE	0.634686855589848
LE	4.88773691289038
LE	1.42194484760523
LE	-1.28995597149181
LE	2.33821452249863
LE	0.0860313165010609
LE	0.158426659382682
LE	-0.0116689401414977
LE	-0.225667136812995
LE	-1.41529591317619
LE	-1.4454991816694
LE	5.04661022333584
LE	-0.485207100591716
LE	-0.200674101028207
LE	1.67052029627971
LE	-16.1989963440528
LE	-0.0275434259919434
LE	1.10967723147115
LE	7.15136533861737
LE	0.261121051171144
LE	-3.04285570734121
LE	-0.481045751633987
LE	-0.234201659659355
LE	0.215101361277054
LE	-0.950993987900728
LE	7.46382462757896
LE	-0.0440212212586502
LE	-1.58239411680018
LE	0.0518616258390224
LE	-0.252807979392021
LE	-0.0772493328250095
LE	0.720731903546882
LE	-91.191489361701
LE	-3.79796526564587
LE	-0.409176846416608
LE	-0.188542634900445
LE	1.9736335251589
LE	-3.47536788227767
LE	-2.21379785071685
LE	31.8799157036958
LE	2.52126766594501
LE	0.380232051103005
LE	-0.0967669573176658
LE	0.0178593831137034
LE	-2.68560699588787
LE	-3.0461716661016
LE	-0.244340603585433
LE	4.63637542563479
LE	0.597891831711205
LE	-7.17993186745122
LE	-0.663860358084975
LE	-5.21421009293024
LE	0.0189666944844852
LE	0.142843546479218
LE	-2.01334411062051
LE	0.0881781594878908
LE	-0.025887972662391
LE	-15.0989364759989
LE	0.230381245474729
LE	-1.9008201320028
LE	0.365410177643445
LE	5.32675709001233
LE	-1.12540798907477
[truncated: 52,226 more rows]
