# Supplementary material for: Cell-type-specific genomics reveals histone modification dynamics in mammalian meiosis
Source: Nat Commun. 2019 Aug 23;10:3821. doi: 10.1038/s41467-019-11820-7 (PMC6707301; doi:10.1038/s41467-019-11820-7)
Supplement: Supplementary file 4 — Source Data [file 41467_2019_11820_MOESM4_ESM.zip › Source Data/figure4d.tab]

FPR	TPR	type	type2	score
7.91014080050625e-05	0	H3K4me3	HM	203.158136363972
0.00134472393608606	0.000539374325782093	H3K4me3	HM	198.925515602466
0.00276854928017719	0.000809061488673139	H3K4me3	HM	194.433100368782
0.00403417180825819	0.00134843581445523	H3K4me3	HM	190.601457869619
0.00561619996835944	0.00134843581445523	H3K4me3	HM	187.099651671002
0.00704002531245056	0.00161812297734628	H3K4me3	HM	184.557813754147
0.00838474924853662	0.00202265372168285	H3K4me3	HM	182.731592260575
0.0094921689606075	0.00283171521035599	H3K4me3	HM	179.251462765095
0.0109950957127037	0.00296655879180151	H3K4me3	HM	177.374227676924
0.0124189210567948	0.00323624595469256	H3K4me3	HM	175.328794411032
0.0136845435848758	0.00377562028047465	H3K4me3	HM	173.656306377863
0.0151083689289669	0.0040453074433657	H3K4me3	HM	172.64528375582
0.0166112956810631	0.00418015102481122	H3K4me3	HM	170.808305402045
0.0180351210251542	0.00444983818770227	H3K4me3	HM	168.747755487913
0.0194589463692454	0.00471952535059331	H3K4me3	HM	166.721472692837
0.0207245688973264	0.0052588996763754	H3K4me3	HM	165.286246769375
0.0220692928334124	0.00566343042071198	H3K4me3	HM	164.069865907091
0.0235722195855086	0.0057982740021575	H3K4me3	HM	162.236962121575
0.0248378421135896	0.00633764832793959	H3K4me3	HM	160.984480584518
0.0260243632336656	0.00701186623516721	H3K4me3	HM	159.549988083342
0.0272899857617466	0.0075512405609493	H3K4me3	HM	157.89318713797
0.0286347096978326	0.00795577130528587	H3K4me3	HM	156.904859861128
0.0299003322259136	0.00849514563106796	H3K4me3	HM	155.80211870758
0.0311659547539946	0.00903451995685005	H3K4me3	HM	154.730792475307
0.0323524758740706	0.00970873786407767	H3K4me3	HM	153.914778690127
0.0335389969941465	0.0103829557713053	H3K4me3	HM	153.009083657572
0.0345673152982123	0.011326860841424	H3K4me3	HM	151.371147963238
0.0357538364182882	0.0120010787486516	H3K4me3	HM	150.2241569984
0.0370985603543743	0.0124056094929881	H3K4me3	HM	148.530033007777
0.0382059800664452	0.0132146709816613	H3K4me3	HM	147.712919089167
0.0395507040025312	0.0136192017259978	H3K4me3	HM	146.728829363314
0.0406581237146021	0.014428263214671	H3K4me3	HM	145.488938242177
0.0419237462426831	0.0149676375404531	H3K4me3	HM	144.731109291732
0.0431102673627591	0.0156418554476807	H3K4me3	HM	143.967901911186
0.0439803828508147	0.0168554476806904	H3K4me3	HM	142.79039243009
0.0450878025628856	0.0176645091693635	H3K4me3	HM	141.71833277553
0.0461161208669514	0.0186084142394822	H3K4me3	HM	140.950684115582
0.0473026419870274	0.0192826321467098	H3K4me3	HM	140.403877055257
0.0484100616990982	0.020091693635383	H3K4me3	HM	139.716782609785
0.0497547856351843	0.0204962243797195	H3K4me3	HM	139.180161970107
0.0511786109792754	0.0207659115426106	H3K4me3	HM	138.256131380388
0.0522860306913463	0.0215749730312837	H3K4me3	HM	137.571400184505
0.0532352475874071	0.0226537216828479	H3K4me3	HM	136.832029028273
0.0542635658914729	0.0235976267529666	H3K4me3	HM	135.844883376225
0.0552918841955387	0.0245415318230852	H3K4me3	HM	135.320934643833
0.0563202024996045	0.0254854368932039	H3K4me3	HM	134.24598204581
0.0573485208036703	0.0264293419633225	H3K4me3	HM	133.350473433902
0.0586141433317513	0.0269687162891046	H3K4me3	HM	132.700050102757
0.059484258819807	0.0281823085221144	H3K4me3	HM	131.734295934069
0.0605916785318779	0.0289913700107875	H3K4me3	HM	130.944522368475
0.0612244897959184	0.0306094929881338	H3K4me3	HM	130.078513630761
0.0627274165480146	0.0307443365695793	H3K4me3	HM	129.623058390798
0.0639139376680905	0.0314185544768069	H3K4me3	HM	128.858750876822
0.0651795601961715	0.031957928802589	H3K4me3	HM	128.27026098321
0.0664451827242525	0.0324973031283711	H3K4me3	HM	127.753809456414
0.0673943996203132	0.0335760517799353	H3K4me3	HM	127.330135848869
0.0680272108843538	0.0351941747572816	H3K4me3	HM	126.226661273035
0.0690555291884196	0.0361380798274002	H3K4me3	HM	125.700960476291
0.0700838474924854	0.0370819848975189	H3K4me3	HM	125.2897957933
0.0711121657965512	0.0380258899676375	H3K4me3	HM	124.817797806207
0.0722986869166271	0.0387001078748652	H3K4me3	HM	124.302161193062
0.0733270052206929	0.0396440129449838	H3K4me3	HM	123.829633512095
0.0745135263407689	0.0403182308522114	H3K4me3	HM	123.126648250413
0.0753836418288246	0.0415318230852211	H3K4me3	HM	122.530131457332
0.0764910615408954	0.0423408845738943	H3K4me3	HM	122.115707119735
0.0774402784369562	0.0434196332254585	H3K4me3	HM	121.624273442047
0.0785476981490271	0.0442286947141316	H3K4me3	HM	121.144900486405
0.0796551178610979	0.0450377562028047	H3K4me3	HM	120.585177044701
0.0807625375731688	0.0458468176914779	H3K4me3	HM	120.101770266483
0.0817117544692296	0.0469255663430421	H3K4me3	HM	119.618648708043
0.0827400727732954	0.0478694714131607	H3K4me3	HM	119.108390525
0.0837683910773612	0.0488133764832794	H3K4me3	HM	118.604896125266
0.0846385065654169	0.0500269687162891	H3K4me3	HM	118.042198248733
0.0859041290934979	0.0505663430420712	H3K4me3	HM	117.510670819379
0.0870115488055687	0.0513754045307443	H3K4me3	HM	116.942146310235
0.0879607657016295	0.0524541531823085	H3K4me3	HM	116.512360850303
0.0890681854137004	0.0532632146709817	H3K4me3	HM	116.099403357278
0.089859199493751	0.0546116504854369	H3K4me3	HM	115.568527858846
0.0909666192058219	0.05542071197411	H3K4me3	HM	114.946748742561
0.0916785318778674	0.0569039913700108	H3K4me3	HM	114.583908439119
0.0926277487739282	0.057982740021575	H3K4me3	HM	114.264136322172
0.0934978642619839	0.0591963322545847	H3K4me3	HM	113.884468051822
0.0947634867900649	0.0597357065803668	H3K4me3	HM	113.44901894201
0.0956336022781205	0.0609492988133765	H3K4me3	HM	113.066987422069
0.0966619205821864	0.0618932038834952	H3K4me3	HM	112.749415571982
0.0978484417022623	0.0625674217907228	H3K4me3	HM	112.371947568492
0.0985603543743079	0.0640507011866235	H3K4me3	HM	112.170419422414
0.0995886726783737	0.0649946062567422	H3K4me3	HM	111.745278970296
0.10077519379845	0.0656688241639698	H3K4me3	HM	111.287175260965
0.1015662078785	0.067017259978425	H3K4me3	HM	110.955057202194
0.102515424774561	0.0680960086299892	H3K4me3	HM	110.41045040873
0.103306438854612	0.0694444444444445	H3K4me3	HM	109.843514981208
0.104255655750672	0.0705231930960086	H3K4me3	HM	109.600833695716
0.105283974054738	0.0714670981661273	H3K4me3	HM	109.327552402602
0.105916785318779	0.0730852211434736	H3K4me3	HM	109.079003738818
0.106628697990824	0.0745685005393743	H3K4me3	HM	108.812689957427
0.10749881347888	0.075782092772384	H3K4me3	HM	108.417864293154
0.108843537414966	0.0761866235167206	H3K4me3	HM	108.101800033323
0.109792754311027	0.0772653721682848	H3K4me3	HM	107.846895043055
0.111137478247113	0.0776699029126214	H3K4me3	HM	107.567379660505
0.112007593735168	0.0788834951456311	H3K4me3	HM	107.294139113073
0.112877709223224	0.0800970873786408	H3K4me3	HM	106.928039155025
0.11374782471128	0.0813106796116505	H3K4me3	HM	106.653128034607
0.115013447239361	0.0818500539374326	H3K4me3	HM	106.12596039329
0.116120866951432	0.0826591154261057	H3K4me3	HM	105.80125804875
0.116753678215472	0.084277238403452	H3K4me3	HM	105.528139738366
0.117781996519538	0.0852211434735707	H3K4me3	HM	105.189665353112
0.118889416231609	0.0860302049622438	H3K4me3	HM	104.888921469933
0.11999683594368	0.0868392664509169	H3K4me3	HM	104.596530451686
0.121025154247746	0.0877831715210356	H3K4me3	HM	104.296316262381
0.122132573959816	0.0885922330097087	H3K4me3	HM	103.957882622809
0.122765385223857	0.090210355987055	H3K4me3	HM	103.62657947769
0.123714602119918	0.0912891046386192	H3K4me3	HM	103.2245418276
0.124822021831989	0.0920981661272923	H3K4me3	HM	102.822911634335
0.125692137320044	0.0933117583603021	H3K4me3	HM	102.391537092781
0.12640404999209	0.0947950377562028	H3K4me3	HM	102.069931420118
0.12687865844012	0.0966828478964401	H3K4me3	HM	101.871825911377
0.127669672520171	0.0980312837108954	H3K4me3	HM	101.577642083096
0.128697990824237	0.098975188781014	H3K4me3	HM	101.235133875265
0.129884511944313	0.0996494066882416	H3K4me3	HM	100.994775093682
0.130912830248378	0.10059331175836	H3K4me3	HM	100.706825354836
0.132099351368454	0.101267529665588	H3K4me3	HM	100.50484900625
0.133206771080525	0.102076591154261	H3K4me3	HM	100.212702462097
0.134076886568581	0.103290183387271	H3K4me3	HM	99.9753181153425
0.135026103464642	0.104368932038835	H3K4me3	HM	99.533145967903
0.135975320360702	0.105447680690399	H3K4me3	HM	99.1606489376882
0.136608131624743	0.107065803667745	H3K4me3	HM	98.8656094500721
0.137320044296788	0.108549083063646	H3K4me3	HM	98.6011699700793
0.138506565416864	0.109223300970874	H3K4me3	HM	98.2968812125159
0.13921847808891	0.110706580366775	H3K4me3	HM	97.9604441113909
0.140325897800981	0.111515641855448	H3K4me3	HM	97.7047649531544
0.141354216105047	0.112459546925566	H3K4me3	HM	97.4621244133459
0.142224331593102	0.113673139158576	H3K4me3	HM	97.1839536383211
0.143173548489163	0.11475188781014	H3K4me3	HM	96.9533330748759
0.143727258345199	0.116504854368932	H3K4me3	HM	96.6755697566769
0.144755576649264	0.117448759439051	H3K4me3	HM	96.3809377258868
0.145862996361335	0.118257820927724	H3K4me3	HM	96.0446228618096
0.146654010441386	0.119606256742179	H3K4me3	HM	95.7379301089735
0.147286821705426	0.121224379719525	H3K4me3	HM	95.5130139410906
0.147998734377472	0.122707659115426	H3K4me3	HM	95.144143276626
0.148789748457523	0.124056094929881	H3K4me3	HM	94.8273863401908
0.149580762537573	0.125404530744337	H3K4me3	HM	94.4494293885092
0.150292675209619	0.126887810140237	H3K4me3	HM	94.2169752693476
0.151162790697674	0.128101402373247	H3K4me3	HM	93.9137458995314
0.15234931181775	0.128775620280475	H3K4me3	HM	93.5588102585118
0.153298528713811	0.129854368932039	H3K4me3	HM	93.2704938085227
0.154089542793862	0.131202804746494	H3K4me3	HM	93.0027539282403
0.154880556873912	0.132551240560949	H3K4me3	HM	92.6923125726061
0.155987976585983	0.133360302049622	H3K4me3	HM	92.5031303683524
0.157016294890049	0.134304207119741	H3K4me3	HM	92.2099244364528
0.1578073089701	0.135652642934196	H3K4me3	HM	91.9995544772536
0.158677424458155	0.136866235167206	H3K4me3	HM	91.6704515989944
0.159468438538206	0.138214670981661	H3K4me3	HM	91.4941042847557
0.160022148394241	0.139967637540453	H3K4me3	HM	91.1949494831984
0.160813162474292	0.141316073354908	H3K4me3	HM	90.9472972244316
0.161841480778358	0.142259978425027	H3K4me3	HM	90.7139874459356
0.162869799082424	0.143203883495146	H3K4me3	HM	90.4016310432199
0.163660813162474	0.144552319309601	H3K4me3	HM	90.2532760129188
0.16468913146654	0.14549622437972	H3K4me3	HM	90.0036272157052
0.165480145546591	0.146844660194175	H3K4me3	HM	89.7473368722299
0.166192058218636	0.148327939590076	H3K4me3	HM	89.466802847615
0.167141275114697	0.14940668824164	H3K4me3	HM	89.2628707062646
0.168011390602753	0.150620280474649	H3K4me3	HM	89.0256085965576
0.168881506090808	0.151833872707659	H3K4me3	HM	88.7606394226912
0.169909824394874	0.152777777777778	H3K4me3	HM	88.5726795889151
0.171017244106945	0.153586839266451	H3K4me3	HM	88.3132518278805
0.171808258186996	0.154935275080906	H3K4me3	HM	88.1590701649694
0.172915677899067	0.155744336569579	H3K4me3	HM	87.9775481490421
0.173785793387122	0.156957928802589	H3K4me3	HM	87.7505946970298
0.174576807467173	0.158306364617044	H3K4me3	HM	87.6324322175261
0.175209618731213	0.159924487594391	H3K4me3	HM	87.4168468109556
0.176000632811264	0.161272923408846	H3K4me3	HM	87.158315454938
0.176949849707325	0.16235167206041	H3K4me3	HM	86.8213486599394
0.17766176237937	0.163834951456311	H3K4me3	HM	86.6072300979421
0.178373675051416	0.165318230852211	H3K4me3	HM	86.3377381533084
0.179243790539472	0.166531823085221	H3K4me3	HM	86.1300981548426
0.180272108843537	0.16747572815534	H3K4me3	HM	85.9145534939547
0.181221325739598	0.168554476806904	H3K4me3	HM	85.628967004699
0.182328745451669	0.169363538295577	H3K4me3	HM	85.3810295261541
0.183198860939725	0.170577130528587	H3K4me3	HM	85.1803977850933
0.18391077361177	0.172060409924488	H3K4me3	HM	84.8653929130094
0.185176396139851	0.17259978425027	H3K4me3	HM	84.5856330563636
0.185888308811897	0.17408306364617	H3K4me3	HM	84.3740407266868
0.186758424299953	0.17529665587918	H3K4me3	HM	84.1909296291386
0.187233032747983	0.177184466019417	H3K4me3	HM	83.9084398117595
0.188103148236039	0.178398058252427	H3K4me3	HM	83.6285169723834
0.189131466540104	0.179341963322546	H3K4me3	HM	83.4681012200365
0.190080683436165	0.18042071197411	H3K4me3	HM	83.2244012924807
0.191109001740231	0.181364617044229	H3K4me3	HM	83.0059636881291
0.191741813004272	0.182982740021575	H3K4me3	HM	82.7666235486102
0.192611928492327	0.184196332254585	H3K4me3	HM	82.6502131334577
0.193561145388388	0.185275080906149	H3K4me3	HM	82.4873526401555
0.194114855244423	0.187028047464941	H3K4me3	HM	82.2825648394708
0.195064072140484	0.188106796116505	H3K4me3	HM	82.0848667875563
0.196171491852555	0.188915857605178	H3K4me3	HM	81.9241658154312
0.197041607340611	0.190129449838188	H3K4me3	HM	81.7963058634716
0.197911722828666	0.191343042071197	H3K4me3	HM	81.6059420344228
0.198623635500712	0.192826321467098	H3K4me3	HM	81.4004615571341
0.199414649580763	0.194174757281553	H3K4me3	HM	81.2017448631549
0.200126562252808	0.195658036677454	H3K4me3	HM	81.048826316404
0.200917576332859	0.197006472491909	H3K4me3	HM	80.9329455951252
0.201708590412909	0.198354908306365	H3K4me3	HM	80.8422049600029
0.20265780730897	0.199433656957929	H3K4me3	HM	80.7268539325977
0.203290618573011	0.201051779935275	H3K4me3	HM	80.567986516189
0.204239835469071	0.202130528586839	H3K4me3	HM	80.3999105755156
0.204951748141117	0.20361380798274	H3K4me3	HM	80.2677315812018
0.205980066445183	0.204557713052859	H3K4me3	HM	80.082012759968
0.206691979117228	0.206040992448759	H3K4me3	HM	79.8605192294224
0.207562094605284	0.207254584681769	H3K4me3	HM	79.6307543253115
0.20827400727733	0.20873786407767	H3K4me3	HM	79.4795063515467
0.209144122765385	0.20995145631068	H3K4me3	HM	79.3240208267929
0.209856035437431	0.21143473570658	H3K4me3	HM	79.1727321073455
0.210647049517481	0.212783171521036	H3K4me3	HM	79.0314260801321
0.211438063597532	0.214131607335491	H3K4me3	HM	78.8899163245057
0.212308179085588	0.215345199568501	H3K4me3	HM	78.6447495523768
0.213178294573643	0.21655879180151	H3K4me3	HM	78.4783034390068
0.214127511469704	0.217637540453074	H3K4me3	HM	78.3066011325832
0.21468122132574	0.219390507011866	H3K4me3	HM	78.1031986851064
0.215234931181775	0.221143473570658	H3K4me3	HM	77.953295318867
0.215867742445816	0.222761596548004	H3K4me3	HM	77.8089333654595
0.216658756525866	0.22411003236246	H3K4me3	HM	77.6693386569148
0.217212466381902	0.225862998921251	H3K4me3	HM	77.5250174491899
0.217607973421927	0.227885652642934	H3K4me3	HM	77.3433324505322
0.218478088909983	0.229099244875944	H3K4me3	HM	77.1211869890652
0.219506407214048	0.230043149946063	H3K4me3	HM	76.898471088042
0.220139218478089	0.231661272923409	H3K4me3	HM	76.7213088601515
0.220851131150134	0.23314455231931	H3K4me3	HM	76.4211761622121
0.221800348046195	0.234223300970874	H3K4me3	HM	76.2802775918245
0.222512260718241	0.235706580366775	H3K4me3	HM	76.152906588056
0.223303274798291	0.23705501618123	H3K4me3	HM	75.9739922958143
0.224094288878342	0.238403451995685	H3K4me3	HM	75.8268188903083
0.224647998734377	0.240156418554477	H3K4me3	HM	75.6682366936778
0.225597215630438	0.241235167206041	H3K4me3	HM	75.5016683432601
0.226467331118494	0.242448759439051	H3K4me3	HM	75.3769458088598
0.22733744660655	0.24366235167206	H3K4me3	HM	75.2364139496155
0.228207562094605	0.24487594390507	H3K4me3	HM	75.039897522496
0.228761271950641	0.246628910463862	H3K4me3	HM	74.8781371626237
0.229552286030691	0.247977346278317	H3K4me3	HM	74.6870806569709
0.230264198702737	0.249460625674218	H3K4me3	HM	74.4983874009083
0.231213415598798	0.250539374325782	H3K4me3	HM	74.2761197023935
0.232004429678848	0.251887810140237	H3K4me3	HM	74.1037247193658
0.232716342350894	0.253371089536138	H3K4me3	HM	73.9039078919567
0.233428255022939	0.254854368932039	H3K4me3	HM	73.7115067787786
0.234456573327005	0.255798274002157	H3K4me3	HM	73.6016564185227
0.235168485999051	0.257281553398058	H3K4me3	HM	73.468581019192
0.235643094447081	0.259169363538296	H3K4me3	HM	73.2519769705568
0.236434108527132	0.260517799352751	H3K4me3	HM	73.0711476312335
0.237462426831198	0.26146170442287	H3K4me3	HM	72.9550224358592
0.238095238095238	0.263079827400216	H3K4me3	HM	72.7950141403381
0.238886252175289	0.264428263214671	H3K4me3	HM	72.6178111667651
0.239756367663344	0.265641855447681	H3K4me3	HM	72.4582918194351
0.240705584559405	0.266720604099245	H3K4me3	HM	72.2768512948729
0.241575700047461	0.267934196332255	H3K4me3	HM	72.1663490036957
0.242445815535517	0.269147788565264	H3K4me3	HM	71.9825044838609
0.243157728207562	0.270631067961165	H3K4me3	HM	71.8616120436238
0.244027843695618	0.271844660194175	H3K4me3	HM	71.6946362363802
0.244660654959658	0.273462783171521	H3K4me3	HM	71.5508039768464
0.245451669039709	0.274811218985976	H3K4me3	HM	71.3776348258496
0.24640088593577	0.275889967637541	H3K4me3	HM	71.2623652898095
0.24703369719981	0.277508090614887	H3K4me3	HM	71.0893998672256
0.247587407055846	0.279261057173679	H3K4me3	HM	70.8610610620053
0.248457522543901	0.280474649406688	H3K4me3	HM	70.7025196110574
0.249248536623952	0.281823085221143	H3K4me3	HM	70.5419816216627
0.250197753520013	0.282901833872708	H3K4me3	HM	70.3843773214142
0.251146970416073	0.283980582524272	H3K4me3	HM	70.214304842294
0.251937984496124	0.285329018338727	H3K4me3	HM	70.0582896236665
0.252887201392185	0.286407766990291	H3K4me3	HM	69.8895210063891
0.254073722512261	0.287081984897519	H3K4me3	HM	69.7091398695743
0.254785635184306	0.28856526429342	H3K4me3	HM	69.5506799099915
0.255418446448347	0.290183387270766	H3K4me3	HM	69.3436918424471
0.256130359120392	0.291666666666667	H3K4me3	HM	69.1732526521836
0.256921373200443	0.293015102481122	H3K4me3	HM	68.9504145141126
0.257554184464484	0.294633225458468	H3K4me3	HM	68.7830719957257
0.258503401360544	0.295711974110032	H3K4me3	HM	68.6485297518218
0.25953171966461	0.296655879180151	H3K4me3	HM	68.4939813777675
0.260401835152666	0.297869471413161	H3K4me3	HM	68.358501983164
0.261034646416706	0.299487594390507	H3K4me3	HM	68.1680159170675
0.262300268944787	0.300026968716289	H3K4me3	HM	67.9878385086656
0.263170384432843	0.301240560949299	H3K4me3	HM	67.8729764294515
0.263803195696883	0.302858683926645	H3K4me3	HM	67.7366413755137
0.264515108368929	0.304341963322546	H3K4me3	HM	67.5486000503724
0.26514791963297	0.305960086299892	H3K4me3	HM	67.4159321078676
0.26609713652903	0.307038834951456	H3K4me3	HM	67.2242236712934
0.266888150609081	0.308387270765912	H3K4me3	HM	67.1021496062613
0.268074671729157	0.309061488673139	H3K4me3	HM	67.0161762160017
0.268707482993197	0.310679611650485	H3K4me3	HM	66.8469593962158
0.269340294257238	0.312297734627832	H3K4me3	HM	66.6684525608
0.270210409745294	0.313511326860841	H3K4me3	HM	66.5054290847674
0.271080525233349	0.314724919093851	H3K4me3	HM	66.3527957577947
0.271634235089385	0.316477885652643	H3K4me3	HM	66.2314551150491
0.27234614776143	0.317961165048544	H3K4me3	HM	66.0946311129203
0.273374466065496	0.318905070118662	H3K4me3	HM	65.9332782098739
0.273849074513526	0.3207928802589	H3K4me3	HM	65.8372406360151
0.274402784369562	0.322545846817691	H3K4me3	HM	65.6388499074966
0.275193798449612	0.323894282632147	H3K4me3	HM	65.4722000657138
0.275984812529663	0.325242718446602	H3K4me3	HM	65.3090543526334
0.276538522385698	0.326995685005394	H3K4me3	HM	65.1087485770333
0.277171333649739	0.32861380798274	H3K4me3	HM	64.9722912860478
0.2781205505458	0.329692556634304	H3K4me3	HM	64.8616667578228
0.27859515899383	0.331580366774542	H3K4me3	HM	64.7035735093833
0.279227970257871	0.333198489751888	H3K4me3	HM	64.4856248532228
0.280335389969941	0.334007551240561	H3K4me3	HM	64.3124149565434
0.281284606866002	0.335086299892125	H3K4me3	HM	64.0565320698939
0.281996519538048	0.336569579288026	H3K4me3	HM	63.9808265916464
0.282945736434109	0.33764832793959	H3K4me3	HM	63.8257077780358
0.283736750514159	0.338996763754045	H3K4me3	HM	63.6430041373134
0.284290460370195	0.340749730312837	H3K4me3	HM	63.5078099624881
0.285239677266255	0.341828478964401	H3K4me3	HM	63.3910328361924
0.286030691346306	0.343176914778857	H3K4me3	HM	63.2675734179523
0.286663502610347	0.344795037756203	H3K4me3	HM	63.1187294394602
0.287296313874387	0.346413160733549	H3K4me3	HM	62.9666665520436
0.288087327954438	0.347761596548004	H3K4me3	HM	62.7792771578238
0.288799240626483	0.349244875943905	H3K4me3	HM	62.6425346470601
0.289906660338554	0.350053937432578	H3K4me3	HM	62.5062810844876
0.29077677582661	0.351267529665588	H3K4me3	HM	62.323007004209
0.29156778990666	0.352615965480043	H3K4me3	HM	62.1288945723622
0.292358803986711	0.353964401294498	H3K4me3	HM	61.92997414997
0.293149818066762	0.355312837108954	H3K4me3	HM	61.8481160736518
0.293782629330802	0.3569309600863	H3K4me3	HM	61.7167112473071
0.294415440594843	0.358549083063646	H3K4me3	HM	61.5987932418989
0.295681063122924	0.359088457389428	H3K4me3	HM	61.4640472695821
0.296472077202974	0.360436893203884	H3K4me3	HM	61.2841550809583
0.297104888467015	0.36205501618123	H3K4me3	HM	61.133151581289
0.29781680113906	0.363538295577131	H3K4me3	HM	61.0083475555235
0.298686916627116	0.36475188781014	H3K4me3	HM	60.8608889302394
0.299477930707167	0.366100323624596	H3K4me3	HM	60.7668478948274
0.299952539155197	0.367988133764833	H3K4me3	HM	60.6012166951093
0.300664451827243	0.369471413160734	H3K4me3	HM	60.4733974888323
0.301376364499288	0.370954692556634	H3K4me3	HM	60.3188083690954
0.302562885619364	0.371628910463862	H3K4me3	HM	60.2109545472863
0.303116595475399	0.373381877022654	H3K4me3	HM	60.0669593050221
0.303986710963455	0.374595469255663	H3K4me3	HM	59.8943605935815
0.304777725043506	0.375943905070119	H3K4me3	HM	59.7665821329871
0.305647840531561	0.377157497303128	H3K4me3	HM	59.6468305718624
0.306438854611612	0.378505933117584	H3K4me3	HM	59.5395471896096
0.307388071507673	0.379584681769148	H3K4me3	HM	59.3753013430994
0.307862679955703	0.381472491909385	H3K4me3	HM	59.242388926499
0.308732795443759	0.382686084142395	H3K4me3	HM	59.072886886935
0.309602910931815	0.383899676375405	H3K4me3	HM	58.8927909698983
0.310235722195855	0.385517799352751	H3K4me3	HM	58.7679054527676
0.310868533459896	0.387135922330097	H3K4me3	HM	58.5861797084274
0.311580446131941	0.388619201725998	H3K4me3	HM	58.496335478322
0.312450561619997	0.389832793959008	H3K4me3	HM	58.4182260048018
0.313162474292042	0.391316073354908	H3K4me3	HM	58.2860877561705
0.313557981332068	0.393338727076591	H3K4me3	HM	58.1680475137145
0.314507198228128	0.394417475728155	H3K4me3	HM	58.0450770436655
0.315456415124189	0.39549622437972	H3K4me3	HM	57.9418682296714
0.316326530612245	0.396709816612729	H3K4me3	HM	57.8391483638683
0.317196646100301	0.397923408845739	H3K4me3	HM	57.6653272819501
0.317908558772346	0.39940668824164	H3K4me3	HM	57.5175019455226
0.318620471444392	0.400889967637541	H3K4me3	HM	57.3612829984822
0.319569688340452	0.401968716289105	H3K4me3	HM	57.2397793730063
0.320439803828508	0.403182308522114	H3K4me3	HM	57.1056038402456
0.320993513684544	0.404935275080906	H3K4me3	HM	56.9941643983689
0.321942730580604	0.40601402373247	H3K4me3	HM	56.8876551840851
0.322575541844645	0.407632146709817	H3K4me3	HM	56.7307435604407
0.32312925170068	0.409385113268608	H3K4me3	HM	56.6104215597598
0.323762062964721	0.411003236245955	H3K4me3	HM	56.4950705323546
0.324553077044771	0.41235167206041	H3K4me3	HM	56.3746670403086
0.325264989716817	0.413834951456311	H3K4me3	HM	56.2577676769651
0.326056003796868	0.415183387270766	H3K4me3	HM	56.1303966731966
0.326847017876918	0.416531823085221	H3K4me3	HM	55.9751148768557
0.327400727732954	0.418284789644013	H3K4me3	HM	55.8890599952309
0.328033538996994	0.419902912621359	H3K4me3	HM	55.737526801688
0.32874545166904	0.42138619201726	H3K4me3	HM	55.5866862847491
0.3296946685651	0.422464940668824	H3K4me3	HM	55.4653863876861
0.330564784053156	0.423678532901834	H3K4me3	HM	55.3801871653957
0.331434899541212	0.424892125134844	H3K4me3	HM	55.2857386731578
0.331909507989242	0.426779935275081	H3K4me3	HM	55.1700616802919
0.332621420661288	0.428263214670982	H3K4me3	HM	55.0645711080729
0.333175130517323	0.430016181229774	H3K4me3	HM	54.9662517759893
0.333966144597374	0.431364617044229	H3K4me3	HM	54.8229899560117
0.334598955861414	0.432982740021575	H3K4me3	HM	54.6891403887118
0.335389969941465	0.43433117583603	H3K4me3	HM	54.5923693925665
0.336180984021516	0.435679611650485	H3K4me3	HM	54.4746551155712
0.336734693877551	0.437432578209277	H3K4me3	HM	54.3652122121412
0.337525707957602	0.438781014023733	H3K4me3	HM	54.2516132490873
0.338474924853662	0.439859762675297	H3K4me3	HM	54.1659250786058
0.338633127669673	0.442286947141316	H3K4me3	HM	54.0545263824116
0.339503243157728	0.443500539374326	H3K4me3	HM	53.937830747481
0.340136054421769	0.445118662351672	H3K4me3	HM	53.8049590765632
0.340610662869799	0.447006472491909	H3K4me3	HM	53.6840258906435
0.341322575541845	0.44848975188781	H3K4me3	HM	53.5205134664199
0.34187628539788	0.450242718446602	H3K4me3	HM	53.4064663008575
0.342588198069926	0.451725997842503	H3K4me3	HM	53.2420982172995
0.343300110741971	0.453209277238404	H3K4me3	HM	53.1105711539071
0.343932922006012	0.45482740021575	H3K4me3	HM	53.0230086820266
0.344249327638032	0.456984897518878	H3K4me3	HM	52.9060278273179
0.344961240310078	0.458468176914779	H3K4me3	HM	52.7367295161668
0.345514950166113	0.460221143473571	H3K4me3	HM	52.6646504036696
0.346226862838159	0.461704422869471	H3K4me3	HM	52.5282338583666
0.346859674102199	0.463322545846818	H3K4me3	HM	52.3931211749065
0.34765068818225	0.464670981661273	H3K4me3	HM	52.3234460576819
0.3484417022623	0.466019417475728	H3K4me3	HM	52.2116806503444
0.348995412118336	0.46777238403452	H3K4me3	HM	52.0747344111678
0.349865527606391	0.46898597626753	H3K4me3	HM	51.9525381090879
0.350814744502452	0.470064724919094	H3K4me3	HM	51.8292824192608
0.351526657174498	0.471548004314995	H3K4me3	HM	51.6961255285649
0.352159468438538	0.473166127292341	H3K4me3	HM	51.5908386847588
0.352950482518589	0.474514563106796	H3K4me3	HM	51.4627750043863
0.353266888150609	0.476672060409925	H3K4me3	HM	51.3367486081432
0.353662395190634	0.478694714131607	H3K4me3	HM	51.2423816072705
0.354611612086695	0.479773462783172	H3K4me3	HM	51.1528225969432
0.35500711912672	0.481796116504854	H3K4me3	HM	51.0421573230356
0.355719031798766	0.483279395900755	H3K4me3	HM	50.9580174884924
0.356351843062807	0.484897518878101	H3K4me3	HM	50.8435221204216
0.356826451510837	0.486785329018339	H3K4me3	HM	50.6564586916624
0.357854769814903	0.487729234088457	H3K4me3	HM	50.5349550661865
0.358566682486948	0.489212513484358	H3K4me3	HM	50.3995571629482
0.359436797975004	0.490426105717368	H3K4me3	HM	50.2666447463478
0.360386014871065	0.491504854368932	H3K4me3	HM	50.1528013091984
0.36109792754311	0.492988133764833	H3K4me3	HM	50.0625903679497
0.361888941623161	0.494336569579288	H3K4me3	HM	49.9347711616727
0.362759057111217	0.495550161812298	H3K4me3	HM	49.7937096085548
0.363312766967252	0.49730312837109	H3K4me3	HM	49.6932715009766
0.363787375415282	0.499190938511327	H3K4me3	HM	49.579346572462
0.364420186679323	0.500809061488673	H3K4me3	HM	49.4546240380617
0.365369403575384	0.501887810140237	H3K4me3	HM	49.3672652945941
0.366239519063439	0.503101402373247	H3K4me3	HM	49.2579446282118
0.367109634551495	0.504314994606257	H3K4me3	HM	49.1765755000846
0.367900648631546	0.505663430420712	H3K4me3	HM	49.0774820000318
0.368454358487581	0.507416396979504	H3K4me3	HM	48.9920383036458
0.369087169751622	0.50903451995685	H3K4me3	HM	48.8753019230327
0.370115488055687	0.509978425026969	H3K4me3	HM	48.74833837609
0.370748299319728	0.511596548004315	H3K4me3	HM	48.6252456689932
0.371697516215789	0.512675296655879	H3K4me3	HM	48.5375202143824
0.372409428887834	0.51415857605178	H3K4me3	HM	48.410434430392
0.372884037335865	0.516046386192017	H3K4me3	HM	48.2936980497788
0.373516848599905	0.517664509169364	H3K4me3	HM	48.1621709863864
0.374149659863946	0.51928263214671	H3K4me3	HM	48.0668260891316
0.374624268311976	0.521170442286947	H3K4me3	HM	47.9584833191315
0.375494383800032	0.522384034519957	H3K4me3	HM	47.8284231003122
0.376048093656067	0.524137001078749	H3K4me3	HM	47.7252550320007
0.376680904920108	0.525755124056095	H3K4me3	HM	47.6279135962991
0.377551020408163	0.526968716289105	H3K4me3	HM	47.5275977257687
0.377946527448189	0.528991370010787	H3K4me3	HM	47.3804650659453
0.378421135896219	0.530879180151025	H3K4me3	HM	47.2968956709584
0.37921214997627	0.53222761596548	H3K4me3	HM	47.1793036310109
0.379765859832305	0.533980582524272	H3K4me3	HM	47.1071430271484
0.380556873912356	0.535329018338727	H3K4me3	HM	46.9935848097771
0.381426989400411	0.536542610571737	H3K4me3	HM	46.9057371181184
0.381901597848442	0.538430420711974	H3K4me3	HM	46.7934420169073
0.382376206296472	0.540318230852211	H3K4me3	HM	46.6865253457977
0.382929916152508	0.542071197411003	H3K4me3	HM	46.5712558097577
0.383879133048568	0.543149946062567	H3K4me3	HM	46.4143849317958
0.384353741496599	0.545037756202805	H3K4me3	HM	46.3249889041989
0.384907451352634	0.546790722761597	H3K4me3	HM	46.2150163068952
0.38561936402468	0.548274002157497	H3K4me3	HM	46.0821446359774
0.38609397247271	0.550161812297735	H3K4me3	HM	45.9412460655899
0.386647682328745	0.551914778856526	H3K4me3	HM	45.8552726753303
0.387438696408796	0.553263214670982	H3K4me3	HM	45.7202414832353
0.388229710488847	0.554611650485437	H3K4me3	HM	45.5873290666349
0.389258028792912	0.555555555555556	H3K4me3	HM	45.4661106609371
0.389969941464958	0.557038834951456	H3K4me3	HM	45.3657540447241
0.390523651320994	0.558791801510248	H3K4me3	HM	45.2882150107601
0.391156462585034	0.560409924487594	H3K4me3	HM	45.1594586537836
0.391947476665085	0.56175836030205	H3K4me3	HM	45.0351435762092
0.392738490745135	0.563106796116505	H3K4me3	HM	44.9354388909176
0.393292200601171	0.564859762675297	H3K4me3	HM	44.8524806811694
0.393687707641196	0.56688241639698	H3K4me3	HM	44.760273201474
0.394478721721247	0.568230852211435	H3K4me3	HM	44.6695325663516
0.395032431577282	0.569983818770227	H3K4me3	HM	44.5677498512481
0.395744344249328	0.571467098166127	H3K4me3	HM	44.4760720654262
0.396377155513368	0.573085221143474	H3K4me3	HM	44.3728632514321
0.397009966777409	0.57470334412082	H3K4me3	HM	44.2565750733274
0.397484575225439	0.576591154261057	H3K4me3	HM	44.0803092504539
0.39827558930549	0.577939590075513	H3K4me3	HM	43.9836197456738
0.39875019775352	0.57982740021575	H3K4me3	HM	43.9027803114201
0.399620313241576	0.581040992448759	H3K4me3	HM	43.7623706892237
0.400253124505616	0.582659115426106	H3K4me3	HM	43.6696742613371
0.400885935769657	0.584277238403452	H3K4me3	HM	43.594416985598
0.401676949849707	0.585625674217907	H3K4me3	HM	43.5190374728111
0.402467963929758	0.586974110032362	H3K4me3	HM	43.4137506290051
0.403021673785793	0.588727076591154	H3K4me3	HM	43.2866240993321
0.404049992089859	0.589670981661273	H3K4me3	HM	43.1636128836004
0.4046828033539	0.591289104638619	H3K4me3	HM	43.0836698543638
0.405078310393925	0.593311758360302	H3K4me3	HM	42.9726786149954
0.405711121657966	0.594929881337648	H3K4me3	HM	42.8162151938595
0.406423034330011	0.596413160733549	H3K4me3	HM	42.7202591113659
0.406976744186047	0.598166127292341	H3K4me3	HM	42.6181096851191
0.407530454042082	0.599919093851133	H3K4me3	HM	42.4840563894062
0.408005062490112	0.60180690399137	H3K4me3	HM	42.4075767431895
0.408716975162158	0.603290183387271	H3K4me3	HM	42.3362717986614
0.409507989242209	0.604638619201726	H3K4me3	HM	42.2246286283716
0.410457206138269	0.60571736785329	H3K4me3	HM	42.0992134173673
0.41109001740231	0.607335490830636	H3K4me3	HM	41.9635710400336
0.411960132890365	0.608549083063646	H3K4me3	HM	41.8776383954566
0.412909349786426	0.60962783171521	H3K4me3	HM	41.7847382391571
0.413779465274482	0.61084142394822	H3K4me3	HM	41.6574079810712
0.414174972314507	0.612864077669903	H3K4me3	HM	41.543931255065
0.414807783578548	0.614482200647249	H3K4me3	HM	41.4424337597395
0.415677899066603	0.615695792880259	H3K4me3	HM	41.2985607545231
0.416310710330644	0.617313915857605	H3K4me3	HM	41.2086350330525
0.416785318778674	0.619201725997843	H3K4me3	HM	41.0950360699986
0.417101724410695	0.621359223300971	H3K4me3	HM	41.0237311254705
0.41781363708274	0.622842502696872	H3K4me3	HM	40.9521817068468
0.41828824553077	0.624730312837109	H3K4me3	HM	40.8339784816605
0.418841955386806	0.626483279395901	H3K4me3	HM	40.7656887176439
0.419395665242841	0.628236245954693	H3K4me3	HM	40.6196561912503
0.420107577914887	0.629719525350593	H3K4me3	HM	40.5056497713705
0.420898591994938	0.631067961165049	H3K4me3	HM	40.3830460124647
0.421689606074988	0.632416396979504	H3K4me3	HM	40.3183418685158
0.422717924379054	0.633360302049622	H3K4me3	HM	40.1962678034836
0.423034330011074	0.635517799352751	H3K4me3	HM	40.0963593897791
0.423508938459105	0.637405609492988	H3K4me3	HM	39.9981215490607
0.42437905394716	0.638619201725998	H3K4me3	HM	39.9349249953675
0.425011865211201	0.640237324703344	H3K4me3	HM	39.8659833004294
0.425644676475241	0.64185544768069	H3K4me3	HM	39.7627744864353
0.426356589147287	0.643338727076591	H3K4me3	HM	39.6519054841147
0.426910299003322	0.645091693635383	H3K4me3	HM	39.5665025334113
0.427543110267363	0.646709816612729	H3K4me3	HM	39.4706686879656
0.428413225755418	0.647923408845739	H3K4me3	HM	39.3613072759007
0.429204239835469	0.649271844660194	H3K4me3	HM	39.2873538620044
0.42983705109951	0.650889967637541	H3K4me3	HM	39.2198790116395
0.43062806517956	0.652238403451996	H3K4me3	HM	39.0968677959079
0.431260876443601	0.653856526429342	H3K4me3	HM	38.9385300733729
0.431577282075621	0.65601402373247	H3K4me3	HM	38.8503564162536
0.432051890523651	0.657901833872708	H3K4me3	HM	38.766257327393
0.432526498971682	0.659789644012945	H3K4me3	HM	38.6953190940081
0.433080208827717	0.661542610571737	H3K4me3	HM	38.5931289220787
0.433871222907768	0.662891046386192	H3K4me3	HM	38.5313177215935
0.434583135579813	0.664374325782093	H3K4me3	HM	38.3960828010856
0.435295048251859	0.665857605177994	H3K4me3	HM	38.3139395049892
0.435927859515899	0.66747572815534	H3K4me3	HM	38.2194502670688
0.43656067077994	0.669093851132686	H3K4me3	HM	38.1151413196448
0.437430786267996	0.670307443365696	H3K4me3	HM	38.0443253233078
0.438142698940041	0.671790722761597	H3K4me3	HM	37.9191953320816
0.438617307388072	0.673678532901834	H3K4me3	HM	37.8014403094037
0.439487422876127	0.674892125134844	H3K4me3	HM	37.6521888740857
0.440041132732163	0.676645091693635	H3K4me3	HM	37.5500801935215
0.440515741180193	0.678532901833873	H3K4me3	HM	37.4692407592679
0.440990349628223	0.68042071197411	H3K4me3	HM	37.3915387425735
0.441623160892264	0.682038834951456	H3K4me3	HM	37.2822995675565
0.442335073564309	0.683522114347357	H3K4me3	HM	37.2059014127049
0.443363391868375	0.684466019417476	H3K4me3	HM	37.1313775592524
0.444075304540421	0.685949298813377	H3K4me3	HM	37.0231977719826
0.444629014396456	0.687702265372168	H3K4me3	HM	36.9266712499328
0.445340927068502	0.689185544768069	H3K4me3	HM	36.8505175691768
0.446131941148552	0.690533980582524	H3K4me3	HM	36.7819425853821
0.446764752412593	0.692152103559871	H3K4me3	HM	36.6839492187591
0.447397563676634	0.693770226537217	H3K4me3	HM	36.5707169668485
0.447951273532669	0.695523193096009	H3K4me3	HM	36.4770426425798
0.448504983388704	0.6972761596548	H3K4me3	HM	36.3761155868106
0.44890049042873	0.699298813376483	H3K4me3	HM	36.3127153047045
0.44969150450878	0.700647249190939	H3K4me3	HM	36.2280050306051
0.450640721404841	0.701725997842503	H3K4me3	HM	36.1475730531774
0.451115329852871	0.70361380798274	H3K4me3	HM	36.0858433440573
0.451827242524917	0.705097087378641	H3K4me3	HM	35.9962028423648
0.452143648156937	0.707254584681769	H3K4me3	HM	35.9202121443392
0.452697358012973	0.709007551240561	H3K4me3	HM	35.7952043901607
0.453567473501028	0.710221143473571	H3K4me3	HM	35.6906917143238
0.454437588989084	0.71143473570658	H3K4me3	HM	35.6272506865351
0.455070400253125	0.713052858683927	H3K4me3	HM	35.5275460012435
0.45530770447714	0.715345199568501	H3K4me3	HM	35.436520146343
0.455703211517165	0.717367853290183	H3K4me3	HM	35.3488354374147
0.45609871855719	0.719390507011866	H3K4me3	HM	35.2793640486031
0.456494225597216	0.721413160733549	H3K4me3	HM	35.2108705561735
0.456968834045246	0.723300970873786	H3K4me3	HM	35.1207003606073
0.457680746717292	0.724784250269687	H3K4me3	HM	35.0018452044996
0.458313557981332	0.726402373247034	H3K4me3	HM	34.8532864457856
0.458867267837368	0.728155339805825	H3K4me3	HM	34.77146911515
0.459420977693403	0.729908306364617	H3K4me3	HM	34.6482134253228
0.460211991773454	0.731256742179072	H3K4me3	HM	34.5379148625584
0.460765701629489	0.733009708737864	H3K4me3	HM	34.4385361427275
0.461635817117545	0.734223300970874	H3K4me3	HM	34.3252223994517
0.46203132415757	0.736245954692557	H3K4me3	HM	34.2543249117495
0.462426831197595	0.73826860841424	H3K4me3	HM	34.1722631070183
0.462822338237621	0.740291262135922	H3K4me3	HM	34.0536116793235
0.463376048093656	0.742044228694714	H3K4me3	HM	33.9470209736746
0.463850656541687	0.743932038834951	H3K4me3	HM	33.8674446555812
0.464246163581712	0.745954692556634	H3K4me3	HM	33.7180302375329
0.464878974845752	0.747572815533981	H3K4me3	HM	33.6532038565362
0.465432684701788	0.749325782092772	H3K4me3	HM	33.5689417849453
0.466302800189843	0.750539374325782	H3K4me3	HM	33.4927066128241
0.467252017085904	0.751618122977346	H3K4me3	HM	33.4154935443208
0.46796392975795	0.753101402373247	H3K4me3	HM	33.3368136312443
0.46859674102199	0.754719525350593	H3K4me3	HM	33.2324231924551
0.469466856510046	0.755933117583603	H3K4me3	HM	33.1485685776901
0.470416073406107	0.757011866235167	H3K4me3	HM	33.1071302184986
0.470969783262142	0.758764832793959	H3K4me3	HM	33.0273501719923
0.471444391710173	0.760652642934196	H3K4me3	HM	32.9675355099539
0.472077202974213	0.762270765911543	H3K4me3	HM	32.8614744981786
0.472472710014238	0.764293419633226	H3K4me3	HM	32.7496683451585
0.472947318462269	0.766181229773463	H3K4me3	HM	32.6571349000023
0.473342825502294	0.768203883495146	H3K4me3	HM	32.5471215570161
0.473817433950324	0.770091693635383	H3K4me3	HM	32.4624927742819
0.47468754943838	0.771305285868393	H3K4me3	HM	32.3763564012919
0.475083056478405	0.773327939590076	H3K4me3	HM	32.2774666296521
0.476032273374466	0.77440668824164	H3K4me3	HM	32.2028205391518
0.476823287454517	0.775755124056095	H3K4me3	HM	32.1259741817918
0.477535200126562	0.777238403451996	H3K4me3	HM	32.0570732325363
0.478326214206613	0.778586839266451	H3K4me3	HM	31.942822338561
0.478959025470653	0.780204962243797	H3K4me3	HM	31.8565637285233
0.479433633918684	0.782092772384035	H3K4me3	HM	31.751888069956
0.480066445182724	0.783710895361381	H3K4me3	HM	31.6529575526336
0.480541053630755	0.785598705501618	H3K4me3	HM	31.5248938722611
0.4812529663028	0.787081984897519	H3K4me3	HM	31.4374128917457
0.482043980382851	0.788430420711974	H3K4me3	HM	31.3080453495304
0.482597690238886	0.790183387270766	H3K4me3	HM	31.2153489216439
0.483072298686917	0.792071197411003	H3K4me3	HM	31.1202484984847
0.483626008542952	0.793824163969795	H3K4me3	HM	31.0331342291126
0.484733428255023	0.794633225458468	H3K4me3	HM	30.9596697634073
0.485366239519063	0.796251348435814	H3K4me3	HM	30.8842087592553
0.485999050783104	0.797869471413161	H3K4me3	HM	30.8014950236027
0.48702736908717	0.798813376483279	H3K4me3	HM	30.6925410683637
0.48766018035121	0.800431499460626	H3K4me3	HM	30.6007002998115
0.488292991615251	0.802049622437972	H3K4me3	HM	30.5243836363252
0.488925802879291	0.803667745415318	H3K4me3	HM	30.4464778912179
0.489954121183357	0.804611650485437	H3K4me3	HM	30.3640086296608
0.490586932447398	0.806229773462783	H3K4me3	HM	30.2382674531958
0.491140642303433	0.807982740021575	H3K4me3	HM	30.1684700989234
0.492010757791489	0.809196332254585	H3K4me3	HM	30.0932535688669
0.492406264831514	0.811218985976268	H3K4me3	HM	30.0315238597468
0.492959974687549	0.81297195253506	H3K4me3	HM	29.9202474006004
0.49359278595159	0.814590075512406	H3K4me3	HM	29.8317885237029
0.49406739439962	0.816477885652643	H3K4me3	HM	29.7650878413072
0.495016611295681	0.817556634304207	H3K4me3	HM	29.6704356206565
0.495807625375732	0.818905070118662	H3K4me3	HM	29.5404161475198
0.496756842271793	0.819983818770227	H3K4me3	HM	29.48231280415
0.497389653535833	0.821601941747573	H3K4me3	HM	29.3955652459212
0.498180667615884	0.822950377562028	H3K4me3	HM	29.3102845322656
0.498971681695934	0.824298813376483	H3K4me3	HM	29.1757015426791
0.49968359436798	0.825782092772384	H3K4me3	HM	29.0992218964624
0.500237304224015	0.827535059331176	H3K4me3	HM	29.0153265360147
0.501344723936086	0.828344120819849	H3K4me3	HM	28.9494407672708
0.501977535200127	0.829962243797195	H3K4me3	HM	28.8929672512045
0.502531245056162	0.831715210355987	H3K4me3	HM	28.8130649676504
0.503717766176238	0.832389428263215	H3K4me3	HM	28.6806007535585
0.504271476032273	0.834142394822007	H3K4me3	HM	28.5857040588122
0.505141591520329	0.835355987055016	H3K4me3	HM	28.5304529132236
0.50609080841639	0.83643473570658	H3K4me3	HM	28.4627743344458
0.50672361968043	0.838052858683927	H3K4me3	HM	28.407930645683
0.507277329536466	0.839805825242718	H3K4me3	HM	28.334832891121
0.507910140800506	0.841423948220065	H3K4me3	HM	28.2306054350622
0.508780256288562	0.842637540453075	H3K4me3	HM	28.1459359066454
0.509729473184623	0.843716289104639	H3K4me3	HM	28.0249619750431
0.510283183040658	0.845469255663431	H3K4me3	HM	27.958994714934
0.510915994304699	0.847087378640777	H3K4me3	HM	27.8594937580553
0.511865211200759	0.848166127292341	H3K4me3	HM	27.7714830836663
0.512260718240785	0.850188781014024	H3K4me3	HM	27.6775235396196
0.51297263091283	0.851672060409925	H3K4me3	HM	27.5790819704882
0.513763644992881	0.85302049622438	H3K4me3	HM	27.4944939334366
0.514317354848916	0.854773462783172	H3K4me3	HM	27.3982526311649
0.515187470336972	0.855987055016181	H3K4me3	HM	27.3145202534476
0.515899383009018	0.857470334412082	H3K4me3	HM	27.2328251598597
0.516611295681063	0.858953613807983	H3K4me3	HM	27.1545527036091
0.517402309761114	0.860302049622438	H3K4me3	HM	27.0603079397842
0.518035121025154	0.861920172599784	H3K4me3	HM	26.9962149810741
0.5187470336972	0.863403451995685	H3K4me3	HM	26.8831864575764
0.51937984496124	0.865021574973031	H3K4me3	HM	26.7979057439208
0.520091757633286	0.866504854368932	H3K4me3	HM	26.6899704307465
0.520961873121342	0.867718446601942	H3K4me3	HM	26.6129203449736
0.521752887201392	0.869066882416397	H3K4me3	HM	26.4906425515285
0.522306597057428	0.870819848975189	H3K4me3	HM	26.397253447038
0.523097611137478	0.872168284789644	H3K4me3	HM	26.2775018859133
0.523967726625534	0.873381877022654	H3K4me3	HM	26.221924774864
0.5249960449296	0.874325782092772	H3K4me3	HM	26.0998507098318
0.525707957601645	0.875809061488673	H3K4me3	HM	26.0345761263267
0.526498971681696	0.877157497303129	H3K4me3	HM	25.9445689134909
0.527131782945737	0.878775620280475	H3K4me3	HM	25.8612847382821
0.527685492801772	0.880528586839267	H3K4me3	HM	25.8013070935133
0.528713811105838	0.881472491909385	H3K4me3	HM	25.6897861602713
0.529346622369878	0.883090614886731	H3K4me3	HM	25.6087429976048
0.530216737857934	0.884304207119741	H3K4me3	HM	25.4767677317039
0.530691346305964	0.886192017259979	H3K4me3	HM	25.3863530620422
0.53171966461003	0.887135922330097	H3K4me3	HM	25.3184707548515
0.532589780098086	0.888349514563107	H3K4me3	HM	25.1919961560999
0.533380794178136	0.889697950377562	H3K4me3	HM	25.0616507175025
0.534171808258187	0.891046386192017	H3K4me3	HM	24.9700951687284
0.534962822338238	0.892394822006473	H3K4me3	HM	24.8582075243432
0.535595633602278	0.894012944983819	H3K4me3	HM	24.752635460759
0.536307546274324	0.89549622437972	H3K4me3	HM	24.6462077378404
0.537098560354374	0.896844660194175	H3K4me3	HM	24.5458511216274
0.538047777250435	0.897923408845739	H3K4me3	HM	24.476746443959
0.538759689922481	0.89940668824164	H3K4me3	HM	24.380342158957
0.540104413858567	0.899811218985976	H3K4me3	HM	24.2992989962905
0.541053630754627	0.900889967637541	H3K4me3	HM	24.2278718147146
0.541528239202658	0.902777777777778	H3K4me3	HM	24.1203032126836
0.542714760322734	0.903451995685005	H3K4me3	HM	24.0469609840262
0.543505774402784	0.904800431499461	H3K4me3	HM	23.9466858591783
0.544454991298845	0.905879180151025	H3K4me3	HM	23.8376504125742
0.545166903970891	0.907362459546925	H3K4me3	HM	23.7077124308027
0.546037019458946	0.908576051779935	H3K4me3	HM	23.5752074710282
0.546828033538997	0.90992448759439	H3K4me3	HM	23.478029018057
0.547381743395032	0.911677454153182	H3K4me3	HM	23.4260782727579
0.547935453251068	0.913430420711974	H3K4me3	HM	23.3670377786887
0.549042872963139	0.914239482200647	H3K4me3	HM	23.2786196474738
0.549201075779149	0.916666666666667	H3K4me3	HM	23.1772851348787
0.55015029267521	0.917745415318231	H3K4me3	HM	23.1069988324153
0.551336813795286	0.918419633225458	H3K4me3	HM	22.9832949400796
0.552206929283341	0.919633225458468	H3K4me3	HM	22.8852200820915
0.553235247587407	0.920577130528587	H3K4me3	HM	22.7656315036973
0.554026261667458	0.921925566343042	H3K4me3	HM	22.6972602483154
0.555133681379529	0.922734627831715	H3K4me3	HM	22.6352045737347
0.556161999683594	0.923678532901834	H3K4me3	HM	22.5505350453179
0.55734852080367	0.924352750809062	H3K4me3	HM	22.4791486094246
0.558297737699731	0.925431499460626	H3K4me3	HM	22.4055619066716
0.558930548963772	0.927049622437972	H3K4me3	HM	22.3085464364308
0.559721563043822	0.928398058252427	H3K4me3	HM	22.2207394904547
0.560987185571903	0.928937432578209	H3K4me3	HM	22.1380257548021
0.561857301059959	0.930151024811219	H3K4me3	HM	22.0276864463552
0.563043822180035	0.930825242718447	H3K4me3	HM	21.9098091866295
0.563993039076096	0.931903991370011	H3K4me3	HM	21.8246914557043
0.564942255972156	0.932982740021575	H3K4me3	HM	21.7357436306158
0.566049675684227	0.933791801510248	H3K4me3	HM	21.6804517393445
0.566761588356273	0.935275080906149	H3K4me3	HM	21.5664453194647
0.567631703844329	0.936488673139159	H3K4me3	HM	21.4111635231238
0.568897326372409	0.937028047464941	H3K4me3	HM	21.3055099681744
0.570083847492485	0.937702265372168	H3K4me3	HM	21.2309861147219
0.571191267204556	0.938511326860841	H3K4me3	HM	21.1251695770422
0.572140484100617	0.939590075512406	H3K4me3	HM	21.0362217519537
0.573168802404683	0.940533980582524	H3K4me3	HM	20.9344390368501
0.574197120708749	0.941477885652643	H3K4me3	HM	20.8572667140294
0.575225439012814	0.942421790722762	H3K4me3	HM	20.7325441796291
0.576491061540895	0.942961165048544	H3K4me3	HM	20.6505638662631
0.577519379844961	0.943905070118662	H3K4me3	HM	20.5201776819831
0.578547698149027	0.944848975188781	H3K4me3	HM	20.4019337111142
0.579892422085113	0.945253505933118	H3K4me3	HM	20.3498199830848
0.581158044613194	0.9457928802589	H3K4me3	HM	20.246081475217
0.582107261509255	0.946871628910464	H3K4me3	HM	20.1351309815313
0.583214681221326	0.947680690399137	H3K4me3	HM	20.0501762333363
0.584559405157412	0.948085221143474	H3K4me3	HM	19.9679107001922
0.585587723461478	0.949029126213592	H3K4me3	HM	19.8935090837874
0.586616041765543	0.949973031283711	H3K4me3	HM	19.8110398222303
0.587644360069609	0.95091693635383	H3K4me3	HM	19.7456430016774
0.588830881189685	0.951591154261057	H3K4me3	HM	19.6402339208236
0.590096503717766	0.952130528586839	H3K4me3	HM	19.5760594707483
0.591362126245847	0.952669902912621	H3K4me3	HM	19.4859300208647
0.592627748773928	0.953209277238403	H3K4me3	HM	19.3713939071113
0.593656067077994	0.954153182308522	H3K4me3	HM	19.3167132010789
0.59484258819807	0.95482740021575	H3K4me3	HM	19.2442266317557
0.596029109318146	0.955501618122977	H3K4me3	HM	19.134457762865
0.597136529030217	0.956310679611651	H3K4me3	HM	19.0320638625226
0.598481252966303	0.956715210355987	H3K4me3	HM	18.9363522541246
0.599667774086379	0.957389428263215	H3K4me3	HM	18.8298022941583
0.601012498022465	0.957793959007551	H3K4me3	HM	18.693222766125
0.602278120550546	0.958333333333333	H3K4me3	HM	18.5902176805439
0.603860148710647	0.958333333333333	H3K4me3	HM	18.49646186491
0.605046669830723	0.959007551240561	H3K4me3	HM	18.3875079096711
0.606233190950799	0.959681769147789	H3K4me3	HM	18.2522322434806
0.60765701629489	0.95995145631068	H3K4me3	HM	18.1775454072977
0.609159943046986	0.960086299892125	H3K4me3	HM	18.0457738698098
0.610425565575067	0.960625674217907	H3K4me3	HM	17.9253296320811
0.611612086695143	0.961299892125135	H3K4me3	HM	17.8741530547513
0.612956810631229	0.961704422869471	H3K4me3	HM	17.7898909831603
0.61422243315931	0.962243797195254	H3K4me3	HM	17.6809370279214
0.615567157095396	0.96264832793959	H3K4me3	HM	17.6063316831037
0.617070083847493	0.962783171521036	H3K4me3	HM	17.5205212755744
0.618573010599589	0.962918015102481	H3K4me3	HM	17.4724821158037
0.61999683594368	0.963187702265372	H3K4me3	HM	17.3909092592636
0.621341559879766	0.963592233009709	H3K4me3	HM	17.2956051076914
0.622686283815852	0.963996763754045	H3K4me3	HM	17.2153361129941
0.623951906343933	0.964536138079827	H3K4me3	HM	17.1416679188759
0.625217528872014	0.96507551240561	H3K4me3	HM	17.0315730845245
0.626641354216105	0.965345199568501	H3K4me3	HM	16.9460886424559
0.628065179560196	0.965614886731392	H3K4me3	HM	16.8529847577435
0.629647207720297	0.965614886731392	H3K4me3	HM	16.7680300095486
0.631071033064389	0.965884573894283	H3K4me3	HM	16.6472190606767
0.632415757000475	0.966289104638619	H3K4me3	HM	16.547025427194
0.633602278120551	0.966963322545847	H3K4me3	HM	16.46365976062
0.635026103464642	0.967233009708738	H3K4me3	HM	16.358169188401
0.636212624584718	0.967907227615965	H3K4me3	HM	16.2565087103452
0.637478247112799	0.968446601941748	H3K4me3	HM	16.1603896451213
0.638822971048885	0.968851132686084	H3K4me3	HM	16.0791020083592
0.640246796392976	0.969120819848975	H3K4me3	HM	15.9678662948954
0.641670621737067	0.969390507011866	H3K4me3	HM	15.8819743960009
0.643015345673153	0.969795037756203	H3K4me3	HM	15.8110769082987
0.644439171017244	0.970064724919094	H3K4me3	HM	15.72669259966
0.64578389495333	0.97046925566343	H3K4me3	HM	15.636114947268
0.647207720297421	0.970738942826321	H3K4me3	HM	15.5536864313935
0.648710647049518	0.970873786407767	H3K4me3	HM	15.4851114475988
0.650213573801614	0.971008629989213	H3K4me3	HM	15.4285564401673
0.6515582977377	0.971413160733549	H3K4me3	HM	15.3463316527058
0.652903021673786	0.971817691477886	H3K4me3	HM	15.2837055385688
0.654485049833887	0.971817691477886	H3K4me3	HM	15.1944317480196
0.656067077993988	0.971817691477886	H3K4me3	HM	15.10263172515
0.657411801930074	0.972222222222222	H3K4me3	HM	15.0270484839502
0.658677424458155	0.972761596548004	H3K4me3	HM	14.9481648424608
0.660101249802247	0.973031283710895	H3K4me3	HM	14.8521680142846
0.661445973738333	0.973435814455232	H3K4me3	HM	14.7679466883763
0.663028001898434	0.973435814455232	H3K4me3	HM	14.674435346838
0.664451827242525	0.973705501618123	H3K4me3	HM	14.5875248058789
0.665954753994621	0.973840345199569	H3K4me3	HM	14.5096190607716
0.667378579338712	0.974110032362459	H3K4me3	HM	14.4159039908203
0.668960607498813	0.974110032362459	H3K4me3	HM	14.3618344700267
0.670068027210884	0.974919093851133	H3K4me3	HM	14.3000640152241
0.671491852554976	0.975188781014024	H3K4me3	HM	14.2313667943816
0.672836576491062	0.97559331175836	H3K4me3	HM	14.1705334902785
0.674339503243158	0.975728155339806	H3K4me3	HM	14.1029771485484
0.675684227179244	0.976132686084142	H3K4me3	HM	14.0343206733885
0.677108052523335	0.976402373247033	H3K4me3	HM	13.9675384996276
0.678690080683436	0.976402373247033	H3K4me3	HM	13.8834801564496
0.679955703211517	0.976941747572815	H3K4me3	HM	13.8082228807105
0.681458629963613	0.977076591154261	H3K4me3	HM	13.7022433603004
0.683040658123715	0.977076591154261	H3K4me3	HM	13.6367243026997
0.684464483467806	0.977346278317152	H3K4me3	HM	13.5455762107515
0.686046511627907	0.977346278317152	H3K4me3	HM	13.4526353087694
0.687628539788008	0.977346278317152	H3K4me3	HM	13.3759519341397
0.689131466540104	0.977481121898598	H3K4me3	HM	13.3206192971859
0.690555291884196	0.977750809061489	H3K4me3	HM	13.2517998392957
0.691979117228287	0.97802049622438	H3K4me3	HM	13.2014381756175
0.693482043980383	0.978155339805825	H3K4me3	HM	13.1155462767231
0.694984970732479	0.978290183387271	H3K4me3	HM	13.0471342756587
0.69656699889258	0.978290183387271	H3K4me3	HM	12.9974652885845
0.698149027052682	0.978290183387271	H3K4me3	HM	12.9270567490733
0.699731055212783	0.978290183387271	H3K4me3	HM	12.8816660586709
0.701154880556874	0.978559870550162	H3K4me3	HM	12.8054308865497
0.702736908716975	0.978559870550162	H3K4me3	HM	12.7507094348347
0.704160734061066	0.978829557713053	H3K4me3	HM	12.6872684070459
0.705663660813162	0.978964401294498	H3K4me3	HM	12.6265573399906
0.707087486157254	0.979234088457389	H3K4me3	HM	12.5721618537363
0.708669514317355	0.979234088457389	H3K4me3	HM	12.5100654334729
0.710014238253441	0.979638619201726	H3K4me3	HM	12.4446278672374
0.711596266413542	0.979638619201726	H3K4me3	HM	12.3709596731192
0.713099193165638	0.979773462783172	H3K4me3	HM	12.2877569892756
0.714602119917735	0.979908306364617	H3K4me3	HM	12.2364581748979
0.716105046669831	0.980043149946063	H3K4me3	HM	12.1742395175868
0.717528872013922	0.980312837108954	H3K4me3	HM	12.1234296514002
0.719110900174023	0.980312837108954	H3K4me3	HM	12.0490280349954
0.720534725518114	0.980582524271845	H3K4me3	HM	11.9955696994406
0.722116753678216	0.980582524271845	H3K4me3	HM	11.9150154849652
0.723698781838317	0.980582524271845	H3K4me3	HM	11.8270455562588
0.725280809998418	0.980582524271845	H3K4me3	HM	11.7687792301587
0.726783736750514	0.98071736785329	H3K4me3	HM	11.7064383357998
0.72828666350261	0.980852211434736	H3K4me3	HM	11.6409600238817
0.729710488846702	0.981121898597627	H3K4me3	HM	11.5659472222381
0.731213415598798	0.981256742179072	H3K4me3	HM	11.5192119243103
0.732795443758899	0.981256742179072	H3K4me3	HM	11.4695836829187
0.734298370510995	0.981391585760518	H3K4me3	HM	11.4056129612563
0.735801297263091	0.981526429341963	H3K4me3	HM	11.3364675379054
0.737304224015188	0.981661272923409	H3K4me3	HM	11.290669390677
0.738807150767284	0.981796116504854	H3K4me3	HM	11.2465825621173
0.740389178927385	0.981796116504854	H3K4me3	HM	11.1861974605227
0.741813004271476	0.982065803667745	H3K4me3	HM	11.1339207497629
0.743236829615567	0.982335490830636	H3K4me3	HM	11.0764693373146
0.744739756367663	0.982470334412082	H3K4me3	HM	11.0178770457537
0.746321784527765	0.982470334412082	H3K4me3	HM	10.9551694402516
0.747903812687866	0.982470334412082	H3K4me3	HM	10.8726594330119
0.749485840847967	0.982470334412082	H3K4me3	HM	10.8216458384124
0.750988767600063	0.982605177993528	H3K4me3	HM	10.7765811134706
0.752491694352159	0.982740021574973	H3K4me3	HM	10.7221448815337
0.753994621104256	0.982874865156418	H3K4me3	HM	10.6924005332448
0.755497547856352	0.983009708737864	H3K4me3	HM	10.6317302118721
0.757079576016453	0.983009708737864	H3K4me3	HM	10.5907808008716
0.758661604176554	0.983009708737864	H3K4me3	HM	10.5413155422104
0.760243632336656	0.983009708737864	H3K4me3	HM	10.4817860999501
0.761825660496757	0.983009708737864	H3K4me3	HM	10.4165930078101
0.763407688656858	0.983009708737864	H3K4me3	HM	10.3528260145607
0.764989716816959	0.983009708737864	H3K4me3	HM	10.2823767293669
0.766571744977061	0.983009708737864	H3K4me3	HM	10.2373934957903
0.768153773137162	0.983009708737864	H3K4me3	HM	10.1774565967041
0.769656699889258	0.98314455231931	H3K4me3	HM	10.1429450035525
0.771238728049359	0.98314455231931	H3K4me3	HM	10.1002027825182
0.772741654801456	0.983279395900755	H3K4me3	HM	10.0422624218788
0.774323682961557	0.983279395900755	H3K4me3	HM	9.98774469857673
0.775668406897643	0.983683926645092	H3K4me3	HM	9.92748183402983
0.777250435057744	0.983683926645092	H3K4me3	HM	9.84301603402596
0.778832463217845	0.983683926645092	H3K4me3	HM	9.77321867975358
0.780335389969942	0.983818770226537	H3K4me3	HM	9.71902692191221
0.781917418130043	0.983818770226537	H3K4me3	HM	9.6757550070043
0.783341243474134	0.984088457389428	H3K4me3	HM	9.63855419880191
0.784765068818225	0.984358144552319	H3K4me3	HM	9.58623674235957
0.786267995570321	0.984492988133765	H3K4me3	HM	9.51843592653398
0.787770922322417	0.98462783171521	H3K4me3	HM	9.46685189237822
0.789273849074514	0.984762675296656	H3K4me3	HM	9.41208969498063
0.790855877234615	0.984762675296656	H3K4me3	HM	9.36816584915131
0.792358803986711	0.984897518878101	H3K4me3	HM	9.30716956231783
0.793782629330802	0.985167206040992	H3K4me3	HM	9.25851921730836
0.795285556082898	0.985302049622438	H3K4me3	HM	9.20070109371671
0.796788482834995	0.985436893203883	H3K4me3	HM	9.15975168271628
0.798291409587091	0.985571736785329	H3K4me3	HM	9.08543155767669
0.799715234931182	0.98584142394822	H3K4me3	HM	9.04016310432199
0.801139060275273	0.986111111111111	H3K4me3	HM	8.98906801835727
0.802641987027369	0.986245954692557	H3K4me3	HM	8.9368320532801
0.80422401518747	0.986245954692557	H3K4me3	HM	8.87282058593515
0.805726941939567	0.986380798274002	H3K4me3	HM	8.81915852196742
0.807229868691663	0.986515641855448	H3K4me3	HM	8.77808687391923
0.808653694035754	0.986785329018339	H3K4me3	HM	8.72796968433661
0.80984021515583	0.987459546925566	H3K4me3	HM	8.69427300483675
0.811343141907926	0.987594390507012	H3K4me3	HM	8.62414968510368
0.812846068660022	0.987729234088457	H3K4me3	HM	8.58495233845451
0.814428096820123	0.987729234088457	H3K4me3	HM	8.54412516450184
0.816010124980225	0.987729234088457	H3K4me3	HM	8.51641810034235
0.817513051732321	0.987864077669903	H3K4me3	HM	8.4810508478564
0.819015978484417	0.987998921251348	H3K4me3	HM	8.42897786550958
0.820518905236513	0.988133764832794	H3K4me3	HM	8.39519969464455
0.822021831988609	0.988268608414239	H3K4me3	HM	8.35592085663021
0.823524758740706	0.988403451995685	H3K4me3	HM	8.32055360414427
0.825027685492802	0.988538295577131	H3K4me3	HM	8.27023268614871
0.826530612244898	0.988673139158576	H3K4me3	HM	8.23111683086472
0.828033538996994	0.988807982740022	H3K4me3	HM	8.19407900539269
0.829615567157095	0.988807982740022	H3K4me3	HM	8.15936368382814
0.831118493909192	0.988942826321467	H3K4me3	HM	8.1194329148924
0.832621420661288	0.989077669902913	H3K4me3	HM	8.07583503452378
0.834203448821389	0.989077669902913	H3K4me3	HM	8.0171205059152
0.83578547698149	0.989077669902913	H3K4me3	HM	7.97845285313967
0.837288403733587	0.989212513484358	H3K4me3	HM	7.93204352067252
0.838870431893688	0.989212513484358	H3K4me3	HM	7.88204856813766
0.840452460053789	0.989212513484358	H3K4me3	HM	7.82113377266936
0.841955386805885	0.989347357065804	H3K4me3	HM	7.78307730513264
0.843458313557981	0.989482200647249	H3K4me3	HM	7.72860032751316
0.844961240310077	0.989617044228695	H3K4me3	HM	7.68345411120622
0.846543268470179	0.989617044228695	H3K4me3	HM	7.63578166257885
0.84812529663028	0.989617044228695	H3K4me3	HM	7.59515821703912
0.849707324790381	0.989617044228695	H3K4me3	HM	7.52633875914884
0.851289352950482	0.989617044228695	H3K4me3	HM	7.4808665773812
0.852871381110584	0.989617044228695	H3K4me3	HM	7.41791449778352
0.85437430786268	0.98975188781014	H3K4me3	HM	7.3710977084905
0.855956336022781	0.98975188781014	H3K4me3	HM	7.30419329768183
0.857538364182883	0.98975188781014	H3K4me3	HM	7.23891871417667
0.859041290934979	0.989886731391586	H3K4me3	HM	7.17543694070535
0.86030691346306	0.990426105717368	H3K4me3	HM	7.1110995078997
0.861730738807151	0.990695792880259	H3K4me3	HM	7.06774610162661
0.863233665559247	0.990830636461704	H3K4me3	HM	7.03592372352577
0.864657490903338	0.991100323624595	H3K4me3	HM	6.98360626708343
0.866239519063439	0.991100323624595	H3K4me3	HM	6.93634127528194
0.867742445815536	0.991235167206041	H3K4me3	HM	6.88320890518785
0.869324473975637	0.991235167206041	H3K4me3	HM	6.82934311280718
0.870906502135738	0.991235167206041	H3K4me3	HM	6.78342272853108
0.872409428887834	0.991370010787486	H3K4me3	HM	6.7357910255863
0.873991457047936	0.991370010787486	H3K4me3	HM	6.67287969167121
0.875573485208037	0.991370010787486	H3K4me3	HM	6.63115611270161
0.877155513368138	0.991370010787486	H3K4me3	HM	6.57696435486025
0.878737541528239	0.991370010787486	H3K4me3	HM	6.53173664718813
0.880319569688341	0.991370010787486	H3K4me3	HM	6.48618297405531
0.881901597848442	0.991370010787486	H3K4me3	HM	6.44523356305488
0.883325423192533	0.991639697950377	H3K4me3	HM	6.39845751944444
0.884749248536624	0.991909385113269	H3K4me3	HM	6.33762421534131
0.886331276696725	0.991909385113269	H3K4me3	HM	6.267623132656
0.887913304856826	0.991909385113269	H3K4me3	HM	6.21844309377289
0.889495333016928	0.991909385113269	H3K4me3	HM	6.16445506434446
0.890919158361019	0.99217907227616	H3K4me3	HM	6.12370938175697
0.89234298370511	0.992448759439051	H3K4me3	HM	6.07102521417134
0.893925011865211	0.992448759439051	H3K4me3	HM	6.0095807248294
0.895348837209302	0.992718446601942	H3K4me3	HM	5.95066246780789
0.896851763961399	0.992853290183387	H3K4me3	HM	5.91301345709704
0.89827558930549	0.993122977346278	H3K4me3	HM	5.847331416766
0.899857617465591	0.993122977346278	H3K4me3	HM	5.779571346623
0.901281442809682	0.993392664509169	H3K4me3	HM	5.7258277912901
0.902626166745768	0.993797195253506	H3K4me3	HM	5.64417344338476
0.904129093497864	0.993932038834951	H3K4me3	HM	5.56496383643467
0.905711121657965	0.993932038834951	H3K4me3	HM	5.51411322456548
0.907293149818067	0.993932038834951	H3K4me3	HM	5.46705196117693
0.908637873754153	0.994336569579288	H3K4me3	HM	5.42337258944314
0.910219901914254	0.994336569579288	H3K4me3	HM	5.36559521153407
0.911801930074355	0.994336569579288	H3K4me3	HM	5.32175285706993
0.913383958234457	0.994336569579288	H3K4me3	HM	5.2788476533053
0.914886884986553	0.994471413160733	H3K4me3	HM	5.21263591910062
0.916468913146654	0.994471413160733	H3K4me3	HM	5.15367691639652
0.918050941306755	0.994471413160733	H3K4me3	HM	5.08950246632121
0.919553868058851	0.994606256742179	H3K4me3	HM	5.05311657177058
0.921135896218953	0.994606256742179	H3K4me3	HM	4.98576395845346
0.922638822971049	0.994741100323625	H3K4me3	HM	4.9465258661217
0.924141749723145	0.99487594390507	H3K4me3	HM	4.87807311937471
0.925723777883246	0.99487594390507	H3K4me3	HM	4.78032422684731
0.927305806043348	0.99487594390507	H3K4me3	HM	4.70551515361668
0.928887834203449	0.99487594390507	H3K4me3	HM	4.65861687295847
0.930390760955545	0.995010787486516	H3K4me3	HM	4.57301019384215
0.931893687707641	0.995145631067961	H3K4me3	HM	4.50080884429711
0.933317513051732	0.995415318230852	H3K4me3	HM	4.44726901737714
0.934899541211834	0.995415318230852	H3K4me3	HM	4.39352546204424
0.936481569371935	0.995415318230852	H3K4me3	HM	4.309589355914
0.938063597532036	0.995415318230852	H3K4me3	HM	4.24529266879094
0.939566524284132	0.995550161812298	H3K4me3	HM	4.1698316646389
0.941148552444233	0.995550161812298	H3K4me3	HM	4.10382365884716
0.942730580604335	0.995550161812298	H3K4me3	HM	4.02661059034386
0.944154405948426	0.995819848975189	H3K4me3	HM	3.97767502555628
0.945578231292517	0.99608953613808	H3K4me3	HM	3.91056688633468
0.947160259452618	0.99608953613808	H3K4me3	HM	3.85633438281073
0.948663186204714	0.996224379719525	H3K4me3	HM	3.7899596658757
0.950245214364816	0.996224379719525	H3K4me3	HM	3.72423687986207
0.951669039708907	0.996494066882416	H3K4me3	HM	3.64152314420946
0.953171966461003	0.996628910463862	H3K4me3	HM	3.55599795645831
0.954595791805094	0.996898597626753	H3K4me3	HM	3.47825519408137
0.95594051574118	0.99730312837109	H3K4me3	HM	3.39289298906058
0.957285239677266	0.997707659115426	H3K4me3	HM	3.28719868842862
0.958709065021357	0.997977346278317	H3K4me3	HM	3.22062024308065
0.960291093181459	0.997977346278317	H3K4me3	HM	3.14540371302414
0.96187312134156	0.997977346278317	H3K4me3	HM	3.07658425513386
0.963455149501661	0.997977346278317	H3K4me3	HM	2.98221725426123
0.964958076253757	0.998112189859763	H3K4me3	HM	2.89017275729608
0.966540104413859	0.998112189859763	H3K4me3	HM	2.81047420215495
0.96812213257396	0.998112189859763	H3K4me3	HM	2.66855698970271
0.969625059326056	0.998247033441208	H3K4me3	HM	2.53837453383566
0.971207087486157	0.998247033441208	H3K4me3	HM	2.42449035100362
0.972789115646258	0.998247033441208	H3K4me3	HM	2.3665499903642
0.97437114380636	0.998247033441208	H3K4me3	HM	2.22267698514777
0.975794969150451	0.998516720604099	H3K4me3	HM	2.01515922372966
0.977218794494542	0.99878640776699	H3K4me3	HM	1.86814880095398
0.978721721246638	0.998921251348436	H3K4me3	HM	1.72786141580525
0.980303749406739	0.998921251348436	H3K4me3	HM	1.6468997445039
0.981885777566841	0.998921251348436	H3K4me3	HM	1.51178706104377
0.983467805726942	0.998921251348436	H3K4me3	HM	1.36269860845613
0.984970732479038	0.999056094929881	H3K4me3	HM	1.1764500933487
0.986552760639139	0.999056094929881	H3K4me3	HM	1.02833953714316
0.988134788799241	0.999056094929881	H3K4me3	HM	0.868534970035009
0.989716816959342	0.999056094929881	H3K4me3	HM	0.71084917842141
0.991140642303433	0.999325782092772	H3K4me3	HM	0.517307186130816
0.992643569055529	0.999460625674218	H3K4me3	HM	0.153529731989675
0.99422559721563	0.999460625674218	H3K4me3	HM	-0.167464755434598
0.995728523967727	0.999595469255663	H3K4me3	HM	-0.668392177165242
0.997231450719823	0.999730312837109	H3K4me3	HM	-1.30369886006944
0.998734377471919	0.999865156418555	H3K4me3	HM	-2.43944401651323
7.91014080050625e-05	0	H3K9ac	HM	196.307797177128
0.00134472393608606	0.000539374325782093	H3K9ac	HM	192.549368838777
0.00245214364815694	0.00134843581445523	H3K9ac	HM	186.648614293536
0.00371776617623794	0.00188781014023732	H3K9ac	HM	183.84429542441
0.00522069292833413	0.00202265372168285	H3K9ac	HM	178.772772488713
0.00640721404841006	0.00269687162891046	H3K9ac	HM	176.438514252425
0.00783103939250119	0.00296655879180151	H3K9ac	HM	173.867249509757
0.00909666192058219	0.0035059331175836	H3K9ac	HM	171.210915674464
0.0102040816326531	0.00431499460625674	H3K9ac	HM	169.079715602903
0.0116279069767442	0.00458468176914779	H3K9ac	HM	167.409766941217
0.0128935295048252	0.00512405609492988	H3K9ac	HM	165.252102031052
0.0142382534409112	0.00552858683926645	H3K9ac	HM	163.61081122128
0.0153456731529821	0.00633764832793959	H3K9ac	HM	162.500638499697
0.0165321942730581	0.00701186623516721	H3K9ac	HM	161.227910215163
0.0177978168011391	0.0075512405609493	H3K9ac	HM	159.793865358248
0.0192216421452302	0.00782092772384035	H3K9ac	HM	158.03366862335
0.0205663660813162	0.00822545846817692	H3K9ac	HM	156.92022496666
0.0218319886093972	0.00876483279395901	H3K9ac	HM	155.55231742644
0.0230185097294732	0.00943905070118662	H3K9ac	HM	154.127589778621
0.0242841322575542	0.00997842502696872	H3K9ac	HM	153.227302059813
0.0256288561936402	0.0103829557713053	H3K9ac	HM	152.272387246717
0.0267362759057111	0.0111920172599784	H3K9ac	HM	151.522525373168
0.0277645942097769	0.0121359223300971	H3K9ac	HM	150.533649828514
0.0289511153298529	0.0128101402373247	H3K9ac	HM	149.591211650471
0.0302167378579339	0.0133495145631068	H3K9ac	HM	148.774444286073
0.031640563202025	0.0136192017259978	H3K9ac	HM	147.642056463547
0.0330643885461161	0.0138888888888889	H3K9ac	HM	146.937306236698
0.0342509096661921	0.0145631067961165	H3K9ac	HM	146.164287629372
0.0356747350102832	0.0148327939590076	H3K9ac	HM	145.278012893925
0.0369403575383642	0.0153721682847896	H3K9ac	HM	144.386596347608
0.0382850814744503	0.0157766990291262	H3K9ac	HM	143.445768857307
0.0393133997785161	0.0167206040992449	H3K9ac	HM	142.847881567231
0.040499920898592	0.0173948220064725	H3K9ac	HM	142.039167641546
0.041765543426673	0.0179341963322546	H3K9ac	HM	141.322919582196
0.0431102673627591	0.0183387270765912	H3K9ac	HM	140.264846414136
0.0443758898908401	0.0188781014023732	H3K9ac	HM	139.082143184511
0.0457206138269261	0.0192826321467098	H3K9ac	HM	138.495605048067
0.0465907293149818	0.0204962243797195	H3K9ac	HM	138.047994924382
0.0476190476190476	0.0214401294498382	H3K9ac	HM	137.416877907184
0.0488055687391236	0.0221143473570658	H3K9ac	HM	136.723129916608
0.0501502926752096	0.0225188781014024	H3K9ac	HM	136.070417293753
0.0515741180193007	0.0227885652642934	H3K9ac	HM	135.194165992028
0.0528397405473817	0.0233279395900755	H3K9ac	HM	134.792683487311
0.0538680588514476	0.0242718446601942	H3K9ac	HM	134.221000847817
0.0552918841955387	0.0245415318230852	H3K9ac	HM	133.589202385805
0.0566366081316247	0.0249460625674218	H3K9ac	HM	133.176271608209
0.0577440278436956	0.0257551240560949	H3K9ac	HM	132.776511300387
0.0588514475557665	0.0265641855447681	H3K9ac	HM	132.271771321459
0.0601961714918526	0.0269687162891046	H3K9ac	HM	131.767068512249
0.0614617940199336	0.0275080906148867	H3K9ac	HM	131.150212276527
0.0628856193640247	0.0277777777777778	H3K9ac	HM	130.515749984786
0.0642303433001107	0.0281823085221144	H3K9ac	HM	130.178794109021
0.0654168644201867	0.028856526429342	H3K9ac	HM	129.60384053442
0.0666033855402626	0.0295307443365696	H3K9ac	HM	129.030671106241
0.0675526024363234	0.0306094929881338	H3K9ac	HM	128.559656450663
0.0685809207403892	0.0315533980582524	H3K9ac	HM	128.261518149497
0.0697674418604651	0.03222761596548	H3K9ac	HM	127.852539751823
0.0710330643885461	0.0327669902912621	H3K9ac	HM	127.287659170566
0.0722195855086221	0.0334412081984898	H3K9ac	HM	126.702223735731
0.0733270052206929	0.0342502696871629	H3K9ac	HM	126.104076257635
0.074671729156779	0.0346548004314995	H3K9ac	HM	125.753838402946
0.0758582502768549	0.0353290183387271	H3K9ac	HM	125.378027782866
0.0769656699889258	0.0361380798274002	H3K9ac	HM	124.978242695232
0.0783103939250119	0.0365426105717368	H3K9ac	HM	124.694947501109
0.0795760164530929	0.0370819848975189	H3K9ac	HM	124.208321564334
0.0808416389811739	0.037621359223301	H3K9ac	HM	123.720283178307
0.0821072615092549	0.0381607335490831	H3K9ac	HM	123.202310780079
0.0832146812213257	0.0389697950377562	H3K9ac	HM	122.792725277025
0.0847176079734219	0.0391046386192017	H3K9ac	HM	122.280477015236
0.0859041290934979	0.0397788565264293	H3K9ac	HM	121.927178853836
0.0872488530295839	0.0401833872707659	H3K9ac	HM	121.589120276463
0.0884353741496599	0.0408576051779935	H3K9ac	HM	121.230754643626
0.0897800980857459	0.0412621359223301	H3K9ac	HM	120.906089554328
0.0909666192058219	0.0419363538295577	H3K9ac	HM	120.545072481669
0.0925486473659231	0.0419363538295577	H3K9ac	HM	120.13059296586
0.0939724727100142	0.0422060409924488	H3K9ac	HM	119.856243283661
0.0953171966461003	0.0426105717367853	H3K9ac	HM	119.539879431191
0.0967410219901914	0.0428802588996764	H3K9ac	HM	118.945163956978
0.0976902388862522	0.0439590075512406	H3K9ac	HM	118.608232861024
0.098718557190318	0.0449029126213592	H3K9ac	HM	118.278636589253
0.0999050783103939	0.0455771305285868	H3K9ac	HM	117.905279170504
0.10109159943047	0.0462513484358145	H3K9ac	HM	117.620336118921
0.102357221958551	0.0467907227615966	H3K9ac	HM	117.216425192684
0.103781047302642	0.0470604099244876	H3K9ac	HM	116.782753712925
0.104967568422718	0.0477346278317152	H3K9ac	HM	116.409371514365
0.106074988134789	0.0485436893203884	H3K9ac	HM	116.084731204879
0.107261509254865	0.049217907227616	H3K9ac	HM	115.756039396224
0.108448030374941	0.0498921251348436	H3K9ac	HM	115.412244292506
0.109713652903022	0.0504314994606257	H3K9ac	HM	115.035764617517
0.110979275431103	0.0509708737864078	H3K9ac	HM	114.642843537648
0.112244897959184	0.0515102481121899	H3K9ac	HM	114.326219497158
0.113510520487265	0.052049622437972	H3K9ac	HM	113.976725036811
0.114697041607341	0.0527238403451996	H3K9ac	HM	113.590259097818
0.115883562727417	0.0533980582524272	H3K9ac	HM	113.187029616396
0.117070083847492	0.0540722761596548	H3K9ac	HM	112.863442448895
0.118335706375574	0.0546116504854369	H3K9ac	HM	112.530550462204
0.119759531719665	0.0548813376483279	H3K9ac	HM	112.132400842123
0.120946052839741	0.0555555555555556	H3K9ac	HM	111.862424796642
0.122053472551811	0.0563646170442287	H3K9ac	HM	111.513648950827
0.123319095079892	0.0569039913700108	H3K9ac	HM	111.217183286932
0.124426514791963	0.0577130528586839	H3K9ac	HM	110.913147390646
0.125613035912039	0.0583872707659115	H3K9ac	HM	110.647309573672
0.12672045562411	0.0591963322545847	H3K9ac	HM	110.316697329632
0.128065179560196	0.0596008629989213	H3K9ac	HM	110.048270022365
0.129489004904287	0.0598705501618123	H3K9ac	HM	109.763339360688
0.130912830248378	0.0601402373247034	H3K9ac	HM	109.449639337946
0.132178452776459	0.0606796116504854	H3K9ac	HM	109.124193684588
0.13312766967252	0.0617583603020496	H3K9ac	HM	108.911000576988
0.134314190792596	0.0624325782092772	H3K9ac	HM	108.580574181534
0.135579813320677	0.0629719525350593	H3K9ac	HM	108.271594712869
0.136766334440753	0.0636461704422869	H3K9ac	HM	108.029657024015
0.138190159784844	0.063915857605178	H3K9ac	HM	107.721569628561
0.139297579496915	0.0647249190938511	H3K9ac	HM	107.431683004599
0.140484100616991	0.0653991370010787	H3K9ac	HM	107.090477391175
0.141749723145072	0.0659385113268608	H3K9ac	HM	106.851042463275
0.142698940041133	0.067017259978425	H3K9ac	HM	106.630452581965
0.143806359753204	0.0678263214670982	H3K9ac	HM	106.363710301874
0.144834678057269	0.0687702265372168	H3K9ac	HM	106.053132535372
0.146021199177345	0.0694444444444445	H3K9ac	HM	105.822593559774
0.147286821705426	0.0699838187702265	H3K9ac	HM	105.535160137143
0.148710647049517	0.0702535059331176	H3K9ac	HM	105.256796125494
0.150055370985604	0.0706580366774542	H3K9ac	HM	104.903225386168
0.151320993513685	0.0711974110032362	H3K9ac	HM	104.65867342721
0.15250751463376	0.0718716289104639	H3K9ac	HM	104.384658272466
0.153694035753836	0.0725458468176915	H3K9ac	HM	103.940071285774
0.154722354057902	0.0734897518878101	H3K9ac	HM	103.576786860369
0.155908875177978	0.0741639697950378	H3K9ac	HM	103.271152666246
0.157095396298054	0.0748381877022654	H3K9ac	HM	103.038891493754
0.15812371460212	0.075782092772384	H3K9ac	HM	102.716035330691
0.159389337130201	0.0763214670981661	H3K9ac	HM	102.430212595803
0.160338554026262	0.0774002157497303	H3K9ac	HM	102.177470909167
0.161287770922322	0.0784789644012945	H3K9ac	HM	101.928136446603
0.162236987818383	0.0795577130528587	H3K9ac	HM	101.600956206446
0.163265306122449	0.0805016181229773	H3K9ac	HM	101.287119894741
0.164293624426515	0.081445523193096	H3K9ac	HM	101.062354615205
0.165480145546591	0.0821197411003236	H3K9ac	HM	100.789888198676
0.166587565258662	0.0829288025889968	H3K9ac	HM	100.555136655136
0.167774086378738	0.0836030204962244	H3K9ac	HM	100.282620678983
0.169039708906819	0.0841423948220065	H3K9ac	HM	99.9794768559082
0.170147128618889	0.0849514563106796	H3K9ac	HM	99.7126478464777
0.17109634551495	0.0860302049622438	H3K9ac	HM	99.5160076529101
0.172124663819016	0.0869741100323625	H3K9ac	HM	99.3228242430364
0.173073880715077	0.0880528586839267	H3K9ac	HM	99.0214150067615
0.174418604651163	0.0884573894282632	H3K9ac	HM	98.7918796135264
0.175684227179244	0.0889967637540453	H3K9ac	HM	98.5671391138023
0.176554342667299	0.090210355987055	H3K9ac	HM	98.2920088675442
0.177740863787375	0.0908845738942826	H3K9ac	HM	98.0963722563393
0.178690080683436	0.0919633225458468	H3K9ac	HM	97.8310919851229
0.180034804619522	0.0923678532901834	H3K9ac	HM	97.5600999673729
0.180825818699573	0.0937162891046386	H3K9ac	HM	97.3247908780757
0.182091441227654	0.0942556634304207	H3K9ac	HM	97.1430061814578
0.18343616516374	0.0946601941747573	H3K9ac	HM	96.8952576268249
0.184543584875811	0.0954692556634304	H3K9ac	HM	96.6647558209443
0.185730105995887	0.096143473570658	H3K9ac	HM	96.3715858719684
0.186758424299953	0.0970873786407767	H3K9ac	HM	96.1228337349729
0.188103148236039	0.0974919093851133	H3K9ac	HM	95.7966942468953
0.189289669356115	0.0981661272923409	H3K9ac	HM	95.5820019607041
0.190397089068185	0.098975188781014	H3K9ac	HM	95.3679911193272
0.191425407372251	0.0999190938511327	H3K9ac	HM	95.1177274138347
0.192374624268312	0.100997842502697	H3K9ac	HM	94.9119558597568
0.193640246796393	0.101537216828479	H3K9ac	HM	94.7459063433941
0.195064072140484	0.10180690399137	H3K9ac	HM	94.3668867377343
0.19609239044455	0.102750809061489	H3K9ac	HM	94.1432365497128
0.197437114380636	0.103155339805825	H3K9ac	HM	93.9356684593066
0.198465432684702	0.104099244875944	H3K9ac	HM	93.7308137582514
0.199098243948742	0.10571736785329	H3K9ac	HM	93.5664864387828
0.199968359436798	0.1069309600863	H3K9ac	HM	93.2990255441609
0.201313083372884	0.107335490830636	H3K9ac	HM	92.9496673727775
0.202578705900965	0.107874865156419	H3K9ac	HM	92.7611177876404
0.203923429837051	0.108279395900755	H3K9ac	HM	92.533019623468
0.204793545325107	0.109492988133765	H3K9ac	HM	92.2573318314529
0.205980066445183	0.110167206040992	H3K9ac	HM	92.0078486900203
0.207166587565259	0.11084142394822	H3K9ac	HM	91.7600381858589
0.208353108685335	0.111515641855448	H3K9ac	HM	91.6005677094297
0.209460528397405	0.112324703344121	H3K9ac	HM	91.3173220749297
0.210409745293466	0.113403451995685	H3K9ac	HM	91.1470599906246
0.211438063597532	0.114347357065804	H3K9ac	HM	90.7597391481373
0.212545483309603	0.115156418554477	H3K9ac	HM	90.5045814298883
0.213415598797659	0.116370010787487	H3K9ac	HM	90.2163798331032
0.214602119917735	0.117044228694714	H3K9ac	HM	89.9437399578934
0.215393133997785	0.118392664509169	H3K9ac	HM	89.7536416345422
0.216579655117861	0.119066882416397	H3K9ac	HM	89.5546349689834
0.218003480461952	0.119336569579288	H3K9ac	HM	89.2629765885045
0.218952697358013	0.120415318230852	H3K9ac	HM	89.0350766628235
0.220139218478089	0.12108953613808	H3K9ac	HM	88.7550771836203
0.221167536782155	0.122033441208199	H3K9ac	HM	88.5684975934915
0.222116753678216	0.123112189859763	H3K9ac	HM	88.4188523122925
0.223065970574276	0.124190938511327	H3K9ac	HM	88.1602873699725
0.224173390286347	0.125	H3K9ac	HM	87.9919085513357
0.225201708590413	0.125943905070119	H3K9ac	HM	87.7878220244347
0.226230026894479	0.126887810140237	H3K9ac	HM	87.6400723988098
0.22749564942256	0.127427184466019	H3K9ac	HM	87.3806773328069
0.228682170542636	0.128101402373247	H3K9ac	HM	87.2211201270377
0.229710488846701	0.129045307443366	H3K9ac	HM	87.0626160632541
0.230817908558772	0.129854368932039	H3K9ac	HM	86.8453714564861
0.232241733902863	0.13012405609493	H3K9ac	HM	86.6463524010217
0.23374466065496	0.130258899676375	H3K9ac	HM	86.45972325127
0.234614776143015	0.131472491909385	H3K9ac	HM	86.2200653050677
0.235484891631071	0.132686084142395	H3K9ac	HM	86.0573486733417
0.236196804303117	0.134169363538296	H3K9ac	HM	85.9004305174893
0.237146021199177	0.13524811218986	H3K9ac	HM	85.7038522734502
0.238174339503243	0.136192017259978	H3K9ac	HM	85.4609853416683
0.239044454991299	0.137405609492988	H3K9ac	HM	85.2272002107737
0.239914570479355	0.138619201725998	H3K9ac	HM	84.9720301026189
0.241180193007436	0.13915857605178	H3K9ac	HM	84.793565900732
0.242050308495491	0.14037216828479	H3K9ac	HM	84.6070482601318
0.243395032431577	0.140776699029126	H3K9ac	HM	84.3367624670074
0.244581553551653	0.141450916936354	H3K9ac	HM	84.1403081220255
0.246005378895744	0.141720604099245	H3K9ac	HM	83.8552783411029
0.246954595791805	0.142799352750809	H3K9ac	HM	83.5604481447615
0.247745609871856	0.144147788565264	H3K9ac	HM	83.4052026261803
0.248853029583927	0.144956850053937	H3K9ac	HM	83.2447905169169
0.249960449295998	0.145765911542611	H3K9ac	HM	83.0779728264
0.251146970416073	0.146440129449838	H3K9ac	HM	82.8904763832484
0.252254390128144	0.147249190938511	H3K9ac	HM	82.7327157138076
0.253203607024205	0.148327939590076	H3K9ac	HM	82.5816332035459
0.254152823920266	0.14940668824164	H3K9ac	HM	82.2587150909536
0.255181142224332	0.150350593311758	H3K9ac	HM	82.0586800632207
0.256367663344408	0.151024811218986	H3K9ac	HM	81.7703793471899
0.257554184464484	0.151699029126214	H3K9ac	HM	81.5291974425849
0.258503401360544	0.152777777777778	H3K9ac	HM	81.3309465612746
0.259452618256605	0.153856526429342	H3K9ac	HM	81.0568075074736
0.260718240784686	0.154395900755124	H3K9ac	HM	80.8370973094688
0.261825660496757	0.155204962243797	H3K9ac	HM	80.6098664386963
0.262616674576808	0.156553398058252	H3K9ac	HM	80.3985194270477
0.263407688656858	0.157901833872708	H3K9ac	HM	80.211716818616
0.264198702736909	0.159250269687163	H3K9ac	HM	80.0251991780158
0.26546432526499	0.159789644012945	H3K9ac	HM	79.7953912068551
0.26641354216105	0.160868392664509	H3K9ac	HM	79.614560532977
0.267679164689131	0.161407766990291	H3K9ac	HM	79.4444842972576
0.268865685809207	0.162081984897519	H3K9ac	HM	79.3056306239345
0.270131308337288	0.162621359223301	H3K9ac	HM	79.0909011680262
0.271001423825344	0.163834951456311	H3K9ac	HM	78.9298447836657
0.272267046353425	0.164374325782093	H3K9ac	HM	78.7240980093992
0.273295364657491	0.165318230852211	H3K9ac	HM	78.5268135407346
0.274244581553552	0.166396979503776	H3K9ac	HM	78.2929912401229
0.275352001265623	0.167206040992449	H3K9ac	HM	78.0922499877644
0.276143015345673	0.168554476806904	H3K9ac	HM	77.9148760975802
0.277329536465749	0.169228694714132	H3K9ac	HM	77.7387288080615
0.278516057585825	0.169902912621359	H3K9ac	HM	77.5652701280826
0.279465274481886	0.170981661272923	H3K9ac	HM	77.3835721608046
0.280730897009967	0.171521035598705	H3K9ac	HM	77.2721497387295
0.281917418130043	0.172195253505933	H3K9ac	HM	77.077145012716
0.283183040658124	0.172734627831715	H3K9ac	HM	76.9433092512066
0.284290460370195	0.173543689320388	H3K9ac	HM	76.7764048313496
0.285397880082265	0.174352750809061	H3K9ac	HM	76.5881154342325
0.286505299794336	0.175161812297735	H3K9ac	HM	76.4196870559729
0.287375415282392	0.176375404530744	H3K9ac	HM	76.2825431896381
0.288324632178453	0.177454153182309	H3K9ac	HM	76.1016877359486
0.289194747666509	0.178667745415318	H3K9ac	HM	75.8703434164795
0.289906660338554	0.180151024811219	H3K9ac	HM	75.7175387093237
0.290697674418605	0.181499460625674	H3K9ac	HM	75.4574993682238
0.291725992722671	0.182443365695793	H3K9ac	HM	75.3078540870248
0.292675209618731	0.183522114347357	H3K9ac	HM	75.093062681588
0.293624426514792	0.184600862998921	H3K9ac	HM	74.9262697708825
0.294415440594843	0.185949298813377	H3K9ac	HM	74.722208023793
0.295127353266888	0.187432578209277	H3K9ac	HM	74.5678174087059
0.296076570162949	0.188511326860841	H3K9ac	HM	74.3942100498584
0.29718398987502	0.189320388349515	H3K9ac	HM	74.1828754281155
0.297895902547065	0.190803667745415	H3K9ac	HM	74.0416676727069
0.298924220851131	0.191747572815534	H3K9ac	HM	73.9234060226784
0.300031640563202	0.192556634304207	H3K9ac	HM	73.6847888285558
0.301059958867268	0.193500539374326	H3K9ac	HM	73.5467900587269
0.301850972947318	0.194848975188781	H3K9ac	HM	73.2652418413096
0.302721088435374	0.196062567421791	H3K9ac	HM	73.0760355911697
0.30374940673944	0.197006472491909	H3K9ac	HM	72.9232556638253
0.304461319411486	0.19848975188781	H3K9ac	HM	72.7761627032032
0.305331434899541	0.19970334412082	H3K9ac	HM	72.649860004367
0.306201550387597	0.20091693635383	H3K9ac	HM	72.4589191674273
0.307388071507673	0.201591154261057	H3K9ac	HM	72.2748051685354
0.308574592627749	0.202265372168285	H3K9ac	HM	72.1558249039755
0.30952380952381	0.203344120819849	H3K9ac	HM	71.9733215928262
0.310235722195855	0.20482740021575	H3K9ac	HM	71.7907315523369
0.310868533459896	0.206445523193096	H3K9ac	HM	71.6231209078544
0.311896851763961	0.207389428263215	H3K9ac	HM	71.3835249111806
0.312846068660022	0.208468176914779	H3K9ac	HM	71.1615225806189
0.313795285556083	0.209546925566343	H3K9ac	HM	71.0052115301464
0.314428096820123	0.211165048543689	H3K9ac	HM	70.9086322151153
0.315614617940199	0.211839266450917	H3K9ac	HM	70.7194631346925
0.31640563202025	0.213187702265372	H3K9ac	HM	70.4617035362437
0.317513051732321	0.213996763754045	H3K9ac	HM	70.265930636076
0.318462268628382	0.21507551240561	H3K9ac	HM	70.119779308288
0.319253282708432	0.216423948220065	H3K9ac	HM	69.9167211435612
0.320360702420503	0.217233009708738	H3K9ac	HM	69.7266476000214
0.321309919316564	0.218311758360302	H3K9ac	HM	69.5359173914788
0.322259136212625	0.219390507011866	H3K9ac	HM	69.3283616909783
0.32312925170068	0.220604099244876	H3K9ac	HM	69.1153668218698
0.323999367188736	0.221817691477886	H3K9ac	HM	68.9039702505983
0.324869482676792	0.223031283710895	H3K9ac	HM	68.6529259810459
0.325897800980858	0.223975188781014	H3K9ac	HM	68.4709678257479
0.326926119284923	0.224919093851133	H3K9ac	HM	68.321619902286
0.327954437588989	0.225862998921251	H3K9ac	HM	68.1143491696169
0.328982755893055	0.22680690399137	H3K9ac	HM	67.8977860076631
0.329931972789116	0.227885652642934	H3K9ac	HM	67.7575570548058
0.330802088277171	0.229099244875944	H3K9ac	HM	67.5468419283485
0.331593102357222	0.230447680690399	H3K9ac	HM	67.3783516005604
0.332858724885303	0.230987055016181	H3K9ac	HM	67.2263770170874
0.333570637557349	0.232470334412082	H3K9ac	HM	67.0464012467035
0.334361651637399	0.233818770226537	H3K9ac	HM	66.8943771036076
0.335231767125455	0.235032362459547	H3K9ac	HM	66.76874345968
0.336180984021516	0.236111111111111	H3K9ac	HM	66.66297083461
0.337209302325581	0.23705501618123	H3K9ac	HM	66.4491830115359
0.338158519221642	0.238133764832794	H3K9ac	HM	66.2400537930098
0.339107736117703	0.239212513484358	H3K9ac	HM	66.0460278695476
0.340136054421769	0.240156418554477	H3K9ac	HM	65.8997526427025
0.340847967093814	0.241639697950378	H3K9ac	HM	65.7106950714311
0.34171808258187	0.242853290183387	H3K9ac	HM	65.5720396365994
0.342825502293941	0.24366235167206	H3K9ac	HM	65.3571491119168
0.343616516373991	0.245010787486516	H3K9ac	HM	65.2141695999913
0.344328429046037	0.246494066882416	H3K9ac	HM	65.0613648928356
0.345040341718083	0.247977346278317	H3K9ac	HM	64.8838918834056
0.345910457206138	0.249190938511327	H3K9ac	HM	64.7309880570042
0.347096978326214	0.249865156418554	H3K9ac	HM	64.550120213409
0.34796709381427	0.251078748651564	H3K9ac	HM	64.3542605839013
0.348916310710331	0.252157497303128	H3K9ac	HM	64.1900819433012
0.350023730422402	0.252966558791802	H3K9ac	HM	63.9975056388074
0.351052048726467	0.25391046386192	H3K9ac	HM	63.6984628745236
0.352001265622528	0.254989212513484	H3K9ac	HM	63.5482476576618
0.353187786742604	0.255663430420712	H3K9ac	HM	63.369820625492
0.35405790223066	0.256877022653722	H3K9ac	HM	63.1947016981476
0.355165321942731	0.257686084142395	H3K9ac	HM	63.055909974353
0.356193640246796	0.258629989212514	H3K9ac	HM	62.8733323237694
0.356747350102832	0.260382955771305	H3K9ac	HM	62.7179752960368
0.357617465590888	0.261596548004315	H3K9ac	HM	62.5073964585423
0.358566682486948	0.262675296655879	H3K9ac	HM	62.3736102566557
0.359199493750989	0.264293419633225	H3K9ac	HM	62.2315723775643
0.359990507831039	0.265641855447681	H3K9ac	HM	62.0481769932037
0.3609397247271	0.266720604099245	H3K9ac	HM	61.96059274972
0.361730738807151	0.2680690399137	H3K9ac	HM	61.8085933864356
0.362442651479196	0.269552319309601	H3K9ac	HM	61.6847067192135
0.363233665559247	0.270900755124056	H3K9ac	HM	61.5219776975818
0.364024679639298	0.272249190938511	H3K9ac	HM	61.4113358395666
0.364420186679323	0.274271844660194	H3K9ac	HM	61.2759389499373
0.365132099351369	0.275755124056095	H3K9ac	HM	61.1123674147171
0.366002214839424	0.276968716289105	H3K9ac	HM	60.9000044308
0.366476823287455	0.278856526429342	H3K9ac	HM	60.7770346166006
0.367109634551495	0.280474649406688	H3K9ac	HM	60.636607425252
0.367979750039551	0.281688241639698	H3K9ac	HM	60.4317155544797
0.368928966935611	0.282766990291262	H3K9ac	HM	60.3128467990712
0.369799082423667	0.283980582524272	H3K9ac	HM	60.1830873165412
0.370906502135738	0.284789644012945	H3K9ac	HM	60.0608608966846
0.371460211991773	0.286542610571737	H3K9ac	HM	59.9137555461567
0.372330327479829	0.287756202804747	H3K9ac	HM	59.7387109582465
0.373042240151875	0.289239482200647	H3K9ac	HM	59.5957933958496
0.373991457047935	0.290318230852211	H3K9ac	HM	59.4364344285717
0.375019775352001	0.29126213592233	H3K9ac	HM	59.2926991323977
0.375810789432052	0.292610571736785	H3K9ac	HM	59.1653309016703
0.376601803512103	0.293959007551241	H3K9ac	HM	58.9877959427118
0.377392817592153	0.295307443365696	H3K9ac	HM	58.7863236859163
0.378104730264199	0.296790722761597	H3K9ac	HM	58.6029902510842
0.378895744344249	0.298139158576052	H3K9ac	HM	58.4559964097077
0.379449454200285	0.299892125134844	H3K9ac	HM	58.3007137214094
0.38000316405632	0.301645091693635	H3K9ac	HM	58.1526667380474
0.380556873912356	0.303398058252427	H3K9ac	HM	57.9214958772583
0.381664293624427	0.3042071197411	H3K9ac	HM	57.7909558306684
0.382455307704477	0.305555555555556	H3K9ac	HM	57.6473444335515
0.383483626008543	0.306499460625674	H3K9ac	HM	57.4498493364897
0.384274640088594	0.307847896440129	H3K9ac	HM	57.3508663797503
0.384986552760639	0.30933117583603	H3K9ac	HM	57.1533960624999
0.3859357696567	0.310409924487594	H3K9ac	HM	57.031962596609
0.386964087960766	0.311353829557713	H3K9ac	HM	56.8313080735904
0.387834203448821	0.312567421790723	H3K9ac	HM	56.6015620519583
0.388704318936877	0.313781014023733	H3K9ac	HM	56.4198516947746
0.389890840056953	0.31445523193096	H3K9ac	HM	56.2042425555607
0.390919158361019	0.315399137001079	H3K9ac	HM	56.0831064474068
0.391789273849075	0.316612729234088	H3K9ac	HM	55.9688839066407
0.392422085113115	0.318230852211435	H3K9ac	HM	55.8144313420251
0.393292200601171	0.319444444444444	H3K9ac	HM	55.631965200593
0.394241417497231	0.320523193096009	H3K9ac	HM	55.5343451334819
0.395111532985287	0.321736785329018	H3K9ac	HM	55.3559057114064
0.395665242841323	0.32348975188781	H3K9ac	HM	55.2197530375286
0.396298054105363	0.325107874865156	H3K9ac	HM	55.0289484895518
0.397168169593419	0.326321467098166	H3K9ac	HM	54.8627998539433
0.397880082265464	0.327804746494067	H3K9ac	HM	54.7554661007535
0.398671096345515	0.329153182308522	H3K9ac	HM	54.5753664313125
0.399778516057586	0.329962243797195	H3K9ac	HM	54.4522851079617
0.400332225913621	0.331715210355987	H3K9ac	HM	54.2515438556032
0.401281442809682	0.332793959007551	H3K9ac	HM	54.1045624041324
0.401914254073723	0.334412081984898	H3K9ac	HM	53.9624006259839
0.402547065337763	0.336030204962244	H3K9ac	HM	53.8798342943139
0.403575383641829	0.336974110032362	H3K9ac	HM	53.6817940414008
0.404366397721879	0.338322545846818	H3K9ac	HM	53.5793790807789
0.40531561461794	0.339401294498382	H3K9ac	HM	53.4579208350765
0.406423034330011	0.340210355987055	H3K9ac	HM	53.3473037568728
0.407134947002057	0.341693635382956	H3K9ac	HM	53.2158220774487
0.407846859674102	0.343176914778857	H3K9ac	HM	53.102702238291
0.408716975162158	0.344390507011866	H3K9ac	HM	53.0208669110581
0.409824394874229	0.345199568500539	H3K9ac	HM	52.9226397385671
0.410536307546274	0.34668284789644	H3K9ac	HM	52.7921988112229
0.41124822021832	0.348166127292341	H3K9ac	HM	52.666490827861
0.411801930074355	0.349919093851133	H3K9ac	HM	52.5417988167676
0.412592944154406	0.351267529665588	H3K9ac	HM	52.4254080425017
0.413225755418446	0.352885652642934	H3K9ac	HM	52.2856622959672
0.413779465274482	0.354638619201726	H3K9ac	HM	52.147886544441
0.414570479354533	0.355987055016181	H3K9ac	HM	52.000744024196
0.415361493434583	0.357335490830637	H3K9ac	HM	51.9091826209785
0.416073406106629	0.358818770226537	H3K9ac	HM	51.7000905721696
0.416943521594684	0.360032362459547	H3K9ac	HM	51.5406696553632
0.41797183989875	0.360976267529666	H3K9ac	HM	51.4249974956287
0.418841955386806	0.362189859762675	H3K9ac	HM	51.2862429415512
0.419632969466857	0.363538295577131	H3K9ac	HM	51.1516018361704
0.420503084954912	0.36475188781014	H3K9ac	HM	51.0748463702797
0.420898591994938	0.366774541531823	H3K9ac	HM	51.0039265499797
0.421926910299003	0.367718446601942	H3K9ac	HM	50.875752975381
0.422797025787059	0.368932038834951	H3K9ac	HM	50.749400716922
0.423350735643094	0.370685005393743	H3K9ac	HM	50.6502071317855
0.423983546907135	0.37230312837109	H3K9ac	HM	50.54208042463
0.424695459579181	0.37378640776699	H3K9ac	HM	50.4050232876352
0.425407372251226	0.375269687162891	H3K9ac	HM	50.2927955216888
0.426040183515267	0.376887810140237	H3K9ac	HM	50.2306973142563
0.426514791963297	0.378775620280475	H3K9ac	HM	50.1108001966737
0.427068501819332	0.380528586839266	H3K9ac	HM	50.0052258100951
0.428175921531403	0.38133764832794	H3K9ac	HM	49.9341325311151
0.428808732795444	0.382955771305286	H3K9ac	HM	49.8027375810311
0.42983705109951	0.383899676375405	H3K9ac	HM	49.636056179477
0.430548963771555	0.385382955771305	H3K9ac	HM	49.3899802621154
0.431102673627591	0.387135922330097	H3K9ac	HM	49.2005881633898
0.432210093339661	0.38794498381877	H3K9ac	HM	49.0436947873488
0.432922006011707	0.389428263214671	H3K9ac	HM	48.8677333464158
0.433475715867742	0.391181229773463	H3K9ac	HM	48.7710673020447
0.434108527131783	0.392799352750809	H3K9ac	HM	48.6662115299974
0.435136845435849	0.393743257820928	H3K9ac	HM	48.5456329676006
0.435927859515899	0.395091693635383	H3K9ac	HM	48.4117476464683
0.43656067077994	0.396709816612729	H3K9ac	HM	48.2631555072548
0.437114380635975	0.398462783171521	H3K9ac	HM	48.1235212698718
0.437905394716026	0.399811218985976	H3K9ac	HM	48.0071181057002
0.438617307388072	0.401294498381877	H3K9ac	HM	47.8624907363148
0.439566524284132	0.402373247033441	H3K9ac	HM	47.7132047623815
0.440278436956178	0.403856526429342	H3K9ac	HM	47.6271444773005
0.440673943996203	0.405879180151025	H3K9ac	HM	47.4899758311543
0.441623160892264	0.406957928802589	H3K9ac	HM	47.2943392199494
0.442176870748299	0.408710895361381	H3K9ac	HM	47.1545191339807
0.44296788482835	0.410059331175836	H3K9ac	HM	47.0192089736913
0.443679797500396	0.411542610571737	H3K9ac	HM	46.9266315982054
0.444312608764436	0.413160733549083	H3K9ac	HM	46.7730587168955
0.445182724252492	0.414374325782093	H3K9ac	HM	46.6193743264341
0.445578231292517	0.416396979503776	H3K9ac	HM	46.5384558522239
0.446290143964563	0.417880258899676	H3K9ac	HM	46.4542664429056
0.447239360860623	0.418959007551241	H3K9ac	HM	46.3378261090168
0.447713969308654	0.420846817691478	H3K9ac	HM	46.2196140186111
0.448267679164689	0.42259978425027	H3K9ac	HM	46.0932989298693
0.449295997468755	0.423543689320388	H3K9ac	HM	45.9040802898237
0.449928808732795	0.425161812297735	H3K9ac	HM	45.7959659725739
0.450482518588831	0.426914778856527	H3K9ac	HM	45.6712120119519
0.451589938300902	0.4277238403452	H3K9ac	HM	45.5983717562665
0.452143648156937	0.429476806903991	H3K9ac	HM	45.4878166275913
0.452618256604968	0.431364617044229	H3K9ac	HM	45.3645866253719
0.453330169277013	0.432847896440129	H3K9ac	HM	45.2227841544891
0.453646574909033	0.435005393743258	H3K9ac	HM	45.130950173346
0.454200284765069	0.43675836030205	H3K9ac	HM	44.9971763613651
0.454912197437114	0.43824163969795	H3K9ac	HM	44.8971526525457
0.455703211517165	0.439590075512406	H3K9ac	HM	44.7411389598104
0.456494225597216	0.440938511326861	H3K9ac	HM	44.5758328377904
0.457285239677266	0.442286947141316	H3K9ac	HM	44.435566715216
0.458076253757317	0.443635382955771	H3K9ac	HM	44.3289639664632
0.458709065021357	0.445253505933118	H3K9ac	HM	44.2364237606944
0.459658281917418	0.446332254584682	H3K9ac	HM	44.1291023974103
0.460449295997469	0.447680690399137	H3K9ac	HM	43.987882252096
0.461082107261509	0.449298813376483	H3K9ac	HM	43.8408016813795
0.46171491852555	0.45091693635383	H3K9ac	HM	43.7102864146011
0.462110425565575	0.452939590075513	H3K9ac	HM	43.5640111877559
0.463138743869641	0.453883495145631	H3K9ac	HM	43.4287134173723
0.464325264989717	0.454557713052859	H3K9ac	HM	43.2938616835944
0.465116279069768	0.455906148867314	H3K9ac	HM	43.214677796184
0.465828191741813	0.457389428263215	H3K9ac	HM	43.1312813408313
0.466698307229869	0.458603020496224	H3K9ac	HM	43.0271317934096
0.467331118493909	0.460221143473571	H3K9ac	HM	42.9230194157051
0.46796392975795	0.461839266450917	H3K9ac	HM	42.825572807274
0.468675842429995	0.463322545846818	H3K9ac	HM	42.6752956408837
0.469545957918051	0.464536138079827	H3K9ac	HM	42.5226396125965
0.470336971998102	0.465884573894283	H3K9ac	HM	42.4499480357796
0.470969783262142	0.467502696871629	H3K9ac	HM	42.3251692953461
0.471760797342193	0.468851132686084	H3K9ac	HM	42.2144159281795
0.472235405790223	0.470738942826321	H3K9ac	HM	42.1110717246292
0.473105521278279	0.471952535059331	H3K9ac	HM	42.0080124889103
0.473817433950324	0.473435814455232	H3K9ac	HM	41.9236248411005
0.47484575225439	0.474379719525351	H3K9ac	HM	41.7973593119815
0.475557664926436	0.475862998921251	H3K9ac	HM	41.6791720013873
0.476427780414491	0.477076591154261	H3K9ac	HM	41.5643547451469
0.477376997310552	0.478155339805825	H3K9ac	HM	41.4849973990565
0.478009808574593	0.479773462783172	H3K9ac	HM	41.3537139581239
0.478642619838633	0.481391585760518	H3K9ac	HM	41.217437385189
0.479117228286664	0.483279395900755	H3K9ac	HM	41.109979732942
0.480066445182724	0.484358144552319	H3K9ac	HM	41.0240805166353
0.48093656067078	0.485571736785329	H3K9ac	HM	40.9299791827467
0.481727574750831	0.486920172599784	H3K9ac	HM	40.7986833519083
0.482360386014871	0.488538295577131	H3K9ac	HM	40.7019057983858
0.482993197278912	0.490156418554477	H3K9ac	HM	40.6110382298882
0.483546907134947	0.491909385113269	H3K9ac	HM	40.5053399442524
0.484258819806993	0.493392664509169	H3K9ac	HM	40.4342838349896
0.484891631071033	0.495010787486516	H3K9ac	HM	40.3121689242844
0.485445340927068	0.496763754045307	H3K9ac	HM	40.2420172781387
0.486078152191109	0.498381877022654	H3K9ac	HM	40.1601323912829
0.486552760639139	0.500269687162891	H3K9ac	HM	40.0643088605002
0.486948267679165	0.502292340884574	H3K9ac	HM	39.9941448244487
0.48766018035121	0.503775620280475	H3K9ac	HM	39.8561584445254
0.488292991615251	0.505393743257821	H3K9ac	HM	39.7496176453012
0.489163107103306	0.506607335490831	H3K9ac	HM	39.6611784983234
0.489795918367347	0.508225458468177	H3K9ac	HM	39.4926386109124
0.490745135263408	0.509304207119741	H3K9ac	HM	39.3730388510669
0.491140642303433	0.511326860841424	H3K9ac	HM	39.2754311738616
0.491852554975479	0.512810140237325	H3K9ac	HM	39.1714179154027
0.492643569055529	0.51415857605178	H3K9ac	HM	39.0978838249974
0.49327638031957	0.515776699029126	H3K9ac	HM	38.9979096758009
0.49390919158361	0.517394822006473	H3K9ac	HM	38.8980594256616
0.494700205663661	0.518743257820928	H3K9ac	HM	38.775833005805
0.495649422559722	0.519822006472492	H3K9ac	HM	38.6791917412453
0.496361335231767	0.521305285868393	H3K9ac	HM	38.572564212681
0.497468754943838	0.522114347357066	H3K9ac	HM	38.4462367340335
0.498497073247904	0.523058252427185	H3K9ac	HM	38.323229750117
0.499446290143965	0.524137001078749	H3K9ac	HM	38.23958549665
0.5	0.525889967637541	H3K9ac	HM	38.1396732969821
0.500553709856035	0.527642934196332	H3K9ac	HM	38.0439488854451
0.501186521120076	0.529261057173679	H3K9ac	HM	37.9308414361931
0.502135738016137	0.530339805825243	H3K9ac	HM	37.8250068615945
0.502847650688182	0.531823085221144	H3K9ac	HM	37.6763651627583
0.503480461952223	0.53344120819849	H3K9ac	HM	37.5491580008051
0.504113273216263	0.535059331175836	H3K9ac	HM	37.4212941738492
0.504825185888309	0.536542610571737	H3K9ac	HM	37.326957431752
0.505457997152349	0.538160733549083	H3K9ac	HM	37.2129702991944
0.50593260560038	0.54004854368932	H3K9ac	HM	37.1047692526047
0.50656541686442	0.541666666666667	H3K9ac	HM	36.9874368455046
0.507277329536466	0.543149946062567	H3K9ac	HM	36.9007446752323
0.507989242208511	0.544633225458468	H3K9ac	HM	36.8288708321924
0.508701154880557	0.546116504854369	H3K9ac	HM	36.7107702509382
0.509413067552602	0.54759978425027	H3K9ac	HM	36.6051091350196
0.510204081632653	0.548948220064725	H3K9ac	HM	36.5092856042369
0.510757791488689	0.550701186623517	H3K9ac	HM	36.4109593125002
0.511548805568739	0.552049622437972	H3K9ac	HM	36.3258406602534
0.512260718240785	0.553532901833873	H3K9ac	HM	36.1614637811619
0.512893529504825	0.555151024811219	H3K9ac	HM	36.0633109481052
0.513368137952856	0.557038834951456	H3K9ac	HM	35.973161994139
0.514317354848916	0.558117583603021	H3K9ac	HM	35.8896540296349
0.515029267520962	0.559600862998921	H3K9ac	HM	35.7881807018472
0.515424774560987	0.561623516720604	H3K9ac	HM	35.718735280327
0.516294890049043	0.562837108953614	H3K9ac	HM	35.6040047534266
0.517006802721089	0.564320388349515	H3K9ac	HM	35.4983064677909
0.517718715393134	0.565803667745415	H3K9ac	HM	35.3462451549779
0.51858883088119	0.567017259978425	H3K9ac	HM	35.2296561422206
0.519458946369245	0.568230852211435	H3K9ac	HM	35.1075288416097
0.520012656225281	0.569983818770227	H3K9ac	HM	34.986082985813
0.520566366081316	0.571736785329018	H3K9ac	HM	34.8753791782692
0.521199177345357	0.573354908306365	H3K9ac	HM	34.7960466119903
0.521911090017402	0.574838187702265	H3K9ac	HM	34.6614055066095
0.522781205505458	0.576051779935275	H3K9ac	HM	34.5556700512566
0.523414016769499	0.577669902912621	H3K9ac	HM	34.4714682520325
0.524284132257554	0.578883495145631	H3K9ac	HM	34.3855938155372
0.524916943521595	0.580501618122977	H3K9ac	HM	34.270900458354
0.525391551969625	0.582389428263215	H3K9ac	HM	34.1303741477596
0.525866160417655	0.584277238403452	H3K9ac	HM	33.9766897572982
0.526736275905711	0.585490830636462	H3K9ac	HM	33.8627026247406
0.527527289985762	0.586839266450917	H3K9ac	HM	33.7776087523052
0.528318304065812	0.588187702265372	H3K9ac	HM	33.6948689619552
0.528792912513843	0.59007551240561	H3K9ac	HM	33.5852059064914
0.529346622369878	0.591828478964401	H3K9ac	HM	33.5033829691641
0.529979433633919	0.593446601941748	H3K9ac	HM	33.4069523330016
0.530374940673944	0.595469255663431	H3K9ac	HM	33.3275082575712
0.53108685334599	0.596952535059331	H3K9ac	HM	33.2350176114253
0.531640563202025	0.598705501618123	H3K9ac	HM	33.1688059552961
0.53219427305806	0.600458468176915	H3K9ac	HM	33.059886294175
0.532589780098086	0.602481121898598	H3K9ac	HM	32.9863274239583
0.533143489954121	0.604234088457389	H3K9ac	HM	32.906189513808
0.534171808258187	0.605177993527508	H3K9ac	HM	32.8186919996643
0.534804619522228	0.606796116504854	H3K9ac	HM	32.6865040956146
0.535674735010283	0.608009708737864	H3K9ac	HM	32.5552082647762
0.536465749090334	0.609358144552319	H3K9ac	HM	32.470151562058
0.537335864578389	0.610571736785329	H3K9ac	HM	32.3520509808037
0.53812687865844	0.611920172599784	H3K9ac	HM	32.2298245609471
0.539234298370511	0.612729234088457	H3K9ac	HM	32.1430332714291
0.539946211042557	0.614212513484358	H3K9ac	HM	32.0356375687106
0.540658123714602	0.615695792880259	H3K9ac	HM	31.9356510296085
0.541211833570638	0.617448759439051	H3K9ac	HM	31.8422807001569
0.541686442018668	0.619336569579288	H3K9ac	HM	31.7696510728686
0.542161050466698	0.621224379719525	H3K9ac	HM	31.6540036929455
0.542714760322734	0.622977346278317	H3K9ac	HM	31.5689346003215
0.543663977218794	0.624056094929881	H3K9ac	HM	31.4599282098604
0.544138585666825	0.625943905070119	H3K9ac	HM	31.3549980983789
0.545166903970891	0.626887810140237	H3K9ac	HM	31.2584807328763
0.545799715234931	0.628505933117584	H3K9ac	HM	31.174935598655
0.546432526498972	0.63012405609493	H3K9ac	HM	31.0716533446332
0.546907134947002	0.632011866235167	H3K9ac	HM	30.9676029164573
0.547460844803037	0.633764832793959	H3K9ac	HM	30.8537768526739
0.548172757475083	0.63524811218986	H3K9ac	HM	30.7231748565555
0.548489163107103	0.637405609492988	H3K9ac	HM	30.6125825581632
0.549359278595159	0.638619201725998	H3K9ac	HM	30.5587236380297
0.550071191267205	0.640102481121899	H3K9ac	HM	30.4397681532813
0.550704002531245	0.641720604099245	H3K9ac	HM	30.3424330540016
0.551495016611296	0.6430690399137	H3K9ac	HM	30.2646616158425
0.552206929283341	0.644552319309601	H3K9ac	HM	30.1896902963744
0.552997943363392	0.645900755124056	H3K9ac	HM	30.0690002248262
0.553868058851448	0.647114347357066	H3K9ac	HM	29.9854674805106
0.554500870115488	0.648732470334412	H3K9ac	HM	29.8534778149523
0.555133681379529	0.650350593311758	H3K9ac	HM	29.7427492275972
0.556003796867584	0.651564185544768	H3K9ac	HM	29.6617811937641
0.556636608131625	0.653182308522114	H3K9ac	HM	29.5650903695816
0.557506723619681	0.654395900755124	H3K9ac	HM	29.4916553984219
0.558376839107736	0.655609492988134	H3K9ac	HM	29.427116379564
0.559246954595792	0.656823085221144	H3K9ac	HM	29.3239456346937
0.559800664451827	0.658576051779935	H3K9ac	HM	29.2403881105667
0.560354374307863	0.660329018338727	H3K9ac	HM	29.1421981077928
0.561540895427939	0.661003236245955	H3K9ac	HM	29.0678091138933
0.562569213732004	0.661947141316073	H3K9ac	HM	28.9786637422898
0.563043822180035	0.663834951456311	H3K9ac	HM	28.8935574799487
0.56359753203607	0.665587918015103	H3K9ac	HM	28.8125894461157
0.564230343300111	0.667206040992449	H3K9ac	HM	28.7242618082892
0.564704951748141	0.669093851132686	H3K9ac	HM	28.6606272525484
0.565495965828192	0.670442286947141	H3K9ac	HM	28.5887162397914
0.566445182724253	0.671521035598706	H3K9ac	HM	28.5102509669123
0.567157095396298	0.673004314994606	H3K9ac	HM	28.4303360750649
0.568027210884354	0.674217907227616	H3K9ac	HM	28.369030821598
0.568818224964404	0.675566343042071	H3K9ac	HM	28.268994722873
0.569451036228445	0.677184466019418	H3K9ac	HM	28.2162508942537
0.570083847492485	0.678802588996764	H3K9ac	HM	28.099029996305
0.570795760164531	0.680285868392665	H3K9ac	HM	28.0320997256446
0.571744977060592	0.681364617044229	H3K9ac	HM	27.9633853085615
0.572456889732637	0.682847896440129	H3K9ac	HM	27.8503026391209
0.573168802404683	0.68433117583603	H3K9ac	HM	27.7263788021816
0.573801613668723	0.685949298813377	H3K9ac	HM	27.6166290173778
0.574513526340769	0.687432578209277	H3K9ac	HM	27.5397124827128
0.575225439012814	0.688915857605178	H3K9ac	HM	27.4530079225348
0.576016453092865	0.690264293419633	H3K9ac	HM	27.3373605426116
0.576728365764911	0.691747572815534	H3K9ac	HM	27.2531463534818
0.577282075620946	0.693500539374326	H3K9ac	HM	27.1811610012906
0.577993988292992	0.694983818770227	H3K9ac	HM	27.1004655453832
0.578547698149027	0.696736785329018	H3K9ac	HM	27.0185806585274
0.579180509413068	0.698354908306365	H3K9ac	HM	26.9450589580278
0.579971523493118	0.69970334412082	H3K9ac	HM	26.8533612658475
0.580683436165164	0.701186623516721	H3K9ac	HM	26.7815493723362
0.581316247429204	0.702804746494067	H3K9ac	HM	26.7104684832619
0.582107261509255	0.704153182308522	H3K9ac	HM	26.6136909297394
0.582898275589306	0.705501618122977	H3K9ac	HM	26.5378027572486
0.583689289669356	0.706850053937433	H3K9ac	HM	26.4313362974586
0.584480303749407	0.708198489751888	H3K9ac	HM	26.3545808315679
0.585113115013447	0.709816612729234	H3K9ac	HM	26.2429106113786
0.585666824869483	0.711569579288026	H3K9ac	HM	26.1768724139295
0.586299636133523	0.713187702265372	H3K9ac	HM	26.0768487051102
0.586774244581554	0.71507551240561	H3K9ac	HM	25.9975780883598
0.587169751621579	0.717098166127292	H3K9ac	HM	25.9034643645655
0.587881664293624	0.718581445523193	H3K9ac	HM	25.8159420706104
0.588514475557665	0.720199568500539	H3K9ac	HM	25.7349988165888
0.589305489637716	0.721548004314995	H3K9ac	HM	25.6771999064386
0.590096503717766	0.72289644012945	H3K9ac	HM	25.6201939502541
0.590966619205822	0.72411003236246	H3K9ac	HM	25.493717792738
0.591678531877868	0.72559331175836	H3K9ac	HM	25.3881186263479
0.592311343141908	0.727211434735707	H3K9ac	HM	25.3467363412672
0.593497864261984	0.727885652642934	H3K9ac	HM	25.2634266152545
0.594605283974055	0.728694714131607	H3K9ac	HM	25.1790513573504
0.595238095238095	0.730312837108954	H3K9ac	HM	25.0692272331123
0.596266413542161	0.731256742179072	H3K9ac	HM	24.9915425242932
0.597057427622212	0.732605177993528	H3K9ac	HM	24.9039211110924
0.597848441702262	0.733953613807983	H3K9ac	HM	24.8180838443142
0.599034962822338	0.73462783171521	H3K9ac	HM	24.7338820450901
0.599746875494384	0.736111111111111	H3K9ac	HM	24.6462110722665
0.60077519379845	0.73705501618123	H3K9ac	HM	24.5463360423157
0.601487106470495	0.738538295577131	H3K9ac	HM	24.460436826009
0.602278120550546	0.739886731391586	H3K9ac	HM	24.4068009241783
0.602990033222591	0.741370010787487	H3K9ac	HM	24.3209636574002
0.603781047302642	0.742718446601942	H3K9ac	HM	24.2391159402615
0.604255655750673	0.744606256742179	H3K9ac	HM	24.1911917849645
0.605204872646733	0.745685005393743	H3K9ac	HM	24.1308529441432
0.606233190950799	0.746628910463862	H3K9ac	HM	24.0317956479695
0.60702420503085	0.747977346278317	H3K9ac	HM	23.9583358969984
0.60797342192691	0.749056094929881	H3K9ac	HM	23.8632433706528
0.608764436006961	0.750404530744337	H3K9ac	HM	23.7772450351004
0.609634551495017	0.751618122977346	H3K9ac	HM	23.6971566845729
0.610188261351052	0.753371089536138	H3K9ac	HM	23.6015313922817
0.610979275431103	0.754719525350593	H3K9ac	HM	23.5172304738119
0.611612086695143	0.75633764832794	H3K9ac	HM	23.4461248049262
0.612165796551179	0.758090614886731	H3K9ac	HM	23.3644009868447
0.613035912039234	0.759304207119741	H3K9ac	HM	23.2644144477425
0.613826926119285	0.760652642934196	H3K9ac	HM	23.1677484033714
0.614934345831356	0.761461704422869	H3K9ac	HM	23.1009296418624
0.615804461319411	0.762675296655879	H3K9ac	HM	23.016566773864
0.616753678215472	0.763754045307443	H3K9ac	HM	22.944829219787
0.617702895111533	0.764832793959008	H3K9ac	HM	22.8621389890599
0.618493909191584	0.766181229773463	H3K9ac	HM	22.7787425337071
0.619047619047619	0.767934196332255	H3K9ac	HM	22.6911706801292
0.619917734535675	0.769147788565264	H3K9ac	HM	22.5987295936061
0.620946052839741	0.770091693635383	H3K9ac	HM	22.5317497633228
0.621974371143806	0.771035598705502	H3K9ac	HM	22.4615857272713
0.622607182407847	0.772653721682848	H3K9ac	HM	22.348317209245
0.623477297895903	0.773867313915858	H3K9ac	HM	22.2492846928827
0.624189210567948	0.775350593311758	H3K9ac	HM	22.1418394305415
0.625059326056004	0.776564185544768	H3K9ac	HM	22.0782792142349
0.62608764436007	0.777508090614887	H3K9ac	HM	21.9982032536132
0.626957759848125	0.778721682847896	H3K9ac	HM	21.9107181293752
0.627590571112166	0.780339805825243	H3K9ac	HM	21.8395257311496
0.628302483784211	0.781823085221144	H3K9ac	HM	21.7643809530015
0.628856193640247	0.783576051779935	H3K9ac	HM	21.7040916718031
0.629330802088277	0.785463861920173	H3K9ac	HM	21.6232599269329
0.629963613352318	0.787081984897519	H3K9ac	HM	21.5471487361393
0.630833728840373	0.788295577130529	H3K9ac	HM	21.4455886790116
0.631545641512419	0.789778856526429	H3K9ac	HM	21.3414886912128
0.632257554184465	0.79126213592233	H3K9ac	HM	21.2885466241021
0.633048568264515	0.792610571736785	H3K9ac	HM	21.2002933257099
0.633760480936561	0.794093851132686	H3K9ac	HM	21.1217908831137
0.634076886568581	0.796251348435814	H3K9ac	HM	21.0489754072397
0.634472393608606	0.798274002157497	H3K9ac	HM	20.9451108276494
0.635342509096662	0.799487594390507	H3K9ac	HM	20.8549990434003
0.636291725992723	0.800566343042071	H3K9ac	HM	20.7840048836661
0.636687233032748	0.802588996763754	H3K9ac	HM	20.7071007389068
0.637636449928809	0.803667745415318	H3K9ac	HM	20.6393651243751
0.638348362600854	0.805151024811219	H3K9ac	HM	20.5641955664156
0.639297579496915	0.806229773462783	H3K9ac	HM	20.4543714421775
0.640325897800981	0.807173678532902	H3K9ac	HM	20.358498351772
0.640958709065021	0.808791801510248	H3K9ac	HM	20.3189002131139
0.641828824553077	0.810005393743258	H3K9ac	HM	20.2354789779497
0.642698940041133	0.811218985976268	H3K9ac	HM	20.1734674998573
0.643489954121183	0.812567421790723	H3K9ac	HM	20.0892409208217
0.644280968201234	0.813915857605178	H3K9ac	HM	20.0016195076209
0.64515108368929	0.815129449838188	H3K9ac	HM	19.9298571737325
0.64578389495333	0.816747572815534	H3K9ac	HM	19.8530273684075
0.646733111849391	0.817826321467098	H3K9ac	HM	19.788686588041
0.647524125929442	0.819174757281554	H3K9ac	HM	19.7026882524886
0.648394241417497	0.820388349514563	H3K9ac	HM	19.6168509857104
0.649501661129568	0.821197411003236	H3K9ac	HM	19.5308650400637
0.650292675209619	0.822545846817692	H3K9ac	HM	19.4450401631913
0.65140009492169	0.823354908306365	H3K9ac	HM	19.3665129407837
0.65234931181775	0.824433656957929	H3K9ac	HM	19.2458724288583
0.653377630121816	0.825377562028048	H3K9ac	HM	19.131872906395
0.654089542793862	0.826860841423948	H3K9ac	HM	19.0493809141592
0.655117861097928	0.827804746494067	H3K9ac	HM	18.9634073584182
0.655750672361968	0.829422869471413	H3K9ac	HM	18.8833561776079
0.656462585034014	0.830906148867314	H3K9ac	HM	18.8328673118283
0.657570004746085	0.831715210355987	H3K9ac	HM	18.7353835336802
0.658361018826135	0.833063646170442	H3K9ac	HM	18.6594458015665
0.659152032906186	0.834412081984898	H3K9ac	HM	18.5414071698408
0.660022148394241	0.835625674217907	H3K9ac	HM	18.46534553867
0.660971365290302	0.836704422869472	H3K9ac	HM	18.3413225824851
0.662078785002373	0.837513484358145	H3K9ac	HM	18.2613829108262
0.662948900490429	0.838727076591154	H3K9ac	HM	18.1399122752181
0.663660813162474	0.840210355987055	H3K9ac	HM	18.0590433606307
0.66437272583452	0.841693635382956	H3K9ac	HM	17.9755849557494
0.66484733428255	0.843581445523193	H3K9ac	HM	17.9011711820384
0.665638348362601	0.844929881337648	H3K9ac	HM	17.8063512336185
0.666745768074672	0.845738942826321	H3K9ac	HM	17.7353446839785
0.667694984970733	0.846817691477886	H3K9ac	HM	17.6393972541387
0.668723303274798	0.847761596548004	H3K9ac	HM	17.5799380966231
0.669909824394874	0.848435814455232	H3K9ac	HM	17.5121653123742
0.670859041290935	0.849514563106796	H3K9ac	HM	17.4294007422128
0.671808258186996	0.85059331175836	H3K9ac	HM	17.3386199030552
0.672757475083057	0.851672060409925	H3K9ac	HM	17.2594484055505
0.673548489163107	0.85302049622438	H3K9ac	HM	17.144593979593
0.674497706059168	0.854099244875944	H3K9ac	HM	17.0529086773184
0.675288720139219	0.855447680690399	H3K9ac	HM	16.9933999601799
0.676237937035279	0.856526429341963	H3K9ac	HM	16.9158639302293
0.67702895111533	0.857874865156419	H3K9ac	HM	16.852204594677
0.677899066603386	0.859088457389428	H3K9ac	HM	16.7894497222418
0.678610979275431	0.860571736785329	H3K9ac	HM	16.7290365419862
0.679718398987502	0.861380798274002	H3K9ac	HM	16.6044436501385
0.680667615883563	0.862459546925566	H3K9ac	HM	16.5433861947859
0.681300427147603	0.864077669902913	H3K9ac	HM	16.4623190417072
0.682012339819649	0.865560949298813	H3K9ac	HM	16.4086335802537
0.683198860939725	0.866235167206041	H3K9ac	HM	16.3276531565149
0.684306280651796	0.867044228694714	H3K9ac	HM	16.2253125353273
0.685413700363867	0.867853290183387	H3K9ac	HM	16.1549874305016
0.686362917259927	0.868932038834952	H3K9ac	HM	16.071541415526
0.687153931339978	0.870280474649407	H3K9ac	HM	16.0096166667735
0.688419553868059	0.870819848975189	H3K9ac	HM	15.9609243373222
0.68936877076412	0.871898597626753	H3K9ac	HM	15.8824962341603
0.690238886252175	0.873112189859763	H3K9ac	HM	15.837000500383
0.691109001740231	0.874325782092772	H3K9ac	HM	15.7487472019908
0.691741813004272	0.875943905070119	H3K9ac	HM	15.6321829690449
0.692691029900332	0.877022653721683	H3K9ac	HM	15.5628366667705
0.693719348204398	0.877966558791801	H3K9ac	HM	15.4735302263927
0.694668565100459	0.879045307443366	H3K9ac	HM	15.4082725930035
0.695855086220535	0.879719525350593	H3K9ac	HM	15.3439070328256
0.69672520170859	0.880933117583603	H3K9ac	HM	15.2712774055373
0.697516215788641	0.882281553398058	H3K9ac	HM	15.1835816529022
0.698544534092707	0.883225458468177	H3K9ac	HM	15.094510620733
0.699493750988768	0.884304207119741	H3K9ac	HM	15.0292529873437
0.700442967884828	0.885382955771305	H3K9ac	HM	14.9755551359845
0.701154880556874	0.886866235167206	H3K9ac	HM	14.9169261021516
0.701945894636925	0.888214670981661	H3K9ac	HM	14.8276072718682
0.70281601012498	0.889428263214671	H3K9ac	HM	14.7170273633816
0.703448821389021	0.891046386192017	H3K9ac	HM	14.6327512247232
0.704318936877076	0.892259978425027	H3K9ac	HM	14.5706777971022
0.705030849549122	0.893743257820928	H3K9ac	HM	14.4980357799081
0.706217370669198	0.894417475728155	H3K9ac	HM	14.4105382657645
0.707008384749249	0.895765911542611	H3K9ac	HM	14.3205503805725
0.708115804461319	0.896574973031284	H3K9ac	HM	14.229682812075
0.70906502135738	0.897653721682848	H3K9ac	HM	14.1569912352581
0.709856035437431	0.899002157497303	H3K9ac	HM	14.0885122263835
0.710726150925487	0.900215749730313	H3K9ac	HM	13.9768543960999
0.711675367821547	0.901294498381877	H3K9ac	HM	13.8588281542799
0.712782787533618	0.90210355987055	H3K9ac	HM	13.7670561226653
0.714127511469704	0.902508090614887	H3K9ac	HM	13.6968920866138
0.71515582977377	0.903451995685005	H3K9ac	HM	13.5994578680885
0.716184148077836	0.904395900755124	H3K9ac	HM	13.5268034609887
0.716975162157886	0.905744336569579	H3K9ac	HM	13.4804652136229
0.718082581869957	0.906553398058252	H3K9ac	HM	13.4036973578265
0.719031798766018	0.907632146709817	H3K9ac	HM	13.3508172402444
0.720060117070084	0.908576051779935	H3K9ac	HM	13.2598753323125
0.72124663819016	0.909250269687163	H3K9ac	HM	13.1772594410197
0.722195855086221	0.910329018338727	H3K9ac	HM	13.0947426689725
0.723303274798291	0.9111380798274	H3K9ac	HM	12.9923772679735
0.724173390286347	0.91235167206041	H3K9ac	HM	12.9525685009184
0.725201708590413	0.913295577130529	H3K9ac	HM	12.8832965380782
0.726309128302484	0.914104638619202	H3K9ac	HM	12.7882659612611
0.727179243790539	0.915318230852211	H3K9ac	HM	12.7263288226029
0.728365764910615	0.915992448759439	H3K9ac	HM	12.639748161482
0.729710488846702	0.916396979503776	H3K9ac	HM	12.5785420272608
0.730817908558772	0.917206040992449	H3K9ac	HM	12.5297629684696
0.731925328270843	0.918015102481122	H3K9ac	HM	12.4307180622016
0.733270052206929	0.918419633225458	H3K9ac	HM	12.3480278314745
0.734456573327005	0.919093851132686	H3K9ac	HM	12.2547814010801
0.735563993039076	0.919902912621359	H3K9ac	HM	12.1728717344129
0.736829615567157	0.920442286947141	H3K9ac	HM	12.1300522202695
0.737857933871223	0.92138619201726	H3K9ac	HM	12.0598634044066
0.738807150767284	0.922464940668824	H3K9ac	HM	11.9664435153322
0.739756367663344	0.923543689320388	H3K9ac	HM	11.9185193600351
0.74094288878342	0.924217907227616	H3K9ac	HM	11.8351105147767
0.741654801455466	0.925701186623517	H3K9ac	HM	11.7690847072332
0.742524916943522	0.926914778856526	H3K9ac	HM	11.6970869651363
0.743553235247588	0.927858683926645	H3K9ac	HM	11.6220041365168
0.744502452143648	0.928937432578209	H3K9ac	HM	11.5649486207094
0.745293466223699	0.930285868392664	H3K9ac	HM	11.5320410311363
0.74624268311976	0.931364617044229	H3K9ac	HM	11.4625708298047
0.747508305647841	0.931903991370011	H3K9ac	HM	11.3973131964155
0.748378421135896	0.933117583603021	H3K9ac	HM	11.3313245585892
0.749485840847967	0.933926645091694	H3K9ac	HM	11.2642827787773
0.750593260560038	0.934735706580367	H3K9ac	HM	11.2031757638019
0.751858883088119	0.935275080906149	H3K9ac	HM	11.1264574676283
0.75296630280019	0.936084142394822	H3K9ac	HM	11.0677417044554
0.754073722512261	0.936893203883495	H3K9ac	HM	10.9818672679601
0.755497547856352	0.937162891046386	H3K9ac	HM	10.8985079823245
0.756604967568423	0.937971952535059	H3K9ac	HM	10.8397550494345
0.757395981648473	0.939320388349515	H3K9ac	HM	10.7942717055629
0.758740705584559	0.939724919093851	H3K9ac	HM	10.7332142502103
0.75968992248062	0.940803667745415	H3K9ac	HM	10.6737427027889
0.760718240784686	0.941747572815534	H3K9ac	HM	10.596132333404
0.761825660496757	0.942556634304207	H3K9ac	HM	10.5448629035645
0.762933080208828	0.94336569579288	H3K9ac	HM	10.490446437674
0.764198702736909	0.943905070118662	H3K9ac	HM	10.4126626096091
0.765622528081	0.944174757281553	H3K9ac	HM	10.3168762485436
0.766809049201076	0.944848975188781	H3K9ac	HM	10.2211146672895
0.767679164689131	0.946062567421791	H3K9ac	HM	10.1409767571392
0.769102990033223	0.946332254584682	H3K9ac	HM	10.0666497127682
0.770289511153299	0.947006472491909	H3K9ac	HM	9.95843627627275
0.771159626641354	0.948220064724919	H3K9ac	HM	9.87249989024888
0.772425249169435	0.948759439050701	H3K9ac	HM	9.78175622080846
0.773769973105521	0.949163969795038	H3K9ac	HM	9.71145589579412
0.775114697041607	0.949568500539374	H3K9ac	HM	9.66612123079104
0.776380319569688	0.950107874865157	H3K9ac	HM	9.59912901060202
0.777804144913779	0.950377562028048	H3K9ac	HM	9.53711753250954
0.778990666033855	0.951051779935275	H3K9ac	HM	9.46282765785569
0.780098085745926	0.951860841423948	H3K9ac	HM	9.37529297399487
0.781521911090017	0.952130528586839	H3K9ac	HM	9.32496517698955
0.782629330802088	0.952939590075512	H3K9ac	HM	9.25553214537511
0.783894953330169	0.953478964401295	H3K9ac	HM	9.18935765896313
0.78531877867426	0.953748651564186	H3K9ac	HM	9.08702942768125
0.786505299794336	0.954422869471413	H3K9ac	HM	9.01926903333803
0.787612719506407	0.955231930960086	H3K9ac	HM	8.9598222657281
0.789036544850498	0.955501618122977	H3K9ac	HM	8.90856522579431
0.790223065970574	0.956175836030205	H3K9ac	HM	8.84988663233857
0.791330485682645	0.956984897518878	H3K9ac	HM	8.79129476822281
0.792517006802721	0.957659115426106	H3K9ac	HM	8.7169429440404
0.793703527922797	0.958333333333333	H3K9ac	HM	8.63928301503267
0.795127353266888	0.958603020496224	H3K9ac	HM	8.53937081536478
0.796392975794969	0.959142394822006	H3K9ac	HM	8.43362297010617
0.79734219269103	0.960221143473571	H3K9ac	HM	8.35189915202465
0.798528713811106	0.960895361380798	H3K9ac	HM	8.27840223133642
0.799715234931182	0.961569579288026	H3K9ac	HM	8.21890590410363
0.800901756051258	0.962243797195254	H3K9ac	HM	8.16929672162965
0.802404682803354	0.962378640776699	H3K9ac	HM	8.1164289939532
0.803828508147445	0.96264832793959	H3K9ac	HM	8.05130764952681
0.804935927859516	0.963457389428263	H3K9ac	HM	7.99002717587138
0.806280651795602	0.9638619201726	H3K9ac	HM	7.89839143321963
0.807546274323683	0.964401294498382	H3K9ac	HM	7.83153550199345
0.808811896851764	0.964940668824164	H3K9ac	HM	7.74490528124967
0.81031482360386	0.96507551240561	H3K9ac	HM	7.65885738607438
0.811580446131941	0.965614886731392	H3K9ac	HM	7.60766229566916
0.812766967252017	0.966289104638619	H3K9ac	HM	7.49610358463126
0.814190792596108	0.96655879180151	H3K9ac	HM	7.43425317531304
0.815456415124189	0.967098166127292	H3K9ac	HM	7.34829200947775
0.81688024046828	0.967367853290183	H3K9ac	HM	7.27392779538962
0.818224964404367	0.96777238403452	H3K9ac	HM	7.23924844929954
0.819648789748458	0.968042071197411	H3K9ac	HM	7.17235534835622
0.820914412276539	0.968581445523193	H3K9ac	HM	7.118744226337
0.822259136212625	0.96898597626753	H3K9ac	HM	7.04352510875469
0.823445657332701	0.969660194174757	H3K9ac	HM	6.99645585695183
0.824790381268787	0.970064724919094	H3K9ac	HM	6.92043139549819
0.825976902388863	0.970738942826321	H3K9ac	HM	6.85263383143784
0.827479829140959	0.970873786407767	H3K9ac	HM	6.77916169056103
0.82890365448505	0.971143473570658	H3K9ac	HM	6.69325008434858
0.830248378421136	0.971548004314995	H3K9ac	HM	6.6437400211203
0.831751305173232	0.97168284789644	H3K9ac	HM	6.56687304607819
0.833333333333333	0.97168284789644	H3K9ac	HM	6.51811876709839
0.834678057269419	0.972087378640777	H3K9ac	HM	6.46940165783572
0.83578547698149	0.97289644012945	H3K9ac	HM	6.40912476654303
0.837209302325582	0.973166127292341	H3K9ac	HM	6.34805492128472
0.838633127669673	0.973435814455232	H3K9ac	HM	6.28109987081284
0.839740547381743	0.974244875943905	H3K9ac	HM	6.23725199449529
0.841006169909824	0.974784250269687	H3K9ac	HM	6.18445860625312
0.84235089384591	0.975188781014024	H3K9ac	HM	6.09199273991862
0.843537414965986	0.975862998921251	H3K9ac	HM	6.03320263731146
0.844961240310077	0.976132686084142	H3K9ac	HM	5.97627102056122
0.846068660022148	0.976941747572815	H3K9ac	HM	5.92165631617927
0.847334282550229	0.977481121898598	H3K9ac	HM	5.8242840471825
0.84859990507831	0.97802049622438	H3K9ac	HM	5.72692416809145
0.850102831830407	0.978155339805825	H3K9ac	HM	5.65824692072549
0.851526657174498	0.978425026968716	H3K9ac	HM	5.61133873769689
0.853029583926594	0.978559870550162	H3K9ac	HM	5.56068880314303
0.854295206454675	0.979099244875944	H3K9ac	HM	5.50126681534452
0.855798133206771	0.979234088457389	H3K9ac	HM	5.41881199282594
0.857142857142857	0.979638619201726	H3K9ac	HM	5.33944225682985
0.858645783894953	0.979773462783172	H3K9ac	HM	5.24776934446096
0.86014871064705	0.979908306364617	H3K9ac	HM	5.18746767335684
0.861651637399146	0.980043149946063	H3K9ac	HM	5.12063652194209
0.863075462743237	0.980312837108954	H3K9ac	HM	5.06363056575757
0.864578389495333	0.980447680690399	H3K9ac	HM	4.98582195788129
0.866081316247429	0.980582524271845	H3K9ac	HM	4.92485123186868
0.867584242999526	0.98071736785329	H3K9ac	HM	4.87359419193489
0.869087169751622	0.980852211434736	H3K9ac	HM	4.80421071994331
0.870431893687708	0.981256742179072	H3K9ac	HM	4.74475156242766
0.871618414807784	0.9819309600863	H3K9ac	HM	4.6728777193878
0.873042240151875	0.982200647249191	H3K9ac	HM	4.63485309875527
0.874386964087961	0.982605177993528	H3K9ac	HM	4.57706657851084
0.875968992248062	0.982605177993528	H3K9ac	HM	4.5019094104571
0.877234614776143	0.98314455231931	H3K9ac	HM	4.43832441433909
0.878658440120234	0.983414239482201	H3K9ac	HM	4.37056401999588
0.88016136687233	0.983549083063646	H3K9ac	HM	4.31769629231943
0.881664293624427	0.983683926645092	H3K9ac	HM	4.24747030673937
0.883167220376523	0.983818770226537	H3K9ac	HM	4.1938096250973
0.884670147128619	0.983953613807983	H3K9ac	HM	4.11037600002742
0.886173073880715	0.984088457389428	H3K9ac	HM	4.0822509140594
0.887755102040816	0.984088457389428	H3K9ac	HM	4.0112071947023
0.889337130200918	0.984088457389428	H3K9ac	HM	3.95426318804634
0.890681854137004	0.984492988133765	H3K9ac	HM	3.90215124461838
0.8921847808891	0.98462783171521	H3K9ac	HM	3.83114469497841
0.893687707641196	0.984762675296656	H3K9ac	HM	3.77584854578226
0.895269735801297	0.984762675296656	H3K9ac	HM	3.72640043208254
0.896535358329378	0.985302049622438	H3K9ac	HM	3.67677885970284
0.897721879449454	0.985976267529666	H3K9ac	HM	3.6279874110059
0.899303907609555	0.985976267529666	H3K9ac	HM	3.56766096009035
0.900806834361652	0.986111111111111	H3K9ac	HM	3.53124702720048
0.902151558297738	0.986515641855448	H3K9ac	HM	3.48423972492618
0.903496282233824	0.986920172599784	H3K9ac	HM	3.41479430340603
0.905078310393925	0.986920172599784	H3K9ac	HM	3.37602628843073
0.906581237146021	0.98705501618123	H3K9ac	HM	3.3140643699611
0.907925961082107	0.987459546925566	H3K9ac	HM	3.23883286247307
0.909428887834203	0.987594390507012	H3K9ac	HM	3.17864270052037
0.9109318145863	0.987729234088457	H3K9ac	HM	3.13898261233375
0.912355639930391	0.987998921251348	H3K9ac	HM	3.11592499780226
0.913700363866477	0.988403451995685	H3K9ac	HM	3.07285768554462
0.914965986394558	0.988942826321467	H3K9ac	HM	3.02995144206125
0.916310710330644	0.989347357065804	H3K9ac	HM	2.98687173989791
0.91781363708274	0.989482200647249	H3K9ac	HM	2.93001446258194
0.919316563834836	0.989617044228695	H3K9ac	HM	2.87544931782284
0.920819490586933	0.98975188781014	H3K9ac	HM	2.83246873490519
0.922322417339029	0.989886731391586	H3K9ac	HM	2.77802748920322
0.92374624268312	0.990156418554477	H3K9ac	HM	2.72354907378411
0.925170068027211	0.990426105717368	H3K9ac	HM	2.69791435886436
0.926593893371302	0.990695792880259	H3K9ac	HM	2.65488421632387
0.928175921531403	0.990695792880259	H3K9ac	HM	2.61781361843122
0.929599746875494	0.99096548004315	H3K9ac	HM	2.54678228897983
0.931102673627591	0.991100323624595	H3K9ac	HM	2.49629342320023
0.932605600379687	0.991235167206041	H3K9ac	HM	2.44094771438123
0.933871222907768	0.991774541531823	H3K9ac	HM	2.3807327726171
0.935295048251859	0.992044228694714	H3K9ac	HM	2.3352742085569
0.936797975003955	0.99217907227616	H3K9ac	HM	2.27494775764135
0.938142698940041	0.992583603020496	H3K9ac	HM	2.24195343872821
0.939724727100142	0.992583603020496	H3K9ac	HM	2.2129610593603
0.941227653852239	0.992718446601942	H3K9ac	HM	2.16103496451802
0.94280968201234	0.992718446601942	H3K9ac	HM	2.11545250140069
0.944312608764436	0.992853290183387	H3K9ac	HM	2.06191571881575
0.945736434108527	0.993122977346278	H3K9ac	HM	2.01809262230963
0.947160259452618	0.993392664509169	H3K9ac	HM	1.96614174765593
0.948663186204714	0.993527508090615	H3K9ac	HM	1.92396650860962
0.950166112956811	0.99366235167206	H3K9ac	HM	1.88338956740025
0.951589938300902	0.993932038834951	H3K9ac	HM	1.83467245813758
0.953092865052998	0.994066882416397	H3K9ac	HM	1.75127600278484
0.954595791805094	0.994201725997842	H3K9ac	HM	1.70834497949004
0.956177819965195	0.994201725997842	H3K9ac	HM	1.66205629174708
0.957759848125297	0.994201725997842	H3K9ac	HM	1.62665833112566
0.959104572061383	0.994606256742179	H3K9ac	HM	1.58205467055964
0.960607498813479	0.994741100323625	H3K9ac	HM	1.5240575219181
0.962110425565575	0.99487594390507	H3K9ac	HM	1.47040923018174
0.963534250909666	0.995145631067961	H3K9ac	HM	1.43160404548931
0.965037177661762	0.995280474649407	H3K9ac	HM	1.4068861835923
0.966619205821864	0.995280474649407	H3K9ac	HM	1.35146613533902
0.96812213257396	0.995415318230852	H3K9ac	HM	1.31693546811749
0.969545957918051	0.995685005393743	H3K9ac	HM	1.27628418747385
0.971048884670147	0.995819848975189	H3K9ac	HM	1.22684846367984
0.972551811422243	0.995954692556634	H3K9ac	HM	1.17972965225413
0.973975636766334	0.996224379719525	H3K9ac	HM	1.09793149473833
0.97532036070242	0.996628910463862	H3K9ac	HM	1.05495091182068
0.976902388862522	0.996628910463862	H3K9ac	HM	1.02768072934684
0.978247112798608	0.997033441208199	H3K9ac	HM	0.981429211321023
0.979829140958709	0.997033441208199	H3K9ac	HM	0.917881384920155
0.981332067710805	0.997168284789644	H3K9ac	HM	0.873252944542708
0.982676791646891	0.997572815533981	H3K9ac	HM	0.812170709378684
0.984179718398988	0.997707659115426	H3K9ac	HM	0.773328354969108
0.985761746559089	0.997707659115426	H3K9ac	HM	0.718887109267136
0.98718557190318	0.997977346278317	H3K9ac	HM	0.656776511928951
0.988767600063281	0.997977346278317	H3K9ac	HM	0.579141362732649
[truncated: 30,097 more rows]
