# Supplementary material for: Cell-type-specific genomics reveals histone modification dynamics in mammalian meiosis
Source: Nat Commun. 2019 Aug 23;10:3821. doi: 10.1038/s41467-019-11820-7 (PMC6707301; doi:10.1038/s41467-019-11820-7)
Supplement: Supplementary file 4 — Source Data [file 41467_2019_11820_MOESM4_ESM.zip › Source Data/figure4e.tab]

type	variable	value	lbl	pc
H3K9ac	PC1	9	9	1
H3K4me2	PC1	10	10	1
H3K4me1	PC1		ns	1
H3K27ac	PC1	13	13	1
H4ac5	PC1	13	13	1
H4K20me3	PC1		ns	1
H4K12ac	PC1	13	13	1
H4K8ac	PC1	13	13	1
H3K79me1	PC1		ns	1
H3K27me3	PC1		ns	1
H3K79me3	PC1		ns	1
H3K4ac	PC1	7	7	1
H3K27me1	PC1		ns	1
H3K9me3	PC1		ns	1
H3K9me2	PC1		ns	1
H3K9ac	PC2		ns	2
H3K4me2	PC2		ns	2
H3K4me1	PC2		ns	2
H3K27ac	PC2		ns	2
H4ac5	PC2		ns	2
H4K20me3	PC2	18	18	2
H4K12ac	PC2		ns	2
H4K8ac	PC2		ns	2
H3K79me1	PC2	20	20	2
H3K27me3	PC2		ns	2
H3K79me3	PC2	24	24	2
H3K4ac	PC2	7	7	2
H3K27me1	PC2		ns	2
H3K9me3	PC2	8	8	2
H3K9me2	PC2	10	10	2
H3K9ac	PC3		ns	3
H3K4me2	PC3		ns	3
H3K4me1	PC3	70	70	3
H3K27ac	PC3		ns	3
H4ac5	PC3		ns	3
H4K20me3	PC3		ns	3
H4K12ac	PC3		ns	3
H4K8ac	PC3		ns	3
H3K79me1	PC3		ns	3
H3K27me3	PC3	12	12	3
H3K79me3	PC3		ns	3
H3K4ac	PC3		ns	3
H3K27me1	PC3		ns	3
H3K9me3	PC3		ns	3
H3K9me2	PC3		ns	3
H3K9ac	PC4		ns	4
H3K4me2	PC4		ns	4
H3K4me1	PC4	9	9	4
H3K27ac	PC4		ns	4
H4ac5	PC4		ns	4
H4K20me3	PC4		ns	4
H4K12ac	PC4		ns	4
H4K8ac	PC4		ns	4
H3K79me1	PC4		ns	4
H3K27me3	PC4	57	57	4
H3K79me3	PC4		ns	4
H3K4ac	PC4	7	7	4
H3K27me1	PC4	20	20	4
H3K9me3	PC4		ns	4
H3K9me2	PC4		ns	4
H3K9ac	PC5	9	9	5
H3K4me2	PC5		ns	5
H3K4me1	PC5		ns	5
H3K27ac	PC5		ns	5
H4ac5	PC5		ns	5
H4K20me3	PC5		ns	5
H4K12ac	PC5		ns	5
H4K8ac	PC5		ns	5
H3K79me1	PC5		ns	5
H3K27me3	PC5	8	8	5
H3K79me3	PC5		ns	5
H3K4ac	PC5		ns	5
H3K27me1	PC5		ns	5
H3K9me3	PC5	21	21	5
H3K9me2	PC5	23	23	5
H3K9ac	PC6		ns	6
H3K4me2	PC6		ns	6
H3K4me1	PC6		ns	6
H3K27ac	PC6		ns	6
H4ac5	PC6		ns	6
H4K20me3	PC6		ns	6
H4K12ac	PC6		ns	6
H4K8ac	PC6		ns	6
H3K79me1	PC6		ns	6
H3K27me3	PC6		ns	6
H3K79me3	PC6		ns	6
H3K4ac	PC6	8	8	6
H3K27me1	PC6	12	12	6
H3K9me3	PC6	15	15	6
H3K9me2	PC6	48	48	6
H3K9ac	PC7	11	11	7
H3K4me2	PC7	11	11	7
H3K4me1	PC7		ns	7
H3K27ac	PC7		ns	7
H4ac5	PC7		ns	7
H4K20me3	PC7		ns	7
H4K12ac	PC7		ns	7
H4K8ac	PC7		ns	7
H3K79me1	PC7		ns	7
H3K27me3	PC7	11	11	7
H3K79me3	PC7		ns	7
H3K4ac	PC7	11	11	7
H3K27me1	PC7		ns	7
H3K9me3	PC7	32	32	7
H3K9me2	PC7	9	9	7
H3K9ac	PC8		ns	8
H3K4me2	PC8	12	12	8
H3K4me1	PC8	9	9	8
H3K27ac	PC8		ns	8
H4ac5	PC8		ns	8
H4K20me3	PC8		ns	8
H4K12ac	PC8		ns	8
H4K8ac	PC8		ns	8
H3K79me1	PC8		ns	8
H3K27me3	PC8		ns	8
H3K79me3	PC8		ns	8
H3K4ac	PC8	11	11	8
H3K27me1	PC8	48	48	8
H3K9me3	PC8	7	7	8
H3K9me2	PC8		ns	8
H3K9ac	PC9	40	40	9
H3K4me2	PC9		ns	9
H3K4me1	PC9		ns	9
H3K27ac	PC9		ns	9
H4ac5	PC9		ns	9
H4K20me3	PC9		ns	9
H4K12ac	PC9		ns	9
H4K8ac	PC9		ns	9
H3K79me1	PC9	8	8	9
H3K27me3	PC9		ns	9
H3K79me3	PC9	9	9	9
H3K4ac	PC9	27	27	9
H3K27me1	PC9		ns	9
H3K9me3	PC9		ns	9
H3K9me2	PC9		ns	9
H3K9ac	PC10	10	10	10
H3K4me2	PC10		ns	10
H3K4me1	PC10		ns	10
H3K27ac	PC10		ns	10
H4ac5	PC10		ns	10
H4K20me3	PC10	9	9	10
H4K12ac	PC10		ns	10
H4K8ac	PC10		ns	10
H3K79me1	PC10	12	12	10
H3K27me3	PC10		ns	10
H3K79me3	PC10	58	58	10
H3K4ac	PC10		ns	10
H3K27me1	PC10		ns	10
H3K9me3	PC10		ns	10
H3K9me2	PC10		ns	10
H3K9ac	PC11		ns	11
H3K4me2	PC11	13	13	11
H3K4me1	PC11		ns	11
H3K27ac	PC11		ns	11
H4ac5	PC11		ns	11
H4K20me3	PC11	32	32	11
H4K12ac	PC11		ns	11
H4K8ac	PC11		ns	11
H3K79me1	PC11	41	41	11
H3K27me3	PC11		ns	11
H3K79me3	PC11		ns	11
H3K4ac	PC11		ns	11
H3K27me1	PC11		ns	11
H3K9me3	PC11		ns	11
H3K9me2	PC11		ns	11
H3K9ac	PC12	8	8	12
H3K4me2	PC12	37	37	12
H3K4me1	PC12		ns	12
H3K27ac	PC12		ns	12
H4ac5	PC12		ns	12
H4K20me3	PC12	22	22	12
H4K12ac	PC12		ns	12
H4K8ac	PC12		ns	12
H3K79me1	PC12		ns	12
H3K27me3	PC12		ns	12
H3K79me3	PC12		ns	12
H3K4ac	PC12	9	9	12
H3K27me1	PC12		ns	12
H3K9me3	PC12		ns	12
H3K9me2	PC12		ns	12
H3K9ac	PC13		ns	13
H3K4me2	PC13		ns	13
H3K4me1	PC13		ns	13
H3K27ac	PC13	68	68	13
H4ac5	PC13		ns	13
H4K20me3	PC13		ns	13
H4K12ac	PC13	8	8	13
H4K8ac	PC13	21	21	13
H3K79me1	PC13		ns	13
H3K27me3	PC13		ns	13
H3K79me3	PC13		ns	13
H3K4ac	PC13		ns	13
H3K27me1	PC13		ns	13
H3K9me3	PC13		ns	13
H3K9me2	PC13		ns	13
H3K9ac	PC14		ns	14
H3K4me2	PC14		ns	14
H3K4me1	PC14		ns	14
H3K27ac	PC14		ns	14
H4ac5	PC14		ns	14
H4K20me3	PC14		ns	14
H4K12ac	PC14	62	62	14
H4K8ac	PC14	32	32	14
H3K79me1	PC14		ns	14
H3K27me3	PC14		ns	14
H3K79me3	PC14		ns	14
H3K4ac	PC14		ns	14
H3K27me1	PC14		ns	14
H3K9me3	PC14		ns	14
H3K9me2	PC14		ns	14
H3K9ac	PC15		ns	15
H3K4me2	PC15		ns	15
H3K4me1	PC15		ns	15
H3K27ac	PC15		ns	15
H4ac5	PC15	69	69	15
H4K20me3	PC15		ns	15
H4K12ac	PC15		ns	15
H4K8ac	PC15	23	23	15
H3K79me1	PC15		ns	15
H3K27me3	PC15		ns	15
H3K79me3	PC15		ns	15
H3K4ac	PC15		ns	15
H3K27me1	PC15		ns	15
H3K9me3	PC15		ns	15
H3K9me2	PC15		ns	15
