# Supplementary material for: Cell-type-specific genomics reveals histone modification dynamics in mammalian meiosis
Source: Nat Commun. 2019 Aug 23;10:3821. doi: 10.1038/s41467-019-11820-7 (PMC6707301; doi:10.1038/s41467-019-11820-7)
Supplement: Supplementary file 4 — Source Data [file 41467_2019_11820_MOESM4_ESM.zip › Source Data/figureS10a_ccData.tab]

H3K4me3	H3K9ac	H3K4me2	H3K4me1	H3K36me3	H3K27ac	H4ac5	strength
1722.208	2942.088	184.32	8.604	262.516	86.888	96.268	515.687
388.906	860.816	100.742	21.453	91.887	30.916	43.201	136.529
253.762	527.822	94.842	65.47	77.736	35.422	50.2	226.953
223.315	521.555	76.363	58.336	44.955	34.955	62.133	80.232
315.738	352.418	62.52	43.251	82.719	38.218	61.598	100.785
355.439	234.149	55.94	64.103	62.09	67.249	97.528	25.262
359.057	760.817	56.64	5.441	75.04	45.417	89.195	220.611
161.484	889.954	195.581	143.536	59.126	89.654	178.735	91.072
306.778	220.948	47.38	40.506	33.43	30.648	54.731	44.986
700.416	2491.016	237.402	85.062	235.394	64.016	121.004	555.355
340.568	388.018	135.301	153.051	346.547	45.518	71.997	37.989
80.419	296.019	129.404	46.065	57.394	18.019	127.001	33.625
603.827	2122.757	161.022	34.941	147.468	84.057	72.934	624.63
277.372	258.212	36.76	16.628	59.36	13.612	98.796	74.723
724.531	1687.491	176.442	145.797	218.838	42.091	56.861	447.909
401.146	653.156	91.14	60.13	72.79	22.256	25.531	226.276
58.713	147.013	40.2	25.033	2.7	30.013	52.997	58.007
635.249	1750.619	168.18	91.859	98.228	38.319	57.4	380.857
378.331	252.681	50.9	46.371	88.65	6.181	16.664	97.206
788.102	1178.622	173.281	39.875	157.075	13.822	33.402	505.78
705.785	1969.225	155.162	23.686	147.755	33.625	15.803	392.545
151.29	115.15	60.04	20.114	52.94	12.75	19.532	42.211
198.313	301.553	46.361	46.334	57.955	6.953	24.135	66.592
228.421	238.021	53.4	29.062	31.399	12.021	71.999	61.276
318.013	674.283	87.78	77.183	90.328	52.983	65.066	131.829
152.59	1222.42	111.621	117.268	120.564	43.72	53.601	187.914
245.117	594.747	69.82	42.912	68.767	50.047	30.934	190.052
521.039	990.689	98.102	65.403	89.346	37.189	41.666	387.409
628.574	2328.294	159.08	56.225	259.877	55.494	123.07	916.559
193.501	225.081	38.121	43.577	232.816	21.881	35.265	54.837
280.996	722.156	110.243	83.149	325.631	22.756	68.536	122.304
270.631	364.951	76.481	78.52	221.279	40.151	67.733	64.32
657.461	1080.551	159.26	116.318	156.109	27.451	73.132	454.008
208.607	244.547	55.16	67.303	80.26	39.947	69.131	71.806
368.274	968.024	128.5	27.076	111.248	6.524	48.001	199.789
509.078	1809.218	185.96	79.654	182.06	82.618	166.8	290.166
159.563	45.013	9.3	12.045	5.548	9.513	48.002	67.484
825.291	1159.151	137.04	86.115	153.94	65.751	74.531	416.013
355.604	255.544	44.16	37.301	70.259	38.944	25.134	66.626
1163.697	2475.887	180.66	90.996	214.007	72.787	141.466	386.507
197.842	201.882	24.56	23.98	43.158	50.282	48.466	47.232
755.206	2393.086	193.32	96.601	227.517	47.886	148.27	536.868
394.719	644.289	133.982	43.214	300.023	32.989	58.07	152.971
215.655	536.355	108.802	114.739	276.296	16.355	68.335	40.206
220.442	482.422	114.723	72.28	283.414	32.222	31.604	164.014
325.697	244.887	57.663	82.997	34.006	13.787	33.466	42.543
1750.166	1695.556	222.46	105.349	406.803	31.456	38.137	369.975
716.079	528.219	89.96	71.655	133.06	5.619	57.799	166.699
154.483	394.953	60.58	34.533	103.128	46.653	78.736	70.531
717.038	818.688	115.101	49.4	109.348	29.188	1.667	105.754
279.549	505.888	66.763	1.01	92.855	0.288	3.469	175.91
260.394	264.614	28.08	21.842	35.38	8.814	21.4	25.364
698.462	1168.552	111.26	70.319	192.109	46.452	92.131	295.811
1465.824	3421.754	189.022	107.944	301.462	90.054	125.937	665.675
252.738	179.418	43.52	45.25	57.72	22.218	20.598	26.379
838.442	2563.422	212.721	42.277	204.417	55.222	82.604	601.239
870.866	774.286	164.882	61.199	212.175	34.486	147.068	505.278
1710.761	4857.821	258.84	117.469	427.736	93.421	146.201	738.579
328.674	416.484	82.34	91.778	113.99	33.584	60.863	86.567
809.631	2495.951	218.48	66.52	331.279	117.151	121.733	415.635
317.466	271.556	41.26	29.323	47.109	37.456	44.127	22.268
235.061	226.091	43.421	39.617	30.366	30.391	30.27	26.792
188.103	632.623	74.28	52.878	87.073	79.823	124.401	146.981
396.314	521.554	89.362	61.334	94.956	13.954	1.134	19.34
840.484	1177.954	124.581	50.536	192.126	4.654	65.735	441.843
1048.402	2480.892	219.861	122.026	305.702	66.792	34.471	414.76
128.377	134.487	55.543	46.806	109.685	0.587	20.87	22.41
566.356	502.086	64.222	52.59	106.668	13.386	17.265	67.916
614.121	628.751	100.82	85.913	122.77	20.051	33.93	228.938
369.502	186.082	62.12	50.575	73.819	25.882	52.264	19.951
781.092	371.342	72.5	97.692	139.75	4.842	10.333	54.656
1342.158	923.278	60.68	102.167	261.479	30.478	56.066	239.315
934.889	1255.689	118.201	60.418	204.191	26.689	32.671	194.416
260.907	81.817	35.74	62.452	66.889	2.917	2.2	34.421
862.933	1480.223	133.06	74.673	293.906	40.123	45.8	390.272
309.42	828.02	134.4	61.061	109.399	15.02	22	166.18
315.061	1007.091	164.422	153.617	226.366	56.391	53.27	133.266
295.422	266.022	62.4	65.063	81.399	0.022	54.998	80.689
331.826	547.756	77.023	55.945	85.463	26.056	54.935	177.604
862.206	2075.086	237.32	59.602	279.516	23.886	52.27	288.909
153.87	282.29	39.88	47.199	63.179	25.49	33.064	42.332
1221.971	2015.751	214.923	74.927	206.616	36.551	48.935	607.077
649.485	1278.955	165.583	87.538	122.125	68.655	113.734	392.694
924.249	2726.619	204.181	103.86	131.227	60.319	87.4	545.801
503.543	414.613	59.98	67.831	81.53	46.313	56.396	111.173
143.378	698.488	77.543	65.805	109.687	12.588	122.869	177.812
157.867	339.287	85.88	91.197	44.178	51.487	99.067	42.231
263.711	587.011	75.2	136.031	66.7	56.011	168.999	54.218
243.525	448.485	73.44	119.791	117.838	26.085	17.867	105.363
555.272	1744.022	118.5	58.075	74.247	65.522	57.003	400.519
864.723	3765.562	262.771	60.396	275.343	95.962	165.145	489.763
354.436	214.146	27.94	63.1	22.09	65.246	98.531	43.61
286.268	526.018	78.502	98.073	221.245	52.518	33.007	106.566
885.379	2985.489	201.54	121.804	282.689	47.589	85.868	692.682
773.613	1746.823	163.944	96.483	285.584	52.923	105.204	264.346
440.14	538.15	140.14	84.128	122.786	35.25	71.537	58.322
1467.504	4327.354	252.902	82.751	368.143	137.854	148.341	809.914
90.227	229.217	22.862	48.645	61.208	42.117	126.796	48.614
861.125	2018.025	121.602	44.092	195.093	7.025	40.005	486.737
1201.762	1241.822	162.843	93.472	228.734	49.422	53.2	406.42
889.999	2752.159	345.24	140.145	161.638	133.759	234.533	248.353
222.481	272.951	57.581	49.531	30.128	26.651	33.738	35.514
98.337	602.957	104.681	112.552	262.973	2.157	30.737	131.603
1051.76	1377.82	166.84	79.466	334.738	27.42	38.202	246.399
445.761	867.821	136.84	84.469	344.736	27.421	45.201	168.896
511.273	677.023	133.502	173.076	222.247	32.523	57.002	114.405
318.763	1089.823	134.84	135.47	318.737	97.423	141.199	92.586
284.333	144.683	26.9	58.373	2.65	48.183	79.662	107.572
362.416	1270.016	105.4	80.058	125.398	87.016	97.004	223.179
1832.29	3468.15	276.04	201.114	463.94	110.75	173.532	55.647
1827.235	5607.765	277.429	124.007	493.85	50.065	2.946	933.553
916.935	4360.495	310.846	83.849	520.23	126.095	75.877	501.477
539.526	460.486	71.44	34.79	177.84	31.086	34.866	113.283
903.188	2926.958	346.783	129.564	484.822	81.658	120.741	440.209
130.077	163.217	82.961	13.655	30.058	25.617	11.801	32.525
530.719	786.289	93.981	8.212	58.025	12.989	65.07	29.912
377.761	854.821	110.84	43.467	59.738	54.421	47.201	44.988
1003.735	2516.415	236.52	134.248	239.719	72.215	119.601	315.146
490.525	1423.485	187.441	33.792	109.837	8.085	95.867	159.579
285.462	884.552	103.26	66.319	57.109	51.452	78.131	120.874
887.631	1690.951	154.481	136.522	185.277	22.151	81.733	384.991
1237.01	2012.28	231.78	170.178	175.33	82.98	166.069	326.453
1163.654	3965.354	238.801	72.737	219.297	98.354	95.336	508.71
152.74	481.42	66.52	25.252	39.72	7.22	57.596	90.417
373.444	954.423	83.724	30.28	102.416	19.223	38.602	122.837
524.394	629.614	85.08	93.842	80.38	9.814	62.4	85.209
357.165	781.555	271.46	147.345	15.806	13.455	39.138	251.666
143.758	349.818	77.84	160.464	25.738	84.418	201.204	45.612
841.271	3362.021	194.5	82.074	165.247	89.521	119.004	397.343
1353.148	5003.428	290.927	44.311	316.109	128.228	130.608	688.225
276.423	350.023	81.401	52.065	100.398	22.023	40.997	30.872
255.696	390.886	66.661	41.997	93.005	36.786	63.467	67.265
220.842	356.882	37.56	58.979	79.159	25.282	95.466	54.401
325.312	402.552	70.36	80.332	71.956	9.952	17.136	105.215
362.016	309.286	43.78	42.184	80.33	18.986	17.063	70.699
2233.613	5583.823	324.942	117.484	529.583	138.923	161.204	506.584
531.037	789.687	127.102	104.401	99.346	26.187	41.668	123.862
1774.312	1312.552	186.361	114.334	280.954	16.952	29.136	206.075
921.102	1406.622	102.28	43.871	162.079	35.822	61.402	366.731
793.181	989.681	77	79.384	216.497	23.681	17.669	182.025
955.59	1707.42	129.621	91.266	188.566	26.72	89.601	440.522
862.567	586.017	79.301	72.051	93.546	29.517	62.998	56.276
589.995	1761.155	154.241	88.148	159.631	90.755	113.537	347.188
201.184	476.684	87.001	51.386	122.498	10.684	49.666	72.292
183.908	254.818	58.74	65.452	152.89	9.918	26.199	34.358
592.892	1463.692	117.201	46.419	186.193	34.692	3.668	220.902
251.947	242.347	41.6	45.709	56.598	25.347	25.333	19.31
1671.53	4809.759	279.227	73.972	380.16	64.059	80.941	640.088
473.437	832.147	126.94	108.101	94.09	21.247	51.53	83.2
1080.638	2770.228	197.263	110.704	347.6	70.128	55.805	232.937
1008.419	461.019	112.401	81.061	256.398	32.019	51.001	18.91
302.313	409.553	73.361	44.331	89.958	2.953	46.135	22.972
462.291	959.151	124.041	99.117	146.938	27.751	54.531	114.611
284.144	350.154	58.141	62.129	129.789	33.254	11.533	30.902
757.467	2144.827	202.044	100.499	300.432	133.427	184.205	198.834
2103.255	7463.893	331.967	206.039	554.552	220.293	249.473	902.842
744.313	1447.553	172.36	104.33	252.959	35.953	36.135	601.727
414.04	1246.69	113.101	103.405	95.345	43.19	104.665	210.183
2156.761	3129.821	177.84	110.468	428.737	68.421	85.201	462.103
346.671	150.481	25.34	73.777	174.988	6.581	34.866	35.603
991.5	1032.08	96.12	98.573	155.819	61.88	54.266	122.447
591.945	261.345	40.602	76.708	164.597	26.345	28.335	40.86
821.718	1488.288	107.981	79.211	194.025	15.988	19.071	74.382
1080.992	351.882	94.46	84.968	112.31	13.782	46.461	98.269
1230.144	1983.154	182.142	143.133	288.785	61.254	93.533	397.922
1301.014	1066.284	159.782	83.185	127.327	40.984	58.065	119.979
2174.681	3559.761	195.123	129.96	453.313	70.561	104.935	603.921
425.567	657.017	82.3	54.047	102.55	29.517	23.998	44.321
2434.338	2990.958	239.68	116.551	423.975	53.158	71.736	339.396
798.039	1217.689	153.1	78.403	264.346	12.189	1.666	180.45
406.906	816.816	88.741	79.452	110.888	39.916	92.201	205.102
555.461	582.551	77.262	47.32	207.107	2.451	37.132	60.75
271.803	391.353	30.7	37.723	71.45	17.853	57.332	33.135
704.248	2123.618	170.18	69.858	180.228	40.318	114.401	211.649
287.482	488.952	95.58	146.534	151.126	80.652	33.737	42.893
345.419	1100.019	127.4	64.063	79.396	53.019	92.001	63.41
685.063	2336.093	143.421	97.62	178.365	79.393	88.268	126.495
794.802	416.352	94.7	51.723	134.449	19.852	14.333	67.252
401.804	646.354	60.701	79.728	87.446	21.854	17.331	32.098
2131.638	2816.228	218.266	40.703	359.601	37.128	21.805	362.38
1778.04	632.69	99.102	63.402	202.348	5.19	8.665	50.495
815.273	1549.022	156.503	48.079	152.244	4.522	52.002	154.352
188.1	756.62	72.283	97.874	82.074	13.82	28.404	42.515
381.91	998.82	108.741	71.458	282.886	33.92	56.197	40.557
286.974	912.754	126.92	93.927	88.619	46.554	150.932	136.751
959.059	2624.089	167.425	82.618	271.363	9.389	67.272	201.726
2532.15	8461.43	474.927	89.318	717.104	131.23	169.606	497.155
1882.572	7628.292	354.084	75.228	560.872	161.492	219.072	1072.058
1534.402	4852.892	255.862	153.025	455.703	97.792	161.471	413.768
1447.294	4781.424	450.825	190.297	563.259	293.724	299.607	195.979
1062.084	2996.494	258.743	171.84	428.378	85.594	92.873	160.825
523.444	894.424	182.723	148.284	333.412	24.224	94.602	35.184
597.228	1137.218	121.86	96.644	105.21	101.118	185.795	75.798
418.827	1864.757	179.02	69.945	112.464	41.057	79.934	439.149
1130.655	2508.355	405.8	182.738	358.297	125.355	168.335	217.057
1868.913	3617.093	271.524	60.631	496.214	45.893	42.273	122.634
1592.102	4020.622	173.282	81.874	340.076	125.822	125.402	526.227
582.913	1890.093	175.523	156.635	299.21	20.893	42.273	51.141
228.461	455.551	53.26	27.318	30.109	7.451	17.132	85.744
572.441	1059.421	461.723	156.278	33.415	43.221	52.605	47.797
814.402	2185.891	247.865	50.024	221.704	33.791	48.471	390.437
2101.85	4453.16	354.343	81.162	301.482	69.26	48.537	401.105
1239.42	4037.02	275.4	144.062	500.398	140.02	235	268.293
2789.851	5723.161	332.345	107.161	596.484	62.261	116.536	704.337
366.04	1671.69	130.101	102.405	238.345	56.19	91.665	74.64
2846.277	6857.297	239.289	41.26	455.565	97.497	88.077	610.091
545.273	1615.023	182.501	142.075	443.248	40.523	26.002	89.287
1324.208	2987.088	181.324	44.604	254.516	60.888	115.268	546.546
1150.444	3837.424	233.722	96.281	336.415	112.224	138.602	381.599
835.654	2216.354	221.802	214.739	422.295	44.354	72.336	78.993
978.661	3489.631	281.587	89.92	358.619	27.331	60.408	129.63
708.039	1290.689	187.1	134.401	234.348	33.189	36.666	46.593
318.652	889.352	99.8	77.736	43.296	36.352	43.338	17.781
361.785	1778.225	585.16	149.685	92.756	147.625	190.803	83.388
307.356	1008.086	168.22	87.589	86.669	140.386	290.265	51.12
1524.127	5023.027	351.601	130.091	528.096	152.027	218.003	260.95
190.315	750.555	95.364	85.336	220.955	44.955	93.133	82.185
2022.865	4472.285	295.88	210.194	579.179	104.485	98.069	397.691
126.144	382.154	122.14	94.132	1.786	32.254	42.533	44.018
2577.106	7995.896	350.068	173.055	735.397	171.796	176.477	355.136
1557.485	3571.955	393.582	185.537	377.126	123.655	146.734	336.553
281.19	696.96	118.785	126.566	166.822	44.66	28.739	45.581
3340.104	13395.894	459.066	100.058	875.392	416.794	433.479	722.177
346.842	688.882	101.562	95.981	162.157	72.282	128.466	37.834
1116.865	2169.285	138.882	119.197	328.176	19.485	23.069	104.457
145.101	885.621	203.282	99.876	153.073	39.821	55.403	56.08
260.972	163.752	55.92	119.925	146.619	41.552	44.934	41.029
325.296	1250.426	169.823	124.295	192.263	23.726	9.605	68.946
327.826	634.756	172.022	125.943	84.465	124.056	123.935	34.142
118.824	303.754	62.022	25.943	39.463	4.054	17.937	38.118
348.055	638.815	81.64	86.439	119.04	23.415	54.197	91.856
263.654	593.354	83.8	24.738	94.296	21.354	41.336	108.569
535.085	2469.495	549.743	208.836	85.383	97.595	212.872	63.283
646.484	1706.954	172.58	26.533	231.129	72.654	95.735	208.535
407.566	1212.016	118.301	85.048	146.548	68.516	105.999	85.12
367.437	189.147	26.94	53.101	54.09	30.247	34.53	26.678
203.079	363.219	48.96	43.655	34.06	42.619	96.799	138.15
396.953	2543.623	178.383	42.887	132.924	37.323	46.406	571.597
908.124	2967.024	197.602	111.089	388.095	131.024	106.006	455.757
429.443	1101.423	106.72	98.278	236.417	26.223	9.603	175.992
393.224	266.214	54.861	43.643	78.207	13.114	20.799	196.259
251.778	106.948	58.38	27.509	51.427	7.648	20.731	42.051
312.461	404.551	71.26	45.32	75.107	17.451	56.132	29.376
1228.759	2100.819	136.841	68.467	199.736	29.419	13.203	412.37
893.377	2079.487	177.542	100.805	240.686	50.587	98.87	260.394
1719.188	4045.958	303.784	100.569	486.817	110.658	107.741	439.619
1616.674	2656.484	167.34	114.778	300.99	97.584	168.863	259.572
3365.742	1852.692	189.306	50.43	462.042	14.192	17.673	389.092
1400.21	1389.09	144.321	80.604	220.518	44.89	66.266	60.512
3373.76	2167.82	297.844	70.468	283.736	61.42	177.202	59.794
531.933	848.223	57.06	82.672	84.907	47.123	56.8	116.063
2705.274	3947.024	182.501	162.077	581.247	70.524	52.001	405.309
1306.056	1919.816	237.64	106.441	268.039	118.416	150.196	158.436
569.061	1126.091	115.42	81.619	376.364	17.391	10.27	42.358
3234.187	5210.957	222.784	95.567	639.818	155.657	176.742	356.224
785.933	325.223	116.063	93.675	151.904	13.123	24.8	21.891
610.099	1286.619	85.282	50.873	138.074	19.819	58.405	50.037
1212.487	1543.957	129.583	61.539	245.126	75.657	85.732	190.221
2826.892	2646.692	211.202	52.42	349.192	33.692	86.668	556.073
1991.253	5889.893	277.96	55.036	446.553	89.293	157.475	616.069
3010.509	4498.359	222.905	107.757	362.142	109.859	150.336	470.534
637.911	1022.821	119.74	75.455	178.89	23.921	43.196	211.379
1055.038	2551.688	129.101	62.401	208.347	25.188	87.667	214.425
819.272	1915.022	128.502	84.077	206.245	54.522	42.003	157.887
948.784	1377.224	161.164	56.687	268.753	48.624	45.804	219.461
294.91	676.82	97.74	57.454	75.89	13.92	53.197	80.796
1363.851	2172.161	195.344	73.161	303.484	99.261	85.536	440.274
2143.85	4660.16	193.344	30.164	438.48	95.26	44.537	490.294
324.697	599.887	76.66	31.995	29.008	23.787	62.466	63.626
1488.059	5050.089	347.421	77.617	258.364	133.389	200.272	510.998
483.081	1317.221	77.96	46.657	122.06	31.621	51.797	128.799
648.504	1699.084	142.12	104.577	235.819	25.884	75.262	212.818
1909.083	3796.493	244.745	181.839	586.378	107.593	134.874	451.429
1959.549	2304.889	222.762	107.013	388.852	51.289	55.469	308.792
686.995	790.155	95.243	55.145	134.634	13.755	34.537	52.168
2170.312	2573.552	198.36	92.333	345.955	41.952	68.136	377.857
1141.916	2068.095	169.526	91.638	246.21	85.895	48.27	215.908
1969.445	6193.425	534.721	168.282	483.415	485.225	754.601	743.96
1362.273	3514.023	382.501	66.079	185.244	73.523	125.002	337.047
585.013	1162.283	124.78	103.181	207.33	14.983	41.066	152.005
451.336	992.956	274.682	279.549	303.975	108.156	71.738	32.146
1297.613	5640.823	387.944	190.487	573.58	116.923	144.204	168.718
302.168	943.558	152.463	189.351	241.803	26.458	34.135	40.646
2581.76	6350.82	317.84	140.467	610.737	139.42	224.202	224.61
651.695	1106.885	171.66	166.992	389.009	40.785	37.468	59.727
153.786	378.226	62.162	93.689	292.753	5.626	27.802	46.653
1354.76	4287.82	250.842	65.468	439.736	108.42	75.202	281.082
1491.4	3876.89	237.862	65.024	426.702	91.79	114.473	180.51
567.995	2017.155	216.24	97.141	174.638	66.755	83.537	144.454
2188.915	7324.095	382.523	65.633	437.214	115.895	161.271	374.646
832.786	3464.226	231.162	70.685	365.757	152.626	203.802	176.26
1512.954	4610.624	329.383	99.891	595.921	112.324	106.405	279.581
1341.459	3751.549	210.263	98.318	516.107	166.449	174.134	170.832
2099.678	6330.758	308.122	114.957	409.313	113.558	163.938	359.373
304.376	697.486	88.54	111.802	34.688	41.586	58.871	24.041
2791.343	14678.233	583.472	83.733	701.296	186.133	262.81	520.381
3472.704	14297.164	415.448	86.179	741.329	208.764	335.538	517.298
731.421	2912.021	210.402	92.064	188.397	45.021	99.999	41.464
3405.108	9334.898	352.068	58.057	656.397	161.796	141.475	423.696
889.532	2158.762	230.223	65.974	345.16	24.062	58.939	66.016
3694.792	20515.771	536.743	90.053	1138.391	453.571	507.954	481.954
1007.25	2894.62	184.181	161.862	484.226	50.32	87.399	49.016
2722.423	9804.292	453.186	76.242	449.719	103.992	209.076	208.335
1240.593	3161.423	190.62	54.266	152.569	76.723	122.598	100.344
509.59	1411.42	157.621	110.266	223.566	95.72	77.601	43.369
1092.934	6016.494	313.845	58.853	432.225	198.094	177.878	56.146
1219.164	3695.554	716.461	170.345	122.805	32.454	103.139	126.316
717.485	2722.955	210.582	83.538	188.125	42.655	56.734	149.217
888.06	3629.09	212.423	118.617	326.365	68.39	124.271	49.383
405.08	1217.22	96.96	47.659	509.057	40.62	89.798	64.474
711.421	1622.021	230.401	83.062	188.399	58.021	137.999	126.051
1238.272	3642.022	228.5	191.077	662.245	102.522	143.003	189.282
1602.316	6370.826	383.143	111.512	806.278	117.925	141.211	311.371
304.183	182.683	49	88.385	93.498	7.683	38.667	28.344
1500.233	3513.493	223.643	60.821	291.536	66.093	88.869	267.233
630.761	1746.821	157.84	109.465	145.74	42.421	69.201	187
3104.298	9294.428	345.82	74.298	595.262	242.728	343.603	873.835
1445.694	2762.884	262.66	121.993	406.007	57.784	95.469	245.165
2348.465	4297.825	267.043	71.497	533.432	114.425	179.207	441.941
4165.702	7613.162	159.448	54.177	576.329	256.762	282.54	219.9
868.418	1105.018	143.402	78.063	187.395	26.018	22.002	80.173
1617.784	2057.224	130.162	90.689	228.751	21.624	21.804	200.755
2439.611	2739.821	209.946	128.486	424.579	39.921	66.206	430.719
465.094	353.344	53.5	75.694	123.75	17.844	8.331	32.36
1407.287	2566.147	205.041	149.115	344.936	112.747	98.535	204.313
941.992	2197.152	234.24	123.137	272.639	40.752	91.54	153.461
2308.02	4755.56	245.562	43.366	423.65	86.96	73.138	499.697
1012.339	3199.959	161.684	61.552	266.975	29.159	95.735	157.819
1095.188	5133.958	228.786	82.568	389.818	161.658	226.741	522.512
1965.508	4180.358	219.9	123.753	569.145	93.858	74.337	464.517
507.257	1405.897	174.964	83.041	275.552	31.297	53.471	205.904
1176.037	3853.687	280.101	76.4	307.347	100.187	168.668	195.388
1116.529	2704.759	297.223	51.973	286.158	89.059	90.942	225.016
633.562	1326.012	144.3	62.044	135.548	43.512	64.003	26.855
514.101	1764.621	255.282	76.874	48.075	37.821	106.403	112.449
2457.272	4678.022	279.501	124.077	364.245	96.522	128.003	348.744
431.038	901.688	70.1	72.401	78.347	43.188	78.667	52.126
836.592	1903.422	198.62	50.265	107.569	46.722	77.599	172.817
101.89	949.69	63.203	48.416	72.194	13.69	51.67	61.291
1368.657	4171.357	249.802	118.743	309.294	73.357	81.333	273.351
771.078	1972.218	167.96	66.654	245.06	101.618	83.8	194.332
429.013	381.283	82.78	31.182	21.329	29.983	56.066	39.672
1276.125	3412.025	537.603	227.091	144.094	125.025	190.005	117.858
517.013	1626.283	113.78	61.182	116.329	29.983	73.066	73.41
625.063	1753.093	132.425	43.622	177.363	7.393	7.268	146.49
792.996	4444.156	308.24	97.144	258.636	88.756	154.536	218.751
1848.738	6237.418	279.521	114.251	454.719	147.218	195.598	391.145
295.631	1471.951	104.48	11.519	121.28	76.151	138.733	162.632
948.417	2241.017	159.4	58.059	124.398	52.017	104.003	118.633
857.375	4125.485	318.542	102.802	176.687	95.585	177.872	211.468
750.165	4023.555	297.463	78.35	155.801	74.455	142.138	124.942
308.507	1242.357	134.901	76.755	128.142	58.857	52.338	75.296
483.378	976.488	79.54	50.804	89.688	15.588	11.869	107.323
128.447	624.427	66.724	63.284	100.415	6.227	17.599	46.519
521.336	808.956	133.685	43.551	80.973	0.156	36.738	46.552
1624.505	4436.355	311.902	116.752	257.143	60.855	100.34	397.209
259.589	851.419	220.62	104.262	43.569	38.719	62.602	32.06
579.062	1730.092	174.424	40.62	120.364	119.392	61.269	156.287
470.208	1101.088	121.32	104.601	427.519	26.888	64.268	38.742
308.589	627.419	39.622	38.264	263.567	12.719	33.602	34.023
423.421	1276.021	447.4	199.065	64.396	134.021	174.999	31.47
611.72	973.29	67.983	34.213	104.025	9.99	39.069	69.723
823.18	2037.68	145.002	69.385	163.495	107.68	132.67	149.868
566.208	1647.088	100.321	32.604	101.516	89.888	57.268	513.569
536.908	988.818	102.74	62.452	102.89	29.918	15.199	74.897
935.932	2411.222	142.062	191.672	281.906	80.122	119.801	22.233
532.565	766.015	144.3	74.046	130.549	18.515	47	75.584
2946.022	1540.562	231.563	5.366	365.652	51.962	106.136	613.677
772.502	1171.082	101.12	61.574	159.82	35.882	69.264	177.094
1979.272	4664.022	176.502	145.079	485.243	149.522	121.003	417.982
425.015	686.285	122.78	89.184	133.329	20.985	65.064	76.299
739.184	177.684	35	46.384	80.5	15.684	4.666	48.406
302.524	257.484	48.441	59.79	58.838	27.084	28.868	27.563
1302.23	1602.49	139.644	107.822	315.532	28.09	9.872	504.161
1149.806	3461.626	275.483	151.904	209.77	86.826	44.408	450.766
955.571	4209.291	287.082	46.226	224.873	67.491	72.073	298.48
517.507	2577.357	189.904	100.757	397.14	46.857	96.338	77.192
986.948	2564.348	205.6	113.709	167.599	101.348	117.332	207.885
1643.232	7346.492	308.641	95.821	543.535	109.092	199.87	569.844
3434.149	13601.429	458.925	113.312	692.109	383.229	373.607	777.424
2433.573	8956.293	369.082	70.225	733.876	139.493	166.071	473.687
2145.405	9265.895	391.865	156.027	596.704	339.795	790.468	724.423
1281.847	5797.157	305.342	54.16	533.481	97.257	132.54	294.908
260.378	392.488	42.541	35.805	51.687	5.588	42.869	49.187
129.12	178.75	27.82	11.913	192.769	49.05	33.931	53.465
1044.785	4462.225	215.163	69.69	525.751	82.625	93.803	102.241
3372.488	13868.228	417.365	82.719	899.445	368.628	372.81	820.438
3088.741	12350.691	462.3	154.428	775.043	316.191	316.674	368.013
2428.726	6701.566	311.765	128.392	651.35	77.966	92.142	208.191
1600.021	3250.561	275.564	80.368	351.649	39.961	71.137	157.231
1051.639	4847.229	269.265	33.704	474.601	117.129	117.804	75.647
542.719	2403.289	134.98	72.211	147.026	58.989	93.07	161.755
1038.613	5427.823	329.942	114.483	335.584	88.923	77.204	214.519
804.313	3161.553	246.36	107.331	202.958	88.953	141.135	47.366
2607.978	9393.028	452.707	99.11	498.938	86.528	123.007	434.634
191.816	170.476	11.24	74.76	43.14	35.076	70.866	31.035
1400.316	4580.556	422.36	82.336	310.956	112.956	182.132	129.232
567.552	1650.892	235.761	116.01	93.858	80.292	196.466	103.638
270.184	1130.684	121.002	78.388	66.496	55.684	149.666	34.872
1625.402	5729.892	429.862	45.026	380.702	153.792	207.471	76.015
568.592	1829.422	254.62	65.267	95.567	137.722	228.599	55.961
417.735	262.415	79.52	96.248	142.719	35.215	69.601	24.888
656.826	1681.756	182.02	62.941	254.467	102.056	106.935	35.979
3546.192	8643.962	323.783	120.567	740.823	203.662	156.737	609.196
1780.021	5235.561	364.567	42.365	389.652	96.961	131.137	459.709
1681.252	3766.892	232.961	83.037	328.551	61.292	85.476	341.017
4072.766	7209.096	402.623	136.648	883.06	130.396	190.275	466.507
104.76	358.82	70.84	53.468	197.736	34.42	42.202	38.572
412.802	999.352	93.702	30.725	72.447	57.852	62.333	43.943
776.82	2969.75	251.02	121.934	310.468	169.05	222.941	253.084
596.632	1654.952	164.48	51.52	78.28	120.152	263.732	99.824
746.295	2988.425	234.823	42.295	284.262	47.725	82.606	258.854
285.677	1746.757	133.123	49.957	380.312	12.557	42.939	408.696
212.257	292.897	104.969	140.046	165.547	8.297	8.471	30.93
1964.428	6348.297	431.186	98.245	450.721	202.997	274.071	701.158
333.423	1640.293	214.186	96.242	61.719	18.993	40.076	62.778
1054.166	3249.556	195.465	70.348	311.804	78.456	148.137	322.925
1314.211	5979.361	407.103	117.788	351.833	108.861	173.344	339.361
383.267	873.747	93.72	76.899	67.92	60.547	75.929	48.059
1060.044	2773.964	233.886	44.584	243.668	73.164	74.74	180.553
2195.448	9902.698	275.509	73.465	720.733	193.198	161.677	772.435
414.716	1177.286	156.981	100.21	321.024	22.986	29.073	40.839
1558.143	5117.153	297.14	184.13	353.787	100.253	245.534	446.002
5050.93	7821.22	402.06	112.67	820.906	224.12	260.803	539.774
2704.964	9853.903	423.174	50.079	564.241	213.303	265.474	649.275
499.784	2377.224	207.162	129.685	271.755	65.624	61.804	59.047
459.867	1802.287	165.881	62.2	109.175	71.487	138.067	79.492
1865.273	7457.023	502.501	105.077	372.246	173.523	203.002	440.356
1251.589	3376.419	316.62	90.266	206.565	192.719	247.602	243.1
1347.614	4078.824	204.941	135.48	413.588	66.924	87.203	648.211
209.271	991.021	106.503	51.077	274.244	45.521	40.004	36.18
597.778	1471.948	157.38	51.506	182.43	36.648	42.731	89.935
2041.59	5199.42	406.621	58.265	392.567	122.72	125.601	469.692
1409.335	3138.955	323.682	65.548	339.975	99.155	217.739	337.634
273.395	321.615	65.08	19.843	97.38	13.815	47.399	23.552
1808.91	3038.82	307.74	177.454	229.89	48.92	94.197	131.058
209.867	399.287	60.88	38.195	29.18	24.487	65.067	52.05
1014.526	2018.486	176.44	138.791	319.839	35.086	65.866	294.793
782.507	2012.357	166.901	125.753	155.144	100.857	79.338	61.461
129.078	553.218	96.961	92.656	47.058	38.618	49.8	34.147
251.883	264.413	33.42	36.236	40.869	24.713	15.598	37.183
1790.27	2478.02	254.5	136.073	517.247	207.52	167.005	115.385
762.974	1205.754	110.92	81.928	106.618	27.554	51.932	38.904
1319.591	2699.421	138.623	112.267	291.566	66.721	122.6	222.828
719.823	2951.753	227.02	88.938	254.467	84.053	134.938	179.157
829.825	2536.755	182.022	95.941	201.466	105.055	232.936	447.381
764.825	2382.755	268.023	118.942	274.465	74.055	147.936	265.842
527.933	1788.223	123.06	45.67	103.909	39.123	86.8	158.331
355.525	486.485	52.443	128.793	134.836	22.085	43.867	21.558
610.484	1398.954	142.581	43.535	156.127	22.654	15.735	88.622
522.486	861.956	115.58	102.536	152.128	46.656	191.733	78.447
1853.849	7744.159	385.344	98.162	464.481	151.259	181.538	637.196
441.656	1857.356	161.8	90.74	152.296	33.356	55.334	153.116
499.528	828.488	119.441	61.795	72.837	17.088	10.864	121.192
1330.808	4990.626	361.485	28.904	327.772	111.826	189.406	260.335
1203.021	4606.561	220.56	71.36	284.657	53.961	64.137	88.868
1495.548	4933.888	274.76	115.007	418.857	156.288	180.47	177.243
277.145	764.155	89.14	87.129	65.79	3.255	32.532	43.357
823.654	1866.354	190.801	88.741	221.293	76.354	60.336	55.892
609.417	1157.017	101.4	30.059	161.398	41.017	44.003	76.642
1058.527	2342.487	168.44	107.793	255.838	58.087	121.865	49.243
1105.101	3116.621	184.28	113.873	301.076	64.821	130.403	234.945
1620.322	4856.831	308.146	143.52	473.276	209.931	268.205	252.611
815.143	2010.153	149.14	73.127	231.79	73.253	92.534	85.172
1543.018	4164.558	281.566	101.364	475.65	83.958	63.14	240.66
1556.717	3379.287	188.98	100.209	355.026	32.987	73.072	607.849
2244.172	10055.832	337.246	69.529	583.127	340.432	470.21	717.548
305.355	465.085	58.22	79.588	72.669	21.385	2.266	77.734
405.063	1163.093	201.425	134.621	142.364	23.393	22.268	34.124
452.547	1703.887	357.76	66.008	27.855	98.287	176.471	61.376
615.759	1959.819	127.842	82.468	159.735	48.419	39.203	30.966
2987.191	9338.958	284.788	52.569	627.82	109.658	224.738	650.227
1400.294	3527.424	297.825	176.294	258.262	59.724	75.607	293.574
3227.341	8616.228	337.468	51.731	669.296	216.128	272.812	616.581
1064.801	2979.351	201.7	152.724	408.447	92.851	136.334	255.442
783.27	2287.02	518.502	204.077	62.243	151.52	260.005	64.491
2724.001	4689.431	286.025	46.326	607.957	112.731	121.61	402.364
2168.887	4491.687	258.2	121.413	435.194	162.687	222.673	309.833
1569.065	5017.365	426.206	153.803	547.682	59.365	10.345	364.717
313.078	919.218	108.96	83.654	86.06	26.618	79.8	65.314
1288.428	5714.298	299.185	72.246	325.72	73.998	62.071	205.763
163.992	525.152	95.241	58.142	59.634	2.752	23.54	57.429
1146.25	1543.62	99.181	217.861	437.227	42.32	37.399	147.09
400.892	1663.692	169.204	37.417	141.195	32.692	21.668	202.192
423.802	902.352	69.7	75.723	134.449	24.852	73.333	141.351
360.523	975.483	176.44	47.79	98.837	59.083	50.869	109.175
433.502	410.082	76.12	31.575	83.819	24.882	72.264	55.738
548.778	783.948	104.38	45.507	116.429	28.648	21.731	119.627
266.973	326.753	53.92	22.925	82.62	2.553	17.933	87.414
1532.314	2904.554	144.36	134.335	236.955	56.954	90.134	479.281
229.082	277.222	36.96	56.658	69.06	15.622	79.796	28.215
306.102	396.622	32.282	87.874	191.076	38.822	62.402	75.133
1004.166	3433.555	198.464	121.348	383.804	73.455	128.137	332.597
220.249	455.619	51.182	25.86	52.227	11.319	29.4	41.803
684.012	666.282	77.78	20.18	116.33	37.982	31.067	150.956
293.8	394.35	59.7	55.724	34.446	8.85	30.335	44.579
893.104	1742.624	141.28	75.873	128.079	54.824	64.4	309.76
335.925	342.945	55.28	63.493	72.58	25.145	52.729	88.92
1056.97	1887.75	158.92	79.926	274.616	35.55	89.936	306.437
333.014	436.284	101.78	50.182	125.33	11.984	2.065	52.72
1130.935	1262.225	111.063	40.675	289.906	68.125	65.798	326.911
1971.972	4276.752	212.921	170.926	474.618	65.552	141.934	518.865
870.121	797.751	109.82	123.913	222.77	46.051	76.93	181.594
251.713	350.013	26.2	32.033	49.7	60.013	50.997	26.018
1000.845	1295.885	136.561	92.983	262.158	64.285	66.463	210.446
168.355	195.085	30.22	40.587	70.67	21.385	7.266	37.974
660.882	690.412	83.42	79.234	92.87	29.712	49.599	165.005
807.186	628.686	108.001	98.389	176.497	18.686	38.664	106.848
1115.799	504.349	73.7	48.719	112.45	20.849	26.336	108.543
465.398	366.618	67.08	27.846	51.38	6.818	31.396	38.995
1267.74	2824.69	195.3	80.427	318.043	52.19	34.675	413.421
182.142	339.152	47.142	31.13	125.786	5.252	31.535	24.088
658.908	590.818	122.74	81.452	121.89	19.918	30.199	100.759
174.121	436.751	70.82	46.913	55.77	59.051	36.93	53.837
413.053	76.813	20.64	40.438	41.039	4.413	24.199	20.347
854.357	989.087	129.22	67.591	162.668	40.387	34.264	189.766
305.818	115.478	29.24	24.762	55.14	6.078	6.864	21.279
417.502	184.082	42.12	54.575	80.819	20.882	15.264	39.251
1155.274	1910.024	188.505	91.08	253.244	44.524	70.001	358.527
192.338	631.958	146.68	97.55	78.976	7.158	42.736	60.911
686.08	1667.22	217.96	169.657	173.059	44.62	50.798	282.615
275.158	349.278	18.68	62.166	49.48	20.478	68.066	163.747
304.313	351.553	83.361	51.331	103.958	7.953	38.135	161.77
935.777	1187.947	99.38	97.505	229.43	43.647	73.732	223.77
498.816	976.476	139.24	132.76	105.14	67.076	91.866	139.528
541.502	601.082	62.12	46.574	92.82	10.882	11.264	216.084
339.462	381.552	47.262	43.32	77.108	16.452	39.131	40.969
169.889	378.689	94.201	162.416	265.193	14.689	4.671	63.996
501.632	596.952	67.482	45.523	66.277	20.152	8.732	157.655
326.224	417.214	95.86	95.64	107.21	18.114	45.799	57.747
373.571	335.021	51.3	58.051	89.55	23.521	8.994	205.553
625.487	1269.957	153.582	46.54	183.125	25.657	22.732	375.84
484.459	269.549	38.26	41.315	65.11	4.449	25.134	40.97
836.971	2463.751	772.921	234.927	79.616	76.551	170.935	429.362
1256.25	2423.62	191.18	84.859	351.229	55.32	87.399	530.461
519.947	294.347	25.6	34.707	43.6	26.347	30.333	58.924
424.632	930.952	70.48	41.523	156.277	10.152	45.732	128.303
331.656	587.356	184.802	116.741	35.295	1.356	73.334	113.662
109.978	786.028	162.703	50.108	5.94	45.528	107.007	51.91
341.509	845.359	140.904	87.754	167.145	51.859	102.336	54.663
241.759	292.819	85.842	105.469	132.734	5.419	59.203	27.069
1196.68	4114.76	262.122	88.958	322.314	92.56	80.936	849.044
221.313	384.553	88.36	96.33	81.959	58.953	42.135	56.716
558.482	1111.952	160.583	56.535	220.125	83.652	77.737	497.26
197.063	413.093	63.424	12.622	35.363	20.393	4.268	74.128
289.185	643.685	203	123.385	35.5	72.685	131.665	100.483
1452.401	2925.891	189.862	62.022	347.705	41.791	90.472	1025.489
644.868	1865.288	191.881	104.198	205.178	34.488	76.066	283.774
246.866	471.286	55.88	54.196	90.178	60.486	51.068	69.712
485.338	1487.958	204.681	108.552	221.974	12.158	35.736	221.637
377.738	219.418	50.521	8.251	58.719	26.218	6.598	70.161
401.653	376.353	74.803	62.738	104.295	34.353	54.337	53.084
485.013	546.283	84.78	72.182	101.329	34.983	26.066	158.526
199.222	115.212	40.86	65.64	36.208	9.112	7.801	47.158
340.674	171.484	44.34	39.779	48.989	27.584	15.863	75.758
313.33	220.68	49.9	86.371	63.649	28.18	47.665	34.688
1122.61	2184.82	142.943	61.481	278.583	43.92	31.207	361.741
269.442	292.422	75.72	31.278	76.416	3.222	3.604	86.974
744.288	1582.148	154.04	121.115	163.937	35.748	63.534	423.022
418.419	1087.019	64.4	88.059	124.4	30.019	146.001	468.236
824.678	2625.758	311.121	102.954	147.316	170.558	157.938	502.194
825.527	1729.487	188.442	104.794	165.837	9.087	48.865	756.628
89.784	249.224	47.161	45.686	25.754	13.624	28.804	27.128
32.124	335.024	95.606	39.092	46.092	58.024	77.006	53.872
522.721	1591.291	140.982	83.215	220.024	97.991	85.068	262.033
398.037	882.687	147.1	89.398	98.349	30.187	106.668	220.511
102.527	247.487	48.44	31.793	41.838	65.087	66.865	44.713
1154.419	2271.019	201.4	111.06	234.399	62.019	115.001	388.77
481.864	832.284	106.88	66.194	127.178	34.484	47.07	95.656
1370.319	3839.828	196.144	58.516	323.277	82.928	48.208	475.712
891.02	1600.56	137.561	40.362	285.654	18.96	5.138	457.686
281.632	545.952	82.481	46.521	70.279	52.152	62.732	138.026
659.484	1787.954	191.58	57.533	158.129	58.654	71.735	317.923
314.011	389.281	86.78	16.18	106.329	7.981	18.068	51.664
238.019	860.559	233.562	95.363	245.652	309.959	404.139	37.025
191.443	386.423	83.721	50.284	80.411	36.223	12.603	49.156
216.468	790.828	83.044	36.502	108.43	2.428	4.204	93.347
108.843	159.883	47.56	32.979	169.16	27.283	38.465	48.568
130.613	202.823	51.942	38.483	8.584	25.923	12.204	49.687
854.272	2509.022	304.501	152.074	391.248	101.522	162.003	204.135
251.036	1015.686	116.1	93.401	86.345	58.186	159.669	283.373
153.713	388.013	81.2	70.033	53.7	45.013	102.997	63.438
159.671	1266.481	269.34	51.776	66.989	75.581	164.866	363.133
76.078	192.218	35.96	67.657	28.057	36.618	26.8	59.978
226.248	388.618	80.181	31.859	38.227	39.318	85.401	101.714
211.102	1181.622	367.281	172.873	7.077	108.822	288.402	29.191
478.274	1379.024	178.5	93.076	348.248	54.524	13.001	464.452
542.315	1767.555	154.361	66.336	119.955	18.955	69.133	344.274
278.844	238.884	53.56	54.98	20.16	74.284	71.464	38.22
541.803	1451.353	151.7	95.723	178.45	37.853	70.332	204.157
607.121	716.751	81.82	33.913	115.77	8.051	49.93	100.252
510.802	1030.352	110.702	37.727	76.445	47.852	71.333	343.601
352.455	371.545	50.26	52.313	32.108	23.445	70.138	100.634
413.801	695.351	42.702	21.725	66.446	49.851	73.334	214.037
117.567	164.017	72.3	16.047	38.55	30.517	88.998	32.459
2259.87	3923.56	246.663	42.379	294.497	89.46	172.143	392.097
273.079	216.219	92.96	31.656	9.059	54.619	68.799	65.597
319.868	197.288	34.88	33.197	0.179	38.488	42.066	39.803
217.051	268.811	74.64	59.435	55.04	35.411	65.201	51.302
223.905	159.815	40.74	22.451	16.888	15.915	14.202	65.734
312.103	683.623	119.28	82.873	175.078	22.823	7.401	187.047
309.434	171.144	38.94	56.098	28.09	14.244	47.533	27.305
327.188	1320.958	325.785	223.568	64.818	125.658	243.741	80.228
778.701	2693.159	223.446	35.177	194.328	82.759	34.541	474.88
460.016	484.286	68.78	48.186	103.328	39.986	73.063	136.525
66.1	52.62	18.28	34.874	15.074	11.82	12.404	74.87
304.566	194.016	58.3	39.047	44.549	17.516	31.999	19.129
661.889	2918.689	150.201	79.416	201.193	68.689	110.671	588.034
90.526	245.486	40.44	36.791	20.839	19.086	30.866	201.598
262.869	804.289	121.88	101.198	153.179	28.489	22.065	160.875
225.932	599.222	83.061	30.672	55.906	61.122	98.801	133.175
205.565	350.015	69.301	28.047	44.548	64.515	134	21.283
319.697	193.887	62.663	68.996	106.007	40.787	117.466	61.855
291.123	112.753	12.82	37.915	49.77	2.053	4.928	60.181
1489.678	6309.758	319.121	83.954	484.316	205.558	217.938	1106.738
116.657	384.357	67.801	37.743	76.294	51.357	36.333	87.939
596.909	1020.819	136.74	86.456	132.887	63.919	114.198	215.902
764.459	3518.549	295.26	79.315	119.11	88.449	155.134	592.07
157.44	293.42	170.721	134.277	22.415	19.22	29.606	88.988
195.971	561.751	64.921	67.924	47.619	29.551	62.935	136.609
57.34	245.96	61.68	14.551	79.977	13.16	29.734	178.62
337.946	397.346	70.6	40.706	88.6	52.346	130.334	185.534
1711.998	1788.158	216.24	74.147	401.635	84.758	77.534	596.616
136.143	541.153	56.14	69.127	42.79	31.253	41.534	213.066
320.824	182.754	124.02	76.942	113.464	1.054	46.937	30.006
313.802	560.352	53.7	54.723	40.449	11.852	65.333	203.252
822.378	2336.488	184.54	74.804	227.688	71.588	101.869	302.753
57.81	1327.63	131.485	48.907	97.771	29.83	86.404	143.197
528.038	1757.688	233.1	115.4	226.348	44.188	62.667	73.369
1171.021	4881.561	367.565	69.365	443.652	112.961	112.137	444.633
468.38	1686.49	147.541	38.807	46.687	86.59	103.867	137.675
914.718	326.288	153.981	65.21	197.026	29.988	84.071	87.944
2126.06	3171.09	206.422	68.619	288.363	40.39	64.271	384.386
518.352	1094.082	166.22	61.585	81.669	79.382	125.269	186.565
2251.954	5807.624	403.382	92.886	486.926	211.324	328.405	666.935
370.611	780.821	103.941	43.481	424.584	41.921	52.206	31.66
789.486	2366.956	161.58	33.534	199.13	63.656	102.733	164.839
849.466	4027.826	305.047	160.499	581.431	178.426	156.206	67.157
1379.036	3169.686	294.1	136.397	499.349	99.186	117.669	91.564
962.401	2094.891	215.863	154.023	411.704	40.791	37.472	97.293
1070.078	1199.218	171.96	113.654	359.06	32.618	3.8	50.246
1356.847	3816.157	263.346	101.161	269.48	127.257	190.54	47.188
552.784	2176.224	207.161	88.688	250.752	118.624	169.804	155.071
247.38	396.49	53.542	18.807	58.687	2.59	17.867	53.119
1305.636	4471.226	501.264	210.704	306.598	129.126	145.807	135.815
2424.569	9004.289	397.083	92.226	636.871	246.489	246.075	751.673
374.293	1254.153	136.04	92.117	141.94	55.753	89.529	313.873
439.614	1383.824	150.943	78.484	72.584	51.924	64.203	271.893
945.248	2406.618	235.18	171.858	498.228	120.318	141.401	119.455
503.804	1676.354	156.7	94.724	407.45	86.854	121.331	161.178
408.105	1722.625	236.282	92.876	455.077	69.825	155.399	232.18
658.786	2473.226	329.162	70.686	99.756	54.626	91.802	286.314
346.85	1363.16	150.342	51.161	405.483	45.26	19.537	111.567
284.631	1096.951	107.48	38.521	106.278	66.151	80.733	75.799
205.55	1096.89	147.762	134.01	97.856	74.29	177.468	91.718
1470.83	8181.029	591.808	259.123	310.787	213.029	325.01	284.732
144.378	1312.488	197.542	118.806	378.686	83.588	80.869	52.546
1532.086	6672.495	365.744	20.839	578.381	137.594	118.871	718.878
370.612	1775.822	135.945	29.483	53.583	35.922	56.205	355.315
481.617	1716.827	188.942	127.483	302.588	36.927	85.2	49.387
1059.612	3163.822	269.941	196.484	407.582	79.922	61.205	188.035
271.273	1260.023	159.5	170.076	537.247	47.523	90.002	70.01
836.401	3151.891	263.864	132.028	254.699	111.791	166.472	290.132
843.213	3954.363	372.107	102.785	312.838	180.863	306.342	205.184
898.719	1969.289	261.981	84.21	313.027	69.989	52.07	116.28
293.994	787.154	195.242	53.144	114.634	62.754	47.538	78.744
960.084	3111.494	255.743	106.835	448.383	47.594	36.873	164.945
778.126	1816.026	133.603	40.093	433.093	21.026	31.004	203.634
2442.87	9449.56	443.662	123.377	724.499	161.46	178.143	577.632
742.143	3823.153	260.14	85.13	257.787	75.253	118.534	349.266
2254.68	4768.76	424.122	101.957	530.315	192.56	155.936	504.53
252.445	1303.425	182.724	139.284	340.413	86.225	75.601	21.55
697.612	2437.821	334.943	178.48	131.586	62.921	195.205	283.555
1204.316	5353.556	463.36	211.334	269.958	143.956	257.132	415.597
403.845	793.885	128.56	27.981	53.16	34.285	49.463	57.623
626.06	2730.09	165.421	90.616	145.366	59.39	65.271	334.886
1214.655	2931.355	154.801	90.74	300.295	45.355	63.335	257.654
828.362	2929.362	266.004	77.771	258.991	54.362	112.338	78.406
127.825	1274.755	145.02	76.939	73.468	35.055	73.936	174.315
605.697	1176.887	105.66	42.993	172.01	1.787	20.466	210.097
261.223	443.213	57.86	32.641	91.208	49.113	84.8	45.877
1366.313	2255.553	223.362	58.334	309.955	35.953	23.135	400.761
1328.401	3665.891	267.862	122.024	257.703	111.791	88.472	223.773
41.332	267.682	36.9	10.373	29.649	52.182	97.663	33.119
1151.865	4955.285	280.882	119.195	351.178	154.485	251.069	404.24
1043.551	4011.891	216.76	107.008	328.859	78.291	109.467	559.143
370.274	1324.024	119.501	50.079	94.245	37.524	65.001	180.363
2330.23	8938.49	411.644	84.822	512.532	282.09	326.872	745.015
1208.443	3903.423	182.724	114.28	395.415	65.223	69.603	529.527
642.147	2462.157	227.14	68.132	237.789	38.257	117.53	259.538
869.273	2177.023	215.504	71.082	240.241	37.523	50.002	400.121
354.713	141.013	11.2	38.033	86.7	15.013	52.997	24.232
1320.673	1440.483	147.34	170.778	320.989	10.583	35.864	241.455
398.909	439.819	38.74	52.454	91.889	19.919	57.198	62.255
1009.061	1157.091	151.426	87.622	244.361	20.391	20.27	177.413
1473.996	4342.156	338.241	100.146	287.634	114.756	134.536	521.571
513.589	647.419	94.62	29.262	108.569	8.719	36.602	195.109
422.547	1454.887	139.76	105.006	157.857	100.287	98.471	267.974
268.59	470.42	54.62	52.265	107.567	18.72	51.601	32.99
469.931	831.221	154.061	70.67	171.907	24.121	35.802	65.738
204.103	383.623	61.28	46.873	61.078	9.823	30.401	33.19
361.658	625.358	87.801	30.743	73.295	54.358	21.332	112.767
191.337	478.957	82.681	79.551	129.974	13.157	41.737	105.729
1871.129	4978.029	265.604	131.095	404.094	94.029	138.001	545.201
835.417	1152.017	167.4	91.06	218.397	7.017	45.003	98.566
2619.297	3877.427	259.825	155.297	493.262	104.727	105.604	610.215
522.884	443.414	103.42	68.236	76.87	24.714	60.597	39.412
648.037	751.687	83.1	125.399	168.348	36.187	33.668	207.904
940.081	1204.221	141.96	59.659	184.058	28.621	19.797	224.175
871.972	1355.752	125.92	35.924	192.62	7.552	44.934	262.233
1192.205	2128.085	168.325	93.603	309.514	46.885	93.271	257.457
1262.672	916.482	139.34	131.777	272.989	24.582	92.865	164.398
805.931	931.221	139.063	105.672	195.905	16.121	40.802	107.914
1464.761	1378.821	124.84	30.467	220.738	53.421	26.201	108.007
1249.931	1568.221	192.06	99.669	210.908	77.121	65.802	62.669
434.738	459.418	88.521	72.252	138.718	8.218	49.598	63.358
816.167	1774.557	190.463	102.349	305.804	48.457	19.136	226.134
177.508	345.358	66.9	18.752	81.146	17.858	35.337	20.917
430.697	401.887	37.66	43.993	77.01	29.787	34.466	33.121
346.02	832.56	83.562	31.363	98.653	9.96	18.138	156.348
66.379	150.489	33.541	24.805	37.688	48.589	33.868	31.087
518.402	1825.891	209.863	84.024	190.704	31.791	63.471	307.494
349.484	655.954	65.58	15.537	70.125	6.654	13.735	115.71
476.462	1141.552	145.26	58.318	92.11	9.452	42.131	128.692
472.654	814.354	87.8	70.736	159.298	33.354	9.336	105.136
434.207	701.087	97.32	90.6	95.519	6.887	43.269	90.808
252.671	275.481	45.34	57.775	36.99	38.581	53.866	31.133
532.381	691.491	102.543	35.808	126.687	24.591	45.866	84.149
1359.743	2783.693	170.303	88.428	445.045	55.193	13.672	269.158
351.145	387.155	106.14	49.132	88.787	12.255	27.532	82.278
240.461	232.551	59.26	15.318	71.109	12.451	58.132	97.913
249.8	141.35	56.7	51.722	77.448	11.85	23.335	25.778
661.463	1204.553	113.26	99.319	199.11	31.453	29.13	177.307
1179.272	3707.022	321.502	130.077	482.245	140.522	119.003	475.935
211.65	1205.35	243.801	101.736	86.294	70.35	90.34	124.496
483.397	861.617	70.08	18.845	131.38	14.817	50.397	158.114
247.909	774.819	90.74	46.453	74.89	50.919	76.198	103.936
235.27	330.02	93.5	71.072	29.248	8.52	60.005	51.383
793.527	1772.487	125.44	67.791	152.84	46.087	79.865	251.501
372.697	436.887	84.66	59.994	120.009	2.787	21.466	102.696
85.801	691.351	117.701	102.723	46.448	34.851	55.334	60.954
2280.376	6154.486	369.543	60.804	358.686	95.586	158.871	573.951
572.147	3475.427	331.925	76.311	220.108	132.227	149.609	382.934
667.209	2738.089	170.323	26.604	226.517	74.889	163.267	462.339
143.93	379.22	159.063	59.672	197.904	27.12	43.803	32.037
228.012	399.282	77.78	70.181	314.329	32.982	36.067	21.374
301.549	1084.889	87.761	51.012	121.853	27.289	80.469	358.653
326.143	946.153	176.142	100.132	30.785	42.253	84.534	36.931
729.444	1872.424	217.722	42.28	155.416	65.224	54.602	368.119
356.21	547.09	160.32	161.602	144.52	72.89	117.266	45.634
1001.932	4105.222	310.06	129.668	224.91	196.122	222.801	400.541
223.89	713.69	109.204	124.415	345.195	40.69	28.67	41.344
1046.485	2655.955	161.581	86.538	248.125	66.655	105.734	520.456
264.786	821.226	128.162	97.686	142.756	7.626	101.802	107.242
235.055	231.815	50.64	90.44	53.039	41.415	41.197	28.391
1082.104	3674.624	247.281	158.876	528.076	113.824	114.4	296.857
350.038	312.688	66.102	58.403	198.345	16.188	30.667	106.644
1578.102	3339.622	236.283	131.876	434.074	89.822	90.402	460.572
708.868	1735.288	126.882	104.201	261.175	52.488	77.066	226.13
369.377	639.487	73.542	50.806	115.685	42.587	12.87	75.337
299.207	344.087	59.32	52.602	86.517	26.887	50.269	172.329
245.371	92.211	21.76	29.627	58.36	20.611	23.797	37.971
663.892	1759.692	194.2	90.415	192.197	41.692	65.668	219.826
581.72	1959.29	164.983	84.214	285.024	36.99	76.069	117.606
1130.062	2726.092	220.42	89.62	396.364	19.392	79.269	349.667
358.565	888.015	160.3	118.046	237.549	64.515	93	73.144
554.72	1629.29	168.982	139.211	257.027	15.99	42.069	81.797
848.059	2485.089	221.423	74.617	167.364	43.389	124.272	105.74
790.422	1387.022	205.4	134.065	288.397	60.022	35.998	104.681
1693.248	3002.618	213.183	138.862	484.224	72.318	146.401	477.232
153.933	265.223	78.062	36.673	203.906	31.123	95.8	25.544
285.612	835.821	127.943	127.48	474.586	51.921	76.205	39.303
767.38	1753.76	179.326	108.987	476.005	0.56	13.946	90.555
390.167	520.557	70.462	60.349	281.804	44.457	4.136	42.543
251.379	725.489	106.542	110.807	353.686	17.589	38.868	31.29
100.312	599.552	96.36	36.329	197.959	0.952	48.136	18.716
765.354	1478.084	120.221	121.587	342.669	32.384	75.267	144.045
1608.44	3381.42	203.72	119.277	431.415	89.22	34.606	308.96
896.408	2760.168	352.651	176.209	647.023	101.768	67.544	171.137
714.17	1530.56	258.46	125.347	174.809	71.46	43.133	271.98
911.778	2501.948	172.38	79.506	180.43	46.648	101.731	499.811
1870.448	4946.697	281.504	67.462	389.736	59.197	50.677	669.116
681.713	1463.013	204.2	94.033	126.7	51.013	74.997	97.043
2343.275	4941.025	219.5	123.077	463.248	147.525	128	517.567
419.653	764.353	66.8	21.738	92.295	20.353	48.337	58.503
922.359	1175.089	84.22	78.592	165.669	23.389	9.262	53.731
725.036	1215.686	129.1	59.396	139.35	28.186	59.669	119.39
2796.126	2962.026	323.604	89.093	431.093	94.026	154.004	116.079
1162.277	4596.297	334.288	97.261	472.564	142.497	148.077	356.42
886.419	1613.019	149.401	114.062	168.397	50.019	14.001	234.583
2331.653	1784.353	209.803	75.739	280.294	31.353	80.337	132.986
3382.465	6063.825	286.043	109.503	682.426	261.425	249.207	329.306
478.16	567.28	74.68	50.169	123.479	45.48	112.064	39.646
681.184	955.684	170	140.384	89.5	7.684	49.666	67.981
1071.356	1788.086	219.221	60.591	155.667	50.386	110.265	58.12
840.419	1427.019	123.401	69.062	193.397	27.019	91.001	124.055
2634.72	5541.29	240.983	82.214	590.024	195.99	241.069	521.827
2065.575	3946.295	326.08	128.227	522.876	91.495	53.069	344.67
609.785	1728.225	231.165	163.687	437.754	63.625	87.803	113.527
2594.55	5857.89	305.761	150.01	573.856	42.29	89.468	395.618
1395.361	4419.361	313.009	221.77	708.991	133.361	164.339	199.423
496.783	1153.223	155.161	118.686	628.753	36.623	46.805	54.134
583.378	1303.488	149.541	140.807	404.685	81.588	102.869	66.873
2130.952	4072.622	298.381	41.889	632.921	80.322	80.407	559.679
708.614	1637.824	169.94	62.485	232.583	57.924	45.203	109.365
456.232	1674.492	186.644	126.823	203.533	39.092	54.87	99.694
1182.765	4316.094	323.627	188.652	479.055	119.394	159.276	178.894
1587.419	3505.019	254.403	150.064	385.395	102.019	157.001	140.263
584.741	1981.421	141.52	95.253	218.72	123.221	170.595	53.873
2308.462	5229.822	299.043	145.5	523.426	261.422	330.21	566.369
456.062	1242.092	100.423	90.619	124.365	33.392	71.269	34.09
269.38	1346.49	130.544	24.81	342.684	46.59	110.867	52.809
338.341	1355.958	150.686	68.555	342.974	128.158	149.733	35.556
1671.825	8346.755	281.023	129.94	690.467	285.055	357.936	845.039
731.49	2469.229	222.37	55.721	216.445	49.629	95.808	122.859
1293.362	2047.362	253.007	67.773	210.989	46.362	105.338	75.947
3196.636	6818.226	248.265	74.701	728.601	209.126	197.807	428.418
1526.762	2569.822	194.84	131.468	366.738	91.422	117.2	146.129
324.319	381.559	43.364	11.34	60.955	25.959	39.129	119.511
636.998	804.158	72.24	96.143	164.639	46.758	35.534	148.239
867.083	3206.493	242.744	65.84	439.377	65.593	80.874	40.369
453.188	786.958	146.784	75.566	286.82	23.658	31.741	62.53
4445.745	6956.695	315.302	62.431	743.044	242.195	223.67	639.969
390.185	565.685	67	50.385	101.5	36.685	16.665	37.609
1378.507	4082.357	260.904	79.755	386.142	26.857	75.338	329.461
1068.273	4123.023	254.503	142.078	319.245	59.523	131.002	335.635
690.931	2947.221	175.06	108.668	288.909	121.121	190.802	72.368
2154.786	6099.226	279.165	100.687	458.755	129.625	254.802	298.658
1297.91	2675.82	146.741	60.456	240.888	73.92	126.197	140.99
2566.747	10571.965	538.088	112.614	533.361	157.165	270.747	616.281
591.566	1778.016	117.3	59.046	136.55	44.516	43.999	91.107
1012.849	2761.159	571.34	202.157	91.486	103.259	178.538	44.035
391.719	1183.289	157.98	56.211	90.026	5.989	59.07	36.624
1051.289	2348.149	169.04	124.113	451.94	57.749	41.533	48.608
2122.897	9917.966	392.99	113.6	778.515	309.666	340.742	463.594
1100.448	4717.698	250.509	45.464	212.734	64.198	88.677	141.316
1082.786	4450.226	313.162	82.689	264.753	111.626	176.802	245.942
500.526	2223.486	161.441	29.794	126.836	57.086	78.866	187.542
764.635	2485.225	262.266	121.701	207.6	15.125	63.808	174.5
277.632	938.952	139.48	94.523	92.277	46.152	75.732	32.658
447.118	1135.748	164.82	184.911	373.769	73.048	37.933	65
321.082	795.492	74.745	62.836	243.38	24.591	101.875	39.897
2126.317	9093.827	363.145	201.516	750.275	258.927	299.21	270.804
1412.469	5022.829	230.043	65.5	328.433	62.429	121.203	399.718
799.592	2387.422	141.623	47.267	144.567	5.722	39.599	154.785
1165.912	3135.092	269.524	88.632	236.212	13.892	85.274	227.481
529.616	1359.826	176.942	82.483	216.587	45.926	58.201	174.113
413.275	982.025	75.5	71.078	109.247	8.525	45	42.897
1014.297	4514.427	293.821	60.296	385.263	94.727	126.604	178.994
427.061	693.091	98.422	12.619	54.364	40.391	28.27	42.254
1487.846	3971.156	325.342	111.156	426.484	63.256	71.541	280.27
1340.765	3558.825	259.841	119.471	248.738	60.425	99.197	376.327
299.332	1121.952	109.681	43.549	52.971	68.152	36.742	118.044
346.651	840.351	72.801	31.734	110.297	11.351	34.339	177.893
654.011	2145.281	90.781	38.182	166.327	103.981	111.068	504.705
380.737	980.417	108.52	45.251	112.718	32.217	52.599	180.169
1058.231	4858.491	248.642	77.82	279.535	176.091	159.871	423.101
1328.465	6519.825	290.047	42.498	392.431	152.425	163.207	496.292
1066.573	3438.293	291.081	84.225	274.876	30.493	62.071	155.098
1523.762	4541.821	194.844	80.47	287.736	99.421	76.2	443.72
273.249	645.619	107.18	56.859	85.228	52.319	54.4	111.609
1441.589	4580.419	209.621	65.266	384.565	83.719	180.602	557.495
429.954	1071.624	153.383	47.892	89.92	27.324	64.405	80.715
1177.1	2510.62	220.281	44.873	227.075	45.82	107.404	323.476
153.144	523.154	71.14	81.128	90.79	3.254	10.533	129.763
1704.361	2657.36	148.007	112.77	341.991	31.36	1.339	595.448
327.034	748.684	226.103	121.403	23.341	95.184	105.671	40.378
569.185	762.685	108.001	89.387	107.498	18.685	33.665	177.647
317.551	722.891	92.764	47.012	103.855	32.291	44.467	139.81
913.719	1353.289	141.983	110.211	216.026	33.989	44.07	171.731
234.081	157.221	35.96	63.657	89.06	28.621	11.797	25.196
1568.483	3191.953	247.58	108.532	441.129	73.653	103.736	398.491
1051.311	1455.551	176.361	139.332	235.955	22.951	20.137	227.276
2183.638	2234.228	266.266	52.703	382.601	12.128	33.805	293.58
861.418	1226.018	83.4	51.06	232.398	5.018	0.002	265.213
1961.671	2996.481	182.34	117.776	332.989	173.581	257.866	413.248
273.672	388.482	58.34	48.776	40.99	4.582	9.865	38.852
850.893	2046.692	186.202	80.418	225.195	50.692	39.667	182.947
174.076	190.216	48.962	42.655	126.057	19.616	44.802	76.325
1693.462	1585.552	132.26	185.32	331.108	36.452	43.131	327.989
1566.014	2044.284	180.781	82.186	250.326	27.984	62.065	404.462
1607.971	1550.751	123.922	66.926	180.617	34.551	74.935	585.645
1910.867	2515.287	178.88	69.197	376.178	89.487	74.067	158.642
215.655	347.355	65.801	51.738	42.297	1.355	3.335	28.22
429.61	1014.55	97.16	66.306	72.26	33.95	76.128	55.519
309.864	1073.284	177.88	61.193	55.179	55.484	56.07	101.438
322.423	939.023	97.4	50.064	88.399	23.023	27.997	77.966
337.526	246.486	60.44	64.79	70.84	4.086	0.866	149.718
626.949	1223.349	151.6	69.709	139.6	62.349	119.331	106.205
164.652	453.352	59.8	53.735	57.297	67.352	30.338	43.434
1458.746	4723.696	294.303	89.431	306.045	79.196	142.669	496.355
700.654	1759.354	152.802	53.738	135.296	29.354	37.336	107.202
460.199	356.809	84.54	77.423	78.19	13.909	20.198	69.386
284.825	554.755	89.021	38.941	27.466	24.055	5.936	109.08
218.607	127.547	36.16	46.304	45.259	20.947	46.131	34.811
2750.232	8367.492	276.642	64.82	454.536	181.092	193.87	711.827
1274.957	5115.627	225.383	62.892	297.923	105.327	136.402	561.547
433.524	735.484	87.443	57.795	104.833	29.084	9.868	114.082
840.551	2017.891	177.761	91.011	214.856	35.291	35.467	161.366
620.251	1417.621	123.181	92.862	126.227	55.321	110.398	76.029
399.828	940.758	63.02	26.943	74.467	4.058	40.933	70.013
334.117	427.747	55.82	37.912	70.767	32.047	36.934	92.44
110.017	238.287	44.78	74.185	28.33	4.987	63.062	28.327
203.758	539.818	96.84	156.464	136.738	16.418	29.204	41.103
288.482	342.952	112.581	84.534	415.126	21.652	49.737	34.712
348.697	371.887	110.66	80.998	69.005	25.787	60.466	50.513
1009.255	3557.895	216.965	53.043	193.548	78.295	56.473	417.976
1214.681	5007.761	306.126	170.963	316.31	120.561	173.935	391.038
230.276	552.026	73.5	77.078	5.248	6.526	47.999	82.614
631.013	1266.283	167.78	161.183	136.328	26.983	65.066	159.766
331.054	358.814	38.64	26.438	51.04	19.414	45.198	26.393
1457.679	3605.759	234.122	82.961	315.31	64.559	100.937	187.235
594.011	1262.281	117.78	76.181	133.328	26.981	19.068	132.183
592.884	733.414	95.42	88.236	105.87	27.714	64.597	33.146
588.339	1541.959	193.681	78.552	215.975	71.159	83.735	149.14
338.543	562.613	49.98	68.831	64.53	11.313	41.396	45.356
614.591	1563.421	117.622	140.268	159.565	35.721	38.6	192.054
2756.977	3291.027	183.702	99.105	409.942	62.527	96.008	241.519
586.655	3138.355	244.802	113.74	201.295	122.355	223.335	234.894
321.996	1627.156	127.243	16.146	80.634	24.756	97.536	157.172
694.907	2506.817	164.74	139.453	527.888	85.917	156.2	76.701
97.102	667.622	144.282	85.875	150.075	15.822	40.402	21.389
486.509	701.359	119.904	85.755	97.144	45.859	60.336	35.134
1930.337	9905.957	409.684	116.551	466.974	333.157	377.737	539.457
2454.727	10395.564	432.768	116.395	759.348	195.964	228.141	808.431
3293.572	8284.292	229.085	180.23	702.87	153.492	210.072	301.465
614.483	1452.953	137.582	142.534	467.127	45.653	79.736	95.873
2796.658	7400.628	490.588	86.92	736.616	110.328	124.411	401.444
344.061	1050.091	184.42	158.616	268.367	101.391	143.27	48.773
2412.508	4664.358	295.904	248.756	637.142	91.858	79.337	162.138
1443.444	5913.424	317.721	110.279	278.417	116.224	156.602	307.056
1224.782	5134.222	226.162	63.685	340.753	46.622	108.806	343.395
1910.551	7746.161	364.546	44.194	393.171	88.261	115.546	520.406
650.313	2106.553	125.362	69.335	322.954	75.953	116.135	159.035
483.185	576.685	69	66.385	79.5	29.685	74.665	124.162
1884.506	9753.356	363.906	192.756	718.14	491.856	651.339	266.498
537.42	783.02	127.4	40.06	164.4	77.02	125	70.939
347.867	1184.287	151.88	92.198	87.177	10.487	85.067	33.249
480.274	1711.024	127.5	17.078	147.246	38.524	72.001	84.305
126.486	320.956	10.58	47.535	70.129	60.656	88.733	40.075
740.718	2783.288	258.981	134.212	181.024	63.988	148.071	116.371
330.591	903.421	103.62	108.264	273.569	27.721	12.6	25.649
2566.256	7127.896	306.964	66.044	522.548	95.296	126.472	324.718
2037.257	5852.897	272.969	92.043	441.55	55.297	47.471	519.224
2752.248	6412.618	272.181	124.857	699.229	120.318	173.401	375.11
148.379	1078.489	158.54	59.806	77.687	26.589	60.868	46.589
429.738	1373.418	127.52	72.25	104.72	79.218	75.598	43.49
953.125	3095.025	189.602	45.09	279.095	27.025	56.005	149.68
227.316	793.556	79.36	71.333	76.959	8.956	35.132	64.81
750.36	3446.36	248.006	114.772	665.988	60.36	72.34	20.159
663.828	2377.758	179.02	65.943	164.467	41.058	64.933	50.116
830.122	3520.022	243.607	88.094	569.088	72.022	140.008	32.042
317.21	340.09	95.321	41.605	160.517	25.89	14.266	39.923
333.37	555.21	44.76	89.626	85.36	45.61	57.798	37.908
1450.15	7619.43	419.927	98.311	313.111	90.23	146.606	308.042
2890.131	9225.298	504.39	106.274	757.415	236.998	478.078	168.216
2348.589	5246.419	242.623	179.266	615.565	90.719	153.602	221.313
3465.165	9653.555	351.462	126.347	700.804	301.455	301.138	403.861
638.696	1629.886	221.66	174.992	508.01	47.786	112.467	23.235
513.443	1752.423	152.723	147.281	362.414	67.223	64.603	128.419
1018.801	3773.351	197.701	87.723	331.448	87.851	143.334	169.205
1448.81	4948.63	270.487	121.907	376.771	117.83	107.404	175.068
2496.509	5874.359	286.901	89.754	495.145	150.859	196.336	449.345
1441.189	6649.959	441.784	144.563	409.824	241.659	293.74	158.133
578.933	1178.223	162.061	98.672	251.907	52.123	141.8	46.567
1726.767	5786.097	569.626	139.65	390.059	80.397	22.274	71.773
1722.613	3796.823	294.945	115.486	431.581	33.923	49.204	110.57
537.764	1182.824	95.84	83.468	127.74	13.424	57.198	41.826
363.27	1684.02	210.501	118.075	161.245	98.52	154.005	72.681
2032.361	4847.361	276.008	78.769	368.992	68.361	167.339	101.351
427.573	1601.293	127.081	87.226	133.875	15.493	6.071	16.433
867.274	2233.024	184.502	95.08	243.244	31.524	6.001	219.686
1199.23	4270.49	262.645	123.828	398.526	63.09	95.872	231.302
482.911	473.821	40.74	18.455	124.89	1.921	12.196	17.008
2018.638	3658.228	302.263	83.699	381.605	57.128	55.805	236.582
1490.697	4480.887	212.661	120.997	356.006	73.787	98.466	313.014
705.207	2548.087	245.322	74.603	138.516	41.887	55.269	184.194
3981.15	8260.429	327.927	59.312	705.11	133.229	142.606	548.814
999.191	3794.961	224.782	129.568	281.821	91.661	94.738	60.757
4141.283	17584.572	463.077	51.44	1143.889	690.472	673.15	585.822
87.629	89.949	4.48	11.52	22.277	34.149	48.735	37.088
2561.299	8444.428	328.823	89.299	524.262	158.728	183.602	429.704
2238.441	7396.421	352.723	133.279	621.414	155.221	250.605	229.133
2678.791	11192.499	646.95	225.87	725.075	275.599	297.876	215.709
1094.269	3820.019	227.501	92.075	646.244	123.519	99.006	52.578
763.167	2834.557	190.465	142.351	590.802	58.457	101.136	97.391
337.679	1076.759	135.123	47.959	71.312	38.559	74.937	28.959
291.209	886.089	106.32	62.603	75.518	33.889	11.267	36.221
801.843	2460.883	135.56	130.979	215.16	55.283	186.465	18.547
1287.419	3363.019	200.4	107.062	241.397	61.019	159.001	91.02
2470.69	11910.307	479.699	75.327	555.951	235.507	235.084	534.191
3434.553	13147.163	565.551	62.195	591.172	197.263	225.544	832.183
2650.343	11288.233	397.471	92.734	851.295	304.133	349.81	742.444
3102.806	13276.626	428.483	115.901	731.773	379.826	456.408	682.541
1982.38	5788.49	446.54	183.806	356.688	60.59	81.867	152.157
2693.151	9807.431	381.925	134.312	773.111	184.231	269.605	510.279
594.221	1578.211	199.86	76.637	249.21	107.111	119.802	42.769
447.15	2575.43	223.925	206.313	329.109	72.23	81.606	36.545
972.185	2894.685	164	38.385	114.5	49.685	109.665	243.715
588.426	2361.295	165.184	91.244	154.72	30.995	99.073	48.732
968.401	3123.891	243.861	83.025	338.702	43.791	108.472	156.141
3072.698	8634.158	304.446	140.176	711.326	100.758	133.544	231.824
2836.815	11078.904	452.273	122.09	849.091	216.803	143.478	347.948
1812.515	6900.635	399.692	88.939	774.464	130.835	32.409	274.643
1861.954	3906.624	375.384	152.89	421.922	47.324	208.405	151.649
2434.275	6133.295	335.289	123.258	607.565	54.495	131.079	203.847
1882.593	7638.693	422.403	107.445	500.888	69.693	153.677	425.029
1041.826	4204.756	315.021	150.945	481.463	160.056	155.935	35.936
885.077	1740.217	198.96	103.655	392.058	29.617	48.801	38.321
658.06	2566.09	179.422	73.618	355.364	78.39	32.271	51.452
1095.55	3452.89	294.76	219.007	607.859	72.29	119.468	59.716
198.909	519.819	57.74	84.453	91.89	57.919	53.198	30.641
2576.383	9588.763	484.329	124.988	583.007	316.563	317.943	390.077
2376.935	8994.495	256.848	82.854	812.225	283.095	297.877	758.731
272.801	890.351	123.701	111.723	177.448	87.851	119.334	94.901
702.039	4110.689	261.101	82.402	223.347	101.189	156.666	174.312
783.313	2010.553	196.36	66.332	154.957	24.953	103.135	255.296
1173.571	6011.291	318.084	68.231	495.868	140.491	238.073	147.773
442.061	1463.091	101.42	74.621	281.362	33.391	8.27	135.682
318.591	1325.421	102.62	61.264	123.569	52.721	53.6	116.46
597.386	3011.765	193.326	50.988	186.01	72.565	60.94	269.005
382.948	1011.348	141.6	86.708	99.6	32.348	115.332	77.409
222.052	694.812	92.641	56.437	94.039	29.412	79.2	35.25
1404.383	6190.763	316.325	84.987	409.008	104.563	156.943	278.459
2621.941	8533.499	362.847	129.855	620.23	228.099	176.871	648.884
744.785	2384.225	173.164	88.689	228.752	169.625	176.803	135.313
1993.612	4164.822	236.943	104.482	299.584	72.922	26.205	328.645
2102.466	6051.826	399.042	147.499	422.431	119.426	179.206	640.952
270.654	448.354	67.8	53.739	81.295	7.354	20.336	27.709
174.889	872.689	259.203	116.415	46.194	48.689	81.671	37.619
586.804	2041.354	161.7	92.727	223.447	58.854	89.331	370.251
1907.908	3096.818	143.742	31.454	230.888	34.918	60.199	218.112
563.957	2091.627	152.381	54.891	259.924	62.327	77.402	159.241
381.804	699.354	109.703	39.727	72.447	52.854	94.331	36.008
383.593	1136.423	235.62	149.268	94.567	60.723	96.598	54.178
220.759	433.819	105.841	77.47	121.733	2.419	19.203	55.147
564.42	976.02	147.402	65.064	188.396	17.02	45	152.441
743.892	2496.692	211.201	119.417	222.195	79.692	130.668	79.355
1178.126	4920.026	302.601	96.093	300.093	74.026	56.004	525.575
402.656	1515.356	236.803	95.739	109.297	58.356	145.334	53.728
1087.527	3265.487	212.44	103.791	223.84	58.087	111.865	135.982
859.737	3347.417	211.52	66.249	208.72	89.217	149.599	147.578
1516.126	5677.026	405.602	200.092	419.094	66.026	62.004	163.406
1194.442	3930.422	284.724	85.28	384.414	92.222	116.604	294.963
1716.719	7500.289	465.983	115.213	457.024	162.989	261.07	438.661
787.164	4119.554	367.463	184.344	357.806	90.454	172.139	140.459
776.824	2354.754	187.021	84.939	190.467	46.054	57.937	178.098
365.798	852.348	113.7	89.72	82.448	43.848	117.337	40.537
350.612	1006.822	89.941	70.481	104.585	16.922	72.205	61.531
332.695	732.885	20.66	46.992	69.009	41.785	70.468	103.735
1516.954	4790.624	353.382	149.889	631.923	45.324	87.405	420.684
267.503	1743.353	171.903	77.751	279.142	18.853	34.342	93.614
1193.123	4636.023	259.603	85.094	609.089	143.023	119.007	201.894
625.849	2498.159	248.346	111.16	462.483	9.259	25.538	82.226
910.808	4394.628	250.48	66.9	229.776	100.828	180.406	247.974
236.931	1071.221	149.06	133.67	122.907	108.121	162.802	24.065
1909.53	7992.76	395.225	59.975	610.157	117.06	154.941	237.279
1527.722	5976.292	293.98	111.214	377.026	144.992	169.067	184.228
1732.937	9712.497	477.85	75.853	483.228	229.097	321.875	404.146
318.224	919.214	96.86	57.64	195.21	54.114	107.799	51.523
490.825	1652.755	190.022	80.943	169.464	40.055	47.936	92.128
2099.895	10112.965	502.99	148.599	652.514	151.665	178.744	315.755
256.655	810.355	105.805	44.742	88.293	41.355	54.335	41.031
1282.746	5842.965	464.091	156.612	275.362	79.165	118.748	382.516
1771.98	7158.03	356.704	207.109	681.941	134.53	199.005	207.727
487.037	1225.687	145.102	132.4	149.347	29.187	75.668	65.355
696.483	865.953	140.58	83.533	174.128	14.653	11.736	25.24
2418.444	5207.424	245.722	114.282	546.414	112.224	150.602	339.298
1896.786	6930.226	334.161	136.686	544.756	118.626	141.802	478.875
766.166	3351.556	299.461	88.346	183.806	69.456	136.137	151.905
1246.216	3544.366	269.109	69.787	355.839	40.866	69.339	151.498
616.907	1372.817	128.74	120.452	128.889	51.917	48.2	68.415
1227.718	4866.288	280.981	114.209	365.027	102.988	152.071	415.897
734.337	2359.957	226.683	100.552	209.973	39.157	47.737	98.936
438.589	649.419	134.622	41.263	45.568	2.719	67.602	21.975
534.399	1645.619	110.08	37.849	157.378	39.819	90.395	162.17
1029.996	4567.156	360.24	138.142	434.638	147.756	229.536	259.873
1224.339	3665.959	277.682	93.552	226.975	77.159	158.735	197.463
192.274	687.024	126.5	72.077	97.247	37.524	83.001	77.167
746.631	1553.951	154.48	90.519	355.28	56.151	36.733	55.791
1853.424	6193.294	333.184	190.244	857.718	123.994	130.075	308.512
804.53	4093.76	285.223	188.972	669.16	59.06	86.941	218.468
933.08	2214.22	132.96	104.656	453.06	57.62	68.798	237.104
876.914	3908.093	249.524	73.637	487.209	101.893	84.272	134.65
593.444	1772.424	271.723	123.279	294.417	79.224	102.602	24.501
124.931	973.221	132.06	89.669	121.908	58.121	110.802	26.311
328.524	1479.484	166.44	83.79	115.838	65.084	136.868	35.917
557.147	1998.427	181.928	15.31	167.109	54.227	57.609	98.568
2240.913	2805.093	222.523	36.635	317.21	47.893	130.273	63.889
81.316	499.556	115.36	79.335	202.957	63.956	80.132	36.319
344.742	1413.422	165.52	139.254	347.72	46.222	99.594	51.357
349.912	2083.092	234.52	175.631	426.213	28.892	37.274	32.201
329.826	1339.756	193.021	55.941	279.467	36.056	56.935	40.601
762.76	2975.82	204.842	73.469	284.735	100.42	182.202	134.754
2418.149	8469.429	357.926	121.313	713.108	76.229	110.607	382.539
1176.215	7548.364	488.109	166.787	522.838	166.864	166.34	285.582
1219.084	6034.494	288.744	47.838	324.38	66.594	67.873	223.267
999.036	3271.686	171.103	51.4	178.346	82.186	92.669	288.907
234.819	411.479	54.24	99.763	218.14	53.079	109.863	137.258
1026.974	4014.754	282.92	156.927	450.619	121.554	155.932	58.151
356.759	1284.819	136.841	123.466	147.737	36.419	75.203	80.649
384.571	2324.291	286.085	119.227	215.872	64.491	131.073	82.379
346.402	1133.892	105.863	35.025	124.703	53.792	76.471	69.4
1783.165	5904.555	230.464	52.347	325.804	82.455	102.138	384.929
1821.573	4721.292	355.083	145.23	768.871	42.492	67.071	171.56
496.336	1389.956	124.683	86.548	447.976	30.156	78.738	70.594
796.996	1647.156	208.242	169.146	428.634	45.756	5.536	25.46
1151.555	4838.165	249.546	194.194	611.175	80.265	155.542	116.92
1284.128	4001.027	349.604	140.094	462.094	64.027	95.002	181.337
1171.696	5756.886	254.66	106.995	231.007	95.786	182.467	219.522
570.743	3025.693	264.3	147.428	366.045	135.193	173.672	25.122
825.612	1965.822	262.941	130.481	273.585	24.922	97.205	25.814
250.337	623.957	56.682	89.549	61.976	9.157	97.737	42.814
789.744	2595.694	146.304	66.434	363.04	49.194	48.671	47.698
1403.247	3570.617	194.18	83.859	547.226	103.317	100.402	64.896
201.416	1148.016	114.403	102.061	384.395	45.016	62.004	66.484
1007.124	3294.024	213.603	32.089	175.095	78.024	132.006	236.097
938.143	3006.153	279.14	53.131	237.786	54.253	125.534	86.194
3117.629	7968.949	324.48	71.518	347.279	144.149	243.735	364.125
513.907	1620.817	136.741	77.453	151.888	65.917	73.2	68.288
1232.762	4608.092	294.627	83.649	289.055	62.392	71.279	342.269
1704.041	6493.691	343.101	82.403	432.348	173.191	172.664	184.066
217.656	811.356	89.802	74.739	96.297	25.356	38.334	27.679
2509.636	9396.226	395.269	144.704	656.598	222.126	273.807	372.428
527.72	1481.29	177.982	171.215	324.023	41.99	32.069	56.952
1286.148	5431.428	276.926	142.312	480.108	79.228	136.608	144.538
2373.279	5743.299	347.289	184.264	744.563	66.499	29.075	139.466
556.507	3181.357	276.906	65.755	329.142	95.857	88.338	52.346
3698.176	16683.106	586.037	54.717	914.441	362.406	453.285	543.164
1828.042	4728.962	262.888	112.585	487.665	72.162	81.742	85.803
3852.944	14518.772	471.637	125.036	977.55	381.071	405.947	360.542
1484.935	4846.495	290.849	131.853	392.226	101.095	84.877	236.484
1605.02	8397.56	355.563	91.362	363.654	123.96	206.138	188.407
1301.842	3626.882	251.56	82.978	221.16	64.282	127.466	76.397
665.785	2260.225	127.162	29.689	157.752	38.625	45.803	86.433
2331.897	9104.966	393.988	106.598	569.517	167.666	205.742	313.829
1110.823	3269.753	178.021	142.941	260.464	76.053	91.938	76.785
1061.811	5159.631	350.483	108.908	303.771	218.831	222.403	284.946
1540.92	7276.37	423.313	86.821	441.529	87.87	56.345	368.38
1208.783	7373.223	257.161	117.684	438.755	122.623	166.805	190.83
366.336	1492.956	142.682	47.551	78.973	37.156	83.738	31.316
334.523	901.483	73.44	45.79	69.837	16.083	70.869	84.548
355.802	936.352	111.7	75.724	82.448	29.852	47.333	42.23
639.573	2806.293	156.088	83.23	193.871	31.493	52.071	118.402
3117.299	9528.429	314.822	79.299	670.262	148.729	141.602	502.553
2198.384	9759.763	573.331	151.991	710.005	191.563	229.942	239.209
996.785	2673.225	91.162	14.684	206.757	93.625	46.803	115.343
1671.295	6920.425	438.823	178.292	618.265	148.725	155.606	291.509
2961.678	8866.758	381.122	119.956	788.314	195.558	245.938	558.736
1108.914	3661.093	437.524	156.635	122.211	34.893	125.272	212.289
3063.851	13353.431	477.13	63.342	603.801	310.231	285.615	550.068
774.657	3234.357	205.801	61.739	493.298	87.357	108.333	81.085
1180.19	4004.96	294.785	140.567	419.821	72.66	88.739	72.263
2076.615	7323.825	342.941	130.482	763.587	141.925	149.202	315.298
295.502	382.082	53.12	38.574	39.82	26.882	66.264	24.107
2726.571	6545.291	364.081	206.229	644.87	146.491	141.073	300.303
508.271	1353.021	176.501	117.077	341.244	37.521	93.004	39.134
934.954	1827.624	233.383	149.893	302.919	1.324	67.405	53.738
2226.572	9274.292	487.083	176.225	611.875	194.492	258.072	298.946
315.038	521.688	73.1	106.398	73.35	17.188	72.667	71.058
1215.463	3356.823	275.042	53.499	253.428	26.423	67.209	207.512
3102.339	9417.959	378.685	173.555	696.972	307.159	344.735	279.453
220.551	709.891	86.761	92.01	59.857	58.291	73.467	36.502
1077.57	2952.29	196.082	106.227	461.871	66.49	26.074	97.595
1646.784	6441.224	309.165	158.69	702.75	148.624	139.804	259.361
2446.728	7768.567	406.768	125.397	588.347	203.967	246.14	447.682
433.039	706.689	99.101	94.402	156.347	42.189	17.666	51.118
683.865	3457.285	204.882	43.199	151.174	82.485	117.069	54.14
466.462	953.552	85.26	28.319	69.109	14.452	115.131	40.013
904.826	2600.756	286.02	125.942	231.466	67.056	101.935	86.919
674.257	2925.897	213.962	61.044	298.549	40.297	114.471	40.94
1910.832	10436.032	411.807	195.127	489.785	301.032	400.008	414.281
1603.688	9816.307	656.697	121.323	614.953	127.505	169.086	179.421
1015.29	4038.15	242.04	127.115	241.939	92.75	143.532	47.948
366.888	634.688	86.201	40.416	69.192	40.688	25.672	51.053
594.869	1874.289	130.88	66.198	275.179	53.489	77.065	158.316
754.908	2101.818	123.74	165.455	167.887	31.918	69.199	77.897
320.785	1884.225	144.164	28.687	123.754	30.625	67.803	29.258
1274.783	3567.223	294.163	76.689	392.75	58.623	144.805	118.262
2834.928	10629.218	354.062	40.667	584.907	545.118	587.805	1177.685
449.037	1361.687	136.1	56.398	149.349	28.187	80.668	22.252
1211.214	4360.363	248.106	99.784	333.84	86.862	39.341	193.103
1333.209	3748.089	324.32	116.603	243.518	8.889	65.267	270.866
510.739	1606.689	185.303	83.428	131.041	69.189	65.676	68.722
1739.8	3310.35	334.7	128.724	473.446	78.85	158.335	364.793
483.744	1061.694	121.3	41.431	157.043	5.194	7.671	63.534
1424.999	4251.429	278.025	113.326	520.955	68.729	50.612	152.821
369.06	1703.09	160.423	129.618	320.364	45.39	76.271	85.611
1560.403	6133.893	321.864	103.026	469.703	128.793	177.47	455.689
2646.318	7652.828	376.144	145.516	824.276	105.928	79.209	398.589
2925.353	689.083	246.221	141.59	678.665	37.383	102.268	108.797
452.485	569.955	135.58	58.535	133.128	0.655	3.734	44.77
362.353	370.083	69.22	29.586	70.669	4.383	43.268	37.461
993.951	1551.351	101.6	115.713	186.598	44.351	74.329	128.22
416.358	632.088	38.222	53.592	137.668	24.388	32.263	21.574
1205.272	2260.022	196.501	77.075	267.247	44.522	56.003	155.375
1942.806	5225.626	304.485	74.905	428.769	116.826	148.408	379.037
209.315	638.555	93.36	94.332	113.959	12.955	2.133	63.833
1104.311	2029.551	147.363	142.33	248.957	40.951	65.137	125.319
940.231	2067.491	241.642	129.82	264.535	61.091	69.871	125.308
727.931	1482.221	120.061	110.672	225.905	25.121	53.802	83.306
2778.316	7792.826	388.147	140.514	960.276	195.926	173.211	448.719
132.866	1026.286	143.881	108.196	342.178	51.486	77.068	36.146
700.381	2275.491	236.541	100.808	169.687	78.591	136.866	30.729
1590.782	2665.222	332.163	69.683	270.755	28.622	51.806	100.73
483.34	1250.96	177.684	62.556	79.972	2.16	94.734	24.761
676.468	2330.828	249.046	76.5	205.432	66.427	63.204	60.123
464.868	1239.288	222.882	115.199	140.177	20.488	111.066	121.285
2030.408	7504.167	351.652	53.212	394.02	144.767	237.544	215.325
648.038	865.688	95.1	48.399	138.349	29.188	65.667	99.772
489.118	1902.748	156.82	63.911	175.769	60.048	123.933	63.522
424.142	1854.152	152.143	53.132	140.784	74.252	96.535	50.646
301.632	841.952	117.48	49.521	67.279	45.152	118.732	74.451
270.764	1341.824	120.841	48.47	94.738	69.424	90.198	111.801
1290.486	5642.956	344.58	167.539	218.125	74.656	194.733	438.587
212.144	742.154	107.14	88.129	291.789	46.254	70.533	65.077
140.974	507.754	90.921	39.929	195.617	8.554	65.932	59.999
686.614	2573.824	182.941	51.483	224.585	54.924	83.203	98.729
1375.573	3825.293	241.086	57.229	274.872	62.493	112.071	434.782
2056.232	6089.492	306.644	93.824	389.532	112.092	134.87	306.051
2660.102	5662.622	250.282	144.873	600.077	56.822	78.402	132.217
303.381	602.491	72.54	14.806	82.689	41.591	43.866	38.056
1016.309	2907.549	266.36	138.329	303.956	88.949	116.139	55.388
1497.826	4919.756	285.022	93.942	282.466	77.056	109.935	286.846
534.805	1769.355	208.7	89.725	474.45	40.855	95.33	73.088
139.272	1142.022	137.501	65.076	54.246	47.522	63.003	73.491
799.05	2569.968	290.886	128.587	283.671	63.168	75.734	58.75
558.997	1615.157	160.243	29.148	277.633	34.757	88.535	141.754
2250.402	8465.892	532.863	162.028	734.7	274.792	405.471	260.544
305.232	1472.491	120.643	79.821	355.535	40.091	48.87	162.827
1711.508	5656.357	329.905	44.759	454.139	83.857	93.337	144.004
551.208	1942.088	181.321	91.605	158.515	75.888	143.268	79.866
480.956	2976.626	206.384	40.89	196.924	95.325	149.403	51.904
838.614	2774.824	281.943	83.486	206.582	73.924	133.203	144.85
1140.084	3103.494	333.746	284.839	460.379	106.594	77.873	126.84
576.08	1648.22	265.96	54.658	34.058	46.62	110.798	80.997
1871.423	6935.293	376.186	187.244	738.717	186.993	176.076	282.693
898.997	3493.157	270.243	109.146	483.635	144.757	139.535	30.222
1019.85	3963.159	208.343	112.16	315.484	67.259	119.537	62.661
1596.601	5935.97	423.197	33.631	644.208	111.67	64.748	318.996
193.932	1094.222	171.061	73.67	49.908	14.122	39.801	60.543
532.333	901.683	102.9	66.373	70.65	45.183	95.662	64.705
1295.295	5369.425	316.826	99.294	460.263	83.725	181.606	362.09
1034.848	6031.158	419.343	109.161	349.481	74.258	124.539	314.76
1626.273	6847.023	364.502	54.08	308.243	125.523	253.002	157.591
2083.722	9760.562	517.769	195.395	908.343	321.962	289.146	301.216
594.169	1737.559	175.463	185.351	427.804	61.459	22.134	30.123
303.629	348.949	105.48	82.519	51.278	17.149	41.735	28.698
1098.808	4743.628	423.485	99.905	229.771	127.828	225.406	127.557
2266.384	5928.764	284.326	114.987	477.009	129.564	235.942	162.537
122.377	690.487	121.543	39.807	143.684	15.587	10.87	42.806
652.419	1432.019	163.402	98.064	223.395	29.019	30.001	64.319
1510.25	5016.62	291.18	157.859	472.229	135.32	254.399	308.993
2578.102	6770.622	224.283	133.875	721.075	114.822	146.402	411.275
413.933	1021.223	181.06	107.672	279.907	57.123	66.8	38.256
861.424	2576.294	198.185	98.244	319.718	74.994	147.075	104.712
3227.589	6493.419	218.62	104.262	717.569	210.719	225.602	626.284
721.979	2349.029	239.706	116.107	289.942	32.529	17.006	78.225
899.569	1333.289	173.083	78.227	389.87	17.489	32.075	76.612
2750.751	11759.971	514.095	143.615	1062.364	226.171	309.743	727.372
433.379	1163.489	177.542	151.807	303.686	82.589	75.868	21.714
977.97	2606.75	224.92	192.922	472.62	56.55	78.936	72.103
755.981	2440.031	191.703	120.11	417.941	77.531	96.004	151.505
2302.166	9208.556	481.463	129.348	888.804	182.456	249.137	640.471
347.165	1670.555	163.46	29.347	257.804	66.455	182.138	98.796
659.955	3343.625	305.383	155.892	207.921	65.325	227.404	70.008
2640.526	6668.486	276.44	125.791	278.839	221.086	221.866	396.601
1027.681	5043.031	345.909	177.139	704.632	64.531	145.014	152.847
377.608	846.548	136.16	121.304	226.26	51.948	41.13	54.967
199.652	308.352	37.801	50.738	491.294	17.352	1.338	20.381
748.761	2383.821	199.841	62.467	160.738	45.421	71.201	189.383
1599.869	8694.559	304.664	50.378	431.497	150.459	213.144	798.217
255.656	1102.356	196.802	97.739	112.297	56.356	181.334	33.947
953.785	1031.225	275.162	60.689	440.752	51.625	76.803	360.077
1317.764	3433.094	306.627	132.648	283.058	38.394	85.277	652.51
607.165	1482.555	148.461	23.347	102.804	29.455	49.138	155.527
508.467	1316.826	126.045	31.5	136.431	15.425	10.205	136.826
353.062	855.092	130.421	104.619	377.365	69.392	26.269	61.176
1177.021	1927.561	226.565	99.366	370.651	27.961	33.137	298.597
529.548	722.888	125.761	105.01	227.854	15.288	17.47	26.729
1866.849	2695.158	175.346	148.161	570.482	54.258	46.538	269.417
1246.697	1344.887	201.66	171.994	292.009	29.787	65.466	159.799
1822.616	1281.826	205.943	120.486	448.584	18.926	53.201	19.888
302.503	929.353	100.9	31.75	159.143	46.853	73.342	46.473
427.118	855.748	124.82	73.91	144.77	60.048	89.933	159.515
277.948	393.348	63.6	7.708	73.6	23.348	9.332	85.266
249.526	532.486	105.44	47.792	61.838	23.086	76.866	40.51
1036.889	4442.689	238.202	158.414	357.195	121.689	210.671	630.776
353.502	115.082	43.12	22.574	3.82	1.882	23.264	27.126
612.506	1444.356	137.902	41.751	230.145	18.856	87.339	415.269
266.787	747.227	82.164	11.69	139.753	12.627	40.801	170.687
1379.344	5004.233	314.469	134.733	324.297	115.133	111.809	466.643
394.972	315.752	67.92	66.926	90.618	2.552	39.934	33.84
148.441	374.421	83.72	32.28	52.413	11.221	12.605	31.399
151.444	278.424	67.723	30.282	0.414	29.224	23.602	33.348
458.25	554.62	46.181	77.863	141.225	25.32	40.399	114.969
241.076	172.216	24.96	82.653	48.059	14.616	0.802	23.43
115.609	107.549	20.16	17.305	24.26	16.949	39.129	43.231
464.441	1154.421	218.721	84.276	135.417	80.221	39.605	51.588
198.059	764.089	106.421	46.617	30.364	32.389	37.272	48.411
184.972	426.752	70.92	16.926	31.618	4.552	0.934	122.65
1249.164	3529.554	238.46	136.344	224.806	48.454	146.139	559.747
620.274	1306.024	109.504	19.08	141.244	45.524	79.001	124.97
801.224	1566.214	161.86	70.641	161.209	51.114	74.799	183.623
1650.698	6032.888	399.66	100.994	363.01	116.788	232.465	156.46
326.354	552.084	97.22	36.587	87.669	38.384	67.267	83.338
468.42	1113.02	120.4	71.062	154.398	59.02	70	155.938
220.332	531.682	56.9	17.372	80.65	7.182	69.663	146.844
549.743	2276.693	233.307	119.434	181.039	13.193	32.672	97.111
489.678	1588.758	119.124	30.958	172.312	21.558	65.938	165.352
101.354	485.084	31.22	0.588	76.668	26.384	72.267	87.649
2673.617	8362.097	408.725	51.667	636.902	59.897	89.279	529.338
1481.757	3631.817	247.84	79.467	257.734	142.417	78.205	225.436
1196.59	5186.42	239.622	48.267	251.565	100.72	123.601	312.794
140.014	411.284	47.78	36.184	42.328	11.984	35.065	49.662
961.973	2751.753	181.92	81.928	170.617	79.553	141.933	83.93
945.912	5108.092	745.523	145.63	123.214	176.892	294.274	38.168
701.204	993.084	159.322	79.6	62.516	10.884	78.272	90.513
355.314	1084.554	154.361	38.332	62.958	17.954	87.134	67.517
778.423	1855.023	161.4	54.063	143.4	55.023	95.997	119.415
355.124	971.024	98.603	56.094	116.09	40.024	91.006	94.459
482.953	1113.623	150.384	128.889	174.922	38.323	71.406	55.201
287.14	530.15	141.14	69.125	46.789	6.25	63.537	42.417
1486.806	7328.626	387.482	104.905	596.769	159.826	190.408	458.829
566.698	1176.888	165.661	112.996	265.008	24.788	115.465	29.063
571.296	3709.426	281.821	110.294	401.264	75.726	127.605	160.264
331.846	1017.156	169.343	113.16	153.48	40.256	86.541	47.527
293.997	1585.157	233.242	117.147	297.634	30.757	90.535	29.943
424.442	1183.422	159.722	94.279	131.415	24.222	63.604	110.554
694.931	1599.221	166.062	69.673	126.904	26.121	142.802	77.775
1270.617	4239.097	374.731	49.666	382.903	71.897	84.279	204.014
350.251	1631.621	183.18	99.863	207.226	112.321	160.398	121.605
1059.977	4172.026	239.704	7.109	404.938	64.526	112.008	324.191
48.483	485.953	75.58	27.534	213.127	5.653	7.736	29.999
130.803	780.353	164.7	78.724	69.449	60.853	91.332	59.116
353.592	1752.422	172.62	71.267	103.567	46.722	82.599	159.214
753.331	3018.681	249.9	85.373	124.648	67.181	139.664	92.561
590.442	2508.422	205.721	80.28	135.414	37.222	49.604	137.274
1698.11	5180.899	495.072	232.059	601.397	139.799	125.473	396.863
3390.406	12227.894	368.864	143.027	732.705	235.794	295.467	306.924
537.443	1506.423	186.72	79.277	341.418	56.223	68.603	125.056
70.038	911.688	199.1	87.399	209.349	131.188	114.667	69.821
243.89	839.69	87.201	75.415	36.195	29.69	24.67	170.315
2718.042	14702.962	498.886	103.58	869.67	259.162	279.742	502.715
1089.589	5552.419	331.621	122.266	276.565	65.719	131.602	233.447
854.234	2482.494	227.647	36.826	125.532	21.094	20.868	106.2
1032.973	5217.753	287.92	59.927	242.618	209.553	182.933	223.072
1438.892	5548.692	315.205	94.418	367.194	89.692	145.668	460.375
271.681	1374.761	163.122	85.96	251.313	53.561	73.935	53.048
511.613	1570.823	171.944	88.482	245.585	30.923	43.204	57.765
2430.781	8285.647	542.2	153.015	579.7	109.342	144.42	164.425
820.42	3367.02	263.401	162.061	378.399	68.02	98	272.916
1995.321	8791.831	295.148	80.516	605.279	195.931	204.206	326.873
2098.272	5997.022	359.5	79.073	593.249	80.522	123.003	414.55
336.995	1246.155	151.243	21.145	235.634	64.755	75.537	77.424
240.145	658.155	113.141	31.133	79.786	74.255	137.532	49.949
1201.975	3711.755	339.92	111.927	251.62	111.555	181.931	83.358
511.403	1792.893	195.865	71.028	297.701	95.793	111.47	95.799
251.657	865.357	96.8	10.737	148.3	9.357	82.333	30.595
2535.344	7651.234	480.471	98.738	476.292	125.134	239.809	296.018
502.314	2252.554	192.363	81.336	292.954	79.954	114.134	80.163
1063.763	2741.823	227.841	112.471	478.736	96.423	218.199	44.19
2688.149	13586.429	530.925	101.309	927.112	198.229	304.607	256.82
551.513	3070.632	256.69	85.934	434.467	40.832	48.411	57.165
1154.295	4545.425	400.822	116.296	327.261	50.725	147.606	126.068
535.848	3851.158	211.342	114.161	386.481	129.258	160.539	72.01
2498.484	5241.954	381.581	230.536	833.126	311.654	220.735	426.12
292.975	690.755	145.92	62.93	438.617	64.555	61.931	57.155
3177.64	4265.5	316.054	49.883	736.921	111.1	219.882	808.691
390.867	1102.287	94.881	52.198	237.177	58.487	70.067	38.494
366.379	838.489	76.541	76.807	259.686	17.589	45.868	108.844
647.359	3128.359	312.002	142.769	533.99	184.359	146.341	104.452
140.507	936.357	146.902	78.753	97.144	91.857	128.338	90.186
321.549	1443.889	160.762	120.012	502.853	52.289	60.469	209.481
2149.002	10255.432	387.026	60.328	697.956	308.732	364.609	736.768
416.8	1206.35	189.7	108.72	337.45	65.85	67.335	71.564
1184.695	2883.885	192.66	72.995	352.006	94.785	135.468	483.047
252.676	594.755	77.125	36.957	262.311	42.555	25.94	35.537
634.122	1616.022	180.604	194.089	462.093	95.022	96.008	93.367
836.166	1053.556	144.461	122.347	289.805	56.456	46.137	111.944
730.486	1629.956	179.58	154.537	439.127	29.656	64.733	80.184
740.506	1185.355	133.905	50.753	223.143	68.855	45.339	50.687
266.465	432.555	73.26	76.321	71.11	45.455	98.128	36.12
459.103	961.623	95.283	98.876	183.075	19.823	30.401	92.475
300.019	1131.559	211.564	132.362	289.653	52.959	94.139	23.429
749.718	2188.288	181.983	108.214	485.022	63.988	125.071	131.025
2315.7	7225.16	244.445	50.176	638.328	116.76	104.542	989.371
373.142	1520.152	160.14	70.128	140.788	38.252	94.535	100.684
690.426	3411.296	240.185	13.243	188.721	105.996	108.073	181.624
817.126	3073.026	308.606	98.092	190.094	102.026	164.004	103.469
1224.296	5225.425	310.824	137.295	387.263	117.725	111.605	516.104
1542.509	5707.359	348.903	119.755	455.144	97.859	149.336	733.233
280.85	847.16	165.341	80.158	71.486	31.26	60.537	57.911
1541.845	5227.155	287.343	197.157	389.482	154.255	278.542	381.673
634.882	635.412	79.42	70.234	129.87	36.712	62.599	65.356
226.101	871.621	93.282	12.876	98.073	40.821	48.403	79.44
505.248	680.618	63.182	41.859	157.227	29.318	26.401	40.446
1739.745	2993.695	225.305	123.432	448.043	34.195	51.67	335.03
505.737	682.417	91.52	63.251	81.718	41.217	50.599	111.699
402.524	482.484	69.44	59.79	117.838	11.084	11.868	73.435
431.801	548.351	104.7	83.722	116.449	34.851	62.334	82.224
1347.378	4012.488	254.541	159.809	317.683	156.588	187.869	306.309
299.122	380.752	77.82	48.914	86.77	21.052	16.929	28.267
1280.654	4951.354	312.801	148.738	443.296	95.354	210.336	583.207
2815.888	6703.688	329.202	50.416	483.192	262.688	240.672	719.343
378.229	2007.489	170.644	29.82	144.533	14.089	93.873	194.279
111.486	750.956	54.58	40.536	52.128	43.656	109.733	78.963
469.72	622.29	129.985	16.216	112.022	0.99	27.069	147.655
516.465	3024.825	227.041	119.498	198.431	120.425	209.207	184.018
614.89	908.69	136.203	26.415	100.195	13.69	50.67	151.313
545.383	721.493	75.542	2.811	85.686	29.593	33.864	144.232
618.444	1545.424	161.72	86.28	186.416	27.224	25.602	148.011
345.42	437.02	74.4	38.06	142.4	9.02	8	44.898
559.052	1117.812	112.641	89.438	244.038	58.412	79.2	80.836
1428.468	4264.828	306.043	110.498	438.434	57.428	63.204	374.349
733.526	1748.486	125.44	67.791	118.839	60.086	68.866	213.258
288.034	1141.684	140.1	82.396	201.348	36.184	110.671	101.28
496.357	1273.087	130.22	118.589	198.67	24.387	52.264	121.31
1010.126	2229.026	170.603	119.091	363.095	53.026	91.004	194.163
429.737	399.417	52.52	64.249	50.72	22.217	8.599	104.613
978.427	4162.297	279.189	83.249	427.716	79.997	28.072	545.445
630.929	1123.219	129.061	86.671	262.904	11.119	14.804	228.793
1148.082	4223.492	230.741	70.838	333.378	85.592	118.875	712.698
222.905	341.814	79.742	89.454	102.885	14.914	26.202	25.684
975.594	2615.424	201.62	79.27	209.566	107.724	142.597	463.817
1086.251	2276.621	207.183	120.862	378.227	42.321	33.398	215.321
551.759	1533.819	79.84	107.466	206.737	43.419	40.203	245.759
199.101	607.621	81.281	64.874	304.075	31.821	69.403	23.388
398.784	876.224	182.163	117.692	314.748	19.624	4.804	71.184
779.973	2433.753	200.92	60.926	185.619	64.553	185.933	334.464
212.525	104.485	27.44	46.793	27.836	13.085	4.867	22.867
362.121	565.751	61.82	55.913	125.77	15.051	15.93	107.781
204.923	137.943	21.28	49.491	27.58	28.143	52.731	19.332
281.252	1045.622	126.18	96.861	78.229	52.322	124.397	63.155
2242.786	6147.496	311.946	34.868	484.072	68.596	92.881	818.031
366.462	422.552	45.26	57.318	99.11	6.452	49.131	99.209
382.252	358.622	27.18	13.861	51.229	26.322	6.397	79.926
106.89	524.69	80.2	20.413	54.197	35.69	41.67	22.198
460.02	1171.56	114.564	24.363	136.653	19.96	9.138	101.825
651.867	1035.287	139.88	93.198	198.177	11.487	45.067	142.217
378.292	757.152	108.04	70.117	68.939	29.752	41.53	117.647
1088.868	1593.288	147.882	68.199	184.177	51.488	47.066	136.438
3328.994	2679.153	153.243	122.146	516.632	43.753	49.538	305.492
1407.827	3453.757	212.025	125.945	265.464	107.057	145.934	268.221
1222.61	2931.82	183.942	124.481	319.583	54.92	42.207	382.287
3890.681	8035.029	308.911	51.139	722.632	194.529	195.014	869.86
1633.768	10693.098	474.625	186.65	499.06	329.398	449.273	531.151
2647.596	14117.696	494.406	119.451	518.885	182.696	341.674	863.937
1280.234	2840.494	410.641	147.822	239.536	101.094	181.868	48.204
1813.571	6475.291	338.084	176.226	637.873	139.491	193.073	120.627
334.421	920.021	130.4	102.061	67.4	50.021	49.999	36.726
455.251	1033.621	260.18	169.861	19.228	23.321	51.398	60.571
471.721	1540.291	184.982	117.215	98.024	56.991	93.068	56.138
2300.531	12922.761	469.226	132.972	1007.161	274.061	275.94	674.184
3617.893	14764.963	387.987	96.597	890.514	384.663	389.746	497.288
747.955	1926.624	183.385	28.89	168.923	8.324	7.404	140.388
383.418	723.018	78.4	26.058	43.4	23.018	57.002	85.557
565.186	1459.686	148	31.386	76.5	77.686	69.664	70.187
554.483	2747.953	193.582	98.537	278.124	96.653	136.736	39.151
3540.149	12988.429	471.924	100.308	814.113	298.229	292.607	747.494
2179.037	7459.687	346.1	199.4	821.347	155.187	203.668	230.337
815.377	3550.487	193.541	98.805	345.686	143.587	204.87	215.449
2283.662	12466.631	433.586	97.918	581.622	352.331	445.407	538.23
936.425	4045.295	202.188	66.243	320.72	114.995	107.074	41.32
1835.96	8267.9	378.167	93.074	569.242	140.3	74.478	275.029
1887.042	7614.961	411.889	175.585	395.665	148.161	232.742	221.864
489.654	1021.354	130.801	62.737	82.297	44.354	32.336	42.612
600.126	2538.026	149.601	45.091	235.095	47.026	0.004	158.456
3029.788	14204.498	677.947	74.871	498.071	397.598	464.879	636.622
2775.441	6446.421	272.722	39.281	404.412	100.221	104.605	602.103
803.062	3960.092	244.422	90.617	218.367	104.392	154.269	197.559
242.826	936.756	199.02	58.941	58.467	14.056	70.935	47.258
627.889	1416.689	151.207	81.418	148.191	14.689	22.671	64.122
1913.635	5886.225	323.262	116.701	365.6	65.125	176.808	296.949
245.869	849.289	81.88	55.198	69.179	39.489	52.065	46.668
631.671	899.481	78.34	32.776	134.989	27.581	48.866	99.235
800.787	2341.227	248.165	93.69	244.753	56.627	60.801	151.807
3383.912	10782.092	301.524	132.635	741.209	164.892	217.274	760.369
2279.172	6775.832	348.247	112.531	576.125	112.432	148.21	472.645
259.548	433.888	43.762	2.011	63.853	15.288	0.47	40.083
1110.698	2216.888	194.66	42.997	245.007	24.788	90.465	116.923
3153.996	4109.156	149.24	36.143	366.637	53.756	31.536	425.986
1887.278	3765.298	251.291	64.261	465.565	168.498	229.076	178.254
563.442	1108.422	117.723	29.28	151.414	35.222	53.604	66.911
944.38	2585.49	194.543	58.81	197.684	76.59	70.867	195.112
1856.083	6074.493	307.748	56.838	470.379	87.593	92.874	461.866
3471.888	5611.688	180.203	92.416	564.192	216.688	238.672	301.142
459.614	787.823	69.944	25.485	149.583	1.923	8.203	56.018
2140.228	4357.488	341.643	116.821	400.531	33.088	113.874	301.408
1753.827	4879.757	255.024	96.945	396.464	90.057	76.934	200.129
2515.996	10966.156	547.242	118.145	591.635	230.756	323.536	307.254
1897.718	6015.288	293.983	113.214	503.022	133.988	167.071	288.982
813.361	2894.361	213.003	53.77	235.991	26.361	33.339	68.575
1345.083	6430.493	315.745	108.838	410.379	144.593	247.874	295.812
1188.866	5059.286	271.883	63.2	259.174	123.486	192.068	218.691
2840.042	10147.962	427.883	55.583	679.667	161.162	199.742	933.781
816.275	2980.025	283.501	73.079	243.246	54.525	49	128.885
1588.89	5415.69	211.203	65.417	367.193	75.69	48.67	398.031
285.567	368.017	37.301	33.049	44.548	16.517	11.998	32.853
164.931	507.221	65.062	67.673	113.904	19.121	34.802	34.621
1796.659	8240.629	404.585	111.921	486.616	183.329	273.41	825.735
2263.107	8798.897	318.067	78.059	554.394	115.797	272.476	809.356
832.703	3905.161	211.445	89.176	193.331	24.761	98.539	172.723
260.462	482.552	118.26	52.318	168.11	17.452	22.131	38.314
3004.656	8599.356	312.802	67.739	641.297	293.356	336.334	572.18
411.909	994.819	133.74	103.455	136.888	51.919	63.198	116.412
434.342	1220.962	157.683	48.556	105.974	28.162	52.732	144.014
1110.402	4611.892	277.866	135.025	300.703	104.792	218.471	170.513
2507.595	6449.695	301.403	118.446	554.889	122.695	129.675	432.924
372.076	822.216	146.96	133.653	329.059	14.616	19.802	20.384
1369.186	4337.956	310.788	142.567	405.817	109.656	158.743	182.585
363.675	955.485	105.34	54.781	168.988	68.585	136.862	24.399
1651.379	5345.489	319.542	172.808	439.685	188.589	239.868	486.402
597.694	1102.884	113.66	63.992	130.008	31.784	78.469	86.013
583.402	2141.892	186.862	42.024	291.704	79.792	59.471	295.065
250.378	629.488	150.541	84.805	179.687	38.588	41.869	28.118
1712.018	7223.558	335.565	62.363	389.651	80.958	125.14	570.968
635.654	2089.354	191.8	59.737	187.297	44.354	39.336	79.137
1642.234	9037.494	367.642	134.822	571.536	338.094	439.868	754.683
174.12	376.75	39.82	21.912	71.77	25.05	50.931	66.869
241.59	743.42	105.62	93.264	79.568	21.72	66.601	101.887
1725.399	5050.889	226.863	131.025	522.7	80.789	135.474	304.186
434.737	991.417	127.52	143.249	123.72	44.217	53.599	59.976
608.354	1220.084	114.221	134.589	107.667	17.384	76.267	187.461
2288.617	4778.097	285.727	117.667	465.902	143.897	168.279	426.022
593.761	1076.821	167.843	88.468	165.737	32.421	47.201	98.798
1148.827	3861.757	210.023	69.945	347.464	159.057	220.934	368.646
379.183	275.683	120.001	47.386	42.497	6.683	39.667	36.799
1928.465	5396.825	272.042	92.5	482.429	81.425	195.207	562.437
1384.335	2733.955	174.68	75.546	356.977	68.155	23.739	220.185
333.352	329.082	111.22	107.585	101.669	16.382	57.269	31.278
2258.717	7467.287	254.984	119.212	579.023	243.987	210.072	779.158
457.911	761.821	117.74	91.457	124.888	30.921	43.196	50.913
363.867	870.287	83.882	66.198	146.177	38.487	54.067	46.964
2327.61	7699.82	308.943	156.484	643.58	214.92	241.207	774.084
1149.703	3532.163	215.446	77.177	252.33	129.763	127.539	562.604
2301.188	6910.958	325.783	160.568	639.818	149.658	146.741	425.351
1126.191	2260.961	251.787	76.572	179.817	55.661	61.738	195.81
420.42	679.02	78.4	110.061	93.399	18.02	35	46.29
525.783	1561.223	173.163	75.686	260.753	37.623	53.805	453.347
1372.167	4390.557	350.461	164.347	315.806	162.457	336.136	207.133
1460.918	5638.098	261.526	111.637	379.213	142.898	128.268	664.895
2566.125	7705.025	355.601	131.091	580.094	314.025	439.005	544.981
506.035	890.685	103.1	56.397	114.348	28.185	55.67	65.159
1252.696	1040.886	156.66	69.993	261.009	28.786	84.467	303.015
315.527	410.487	113.442	50.794	124.837	12.087	0.865	47.847
328.167	933.557	87.465	83.349	145.804	14.457	33.136	60.456
418.16	304.28	53.68	80.168	100.48	6.48	8.064	63.897
773.841	764.881	100.56	123.978	186.159	11.281	49.467	81.558
509.395	441.615	74.08	91.843	110.38	7.815	16.399	86.905
1224.783	2236.223	174.163	112.684	270.755	21.623	39.805	369.514
795.333	544.683	59.9	86.373	126.65	23.183	20.662	54.813
2381.247	1822.617	171.18	76.856	292.229	63.317	74.402	156.357
1020.931	548.221	109.063	95.673	169.904	30.121	28.802	111.809
741.868	866.288	93.882	82.201	257.175	58.488	61.066	33.803
475.313	646.553	88.36	47.331	170.958	3.953	22.135	18.967
476.997	607.157	97.242	78.147	184.634	26.757	7.535	20.982
2237.895	8360.965	339.987	132.604	597.509	232.665	244.744	677.779
242.721	533.291	77.982	21.215	114.024	0.991	1.068	41.093
630.417	1510.017	180.403	80.062	189.395	27.017	25.003	226.051
927.249	1598.619	166.18	124.858	211.229	34.319	81.4	149.742
1368.956	3569.626	207.388	62.894	218.92	28.326	102.403	167.182
332.312	792.552	80.36	55.33	101.958	64.952	60.136	84.893
848.381	2724.491	237.541	166.809	216.686	52.591	122.866	144.111
1769.532	4862.761	279.224	184.973	489.161	202.061	194.939	271.856
2142.444	3524.424	125.723	81.285	420.411	77.224	66.602	411.718
1492.232	3649.492	256.643	74.824	312.532	102.092	72.87	441.406
1580.061	2188.091	210.424	132.618	368.365	35.391	67.27	148.983
2257.742	3722.692	188.303	82.429	458.043	47.192	50.673	186.473
2010.656	3277.356	270.8	117.739	395.297	86.356	125.334	462.395
430.395	697.615	97.08	35.845	81.378	44.815	86.399	22.317
554.609	385.549	47.16	69.305	108.26	22.949	45.129	43.995
2495.15	6007.429	388.928	117.313	636.109	171.229	204.606	660.01
209.949	48.349	22.6	49.709	15.6	2.349	63.331	21.373
1585.553	2648.893	215.761	63.012	374.857	74.293	101.465	213.996
421.377	1796.487	95.543	61.807	190.684	51.587	63.87	120.744
699.356	1065.086	99.22	70.588	151.67	24.386	53.265	66.812
320.402	772.892	248.866	136.029	45.699	103.792	133.471	51.44
952.274	3028.024	211.5	109.077	284.247	37.524	114.001	323.207
1059.782	2343.221	193.163	58.682	269.756	44.621	34.806	69.653
3403.318	8422.827	265.147	70.515	455.277	233.927	294.209	526.784
1046.761	2156.821	208.84	92.467	309.738	44.421	28.201	199.587
2184.698	2356.888	174.66	116.995	265.009	62.788	82.465	180.582
396.249	1161.619	75.18	82.859	123.228	55.319	81.4	43.069
1627.906	3306.816	248.74	118.454	315.886	72.916	136.201	341.52
1488.549	2665.889	137.76	95.009	359.856	59.289	60.469	337.114
2988.735	2350.415	213.523	67.25	323.717	91.215	95.601	164.505
147.866	246.285	42.883	52.2	167.174	5.485	10.068	22.819
555.224	249.214	39.86	52.64	82.21	2.114	23.799	23.892
1280.719	1884.289	227.98	85.211	193.026	56.989	83.07	91.106
2189.869	3089.289	207.88	70.197	450.18	54.489	67.065	308.871
1000.396	748.616	114.08	93.844	182.38	29.816	80.398	64.792
1489.744	2906.693	266.303	108.429	264.045	59.193	43.671	185.018
1561.165	2707.555	210.463	66.349	261.802	89.455	109.138	218.033
1172.933	1729.223	129.062	114.671	291.908	5.123	6.8	205.745
2596.018	8315.558	316.56	131.362	608.652	130.958	152.14	621.923
440.563	314.013	51.3	85.045	150.548	16.513	40.002	52.14
785.573	2013.293	165.083	90.23	265.871	56.493	73.071	247.285
1402.382	5687.761	413.327	253.987	624.007	96.561	90.944	164.794
897.272	2245.022	204.5	129.076	250.246	45.522	86.003	249.547
222.161	266.281	31.68	2.169	18.48	16.481	29.063	44.241
229.741	560.421	92.52	126.253	43.72	24.221	19.595	30.9
516.4	1147.62	200.08	93.848	302.38	62.82	103.394	150.4
1017.785	1609.225	177.16	80.686	319.755	23.625	77.803	221.079
278.249	220.619	47.181	43.86	24.227	26.319	72.4	75.941
738.447	1428.427	112.723	65.283	74.416	40.227	111.599	102.463
820.296	2846.426	339.826	125.297	145.261	175.726	118.605	167.873
325.845	566.885	60.56	25.981	74.16	3.285	17.463	53.492
2594.399	6235.619	199.08	66.847	540.38	112.819	112.395	575.143
404.062	1075.092	104.425	30.623	145.361	26.392	31.269	86.714
343.011	368.281	57.782	97.182	39.327	9.981	25.068	20.752
360.078	660.218	89.96	29.656	96.058	33.618	125.8	39.524
306.566	685.016	49.302	41.049	87.547	30.516	71.999	27.86
996.679	3388.759	255.121	78.956	212.315	42.559	138.937	384.002
479.293	1713.423	193.824	50.296	104.259	47.723	60.608	51.287
704.249	1460.619	290.18	124.859	118.228	75.319	114.4	63.863
3313.255	9386.895	279.965	106.042	518.549	174.295	218.473	768.657
2124.578	6695.567	273.87	26.408	441.196	97.467	76.145	420.677
474.273	2352.023	238.502	142.077	175.246	238.523	354.002	97.266
322.103	903.623	152.28	71.874	181.077	12.823	61.401	26.409
1861.654	5743.354	274.802	156.737	422.297	135.354	239.336	881.449
1251.168	5566.558	478.462	179.351	411.803	297.458	467.135	320.647
1237.402	4019.892	290.86	66.021	249.707	133.792	141.471	488.052
652.971	1290.751	92.922	81.926	132.617	6.551	40.935	105.947
383.164	434.284	80.68	52.172	116.48	53.484	43.06	65.419
571.016	1663.286	214.78	87.185	143.329	41.986	108.063	232.924
542.564	747.014	84.3	52.044	161.55	53.514	63.001	89.162
1977.254	4961.894	227.967	44.045	510.545	75.294	113.474	392.937
855.265	712.745	105.72	84.897	129.92	47.545	104.931	52.221
1650.676	4634.756	284.122	115.956	511.312	126.556	183.94	317.136
415.103	1023.623	359.282	223.873	62.078	172.823	332.401	68.814
452.826	526.756	20.02	47.941	98.467	7.056	16.935	62.513
546.63	847.95	111.48	8.519	91.279	12.15	23.734	127.619
1345.143	2162.153	249.143	107.131	219.786	66.253	40.534	119.865
506.697	762.887	96.66	105.993	100.01	35.787	104.466	22.831
1090.272	3477.022	212.503	91.078	416.244	78.522	24.003	299.838
121.743	159.693	77.305	58.433	222.04	22.193	84.672	69.824
1083.484	1197.954	137.583	74.537	132.125	48.654	42.735	135.82
1071.274	2630.024	385.501	149.079	144.245	107.524	88.001	252.862
935.008	1260.278	143.78	112.178	225.328	18.978	23.071	81.63
1027.353	2292.083	222.22	111.589	253.666	80.383	52.268	139.944
2251.094	2267.344	135.5	137.694	448.75	93.844	135.331	307.44
748.735	1127.415	145.52	81.249	181.718	58.215	67.601	72.567
640.418	683.018	115.401	107.061	198.397	35.018	32.002	100.917
2124.314	4218.554	324.363	135.335	386.955	86.954	115.134	302.752
1476.215	4961.365	352.107	155.787	626.838	129.865	79.34	211.658
498.659	1311.629	164.586	125.921	448.616	16.329	71.41	98.262
632.353	1513.083	171.22	75.585	292.67	67.383	60.268	140.101
1443.165	1532.555	198.462	74.347	282.804	27.455	50.138	159.002
1063.208	1675.088	146.323	113.605	205.515	37.888	54.268	163.072
410.186	505.686	70	38.386	70.5	5.686	23.664	119.96
1373.249	902.619	119.181	97.859	260.228	21.319	14.4	226.146
712.291	988.151	204.04	137.115	165.94	63.751	135.531	53.831
1379.46	2454.55	202.261	100.319	235.107	70.45	101.133	396.782
2780.237	5019.766	300.431	71.007	574.852	96.066	143.944	471.662
2242.011	2535.281	232.781	111.181	413.328	119.981	196.068	133.42
1000.828	1378.758	103.022	65.945	199.465	31.058	3.933	89.74
1297.231	2316.491	140.644	53.822	289.533	39.091	10.871	206.98
964.759	1971.819	227.84	112.463	82.74	69.419	77.203	297.709
2458.482	4247.952	308.583	190.535	519.125	123.652	178.737	583.101
288.183	699.683	88	92.385	71.498	44.683	105.667	30.003
450.565	784.015	147.301	54.048	173.547	25.515	40	49.986
228.251	642.621	113.18	111.859	210.23	46.321	67.398	30.092
394.419	738.019	73.4	112.063	343.396	36.019	26.001	86.858
163.336	565.956	85.682	52.547	64.977	69.156	109.738	56.657
787.463	1684.823	316.044	143.498	115.429	81.423	179.209	132.287
222.957	830.627	106.383	24.891	78.924	22.327	44.402	71.042
1321.271	2339.021	346.502	122.076	64.245	19.521	42.004	310.214
284.823	423.753	122.024	91.943	16.462	62.053	105.938	53.79
360.614	1704.824	114.945	80.487	333.581	28.924	47.203	133.509
799.166	2812.556	122.461	73.347	201.805	53.456	107.137	255.393
1346.741	4599.421	283.521	134.254	415.719	81.221	171.595	511.333
490.893	1607.693	219.204	106.418	224.195	88.693	80.667	88.038
1678.27	6551.02	345.5	102.076	538.244	118.52	197.005	715.392
1141.336	3060.956	197.681	63.55	414.974	81.156	76.738	278.552
1426.996	4302.156	305.241	101.144	475.636	68.756	103.536	419.324
379.338	1534.958	133.68	73.549	115.977	23.158	60.736	226.878
276.954	659.624	119.386	51.891	120.921	53.324	73.405	29.857
1696.445	5364.425	302.72	107.279	380.418	66.225	98.601	416.942
228.357	616.087	97.22	74.59	51.669	24.387	39.264	31.748
217.804	476.354	92.7	75.725	50.449	46.854	54.331	39.281
1976.51	5116.36	405.901	212.759	363.141	65.86	123.335	406
2761.364	7749.364	267.004	48.77	510.994	121.364	147.336	600.841
392.759	918.819	70.84	80.465	108.738	36.419	121.203	44.614
1348.89	4181.69	284.202	140.413	411.197	84.69	128.67	694.732
517.103	1018.623	176.281	92.875	171.076	10.823	38.401	93.539
358.289	749.149	72.04	61.113	82.94	22.749	105.533	35.984
630.866	1697.286	130.881	124.201	262.173	32.486	38.068	232.72
1159.167	3032.557	225.463	78.35	324.803	52.457	100.136	236.046
726.124	3325.024	302.604	71.094	196.09	53.024	135.006	196.076
744.126	3302.026	287.6	83.091	250.095	70.026	174.004	154.717
929.68	3074.76	259.124	103.959	229.313	85.56	56.936	140.309
445.841	1116.881	166.561	115.98	144.157	40.281	77.467	45.874
978.524	1801.484	405.44	189.789	100.839	37.084	123.868	167.26
356.697	289.887	34.661	21.997	45.006	17.787	15.466	142.483
202.313	283.553	51.36	72.329	392.96	17.953	5.135	20.43
266.893	809.693	201.202	114.415	23.198	42.693	98.667	54.15
1360.311	3799.551	253.361	80.331	308.956	91.951	160.137	417.407
156.548	317.888	59.764	52.011	61.853	21.288	40.47	39.91
366.417	1491.017	109.402	57.061	214.396	31.017	62.003	106.664
1913.13	5813.3	319.389	57.275	354.413	100.999	72.079	531.813
231.46	155.55	38.26	63.316	46.11	20.45	38.133	23.949
2225.757	5243.817	340.84	241.466	646.735	99.417	123.205	260.943
600.782	2216.222	268.163	197.685	459.753	57.622	30.806	127.002
474.915	1442.095	132.526	40.636	172.211	9.895	24.271	82.072
173.102	797.622	123.28	121.873	131.077	95.822	122.402	54.836
897.232	3017.492	263.64	143.819	226.537	82.092	124.87	466.009
483.737	1036.417	102.522	60.252	95.717	18.217	44.599	121.412
699.745	2527.695	152.305	53.433	141.042	47.195	68.67	207.115
1380.761	3727.821	268.841	133.468	322.737	79.421	112.201	170.325
536.848	1975.888	169.56	100.984	183.16	81.288	206.46	70.031
900.931	2967.221	267.062	152.675	336.902	207.121	212.802	146.22
615.841	1054.881	124.561	95.98	81.157	27.281	80.467	39.923
414.128	1419.028	141.604	65.095	169.093	26.028	69.002	107.273
752.02	3364.559	367.567	132.364	223.652	63.958	126.138	72.864
1414.378	4402.488	235.542	119.808	470.684	57.588	88.869	317.668
189.166	218.556	30.461	42.35	352.802	5.456	5.137	16.863
441.012	1008.282	116.781	71.182	152.328	25.982	63.067	61.548
802.23	2791.49	160.644	87.822	306.532	83.09	80.872	219.553
615.485	2072.955	282.58	137.537	159.126	78.655	195.734	189.741
2068.215	8702.364	459.107	121.786	646.839	102.864	156.34	777.684
673.249	3097.619	213.18	86.858	204.229	98.319	133.4	228.959
816.85	2242.159	156.347	45.162	260.482	65.259	83.537	255.171
350.697	637.887	93.66	101.995	151.008	17.787	41.466	61.49
1058.569	2900.289	176.082	68.226	248.871	69.489	98.075	290.654
617.764	2673.824	186.842	134.472	235.736	78.424	128.198	215.149
626.719	2282.289	528.982	161.213	88.024	64.989	136.07	33.298
299.637	1670.227	147.263	42.704	165.599	39.127	78.806	96.931
178.481	344.951	48.58	40.531	71.128	39.651	5.738	18.489
859.825	1565.755	122.022	124.943	145.464	41.055	94.936	132.573
1692.231	2285.491	253.642	185.82	465.535	41.091	89.871	398.877
2065.258	3762.898	380.965	75.043	601.551	64.298	32.47	190.679
3200.082	6328.492	361.747	110.837	780.379	204.592	263.875	329.016
1324.25	1747.62	166.18	99.859	472.229	44.32	26.399	237.13
447.98	1381.03	231.704	128.106	457.944	47.53	34.005	67.442
650.294	2192.424	284.823	97.296	239.26	140.724	86.607	149.657
711.998	2847.158	198.242	102.146	276.636	47.758	134.534	135.469
327.736	985.416	147.522	104.25	185.718	38.216	123.6	37.128
772.4	2477.89	245.863	42.023	256.703	79.79	112.473	108.671
2609.041	8061.961	399.888	191.583	836.666	190.161	224.743	445.67
3237.618	10753.098	404.731	148.666	882.904	214.898	283.278	454.28
1653.023	7020.563	369.563	59.363	418.656	161.963	264.135	498.537
2662.916	6872.095	308.527	63.638	641.21	106.895	154.27	352.171
550.184	1215.684	102.001	55.387	161.497	40.684	88.666	79.227
2597.385	11159.765	454.327	122.989	837.008	369.565	373.941	346.169
2879.356	5645.356	290.002	278.769	521.987	135.356	110.344	358.348
1597.082	6152.492	324.742	131.835	491.381	167.592	88.875	271.617
304.864	978.284	96.881	98.195	117.177	13.484	23.07	33.579
1761.382	3517.76	316.326	109.985	511.009	105.56	126.944	352.602
365.298	756.428	138.822	111.296	250.264	5.728	46.603	21.303
318.083	706.493	154.742	131.837	242.38	36.593	26.874	39.757
466.865	1474.285	183.88	103.193	177.18	84.485	157.069	52.486
304.697	910.887	101.66	22.995	196.008	51.787	60.466	70.359
1037.103	2783.623	191.281	84.874	161.077	60.823	158.401	220.284
695.038	2533.688	170.102	147.401	472.347	68.188	80.667	261.491
293.356	395.086	37.221	66.592	293.666	10.386	95.265	25.826
290.418	735.018	135.4	111.059	109.399	50.018	58.002	57.604
788.804	2274.354	232.7	45.726	171.448	25.854	55.331	128.446
555.59	933.42	104.622	81.267	218.565	27.72	27.601	76.293
810.975	4742.025	325.706	66.108	481.937	101.525	114.01	220.794
2009.426	7035.296	373.186	186.245	558.719	112.996	150.073	338.743
83.615	937.825	141.943	138.485	149.584	106.925	124.202	51.216
1443.06	4205.09	313.425	148.619	444.363	53.39	39.271	313.237
2398.144	3667.154	286.141	49.131	359.787	68.254	149.533	403.029
323.869	220.289	43.88	56.198	36.179	17.489	5.065	61.929
2312.709	8035.438	306.237	51.362	551.649	175.738	116.612	645.935
285.591	969.421	122.622	63.268	112.565	46.721	90.6	105.489
1035.417	4378.017	281.403	122.06	231.397	107.017	187.003	374.105
771.695	1292.885	166.661	74.995	247.006	56.785	111.468	213.787
2184.153	8287.431	488.927	106.314	758.111	282.231	324.603	355.3
459.913	1320.823	181.74	97.457	417.89	65.923	82.194	64.728
272.589	503.419	62.62	13.262	1.569	30.719	44.602	115.198
1175.38	3314.76	307.328	102.988	635.004	17.56	6.946	159.712
2671.851	12490.43	477.129	186.339	998.804	332.23	329.615	671.355
725.379	1980.489	143.54	118.804	325.689	48.589	30.868	40.404
2025.914	9083.094	485.524	126.634	395.212	135.894	240.272	593.983
606.976	1588.026	244.705	118.108	365.938	73.526	63.009	190.911
329.548	1172.888	102.763	143.009	351.855	54.288	33.47	54.06
2730.189	9881.959	401.785	126.568	755.819	191.659	224.74	409.486
906.228	2357.488	208.642	86.817	494.535	15.088	10.874	117.768
263.207	500.087	111.32	83.602	241.517	7.887	32.269	29.402
454.934	911.224	108.06	54.673	91.907	19.124	32.799	77.884
380.83	1930.76	195.02	80.944	336.468	32.06	66.931	72.832
579.824	1125.754	139.022	68.942	261.464	11.054	18.937	42.582
1748.465	7056.825	463.045	75.5	551.429	68.425	117.207	458.494
919.759	2765.819	277.84	86.464	316.739	46.419	106.203	278.833
1212.552	4140.162	220.548	67.191	598.175	63.262	45.545	217.406
564.079	2409.219	148.961	106.656	255.059	44.619	71.799	204.164
2237.362	7153.362	383.004	76.772	416.99	21.362	61.338	551.634
617.327	2048.677	189.9	55.367	306.65	57.177	93.668	57.659
864.866	3077.286	230.88	140.195	266.179	103.486	106.068	184.481
1682.401	6396.891	409.864	104.027	642.7	120.791	145.472	483.163
183.249	507.619	107.181	94.861	235.226	24.319	72.4	55.817
636.144	1174.154	153.141	154.13	284.788	15.254	44.533	51.485
275.122	514.752	75.82	66.914	231.77	56.052	65.929	53.385
286.804	579.354	93.7	48.724	77.45	8.854	11.331	33.036
1107.141	2116.151	203.143	89.128	179.787	30.251	44.536	255.622
867.843	2211.883	185.56	84.982	233.157	69.283	39.465	316.753
1761.554	6304.163	356.546	115.193	547.175	64.263	75.543	656.893
301.186	508.686	25	62.386	94.5	19.686	79.664	48.269
653.443	957.423	84.722	68.281	179.414	33.223	14.603	130.892
402.778	220.948	46.38	75.506	95.43	13.648	2.731	37.955
520.548	926.888	114.76	117.008	32.856	14.288	31.47	79.457
1404.36	4323.36	278.002	137.767	424.993	411.36	458.34	426.495
186.228	245.218	51.86	35.644	33.21	9.118	43.795	25.555
422.629	453.949	85.48	60.519	58.278	32.149	61.735	36.599
391.486	359.956	88.58	48.534	100.13	18.656	48.733	19.275
295.884	249.414	59.42	67.238	124.868	31.714	76.597	35.434
2264.492	7007.232	332.365	120.719	631.449	50.631	98.806	597.227
1083.315	3223.555	216.362	111.336	293.955	85.955	129.133	178.307
265.125	838.025	106.602	85.094	127.091	55.025	51.005	108.834
1439.314	3731.554	210.361	155.334	442.956	60.954	64.134	424.109
548.672	691.482	120.34	108.776	248.99	66.582	56.865	58.026
315.355	923.085	121.222	86.59	172.667	24.385	60.266	86.922
522.997	1647.157	235.243	99.147	217.634	74.757	140.535	206.333
545.761	1825.821	121.841	44.468	201.737	64.421	96.201	160.397
176.247	292.617	36.18	17.855	40.23	5.317	10.402	33.942
1333.566	817.016	110.3	112.047	233.549	34.516	19.999	264.818
191.758	292.818	35.845	23.471	65.731	6.418	25.204	30.697
967.333	878.683	58.9	57.373	176.65	22.183	28.662	145.341
800.93	1827.22	199.06	90.669	290.907	7.12	29.803	261.286
731.292	488.152	74.04	30.117	116.939	10.752	18.53	112.909
1364.549	1108.889	237.762	90.011	173.854	16.289	45.469	64.467
2027.983	4908.303	285.495	39.292	415.259	18.503	62.081	549.903
740.634	845.954	132.481	43.524	127.278	48.154	36.73	161.115
210.97	114.75	26.92	5.928	24.614	5.55	1.936	39.013
1603.06	1932.09	222.426	95.622	299.36	17.39	30.271	310.868
334.711	280.011	64.2	49.031	77.7	20.011	20.999	16.978
597.672	422.482	67.34	58.776	75.99	1.582	13.865	58.503
981.232	2786.492	193.644	54.823	356.533	86.092	46.87	107.742
140.185	331.685	28.001	32.387	62.498	15.685	38.665	19.22
2104.617	4930.827	236.945	113.489	496.582	105.927	160.2	616.292
1911.019	3393.559	290.563	145.365	403.65	83.959	72.139	257.817
1691.573	4220.293	273.088	83.231	450.87	135.493	106.071	450.788
733.42	1394.02	164.4	58.061	188.399	11.02	75	163.096
292.316	302.556	50.361	69.333	98.959	4.956	14.132	40.316
557.917	1402.097	179.522	83.634	209.215	41.897	21.269	120.577
1321.59	3723.42	238.62	69.266	289.566	78.72	82.601	283.186
472.379	867.489	115.54	66.806	90.687	4.589	27.868	93.14
1094.355	4166.085	244.221	101.589	316.668	142.385	234.266	180.062
1207.174	4743.834	275.249	79.531	360.127	66.434	58.208	761.03
1638.297	6098.427	285.822	149.294	595.265	235.727	357.604	151.061
2408.3	7260.699	405.609	104.478	669.582	157.699	270.68	506.277
1135.124	3079.024	268.603	139.091	364.093	55.024	96.006	329.54
531.647	467.077	73.02	50.559	107.97	42.377	55.264	34.475
513.735	1436.415	126.52	159.25	209.717	53.215	97.601	84.279
1450.909	5877.089	314.522	73.631	358.21	96.889	133.277	374.324
1170.166	3911.556	279.46	48.346	358.806	43.456	125.137	176.861
784.802	2414.352	206.701	100.726	250.446	67.852	78.333	265.445
953.108	3254.898	234.069	39.057	338.397	29.798	94.475	132.953
391.568	1154.018	138.3	36.049	97.549	64.518	168.997	57.405
643.55	2500.89	197.762	38.01	221.856	66.29	54.468	145.233
523.953	1901.623	171.384	127.888	191.923	69.323	109.406	131.726
728.314	2484.554	165.36	85.331	202.959	75.954	84.134	197.429
1545.833	7093.033	303.809	87.124	409.789	106.033	123.007	584.154
2109.532	7150.762	395.226	111.973	601.161	148.062	129.939	648.358
91.14	932.15	58.14	84.127	243.787	49.25	55.537	151.611
1306.597	3746.697	319.404	51.45	330.887	51.697	55.673	228.881
1204.848	4683.157	254.343	116.157	374.485	153.257	185.539	489.989
1689.533	6632.763	415.226	213.975	681.16	202.063	219.938	363.051
1714.7	7445.16	422.443	204.174	682.33	182.76	224.542	193.124
995.871	3703.561	335.666	172.378	520.499	94.461	96.142	83.94
2153.192	8611.962	409.786	202.568	718.822	310.662	226.737	311.539
608.267	1094.747	189.72	198.899	269.92	50.547	129.929	36.747
1275.128	3639.028	353.603	213.096	394.092	141.028	149.002	197.269
908.972	2723.752	185.92	50.925	220.619	63.552	101.934	347.335
944.825	2067.755	222.023	67.945	282.462	4.055	40.936	43.722
394.997	697.157	92.242	61.147	95.634	31.757	44.535	26.612
71.886	359.686	49.201	42.411	215.195	15.686	11.674	61.712
228.486	307.956	76.581	70.537	250.127	40.656	8.733	27.728
559.077	1039.217	87.96	47.653	164.06	31.617	50.801	66.062
489.189	1929.959	117.786	51.565	134.822	9.659	1.74	165.182
237.062	733.091	88.425	57.62	54.364	28.391	46.269	40.314
798.612	3921.822	293.944	41.485	351.581	148.922	191.205	313.047
991.825	4623.755	312.022	129.94	331.467	72.055	150.936	342.851
2638.197	11280.236	350.57	29.751	653.142	196.636	145.811	687.438
415.059	922.089	104.423	105.619	523.362	18.389	27.272	89.431
1340.802	2600.352	191.7	62.723	258.449	64.852	23.333	343.232
213.316	728.556	147.362	27.336	137.956	30.956	114.132	44.482
1892.23	6470.49	364.646	160.824	492.53	131.09	199.872	471.416
654.655	1833.355	158.802	77.74	154.295	38.355	56.335	107.999
259.335	1305.955	162.683	130.55	96.973	69.155	41.739	108.006
1348.337	3862.957	261.682	38.549	296.976	76.157	115.737	362.192
3621.617	14523.096	447.727	108.667	935.902	355.896	340.279	536.487
519.542	459.612	74.98	62.83	101.53	12.312	26.397	23.371
395.187	1150.687	126	81.388	136.499	62.687	80.663	53.033
1770.93	6546.22	261.061	80.672	376.904	145.12	166.803	527.605
1328.76	5190.82	371.843	102.47	292.734	137.42	157.202	403.164
657.314	1480.554	93.363	44.333	95.957	3.954	68.134	92.513
743.549	2164.889	273.76	70.009	124.856	54.289	105.469	137.931
426.865	1651.285	172.88	39.193	113.18	20.485	48.069	186.228
211.591	482.421	64.62	33.267	55.566	28.721	62.6	27.333
273.909	705.819	88.74	48.453	77.89	22.919	65.198	36.648
703.906	2157.816	243.74	104.453	87.887	121.916	107.201	190.893
1179.293	3753.423	237.823	84.289	158.266	57.723	98.608	412.195
316.207	1986.087	301.322	130.601	95.518	37.887	84.269	104.332
227.785	389.225	81.166	35.688	202.753	81.625	85.803	22.798
866.379	2351.489	252.542	121.807	231.686	15.589	94.868	415.317
180.317	768.557	90.36	72.333	247.96	21.957	25.131	45.968
112.355	293.085	47.22	20.587	39.67	34.385	95.266	65.287
325.208	684.088	89.32	84.603	99.517	4.888	53.268	106.764
611.124	2862.024	305.604	128.094	184.09	93.024	163.006	326.252
312.61	473.82	90.941	47.48	91.584	14.92	21.207	21.088
181.972	281.752	35.923	41.927	98.617	6.552	20.934	46.636
1271.59	3397.42	191.622	60.267	277.565	102.72	176.601	600.847
59.338	288.958	95.683	66.551	0.975	60.158	47.736	70.189
146.275	270.025	61.5	2.08	25.245	20.525	15	141.856
28.511	794.361	115.903	21.757	70.144	1.861	31.334	171.083
114.784	361.224	59.165	34.687	32.753	4.624	23.804	112.861
523.018	1409.557	117.562	126.363	251.651	0.957	9.14	178.688
126.825	753.755	155.022	31.942	43.465	40.055	56.936	59.551
247.677	1119.757	130.121	11.953	51.316	45.557	42.939	219.353
172.354	709.084	466.22	173.587	10.669	58.384	169.267	40.199
89.523	262.483	75.44	74.789	40.838	8.083	83.869	72.649
423.168	1080.558	161.461	105.35	457.804	36.458	73.135	70.503
947.953	2493.623	344.384	133.891	132.92	10.323	67.406	153.949
256.633	587.953	73.48	27.522	48.279	1.153	54.731	176.344
175.382	635.492	89.541	89.81	244.686	35.592	112.865	29.52
645.041	3707.961	256.885	103.582	192.667	84.161	90.743	386.102
248.272	1439.022	177.502	44.076	53.246	50.522	86.003	290.993
1342.441	4312.421	318.72	71.278	285.415	34.221	27.605	647.385
313.573	1148.293	171.087	58.23	91.871	50.493	84.071	85.769
573.061	4227.091	259.421	111.62	243.363	120.391	99.27	289.091
1029.954	5100.622	313.385	148.892	428.92	107.322	122.405	421.145
387.379	1226.489	161.54	44.804	259.689	42.589	80.868	141.192
160.637	662.227	125.265	46.7	183.603	44.127	60.806	48.6
191.908	409.818	52.74	40.453	272.889	76.918	105.199	44.866
464.656	1568.356	165.8	138.738	329.298	69.356	56.334	62.918
1465.914	7154.094	418.524	143.635	693.211	223.894	229.272	320.627
355.441	538.421	81.72	126.277	191.416	21.221	64.605	26.685
274.866	1884.286	206.88	95.198	88.176	124.486	202.068	198.689
299.128	988.028	122.602	98.091	126.097	43.028	116.002	39.955
376.142	1986.152	190.14	156.127	545.789	77.252	98.535	96.18
300.14	769.15	139.14	138.128	112.786	60.25	91.537	35.305
844.188	4103.958	368.783	168.564	478.822	51.658	88.741	132.31
308.08	438.22	83.96	80.658	258.058	22.62	8.798	38.824
1336.958	4536.628	322.38	127.886	245.93	79.328	95.401	335.735
331.274	2000.024	158.503	44.081	109.243	42.524	92.001	55.968
804.465	3881.825	269.041	110.496	463.433	135.425	143.207	257.505
2632.362	12238.362	357.006	74.772	578.99	266.362	320.338	259.566
558.297	3167.427	199.825	18.295	281.264	75.727	107.604	198.869
2834.156	12517.705	432.713	111.494	669.431	321.203	440.68	416.692
334.059	1634.089	174.422	49.617	189.364	58.389	52.272	83.257
897.233	4194.493	327.646	127.826	261.531	128.093	149.869	72.36
1002.613	4527.823	352.94	89.48	381.587	87.923	117.204	74.063
2483.149	6710.429	247.93	34.312	437.109	147.229	167.607	341.898
485.336	798.956	114.68	40.551	219.973	25.156	15.738	21.018
4307.744	5841.694	267.304	91.431	616.043	215.194	290.671	252.332
1118.428	3412.297	227.188	113.247	466.719	78.997	101.071	155.627
1022.359	3642.359	303.001	125.77	260.989	110.359	118.341	86.453
918.272	2714.022	209.501	71.077	292.245	61.522	101.003	155.848
238.822	620.752	46.023	31.94	67.464	8.052	22.939	31.23
946.547	3003.887	249.763	71.009	238.854	78.287	121.471	63.839
443.549	1118.889	151.76	53.005	95.86	23.289	90.469	149.999
2084.872	5889.562	455.664	150.377	357.501	72.462	112.141	122.721
1916.446	7990.696	375.507	109.465	742.731	187.196	237.679	359.551
306.703	1472.163	172.44	67.172	87.335	50.763	84.539	51.209
361.151	2905.429	197.925	114.312	186.111	111.229	100.605	43.416
1123.868	2947.288	317.88	116.196	379.18	80.488	147.066	118.677
1120.55	3772.89	229.762	86.012	323.854	92.29	101.468	85.283
1849.849	5018.159	309.344	89.161	486.482	94.259	114.538	182.918
2031.742	4185.692	287.302	85.432	297.04	46.192	56.673	158.056
600.145	2187.155	167.14	138.129	198.79	76.255	117.532	49.712
472.655	1380.355	152.8	48.739	128.296	52.355	93.335	23.741
1989.847	5459.157	351.342	154.157	623.484	107.257	138.54	181.324
471.633	1128.953	127.48	56.523	121.278	79.153	104.731	148.634
1922.566	2640.016	220.3	65.047	175.549	122.516	151.999	63.661
866.657	2844.357	179.802	75.741	291.296	55.357	111.333	56.355
626.331	815.681	94.9	163.371	150.65	37.181	48.664	16.954
1911.951	672.351	105.6	91.711	230.6	22.351	5.329	73.932
504.248	738.618	127.18	62.859	118.227	42.318	57.401	239.624
1314.739	1650.419	111.521	33.252	153.719	61.219	65.597	236.098
694.632	901.952	95.48	77.524	102.276	33.152	66.732	159.203
1111.656	2408.356	215.802	94.74	181.296	73.356	95.334	458.24
910.418	2962.018	188.401	54.064	314.394	79.018	59.002	553.473
316.053	204.813	76.64	53.438	83.039	7.413	30.199	45.691
1266.956	2885.626	162.381	71.891	271.923	44.326	71.403	337.311
1126.525	871.485	193.441	97.794	261.835	21.085	26.867	277.804
465.763	590.823	80.84	46.471	145.736	9.423	45.199	170.467
288.394	224.614	49.08	21.842	56.38	34.814	55.4	63.429
753.845	608.885	107.56	122.981	169.16	35.285	38.463	180.139
295.207	876.087	116.32	37.601	128.518	59.887	56.269	162.378
523.29	1120.15	118.04	62.116	180.938	30.75	53.532	116.344
527.103	904.623	115.281	123.874	101.077	0.823	19.401	161.245
186.67	248.48	40.34	33.774	80.99	10.58	11.867	49.535
292.59	1188.42	136.62	97.268	123.564	42.72	50.601	185.698
126.421	291.021	49.4	64.062	111.399	52.021	41.999	43.068
468.893	752.693	100.202	93.419	332.194	27.693	33.667	107.775
1162.23	5745.49	372.642	136.82	720.534	164.09	235.872	516.369
593.946	792.346	151.602	125.709	257.597	65.346	44.334	46.972
255.419	194.019	43.4	55.062	149.397	13.019	51.001	20.667
962.103	2548.623	252.28	181.873	465.078	83.823	65.401	233.264
544.826	1473.756	218.02	62.939	255.469	16.056	46.935	176.444
269.1	482.62	98.281	44.873	281.075	13.82	56.404	47.678
629.253	1846.893	252.964	192.04	312.549	48.293	96.475	183.992
458.932	752.222	107.061	21.671	88.907	22.122	12.801	68.946
315.251	293.621	59.18	35.859	42.23	31.321	5.398	57.33
1799.271	3258.021	281.5	74.076	246.245	51.521	40.004	457.016
151.695	279.885	92.662	43.994	26.007	30.785	31.468	41.058
[truncated: 10,590 more rows]
