# Supplementary material for: Cell-type-specific genomics reveals histone modification dynamics in mammalian meiosis
Source: Nat Commun. 2019 Aug 23;10:3821. doi: 10.1038/s41467-019-11820-7 (PMC6707301; doi:10.1038/s41467-019-11820-7)
Supplement: Supplementary file 4 — Source Data [file 41467_2019_11820_MOESM4_ESM.zip › Source Data/figureS10a_ccMatrix.tab]

H3K4me3	H3K9ac	H3K4me2	H3K4me1	H3K36me3	H3K27ac	H4ac5	strength
1	0.665108160685485	0.470955407606232	0.113119284931574	0.650896446756143	0.413621045658583	0.318642161386837	0.457379768356479
0.665108160685485	1	0.677471244519899	0.134094063321735	0.685486833258508	0.675785932705766	0.55451352446466	0.486247202468654
0.470955407606232	0.677471244519899	1	0.295187745095737	0.486354450112043	0.499206378010192	0.490698556936318	0.303076677828942
0.113119284931574	0.134094063321735	0.295187745095737	1	0.24400440056762	0.148961812936187	0.148219439913116	0.0444833895011033
0.650896446756143	0.685486833258508	0.486354450112043	0.24400440056762	1	0.46610365296123	0.322502715224262	0.379814856179448
0.413621045658583	0.675785932705766	0.499206378010192	0.148961812936187	0.46610365296123	1	0.786425223405961	0.308177906573795
0.318642161386837	0.55451352446466	0.490698556936318	0.148219439913116	0.322502715224262	0.786425223405961	1	0.241278329463081
0.457379768356479	0.486247202468654	0.303076677828942	0.0444833895011033	0.379814856179448	0.308177906573795	0.241278329463081	1
