# Supplementary material for: Cell-type-specific genomics reveals histone modification dynamics in mammalian meiosis
Source: Nat Commun. 2019 Aug 23;10:3821. doi: 10.1038/s41467-019-11820-7 (PMC6707301; doi:10.1038/s41467-019-11820-7)
Supplement: Supplementary file 4 — Source Data [file 41467_2019_11820_MOESM4_ESM.zip › Source Data/figureS10b.tab]

R2	N
0.486247202468652	1
0.520825108919672	2
0.524536220990294	3
0.525147390923561	4
0.525328177868343	5
0.525359126808643	6
0.525359152189281	7
