# Supplementary material for: Cell-type-specific genomics reveals histone modification dynamics in mammalian meiosis
Source: Nat Commun. 2019 Aug 23;10:3821. doi: 10.1038/s41467-019-11820-7 (PMC6707301; doi:10.1038/s41467-019-11820-7)
Supplement: Supplementary file 4 — Source Data [file 41467_2019_11820_MOESM4_ESM.zip › Source Data/figureS10c.tab]

N	variable	value	lbl
1	H3K4me3	FALSE
2	H3K4me3	TRUE	x
3	H3K4me3	TRUE	x
4	H3K4me3	TRUE	x
5	H3K4me3	TRUE	x
6	H3K4me3	TRUE	x
7	H3K4me3	TRUE	x
1	H3K9ac	TRUE	x
2	H3K9ac	TRUE	x
3	H3K9ac	TRUE	x
4	H3K9ac	TRUE	x
5	H3K9ac	TRUE	x
6	H3K9ac	TRUE	x
7	H3K9ac	TRUE	x
1	H3K4me2	FALSE
2	H3K4me2	FALSE
3	H3K4me2	FALSE
4	H3K4me2	TRUE	x
5	H3K4me2	TRUE	x
6	H3K4me2	TRUE	x
7	H3K4me2	TRUE	x
1	H3K4me1	FALSE
2	H3K4me1	FALSE
3	H3K4me1	TRUE	x
4	H3K4me1	TRUE	x
5	H3K4me1	TRUE	x
6	H3K4me1	TRUE	x
7	H3K4me1	TRUE	x
1	H3K36me3	FALSE
2	H3K36me3	FALSE
3	H3K36me3	FALSE
4	H3K36me3	FALSE
5	H3K36me3	TRUE	x
6	H3K36me3	TRUE	x
7	H3K36me3	TRUE	x
1	H3K27ac	FALSE
2	H3K27ac	FALSE
3	H3K27ac	FALSE
4	H3K27ac	FALSE
5	H3K27ac	FALSE
6	H3K27ac	TRUE	x
7	H3K27ac	TRUE	x
1	H4ac5	FALSE
2	H4ac5	FALSE
3	H4ac5	FALSE
4	H4ac5	FALSE
5	H4ac5	FALSE
6	H4ac5	FALSE
7	H4ac5	TRUE	x
