# Supplementary material for: Cell-type-specific genomics reveals histone modification dynamics in mammalian meiosis
Source: Nat Commun. 2019 Aug 23;10:3821. doi: 10.1038/s41467-019-11820-7 (PMC6707301; doi:10.1038/s41467-019-11820-7)
Supplement: Supplementary file 4 — Source Data [file 41467_2019_11820_MOESM4_ESM.zip › Source Data/figureS11b.tab]

type	detail	AUC
HistoneMod	H3K4me3	0.591599558152985
HistoneMod	H3K9ac	0.517505181575373
HistoneMod	H3K36me3	0.808200844035576
HistoneMod	H3K4me2	0.7801124245083
HistoneMod	H3K4me1	0.51487396367148
HistoneMod	H3K27ac	0.692634348523048
HistoneMod	H4ac5	0.710458111336886
HistoneMod	H4K20me3	0.564949214699163
HistoneMod	H4K12ac	0.722756668821152
HistoneMod	H4K8ac	0.723838301503848
HistoneMod	H3K79me1	0.580739648170252
HistoneMod	H3K27me3	0.511548971574667
HistoneMod	H3K79me3	0.611762868533464
HistoneMod	H3K4ac	0.500060073897886
HistoneMod	H3K27me1	0.676245172710036
HistoneMod	H3K9me3	0.625703233008311
HistoneMod	H3K9me2	0.62127779143827
PC	PC 1	0.666638619631978
PC	PC 2	0.659734101203597
PC	PC 3	0.585410736587736
PC	PC 4	0.610589343492867
PC	PC 5	0.63676144198007
PC	PC 6	0.539687091899511
PC	PC 7	0.583085952033601
PC	PC 8	0.591347518033732
PC	PC 9	0.54953875401035
PC	PC 10	0.526100394347224
PC	PC 11	0.512493246392366
PC	PC 12	0.521725910716527
PC	PC 13	0.537173547843939
PC	PC 14	0.516559286591001
PC	PC 15	0.511239311336929
