# Supplementary material for: Cell-type-specific genomics reveals histone modification dynamics in mammalian meiosis
Source: Nat Commun. 2019 Aug 23;10:3821. doi: 10.1038/s41467-019-11820-7 (PMC6707301; doi:10.1038/s41467-019-11820-7)
Supplement: Supplementary file 4 — Source Data [file 41467_2019_11820_MOESM4_ESM.zip › Source Data/figureS11c.tab]

var	PC
0.463691011303368	1
0.673024924908978	2
0.750490096914402	3
0.813639198524007	4
0.863774843683533	5
0.894186997970559	6
0.922303661410059	7
0.946014655202288	8
0.962854073909539	9
0.978410509531612	10
0.986996963019452	11
0.994835191609535	12
0.99794507035908	13
0.999310247365808	14
1	15
