# Supplementary material for: Cell-type-specific genomics reveals histone modification dynamics in mammalian meiosis
Source: Nat Commun. 2019 Aug 23;10:3821. doi: 10.1038/s41467-019-11820-7 (PMC6707301; doi:10.1038/s41467-019-11820-7)
Supplement: Supplementary file 4 — Source Data [file 41467_2019_11820_MOESM4_ESM.zip › Source Data/figureS2.tab]

stage	rep	ab	si	n
DI	R1	H3K4me3	WT_A	269
DI	R1	H3K4me3	WT_B	186
DI	R1	H3K4me3	H3K4me1_A	104
DI	R1	H3K4me3	H3K4me1_B	116
DI	R1	H3K4me3	H3K4me2_A	1420
DI	R1	H3K4me3	H3K4me2_B	1852
DI	R1	H3K4me3	H3K4me3_A	32411
DI	R1	H3K4me3	H3K4me3_B	25682
DI	R1	H3K4me3	H3K9me1_A	55
DI	R1	H3K4me3	H3K9me1_B	59
DI	R1	H3K4me3	H3K9me2_A	69
DI	R1	H3K4me3	H3K9me2_B	62
DI	R1	H3K4me3	H3K9me3_A	106
DI	R1	H3K4me3	H3K9me3_B	142
DI	R1	H3K4me3	H3K27me1_A	122
DI	R1	H3K4me3	H3K27me1_B	181
DI	R1	H3K4me3	H3K27me2_A	151
DI	R1	H3K4me3	H3K27me2_B	100
DI	R1	H3K4me3	H3K27me3_A	870
DI	R1	H3K4me3	H3K27me3_B	828
DI	R1	H3K4me3	H3K36me1_A	214
DI	R1	H3K4me3	H3K36me1_B	142
DI	R1	H3K4me3	H3K36me2_A	260
DI	R1	H3K4me3	H3K36me2_B	405
DI	R1	H3K4me3	H3K36me3_A	120
DI	R1	H3K4me3	H3K36me3_B	515
DI	R1	H3K4me3	H4K20me1_A	206
DI	R1	H3K4me3	H4K20me1_B	94
DI	R1	H3K4me3	H4K20me2_A	150
DI	R1	H3K4me3	H4K20me2_B	126
DI	R1	H3K4me3	H4K20me3_A	68
DI	R1	H3K4me3	H4K20me3_B	56
DI	R1	input	WT_A	3603
DI	R1	input	WT_B	5986
DI	R1	input	H3K4me1_A	4238
DI	R1	input	H3K4me1_B	4584
DI	R1	input	H3K4me2_A	5056
DI	R1	input	H3K4me2_B	4293
DI	R1	input	H3K4me3_A	4762
DI	R1	input	H3K4me3_B	3123
DI	R1	input	H3K9me1_A	2710
DI	R1	input	H3K9me1_B	3675
DI	R1	input	H3K9me2_A	4321
DI	R1	input	H3K9me2_B	2979
DI	R1	input	H3K9me3_A	4956
DI	R1	input	H3K9me3_B	5075
DI	R1	input	H3K27me1_A	4618
DI	R1	input	H3K27me1_B	4375
DI	R1	input	H3K27me2_A	5623
DI	R1	input	H3K27me2_B	4730
DI	R1	input	H3K27me3_A	4715
DI	R1	input	H3K27me3_B	4589
DI	R1	input	H3K36me1_A	3590
DI	R1	input	H3K36me1_B	3657
DI	R1	input	H3K36me2_A	4083
DI	R1	input	H3K36me2_B	3556
DI	R1	input	H3K36me3_A	3963
DI	R1	input	H3K36me3_B	3986
DI	R1	input	H4K20me1_A	2669
DI	R1	input	H4K20me1_B	3932
DI	R1	input	H4K20me2_A	4119
DI	R1	input	H4K20me2_B	4116
DI	R1	input	H4K20me3_A	3100
DI	R1	input	H4K20me3_B	4154
DI	R2	H3K4me3	WT_A	751
DI	R2	H3K4me3	WT_B	1235
DI	R2	H3K4me3	H3K4me1_A	860
DI	R2	H3K4me3	H3K4me1_B	932
DI	R2	H3K4me3	H3K4me2_A	967
DI	R2	H3K4me3	H3K4me2_B	751
DI	R2	H3K4me3	H3K4me3_A	35009
DI	R2	H3K4me3	H3K4me3_B	23334
DI	R2	H3K4me3	H3K9me1_A	546
DI	R2	H3K4me3	H3K9me1_B	627
DI	R2	H3K4me3	H3K9me2_A	810
DI	R2	H3K4me3	H3K9me2_B	632
DI	R2	H3K4me3	H3K9me3_A	853
DI	R2	H3K4me3	H3K9me3_B	748
DI	R2	H3K4me3	H3K27me1_A	874
DI	R2	H3K4me3	H3K27me1_B	920
DI	R2	H3K4me3	H3K27me2_A	935
DI	R2	H3K4me3	H3K27me2_B	913
DI	R2	H3K4me3	H3K27me3_A	963
DI	R2	H3K4me3	H3K27me3_B	952
DI	R2	H3K4me3	H3K36me1_A	677
DI	R2	H3K4me3	H3K36me1_B	646
DI	R2	H3K4me3	H3K36me2_A	1076
DI	R2	H3K4me3	H3K36me2_B	1047
DI	R2	H3K4me3	H3K36me3_A	734
DI	R2	H3K4me3	H3K36me3_B	1189
DI	R2	H3K4me3	H4K20me1_A	814
DI	R2	H3K4me3	H4K20me1_B	905
DI	R2	H3K4me3	H4K20me2_A	935
DI	R2	H3K4me3	H4K20me2_B	1015
DI	R2	H3K4me3	H4K20me3_A	618
DI	R2	H3K4me3	H4K20me3_B	938
DI	R2	abK4me	WT_A	961
DI	R2	abK4me	WT_B	917
DI	R2	abK4me	H3K4me1_A	2223
DI	R2	abK4me	H3K4me1_B	1871
DI	R2	abK4me	H3K4me2_A	88000
DI	R2	abK4me	H3K4me2_B	79893
DI	R2	abK4me	H3K4me3_A	183448
DI	R2	abK4me	H3K4me3_B	107661
DI	R2	abK4me	H3K9me1_A	562
DI	R2	abK4me	H3K9me1_B	468
DI	R2	abK4me	H3K9me2_A	523
DI	R2	abK4me	H3K9me2_B	397
DI	R2	abK4me	H3K9me3_A	529
DI	R2	abK4me	H3K9me3_B	913
DI	R2	abK4me	H3K27me1_A	721
DI	R2	abK4me	H3K27me1_B	1039
DI	R2	abK4me	H3K27me2_A	787
DI	R2	abK4me	H3K27me2_B	475
DI	R2	abK4me	H3K27me3_A	6458
DI	R2	abK4me	H3K27me3_B	6016
DI	R2	abK4me	H3K36me1_A	1037
DI	R2	abK4me	H3K36me1_B	433
DI	R2	abK4me	H3K36me2_A	865
DI	R2	abK4me	H3K36me2_B	1192
DI	R2	abK4me	H3K36me3_A	736
DI	R2	abK4me	H3K36me3_B	2922
DI	R2	abK4me	H4K20me1_A	1100
DI	R2	abK4me	H4K20me1_B	463
DI	R2	abK4me	H4K20me2_A	508
DI	R2	abK4me	H4K20me2_B	517
DI	R2	abK4me	H4K20me3_A	798
DI	R2	abK4me	H4K20me3_B	840
DI	R2	input	WT_A	4947
DI	R2	input	WT_B	8171
DI	R2	input	H3K4me1_A	5769
DI	R2	input	H3K4me1_B	6316
DI	R2	input	H3K4me2_A	8119
DI	R2	input	H3K4me2_B	7608
DI	R2	input	H3K4me3_A	6097
DI	R2	input	H3K4me3_B	3604
DI	R2	input	H3K9me1_A	3830
DI	R2	input	H3K9me1_B	4883
DI	R2	input	H3K9me2_A	6212
DI	R2	input	H3K9me2_B	4112
DI	R2	input	H3K9me3_A	6649
DI	R2	input	H3K9me3_B	6772
DI	R2	input	H3K27me1_A	6167
DI	R2	input	H3K27me1_B	5825
DI	R2	input	H3K27me2_A	7673
DI	R2	input	H3K27me2_B	6542
DI	R2	input	H3K27me3_A	6739
DI	R2	input	H3K27me3_B	6577
DI	R2	input	H3K36me1_A	5194
DI	R2	input	H3K36me1_B	5304
DI	R2	input	H3K36me2_A	5659
DI	R2	input	H3K36me2_B	5358
DI	R2	input	H3K36me3_A	5572
DI	R2	input	H3K36me3_B	5528
DI	R2	input	H4K20me1_A	4052
DI	R2	input	H4K20me1_B	5602
DI	R2	input	H4K20me2_A	5635
DI	R2	input	H4K20me2_B	5610
DI	R2	input	H4K20me3_A	4231
DI	R2	input	H4K20me3_B	5836
EP	R1	H3K4me3	WT_A	660
EP	R1	H3K4me3	WT_B	595
EP	R1	H3K4me3	H3K4me1_A	566
EP	R1	H3K4me3	H3K4me1_B	490
EP	R1	H3K4me3	H3K4me2_A	5200
EP	R1	H3K4me3	H3K4me2_B	6020
EP	R1	H3K4me3	H3K4me3_A	191347
EP	R1	H3K4me3	H3K4me3_B	204624
EP	R1	H3K4me3	H3K9me1_A	234
EP	R1	H3K4me3	H3K9me1_B	255
EP	R1	H3K4me3	H3K9me2_A	521
EP	R1	H3K4me3	H3K9me2_B	298
EP	R1	H3K4me3	H3K9me3_A	422
EP	R1	H3K4me3	H3K9me3_B	1093
EP	R1	H3K4me3	H3K27me1_A	522
EP	R1	H3K4me3	H3K27me1_B	1298
EP	R1	H3K4me3	H3K27me2_A	722
EP	R1	H3K4me3	H3K27me2_B	349
EP	R1	H3K4me3	H3K27me3_A	935
EP	R1	H3K4me3	H3K27me3_B	859
EP	R1	H3K4me3	H3K36me1_A	1404
EP	R1	H3K4me3	H3K36me1_B	599
EP	R1	H3K4me3	H3K36me2_A	798
EP	R1	H3K4me3	H3K36me2_B	1367
EP	R1	H3K4me3	H3K36me3_A	367
EP	R1	H3K4me3	H3K36me3_B	5720
EP	R1	H3K4me3	H4K20me1_A	1203
EP	R1	H3K4me3	H4K20me1_B	350
EP	R1	H3K4me3	H4K20me2_A	544
EP	R1	H3K4me3	H4K20me2_B	567
EP	R1	H3K4me3	H4K20me3_A	271
EP	R1	H3K4me3	H4K20me3_B	342
EP	R1	input	WT_A	8838
EP	R1	input	WT_B	15273
EP	R1	input	H3K4me1_A	10852
EP	R1	input	H3K4me1_B	11883
EP	R1	input	H3K4me2_A	15566
EP	R1	input	H3K4me2_B	14992
EP	R1	input	H3K4me3_A	10990
EP	R1	input	H3K4me3_B	6825
EP	R1	input	H3K9me1_A	6961
EP	R1	input	H3K9me1_B	9202
EP	R1	input	H3K9me2_A	11493
EP	R1	input	H3K9me2_B	7577
EP	R1	input	H3K9me3_A	12077
EP	R1	input	H3K9me3_B	12459
EP	R1	input	H3K27me1_A	11747
EP	R1	input	H3K27me1_B	10629
EP	R1	input	H3K27me2_A	13778
EP	R1	input	H3K27me2_B	12036
EP	R1	input	H3K27me3_A	12283
EP	R1	input	H3K27me3_B	11769
EP	R1	input	H3K36me1_A	9581
EP	R1	input	H3K36me1_B	10018
EP	R1	input	H3K36me2_A	10054
EP	R1	input	H3K36me2_B	9122
EP	R1	input	H3K36me3_A	10255
EP	R1	input	H3K36me3_B	9847
EP	R1	input	H4K20me1_A	7341
EP	R1	input	H4K20me1_B	10945
EP	R1	input	H4K20me2_A	10430
EP	R1	input	H4K20me2_B	10681
EP	R1	input	H4K20me3_A	7860
EP	R1	input	H4K20me3_B	11267
EP	R2	H3K4me3	WT_A	342
EP	R2	H3K4me3	WT_B	366
EP	R2	H3K4me3	H3K4me1_A	268
EP	R2	H3K4me3	H3K4me1_B	265
EP	R2	H3K4me3	H3K4me2_A	890
EP	R2	H3K4me3	H3K4me2_B	1105
EP	R2	H3K4me3	H3K4me3_A	119797
EP	R2	H3K4me3	H3K4me3_B	112650
EP	R2	H3K4me3	H3K9me1_A	144
EP	R2	H3K4me3	H3K9me1_B	147
EP	R2	H3K4me3	H3K9me2_A	276
EP	R2	H3K4me3	H3K9me2_B	154
EP	R2	H3K4me3	H3K9me3_A	246
EP	R2	H3K4me3	H3K9me3_B	559
EP	R2	H3K4me3	H3K27me1_A	252
EP	R2	H3K4me3	H3K27me1_B	599
EP	R2	H3K4me3	H3K27me2_A	441
EP	R2	H3K4me3	H3K27me2_B	192
EP	R2	H3K4me3	H3K27me3_A	2712
EP	R2	H3K4me3	H3K27me3_B	2686
EP	R2	H3K4me3	H3K36me1_A	620
EP	R2	H3K4me3	H3K36me1_B	346
EP	R2	H3K4me3	H3K36me2_A	749
EP	R2	H3K4me3	H3K36me2_B	1310
EP	R2	H3K4me3	H3K36me3_A	227
EP	R2	H3K4me3	H3K36me3_B	2448
EP	R2	H3K4me3	H4K20me1_A	754
EP	R2	H3K4me3	H4K20me1_B	172
EP	R2	H3K4me3	H4K20me2_A	301
EP	R2	H3K4me3	H4K20me2_B	315
EP	R2	H3K4me3	H4K20me3_A	164
EP	R2	H3K4me3	H4K20me3_B	208
EP	R2	abK4me	WT_A	976
EP	R2	abK4me	WT_B	724
EP	R2	abK4me	H3K4me1_A	2465
EP	R2	abK4me	H3K4me1_B	2253
EP	R2	abK4me	H3K4me2_A	88557
EP	R2	abK4me	H3K4me2_B	88078
EP	R2	abK4me	H3K4me3_A	194426
EP	R2	abK4me	H3K4me3_B	133443
EP	R2	abK4me	H3K9me1_A	320
EP	R2	abK4me	H3K9me1_B	264
EP	R2	abK4me	H3K9me2_A	546
EP	R2	abK4me	H3K9me2_B	391
EP	R2	abK4me	H3K9me3_A	415
EP	R2	abK4me	H3K9me3_B	996
EP	R2	abK4me	H3K27me1_A	937
EP	R2	abK4me	H3K27me1_B	1358
EP	R2	abK4me	H3K27me2_A	969
EP	R2	abK4me	H3K27me2_B	425
EP	R2	abK4me	H3K27me3_A	7038
EP	R2	abK4me	H3K27me3_B	6444
EP	R2	abK4me	H3K36me1_A	1013
EP	R2	abK4me	H3K36me1_B	486
EP	R2	abK4me	H3K36me2_A	702
EP	R2	abK4me	H3K36me2_B	1216
EP	R2	abK4me	H3K36me3_A	585
EP	R2	abK4me	H3K36me3_B	2734
EP	R2	abK4me	H4K20me1_A	1358
EP	R2	abK4me	H4K20me1_B	423
EP	R2	abK4me	H4K20me2_A	502
EP	R2	abK4me	H4K20me2_B	459
EP	R2	abK4me	H4K20me3_A	443
EP	R2	abK4me	H4K20me3_B	477
EP	R2	input	WT_A	5165
EP	R2	input	WT_B	8777
EP	R2	input	H3K4me1_A	6232
EP	R2	input	H3K4me1_B	6769
EP	R2	input	H3K4me2_A	7121
EP	R2	input	H3K4me2_B	6094
EP	R2	input	H3K4me3_A	6267
EP	R2	input	H3K4me3_B	3862
EP	R2	input	H3K9me1_A	4926
EP	R2	input	H3K9me1_B	5868
EP	R2	input	H3K9me2_A	6943
EP	R2	input	H3K9me2_B	4306
EP	R2	input	H3K9me3_A	7032
EP	R2	input	H3K9me3_B	7132
EP	R2	input	H3K27me1_A	6813
EP	R2	input	H3K27me1_B	6043
EP	R2	input	H3K27me2_A	7956
EP	R2	input	H3K27me2_B	6895
EP	R2	input	H3K27me3_A	7073
EP	R2	input	H3K27me3_B	6724
EP	R2	input	H3K36me1_A	5508
EP	R2	input	H3K36me1_B	5794
EP	R2	input	H3K36me2_A	5908
EP	R2	input	H3K36me2_B	5294
EP	R2	input	H3K36me3_A	5792
EP	R2	input	H3K36me3_B	5556
EP	R2	input	H4K20me1_A	5186
EP	R2	input	H4K20me1_B	6065
EP	R2	input	H4K20me2_A	5854
EP	R2	input	H4K20me2_B	6246
EP	R2	input	H4K20me3_A	4569
EP	R2	input	H4K20me3_B	6390
LE	R1	H3K4me3	WT_A	967
LE	R1	H3K4me3	WT_B	946
LE	R1	H3K4me3	H3K4me1_A	798
LE	R1	H3K4me3	H3K4me1_B	804
LE	R1	H3K4me3	H3K4me2_A	1774
LE	R1	H3K4me3	H3K4me2_B	1909
LE	R1	H3K4me3	H3K4me3_A	308802
LE	R1	H3K4me3	H3K4me3_B	293257
LE	R1	H3K4me3	H3K9me1_A	389
LE	R1	H3K4me3	H3K9me1_B	444
LE	R1	H3K4me3	H3K9me2_A	866
LE	R1	H3K4me3	H3K9me2_B	507
LE	R1	H3K4me3	H3K9me3_A	808
LE	R1	H3K4me3	H3K9me3_B	1565
LE	R1	H3K4me3	H3K27me1_A	921
LE	R1	H3K4me3	H3K27me1_B	1840
LE	R1	H3K4me3	H3K27me2_A	1026
LE	R1	H3K4me3	H3K27me2_B	655
LE	R1	H3K4me3	H3K27me3_A	1493
LE	R1	H3K4me3	H3K27me3_B	1451
LE	R1	H3K4me3	H3K36me1_A	2195
LE	R1	H3K4me3	H3K36me1_B	1241
LE	R1	H3K4me3	H3K36me2_A	1520
LE	R1	H3K4me3	H3K36me2_B	2131
LE	R1	H3K4me3	H3K36me3_A	2027
LE	R1	H3K4me3	H3K36me3_B	8584
LE	R1	H3K4me3	H4K20me1_A	1739
LE	R1	H3K4me3	H4K20me1_B	633
LE	R1	H3K4me3	H4K20me2_A	911
LE	R1	H3K4me3	H4K20me2_B	864
LE	R1	H3K4me3	H4K20me3_A	435
LE	R1	H3K4me3	H4K20me3_B	590
LE	R1	input	WT_A	5673
LE	R1	input	WT_B	9642
LE	R1	input	H3K4me1_A	6877
LE	R1	input	H3K4me1_B	7384
LE	R1	input	H3K4me2_A	8944
LE	R1	input	H3K4me2_B	8698
LE	R1	input	H3K4me3_A	7045
LE	R1	input	H3K4me3_B	4013
LE	R1	input	H3K9me1_A	4495
LE	R1	input	H3K9me1_B	5482
LE	R1	input	H3K9me2_A	6964
LE	R1	input	H3K9me2_B	4521
LE	R1	input	H3K9me3_A	7667
LE	R1	input	H3K9me3_B	7804
LE	R1	input	H3K27me1_A	7118
LE	R1	input	H3K27me1_B	6477
LE	R1	input	H3K27me2_A	8620
LE	R1	input	H3K27me2_B	7461
LE	R1	input	H3K27me3_A	7419
LE	R1	input	H3K27me3_B	7271
LE	R1	input	H3K36me1_A	5680
LE	R1	input	H3K36me1_B	6059
LE	R1	input	H3K36me2_A	6616
LE	R1	input	H3K36me2_B	5863
LE	R1	input	H3K36me3_A	6374
LE	R1	input	H3K36me3_B	5903
LE	R1	input	H4K20me1_A	5355
LE	R1	input	H4K20me1_B	6357
LE	R1	input	H4K20me2_A	6211
LE	R1	input	H4K20me2_B	6313
LE	R1	input	H4K20me3_A	5081
LE	R1	input	H4K20me3_B	6620
LE	R2	H3K4me3	WT_A	1244
LE	R2	H3K4me3	WT_B	1453
LE	R2	H3K4me3	H3K4me1_A	882
LE	R2	H3K4me3	H3K4me1_B	1045
LE	R2	H3K4me3	H3K4me2_A	1960
LE	R2	H3K4me3	H3K4me2_B	2161
LE	R2	H3K4me3	H3K4me3_A	114017
LE	R2	H3K4me3	H3K4me3_B	151175
LE	R2	H3K4me3	H3K9me1_A	568
LE	R2	H3K4me3	H3K9me1_B	717
LE	R2	H3K4me3	H3K9me2_A	1099
LE	R2	H3K4me3	H3K9me2_B	664
LE	R2	H3K4me3	H3K9me3_A	859
LE	R2	H3K4me3	H3K9me3_B	1430
LE	R2	H3K4me3	H3K27me1_A	1060
LE	R2	H3K4me3	H3K27me1_B	1766
LE	R2	H3K4me3	H3K27me2_A	1537
LE	R2	H3K4me3	H3K27me2_B	956
LE	R2	H3K4me3	H3K27me3_A	1193
LE	R2	H3K4me3	H3K27me3_B	1017
LE	R2	H3K4me3	H3K36me1_A	1578
LE	R2	H3K4me3	H3K36me1_B	1065
LE	R2	H3K4me3	H3K36me2_A	1233
LE	R2	H3K4me3	H3K36me2_B	2225
LE	R2	H3K4me3	H3K36me3_A	766
LE	R2	H3K4me3	H3K36me3_B	5688
LE	R2	H3K4me3	H4K20me1_A	1950
LE	R2	H3K4me3	H4K20me1_B	922
LE	R2	H3K4me3	H4K20me2_A	1078
LE	R2	H3K4me3	H4K20me2_B	1066
LE	R2	H3K4me3	H4K20me3_A	683
LE	R2	H3K4me3	H4K20me3_B	928
LE	R2	abK4me	WT_A	667
LE	R2	abK4me	WT_B	572
LE	R2	abK4me	H3K4me1_A	3148
LE	R2	abK4me	H3K4me1_B	2736
LE	R2	abK4me	H3K4me2_A	99775
LE	R2	abK4me	H3K4me2_B	97418
LE	R2	abK4me	H3K4me3_A	240595
LE	R2	abK4me	H3K4me3_B	154589
LE	R2	abK4me	H3K9me1_A	492
LE	R2	abK4me	H3K9me1_B	594
LE	R2	abK4me	H3K9me2_A	866
LE	R2	abK4me	H3K9me2_B	577
LE	R2	abK4me	H3K9me3_A	540
LE	R2	abK4me	H3K9me3_B	1104
LE	R2	abK4me	H3K27me1_A	526
LE	R2	abK4me	H3K27me1_B	1060
LE	R2	abK4me	H3K27me2_A	1061
LE	R2	abK4me	H3K27me2_B	450
LE	R2	abK4me	H3K27me3_A	10815
LE	R2	abK4me	H3K27me3_B	10267
LE	R2	abK4me	H3K36me1_A	1179
LE	R2	abK4me	H3K36me1_B	487
LE	R2	abK4me	H3K36me2_A	965
LE	R2	abK4me	H3K36me2_B	1626
LE	R2	abK4me	H3K36me3_A	620
LE	R2	abK4me	H3K36me3_B	2930
LE	R2	abK4me	H4K20me1_A	1341
LE	R2	abK4me	H4K20me1_B	414
LE	R2	abK4me	H4K20me2_A	535
LE	R2	abK4me	H4K20me2_B	580
LE	R2	abK4me	H4K20me3_A	610
LE	R2	abK4me	H4K20me3_B	659
LE	R2	input	WT_A	7345
LE	R2	input	WT_B	12480
LE	R2	input	H3K4me1_A	9049
LE	R2	input	H3K4me1_B	9459
LE	R2	input	H3K4me2_A	9632
LE	R2	input	H3K4me2_B	7111
LE	R2	input	H3K4me3_A	9107
LE	R2	input	H3K4me3_B	5422
LE	R2	input	H3K9me1_A	5821
LE	R2	input	H3K9me1_B	7087
LE	R2	input	H3K9me2_A	9482
LE	R2	input	H3K9me2_B	6370
LE	R2	input	H3K9me3_A	9852
LE	R2	input	H3K9me3_B	10238
LE	R2	input	H3K27me1_A	8918
LE	R2	input	H3K27me1_B	8946
LE	R2	input	H3K27me2_A	10684
LE	R2	input	H3K27me2_B	10016
LE	R2	input	H3K27me3_A	9961
LE	R2	input	H3K27me3_B	9733
LE	R2	input	H3K36me1_A	7729
LE	R2	input	H3K36me1_B	7608
LE	R2	input	H3K36me2_A	8766
LE	R2	input	H3K36me2_B	7604
LE	R2	input	H3K36me3_A	7851
LE	R2	input	H3K36me3_B	8293
LE	R2	input	H4K20me1_A	4104
LE	R2	input	H4K20me1_B	8542
LE	R2	input	H4K20me2_A	8327
LE	R2	input	H4K20me2_B	8417
LE	R2	input	H4K20me3_A	6566
LE	R2	input	H4K20me3_B	8948
LP	R1	H3K4me3	WT_A	554
LP	R1	H3K4me3	WT_B	525
LP	R1	H3K4me3	H3K4me1_A	409
LP	R1	H3K4me3	H3K4me1_B	392
LP	R1	H3K4me3	H3K4me2_A	1404
LP	R1	H3K4me3	H3K4me2_B	1864
LP	R1	H3K4me3	H3K4me3_A	168052
LP	R1	H3K4me3	H3K4me3_B	159838
LP	R1	H3K4me3	H3K9me1_A	216
LP	R1	H3K4me3	H3K9me1_B	234
LP	R1	H3K4me3	H3K9me2_A	396
LP	R1	H3K4me3	H3K9me2_B	227
LP	R1	H3K4me3	H3K9me3_A	439
LP	R1	H3K4me3	H3K9me3_B	856
LP	R1	H3K4me3	H3K27me1_A	428
LP	R1	H3K4me3	H3K27me1_B	909
LP	R1	H3K4me3	H3K27me2_A	573
LP	R1	H3K4me3	H3K27me2_B	268
LP	R1	H3K4me3	H3K27me3_A	4970
LP	R1	H3K4me3	H3K27me3_B	4840
LP	R1	H3K4me3	H3K36me1_A	909
LP	R1	H3K4me3	H3K36me1_B	538
LP	R1	H3K4me3	H3K36me2_A	1370
LP	R1	H3K4me3	H3K36me2_B	2127
LP	R1	H3K4me3	H3K36me3_A	393
LP	R1	H3K4me3	H3K36me3_B	3694
LP	R1	H3K4me3	H4K20me1_A	1050
LP	R1	H3K4me3	H4K20me1_B	405
LP	R1	H3K4me3	H4K20me2_A	454
LP	R1	H3K4me3	H4K20me2_B	463
LP	R1	H3K4me3	H4K20me3_A	1001
LP	R1	H3K4me3	H4K20me3_B	1055
LP	R1	input	WT_A	4257
LP	R1	input	WT_B	6975
LP	R1	input	H3K4me1_A	4853
LP	R1	input	H3K4me1_B	5123
LP	R1	input	H3K4me2_A	5809
LP	R1	input	H3K4me2_B	4836
LP	R1	input	H3K4me3_A	5190
LP	R1	input	H3K4me3_B	3215
LP	R1	input	H3K9me1_A	3220
LP	R1	input	H3K9me1_B	4179
LP	R1	input	H3K9me2_A	5020
LP	R1	input	H3K9me2_B	3391
LP	R1	input	H3K9me3_A	5506
LP	R1	input	H3K9me3_B	5515
LP	R1	input	H3K27me1_A	5149
LP	R1	input	H3K27me1_B	4789
LP	R1	input	H3K27me2_A	6226
LP	R1	input	H3K27me2_B	5392
LP	R1	input	H3K27me3_A	5505
LP	R1	input	H3K27me3_B	5479
LP	R1	input	H3K36me1_A	4560
LP	R1	input	H3K36me1_B	4762
LP	R1	input	H3K36me2_A	5123
LP	R1	input	H3K36me2_B	4890
LP	R1	input	H3K36me3_A	4499
LP	R1	input	H3K36me3_B	4441
LP	R1	input	H4K20me1_A	3800
LP	R1	input	H4K20me1_B	4627
LP	R1	input	H4K20me2_A	4437
LP	R1	input	H4K20me2_B	4747
LP	R1	input	H4K20me3_A	3579
LP	R1	input	H4K20me3_B	5025
LP	R2	H3K4me3	WT_A	527
LP	R2	H3K4me3	WT_B	721
LP	R2	H3K4me3	H3K4me1_A	525
LP	R2	H3K4me3	H3K4me1_B	587
LP	R2	H3K4me3	H3K4me2_A	912
LP	R2	H3K4me3	H3K4me2_B	712
LP	R2	H3K4me3	H3K4me3_A	33579
LP	R2	H3K4me3	H3K4me3_B	23225
LP	R2	H3K4me3	H3K9me1_A	410
LP	R2	H3K4me3	H3K9me1_B	433
LP	R2	H3K4me3	H3K9me2_A	604
LP	R2	H3K4me3	H3K9me2_B	412
LP	R2	H3K4me3	H3K9me3_A	521
LP	R2	H3K4me3	H3K9me3_B	561
LP	R2	H3K4me3	H3K27me1_A	610
LP	R2	H3K4me3	H3K27me1_B	666
LP	R2	H3K4me3	H3K27me2_A	617
LP	R2	H3K4me3	H3K27me2_B	592
LP	R2	H3K4me3	H3K27me3_A	653
LP	R2	H3K4me3	H3K27me3_B	599
LP	R2	H3K4me3	H3K36me1_A	622
LP	R2	H3K4me3	H3K36me1_B	555
LP	R2	H3K4me3	H3K36me2_A	725
LP	R2	H3K4me3	H3K36me2_B	629
LP	R2	H3K4me3	H3K36me3_A	567
LP	R2	H3K4me3	H3K36me3_B	812
LP	R2	H3K4me3	H4K20me1_A	662
LP	R2	H3K4me3	H4K20me1_B	528
LP	R2	H3K4me3	H4K20me2_A	652
LP	R2	H3K4me3	H4K20me2_B	692
LP	R2	H3K4me3	H4K20me3_A	359
LP	R2	H3K4me3	H4K20me3_B	556
LP	R2	abK4me	WT_A	1363
LP	R2	abK4me	WT_B	1072
LP	R2	abK4me	H3K4me1_A	3730
LP	R2	abK4me	H3K4me1_B	3146
LP	R2	abK4me	H3K4me2_A	138123
LP	R2	abK4me	H3K4me2_B	129414
LP	R2	abK4me	H3K4me3_A	278932
LP	R2	abK4me	H3K4me3_B	166921
LP	R2	abK4me	H3K9me1_A	501
LP	R2	abK4me	H3K9me1_B	443
LP	R2	abK4me	H3K9me2_A	793
LP	R2	abK4me	H3K9me2_B	613
LP	R2	abK4me	H3K9me3_A	748
LP	R2	abK4me	H3K9me3_B	1233
LP	R2	abK4me	H3K27me1_A	1039
LP	R2	abK4me	H3K27me1_B	1668
LP	R2	abK4me	H3K27me2_A	1226
LP	R2	abK4me	H3K27me2_B	650
LP	R2	abK4me	H3K27me3_A	9595
LP	R2	abK4me	H3K27me3_B	8876
LP	R2	abK4me	H3K36me1_A	1502
LP	R2	abK4me	H3K36me1_B	750
LP	R2	abK4me	H3K36me2_A	1140
LP	R2	abK4me	H3K36me2_B	1832
LP	R2	abK4me	H3K36me3_A	869
LP	R2	abK4me	H3K36me3_B	3577
LP	R2	abK4me	H4K20me1_A	1505
LP	R2	abK4me	H4K20me1_B	539
LP	R2	abK4me	H4K20me2_A	716
LP	R2	abK4me	H4K20me2_B	731
LP	R2	abK4me	H4K20me3_A	601
LP	R2	abK4me	H4K20me3_B	648
LP	R2	input	WT_A	5032
LP	R2	input	WT_B	8647
LP	R2	input	H3K4me1_A	6244
LP	R2	input	H3K4me1_B	6331
LP	R2	input	H3K4me2_A	6433
LP	R2	input	H3K4me2_B	4963
LP	R2	input	H3K4me3_A	6132
LP	R2	input	H3K4me3_B	3567
LP	R2	input	H3K9me1_A	4011
LP	R2	input	H3K9me1_B	5157
LP	R2	input	H3K9me2_A	6891
LP	R2	input	H3K9me2_B	4466
LP	R2	input	H3K9me3_A	7434
LP	R2	input	H3K9me3_B	7261
LP	R2	input	H3K27me1_A	6299
LP	R2	input	H3K27me1_B	6176
LP	R2	input	H3K27me2_A	7362
LP	R2	input	H3K27me2_B	6921
LP	R2	input	H3K27me3_A	7012
LP	R2	input	H3K27me3_B	6783
LP	R2	input	H3K36me1_A	5481
LP	R2	input	H3K36me1_B	5178
LP	R2	input	H3K36me2_A	6230
LP	R2	input	H3K36me2_B	5129
LP	R2	input	H3K36me3_A	6653
LP	R2	input	H3K36me3_B	6219
LP	R2	input	H4K20me1_A	2850
LP	R2	input	H4K20me1_B	5770
LP	R2	input	H4K20me2_A	5752
LP	R2	input	H4K20me2_B	5997
LP	R2	input	H4K20me3_A	4572
LP	R2	input	H4K20me3_B	6003
ZY	R1	H3K4me3	WT_A	630
ZY	R1	H3K4me3	WT_B	669
ZY	R1	H3K4me3	H3K4me1_A	509
ZY	R1	H3K4me3	H3K4me1_B	482
ZY	R1	H3K4me3	H3K4me2_A	5870
ZY	R1	H3K4me3	H3K4me2_B	7555
ZY	R1	H3K4me3	H3K4me3_A	158221
ZY	R1	H3K4me3	H3K4me3_B	171349
ZY	R1	H3K4me3	H3K9me1_A	308
ZY	R1	H3K4me3	H3K9me1_B	627
ZY	R1	H3K4me3	H3K9me2_A	1639
ZY	R1	H3K4me3	H3K9me2_B	1735
ZY	R1	H3K4me3	H3K9me3_A	802
ZY	R1	H3K4me3	H3K9me3_B	991
ZY	R1	H3K4me3	H3K27me1_A	681
ZY	R1	H3K4me3	H3K27me1_B	1256
ZY	R1	H3K4me3	H3K27me2_A	847
ZY	R1	H3K4me3	H3K27me2_B	888
ZY	R1	H3K4me3	H3K27me3_A	5535
ZY	R1	H3K4me3	H3K27me3_B	4862
ZY	R1	H3K4me3	H3K36me1_A	1610
ZY	R1	H3K4me3	H3K36me1_B	853
ZY	R1	H3K4me3	H3K36me2_A	2442
ZY	R1	H3K4me3	H3K36me2_B	3923
ZY	R1	H3K4me3	H3K36me3_A	647
ZY	R1	H3K4me3	H3K36me3_B	5138
ZY	R1	H3K4me3	H4K20me1_A	1115
ZY	R1	H3K4me3	H4K20me1_B	436
ZY	R1	H3K4me3	H4K20me2_A	660
ZY	R1	H3K4me3	H4K20me2_B	569
ZY	R1	H3K4me3	H4K20me3_A	266
ZY	R1	H3K4me3	H4K20me3_B	757
ZY	R1	input	WT_A	8593
ZY	R1	input	WT_B	15088
ZY	R1	input	H3K4me1_A	10543
ZY	R1	input	H3K4me1_B	11257
ZY	R1	input	H3K4me2_A	11087
ZY	R1	input	H3K4me2_B	8635
ZY	R1	input	H3K4me3_A	10613
ZY	R1	input	H3K4me3_B	6706
ZY	R1	input	H3K9me1_A	6703
ZY	R1	input	H3K9me1_B	9059
ZY	R1	input	H3K9me2_A	11256
ZY	R1	input	H3K9me2_B	7165
ZY	R1	input	H3K9me3_A	11774
ZY	R1	input	H3K9me3_B	12235
ZY	R1	input	H3K27me1_A	13015
ZY	R1	input	H3K27me1_B	11698
ZY	R1	input	H3K27me2_A	13504
ZY	R1	input	H3K27me2_B	11544
ZY	R1	input	H3K27me3_A	16621
ZY	R1	input	H3K27me3_B	14974
ZY	R1	input	H3K36me1_A	9671
ZY	R1	input	H3K36me1_B	10336
ZY	R1	input	H3K36me2_A	10066
ZY	R1	input	H3K36me2_B	9216
ZY	R1	input	H3K36me3_A	10236
ZY	R1	input	H3K36me3_B	10068
ZY	R1	input	H4K20me1_A	7372
ZY	R1	input	H4K20me1_B	10200
ZY	R1	input	H4K20me2_A	9845
ZY	R1	input	H4K20me2_B	10131
ZY	R1	input	H4K20me3_A	7785
ZY	R1	input	H4K20me3_B	10633
ZY	R2	H3K4me3	WT_A	644
ZY	R2	H3K4me3	WT_B	1141
ZY	R2	H3K4me3	H3K4me1_A	698
ZY	R2	H3K4me3	H3K4me1_B	698
ZY	R2	H3K4me3	H3K4me2_A	931
ZY	R2	H3K4me3	H3K4me2_B	765
ZY	R2	H3K4me3	H3K4me3_A	32992
ZY	R2	H3K4me3	H3K4me3_B	24054
ZY	R2	H3K4me3	H3K9me1_A	451
ZY	R2	H3K4me3	H3K9me1_B	494
ZY	R2	H3K4me3	H3K9me2_A	719
ZY	R2	H3K4me3	H3K9me2_B	467
ZY	R2	H3K4me3	H3K9me3_A	679
ZY	R2	H3K4me3	H3K9me3_B	625
ZY	R2	H3K4me3	H3K27me1_A	800
ZY	R2	H3K4me3	H3K27me1_B	814
ZY	R2	H3K4me3	H3K27me2_A	881
ZY	R2	H3K4me3	H3K27me2_B	733
ZY	R2	H3K4me3	H3K27me3_A	869
ZY	R2	H3K4me3	H3K27me3_B	877
ZY	R2	H3K4me3	H3K36me1_A	600
ZY	R2	H3K4me3	H3K36me1_B	644
ZY	R2	H3K4me3	H3K36me2_A	779
ZY	R2	H3K4me3	H3K36me2_B	828
ZY	R2	H3K4me3	H3K36me3_A	624
ZY	R2	H3K4me3	H3K36me3_B	910
ZY	R2	H3K4me3	H4K20me1_A	776
ZY	R2	H3K4me3	H4K20me1_B	650
ZY	R2	H3K4me3	H4K20me2_A	716
ZY	R2	H3K4me3	H4K20me2_B	722
ZY	R2	H3K4me3	H4K20me3_A	1002
ZY	R2	H3K4me3	H4K20me3_B	937
ZY	R2	abK4me	WT_A	970
ZY	R2	abK4me	WT_B	735
ZY	R2	abK4me	H3K4me1_A	1830
ZY	R2	abK4me	H3K4me1_B	1592
ZY	R2	abK4me	H3K4me2_A	54217
ZY	R2	abK4me	H3K4me2_B	51132
ZY	R2	abK4me	H3K4me3_A	154078
ZY	R2	abK4me	H3K4me3_B	113768
ZY	R2	abK4me	H3K9me1_A	751
ZY	R2	abK4me	H3K9me1_B	818
ZY	R2	abK4me	H3K9me2_A	488
ZY	R2	abK4me	H3K9me2_B	353
ZY	R2	abK4me	H3K9me3_A	329
ZY	R2	abK4me	H3K9me3_B	802
ZY	R2	abK4me	H3K27me1_A	610
ZY	R2	abK4me	H3K27me1_B	785
ZY	R2	abK4me	H3K27me2_A	784
ZY	R2	abK4me	H3K27me2_B	386
ZY	R2	abK4me	H3K27me3_A	4902
ZY	R2	abK4me	H3K27me3_B	4711
ZY	R2	abK4me	H3K36me1_A	857
ZY	R2	abK4me	H3K36me1_B	398
ZY	R2	abK4me	H3K36me2_A	1076
ZY	R2	abK4me	H3K36me2_B	2003
ZY	R2	abK4me	H3K36me3_A	388
ZY	R2	abK4me	H3K36me3_B	2456
ZY	R2	abK4me	H4K20me1_A	1099
ZY	R2	abK4me	H4K20me1_B	339
ZY	R2	abK4me	H4K20me2_A	656
ZY	R2	abK4me	H4K20me2_B	766
ZY	R2	abK4me	H4K20me3_A	674
ZY	R2	abK4me	H4K20me3_B	721
ZY	R2	input	WT_A	8824
ZY	R2	input	WT_B	15311
ZY	R2	input	H3K4me1_A	11005
ZY	R2	input	H3K4me1_B	11575
ZY	R2	input	H3K4me2_A	11909
ZY	R2	input	H3K4me2_B	8984
ZY	R2	input	H3K4me3_A	10901
ZY	R2	input	H3K4me3_B	6649
ZY	R2	input	H3K9me1_A	7046
ZY	R2	input	H3K9me1_B	8951
ZY	R2	input	H3K9me2_A	11615
ZY	R2	input	H3K9me2_B	8061
ZY	R2	input	H3K9me3_A	12109
ZY	R2	input	H3K9me3_B	12576
ZY	R2	input	H3K27me1_A	11325
ZY	R2	input	H3K27me1_B	10745
ZY	R2	input	H3K27me2_A	13605
ZY	R2	input	H3K27me2_B	12329
ZY	R2	input	H3K27me3_A	12478
ZY	R2	input	H3K27me3_B	11955
ZY	R2	input	H3K36me1_A	9552
ZY	R2	input	H3K36me1_B	9828
ZY	R2	input	H3K36me2_A	10519
ZY	R2	input	H3K36me2_B	9267
ZY	R2	input	H3K36me3_A	10051
ZY	R2	input	H3K36me3_B	10350
ZY	R2	input	H4K20me1_A	5739
ZY	R2	input	H4K20me1_B	10343
ZY	R2	input	H4K20me2_A	10725
ZY	R2	input	H4K20me2_B	10745
ZY	R2	input	H4K20me3_A	7725
ZY	R2	input	H4K20me3_B	11255
