# Supplementary material for: Cell-type-specific genomics reveals histone modification dynamics in mammalian meiosis
Source: Nat Commun. 2019 Aug 23;10:3821. doi: 10.1038/s41467-019-11820-7 (PMC6707301; doi:10.1038/s41467-019-11820-7)
Supplement: Supplementary file 4 — Source Data [file 41467_2019_11820_MOESM4_ESM.zip › Source Data/figureS3a_annotation.tab]

cs	from	to	mid	minY	maxY	type	n
chr10	92535144	92536144	92535644	1	2	Hotspots	1
chr10	92576286	92577286	92576786	1	2	Hotspots	1
chr10	92646512	92647512	92647012	1	2	Hotspots	1
chr10	92680352	92681352	92680852	1	2	Hotspots	1
chr10	92721918	92722918	92722418	1	2	TSS	0
