# Supplementary material for: Cell-type-specific genomics reveals histone modification dynamics in mammalian meiosis
Source: Nat Commun. 2019 Aug 23;10:3821. doi: 10.1038/s41467-019-11820-7 (PMC6707301; doi:10.1038/s41467-019-11820-7)
Supplement: Supplementary file 4 — Source Data [file 41467_2019_11820_MOESM4_ESM.zip › Source Data/figureS3a_coverage.tab]

cs	pos	cover	stage
chr10	92519506	0	LE
chr10	92519506	0	ZY
chr10	92519506	0	EP
chr10	92519506	0	LP
chr10	92519506	0	DI
chr10	92519507	0	LE
chr10	92519654	0	LE
chr10	92519801	0	LE
chr10	92519948	0	LE
chr10	92520095	0	LE
chr10	92520242	0	LE
chr10	92520389	0	LE
chr10	92520536	0	LE
chr10	92520683	0	LE
chr10	92520830	0	LE
chr10	92520977	0	LE
chr10	92521124	0	LE
chr10	92521271	0	LE
chr10	92521418	0	LE
chr10	92521565	0	LE
chr10	92521712	0	LE
chr10	92521859	0	LE
chr10	92522006	0	LE
chr10	92522153	0	LE
chr10	92522300	0	LE
chr10	92522447	0	LE
chr10	92522594	0	LE
chr10	92522741	0	LE
chr10	92522888	0	LE
chr10	92523035	0	LE
chr10	92523182	0	LE
chr10	92523329	0	LE
chr10	92523476	1.128	LE
chr10	92523623	3.5624	LE
chr10	92523770	5.4936	LE
chr10	92523917	6.4748	LE
chr10	92524064	6.6076	LE
chr10	92524211	6.4452	LE
chr10	92524358	5.8144	LE
chr10	92524505	4.1984	LE
chr10	92524652	2.6976	LE
chr10	92524799	1.5428	LE
chr10	92524946	0.7308	LE
chr10	92525093	0	LE
chr10	92525240	0	LE
chr10	92525387	0	LE
chr10	92525534	0	LE
chr10	92525681	0	LE
chr10	92525828	0	LE
chr10	92525975	0	LE
chr10	92526122	0	LE
chr10	92526269	0	LE
chr10	92526416	0	LE
chr10	92526563	0	LE
chr10	92526710	0	LE
chr10	92526857	0	LE
chr10	92527004	0	LE
chr10	92527151	0	LE
chr10	92527298	0	LE
chr10	92527445	0	LE
chr10	92527592	0	LE
chr10	92527739	0	LE
chr10	92527886	0	LE
chr10	92528033	0	LE
chr10	92528180	0	LE
chr10	92528327	0	LE
chr10	92528474	0	LE
chr10	92528621	0	LE
chr10	92528768	0	LE
chr10	92528915	0.942	LE
chr10	92529062	2.1528	LE
chr10	92529209	3.2664	LE
chr10	92529356	4.1676	LE
chr10	92529503	5.2344	LE
chr10	92529650	5.9152	LE
chr10	92529797	6.3512	LE
chr10	92529944	6.7732	LE
chr10	92530091	6.7072	LE
chr10	92530238	6.1324	LE
chr10	92530385	5.4624	LE
chr10	92530532	4.6896	LE
chr10	92530679	3.6544	LE
chr10	92530826	2.8372	LE
chr10	92530973	1.9212	LE
chr10	92531120	1.4164	LE
chr10	92531267	1.2892	LE
chr10	92531414	1.3768	LE
chr10	92531561	1.476	LE
chr10	92531708	1.576	LE
chr10	92531855	1.5148	LE
chr10	92532002	1.6416	LE
chr10	92532149	1.6264	LE
chr10	92532296	0.9888	LE
chr10	92532443	0.3052	LE
chr10	92532590	0	LE
chr10	92532737	0	LE
chr10	92532884	0	LE
chr10	92533031	0	LE
chr10	92533178	0	LE
chr10	92533325	0	LE
chr10	92533472	0	LE
chr10	92533619	0	LE
chr10	92533766	0	LE
chr10	92533913	0	LE
chr10	92534060	0	LE
chr10	92534207	0	LE
chr10	92534354	0	LE
chr10	92534501	0	LE
chr10	92534648	0.3592	LE
chr10	92534795	1.054	LE
chr10	92534942	1.9284	LE
chr10	92535089	2.3748	LE
chr10	92535236	3.6448	LE
chr10	92535383	5.2868	LE
chr10	92535530	6.51	LE
chr10	92535677	7.292	LE
chr10	92535824	7.8224	LE
chr10	92535971	8.1684	LE
chr10	92536118	9.2664	LE
chr10	92536265	9.5592	LE
chr10	92536412	9.2936	LE
chr10	92536559	9.7544	LE
chr10	92536706	9.7792	LE
chr10	92536853	9.7796	LE
chr10	92537000	9.8788	LE
chr10	92537147	9.4144	LE
chr10	92537294	9.3348	LE
chr10	92537441	10.0252	LE
chr10	92537588	9.7504	LE
chr10	92537735	10.2868	LE
chr10	92537882	10.9204	LE
chr10	92538029	10.774	LE
chr10	92538176	10.7684	LE
chr10	92538323	10.1488	LE
chr10	92538470	8.5788	LE
chr10	92538617	7.6064	LE
chr10	92538764	6.4756	LE
chr10	92538911	4.7416	LE
chr10	92539058	3.5652	LE
chr10	92539205	2.2856	LE
chr10	92539352	1.0612	LE
chr10	92539499	0.1572	LE
chr10	92539646	0	LE
chr10	92539793	0	LE
chr10	92539940	0	LE
chr10	92540087	0	LE
chr10	92540234	0	LE
chr10	92540381	0	LE
chr10	92540528	0	LE
chr10	92540675	0	LE
chr10	92540822	0	LE
chr10	92540969	0	LE
chr10	92541116	0	LE
chr10	92541263	0	LE
chr10	92541410	0.8428	LE
chr10	92541557	1.2068	LE
chr10	92541704	1.63	LE
chr10	92541851	2.0932	LE
chr10	92541998	2.0676	LE
chr10	92542145	2.286	LE
chr10	92542292	2.6876	LE
chr10	92542439	2.7324	LE
chr10	92542586	3.048	LE
chr10	92542733	3.6112	LE
chr10	92542880	4.1252	LE
chr10	92543027	5.2676	LE
chr10	92543174	6.0768	LE
chr10	92543321	6.4916	LE
chr10	92543468	6.7516	LE
chr10	92543615	6.5804	LE
chr10	92543762	5.9444	LE
chr10	92543909	5.4244	LE
chr10	92544056	4.466	LE
chr10	92544203	3.5276	LE
chr10	92544350	2.8868	LE
chr10	92544497	2.5712	LE
chr10	92544644	2.8488	LE
chr10	92544791	3.48	LE
chr10	92544938	3.8524	LE
chr10	92545085	4.17	LE
chr10	92545232	4.2208	LE
chr10	92545379	4.0092	LE
chr10	92545526	3.8124	LE
chr10	92545673	3.1812	LE
chr10	92545820	2.3728	LE
chr10	92545967	1.3596	LE
chr10	92546114	0.2188	LE
chr10	92546261	0	LE
chr10	92546408	0	LE
chr10	92546555	0	LE
chr10	92546702	0	LE
chr10	92546849	0	LE
chr10	92546996	0	LE
chr10	92547143	0	LE
chr10	92547290	0	LE
chr10	92547437	0	LE
chr10	92547584	0	LE
chr10	92547731	0	LE
chr10	92547878	0	LE
chr10	92548025	0	LE
chr10	92548172	0	LE
chr10	92548319	0	LE
chr10	92548466	0	LE
chr10	92548613	0	LE
chr10	92548760	0	LE
chr10	92548907	0	LE
chr10	92549054	0	LE
chr10	92549201	0	LE
chr10	92549348	0	LE
chr10	92549495	0	LE
chr10	92549642	0	LE
chr10	92549789	0	LE
chr10	92549936	0	LE
chr10	92550083	0	LE
chr10	92550230	0	LE
chr10	92550377	0	LE
chr10	92550524	0	LE
chr10	92550671	0	LE
chr10	92550818	0	LE
chr10	92550965	0	LE
chr10	92551112	0.1816	LE
chr10	92551259	0.6248	LE
chr10	92551406	0.9444	LE
chr10	92551553	0.8504	LE
chr10	92551700	0.8568	LE
chr10	92551847	1.054	LE
chr10	92551994	0.994	LE
chr10	92552141	0.7484	LE
chr10	92552288	0.5196	LE
chr10	92552435	0.0476	LE
chr10	92552582	0	LE
chr10	92552729	0	LE
chr10	92552876	0	LE
chr10	92553023	0	LE
chr10	92553170	0	LE
chr10	92553317	0	LE
chr10	92553464	0	LE
chr10	92553611	0	LE
chr10	92553758	0	LE
chr10	92553905	0	LE
chr10	92554052	0	LE
chr10	92554199	0	LE
chr10	92554346	0	LE
chr10	92554493	0	LE
chr10	92554640	0	LE
chr10	92554787	0	LE
chr10	92554934	0	LE
chr10	92555081	0	LE
chr10	92555228	0	LE
chr10	92555375	0.666	LE
chr10	92555522	1.9912	LE
chr10	92555669	3.3076	LE
chr10	92555816	4.1544	LE
chr10	92555963	5.5236	LE
chr10	92556110	6.7664	LE
chr10	92556257	7.7332	LE
chr10	92556404	8.8236	LE
chr10	92556551	9.7704	LE
chr10	92556698	10.4684	LE
chr10	92556845	11.0128	LE
chr10	92556992	10.7456	LE
chr10	92557139	9.9664	LE
chr10	92557286	9.2628	LE
chr10	92557433	7.6132	LE
chr10	92557580	5.6552	LE
chr10	92557727	3.2228	LE
chr10	92557874	0.2304	LE
chr10	92558021	0	LE
chr10	92558168	0	LE
chr10	92558315	0	LE
chr10	92558462	0	LE
chr10	92558609	0	LE
chr10	92558756	0	LE
chr10	92558903	0	LE
chr10	92559050	0	LE
chr10	92559197	0	LE
chr10	92559344	0	LE
chr10	92559491	0	LE
chr10	92559638	0	LE
chr10	92559785	0	LE
chr10	92559932	0	LE
chr10	92560079	0	LE
chr10	92560226	0	LE
chr10	92560373	0	LE
chr10	92560520	0	LE
chr10	92560667	0	LE
chr10	92560814	0	LE
chr10	92560961	0	LE
chr10	92561108	0	LE
chr10	92561255	0	LE
chr10	92561402	0	LE
chr10	92561549	0	LE
chr10	92561696	0	LE
chr10	92561843	0.548	LE
chr10	92561990	1.0164	LE
chr10	92562137	1.1112	LE
chr10	92562284	0.6112	LE
chr10	92562431	0	LE
chr10	92562578	0	LE
chr10	92562725	0	LE
chr10	92562872	0	LE
chr10	92563019	0	LE
chr10	92563166	0	LE
chr10	92563313	0	LE
chr10	92563460	0	LE
chr10	92563607	0	LE
chr10	92563754	0	LE
chr10	92563901	0	LE
chr10	92564048	0	LE
chr10	92564195	0	LE
chr10	92564342	0	LE
chr10	92564489	0	LE
chr10	92564636	0	LE
chr10	92564783	0	LE
chr10	92564930	0	LE
chr10	92565077	0	LE
chr10	92565224	0.7012	LE
chr10	92565371	1.6268	LE
chr10	92565518	2.7956	LE
chr10	92565665	3.468	LE
chr10	92565812	3.7744	LE
chr10	92565959	3.6936	LE
chr10	92566106	3.4096	LE
chr10	92566253	2.4152	LE
chr10	92566400	1.2552	LE
chr10	92566547	0.4028	LE
chr10	92566694	0	LE
chr10	92566841	0	LE
chr10	92566988	0	LE
chr10	92567135	0	LE
chr10	92567282	0	LE
chr10	92567429	0	LE
chr10	92567576	0	LE
chr10	92567723	0	LE
chr10	92567870	0	LE
chr10	92568017	0	LE
chr10	92568164	0	LE
chr10	92568311	0	LE
chr10	92568458	0	LE
chr10	92568605	0	LE
chr10	92568752	0	LE
chr10	92568899	0	LE
chr10	92569046	0	LE
chr10	92569193	0	LE
chr10	92569340	0	LE
chr10	92569487	0	LE
chr10	92569634	0	LE
chr10	92569781	0	LE
chr10	92569928	0	LE
chr10	92570075	0	LE
chr10	92570222	0	LE
chr10	92570369	0	LE
chr10	92570516	0	LE
chr10	92570663	0	LE
chr10	92570810	0	LE
chr10	92570957	0	LE
chr10	92571104	0	LE
chr10	92571251	0	LE
chr10	92571398	0	LE
chr10	92571545	0	LE
chr10	92571692	0	LE
chr10	92571839	0	LE
chr10	92571986	0	LE
chr10	92572133	0	LE
chr10	92572280	0.6404	LE
chr10	92572427	1.544	LE
chr10	92572574	2.6564	LE
chr10	92572721	3.676	LE
chr10	92572868	4.4884	LE
chr10	92573015	4.75	LE
chr10	92573162	5.0468	LE
chr10	92573309	5.838	LE
chr10	92573456	6.8492	LE
chr10	92573603	7.3256	LE
chr10	92573750	7.9532	LE
chr10	92573897	8.2956	LE
chr10	92574044	8.6172	LE
chr10	92574191	8.528	LE
chr10	92574338	7.61	LE
chr10	92574485	6.3308	LE
chr10	92574632	4.8768	LE
chr10	92574779	2.7196	LE
chr10	92574926	0.6928	LE
chr10	92575073	0	LE
chr10	92575220	0	LE
chr10	92575367	0	LE
chr10	92575514	0	LE
chr10	92575661	0	LE
chr10	92575808	0.8288	LE
chr10	92575955	3.3876	LE
chr10	92576102	5.7264	LE
chr10	92576249	7.8376	LE
chr10	92576396	10.5228	LE
chr10	92576543	14.156	LE
chr10	92576690	17.32	LE
chr10	92576837	20.5748	LE
chr10	92576984	23.0652	LE
chr10	92577131	25.4904	LE
chr10	92577278	27.2004	LE
chr10	92577425	26.9672	LE
chr10	92577572	25.8964	LE
chr10	92577719	25.02	LE
chr10	92577866	22.5256	LE
chr10	92578013	18.5032	LE
chr10	92578160	14.5612	LE
chr10	92578307	11.098	LE
chr10	92578454	8.39	LE
chr10	92578601	5.2936	LE
chr10	92578748	2.928	LE
chr10	92578895	2.2912	LE
chr10	92579042	2.7336	LE
chr10	92579189	2.8236	LE
chr10	92579336	2.9124	LE
chr10	92579483	2.9084	LE
chr10	92579630	2.5784	LE
chr10	92579777	1.3412	LE
chr10	92579924	0	LE
chr10	92580071	0	LE
chr10	92580218	0	LE
chr10	92580365	0	LE
chr10	92580512	0	LE
chr10	92580659	0	LE
chr10	92580806	0	LE
chr10	92580953	0	LE
chr10	92581100	0	LE
chr10	92581247	0.1828	LE
chr10	92581394	1.8864	LE
chr10	92581541	3.672	LE
chr10	92581688	6.0004	LE
chr10	92581835	8.2012	LE
chr10	92581982	9.802	LE
chr10	92582129	11.05	LE
chr10	92582276	11.6268	LE
chr10	92582423	11.7312	LE
chr10	92582570	11.3392	LE
chr10	92582717	10.318	LE
chr10	92582864	8.2968	LE
chr10	92583011	5.962	LE
chr10	92583158	2.7616	LE
chr10	92583305	0	LE
chr10	92583452	0	LE
chr10	92583599	0	LE
chr10	92583746	0	LE
chr10	92583893	0	LE
chr10	92584040	0	LE
chr10	92584187	0	LE
chr10	92584334	0	LE
chr10	92584481	0	LE
chr10	92584628	0	LE
chr10	92584775	0	LE
chr10	92584922	0	LE
chr10	92585069	0	LE
chr10	92585216	0	LE
chr10	92585363	0	LE
chr10	92585510	0	LE
chr10	92585657	0	LE
chr10	92585804	0	LE
chr10	92585951	0	LE
chr10	92586098	0	LE
chr10	92586245	0	LE
chr10	92586392	0.4652	LE
chr10	92586539	1.5028	LE
chr10	92586686	2.1184	LE
chr10	92586833	2.692	LE
chr10	92586980	2.774	LE
chr10	92587127	2.5484	LE
chr10	92587274	2.3292	LE
chr10	92587421	1.5632	LE
chr10	92587568	0.7144	LE
chr10	92587715	0.2016	LE
chr10	92587862	0	LE
chr10	92588009	0	LE
chr10	92588156	0	LE
chr10	92588303	0	LE
chr10	92588450	0.4392	LE
chr10	92588597	1.1612	LE
chr10	92588744	1.7512	LE
chr10	92588891	2.652	LE
chr10	92589038	3.3528	LE
chr10	92589185	3.5988	LE
chr10	92589332	3.7704	LE
chr10	92589479	3.4332	LE
chr10	92589626	3.0208	LE
chr10	92589773	2.7932	LE
chr10	92589920	2.0108	LE
chr10	92590067	1.1684	LE
chr10	92590214	0.3388	LE
chr10	92590361	0	LE
chr10	92590508	0	LE
chr10	92590655	0	LE
chr10	92590802	0	LE
chr10	92590949	0	LE
chr10	92591096	0	LE
chr10	92591243	0	LE
chr10	92591390	0	LE
chr10	92591537	0	LE
chr10	92591684	0	LE
chr10	92591831	0	LE
chr10	92591978	0	LE
chr10	92592125	0	LE
chr10	92592272	0	LE
chr10	92592419	0	LE
chr10	92592566	0	LE
chr10	92592713	0	LE
chr10	92592860	0	LE
chr10	92593007	0	LE
chr10	92593154	0	LE
chr10	92593301	0	LE
chr10	92593448	0	LE
chr10	92593595	0	LE
chr10	92593742	0	LE
chr10	92593889	0	LE
chr10	92594036	0	LE
chr10	92594183	0	LE
chr10	92594330	0	LE
chr10	92594477	0	LE
chr10	92594624	0	LE
chr10	92594771	0	LE
chr10	92594918	0	LE
chr10	92595065	0	LE
chr10	92595212	0	LE
chr10	92595359	0	LE
chr10	92595506	0	LE
chr10	92595653	0	LE
chr10	92595800	0	LE
chr10	92595947	0	LE
chr10	92596094	0	LE
chr10	92596241	0	LE
chr10	92596388	0	LE
chr10	92596535	0.2128	LE
chr10	92596682	0.836	LE
chr10	92596829	1.4308	LE
chr10	92596976	1.84	LE
chr10	92597123	2.0552	LE
chr10	92597270	2.4532	LE
chr10	92597417	2.6188	LE
chr10	92597564	2.408	LE
chr10	92597711	1.8696	LE
chr10	92597858	0.8848	LE
chr10	92598005	0	LE
chr10	92598152	0	LE
chr10	92598299	0	LE
chr10	92598446	0	LE
chr10	92598593	0	LE
chr10	92598740	0	LE
chr10	92598887	0	LE
chr10	92599034	0	LE
chr10	92599181	0	LE
chr10	92599328	0	LE
chr10	92599475	0	LE
chr10	92599622	0	LE
chr10	92599769	0	LE
chr10	92599916	0	LE
chr10	92600063	0	LE
chr10	92600210	0	LE
chr10	92600357	0	LE
chr10	92600504	0.6924	LE
chr10	92600651	2.0448	LE
chr10	92600798	2.7188	LE
chr10	92600945	2.692	LE
chr10	92601092	2.982	LE
chr10	92601239	3.4572	LE
chr10	92601386	3.3012	LE
chr10	92601533	3.4044	LE
chr10	92601680	3.4656	LE
chr10	92601827	3.7944	LE
chr10	92601974	4.3832	LE
chr10	92602121	4.724	LE
chr10	92602268	4.7708	LE
chr10	92602415	5.1972	LE
chr10	92602562	5.6784	LE
chr10	92602709	5.7844	LE
chr10	92602856	6.0668	LE
chr10	92603003	6.4168	LE
chr10	92603150	6.6548	LE
chr10	92603297	6.5392	LE
chr10	92603444	6.0248	LE
chr10	92603591	5.1152	LE
chr10	92603738	4.204	LE
chr10	92603885	3.0448	LE
chr10	92604032	1.3076	LE
chr10	92604179	0	LE
chr10	92604326	0	LE
chr10	92604473	0	LE
chr10	92604620	0	LE
chr10	92604767	0	LE
chr10	92604914	0	LE
chr10	92605061	0	LE
chr10	92605208	0	LE
chr10	92605355	0	LE
chr10	92605502	0	LE
chr10	92605649	0	LE
chr10	92605796	0	LE
chr10	92605943	0	LE
chr10	92606090	0	LE
chr10	92606237	0	LE
chr10	92606384	0	LE
chr10	92606531	0	LE
chr10	92606678	0	LE
chr10	92606825	0	LE
chr10	92606972	0	LE
chr10	92607119	0	LE
chr10	92607266	0	LE
chr10	92607413	0	LE
chr10	92607560	0	LE
chr10	92607707	0	LE
chr10	92607854	0	LE
chr10	92608001	0	LE
chr10	92608148	0	LE
chr10	92608295	0	LE
chr10	92608442	0	LE
chr10	92608589	0	LE
chr10	92608736	0.1284	LE
chr10	92608883	0.254	LE
chr10	92609030	0.3812	LE
chr10	92609177	0.0436	LE
chr10	92609324	0	LE
chr10	92609471	0	LE
chr10	92609618	0	LE
chr10	92609765	0	LE
chr10	92609912	0	LE
chr10	92610059	0	LE
chr10	92610206	0	LE
chr10	92610353	0	LE
chr10	92610500	0	LE
chr10	92610647	0	LE
chr10	92610794	0	LE
chr10	92610941	0	LE
chr10	92611088	0	LE
chr10	92611235	0	LE
chr10	92611382	0	LE
chr10	92611529	0	LE
chr10	92611676	0	LE
chr10	92611823	0	LE
chr10	92611970	0	LE
chr10	92612117	0	LE
chr10	92612264	0	LE
chr10	92612411	0	LE
chr10	92612558	0	LE
chr10	92612705	0	LE
chr10	92612852	0	LE
chr10	92612999	0.5396	LE
chr10	92613146	1.5948	LE
chr10	92613293	2.4728	LE
chr10	92613440	3.116	LE
chr10	92613587	3.6456	LE
chr10	92613734	4.1092	LE
chr10	92613881	4.222	LE
chr10	92614028	4.4436	LE
chr10	92614175	4.7004	LE
chr10	92614322	4.8988	LE
chr10	92614469	4.7848	LE
chr10	92614616	4.508	LE
chr10	92614763	4.1368	LE
chr10	92614910	3.8464	LE
chr10	92615057	3.0712	LE
chr10	92615204	2.3596	LE
chr10	92615351	1.3636	LE
chr10	92615498	0.11	LE
chr10	92615645	0	LE
chr10	92615792	0	LE
chr10	92615939	0	LE
chr10	92616086	0	LE
chr10	92616233	0	LE
chr10	92616380	0	LE
chr10	92616527	0.7152	LE
chr10	92616674	1.116	LE
chr10	92616821	1.2044	LE
chr10	92616968	1.2168	LE
chr10	92617115	0.9552	LE
chr10	92617262	0	LE
chr10	92617409	0	LE
chr10	92617556	0	LE
chr10	92617703	0	LE
chr10	92617850	0	LE
chr10	92617997	0	LE
chr10	92618144	0	LE
chr10	92618291	0	LE
chr10	92618438	0	LE
chr10	92618585	0	LE
chr10	92618732	0	LE
chr10	92618879	0	LE
chr10	92619026	0	LE
chr10	92619173	0	LE
chr10	92619320	0	LE
chr10	92619467	0	LE
chr10	92619614	0	LE
chr10	92619761	0	LE
chr10	92619908	0	LE
chr10	92620055	0.5088	LE
chr10	92620202	0.7628	LE
chr10	92620349	0.9616	LE
chr10	92620496	0.7056	LE
chr10	92620643	0.1504	LE
chr10	92620790	0	LE
chr10	92620937	0	LE
chr10	92621084	0	LE
chr10	92621231	0	LE
chr10	92621378	0	LE
chr10	92621525	0	LE
chr10	92621672	0	LE
chr10	92621819	0	LE
chr10	92621966	1.636	LE
chr10	92622113	3.4084	LE
chr10	92622260	5.4532	LE
chr10	92622407	6.676	LE
chr10	92622554	7.5212	LE
chr10	92622701	7.8032	LE
chr10	92622848	6.8592	LE
chr10	92622995	5.5448	LE
chr10	92623142	3.7004	LE
chr10	92623289	1.256	LE
chr10	92623436	0	LE
chr10	92623583	0	LE
chr10	92623730	0	LE
chr10	92623877	0	LE
chr10	92624024	0	LE
chr10	92624171	0	LE
chr10	92624318	0	LE
chr10	92624465	0	LE
chr10	92624612	0	LE
chr10	92624759	0	LE
chr10	92624906	0	LE
chr10	92625053	0	LE
chr10	92625200	2.3432	LE
chr10	92625347	5.1312	LE
chr10	92625494	7.3624	LE
chr10	92625641	9.0512	LE
chr10	92625788	10.0828	LE
chr10	92625935	10.6724	LE
chr10	92626082	10.812	LE
chr10	92626229	9.6696	LE
chr10	92626376	7.8584	LE
chr10	92626523	6.2664	LE
chr10	92626670	4.8344	LE
chr10	92626817	3.5104	LE
chr10	92626964	2.6436	LE
chr10	92627111	2.4144	LE
chr10	92627258	3.1752	LE
chr10	92627405	4.5304	LE
chr10	92627552	5.8608	LE
chr10	92627699	7.2944	LE
chr10	92627846	8.516	LE
chr10	92627993	9.0632	LE
chr10	92628140	8.7432	LE
chr10	92628287	7.5448	LE
chr10	92628434	6.0044	LE
chr10	92628581	4.046	LE
chr10	92628728	1.718	LE
chr10	92628875	0	LE
chr10	92629022	0	LE
chr10	92629169	0	LE
chr10	92629316	0	LE
chr10	92629463	0	LE
chr10	92629610	0	LE
chr10	92629757	0	LE
chr10	92629904	0	LE
chr10	92630051	0	LE
chr10	92630198	0	LE
chr10	92630345	0	LE
chr10	92630492	0	LE
chr10	92630639	0	LE
chr10	92630786	0	LE
chr10	92630933	0	LE
chr10	92631080	0	LE
chr10	92631227	0	LE
chr10	92631374	0	LE
chr10	92631521	0	LE
chr10	92631668	0	LE
chr10	92631815	0	LE
chr10	92631962	0	LE
chr10	92632109	0	LE
chr10	92632256	0	LE
chr10	92632403	0	LE
chr10	92632550	0	LE
chr10	92632697	0	LE
chr10	92632844	0	LE
chr10	92632991	0	LE
chr10	92633138	0	LE
chr10	92633285	0	LE
chr10	92633432	0	LE
chr10	92633579	0	LE
chr10	92633726	0	LE
chr10	92633873	0	LE
chr10	92634020	0	LE
chr10	92634167	0	LE
chr10	92634314	0	LE
chr10	92634461	0	LE
chr10	92634608	0	LE
chr10	92634755	0	LE
chr10	92634902	0	LE
chr10	92635049	0	LE
chr10	92635196	0	LE
chr10	92635343	0	LE
chr10	92635490	0	LE
chr10	92635637	0	LE
chr10	92635784	0	LE
chr10	92635931	0	LE
chr10	92636078	0	LE
chr10	92636225	0	LE
chr10	92636372	0	LE
chr10	92636519	0	LE
chr10	92636666	0	LE
chr10	92636813	0	LE
chr10	92636960	0	LE
chr10	92637107	0	LE
chr10	92637254	0.7992	LE
chr10	92637401	1.5072	LE
chr10	92637548	2.0712	LE
chr10	92637695	2.004	LE
chr10	92637842	1.27	LE
chr10	92637989	0.5604	LE
chr10	92638136	0.0736	LE
chr10	92638283	0	LE
chr10	92638430	0	LE
chr10	92638577	0	LE
chr10	92638724	0	LE
chr10	92638871	0	LE
chr10	92639018	0	LE
chr10	92639165	0	LE
chr10	92639312	0	LE
chr10	92639459	0	LE
chr10	92639606	0	LE
chr10	92639753	0	LE
chr10	92639900	0	LE
chr10	92640047	0	LE
chr10	92640194	0	LE
chr10	92640341	0	LE
chr10	92640488	0	LE
chr10	92640635	0	LE
chr10	92640782	0	LE
chr10	92640929	0.7644	LE
chr10	92641076	1.4708	LE
chr10	92641223	2.1732	LE
chr10	92641370	2.9232	LE
chr10	92641517	3.3896	LE
chr10	92641664	3.214	LE
chr10	92641811	2.7132	LE
chr10	92641958	1.6632	LE
chr10	92642105	0.4008	LE
chr10	92642252	0	LE
chr10	92642399	0	LE
chr10	92642546	0	LE
chr10	92642693	0	LE
chr10	92642840	0	LE
chr10	92642987	0	LE
chr10	92643134	0	LE
chr10	92643281	0	LE
chr10	92643428	0.6572	LE
chr10	92643575	1.732	LE
chr10	92643722	2.7652	LE
chr10	92643869	3.6396	LE
chr10	92644016	4.1812	LE
chr10	92644163	4.0944	LE
chr10	92644310	4.276	LE
chr10	92644457	4.2712	LE
chr10	92644604	3.832	LE
chr10	92644751	3.54	LE
chr10	92644898	3.278	LE
chr10	92645045	3.5232	LE
chr10	92645192	3.5316	LE
chr10	92645339	3.4248	LE
chr10	92645486	3.3364	LE
chr10	92645633	3.8628	LE
chr10	92645780	4.4308	LE
chr10	92645927	5.4892	LE
chr10	92646074	7.8692	LE
chr10	92646221	12.874	LE
chr10	92646368	19.3024	LE
chr10	92646515	26.6064	LE
chr10	92646662	37.5912	LE
chr10	92646809	51.77	LE
chr10	92646956	67.5616	LE
chr10	92647103	81.3488	LE
chr10	92647250	92.216	LE
chr10	92647397	101.2516	LE
chr10	92647544	107.7272	LE
chr10	92647691	107.7112	LE
chr10	92647838	102.8268	LE
chr10	92647985	94.8984	LE
chr10	92648132	83.1556	LE
chr10	92648279	68.3072	LE
chr10	92648426	52.1804	LE
chr10	92648573	37.698	LE
chr10	92648720	25.482	LE
chr10	92648867	14.7584	LE
chr10	92649014	5.5348	LE
chr10	92649161	0.0192000000000001	LE
chr10	92649308	0	LE
chr10	92649455	0	LE
chr10	92649602	0	LE
chr10	92649749	0	LE
chr10	92649896	0	LE
chr10	92650043	0	LE
chr10	92650190	0	LE
chr10	92650337	0	LE
chr10	92650484	0	LE
chr10	92650631	0	LE
chr10	92650778	0	LE
chr10	92650925	0	LE
chr10	92651072	0	LE
chr10	92651219	0	LE
chr10	92651366	0	LE
chr10	92651513	0	LE
chr10	92651660	0	LE
chr10	92651807	0	LE
chr10	92651954	0	LE
chr10	92652101	0	LE
chr10	92652248	0	LE
chr10	92652395	0	LE
chr10	92652542	0	LE
chr10	92652689	0	LE
chr10	92652836	0	LE
chr10	92652983	0	LE
chr10	92653130	0	LE
chr10	92653277	0	LE
chr10	92653424	0	LE
chr10	92653571	0	LE
chr10	92653718	0	LE
chr10	92653865	0	LE
chr10	92654012	0	LE
chr10	92654159	0	LE
chr10	92654306	0	LE
chr10	92654453	0	LE
chr10	92654600	0	LE
chr10	92654747	0	LE
chr10	92654894	0	LE
chr10	92655041	0	LE
chr10	92655188	0	LE
chr10	92655335	0.5584	LE
chr10	92655482	1.6452	LE
chr10	92655629	2.258	LE
chr10	92655776	2.6064	LE
chr10	92655923	2.6548	LE
chr10	92656070	2.3892	LE
chr10	92656217	1.7536	LE
chr10	92656364	0.9776	LE
chr10	92656511	0.0796	LE
chr10	92656658	0	LE
chr10	92656805	0	LE
chr10	92656952	0	LE
chr10	92657099	0	LE
chr10	92657246	0	LE
chr10	92657393	0	LE
chr10	92657540	0	LE
chr10	92657687	0	LE
chr10	92657834	0	LE
chr10	92657981	0	LE
chr10	92658128	0	LE
chr10	92658275	0	LE
chr10	92658422	0	LE
chr10	92658569	0	LE
chr10	92658716	0	LE
chr10	92658863	0	LE
chr10	92659010	0	LE
chr10	92659157	0	LE
chr10	92659304	0	LE
chr10	92659451	0	LE
chr10	92659598	0	LE
chr10	92659745	0	LE
chr10	92659892	0	LE
chr10	92660039	0	LE
chr10	92660186	0	LE
chr10	92660333	0.44	LE
chr10	92660480	1.33	LE
chr10	92660627	2.2676	LE
chr10	92660774	2.9204	LE
chr10	92660921	2.7308	LE
chr10	92661068	2.0948	LE
chr10	92661215	0.964	LE
chr10	92661362	0	LE
chr10	92661509	0	LE
chr10	92661656	0	LE
chr10	92661803	0	LE
chr10	92661950	0	LE
chr10	92662097	0	LE
chr10	92662244	0	LE
chr10	92662391	0	LE
chr10	92662538	0	LE
chr10	92662685	0	LE
chr10	92662832	0	LE
chr10	92662979	0	LE
chr10	92663126	0	LE
chr10	92663273	0	LE
chr10	92663420	0.6072	LE
chr10	92663567	1.6856	LE
chr10	92663714	2.8056	LE
chr10	92663861	4.132	LE
chr10	92664008	5.5212	LE
chr10	92664155	7.5112	LE
chr10	92664302	8.8052	LE
chr10	92664449	9.7176	LE
chr10	92664596	10.9252	LE
chr10	92664743	11.4664	LE
chr10	92664890	11.1008	LE
chr10	92665037	10.7428	LE
chr10	92665184	9.6176	LE
chr10	92665331	8.1272	LE
chr10	92665478	7.0268	LE
chr10	92665625	6.0232	LE
chr10	92665772	5.494	LE
chr10	92665919	5.2512	LE
chr10	92666066	4.648	LE
chr10	92666213	4.67	LE
chr10	92666360	5.1516	LE
chr10	92666507	5.7164	LE
chr10	92666654	6.5196	LE
chr10	92666801	7.502	LE
chr10	92666948	8.2496	LE
chr10	92667095	8.892	LE
chr10	92667242	9.5052	LE
chr10	92667389	9.9804	LE
chr10	92667536	9.8912	LE
chr10	92667683	9.1084	LE
chr10	92667830	8.0672	LE
chr10	92667977	6.5376	LE
chr10	92668124	5.2652	LE
chr10	92668271	3.8556	LE
chr10	92668418	2.5648	LE
chr10	92668565	1.1952	LE
chr10	92668712	0	LE
chr10	92668859	0	LE
chr10	92669006	0	LE
chr10	92669153	0	LE
chr10	92669300	0	LE
chr10	92669447	0.916	LE
chr10	92669594	1.9756	LE
chr10	92669741	3.168	LE
chr10	92669888	4.22	LE
chr10	92670035	4.9	LE
chr10	92670182	5.0544	LE
chr10	92670329	5.01	LE
chr10	92670476	4.9068	LE
chr10	92670623	4.4824	LE
chr10	92670770	3.906	LE
chr10	92670917	3.5092	LE
chr10	92671064	3.4496	LE
chr10	92671211	3.568	LE
chr10	92671358	3.5628	LE
chr10	92671505	3.2312	LE
chr10	92671652	3.488	LE
chr10	92671799	3.7964	LE
chr10	92671946	3.5924	LE
chr10	92672093	2.8788	LE
chr10	92672240	1.9688	LE
chr10	92672387	1.332	LE
chr10	92672534	0.676	LE
chr10	92672681	0	LE
chr10	92672828	0	LE
chr10	92672975	0	LE
chr10	92673122	0	LE
chr10	92673269	0	LE
chr10	92673416	0.244	LE
chr10	92673563	1.2264	LE
chr10	92673710	3.0684	LE
chr10	92673857	4.584	LE
chr10	92674004	6.0804	LE
chr10	92674151	7.2952	LE
chr10	92674298	7.9424	LE
chr10	92674445	8.2536	LE
chr10	92674592	8.0796	LE
chr10	92674739	7.164	LE
chr10	92674886	6.4996	LE
chr10	92675033	5.5028	LE
chr10	92675180	3.9892	LE
chr10	92675327	2.5088	LE
chr10	92675474	0.786	LE
chr10	92675621	0	LE
chr10	92675768	0	LE
chr10	92675915	0	LE
chr10	92676062	0	LE
chr10	92676209	0	LE
chr10	92676356	0	LE
chr10	92676503	0	LE
chr10	92676650	0	LE
chr10	92676797	0	LE
chr10	92676944	0.1624	LE
chr10	92677091	0.1732	LE
chr10	92677238	0.5016	LE
chr10	92677385	0.7848	LE
chr10	92677532	1.0288	LE
chr10	92677679	1.1576	LE
chr10	92677826	1.1092	LE
chr10	92677973	0.6192	LE
chr10	92678120	0.1316	LE
chr10	92678267	0	LE
chr10	92678414	0	LE
chr10	92678561	0.4168	LE
chr10	92678708	0.9256	LE
chr10	92678855	1.5164	LE
chr10	92679002	2.5848	LE
chr10	92679149	4.2104	LE
chr10	92679296	5.4136	LE
chr10	92679443	6.866	LE
chr10	92679590	8.346	LE
chr10	92679737	10.888	LE
chr10	92679884	16.908	LE
chr10	92680031	26.2952	LE
chr10	92680178	40.5032	LE
chr10	92680325	60.894	LE
chr10	92680472	83.8128	LE
chr10	92680619	108.0412	LE
chr10	92680766	136.0932	LE
chr10	92680913	162.802	LE
chr10	92681060	187.9452	LE
chr10	92681207	207.2536	LE
chr10	92681354	216.4484	LE
chr10	92681501	219.4476	LE
chr10	92681648	215.5264	LE
chr10	92681795	200.9704	LE
chr10	92681942	181.4588	LE
chr10	92682089	157.8176	LE
chr10	92682236	129.728	LE
chr10	92682383	101.81	LE
chr10	92682530	74.7368	LE
chr10	92682677	52.288	LE
chr10	92682824	36.0068	LE
chr10	92682971	21.59	LE
chr10	92683118	9.2792	LE
chr10	92683265	1.9596	LE
chr10	92683412	0	LE
chr10	92683559	0	LE
chr10	92683706	0	LE
chr10	92683853	0	LE
chr10	92684000	0	LE
chr10	92684147	0	LE
chr10	92684294	0	LE
chr10	92684441	1.21	LE
chr10	92684588	2.526	LE
chr10	92684735	2.7152	LE
chr10	92684882	2.558	LE
chr10	92685029	2.5064	LE
chr10	92685176	2.3644	LE
chr10	92685323	1.8388	LE
chr10	92685470	1.0532	LE
chr10	92685617	0.4448	LE
chr10	92685764	0.0396	LE
chr10	92685911	0	LE
chr10	92686058	0	LE
chr10	92686205	0	LE
chr10	92686352	0	LE
chr10	92686499	0	LE
chr10	92686646	0	LE
chr10	92686793	0	LE
chr10	92686940	0	LE
chr10	92687087	0	LE
chr10	92687234	0	LE
chr10	92687381	0	LE
chr10	92687528	0	LE
chr10	92687675	0	LE
chr10	92687822	0	LE
chr10	92687969	0	LE
chr10	92688116	0	LE
chr10	92688263	0	LE
chr10	92688410	0	LE
chr10	92688557	0	LE
chr10	92688704	0	LE
chr10	92688851	0	LE
chr10	92688998	0	LE
chr10	92689145	0	LE
chr10	92689292	0	LE
chr10	92689439	0	LE
chr10	92689586	0	LE
chr10	92689733	0	LE
chr10	92689880	0	LE
chr10	92690027	0	LE
chr10	92690174	0	LE
chr10	92690321	0	LE
chr10	92690468	0	LE
chr10	92690615	0	LE
chr10	92690762	0	LE
chr10	92690909	0	LE
chr10	92691056	0	LE
chr10	92691203	0	LE
chr10	92691350	0	LE
chr10	92691497	0	LE
chr10	92691644	0	LE
chr10	92691791	0	LE
chr10	92691938	0	LE
chr10	92692085	0	LE
chr10	92692232	1.8968	LE
chr10	92692379	3.8344	LE
chr10	92692526	5.334	LE
chr10	92692673	6.8536	LE
chr10	92692820	8.1824	LE
chr10	92692967	8.908	LE
chr10	92693114	9.1968	LE
chr10	92693261	8.9036	LE
chr10	92693408	8.2432	LE
chr10	92693555	7.278	LE
chr10	92693702	5.9708	LE
chr10	92693849	4.916	LE
chr10	92693996	4.5356	LE
chr10	92694143	3.9704	LE
chr10	92694290	3.1092	LE
chr10	92694437	2.3424	LE
chr10	92694584	1.7556	LE
chr10	92694731	1.098	LE
chr10	92694878	0.4484	LE
chr10	92695025	0	LE
chr10	92695172	0	LE
chr10	92695319	0	LE
chr10	92695466	0	LE
chr10	92695613	0	LE
chr10	92695760	0	LE
chr10	92695907	0	LE
chr10	92696054	0	LE
chr10	92696201	0	LE
chr10	92696348	0	LE
chr10	92696495	0.1764	LE
chr10	92696642	0.8136	LE
chr10	92696789	1.3404	LE
chr10	92696936	1.4116	LE
chr10	92697083	1.4208	LE
chr10	92697230	1.3824	LE
chr10	92697377	1.0692	LE
chr10	92697524	0.9112	LE
chr10	92697671	1.2752	LE
chr10	92697818	1.5732	LE
chr10	92697965	2.034	LE
chr10	92698112	2.5432	LE
chr10	92698259	2.376	LE
chr10	92698406	2.16	LE
chr10	92698553	2.1268	LE
chr10	92698700	1.646	LE
chr10	92698847	1.0388	LE
chr10	92698994	0.2004	LE
chr10	92699141	0	LE
chr10	92699288	0	LE
chr10	92699435	0	LE
chr10	92699582	0	LE
chr10	92699729	0	LE
chr10	92699876	0	LE
chr10	92700023	0	LE
chr10	92700170	0.178	LE
chr10	92700317	1.2652	LE
chr10	92700464	2.1668	LE
chr10	92700611	2.8812	LE
chr10	92700758	3.0428	LE
chr10	92700905	2.6928	LE
chr10	92701052	1.8956	LE
chr10	92701199	1.1768	LE
chr10	92701346	0.244	LE
chr10	92701493	0	LE
chr10	92701640	0	LE
chr10	92701787	0	LE
chr10	92701934	0	LE
chr10	92702081	0	LE
chr10	92702228	0	LE
chr10	92702375	0	LE
chr10	92702522	0	LE
chr10	92702669	0	LE
chr10	92702816	0	LE
chr10	92702963	0	LE
chr10	92703110	0	LE
chr10	92703257	0	LE
chr10	92703404	0	LE
chr10	92703551	0	LE
chr10	92703698	0	LE
chr10	92703845	0.7908	LE
chr10	92703992	1.4488	LE
chr10	92704139	1.7524	LE
chr10	92704286	1.6924	LE
chr10	92704433	1.9704	LE
chr10	92704580	2.0224	LE
chr10	92704727	2.0028	LE
chr10	92704874	1.9156	LE
chr10	92705021	1.662	LE
chr10	92705168	1.7992	LE
chr10	92705315	2.0836	LE
chr10	92705462	2.5344	LE
chr10	92705609	3.1072	LE
chr10	92705756	3.6708	LE
chr10	92705903	4.5012	LE
chr10	92706050	5.6252	LE
chr10	92706197	6.1004	LE
chr10	92706344	6.3624	LE
chr10	92706491	6.5828	LE
chr10	92706638	6.3288	LE
chr10	92706785	6.2984	LE
chr10	92706932	6.1004	LE
chr10	92707079	5.6644	LE
chr10	92707226	5.546	LE
chr10	92707373	5.2268	LE
chr10	92707520	4.5592	LE
chr10	92707667	4.4444	LE
chr10	92707814	4.378	LE
chr10	92707961	3.8568	LE
chr10	92708108	3.094	LE
chr10	92708255	1.9696	LE
chr10	92708402	1.2216	LE
chr10	92708549	1.2492	LE
chr10	92708696	1.2816	LE
chr10	92708843	0.938	LE
chr10	92708990	0.9916	LE
chr10	92709137	1.4468	LE
chr10	92709284	2.2056	LE
chr10	92709431	3.17	LE
chr10	92709578	4.0232	LE
chr10	92709725	4.8096	LE
chr10	92709872	5.4156	LE
chr10	92710019	5.5812	LE
chr10	92710166	5.6284	LE
chr10	92710313	6.32	LE
chr10	92710460	6.7156	LE
chr10	92710607	6.2512	LE
chr10	92710754	5.1456	LE
chr10	92710901	3.7348	LE
chr10	92711048	2.3724	LE
chr10	92711195	1.1772	LE
chr10	92711342	0	LE
chr10	92711489	0	LE
chr10	92711636	0	LE
chr10	92711783	0	LE
chr10	92711930	0	LE
chr10	92712077	0	LE
chr10	92712224	0	LE
chr10	92712371	0	LE
chr10	92712518	0	LE
chr10	92712665	0	LE
chr10	92712812	0	LE
chr10	92712959	0	LE
chr10	92713106	0	LE
chr10	92713253	0	LE
chr10	92713400	0	LE
chr10	92713547	0	LE
chr10	92713694	0	LE
chr10	92713841	0	LE
chr10	92713988	0	LE
chr10	92714135	0	LE
chr10	92714282	0	LE
chr10	92714429	0	LE
chr10	92714576	0	LE
chr10	92714723	0	LE
chr10	92714870	0	LE
chr10	92715017	0	LE
chr10	92715164	0	LE
chr10	92715311	0	LE
chr10	92715458	0	LE
chr10	92715605	0	LE
chr10	92715752	0	LE
chr10	92715899	0	LE
chr10	92716046	0	LE
chr10	92716193	0	LE
chr10	92716340	0	LE
chr10	92716487	0	LE
chr10	92716634	0.5944	LE
chr10	92716781	1.1816	LE
chr10	92716928	1.5516	LE
chr10	92717075	1.3892	LE
chr10	92717222	1.2136	LE
chr10	92717369	0.5964	LE
chr10	92717516	0	LE
chr10	92717663	0	LE
chr10	92717810	0	LE
chr10	92717957	0	LE
chr10	92718104	0	LE
chr10	92718251	0	LE
chr10	92718398	0	LE
chr10	92718545	0	LE
chr10	92718692	0	LE
chr10	92718839	0	LE
chr10	92718986	0	LE
chr10	92719133	0	LE
chr10	92719280	0	LE
chr10	92719427	0	LE
chr10	92719574	0.6228	LE
chr10	92719721	0.7964	LE
chr10	92719868	0.6132	LE
chr10	92720015	0	LE
chr10	92720162	0	LE
chr10	92720309	0	LE
chr10	92720456	0	LE
chr10	92720603	0	LE
chr10	92720750	0	LE
chr10	92720897	0	LE
chr10	92721044	0	LE
chr10	92721191	0	LE
chr10	92721338	0	LE
chr10	92721485	0	LE
chr10	92721632	5.4404	LE
chr10	92721779	18.1928	LE
chr10	92721926	32.6472	LE
chr10	92722073	47.6736	LE
chr10	92722220	62.1376	LE
chr10	92722367	75.4344	LE
chr10	92722514	87.534	LE
chr10	92722661	96.04	LE
chr10	92722808	97.7948	LE
chr10	92722955	95.5932	LE
chr10	92723102	89.5616	LE
chr10	92723249	77.778	LE
chr10	92723396	64.4936	LE
chr10	92723543	50.3488	LE
chr10	92723690	36.3284	LE
chr10	92723837	23.192	LE
chr10	92723984	11.7084	LE
chr10	92724131	3.1188	LE
chr10	92724278	0.1956	LE
chr10	92724425	0	LE
chr10	92724572	0.16	LE
chr10	92724719	0.2176	LE
chr10	92724866	0	LE
chr10	92725013	0	LE
chr10	92725160	0	LE
chr10	92725307	0	LE
chr10	92725454	0	LE
chr10	92725601	0	LE
chr10	92725748	0	LE
chr10	92725895	0	LE
chr10	92726042	0	LE
chr10	92726189	0	LE
chr10	92726336	0	LE
chr10	92726483	0	LE
chr10	92726630	0	LE
chr10	92726777	0	LE
chr10	92726924	0	LE
chr10	92727071	0	LE
chr10	92727218	0	LE
chr10	92727365	0	LE
chr10	92727512	0	LE
chr10	92727659	0	LE
chr10	92727806	0	LE
chr10	92727953	0	LE
chr10	92728100	0	LE
chr10	92728247	0	LE
chr10	92728394	0	LE
chr10	92728541	0	LE
chr10	92728688	0	LE
chr10	92728835	0	LE
chr10	92728982	0	LE
chr10	92729129	0	LE
chr10	92729276	0	LE
chr10	92729423	0	LE
chr10	92729570	0	LE
chr10	92729717	0	LE
chr10	92729864	0	LE
chr10	92730011	0	LE
chr10	92730158	0.7716	LE
chr10	92730305	2.2644	LE
chr10	92730452	3.4396	LE
chr10	92519507	0	ZY
chr10	92519654	0	ZY
chr10	92519801	0	ZY
chr10	92519948	0	ZY
chr10	92520095	0	ZY
chr10	92520242	0	ZY
chr10	92520389	0	ZY
chr10	92520536	0	ZY
chr10	92520683	0	ZY
chr10	92520830	0	ZY
chr10	92520977	0	ZY
chr10	92521124	0	ZY
chr10	92521271	0	ZY
chr10	92521418	0	ZY
chr10	92521565	0	ZY
chr10	92521712	0	ZY
chr10	92521859	0	ZY
chr10	92522006	0	ZY
chr10	92522153	0	ZY
chr10	92522300	0	ZY
chr10	92522447	0	ZY
chr10	92522594	0	ZY
chr10	92522741	0	ZY
chr10	92522888	0	ZY
chr10	92523035	0.5928	ZY
chr10	92523182	1.548	ZY
chr10	92523329	3.3492	ZY
chr10	92523476	5.4052	ZY
chr10	92523623	6.8696	ZY
chr10	92523770	8.0508	ZY
chr10	92523917	8.8608	ZY
chr10	92524064	9.2536	ZY
chr10	92524211	9.1784	ZY
chr10	92524358	7.9816	ZY
chr10	92524505	6.3824	ZY
chr10	92524652	5.1284	ZY
chr10	92524799	3.0936	ZY
chr10	92524946	0.9584	ZY
chr10	92525093	0	ZY
chr10	92525240	0	ZY
chr10	92525387	0	ZY
chr10	92525534	0	ZY
chr10	92525681	0	ZY
chr10	92525828	0	ZY
chr10	92525975	0	ZY
chr10	92526122	0	ZY
chr10	92526269	0	ZY
chr10	92526416	0	ZY
chr10	92526563	0.1784	ZY
chr10	92526710	0.4704	ZY
chr10	92526857	0.308	ZY
chr10	92527004	0	ZY
chr10	92527151	0	ZY
chr10	92527298	0	ZY
chr10	92527445	0	ZY
chr10	92527592	0	ZY
chr10	92527739	0	ZY
chr10	92527886	0	ZY
chr10	92528033	0	ZY
chr10	92528180	0	ZY
chr10	92528327	0	ZY
chr10	92528474	0	ZY
chr10	92528621	0	ZY
chr10	92528768	0	ZY
chr10	92528915	0	ZY
chr10	92529062	0	ZY
chr10	92529209	0	ZY
chr10	92529356	0	ZY
chr10	92529503	0	ZY
chr10	92529650	0	ZY
chr10	92529797	0	ZY
chr10	92529944	0	ZY
chr10	92530091	0	ZY
chr10	92530238	0	ZY
chr10	92530385	0	ZY
chr10	92530532	0	ZY
chr10	92530679	0	ZY
chr10	92530826	0	ZY
chr10	92530973	0	ZY
chr10	92531120	0	ZY
chr10	92531267	0.1728	ZY
chr10	92531414	0.6524	ZY
chr10	92531561	0.9832	ZY
chr10	92531708	0.7668	ZY
chr10	92531855	0.3088	ZY
chr10	92532002	0	ZY
chr10	92532149	0	ZY
chr10	92532296	0	ZY
chr10	92532443	0	ZY
chr10	92532590	0	ZY
chr10	92532737	0	ZY
chr10	92532884	0	ZY
chr10	92533031	0	ZY
chr10	92533178	0	ZY
chr10	92533325	0	ZY
chr10	92533472	0	ZY
chr10	92533619	0	ZY
chr10	92533766	0	ZY
chr10	92533913	0	ZY
chr10	92534060	0	ZY
chr10	92534207	0	ZY
chr10	92534354	0	ZY
chr10	92534501	0	ZY
chr10	92534648	0.8424	ZY
chr10	92534795	4.8512	ZY
chr10	92534942	13.26	ZY
chr10	92535089	23.6824	ZY
chr10	92535236	34.5276	ZY
chr10	92535383	46.3832	ZY
chr10	92535530	58.288	ZY
chr10	92535677	69.3092	ZY
chr10	92535824	77.9404	ZY
chr10	92535971	81.2204	ZY
chr10	92536118	81.9544	ZY
chr10	92536265	80.0876	ZY
chr10	92536412	72.3172	ZY
chr10	92536559	61.9084	ZY
chr10	92536706	51.028	ZY
chr10	92536853	39.6228	ZY
chr10	92537000	28.2156	ZY
chr10	92537147	17.1568	ZY
chr10	92537294	8.158	ZY
chr10	92537441	4.2232	ZY
chr10	92537588	2.2868	ZY
chr10	92537735	0.8724	ZY
chr10	92537882	0.4816	ZY
chr10	92538029	0.8488	ZY
chr10	92538176	1.2528	ZY
chr10	92538323	1.6244	ZY
chr10	92538470	1.6032	ZY
chr10	92538617	1.594	ZY
chr10	92538764	1.7248	ZY
chr10	92538911	1.5304	ZY
chr10	92539058	1.0844	ZY
chr10	92539205	0.6856	ZY
chr10	92539352	0	ZY
chr10	92539499	0	ZY
chr10	92539646	0	ZY
chr10	92539793	0	ZY
chr10	92539940	0	ZY
chr10	92540087	0	ZY
chr10	92540234	0	ZY
chr10	92540381	0	ZY
chr10	92540528	0	ZY
chr10	92540675	0	ZY
chr10	92540822	0	ZY
chr10	92540969	0	ZY
chr10	92541116	0	ZY
chr10	92541263	0.3744	ZY
chr10	92541410	1.0092	ZY
chr10	92541557	0.8588	ZY
chr10	92541704	0.5544	ZY
chr10	92541851	0.1236	ZY
chr10	92541998	0	ZY
chr10	92542145	0	ZY
chr10	92542292	0	ZY
chr10	92542439	0	ZY
chr10	92542586	0	ZY
chr10	92542733	0	ZY
chr10	92542880	0	ZY
chr10	92543027	0	ZY
chr10	92543174	0	ZY
chr10	92543321	0	ZY
chr10	92543468	0.72	ZY
chr10	92543615	3.0492	ZY
chr10	92543762	5.1716	ZY
chr10	92543909	7.2172	ZY
chr10	92544056	9.638	ZY
chr10	92544203	11.2348	ZY
chr10	92544350	12.2632	ZY
chr10	92544497	12.954	ZY
chr10	92544644	12.7816	ZY
chr10	92544791	12.1176	ZY
chr10	92544938	11.1128	ZY
chr10	92545085	9.4492	ZY
chr10	92545232	7.622	ZY
chr10	92545379	5.546	ZY
chr10	92545526	3.282	ZY
chr10	92545673	1.5736	ZY
chr10	92545820	0	ZY
chr10	92545967	0	ZY
chr10	92546114	0	ZY
chr10	92546261	0	ZY
chr10	92546408	0	ZY
chr10	92546555	0	ZY
chr10	92546702	0	ZY
chr10	92546849	0	ZY
chr10	92546996	0	ZY
chr10	92547143	0	ZY
chr10	92547290	0	ZY
chr10	92547437	0	ZY
chr10	92547584	0	ZY
chr10	92547731	0	ZY
chr10	92547878	0	ZY
chr10	92548025	0	ZY
chr10	92548172	0	ZY
chr10	92548319	0	ZY
chr10	92548466	0	ZY
chr10	92548613	0	ZY
chr10	92548760	0	ZY
chr10	92548907	0.4244	ZY
chr10	92549054	1.556	ZY
chr10	92549201	2.7868	ZY
chr10	92549348	4.3868	ZY
chr10	92549495	5.3668	ZY
chr10	92549642	5.7704	ZY
chr10	92549789	6.334	ZY
chr10	92549936	6.086	ZY
chr10	92550083	4.574	ZY
chr10	92550230	2.9944	ZY
chr10	92550377	1.2296	ZY
chr10	92550524	0	ZY
chr10	92550671	0	ZY
chr10	92550818	0	ZY
chr10	92550965	0	ZY
chr10	92551112	0	ZY
chr10	92551259	0	ZY
chr10	92551406	0	ZY
chr10	92551553	0	ZY
chr10	92551700	0	ZY
chr10	92551847	0	ZY
chr10	92551994	0	ZY
chr10	92552141	0	ZY
chr10	92552288	0	ZY
chr10	92552435	0	ZY
chr10	92552582	0	ZY
chr10	92552729	0	ZY
chr10	92552876	0	ZY
chr10	92553023	0	ZY
chr10	92553170	0	ZY
chr10	92553317	0	ZY
chr10	92553464	0	ZY
chr10	92553611	0	ZY
chr10	92553758	0	ZY
chr10	92553905	0	ZY
chr10	92554052	0	ZY
chr10	92554199	0	ZY
chr10	92554346	0	ZY
chr10	92554493	0	ZY
chr10	92554640	0	ZY
chr10	92554787	0	ZY
chr10	92554934	0	ZY
chr10	92555081	0	ZY
chr10	92555228	0	ZY
chr10	92555375	0	ZY
chr10	92555522	0	ZY
chr10	92555669	0	ZY
chr10	92555816	0	ZY
chr10	92555963	0	ZY
chr10	92556110	0	ZY
chr10	92556257	0	ZY
chr10	92556404	0	ZY
chr10	92556551	0	ZY
chr10	92556698	0	ZY
chr10	92556845	0	ZY
chr10	92556992	0	ZY
chr10	92557139	0	ZY
chr10	92557286	0	ZY
chr10	92557433	0	ZY
chr10	92557580	0	ZY
chr10	92557727	0	ZY
chr10	92557874	0	ZY
chr10	92558021	0	ZY
chr10	92558168	0	ZY
chr10	92558315	0	ZY
chr10	92558462	0	ZY
chr10	92558609	0.0392	ZY
chr10	92558756	0.6144	ZY
chr10	92558903	1.0748	ZY
chr10	92559050	1.0936	ZY
chr10	92559197	0.682	ZY
chr10	92559344	0.3896	ZY
chr10	92559491	0	ZY
chr10	92559638	0	ZY
chr10	92559785	0	ZY
chr10	92559932	0	ZY
chr10	92560079	0	ZY
chr10	92560226	0	ZY
chr10	92560373	0	ZY
chr10	92560520	0	ZY
chr10	92560667	0	ZY
chr10	92560814	0	ZY
chr10	92560961	0	ZY
chr10	92561108	0	ZY
chr10	92561255	0	ZY
chr10	92561402	0	ZY
chr10	92561549	0	ZY
chr10	92561696	0	ZY
chr10	92561843	0.414	ZY
chr10	92561990	1.2876	ZY
chr10	92562137	2.15	ZY
chr10	92562284	3.3004	ZY
chr10	92562431	4.298	ZY
chr10	92562578	5.5716	ZY
chr10	92562725	6.5436	ZY
chr10	92562872	7.1808	ZY
chr10	92563019	8.1112	ZY
chr10	92563166	8.3644	ZY
chr10	92563313	8.1728	ZY
chr10	92563460	8.7392	ZY
chr10	92563607	9.0224	ZY
chr10	92563754	8.7732	ZY
chr10	92563901	8.8252	ZY
chr10	92564048	8.5784	ZY
chr10	92564195	8.426	ZY
chr10	92564342	8.1572	ZY
chr10	92564489	6.906	ZY
chr10	92564636	5.7388	ZY
chr10	92564783	4.406	ZY
chr10	92564930	2.2504	ZY
chr10	92565077	0.306	ZY
chr10	92565224	0	ZY
chr10	92565371	0	ZY
chr10	92565518	0	ZY
chr10	92565665	0	ZY
chr10	92565812	0	ZY
chr10	92565959	0	ZY
chr10	92566106	0	ZY
chr10	92566253	0	ZY
chr10	92566400	0	ZY
chr10	92566547	0	ZY
chr10	92566694	0.00240000000000004	ZY
chr10	92566841	0.3172	ZY
chr10	92566988	0.5856	ZY
chr10	92567135	0.7836	ZY
chr10	92567282	0.8876	ZY
chr10	92567429	0.9168	ZY
chr10	92567576	0.8892	ZY
chr10	92567723	0.9192	ZY
chr10	92567870	0.932	ZY
chr10	92568017	0.5596	ZY
chr10	92568164	0.23	ZY
chr10	92568311	0	ZY
chr10	92568458	0	ZY
chr10	92568605	0	ZY
chr10	92568752	0	ZY
chr10	92568899	0	ZY
chr10	92569046	0	ZY
chr10	92569193	0	ZY
chr10	92569340	0	ZY
chr10	92569487	0	ZY
chr10	92569634	0	ZY
chr10	92569781	0	ZY
chr10	92569928	0	ZY
chr10	92570075	0	ZY
chr10	92570222	0	ZY
chr10	92570369	0	ZY
chr10	92570516	0	ZY
chr10	92570663	0	ZY
chr10	92570810	0	ZY
chr10	92570957	0	ZY
chr10	92571104	0	ZY
chr10	92571251	0.3204	ZY
chr10	92571398	0.7008	ZY
chr10	92571545	0.8648	ZY
chr10	92571692	0.6656	ZY
chr10	92571839	0.2756	ZY
chr10	92571986	0	ZY
chr10	92572133	0	ZY
chr10	92572280	0	ZY
chr10	92572427	0	ZY
chr10	92572574	0	ZY
chr10	92572721	0	ZY
chr10	92572868	0	ZY
chr10	92573015	0	ZY
chr10	92573162	0	ZY
chr10	92573309	0	ZY
chr10	92573456	0	ZY
chr10	92573603	0	ZY
chr10	92573750	0	ZY
chr10	92573897	0	ZY
chr10	92574044	0	ZY
chr10	92574191	0	ZY
chr10	92574338	0	ZY
chr10	92574485	0	ZY
chr10	92574632	0	ZY
chr10	92574779	0	ZY
chr10	92574926	0	ZY
chr10	92575073	0	ZY
chr10	92575220	0.4008	ZY
chr10	92575367	2.8468	ZY
chr10	92575514	5.3928	ZY
chr10	92575661	7.38	ZY
chr10	92575808	10.0144	ZY
chr10	92575955	14.0964	ZY
chr10	92576102	19.3508	ZY
chr10	92576249	25.4488	ZY
chr10	92576396	34.0088	ZY
chr10	92576543	45.1072	ZY
chr10	92576690	56.634	ZY
chr10	92576837	66.6092	ZY
chr10	92576984	74.89	ZY
chr10	92577131	81.4732	ZY
chr10	92577278	85.3136	ZY
chr10	92577425	84.3244	ZY
chr10	92577572	78.8548	ZY
chr10	92577719	71.0656	ZY
chr10	92577866	61.2444	ZY
chr10	92578013	48.938	ZY
chr10	92578160	36.144	ZY
chr10	92578307	24.8688	ZY
chr10	92578454	15.3624	ZY
chr10	92578601	7.9352	ZY
chr10	92578748	2.4116	ZY
chr10	92578895	0	ZY
chr10	92579042	0	ZY
chr10	92579189	0	ZY
chr10	92579336	0	ZY
chr10	92579483	0	ZY
chr10	92579630	0	ZY
chr10	92579777	0	ZY
chr10	92579924	0	ZY
chr10	92580071	0	ZY
chr10	92580218	0	ZY
chr10	92580365	0	ZY
chr10	92580512	0	ZY
chr10	92580659	0	ZY
chr10	92580806	0	ZY
chr10	92580953	0	ZY
chr10	92581100	1.0528	ZY
chr10	92581247	2.1164	ZY
chr10	92581394	3.566	ZY
chr10	92581541	5.5768	ZY
chr10	92581688	7.6128	ZY
chr10	92581835	8.8872	ZY
chr10	92581982	9.8392	ZY
chr10	92582129	11.0128	ZY
chr10	92582276	11.602	ZY
chr10	92582423	11.0532	ZY
chr10	92582570	9.94	ZY
chr10	92582717	8.9372	ZY
chr10	92582864	7.418	ZY
chr10	92583011	5.0492	ZY
chr10	92583158	2.6584	ZY
chr10	92583305	0.954	ZY
chr10	92583452	0	ZY
chr10	92583599	0	ZY
chr10	92583746	0	ZY
chr10	92583893	0	ZY
chr10	92584040	0	ZY
chr10	92584187	0	ZY
chr10	92584334	0	ZY
chr10	92584481	0	ZY
chr10	92584628	0	ZY
chr10	92584775	0	ZY
chr10	92584922	0	ZY
chr10	92585069	0	ZY
chr10	92585216	0.4436	ZY
chr10	92585363	1.566	ZY
chr10	92585510	2.4488	ZY
chr10	92585657	2.844	ZY
chr10	92585804	3.0692	ZY
chr10	92585951	3.2584	ZY
chr10	92586098	2.8244	ZY
chr10	92586245	1.9012	ZY
chr10	92586392	1.1168	ZY
chr10	92586539	0.5844	ZY
chr10	92586686	0	ZY
chr10	92586833	0	ZY
chr10	92586980	0	ZY
chr10	92587127	0	ZY
chr10	92587274	0	ZY
chr10	92587421	0	ZY
chr10	92587568	0	ZY
chr10	92587715	0	ZY
chr10	92587862	0	ZY
chr10	92588009	0	ZY
chr10	92588156	0	ZY
chr10	92588303	0	ZY
chr10	92588450	0	ZY
chr10	92588597	0	ZY
chr10	92588744	0	ZY
chr10	92588891	0	ZY
chr10	92589038	0	ZY
chr10	92589185	0	ZY
chr10	92589332	0	ZY
chr10	92589479	0	ZY
chr10	92589626	0	ZY
chr10	92589773	0	ZY
chr10	92589920	0	ZY
chr10	92590067	0	ZY
chr10	92590214	0	ZY
chr10	92590361	1.0968	ZY
chr10	92590508	2.3468	ZY
chr10	92590655	3.6816	ZY
chr10	92590802	4.7288	ZY
chr10	92590949	4.7104	ZY
chr10	92591096	5.3676	ZY
chr10	92591243	6.4444	ZY
chr10	92591390	6.6284	ZY
chr10	92591537	6.3532	ZY
chr10	92591684	6.0404	ZY
chr10	92591831	5.8112	ZY
chr10	92591978	6.0364	ZY
chr10	92592125	6.1232	ZY
chr10	92592272	6.3712	ZY
chr10	92592419	7.0276	ZY
chr10	92592566	7.374	ZY
chr10	92592713	7.5592	ZY
chr10	92592860	7.9848	ZY
chr10	92593007	8.3084	ZY
chr10	92593154	8.2016	ZY
chr10	92593301	7.534	ZY
chr10	92593448	6.662	ZY
chr10	92593595	5.6828	ZY
chr10	92593742	4.6904	ZY
chr10	92593889	4.2336	ZY
chr10	92594036	3.9104	ZY
chr10	92594183	3.1468	ZY
chr10	92594330	2.6868	ZY
chr10	92594477	2.8304	ZY
chr10	92594624	3.372	ZY
chr10	92594771	4.5116	ZY
chr10	92594918	5.2236	ZY
chr10	92595065	5.886	ZY
chr10	92595212	6.5652	ZY
chr10	92595359	7.378	ZY
chr10	92595506	7.996	ZY
chr10	92595653	8.8848	ZY
chr10	92595800	9.5436	ZY
chr10	92595947	10.716	ZY
chr10	92596094	12.0168	ZY
chr10	92596241	12.9864	ZY
chr10	92596388	13.5436	ZY
chr10	92596535	13.9552	ZY
chr10	92596682	14.388	ZY
chr10	92596829	13.582	ZY
chr10	92596976	11.8604	ZY
chr10	92597123	9.9708	ZY
chr10	92597270	8.168	ZY
chr10	92597417	6.0688	ZY
chr10	92597564	3.978	ZY
chr10	92597711	1.7644	ZY
chr10	92597858	0.3264	ZY
chr10	92598005	0	ZY
chr10	92598152	0	ZY
chr10	92598299	0	ZY
chr10	92598446	0	ZY
chr10	92598593	0	ZY
chr10	92598740	0	ZY
chr10	92598887	0	ZY
chr10	92599034	0	ZY
chr10	92599181	0	ZY
chr10	92599328	0	ZY
chr10	92599475	0	ZY
chr10	92599622	0	ZY
chr10	92599769	0	ZY
chr10	92599916	0	ZY
chr10	92600063	0	ZY
chr10	92600210	0	ZY
chr10	92600357	0	ZY
chr10	92600504	0.7864	ZY
chr10	92600651	1.6388	ZY
chr10	92600798	2.4656	ZY
chr10	92600945	3.7844	ZY
chr10	92601092	5.9192	ZY
chr10	92601239	8.05	ZY
chr10	92601386	9.9576	ZY
[truncated: 5,191 more rows]
