# Supplementary material for: Cell-type-specific genomics reveals histone modification dynamics in mammalian meiosis
Source: Nat Commun. 2019 Aug 23;10:3821. doi: 10.1038/s41467-019-11820-7 (PMC6707301; doi:10.1038/s41467-019-11820-7)
Supplement: Supplementary file 4 — Source Data [file 41467_2019_11820_MOESM4_ESM.zip › Source Data/figureS3b_violins.tab]

strengthRank	H3K4me3Ratio_LZ
2	0.307651057483799
5	1.57960640154206
3	-5.03925079550102
2	-0.719800862578527
5	1.12107611427885
2	-1.77466655177861
4	-0.960234680163335
1	0.218382970640759
2	-0.548089307620872
3	-2.87639922090846
4	-1.76534900579341
4	-3.93972561604521
2	-0.826493849942129
1	-0.815930423080057
3	0.155964643661645
3	0.276438029235074
3	-0.57511524844538
4	1.06592051744413
2	0.665520861422073
1	-0.547417873443417
4	-0.0635709551891415
4	-0.163942523294629
3	-1.73827818063166
5	-0.259714093560464
3	1.01672195896382
2	-0.194119313497283
5	0.0774833980182201
1	-0.110013019049562
4	-0.562535394057614
3	0.138593010003258
2	-1.24887471142943
1	-5.2096099101782
2	1.19923798547424
1	-0.347817596453609
5	-0.0791582928077035
3	-0.570125747272868
2	-0.607445482456398
3	-0.00316304463267114
2	0.185684543096129
3	-0.63885616348646
4	-0.485353241069508
3	-0.0677007927138216
5	1.0555463969445
5	2.9664859145551
2	1.14555853084803
5	2.22021534287275
3	0.00259947451192577
5	0.273369625502639
2	-0.0694135648893246
1	0.669026740722377
3	-0.369948101483939
4	-1.93730372347161
1	-0.0395979603814864
4	-1.31329100331728
5	-1.40807408186577
4	-0.270299415515038
1	-1.72243537110081
2	-0.583747553403258
1	-1.00189236440902
2	-0.239303289981167
2	-0.59229636441444
2	1.35140300227827
5	2.93307373123126
5	0.0609473893816146
2	0.304456433512966
4	0.0645620301831573
3	1.52494952986498
3	0.21999634156437
5	-1.27358733361943
3	-0.299714640915218
1	-0.975088849093647
2	-0.183928420170018
3	1.36403976401199
4	-0.139103563980454
1	-1.98786881420111
1	-0.677117804212681
3	1.23102351218735
1	1.49819138336027
1	-0.348487002467769
1	0.084806327424378
3	0.830275293495579
4	2.00864216748629
4	0.755175780577458
1	-0.843116473082286
1	-4.63336187982799
2	-0.0175432692862105
2	0.250657308429204
5	1.50788533666793
3	0.378835530712319
2	0.387529679683013
1	0.38245089851766
2	0.346241954549837
5	1.97939031051262
3	1.22918520624839
4	-1.22437888146078
1	-0.752925198987566
3	-1.43911632116123
3	0.648305954695015
4	0.506741083964587
1	-0.630816907985456
2	-0.690576769894628
1	-0.669132299646591
1	-3.47527250542366
2	0.410708388709316
2	-0.298724307931197
3	0.73053155402635
4	1.02414746372763
1	-0.342895478641943
2	0.37639630483585
1	-0.0221848324884077
5	-0.103437384830209
5	0.569382034670524
2	0.617747659352582
1	-1.13212618744908
4	0.457754612965856
1	0.0674495892237701
5	4.45492982890356
1	-2.1421076377724
4	-1.21601856197881
1	-0.403012655971787
2	-1.18868416326518
3	0.533693502738147
3	-2.09511562557815
3	-0.385129906917793
1	-1.37540837543158
4	-0.269326907270307
2	0.645124448061731
4	-0.538607384712296
4	1.49850473244487
5	0.720914366110896
4	-0.423896187196587
2	0.661775708862103
5	0.000489572660221871
4	1.46910860200423
1	-0.613540062873569
5	0.249038447480946
4	-0.991686877714302
3	-1.20465054912873
5	0.57071492305964
5	-1.25583448354531
5	1.86270103120807
5	0.497714914650208
4	-0.688369837265296
3	0.421571189197532
5	2.68529109283121
2	-0.0232016738951759
5	1.70953051354892
4	0.388452540284163
5	1.05194998208106
3	1.80565196998969
1	0.368315054013596
4	0.487080839488922
4	1.61648861856895
1	0.329413586247741
5	0.782825875910284
3	0.817446266144631
4	1.2320454406618
1	0.427053534215653
3	-0.855194523576157
4	-0.524665176761599
1	-1.09219675083031
1	-0.0134586384688702
3	0.628419049209759
5	1.41852484697559
5	0.330504683947631
2	-1.80328654724892
5	0.387484241437936
5	0.910238416574724
3	0.19224555990498
3	1.2228493386642
3	0.571252304145874
4	0.117889642774127
4	0.993541149262213
3	-1.71848604521003
4	1.58654108874601
4	-0.709811992993037
5	-1.30330123623447
3	0.784968318342197
5	0.964883115958387
3	-2.10209485164642
3	0.967836514181646
5	0.0328914593755063
4	-2.04140187846535
2	0.435125591319853
2	0.271739575277367
1	0.546726860114704
2	-0.384038548617935
5	0.191471597089961
3	0.528513451849328
1	-0.496328953359772
2	0.0389392954275087
4	0.195615715807523
1	1.68195974584895
4	-1.22253059824106
2	-0.645460560097224
4	-1.63284551425483
3	0.00442580446995855
3	1.32357000586446
3	0.134966730281219
5	1.01322212387817
3	-0.448430587721781
1	1.89252980018063
5	-0.444607141947445
2	1.52027770135299
3	0.799039189573034
3	0.446514677084258
4	-0.09545361401273
5	-1.3915136907116
4	0.231714263754763
5	1.1475579586908
1	-0.768840416846917
3	-2.19645185713916
5	1.45042163813966
3	-0.586465530229207
5	-1.87663291496732
4	0.245574686803248
3	-0.282584684008453
2	0.0684945330781703
3	-0.864271857726993
1	-1.45531666765185
1	-0.842064102355656
2	-0.0229822247069511
5	-0.111045636503713
4	-1.49538065284348
5	0.659354488788002
1	-1.49542401088781
4	-0.0727563714592057
2	-0.0846121352550275
5	1.06474622123995
2	-1.08430307506767
1	0.786186652687197
5	0.621314433687027
2	0.0180907852737242
1	1.25379466799348
1	-1.74293758844749
2	0.671189852188518
2	-1.6891106219136
2	-1.03374655924107
1	-0.347559517994025
4	0.134583600782402
1	-1.35026148763679
4	0.567894888594415
5	0.241219191433038
1	1.43902448763199
1	0.157370208786949
1	-0.392558013588548
3	-0.471105936738258
5	-0.47795113369129
2	-1.27824923861088
3	1.3271567454862
1	-0.0526657564356898
2	-0.642608297551239
2	0.612186229932789
4	-0.0753845437066993
4	-0.326478013894363
3	-0.734633795563731
5	0.296962390245763
5	0.667665319904617
4	-1.93689784511858
5	0.337643326381423
1	-2.50908934286433
5	0.996163495133644
4	-1.28616551265838
3	1.25245688057035
2	-0.690944151748111
4	-0.248072431282977
1	0.0343691036885372
5	-1.31125862697128
4	-0.098943852019032
2	-1.23955339478242
3	0.433608578650588
5	1.39303416748617
5	0.411473091587718
4	1.10673987255272
3	0.441032256523198
3	0.17406031236254
2	-1.139463702526
2	-1.73604115134908
1	-0.741983223772221
3	-0.181193534211024
3	0.0893568447770892
5	1.12153951672794
5	0.936503812199125
4	0.68148651794368
2	-1.51157422771819
1	0.342199085018474
4	0.572687653517466
5	1.70189652667779
2	-1.02610973524642
2	0.667118197526571
1	0.845615044537985
4	0.0691423194833929
1	0.166281072876985
1	0.653479541167401
2	-0.560534475056298
5	1.96436963505017
4	0.869554020367401
5	1.80962642492562
1	2.46683829937515
1	-0.858476043179077
3	-0.949842972477447
1	0.305678026415952
4	1.88881054103053
1	-0.71817913318878
4	-0.832193167823986
4	-0.163666863666789
3	-1.5425635839622
3	-0.301450903818629
3	0.826336979278102
4	0.182803847043084
3	-1.70247011708319
3	0.948407511466788
3	0.15885254062465
3	-1.01804977471502
1	-1.23920860139227
2	-0.189015585865631
1	-0.327432390918339
1	-0.881988436813573
5	-0.619814367356387
3	-1.09709343987474
4	-0.0598830662822207
4	0.797034846177001
3	-0.33534972386121
5	1.6424395880367
5	-0.618755989112178
5	0.951035857921751
5	0.909522583082907
5	-0.832210061563159
3	-0.07963894793019
2	0.0175795814701361
5	-0.945096897532073
2	-0.752138785502766
5	-0.299112832209365
4	0.0322841712355202
3	-0.15310588205797
4	1.20230008964273
5	-0.797848370689433
4	-0.244612188464073
5	0.682463464943979
2	0.144061883308252
3	-0.92078250572164
4	1.35959460627236
2	-0.317829705863139
3	-1.21340407262639
4	0.194373317422968
4	0.636195965384535
3	1.61045129124535
1	-1.31439634485542
1	-0.766715971900911
1	-2.40081305176464
2	-0.637640660671138
3	0.548914495336894
2	-0.304771018288043
4	-0.377996997169427
2	1.49600971543836
2	-0.139456039056565
2	-0.0303799757625205
3	-0.760940851848283
1	0.431046320502526
1	0.117084743524995
1	-0.232406779493311
1	-1.19815660501031
2	1.18274147662489
3	0.788259990182573
3	-2.18210041890437
4	-2.0545579886005
4	-2.09202623398129
2	1.30330441279762
1	-1.23168581131327
1	-0.658325865763665
5	0.214370700627434
5	-1.14404275137869
1	0.577644663054841
3	0.334203066851067
2	-0.304892855206714
2	-1.21448701064205
2	-0.624010297031345
4	0.846739763773816
3	-1.33060425832787
1	-1.39453045514411
3	2.11583189604976
5	-0.0835489667442593
5	1.95251657016439
2	-0.0406628492782817
2	-1.33372234194978
4	-0.294038510302484
3	0.703101288544685
4	0.414027209699642
3	2.4017356947035
1	-0.650933935282511
2	-1.80242937227325
4	0.268984993969512
4	0.73641194901042
1	-0.516777892050365
2	0.0396296500421429
1	1.16302522939003
4	0.681571962016256
3	1.44114276140714
4	1.76192585068721
1	-0.966868088362276
5	1.26293036306387
4	-0.648317916945608
3	1.92728115234665
4	-1.69310891801663
1	2.47715474697107
3	-0.0175772920535584
4	0.679468063908037
3	0.0122672103262813
3	-1.97865206521051
5	0.109619368769323
3	-0.315638831108724
2	0.296404184042936
3	1.62460613778253
2	-2.09049287755345
3	-1.17010681144944
3	-0.794865026819118
4	0.48456805556775
4	-0.711154105675762
5	0.30608215485069
3	1.02764143577597
5	-0.132904760117543
3	-0.437022880815942
4	-1.33996843086168
4	0.762648099668319
5	-0.34118274593716
3	-0.571257437393677
5	-1.76612301522671
4	-0.845944000592172
5	0.573062850214352
5	1.59421880251451
3	-1.27517976451218
5	0.162669019252543
3	-0.0672279738752617
5	-0.790004907312746
5	1.96834895737463
2	-0.320149109263952
1	-2.16223002416559
4	1.25376375024302
1	-0.9663246191946
3	0.233235710751575
2	-0.705712138625072
2	0.700062358425254
2	-0.787334719132744
1	-0.461277050449723
2	-2.26165493659048
3	0.578537841932342
3	-0.424214648891201
1	-0.730830996638963
3	0.229509593315218
2	0.376825283060074
3	1.30676550573548
1	0.268669306683873
5	0.686190420590631
4	0.268800051167835
1	-0.45625519004982
3	0.374577814402781
5	1.35488739405058
3	-1.73174426636753
3	-1.59593057178941
4	-0.981111982217425
5	-0.571872582105911
3	-1.60543161005649
4	0.306858653744841
5	-1.29377119820681
4	-0.927373715860591
4	-0.473631771966055
2	0.116749673911494
1	-1.49019583115498
5	0.752713628764551
4	0.00266324105990812
5	0.594331641762219
5	0.0903531292445743
2	0.0537751354888374
4	0.963274132486533
3	-0.495407041078863
5	-2.71622754198952
4	1.63905891495506
4	-1.29860762290978
2	1.71774236068901
5	0.96422500758428
2	-0.429972313070752
3	-0.873172456093947
4	0.311406196587815
5	0.988059516883675
4	0.763220712753838
3	-1.45383601059058
4	-1.40729975477524
5	0.954393071149806
4	-1.0496493938747
5	-1.66599848391142
4	-0.412689288354258
2	-1.2059086427951
5	-0.10971215281659
4	-1.76902211998576
4	-0.53040927071205
4	1.00708914998533
5	0.574624312073204
1	-0.700762383522803
3	-1.49882524805393
4	-4.55007767666865
1	-0.410919204477279
3	0.626088407775962
5	1.12511457333455
4	-0.0487324544646279
5	0.0640963031132449
1	-0.0205824753519717
5	-1.17309872427002
5	-1.70304411299665
2	-1.25990714060997
3	0.964671521285734
5	1.17564914397737
5	-1.35003298251838
1	-1.71527570080535
2	0.795722279672365
1	-1.69743453737182
3	-2.48519159346487
5	2.35324694966849
5	0.339975732720283
5	1.59561058850912
3	0.483272126968555
1	-0.00680452263668485
4	1.09723828691202
4	-2.40482913777457
3	-1.69778999425668
4	-2.37725736279592
3	-0.523151124803191
3	0.144439766058347
3	0.864714156409578
4	-0.286958483586684
5	0.483644327959147
4	0.113227765572151
5	0.864100550562615
1	-0.695923378060629
1	-1.06372327568625
4	0.891374599713389
1	-0.516692774425027
3	-1.35677183287323
3	-0.134313522558163
2	0.577389366069009
3	-0.00522826831842416
4	-1.2556845835774
5	-0.697140212149953
3	-0.609240827618163
3	-0.633305856994564
5	0.822331178997028
4	-0.662082835910026
3	0.109205741271381
4	0.114601356716465
2	-0.753654451976114
3	1.21251823462993
5	0.796310657794327
3	0.189627344343776
5	2.19520867767954
5	0.632747883795707
2	-0.784487088668707
3	-1.95076578947255
1	-0.687214990925611
1	0.257119325825063
3	0.336538989201634
4	-0.331413620156886
5	-0.343667681917514
4	-2.60879964150527
2	-3.33875970878215
5	2.10518643338143
1	-2.0849114290027
5	0.731647493494467
3	1.87368483429161
3	-0.49089446300813
4	1.1607285323253
3	-0.963382416554246
2	-0.529379346874467
1	0.243070381070411
2	0.272766550296342
1	1.81277093132457
2	-0.798010830525708
2	-1.59548434714155
1	-0.601659541267814
4	0.78260863355548
1	-3.24142413753828
2	-0.103678319961695
5	-0.35211238117782
4	-0.165450967315238
4	-0.526467089555994
4	-0.366028490924347
1	-0.623250122687302
1	-2.23130071668734
1	0.64621005516377
4	1.79378212246348
3	0.681685292204546
1	-0.196489005296612
2	-0.454193752480278
2	0.0955580482295339
1	-1.5789697044781
4	-0.810418012912666
2	-0.0737264832268925
2	-0.989788140541559
5	-1.43678507530306
5	1.01086255157155
2	-2.02035614283253
5	1.21543811328399
1	0.131551654786883
1	0.748216771275031
3	-0.786271032944174
3	-0.473182845822433
2	-1.94202212215636
3	-0.914569711857281
2	-0.193213256560825
3	-1.69021970997236
5	1.39267842077877
2	-1.66907750950024
2	0.740378251849952
1	-0.584137144485488
4	-0.691378299375728
1	-3.52774709741316
1	-0.825313212023018
4	0.959992612619984
5	1.31403655268027
2	-0.51172324261555
1	0.547103904991606
1	0.414537967363571
1	0.435512704274164
2	-0.0913179851550248
2	-1.16926993543846
4	0.216584555479472
5	0.279950333300377
3	0.654257638140864
1	-0.518280450831186
3	-0.108617238705934
1
5	-0.258529619716232
2	1.26983445522878
4	-0.537475984874012
2	-0.608203431249557
5	-1.3074472263607
3	-2.36828961534259
1	2.38313266408573
2	1.69459953696331
1	-0.452954014469963
1	-0.896059723409405
2	0.623362040239395
3	-4.60275141369023
2	-1.82653424835662
5	-0.604878720018345
1	-1.63123148304041
2	-1.93377466190285
1	2.87876736633785
1	0.858084280422677
1	-1.03894129153882
2	-1.4089700768155
1	-1.13417843597046
1	-0.483180312753189
5	-0.1390366260592
2	0.88978189928208
1	-0.804670883092609
3	-1.19691209291252
5	2.48963703156639
2	-0.725202056408933
1	-3.11142890026779
4	-0.757638071964548
2	0.333045702320861
3	0.398483025479913
4	0.498826110384357
1	-2.6596604899874
5	-0.436238455116948
5	2.49222858622134
4	-0.558288607912291
2	-2.26313744965272
1	0.467896694089953
5	-2.555257394614
4	0.453310778646411
2	-0.77800689569299
4	1.23281979684878
1	-0.0482253059680615
1	0.456822360965227
2	-0.576263295595708
4	1.26162893303044
4	-0.256398301359713
4	-1.45301379785306
2	-0.296169637913983
2	-1.19038542429634
3	-0.0849753508695548
3	0.817717864339081
4	-0.434329216792595
3	0.377660218243091
1	-0.47713296182613
1	0.789284522094748
4	-2.29430758490709
4	1.3980492537762
5	0.171867721697047
2	0.246141748872482
2	0.731653049233562
1	1.91791182157146
5	-0.56129858707004
2	-0.745771782777288
5	1.28138641882921
3	0.461465266852667
2	2.62405793164675
1	-0.102880853135045
1	0.556792317705604
2	0.883654599031735
2	0.818404926514854
4	-1.33681367912553
4	0.153475312011275
1	-0.859254561985696
4	1.15487382723247
3	-1.69405612178395
3	0.158300969491255
2	-0.530976416605441
4	1.84324504339285
5	1.5227943647484
5	-0.752332505474334
2	1.36440564556156
1	0.380355257138744
1	-0.447463839406601
5	1.33262620657193
4	1.14549709550538
4	-0.721189953927376
3	-0.294907697339994
4	0.48552622248417
4	-0.230081448768932
3	0.824057111483046
2	-0.843174280290584
2	1.07743761774997
2	-2.78590973945498
4	0.690364364394938
3	-0.676992137615471
4	-0.778670100091275
1	-0.3410335164613
1	-0.750675741497354
5	-0.546520028175465
5	2.86448453272012
5	0.853645205807442
1	0.541902355791383
1	0.773397065375411
3	1.0056358905998
2	-0.704485661838731
5	0.784472343594741
4	-0.3622386844557
1	0.695509760824882
3	-1.36473585098189
2	0.408447197675793
5	0.304780876624206
4	-0.256213744738303
2	0.0600319735962005
5	-0.744313024446352
5	1.03194737263393
3	-0.853788512273939
1	0.11471811880968
3	-0.31620048187483
5	0.91425143654571
2	-0.53607099874181
5	-0.482194979729377
5	-1.41279743402286
5	0.172056524319045
5	0.822501941450624
2	-1.62920281078672
1	-0.033475666890523
5	0.561231416134625
1	0.342927262510854
4	0.280117285362295
5	1.46085057183027
5	1.63626517479289
5	1.04717068524786
1	-0.775783435972232
2	0.275941109483099
2	0.446066262433136
4	1.38415736621632
4	-0.251555619266596
3	-0.83783956737464
1	-0.52221149255752
5	1.98942074274535
3	-0.593302077323708
4	1.23327546877991
5	-0.521748241969576
2	1.18511562228967
2	0.824542027360237
5	0.612840069260664
2	0.0797350812065321
2	0.193332527928709
4	-1.00123078341704
2	0.0717722935257028
3	0.63407063322024
2	-0.0099402123423733
5	2.40521225908294
2	0.630804725825113
5	0.894825189857967
2	1.78225313888507
2	0.139395549852209
2	-1.21013725964236
2	-0.116416011579086
5	1.76784895546727
2	-0.750795949461674
2	-0.145933874651881
5	1.59461652037771
5	0.407632382534911
5	1.13106510240176
3	0.825250047836613
4	-1.6013193029759
5	-1.2294985799131
5	-1.50529327091301
3	-0.450296176238263
5	0.328087344596665
3	-1.01589163889029
4	-0.513703639694478
3	-1.19850682586691
4	-0.195056450135455
4	-1.38187012520228
3	-1.16396209242208
5	0.359831729835476
5	0.179050687207859
4	0.462354880150979
3	-0.809112866893128
2	1.59482455191284
2	-1.42111826496979
5	-0.232578635561338
5	1.17085874813579
3	1.68891025607225
3	-0.73457389522545
1	-0.321935027710174
5	1.60003782826914
4	-0.313956122919993
5	-0.0180907018820786
3	-0.080753800995764
1	0.86404008567091
5	0.872871422900826
3	1.9707337074097
1	-0.638323599430177
1	0.245471359402771
2	-0.402451838354288
2	0.714628634330981
2	-0.540172989002206
4	0.631922546754395
5	-1.24870133751072
4	-0.191082912283929
5	-0.0906068125353405
5	0.357982617577097
3	0.252917066217065
2	-1.28222908695959
4	-2.028078572374
5	-1.71377561139755
3	-1.10548947832584
5	0.6474495401159
5	0.241474045365882
2	-0.525873655918264
2	0.15298436025349
4	-0.0118361499576634
1	1.32138063814951
5	1.67573759056509
1	-0.466159386446635
3	-0.465491848779386
5	-0.687257830270367
3	1.39578700382335
3	1.75723382907536
4	0.918522599565148
5	0.509800502404155
2	-0.134949640775472
5	0.362694352416668
2	-2.99104276674868
1	-1.51922171893978
3	0.478203979607393
1	-0.598224258350578
3	-0.511262311954816
3	0.530077573787217
1	0.215852790103164
2	0.760619148937077
5	1.56138293627494
5	2.35215941981681
1	2.20897862148087
5	1.35878785145836
4	1.04403760148213
4	1.24406578696351
5	1.02122762739997
4	0.267635078617112
4	1.01164100084573
2	-0.324203518131216
2	-0.322605347444497
1	-0.423039328787435
1	-0.229702865797821
2	-0.233119112828845
4	-1.59775837251925
1	-0.870779888953061
4	0.574766752164046
3	0.885516198899742
4	-0.74544756431958
4	-0.57110023710454
4	0.630094671281599
3	-2.15604296989124
4	0.899628082357326
5	0.922672699899244
4	-0.797590368809812
1	0.0226308269105102
5	-0.996246271580487
4	1.19318847705381
4	0.189760966775589
2	0.00878755805044618
1
2	0.0320815192223409
5	-0.321584328147797
3	-0.115077770215292
3	-0.686548764403974
3	-0.00648185348252639
4	-1.69324360022394
1	1.35547182402232
3	0.575116106874444
3	-1.32404818539467
4	-2.14588737355476
5	-1.57190330010707
4	-1.77899061488545
4	-0.703244137831663
5	2.37285633813848
5	1.60252806144434
4	-0.142555104861103
4	0.93635838185935
4	0.82650393457235
5	1.01003668248815
4	-0.365438443969919
3	-0.97409901876779
1	-0.779190956577552
3	0.246030415274114
2	0.549191155528169
4	1.40591591257028
1	-0.691556218867507
1	1.33227035767631
1	0.62273505904491
1	-0.243844564636999
1	-0.0647684278150957
2	-0.0692571401352145
1	2.21156763502906
1	-0.0693987771332063
2	-0.0249438480427608
3	1.12877669646473
2	-0.344183490729948
4	1.1884493603287
4	0.0769888273874435
4	0.86256304068489
2	-0.734590136743921
3	2.35221930839583
3	0.862156921462834
5	0.417992768320006
4	-0.0783844032738026
1	0.536179374971399
2	0.90468846961943
2	-1.01889944170645
1	0.851961590607039
2	-0.6869465735021
2	-0.579485486124583
4	0.882595465119006
3	-1.37900451482367
2	0.167170811961688
2	-1.55865841493337
3	0.634760603315844
4	1.46831255577753
2	0.988837414391058
2	-0.0517492328135991
3	-0.812603341372661
5	0.388291223160927
3	-1.10215275596989
4	-0.430568065587345
2	-0.529781731653348
5	1.29098309994759
1	-1.17860649009169
5	-2.38932589437486
5	0.592379538688747
1	1.41619916092369
3	0.792856878602988
5	0.284787902845757
4	-0.37131295805731
3	-2.18146132347198
5	-2.54129299695772
2	2.96549693507218
2	0.45053324452994
2	2.04035569090308
5	1.38496573781121
2	-0.788233553801602
5	2.55881429075864
3	-0.0603728636807355
2	-1.14429295685861
4	-0.283998047975999
3	0.316982680333888
3	1.27367895132115
3	0.664246689222583
5	1.52303963354591
2	-0.16547081411499
2	0.47980478284692
5	-1.08195585996244
4	0.16026449805682
2	-3.05910551339725
2	-0.957677698162565
2	-0.368567259150284
3	0.797992419597375
4	0.580367491651607
2	-0.00504017528974776
4	-0.166859527984875
5	2.01132822400407
4	1.107754989864
4	-0.814187903152783
2	-0.43923209350683
2	-0.800033598261185
1	0.9564164545344
3	-0.406944407878148
1	-0.105729540910066
1	0.722662783919348
1	-2.05563483782894
2	-0.0977612869909983
2	0.376416679332852
1	-0.198280558696766
1	-0.466853787187005
1	-0.232229991692545
3	0.885424078052567
2	1.10758865692886
1	0.735540507785266
4	1.11045817720087
1	0.210974184712851
3	-0.479388073254076
2	-0.0322267763889381
3	0.350762682466528
1	-0.696559318519841
5	-0.000489572660221871
2	0.240184887594119
5	0.198263383280782
1	0.922446953781373
4	-2.22025409296838
4	-0.0680876364079461
3	-0.124282900661516
5	1.85774955063926
3	-0.448474773128927
3	0.903653425010054
1	-1.5151684815931
1	2.10595742411941
2	-1.35792851219243
2	-2.95951103712615
2	0.29034825580956
1	1.02377454661073
2	-0.029768976200411
4	-1.03499969390949
3	0.238810883102774
4	-0.507510376358676
5	1.73406544641329
4	0.0490980466413431
5	0.899317600295586
5	0.79574102510036
4	1.90570765362847
5	1.77852067671881
1	0.380861218947453
4	1.74715411121117
1	0.779466276552417
2	0.374236408746019
1	1.00237110264757
4	1.42901588260731
5	1.51514303828676
1	-1.27904061243375
1	3.66038923222999
1	0.437247902654933
2	-0.986835269122885
1	0.996197799236134
3	-1.1956348946834
1	-1.47712051987823
1	-0.895297266150186
2	0.524676760966545
3	0.939174607473407
3	-2.47009105285231
1	-1.2888200443065
3	0.123139927232431
5	-1.02794358161679
4	-0.347987685903993
5	-1.23875039593183
3	-1.14056601283619
4	0.0390813289551741
2	-0.989137527459156
5	0.94153634516285
2	-0.471915942255706
3	1.5108095168672
5	2.58883177472181
5	0.821747007115033
5	-0.807952854209583
3	1.65072432767157
4	-0.358016739970449
2	1.19700565688438
1	1.32374330040257
3	-0.455872062562318
3	1.69261540753973
2	-0.00758918850618429
1	-0.499762261193271
2	-3.83904990417867
1	0.0464909775853202
4	-0.193300876973166
2	0.833755912072837
3	0.947419872338518
4	1.08981866497881
1	0.118121897256184
2	1.41027874183609
5	0.489180097076336
1	-0.201312810898081
4	-0.970283921218175
3	-0.127257082047403
3	1.5391205383495
4	0.479296851622089
2	-0.392446780390285
4	-1.76296045165037
5	0.0383692675520808
2	-1.62225634994387
5	-2.05823587744154
5	-0.362543697707979
2	0.0241968108124011
4	-1.79373453836242
1	0.323643603550625
1	0.724434112731459
1	-0.539572788480506
1	-0.20780370676466
1	0.531345151684686
5	-0.184680423556439
5	-1.24753112927033
4	0.879181569242667
2	-0.686894421808085
3	-1.715050875979
5	0.0752761212861981
4	-0.998674182821172
5	1.22800030184125
4	1.3191318736876
1	-1.61314709031738
3	0.483293589910254
2	0.413806075217728
5	-0.140856532082144
3	0.120842170477855
2	-0.0829744713294915
5	0.327724791975734
3	0.0395706831325562
4	-0.0607289386412866
3	-0.838668100109979
2	0.734691791971737
5	0.547027987224882
3	-0.393370150440259
3	-1.49064375514385
1	0.125010688075799
5	2.32636927329429
4	-1.14035230447287
5	0.669124152946969
4	0.706365155310009
5	1.2467273534729
2	-0.109942296178511
4	1.04167609897725
1	0.11359973998697
1	-0.0848913739691253
2	0.710830122288209
4	0.545244190909153
4	0.0148839167661361
3	0.22554209354708
5	1.21270535945248
1	-0.804134100935282
1	-0.937049273255991
1	1.86977756261193
1	1.53462384962696
1	0.79748245209879
1	-0.0450295367931455
4	2.25387640033544
2	-0.0105824541908843
3	0.114513546304857
4	0.111997935900644
4	0.94578531408024
3	1.15600182642534
5	0.848817640543146
4	0.394782348044188
1	-1.48321679553956
4	-1.56630279051994
1	0.212627764745691
1	-0.0905076105369225
3	0.23880328159945
1	0.363000623204957
2	-0.657411649178526
4	0.603500483348934
3	-0.305035030628573
2	-0.141634535363854
2	1.3001875594064
1	-0.541576128968457
5	-1.51020233910767
3	0.64684513660517
5	2.22377831216399
1	-1.95646431303975
1	0.633829288257128
4	0.34363430865287
5	0.476728664700576
5	-0.77318058707466
4	-0.206058913567955
3	1.10174062602215
4	0.418850834452435
1	-1.6550670272598
2	0.0416116326200391
2	-0.468599996960819
3	1.50122548995098
1	0.378156212373886
2	-0.658136632995375
3	0.738312610068417
4	-0.67828778999446
5	0.488060398607142
4	-0.834432677632181
1	0.989793330658317
5	0.748743218096838
3	0.467767663130054
4	0.904830703975588
1	-1.00792912379569
5	-2.68331714178647
4	0.0299948756926516
5	0.860216030296779
3	1.71051805445758
3	-2.55417317480621
1	1.53828251403418
3	-0.380823651430255
5	1.10141351627509
4	-1.2509980287069
3	0.963465336253038
1	0.0150424369405151
2	0.873192781752803
5	-0.658726041716391
1	-0.513667932263987
2	-0.7827359808738
2	1.09880083993236
5	0.357659878534513
3	-2.69869634636879
2	-0.35796802845616
3	0.690447611502026
4	-0.693479428509396
3	-0.735223070241453
3	-0.519740629728467
1	-0.596746040590143
1	0.679826989706116
4	1.14521379514432
1	0.465582763655586
2	0.177119049424048
3	0.630614995200129
1	1.42549819502013
2	0.429257838861479
1	0.436343894981551
3	1.00843801373329
3	-0.268812572751886
4	-0.293242252310669
1	1.44713944675074
2	-2.34756405737717
1	-0.176117969385142
3	0.698375492982668
4	0.0940771901317403
3	1.58150432444323
5	0.123641675085307
1	0.0312213404208546
2	-1.01830790200645
2	-1.79790108748718
2	-0.196571501943791
3	-0.0467762859953096
4	-1.05569842333269
2	-1.17564075854582
1	0.238460049526071
5	1.47522451833758
5	2.33642506239856
3	-1.26192255578643
2	-0.724617506884549
5	2.59551796627594
1	4.08286151729657
2	-1.12384147151051
1	-1.30932527332891
4	0.496448307224072
1	-0.90011743273602
2	-0.836267611053763
5	0.562246484441658
2	1.03884269492015
4	1.81191868570136
2	0.329845454201843
4	0.966449363574908
4	1.59088748224267
2	0.485441462272014
1	-0.0748483248958749
1	0.477493391902587
2	-2.08563304315832
3	-1.26348602223077
5	-0.539890496790128
1	-0.793582560231382
