# Supplementary material for: Cell-type-specific genomics reveals histone modification dynamics in mammalian meiosis
Source: Nat Commun. 2019 Aug 23;10:3821. doi: 10.1038/s41467-019-11820-7 (PMC6707301; doi:10.1038/s41467-019-11820-7)
Supplement: Supplementary file 4 — Source Data [file 41467_2019_11820_MOESM4_ESM.zip › Source Data/figureS3c_violins.tab]

strengthRank	abK4meRatio_LZ
3	0.399513008534454
5	-0.0312146196566733
5	0.373846715646288
5	-0.0126795960455941
3	0.0261823013375951
5	0.794448875556103
4	-0.660656626611657
2	0.56697184435011
1	-0.524236007719716
2	0.105457478133225
4	-0.768001875324118
5	0.0228410516649638
2	0.290653693832446
5	-0.826786733168246
3	-0.969111003693022
5	1.40627889774142
5	1.23111052986552
2	-0.198793191848443
5	-0.0815456231706346
2	0.00854416980700101
3	-0.153884645454167
1	0.278998710897002
3	-0.259928091813715
5	0.161393874620701
4	-0.308430412178841
1	-0.59334522502336
1	1.27500834598632
2	0.880381141415655
3	0.450803204465812
3	-0.445915685931523
5	1.03043224835066
4	0.551965014808871
1	-0.640916272473113
1	0.0835060587138081
3	-0.216922328227068
3	0.255758888738483
5	1.08549875784007
1	0.839975593070135
3	-0.0373405758384244
4	-0.246189922843047
3	-0.877513269019707
1	0.42324951900651
3	-0.692909949045507
4	0.0696267446727376
2	-0.49604998263299
5	-0.867397734738086
5	-0.0795435607163999
4	0.0193887924433368
4	-0.308414997085987
2	-0.680735780246534
4	-0.174046852058233
2	0.429689448719234
3	0.416914278897991
4	0.234164513896562
2	0.0887953964593558
2	-0.604915331560607
4	0.330780910604132
2	-0.299695582113027
4	-0.790345340168588
2	-0.955985414489261
4	0.0856069878394381
4	0.580138211495121
4	0.560640628392469
5	0.0179658535379643
3	1.09239578924502
2	0.430455933077126
1	0.353360158053716
1	1.22785756358009
3	0.596764572954073
5	1.03326428339453
3	0.87723618127144
3	0.298032117413077
5	1.22788536228424
4	0.670967771398098
3	-0.232741654074361
3	0.309671150650924
1	0.144235384705117
3	0.0424260191607844
2	0.0619691332128008
1	0.0542752923829893
2	0.577114197525071
2	0.0887976815530411
1	0.110468159576447
4	-1.44127660624598
1	0.413551872397979
1	0.428364213480285
5	0.282803697583354
4	0.614933195951264
2	0.515030204206024
2	-0.437212928891643
1	0.0194024980998885
3	-0.0541211396541057
5	1.02015698365799
2	-0.223096699723355
5	0.049430327993806
2	-0.699229343992091
4	0.0839257830141974
3	-0.0673382835557577
2	-0.38553925196887
1	0.771173632590041
1	-0.691007927723382
1	-0.974749092808287
3	0.0396396524389162
1	1.16280051076815
1	0.516567365689101
5	0.937620812016157
4	0.677417406298612
1	-0.32114906877755
3	0.363886389421048
4	0.460859209915047
2	0.0898579529524486
5	0.597652428375921
1	1.40153679364275
3	0.8251420041488
4	0.428037926335924
4	-0.116160564764499
4	0.53396764488632
2	0.292747226641466
3	0.910046668765934
1	0.87946581882143
2	-0.151292502885737
5	0.270714952199782
2	-0.389303644631914
1	-0.532232087585668
1	-0.857093678525927
1	0.134929059735179
4	-0.35957491302124
5	0.787713010758627
5	1.63731706312867
3	-0.714752405961491
5	1.50597847532811
1	0.0957657103227227
1	-0.160981069421179
4	-0.415380664035156
4	-0.376765135276416
2	-0.0802729056000711
1	-0.0277251693391171
2	-0.705051025480366
5	-1.2838994891745
5	0.0268437857264339
2	-0.357187171069487
2	1.05380065851187
5	-0.0496248084216723
5	0.440474147557777
4	-0.00137025738337382
5	0.788756058826873
5	0.75377779179258
4	-0.877692715465966
5	0.511418447579891
4	0.665302928457023
2	0.0592306230620344
3	0.2674085242229
5	0.187458499453505
1	0.269688160198493
4	0.832142683635116
5	0.590759432328297
1	-0.0914840690799006
1	0.279697137809392
2	0.557293364126272
5	0.584323433831031
2	0.692793033259984
4	0.483039444763826
1	-1.10238485866885
5	-0.505338443213612
5	0.108927493212413
3	-0.871037435918368
3	-0.726704106669873
5	0.124304083799661
4	0.172445735446639
3	-0.0514841401510492
5	0.114283039399989
1	-0.202021338357202
3	0.19248798472007
2	0.707574171123604
4	-0.63884937608779
2	-0.876045986076314
2	-0.666746489674933
3	-0.314433527321228
2	0.0266195399393485
2	-0.453688536312283
1	0.358448741001943
3	0.734716378185345
1	-0.75205826305361
4	-0.757388443063316
3	0.0405290998769854
1	0.729767836238008
3	0.0117111225125229
4	0.188929751361703
4	0.317039568005988
5	-0.469433496386919
5	1.16873636251827
5	0.683357981554952
3	0.882867539760943
5	0.937395603743931
1	-0.1387085485743
4	-0.201211277283992
1	-0.454775018765448
2	-0.0607835362395011
2	-0.227582340989354
2	-0.260714333834177
1	-0.668952387470979
2	-0.18364588924967
3	-0.112797968575757
2	-0.65575494708371
2	0.460912980625286
4	-1.33701029996204
3	-0.822107478019687
4	-0.768159828331135
2	-0.467689414600016
4	-0.0619172487536344
4	-0.215025834052315
5	1.15116415830688
5	-0.62216167805283
5	-0.333684248274422
2	-0.453817130660067
5	0.0448498715688785
4	-0.232795212977829
5	0.336566217985305
4	0.892378303279349
4	0.119981532434119
2	-0.920097249993824
3	0.297679163344159
3	-0.0456032174994989
1	-0.0191765739384392
4	0.65644463471376
4	-0.563901993113706
5	0.240518771176611
1	-0.0684360090084091
2	-0.862618836819817
1	-0.848866357535375
4	1.12628013061002
1	0.163869746862582
2	0.529250806066661
2	-0.29759636685189
1	0.19499238243615
1	0.82943353707396
4	0.579381957674401
5	1.61600265263818
5	0.380667712358129
1	-0.0980565877952302
1	-0.423847162003651
1	-0.650641368032973
3	0.120411849204891
3	0.97920714588855
5	-0.444348984050784
4	1.40273467108543
1	-0.212180546642678
3	0.454859101603871
1	0.551321466699829
1	-0.49752533910202
2	-0.272916868342059
2	-0.366024142123827
2	-0.575550632568105
3	0.661928343258335
4	0.0392734983517509
1	-1.34216110241172
5	0.787284829713234
2	-0.256055013496095
4	0.761934895196382
4	-0.097088234186322
2	0.0980666469088188
2	-0.467778312044758
4	0.0063316492741925
2	-1.09549925209342
2	-0.0306810415140988
3	0.325278460749608
2	-0.0665529706187473
2	-0.326758876678192
4	-0.79970758432374
2	-0.759573884627313
3	0.0737412825875721
4	0.677197854194593
4	-0.00492783327477375
3	0.36597380819792
1	-1.01848081653396
2	-0.167751976575826
5	-0.371070628351951
4	0.267092914752192
2	0.647529566990697
3	-0.0362092654481189
2	-0.43008984182445
1	-0.0242878489814932
2	0.0731866787466906
2	-0.166893490865088
3	0.842402614181133
1	-0.194786486346127
3	-0.241048130030433
4	-0.356816154049916
1	-1.47850621041936
5	1.24626841822092
2	-0.593705036912075
2	-0.0644817330711083
1	0.918340353156121
3	0.741555634874606
1	-1.19633863039524
3	0.369589065687405
2	0.818614399986097
2	-0.734625318192989
5	0.249898954625291
2	0.191524091669846
5	0.550278386863125
3	0.845197826348345
3	-0.24033732687296
1	0.118292234510996
2	-0.816379111982399
5	0.642373534733089
3	0.0915615627732279
2	0.0663717819389126
1	0.04067400604158
5	1.5671985222726
1	0.656097699436246
2	-0.773168399234807
3	0.481888814668599
4	-0.419082286459169
1	1.52473329852328
3	-0.0558389023620076
4	0.155616896448221
1	-0.512126112839421
3	-0.191085931925951
2	0.178101712308363
3	-0.175914044275444
4	0.00641494351135041
2	-1.18553348581952
4	0.624255590735297
2	-0.126208525677347
1	-0.671319101471866
1	0.686871007360277
2	-0.389602114464314
1	0.84606010035196
3	-0.823769006760709
2	0.916082681768709
1	-0.209733647096457
1	-0.960116254223124
5	0.215411788728833
3	-0.375225853929486
4	-1.25431010659873
5	-0.528435949360287
5	1.21472425321264
5	0.903430268643994
5	-0.0930323023467539
3	0.413876938637929
5	0.551406418714399
4	-0.060919732647563
4	-0.986509654373312
1	-0.932011022542242
4	0.697555443586012
5	-0.27771885167754
4	-0.0695755591490725
1	0.290172251562828
1	-0.725511050391907
5	0.181471300198161
4	0.29391421321363
2	0.217811315859811
1	0.482760717541025
1	-0.093686790071051
3	-0.368104011411613
1	-0.640350817680427
4	-1.1430897702454
5	0.743084880768678
4	0.0231930454471148
2	-0.994069303039194
3	-0.30443862565129
4	-0.953475797353291
4	-1.24212056215585
1	-0.049022267589989
5	0.219892739636403
4	-0.106341339240318
1	-0.1944631461683
5	1.28339496132846
5	1.31951909953287
5	1.3741005800811
5	0.236688822889443
3	-0.259570213429678
5	-0.115167316990692
4	-0.747742579280557
4	-0.568232785689239
3	0.0224717213746219
4	0.466371657011267
1	-0.2705211114549
4	0.264138993630761
5	1.6462485491559
3	-0.997340477989321
5	1.48043713613186
1	-0.605589996283922
5	-0.151481872206914
5	1.40088030486297
4	0.919083508781844
2	0.102841342602547
2	0.38815380320669
5	1.04865129050084
5	1.0990004590379
5	1.58187604375409
3	-0.235476385705277
4	0.525730573691032
1	0.709068409873769
2	-0.0415580906370854
5	0.828300894849587
1	-0.830468530300263
1	-0.562612444325736
2	0.462365822411547
2	-0.408260756390646
2	-2.00207231326991
4	0.490913573502296
2	-0.894786275737781
4	0.0986876925995606
5	0.0134375398415262
5	0.893198925540568
5	0.0139261342005287
1	-0.831628360881623
2	0.0037056304844878
3	-0.202786515082098
2	-0.164653481402621
2	0.470587587243542
4	0.253353589853725
2	0.0891638942827368
5	1.35193626036807
5	-0.326338150126874
3	-1.09489557526233
1	-0.0737621582554693
5	1.16818621754288
2	-0.0589797367034288
4	-0.161784770942287
1	-0.171648181135489
5	0.493723998909892
3	-0.117726537321704
4	-1.07007689784282
2	-0.621239279401621
4	0.437679122336416
4	0.364649997916498
3	-0.522914864862211
4	-0.823353350892024
3	-0.342725878036211
1	0.378229991765072
1	-0.484251409149295
4	-0.481788886867731
2	-0.546154877045731
4	-0.48103364667559
2	-0.181256459080081
5	-0.484580386727571
2	-0.531610536760445
5	0.295205993515713
1	-0.66303726048286
3	-0.638249409672595
4	0.37562121675318
1	0.619670602132971
3	-0.180598232319162
3	-0.0667995279939133
2	-0.155031879123892
1	-0.837029873404697
4	-0.332391677402826
3	-0.595338460298987
5	1.04633950403932
1	0.64274432272209
1	-0.727085707107047
5	0.477165362279558
3	-0.112144627050082
3	0.226299026517116
4	-0.229158702739533
5	-0.115306931059085
1	0.292129030064549
1	-0.299144550277587
3	-0.421390932732508
4	-0.260400373322542
1	-0.635983413212287
1	0.184954812569335
5	0.350065863597729
3	0.0676353707817354
1	0.484743495371981
2	0.37822838754036
2	-0.329046323159373
4	-0.00931984355625759
4	-0.254542676910326
4	0.382626264124644
5	-0.354507402531681
2	0.106730607307054
5	-0.36440927610993
3	-0.371707118493529
2	-0.92045416894196
3	-0.0467326550105057
3	0.129173840933494
1	-0.123661804939598
2	-0.686572487801906
3	-0.809922964786194
5	0.416748229211153
4	0.598850817698131
4	0.0243843582937224
2	0.51877842948622
3	0.426356478796538
3	-0.522020806981504
2	-1.51445093487395
5	-0.411533165491269
3	-0.225367329882742
3	0.485230331581783
1	0.287645420937717
1	-0.0800629907173591
1	-0.913750636323461
5	-0.225046977233
4	-0.579020035638192
3	0.799743033070442
4	-0.578315699226382
5	0.524572220749134
2	0.120755737404219
5	0.609526896556185
2	-0.233943972748762
3	0.113844981871173
5	-0.312181153679335
3	-0.240503345183809
3	0.124378359399
3	-1.20827177805767
4	-0.342247444128142
2	-1.09849233631479
1	-0.372266866598399
1	-0.546338535184589
2	-0.675905388399371
4	-0.431410350674405
2	-0.242315425914172
4	0.105129965676804
5	1.50301272411522
4	0.413081348047544
3	-0.23134912861268
1	1.45252217440179
5	-0.0900981134089001
3	-0.745410443428926
1	0.395482959457951
2	0.08625332734447
3	-0.834205379784846
5	-0.116377997696882
3	-0.382142065319611
4	0.660828077003476
1	-0.147860567370987
2	-0.445380919465652
3	-0.50048769852538
3	-1.09030816745211
2	-0.30522206656588
1	-0.151702598357833
1	-0.00124654302057547
4	0.242480028988157
5	-0.163662889707651
4	0.33075703102721
4	-0.642248864913548
5	0.933118847199859
5	0.524108623821766
3	-0.517488871458258
5	-0.450034517710925
3	-1.61872570776528
3	0.560657789168901
2	0.47039485854019
3	0.180482999997571
5	1.45613279462569
3	0.427816964139201
2	-0.500543895936586
3	-1.13813935049297
4	-0.448309781384301
2	-0.472650749373515
1	-0.792451292255973
5	1.1251843575934
2	-0.280579096403067
4	0.623760676595983
5	2.46082054511376e-05
4	0.0597524834419589
3	-0.618594697930952
4	0.870394130304325
3	-0.526152251602642
4	0.220109908906112
2	0.143801116966407
3	-0.155676839828047
1	0.46545725218291
3	-0.00726053136194327
4	0.0273271663816586
5	0.663647073311984
2	-0.869669932960539
5	-0.952183205151795
5	0.312899275598644
3	0.653571496377712
3	-0.423472350813571
4	0.101890467999246
3	0.00630584811938251
3	-0.312120085051463
1	-0.220813823799774
4	-0.440106926051722
4	-0.250412035109947
5	0.509104681116973
2	-0.312804904661112
3	-0.0856327812959144
3	-0.475202185676469
1	0.18963364676089
2	0.68210247399184
5	0.685280232328147
3	0.108972982885775
3	-0.255630284807705
3	1.0879174464579
2	1.07907632581453
1	0.594338306372299
1	1.44524414935115
1	0.298458556326453
4	0.532125289605467
3	-0.555326327148926
3	0.657292560582496
2	-0.753047565319482
3	-0.0914536309672047
3	-0.543309336575818
2	-0.0714658818298823
2	-0.58590093666089
1	-1.27886365902154
1	-0.0133796608693779
1	-0.341856329378353
2	-0.654294691978415
1	0.522736235708712
1	0.521160135176068
3	-0.168253168390326
2	-0.912337266701482
4	0.804384384661579
1	-0.629899786858201
2	-1.1990647644595
5	0.548548103299478
5	0.422122999827627
1	0.432244002873622
2	0.192721155050632
2	0.00834429547903193
1	-0.269800018488482
1	-0.0172990037068185
1	-0.152081400587878
2	0.263782452949505
1	0.320766582591075
4	-0.00758006596602068
1	0.130666359881506
5	1.16719532508479
3	0.713329754204692
4	-0.508696248678043
1	-0.584790284659199
1	0.24713841051022
1	-0.646196000313466
2	1.16689845197645
3	-0.154315392899021
3	-0.232167508675251
2	-0.788841174096711
4	-0.649074693102637
3	0.378251952298283
1	-0.412251565898217
2	-0.71238442514789
5	1.31176841719025
5	0.986100606529707
4	-0.0593244004272528
5	0.48678550044378
3	-0.82339831785122
4	-0.00304638846110905
2	-0.777020747850453
1	0.14387299300284
5	0.75232255976516
5	1.60211831949143
5	0.460251564107927
1	0.131835471714856
5	-0.608578332619443
2	-0.769400426022191
2	0.778007008486536
5	1.84403597883734
4	-0.737693997253677
2	0.229370854650948
1	0.407676635420217
5	0.446972090925426
1	-0.245669638988916
3	-0.309168192551747
4	0.755598926022326
5	0.61742276027343
4	0.709292579111021
5	-0.0394142849256179
1	-0.308059010908309
2	-0.708960948313608
3	0.0152799661620489
1	-0.368250351526626
4	-0.843577196421165
5	-0.736474120621834
4	0.0865284415142393
3	0.648402457407463
5	0.829809072062054
5	-0.222646317043972
1	0.176769870775285
5	0.152245390292222
5	0.292275089159792
4	-0.0157425688767986
5	0.381851685653773
4	-0.134224738628262
3	-0.666434999589692
1	0.591315106378423
5	-0.880209526954553
4	-0.537735947629558
5	0.529084344910271
1	-0.373860698832194
4	-0.183274743765833
3	-0.161832044049261
2	-0.0970822206460997
1	0.358150414628926
2	0.00906952980700937
3	-0.379515703626526
3	-0.53869031154858
1	0.18033575598604
3	-0.651847525572724
2	-0.450830160819147
2	-1.34473859564263
4	-0.231897115359332
1	0.630272915233424
5	1.27929211692294
1	-0.34829254429104
1	-0.345395770933953
5	0.802499665414775
5	0.789781551405298
4	-0.315535255335939
4	-1.11208632603089
3	0.0972521638791323
3	0.242726305699181
2	0.325142726039884
3	-0.463931182504404
2	-0.713794772207533
3	-0.0902960636519303
4	-0.341343958849433
1	-0.29932708024233
1	0.0675466327600642
4	-0.189658658808084
4	0.113370482844585
5	0.988110001713107
5	0.807557143425269
5	0.197061746468296
3	-0.10833499577436
2	-0.394313666304998
5	0.183988492780321
5	0.858118724012984
3	0.333631802495085
4	-0.457559546649178
2	0.549620443253158
3	0.208852903325995
2	1.18849431079654
5	0.15201041940063
1	0.0563630537149296
1	-0.603954030033858
1	-0.55403426969129
1	-0.60958374677181
3	0.132775577966041
3	-0.0134174927384727
5	0.813263636263007
5	0.748176314955179
5	0.738371009716712
1	-0.880187048301209
4	-0.353129813988366
2	-1.0399393200816
1	0.162007437143999
1	-0.913293934105616
2	0.211964625589424
1	0.200845897815572
2	-0.583408915378361
3	-0.636814320697908
3	-0.540859752442351
4	0.317475856500987
1	0.895242342631361
2	-0.675982976572452
4	0.637207024471973
1	-0.699064878174857
2	-1.27634304294182
2	-0.39669558486476
4	0.0779769487832192
4	0.181654175841222
2	-0.222018868688861
1	-1.08803055530481
5	0.30655734188262
2	-0.873362560232896
3	-0.294923202178597
1	-0.0568734386715977
5	0.546442173325724
2	-0.364325511822387
1	0.239588853609603
1	-0.17931319163813
5	0.478822312664766
4	-0.462030117083041
4	-1.41870063751141
2	-0.226902026600238
4	0.0607880673009159
2	-0.729696031150267
4	-0.189548743515989
4	0.357513600063049
4	0.385221248837006
1	-0.397539775955964
4	0.285081308065319
2	-0.28451996815164
1	-0.421321054955353
4	0.338646639459129
4	-0.540573786664512
4	-0.0617699822146238
3	0.469151400874828
4	-0.218544425843295
1	-0.723017073605
1	-0.415907889348276
1	0.0601605482874471
3	0.436423056456045
3	0.200871828428887
2	0.158224526367682
1	-0.376854989087334
5	0.215123317344952
4	0.474652129841279
2	-0.303907380411168
5	1.36065607042569
2	0.676899998599088
5	0.760538268898831
4	0.62669821622625
5	0.841999346599784
5	1.04123837990088
4	0.0195759652649836
5	1.06394079341898
5	1.25955713045137
4	-0.729666854122446
4	-0.374170761528278
5	0.44550915197175
3	-1.75905502939358
4	-0.000613998060707277
5	-0.454517493314066
5	0.0796590809580632
4	0.14924651447797
4	-0.180989970457384
1	0.324221601149093
2	-0.776517894646016
5	0.665664076496004
3	0.930407983508964
4	-0.0740435909455037
2	-1.12276031184863
5	-0.0228619990105838
3	-0.214708071425579
5	-1.79960070975121
5	-1.18098594331194
3	-0.54349910244796
5	-0.390946241822112
5	0.227463383854998
4	0.712674297666433
4	-0.76868601098165
1	-1.57785801527881
4	-0.398244837254172
4	-0.40287226476807
3	0.457415133402777
4	0.859541534635858
2	-0.0403505636970019
4	-0.464195081612342
1	-0.51850264436898
1	0.503399440686683
5	-0.543377682623296
3	-0.863803636678282
2	-0.0116995080038299
5	0.147596308701254
5	-0.234483385725239
5	1.28355518673628
2	0.348408780438192
4	-1.06664894808219
1	-0.358243888291191
3	-0.536693656237196
3	-0.108780070895121
2	-0.377890608844831
5	-0.301124844287999
5	-0.0293173086072438
4	-0.760472475644338
4	-0.750525519174098
5	0.143953580519337
2	-0.721911167858429
4	-0.103270988818339
4	-0.736086120933626
4	-0.437688100782343
3	-0.427887670531623
4	-0.159338746248214
1	-0.90735944242663
3	-0.217786484146594
4	0.0827601435615112
3	-0.52887830234272
4	0.595260233468081
5	0.4887481573411
1	-0.524686353798232
4	1.08483683671237
4	0.686396136163864
1	-0.292655764368892
2	-0.420889305888045
1	0.0313131801301537
3	-0.177224491574289
4	-0.115065388703719
3	0.0462868110757355
3	0.263535218093707
1	0.262946236670772
2	0.286807940140497
2	-1.17455304010165
5	1.17200721626501
2	-0.208624382881587
4	-0.108309290431442
3	0.563289448951686
3	0.238431470344152
4	0.333038950415525
3	0.000743609158297742
4	1.29261876894495
1	0.341389963930237
1	-0.330888856120755
1	0.40410740151918
1	0.669616554765642
1	0.24621769132577
2	0.950531432413473
2	-0.225679212976379
3	-0.36256444952984
4	0.560615233400757
1	-0.15415386403574
3	-0.517388961326182
4	0.689490075058518
5	-0.472350157783535
5	0.0094107613705563
3	0.173528373977685
2	0.912231572061478
2	0.0163305937859222
1	0.495444716878123
5	0.837920828556965
2	-0.301924281955263
5	-0.673756406867202
1	-0.870736493233087
1	-0.366752730390276
2	0.0163346647647153
4	0.517381359917194
1	-0.492878582221428
2	0.163132420307648
2	-0.584188087769
4	-0.779757658260521
1	0.486727028157323
2	0.297316047598107
3	0.185798822139448
4	-0.190042055259659
3	0.491456392482457
5	-0.0343378757228287
2	-0.273786456409155
4	-0.333410359594241
3	-0.283904963498139
1	0.827950956317323
5	-0.325732822165207
1	0.961088099636315
5	-0.484033620654701
1	0.130053169846718
1	0.0728391050412018
3	0.59423695162815
2	-0.221146768844259
1	0.373163007329502
2	-0.321429191063805
4	-0.175004913978176
1	-0.584253231736787
4	-0.537059812824076
5	0.94245995745955
3	-0.12327124310047
4	0.651412296224492
5	0.420768030059646
2	0.403989323456923
1	0.549048718502972
3	-0.0158460683995607
2	-0.623597641700094
5	0.170851421711104
3	-1.01231419568214
3	-0.0459551126774161
5	0.937594124798806
2	-0.126038538267661
5	-0.0810111775894733
2	-0.511838719789836
4	0.678836286567237
5	0.142864831621495
2	-0.642075540551215
4	-1.34475511569665
2	-0.247114180911452
4	0.391058904293231
4	0.0680200749283657
3	0.358582739178271
2	0.39357058442262
3	0.392404339722174
4	-0.0810395447363714
5	0.551170651355097
2	-0.300950641856136
3	-0.935076540340454
1	0.529081311724852
5	0.800318128775242
1	0.264349268066808
3	-0.69143750214115
4	0.753361005858995
1	0.699894870472448
5	1.08426847784429
2	0.40618004888306
1	-1.26097723403937
5	1.40027804073267
5	-0.00972008800863555
3	-1.0643535089429
4	0.507743719512337
3	-0.616911841305866
2	0.64777502271617
1	-0.460407387055552
4	0.206989458460555
3	-0.981740989117078
3	-0.436271152218504
3	-1.32037008263884
5	0.558211723229542
4	0.218404414230346
2	-0.125064153088763
1	0.579863632204974
4	-0.381570840124122
2	-1.41819172145496
5	0.133764753907664
4	0.0281141596134969
4	-0.109202362627382
2	0.0240579780272893
5	1.17373345672898
4	0.511032148251317
3	-0.0547333647971324
1	-0.549122910538779
2	-0.16692908083391
2	-1.1435693674279
1	0.349199977281644
4	1.0911076842262
2	-0.363249972295986
3	-1.13243437767597
4	0.0850142215507248
4	-0.410932838541607
4	-0.163789724647638
4	0.264223506650836
4	-0.169408493850696
3	-0.625784083562089
2	-0.262787429952866
5	0.39250358478922
5	0.351651975838352
5	0.448196950884988
1	0.262660504630775
4	-0.593745823268455
5	-0.758507934569107
5	0.0547615114050908
4	0.979127598358808
2	-0.454321505518834
5	0.422508774476312
2	-0.470384840188629
4	-0.975296629343385
4	-0.282462247705312
4	0.368756642010715
3	0.392008559582177
3	-0.867617670801253
3	-0.577079790525627
3	0.469068238108395
3	-0.448315336103289
5	0.381405475707875
3	-0.48760485615088
2	0.0339429946764552
3	0.528122888340406
5	0.169193140699075
4	-0.184576447225024
2	-0.137098540693788
5	0.932443191018887
2	-0.596463839210541
4	0.3758178088399
2	-0.273054083624152
5	1.05685994706906
4	-1.03554016577829
2	-0.099622068380508
1	-0.411975071822383
1	-0.58208511894037
2	0.287188828265419
3	-0.322938828226023
4	0.363639631003309
5	-0.150684318386952
1	-0.272837363766146
2	-0.314657127156187
4	-0.693699759289724
4	-0.57782775835395
5	1.00501852215624
3	0.429563732227365
5	1.04902611851035
2	-0.601924732444757
1	-0.0158916001024737
1	0.163806728404901
4	-0.0889930320575887
4	-0.776781683372016
2	-0.181915960335272
1	-0.456745284010245
4	0.276163891997391
4	-0.621933620390079
5	0.571494545919961
1	1.35999820298061
4	-0.536845885339911
3	-1.06587002522065
2	0.764812442704252
5	0.569040861644463
1	-0.886982532319106
5	0.876762608817347
3	-0.268711244066418
1	-0.425574212862552
1	0.080108422998854
1	-0.764060812273773
2	-0.024343449884794
1	-0.287501735890827
5	1.27920302742241
2	-1.06953079286167
2	0.556878526473508
4	0.398705558248623
2	0.183123009151946
3	0.931619633385832
5	-0.366597964382674
3	0.0346790019075514
2	0.515112806886285
3	0.481964306328672
4	1.31761859551314
2	-0.365585416695718
3	-1.46663659002267
4	0.441959004571768
4	-0.274300060722523
1	-0.129334951968503
3	1.04075597956058
4	0.480338089578365
2	0.612930838313717
5	-0.0365121222352396
3	-0.0257525598138708
5	0.433779675858763
5	-0.539751853415503
2	-0.845978011301876
1	1.00166619298079
2	-0.0654126371796422
1	0.483114862255594
4	0.297500550035847
2	-0.309419955184192
1	-0.82385845947591
2	-1.30278407587338
4	0.247285059512334
5	0.628962911074477
4	0.587747477914403
2	0.505679181071039
1	-0.408556680274809
5	-0.334568064006428
4	0.353434322032252
4	0.00400153494157618
2	0.377422039928777
4	-0.558499443437177
1	-0.406075590334142
5	0.519376900796716
1	-0.234486564673355
1	-0.0953258548171758
2	0.000242523626027058
2	-0.329632347826922
3	-1.08148804076422
5	0.937676079807452
2	-0.516410139681339
4	0.193756090058505
4	-0.265232470023503
3	1.14078906124827
5	0.00990747274906678
5	0.392157261013506
3	0.472766838668572
5	0.208248512167539
2	-0.981165481904821
2	-1.10477491015252
2	-0.0015938456319996
3	-0.125496337293491
4	-0.475941446610063
1	-0.109569918033351
2	1.0388058172748
3	-0.164578095119766
2	-0.766785932103484
5	0.568629457590319
5	0.458817928480497
4	0.62724859328223
5	-0.149434675054031
1	-0.541483346574214
1	-0.971358642453502
5	-0.510502997503697
5	1.14586368042002
3	1.09519064011705
5	-0.219180886129657
4	-0.142634219220692
3	-0.670115393330631
2	1.61097929890628
1	-0.495496202415313
2	0.340975636436935
5	0.637237803142839
4	0.369246266395121
2	-0.326081513864721
1	-0.988371626069193
1	0.339141625667085
2	0.140203179993251
4	-0.708471664094138
3	-1.07023455636702
4	0.361529644489244
4	-0.581346993597262
5	-0.634742873514838
5	0.524204904826353
5	0.458219984455654
3	-0.314361639764337
2	0.205665821074154
4	-0.302395000595427
4	1.27303739408761
5	-0.00588240847002042
5	-0.120850313011021
3	-0.319559446383142
3	0.879216020462746
5	1.72846845591243
3	-0.323923188451831
5	0.0763637084380575
4	0.196435354228688
2	0.341147662890901
1	-0.516180843205872
5	-0.837109349843256
4	0.704529975044622
5	1.00249248397405
2	-0.1062122356663
1	-0.955450595383362
2	-0.264554180083782
5	-0.575618761983696
3	-0.165467325495238
2	0.121665687233203
3	0.231706816882096
3	-0.524685577184907
5	-0.344515663142622
4	-0.342357932693559
5	-0.00422807079250698
5	-0.268897332445833
5	1.19465257935799
5	-0.0650399864401352
3	-0.519377535263523
3	-1.39216164716078
5	0.164570936185784
1	-0.404709664119095
4	-0.302629354414539
4	-0.80477465401374
4	0.49733231631961
4	-0.434684426666139
5	0.0711976702956467
5	0.0607731133322344
2	-0.255367717975534
5	-0.158010932458572
4	0.110707040654798
4	-0.760662440333195
3	-1.10273133323908
3	-1.3701536107889
5	0.60950676824701
5	0.531159759304778
1	-0.463694692064136
5	-0.244232996588788
5	0.315458437367161
5	1.35060963804736
1	0.499434249450102
5	0.712744822431222
2	-0.856143325251362
5	0.614882048883692
1	0.597086444158847
2	-0.999959876325059
1	0.821054825621606
2	-1.49311673276857
5	-0.722760959171494
1	0.848224327799816
3	-0.164361419207557
4	-0.0705849216870242
5	-1.59770148547498
5	-0.377048879016319
2	-1.56364717526146
2	-0.86887097673929
4	0.850087974403548
4	0.562717965944007
5	0.400094220117589
2	0.547989896790097
3	-1.68207804199878
2	0.165059509840982
5	0.158816731268117
4	0.581127947296373
2	-1.06052602635424
5	0.997886807828508
1	-0.148685935785691
4	-0.0776616380718038
1	-0.740548467881914
4	-0.450363074522794
1	0.00521720311775031
1	-0.229990294506697
2	-0.400139590703897
3	-0.251684836292261
5	-0.907715985248985
2	-1.17995631543638
4	0.135735535945833
5	0.55227902634243
3	-1.1255738704239
2	0.512722121322833
4	-0.553926392365195
5	0.544072320848716
1	-0.428120895894324
4	-0.152668769691093
5	0.345175882717662
5	-0.663264675804312
2	-0.297451897512225
3	0.695022888982053
5	0.569159812838662
5	0.484913728213245
1	0.590109604783089
4	-0.0593959432888502
5	-0.15969879326173
2	0.141273006723993
3	-0.571867451507212
3	0.244743212694066
3	-0.595333329430482
3	-0.263567825898811
3	-0.251891212751543
4	-0.326419140029426
5	1.19413729136951
5	-0.106910021656335
1	-0.114852886613333
2	0.327758385438789
3	0.150680676028679
2	0.286188337521618
3	-0.270864850941093
3	0.0119848430178752
4	-0.489410932759648
4	-1.04418362103632
2	-0.394601401907921
4	1.17628178768706
4	-0.0376763714529744
4	-1.33931451763662
3	-1.00876059667788
5	-0.183160411753468
4	-0.553839496255991
3	-0.573549538703703
5	-0.562435446943381
3	-0.192775766805912
1	-0.288334796735309
5	1.12561747965411
2	-0.199071228051185
5	0.914465644223048
5	1.04329637681667
4	0.253558853887923
1	-0.771987569058567
4	1.19120196343513
4	0.600876508858764
5	0.0308603848340004
4	0.267005371073616
4	0.186018262050134
5	0.393595983010369
4	-0.622774158136248
4	-0.538523878556991
4	-0.280819996024918
3	-0.164918154846719
5	-0.0291053849412194
4	-0.0190817659139706
2	-0.207878825389709
5	-0.414466253298903
4	-1.32848900108861
5	0.829151325795971
5	0.358987187609176
4	-0.0619209601861073
2	-0.329415747683317
5	0.177109554584579
1	-0.378422252849654
2	0.318267583775548
3	-0.0323893608596635
2	0.174452464586788
2	-0.662283200914654
3	-0.798833264994387
5	0.528150758208441
2	0.0773170560236043
4	0.349875138143044
5	-0.241560872354286
3	-0.307807458693579
4	0.212459391423902
5	0.169245872939816
3	-2.46082054511376e-05
4	0.401855016090188
3	-0.407167060065908
3	0.572992740197867
3	-0.0562293028365506
4	0.0563947425427771
5	-0.126932830556599
4	-0.138961922882865
4	-1.07345198973893
3	-0.825982638046522
4	-0.34253613554516
2	0.563514246191172
4	0.977139085557981
3	-0.735330819732666
5	0.236938364850014
4	1.0058199912135
4	0.723377621165151
2	0.0259561561942101
4	-0.345341988421769
1	-0.95322966793287
5	0.259196820595298
3	-0.527618335104948
1	-0.767974562777267
1	-0.807174412610174
2	-0.38899940653567
4	0.514409077874943
3	-0.0720023774325116
5	0.77687415974344
2	0.0616162228101207
1	0.1125241082284
3	-0.508961923406324
3	-0.370276114297882
4	0.265923111645133
1	-0.0688649252281244
2	-0.936096186460268
5	1.31795942136925
5	1.15636647967611
3	0.640827507326261
4	-0.592634220533386
1	-0.25922897657618
4	0.075028922149204
1	-0.509940232765625
3	0.170158490768819
5	0.474186434111186
4	-0.841223572687337
1	-1.46885606216031
5	-1.01187212692115
5	0.456496217554864
1	0.880898909621508
1	-0.632995537931375
4	0.294071211881276
2	0.599683165107684
3	-0.772639359566586
1	0.190654776184627
5	1.51742451475232
2	0.390436060084128
1	0.207364245953756
3	0.462370808803938
2	0.606548909654775
5	1.4422847732045
4	1.05821620201428
1	-0.175898712446937
4	0.31518392396654
5	0.933009942469381
1	0.181699483783069
1	-0.737311929659944
4	0.223724142923437
3	0.186450723666513
2	0.678283366299924
1	-0.863369561239739
3	1.30997131395489
2	-0.381337202258893
2	0.164203293446653
4	-0.690103954859858
3	0.791915531502173
1	0.836912370877675
3	0.159006808523439
3	0.346621319614446
2	0.896817360820989
1	1.65301606501722
3	0.386270836416584
3	0.0361800469017886
1	0.857500417105552
2	-1.10149087718803
3	0.445189415960558
2	0.312976396231069
5	0.0923195719669894
1	-1.2561907201831
1	0.362412304168082
2	-0.676140815762263
2	-1.4005003421774
1	0.690877956470662
5	0.585524979932455
2	0.570975885533241
3	0.36891730373865
5	1.14858527128225
4	-0.892715080130596
2	0.142467080557454
5	-0.104819841445857
4	0.288986594216923
1	-0.596933072374668
5	0.583256226156077
3	0.358200142546437
5	-0.342676296155252
4	-0.334968809759352
5	0.494734235535212
3	0.485536709756849
3	-0.764674393743637
3	0.413745362017432
3	0.289489505191583
1	0.423618331996528
2	0.770429893153819
2	0.0540923066219744
1	-0.177405424490317
5	0.820437555651575
4	1.24505184879074
2	-0.349878616845014
3	-0.121303423051923
3	-0.565099696154038
1	0.176364173353768
3	0.380391367665542
2	-0.78517143832085
5	1.43871498695532
4	-0.276071249269705
2	-0.299331735364259
2	0.0415871780871546
3	0.268241313912359
4	-1.1627934091365
3	-0.201660107781634
2	-0.963899440788831
5	0.330412259836445
1	-0.311473850560609
5	0.452219641713404
2	-0.0688061743172912
3	0.779012112158505
5	2.11480631572011
1	-0.0643132631720937
1	0.862410845391332
2	0.325684269683857
4	0.554476727242864
4	-0.219010614413504
1	0.557240191550583
2	-0.73962053839599
4	0.416735878204449
4	-0.112515316530897
2	-0.0119132692772853
3	0.339479024086074
4	0.565577061665498
3	0.273082028609032
4	-0.819095992450414
4	-0.19516303661448
5	1.18529385393497
3	0.0340406174207543
1	-0.801395756190862
2	-0.926770232104015
2	-0.0510948486566945
1	-0.891256258966306
3	0.708716461340299
2	-0.661668106262096
5	0.63365801614857
1	-0.283632910902063
1	0.347430498615466
5	0.445273556869176
5	1.0291405760925
3	0.0302823052810132
1	-0.191217486664646
1	-0.163596216291233
1	-0.664492755440004
2	0.692752371560378
1	0.625428563840983
1	-0.81553140366698
2	0.0977127232347963
2	0.390920717056754
1	-0.649509660173154
1	0.943118178449127
3	-0.249405966298958
3	0.037228469260739
3	-0.766697511616281
2	0.178281937799342
3	0.423054330552641
1	0.384546157011554
5	0.377086794247744
5	-0.182213354360489
2	-0.0894550625032136
4	0.247178432175581
1	-0.790345008016551
2	-0.329266960289589
5	1.17583472909743
3	0.0744371082243094
2	-1.1804020203654
5	0.146327312804946
3	-0.788847942864264
2	0.821927193049552
5	-0.868078368411699
5	0.598094499948324
4	-0.472006886758522
3	-0.0727866963815846
4	-0.888625421856846
4	0.138964128266457
2	-0.479607365628162
3	-0.724425825747842
2	-0.316115746488472
2	0.0872702628616021
1	0.358612339811677
2	0.329058425236241
2	-0.73524846548622
5	-2.03113503597076
5	0.73144484583285
3	1.04212790273457
1	-0.429591327906019
4	-0.739829319061953
5	-0.732775750240627
5	0.314444843948192
3	0.121491952326777
5	-0.394956244504153
4	-0.802429886543627
3	-1.45453164131324
4	0.24670443914414
3	-0.553785680593706
4	-0.966880066689615
5	0.32815348830779
3	0.690562777924284
5	-0.119565560710239
2	0.424847113022544
2	-0.0175203458145604
5	-0.849295224954271
1	-0.280427085603286
5	-0.204156542372144
3	0.0923214582735405
2	-0.334078926724663
1	0.610199879201267
2	-0.309727941070733
2	0.411996718612733
1	-0.65607054027596
1	0.642159097192755
1	1.4293572460313
1	-0.175159004766432
2	-1.473842160555
1	-0.931913027730671
4	0.825094304661732
2	0.171946928777858
2	0.157698551316783
2	0.122418020967631
5	0.0141168121120703
3	-0.124414742260754
2	-0.30969322357832
4	-0.920234638306094
3	0.477758587710218
5	1.86548775158931
3	-0.863089774242157
4	-0.520497733349388
4	-0.0754653093275668
2	0.102804379976452
4	0.0432552046209664
4	0.460424299993838
1	-0.431108591988782
4	0.423221005184016
5	0.737900274345194
1	-0.556963227431659
2	0.356503892747315
3	-0.210413115045195
3	-0.553686286901434
4	0.647471358497464
4	-0.344272980488525
5	-1.9118572970361
5	-0.835371014072939
3	0.974436029111284
4	-0.388655947101622
1	-0.291729694136198
5	0.130972133555366
2	0.0169082267382914
3	-0.266402797585059
3	0.305650411122727
5	-0.461932243467003
4	-0.0713274850710792
3	0.210844405030177
3	-0.941796151262477
2	-0.0495087276715305
5	0.582204971023212
2	-1.06030463239805
2	-0.0662758389637421
3	-1.05970634189994
2	0.430435063499686
1	-0.478576405057434
1	-0.162507175173458
5	0.781350783780654
5	0.694702975557739
3	-0.296705345431025
2	0.316516429989996
3	0.240528422390942
2	0.283801974323062
1	-0.0926492727071873
5	0.526664613461771
4	0.459562393279296
4	0.629545889531413
1	-0.446766852252024
1	-0.352191198416119
2	0.704632747405657
2	1.01321736072846
3	0.704199137138016
5	-0.0604634931808543
1	-0.204706288664078
5	0.312191255464674
5	0.299982900552889
3	0.39083270816796
3	-7.385850903463e-05
4	0.0917796944443782
4	-0.0861007808504317
2	1.13096423362994
2	-0.64077249050592
2	0.00745132009490046
5	-0.613445057313063
5	0.93953363205593
4	-0.715668396938325
2	0.102960302076141
2	-0.314996359456003
5	-0.0486518698584502
2	-0.483118268377761
4	0.184529469423856
5	0.861894381334159
3	0.566749117049802
1	0.68300629581329
1	-0.275365987596607
3	0.947344636893741
1	0.0984471280434969
1	0.377767149157967
5	0.433249855479566
3	0.458196377088581
1	-0.26333324137702
5	0.560048671052365
2	1.06188669365318
2	-1.00907600702605
4	-0.352397808289353
3	-0.0303734136525277
1	1.07645670122235
1	0.57514580632016
2	-0.559179972124997
4	0.690002325466064
3	-0.208481530004579
3	-0.267522021763807
5	0.413800979393755
1	0.256147637079871
5	0.0217755412019462
1	0.188428012500616
4	-0.225154383529354
4	0.156348614552508
1	-0.239901153154661
3	-0.600251505593905
4	0.261712183198916
3	-0.811294043937455
1	0.526280916890864
3	-0.543966236926335
1	-0.168809767235032
3	0.48019701647598
3	0.78757910148685
3	-0.270889191931631
1	0.257626497127829
1	0.629187587073491
2	-0.69969690158173
5	1.07746592762036
5	1.49666633743501
4	-0.544184214296925
1	-0.125966657037881
5	0.209790544601658
1	0.671012762103342
1	-1.27758198532169
2	-0.724834974892749
3	0.872728220363334
2	-0.643110943330631
1	-0.695559717430489
1	-1.10106152829981
1	0.47507916045222
5	1.11730421812769
1	0.0453887938915027
2	-0.0865794380662166
4	0.731722083802791
4	0.0416302636412311
1	-0.15262255124416
4	0.56591987431846
4	-0.358097591674753
5	0.389722196697704
1	-0.305940906756738
2	-0.102977611767207
4	-0.615540588431138
4	0.373828736935467
2	-0.556957842455816
3	0.0145088591411884
3	-0.526997586694627
2	-0.470566069424928
3	0.696318870687133
3	-0.312880551308792
4	-0.959728894175541
3	-0.324144945344641
4	0.799418400517807
3	-1.19609435250418
2	0.0217866668118019
4	0.766863042619927
4	-0.79697346282534
4	0.240839853396427
1	0.431744331855176
2	0.907135513643812
1	-1.02038756315651
3	-0.0338290123105703
5	0.83537351159716
3	-0.108385938803865
5	1.81755492412102
1	0.392432960630228
1	0.101159690338377
1	-0.196104708162505
1	0.85220120959818
5	1.03168784732173
2	0.0909834892083095
2	0.51030595161253
1	0.810174740262109
3	0.467062062572621
4	0.667926565189214
3	-0.0486184959711661
3	0.112478980521409
2	-0.0419594365318932
1	-0.860063717107539
4	0.170941814869589
1	-0.440916380753685
2	0.0608847420120491
2	-0.108355098815805
3	0.0575926209820821
1	-0.715403039173881
5	1.41979080148247
2	-0.410097132554432
1	0.802594046384883
5	-0.84307140165662
1	-0.821848970555751
2	0.00965942952783594
4	-0.657214086492919
2	0.409073754127625
2	-0.0900225492277058
2	-0.814201211031834
4	0.793743113871213
4	0.886754396805392
3	0.308345750562654
4	0.394755628957011
4	-0.147569005949888
1	-0.868306891134537
2	-0.310357368570809
1	-1.16569241852869
5	-0.479584718058359
1	0.118131273670519
1	0.954415305815337
5	1.19124646194486
2	-0.314566839019119
5	0.279811703952354
3	-0.482748229117499
1	0.243554149279883
4	-0.868810647773923
1	0.555298900284499
3	0.402895889600757
5	0.572941486106405
1	0.312062819370319
2	0.167180357686939
4	-0.46942488926864
3	0.169666708752711
2	-0.521531241865414
1	0.403611790267881
5	0.837280750284183
4	0.477490496329476
4	-0.0153912314563108
1	0.042170471633485
3	-0.510105225056384
1	-0.585673983671348
2	1.25021044000879
1	-0.331607604362334
4	0.173548629067889
4	-0.729088160473234
5	0.115579568171434
5	0.107201843511343
1	0.584681242325499
3	-0.335841509578871
3	-0.776658369595086
5	1.01377960666935
4	-1.72877083027192
2	-0.954621501635769
2	-0.429335860533521
5	-0.884324547342941
5	0.825204361861123
5	0.651882640636854
2	-0.487997551138199
2	-0.0368161880711989
3	-0.125632322629844
3	0.049011347096377
1	-0.0253230795088932
4	0.124217727959549
5	0.664929187095659
1	-0.315908790615634
1	0.198919444722682
2	0.219246407203114
2	-1.05191289881261
5	0.959461425833022
5	1.17136629346261
5	1.28805215391778
5	0.565820976620045
1	-0.30690424802225
4	-0.396454522617846
5	0.33758054923395
3	-0.927681709829841
4	0.182588432428963
3	-0.397518011802163
3	-0.847160601790748
1	-1.203172620002
3	0.146672693807972
3	0.192844696547343
5	0.467977032661852
3	-0.336011013684043
5	-0.187730064940538
1	-0.66367685889823
4	-1.23450293445401
4	0.409718729468942
1	-0.0880626473499837
5	0.991146472201248
3	-0.0213144171784744
3	-0.575673866318887
2	-1.48925754688719
4	0.321183166051369
5	-0.756146141296128
5	-0.0593987499210893
3	0.469786250184104
4	-0.153662795512194
3	0.817935976596989
1	-0.865419869895154
4	0.475284712534779
2	0.685658893806653
1	-0.755973879082194
5	0.901509646766497
4	0.272654128608444
5	-0.594845643316842
3	-0.383295430337448
3	0.330704430788339
4	0.16824014912446
1	-0.411587021783547
5	0.711170712279452
2	-0.469383913788825
2	0.136277236045797
3	-0.950850506813952
4	0.597944209948123
1	-0.5710697122789
4	0.146928450067578
3	1.20245757621228
4	0.133505023669697
3	0.131139639611828
3	-1.88318516507488
4	0.796715434933006
2	-0.257416685416475
4	-0.0291778890251346
5	1.51371521764434
2	1.13554237015756
3	0.52165824075238
1	0.511592895324142
1	-0.683196238994174
1	-0.135926543477848
2	-0.637448115293557
5	-0.13852074689291
2	0.336922192873998
2	-1.1667508607861
1	0.629153238100247
5	0.410197519330979
3	0.466604037450526
1	0.178262132766033
3	0.171939800560958
1	0.023044825501545
1	-1.04173070066301
3	0.0643445403802581
1	0.9264595873412
1	1.34079767327696
3	-0.298164382214181
3	0.579808330607156
2	-0.431409072004007
4	-1.08332783342605
4	-0.791347036029114
1	-0.940406657088608
5	1.29375827828624
3	-0.615820187462244
3	-0.0586475314330759
5	1.10428652319203
2	-0.0522332124604981
5	1.17033660544224
3	-0.698799833555001
5	0.454829100304424
3	-0.928762387481724
5	0.479788638004447
2	-0.35922547440262
4	-0.828358693159407
4	0.864085441809376
5	-0.210263872226778
5	1.12763435738694
3	-0.883195785374967
3	-0.371056932294653
3	0.670638268450692
4	-0.16973622528736
4	-0.0505061905183767
5	0.00258440394843673
3	0.865059782537201
3	-0.548623995146176
5	0.0591763430995553
3	-0.096818431800191
4	-0.990174880500561
4	-0.215079398993631
4	0.0196681460421532
4	0.203013448379967
5	-0.795685577192894
5	0.317976394483005
1	0.828346632885502
3	0.272284400583385
4	-0.0431757618384085
4	0.153518651250731
4	-0.769663637052422
4	-0.247561574285037
5	0.348887542175989
3	-0.13193294140664
4	0.0206823862314689
4	-0.322266325651036
2	-1.33626162797588
3	-0.417040290700071
5	-0.0609541730820615
5	-0.157798059234375
5	-0.711706447986569
3	-1.25895263241576
4	0.21803462229103
4	-0.343098938909743
5	1.21031630532279
5	-0.394721266047251
5	1.2745160633435
5	-0.188828336472237
1	0.151751191637895
4	1.04605449967415
3	0.800144997500765
3	0.543867343858103
3	-0.700498462730212
3	-0.419486474337763
3	-0.858160420091911
1	0.579419634745846
3	0.338603459864049
4	0.662292998034899
5	-0.050005651372377
5	1.40439056867125
4	-0.310268017683879
4	0.429428118388122
5	-0.496505585555597
4	-0.00700822128545831
[truncated: 1,097 more rows]
