# Supplementary material for: Cell-type-specific genomics reveals histone modification dynamics in mammalian meiosis
Source: Nat Commun. 2019 Aug 23;10:3821. doi: 10.1038/s41467-019-11820-7 (PMC6707301; doi:10.1038/s41467-019-11820-7)
Supplement: Supplementary file 4 — Source Data [file 41467_2019_11820_MOESM4_ESM.zip › Source Data/figureS5_cluster1_topPanels.tab]

cluster	p	cc	gene	variable	value	type	title
N=191	(ns)	0.418199304314646	1	LE	0.346843121951578	RNA-Seq	N=191; R = 0.42; (ns)
N=302	(ns)	0.749785264232517	2	LE	0.737034968695655	RNA-Seq	N=302; R = 0.75; (ns)
N=302	(ns)	0.749785264232517	3	LE	0.98268681909412	RNA-Seq	N=302; R = 0.75; (ns)
N=265	(ns)	-0.363154457155676	4	LE	-0.616079457498921	RNA-Seq	N=265; R = -0.36; (ns)
N=265	(ns)	-0.363154457155676	5	LE	-0.260282550996926	RNA-Seq	N=265; R = -0.36; (ns)
N=265	(ns)	-0.363154457155676	6	LE	-0.953745861866793	RNA-Seq	N=265; R = -0.36; (ns)
N=302	(ns)	0.749785264232517	7	LE	1.32606250731513	RNA-Seq	N=302; R = 0.75; (ns)
N=302	(ns)	0.749785264232517	8	LE	1.38424525430021	RNA-Seq	N=302; R = 0.75; (ns)
N=265	(ns)	-0.363154457155676	9	LE	-1.18831265998926	RNA-Seq	N=265; R = -0.36; (ns)
N=265	(ns)	-0.363154457155676	10	LE	-0.938593858315733	RNA-Seq	N=265; R = -0.36; (ns)
N=191	(ns)	0.418199304314646	11	LE	0.760777420268715	RNA-Seq	N=191; R = 0.42; (ns)
N=191	(ns)	0.418199304314646	12	LE	0.81672522016448	RNA-Seq	N=191; R = 0.42; (ns)
N=191	(ns)	0.418199304314646	13	LE	0.358709117968758	RNA-Seq	N=191; R = 0.42; (ns)
N=302	(ns)	0.749785264232517	14	LE	1.4608005180947	RNA-Seq	N=302; R = 0.75; (ns)
N=91	(ns)	-0.424564476619271	15	LE	-1.30409462847608	RNA-Seq	N=91; R = -0.42; (ns)
N=265	(ns)	-0.363154457155676	16	LE	-0.722691708337733	RNA-Seq	N=265; R = -0.36; (ns)
N=302	(ns)	0.749785264232517	17	LE	1.32689771887568	RNA-Seq	N=302; R = 0.75; (ns)
N=302	(ns)	0.749785264232517	18	LE	0.985347476352572	RNA-Seq	N=302; R = 0.75; (ns)
N=191	(ns)	0.418199304314646	19	LE	-1.14795211484786	RNA-Seq	N=191; R = 0.42; (ns)
N=265	(ns)	-0.363154457155676	20	LE	-0.998542503295388	RNA-Seq	N=265; R = -0.36; (ns)
N=191	(ns)	0.418199304314646	21	LE	0.11066129007273	RNA-Seq	N=191; R = 0.42; (ns)
N=191	(ns)	0.418199304314646	22	LE	0.885019461454422	RNA-Seq	N=191; R = 0.42; (ns)
N=302	(ns)	0.749785264232517	23	LE	1.19577404029991	RNA-Seq	N=302; R = 0.75; (ns)
N=191	(ns)	0.418199304314646	24	LE	-0.272987559016132	RNA-Seq	N=191; R = 0.42; (ns)
N=265	(ns)	-0.363154457155676	25	LE	-0.769234916617772	RNA-Seq	N=265; R = -0.36; (ns)
N=265	(ns)	-0.363154457155676	26	LE	0.0554639824358167	RNA-Seq	N=265; R = -0.36; (ns)
N=91	(ns)	-0.424564476619271	27	LE	-0.379523775117543	RNA-Seq	N=91; R = -0.42; (ns)
N=265	(ns)	-0.363154457155676	28	LE	-0.679553297503143	RNA-Seq	N=265; R = -0.36; (ns)
N=302	(ns)	0.749785264232517	29	LE	1.30674885247211	RNA-Seq	N=302; R = 0.75; (ns)
N=191	(ns)	0.418199304314646	30	LE	0.62672448295225	RNA-Seq	N=191; R = 0.42; (ns)
N=265	(ns)	-0.363154457155676	31	LE	-0.624090096501192	RNA-Seq	N=265; R = -0.36; (ns)
N=91	(ns)	-0.424564476619271	32	LE	-0.974079249466391	RNA-Seq	N=91; R = -0.42; (ns)
N=191	(ns)	0.418199304314646	33	LE	-0.291146164312712	RNA-Seq	N=191; R = 0.42; (ns)
N=191	(ns)	0.418199304314646	34	LE	0.767788026148096	RNA-Seq	N=191; R = 0.42; (ns)
N=265	(ns)	-0.363154457155676	35	LE	-0.774447099944813	RNA-Seq	N=265; R = -0.36; (ns)
N=191	(ns)	0.418199304314646	36	LE	0.872371829506333	RNA-Seq	N=191; R = 0.42; (ns)
N=191	(ns)	0.418199304314646	37	LE	0.030027101095279	RNA-Seq	N=191; R = 0.42; (ns)
N=191	(ns)	0.418199304314646	38	LE	0.80129285426758	RNA-Seq	N=191; R = 0.42; (ns)
N=265	(ns)	-0.363154457155676	39	LE	0.0667827249887718	RNA-Seq	N=265; R = -0.36; (ns)
N=191	(ns)	0.418199304314646	40	LE	0.9439360596302	RNA-Seq	N=191; R = 0.42; (ns)
N=265	(ns)	-0.363154457155676	41	LE	-0.838886842961284	RNA-Seq	N=265; R = -0.36; (ns)
N=302	(ns)	0.749785264232517	42	LE	1.2356541211636	RNA-Seq	N=302; R = 0.75; (ns)
N=191	(ns)	0.418199304314646	43	LE	-0.610949108847068	RNA-Seq	N=191; R = 0.42; (ns)
N=302	(ns)	0.749785264232517	44	LE	1.36973968516806	RNA-Seq	N=302; R = 0.75; (ns)
N=191	(ns)	0.418199304314646	45	LE	0.790850690670965	RNA-Seq	N=191; R = 0.42; (ns)
N=191	(ns)	0.418199304314646	46	LE	0.358762452742611	RNA-Seq	N=191; R = 0.42; (ns)
N=91	(ns)	-0.424564476619271	47	LE	-0.772750975691503	RNA-Seq	N=91; R = -0.42; (ns)
N=302	(ns)	0.749785264232517	48	LE	1.46868938993717	RNA-Seq	N=302; R = 0.75; (ns)
N=265	(ns)	-0.363154457155676	49	LE	-0.437008249536115	RNA-Seq	N=265; R = -0.36; (ns)
N=191	(ns)	0.418199304314646	50	LE	0.692960726498614	RNA-Seq	N=191; R = 0.42; (ns)
N=91	(ns)	-0.424564476619271	51	LE	-1.37188945928741	RNA-Seq	N=91; R = -0.42; (ns)
N=265	(ns)	-0.363154457155676	52	LE	-0.642651481973682	RNA-Seq	N=265; R = -0.36; (ns)
N=302	(ns)	0.749785264232517	53	LE	1.17753801878864	RNA-Seq	N=302; R = 0.75; (ns)
N=265	(ns)	-0.363154457155676	54	LE	0.415428812489152	RNA-Seq	N=265; R = -0.36; (ns)
N=191	(ns)	0.418199304314646	55	LE	0.93372834701512	RNA-Seq	N=191; R = 0.42; (ns)
N=302	(ns)	0.749785264232517	56	LE	1.18345715691887	RNA-Seq	N=302; R = 0.75; (ns)
N=191	(ns)	0.418199304314646	57	LE	-0.0836282626193149	RNA-Seq	N=191; R = 0.42; (ns)
N=191	(ns)	0.418199304314646	58	LE	-0.235252473354734	RNA-Seq	N=191; R = 0.42; (ns)
N=265	(ns)	-0.363154457155676	59	LE	-0.197417310629573	RNA-Seq	N=265; R = -0.36; (ns)
N=265	(ns)	-0.363154457155676	60	LE	-0.502583297537768	RNA-Seq	N=265; R = -0.36; (ns)
N=265	(ns)	-0.363154457155676	61	LE	-0.379696900268796	RNA-Seq	N=265; R = -0.36; (ns)
N=265	(ns)	-0.363154457155676	62	LE	-0.953080388280964	RNA-Seq	N=265; R = -0.36; (ns)
N=265	(ns)	-0.363154457155676	63	LE	-0.971169644714713	RNA-Seq	N=265; R = -0.36; (ns)
N=265	(ns)	-0.363154457155676	64	LE	-0.659161292138111	RNA-Seq	N=265; R = -0.36; (ns)
N=302	(ns)	0.749785264232517	65	LE	1.48225938571076	RNA-Seq	N=302; R = 0.75; (ns)
N=91	(ns)	-0.424564476619271	66	LE	-1.1206348834949	RNA-Seq	N=91; R = -0.42; (ns)
N=265	(ns)	-0.363154457155676	67	LE	-0.0866924471912483	RNA-Seq	N=265; R = -0.36; (ns)
N=302	(ns)	0.749785264232517	68	LE	1.4757305745061	RNA-Seq	N=302; R = 0.75; (ns)
N=302	(ns)	0.749785264232517	69	LE	1.24787739044104	RNA-Seq	N=302; R = 0.75; (ns)
N=191	(ns)	0.418199304314646	70	LE	-0.36652187675751	RNA-Seq	N=191; R = 0.42; (ns)
N=302	(ns)	0.749785264232517	71	LE	1.49740909713255	RNA-Seq	N=302; R = 0.75; (ns)
N=265	(ns)	-0.363154457155676	72	LE	-0.342427437379336	RNA-Seq	N=265; R = -0.36; (ns)
N=265	(ns)	-0.363154457155676	73	LE	0.794045672182372	RNA-Seq	N=265; R = -0.36; (ns)
N=191	(ns)	0.418199304314646	74	LE	0.635368675545376	RNA-Seq	N=191; R = 0.42; (ns)
N=265	(ns)	-0.363154457155676	75	LE	-0.353437170297504	RNA-Seq	N=265; R = -0.36; (ns)
N=302	(ns)	0.749785264232517	76	LE	0.976015279642374	RNA-Seq	N=302; R = 0.75; (ns)
N=265	(ns)	-0.363154457155676	77	LE	-0.531758255869788	RNA-Seq	N=265; R = -0.36; (ns)
N=265	(ns)	-0.363154457155676	78	LE	-0.797475605232573	RNA-Seq	N=265; R = -0.36; (ns)
N=265	(ns)	-0.363154457155676	79	LE	-0.661250730127264	RNA-Seq	N=265; R = -0.36; (ns)
N=302	(ns)	0.749785264232517	80	LE	1.32934152079547	RNA-Seq	N=302; R = 0.75; (ns)
N=265	(ns)	-0.363154457155676	81	LE	0.426377976571522	RNA-Seq	N=265; R = -0.36; (ns)
N=191	(ns)	0.418199304314646	82	LE	0.325983372057595	RNA-Seq	N=191; R = 0.42; (ns)
N=302	(ns)	0.749785264232517	83	LE	1.25168103277141	RNA-Seq	N=302; R = 0.75; (ns)
N=91	(ns)	-0.424564476619271	84	LE	-1.4105422683785	RNA-Seq	N=91; R = -0.42; (ns)
N=302	(ns)	0.749785264232517	85	LE	1.44036044472102	RNA-Seq	N=302; R = 0.75; (ns)
N=265	(ns)	-0.363154457155676	86	LE	-0.796675653243538	RNA-Seq	N=265; R = -0.36; (ns)
N=265	(ns)	-0.363154457155676	87	LE	-0.992990509487445	RNA-Seq	N=265; R = -0.36; (ns)
N=302	(ns)	0.749785264232517	88	LE	1.47896957290055	RNA-Seq	N=302; R = 0.75; (ns)
N=265	(ns)	-0.363154457155676	89	LE	-1.21873881850698	RNA-Seq	N=265; R = -0.36; (ns)
N=91	(ns)	-0.424564476619271	90	LE	0.358895263870042	RNA-Seq	N=91; R = -0.42; (ns)
N=191	(ns)	0.418199304314646	91	LE	-0.26487978665732	RNA-Seq	N=191; R = 0.42; (ns)
N=265	(ns)	-0.363154457155676	92	LE	-0.388625356127359	RNA-Seq	N=265; R = -0.36; (ns)
N=302	(ns)	0.749785264232517	93	LE	1.05399791063931	RNA-Seq	N=302; R = 0.75; (ns)
N=265	(ns)	-0.363154457155676	94	LE	-0.511040249481145	RNA-Seq	N=265; R = -0.36; (ns)
N=302	(ns)	0.749785264232517	95	LE	1.23690043438613	RNA-Seq	N=302; R = 0.75; (ns)
N=91	(ns)	-0.424564476619271	96	LE	-1.16755803465048	RNA-Seq	N=91; R = -0.42; (ns)
N=191	(ns)	0.418199304314646	97	LE	0.661139414292696	RNA-Seq	N=191; R = 0.42; (ns)
N=302	(ns)	0.749785264232517	98	LE	1.1880715777865	RNA-Seq	N=302; R = 0.75; (ns)
N=265	(ns)	-0.363154457155676	99	LE	-0.481970316332626	RNA-Seq	N=265; R = -0.36; (ns)
N=302	(ns)	0.749785264232517	100	LE	1.45288578295825	RNA-Seq	N=302; R = 0.75; (ns)
N=302	(ns)	0.749785264232517	101	LE	1.10003883589364	RNA-Seq	N=302; R = 0.75; (ns)
N=302	(ns)	0.749785264232517	102	LE	1.36540974342259	RNA-Seq	N=302; R = 0.75; (ns)
N=265	(ns)	-0.363154457155676	103	LE	0.868049365127799	RNA-Seq	N=265; R = -0.36; (ns)
N=302	(ns)	0.749785264232517	104	LE	1.2679896099758	RNA-Seq	N=302; R = 0.75; (ns)
N=302	(ns)	0.749785264232517	105	LE	1.03462700002099	RNA-Seq	N=302; R = 0.75; (ns)
N=91	(ns)	-0.424564476619271	106	LE	-0.577146361803316	RNA-Seq	N=91; R = -0.42; (ns)
N=191	(ns)	0.418199304314646	107	LE	0.773060073823696	RNA-Seq	N=191; R = 0.42; (ns)
N=302	(ns)	0.749785264232517	108	LE	1.2132740099841	RNA-Seq	N=302; R = 0.75; (ns)
N=302	(ns)	0.749785264232517	109	LE	1.45956212122111	RNA-Seq	N=302; R = 0.75; (ns)
N=191	(ns)	0.418199304314646	110	LE	0.578461430026013	RNA-Seq	N=191; R = 0.42; (ns)
N=191	(ns)	0.418199304314646	111	LE	-0.357207734169304	RNA-Seq	N=191; R = 0.42; (ns)
N=302	(ns)	0.749785264232517	112	LE	1.48157103521244	RNA-Seq	N=302; R = 0.75; (ns)
N=265	(ns)	-0.363154457155676	113	LE	-0.895827163810957	RNA-Seq	N=265; R = -0.36; (ns)
N=91	(ns)	-0.424564476619271	114	LE	0.100517061941224	RNA-Seq	N=91; R = -0.42; (ns)
N=302	(ns)	0.749785264232517	115	LE	1.46284024205558	RNA-Seq	N=302; R = 0.75; (ns)
N=302	(ns)	0.749785264232517	116	LE	1.47529119836433	RNA-Seq	N=302; R = 0.75; (ns)
N=91	(ns)	-0.424564476619271	117	LE	-1.12243485223278	RNA-Seq	N=91; R = -0.42; (ns)
N=302	(ns)	0.749785264232517	118	LE	1.21968854742154	RNA-Seq	N=302; R = 0.75; (ns)
N=302	(ns)	0.749785264232517	119	LE	1.47479431960369	RNA-Seq	N=302; R = 0.75; (ns)
N=302	(ns)	0.749785264232517	120	LE	1.4654716735923	RNA-Seq	N=302; R = 0.75; (ns)
N=302	(ns)	0.749785264232517	121	LE	1.40884354655652	RNA-Seq	N=302; R = 0.75; (ns)
N=302	(ns)	0.749785264232517	122	LE	1.06406097465187	RNA-Seq	N=302; R = 0.75; (ns)
N=265	(ns)	-0.363154457155676	123	LE	-0.527255245586718	RNA-Seq	N=265; R = -0.36; (ns)
N=265	(ns)	-0.363154457155676	124	LE	-0.754306614797522	RNA-Seq	N=265; R = -0.36; (ns)
N=91	(ns)	-0.424564476619271	125	LE	-1.49764020364583	RNA-Seq	N=91; R = -0.42; (ns)
N=191	(ns)	0.418199304314646	126	LE	-0.529611281355903	RNA-Seq	N=191; R = 0.42; (ns)
N=265	(ns)	-0.363154457155676	127	LE	-1.37428666169334	RNA-Seq	N=265; R = -0.36; (ns)
N=302	(ns)	0.749785264232517	128	LE	1.16088153263938	RNA-Seq	N=302; R = 0.75; (ns)
N=265	(ns)	-0.363154457155676	129	LE	-0.345391659012256	RNA-Seq	N=265; R = -0.36; (ns)
N=302	(ns)	0.749785264232517	130	LE	1.46965387559502	RNA-Seq	N=302; R = 0.75; (ns)
N=302	(ns)	0.749785264232517	131	LE	1.29481083650269	RNA-Seq	N=302; R = 0.75; (ns)
N=265	(ns)	-0.363154457155676	132	LE	-0.0139318725561156	RNA-Seq	N=265; R = -0.36; (ns)
N=302	(ns)	0.749785264232517	133	LE	1.32183976004571	RNA-Seq	N=302; R = 0.75; (ns)
N=91	(ns)	-0.424564476619271	134	LE	-0.532496430960102	RNA-Seq	N=91; R = -0.42; (ns)
N=302	(ns)	0.749785264232517	135	LE	1.47827779868423	RNA-Seq	N=302; R = 0.75; (ns)
N=191	(ns)	0.418199304314646	136	LE	-0.834654192815149	RNA-Seq	N=191; R = 0.42; (ns)
N=302	(ns)	0.749785264232517	137	LE	1.21162730832744	RNA-Seq	N=302; R = 0.75; (ns)
N=302	(ns)	0.749785264232517	138	LE	1.14868643902477	RNA-Seq	N=302; R = 0.75; (ns)
N=265	(ns)	-0.363154457155676	139	LE	-0.486637686091989	RNA-Seq	N=265; R = -0.36; (ns)
N=191	(ns)	0.418199304314646	140	LE	0.868749436825081	RNA-Seq	N=191; R = 0.42; (ns)
N=302	(ns)	0.749785264232517	141	LE	1.44495040088223	RNA-Seq	N=302; R = 0.75; (ns)
N=191	(ns)	0.418199304314646	142	LE	0.96744622908823	RNA-Seq	N=191; R = 0.42; (ns)
N=265	(ns)	-0.363154457155676	143	LE	-0.586081788875555	RNA-Seq	N=265; R = -0.36; (ns)
N=191	(ns)	0.418199304314646	144	LE	0.197425210690021	RNA-Seq	N=191; R = 0.42; (ns)
N=302	(ns)	0.749785264232517	145	LE	1.26709897279774	RNA-Seq	N=302; R = 0.75; (ns)
N=265	(ns)	-0.363154457155676	146	LE	0.114809720584462	RNA-Seq	N=265; R = -0.36; (ns)
N=265	(ns)	-0.363154457155676	147	LE	-0.497192067546467	RNA-Seq	N=265; R = -0.36; (ns)
N=191	(ns)	0.418199304314646	148	LE	0.330429251314437	RNA-Seq	N=191; R = 0.42; (ns)
N=191	(ns)	0.418199304314646	149	LE	-0.120081840690085	RNA-Seq	N=191; R = 0.42; (ns)
N=302	(ns)	0.749785264232517	150	LE	1.36569696383194	RNA-Seq	N=302; R = 0.75; (ns)
N=191	(ns)	0.418199304314646	151	LE	0.736966541912856	RNA-Seq	N=191; R = 0.42; (ns)
N=191	(ns)	0.418199304314646	152	LE	0.883229625637803	RNA-Seq	N=191; R = 0.42; (ns)
N=302	(ns)	0.749785264232517	153	LE	1.49854218888172	RNA-Seq	N=302; R = 0.75; (ns)
N=302	(ns)	0.749785264232517	154	LE	1.49997430943701	RNA-Seq	N=302; R = 0.75; (ns)
N=265	(ns)	-0.363154457155676	155	LE	-0.510126402403894	RNA-Seq	N=265; R = -0.36; (ns)
N=302	(ns)	0.749785264232517	156	LE	1.16652078708936	RNA-Seq	N=302; R = 0.75; (ns)
N=265	(ns)	-0.363154457155676	157	LE	0.901824134563271	RNA-Seq	N=265; R = -0.36; (ns)
N=191	(ns)	0.418199304314646	158	LE	0.512952789008718	RNA-Seq	N=191; R = 0.42; (ns)
N=191	(ns)	0.418199304314646	159	LE	0.829320217508517	RNA-Seq	N=191; R = 0.42; (ns)
N=191	(ns)	0.418199304314646	160	LE	-0.0819701749115098	RNA-Seq	N=191; R = 0.42; (ns)
N=302	(ns)	0.749785264232517	161	LE	1.41945771169262	RNA-Seq	N=302; R = 0.75; (ns)
N=91	(ns)	-0.424564476619271	162	LE	-0.974104847356093	RNA-Seq	N=91; R = -0.42; (ns)
N=191	(ns)	0.418199304314646	163	LE	0.243939015850586	RNA-Seq	N=191; R = 0.42; (ns)
N=302	(ns)	0.749785264232517	164	LE	0.674941377393114	RNA-Seq	N=302; R = 0.75; (ns)
N=91	(ns)	-0.424564476619271	165	LE	0.084160631431326	RNA-Seq	N=91; R = -0.42; (ns)
N=302	(ns)	0.749785264232517	166	LE	1.1897087608796	RNA-Seq	N=302; R = 0.75; (ns)
N=191	(ns)	0.418199304314646	167	LE	0.420604275488191	RNA-Seq	N=191; R = 0.42; (ns)
N=191	(ns)	0.418199304314646	168	LE	0.749099017506961	RNA-Seq	N=191; R = 0.42; (ns)
N=265	(ns)	-0.363154457155676	169	LE	0.141060042789137	RNA-Seq	N=265; R = -0.36; (ns)
N=265	(ns)	-0.363154457155676	170	LE	0.828662567311628	RNA-Seq	N=265; R = -0.36; (ns)
N=265	(ns)	-0.363154457155676	171	LE	0.81799695641408	RNA-Seq	N=265; R = -0.36; (ns)
N=265	(ns)	-0.363154457155676	172	LE	-0.692327100524459	RNA-Seq	N=265; R = -0.36; (ns)
N=91	(ns)	-0.424564476619271	173	LE	-0.394534700834874	RNA-Seq	N=91; R = -0.42; (ns)
N=265	(ns)	-0.363154457155676	174	LE	0.313158828864383	RNA-Seq	N=265; R = -0.36; (ns)
N=265	(ns)	-0.363154457155676	175	LE	-0.535215610615819	RNA-Seq	N=265; R = -0.36; (ns)
N=265	(ns)	-0.363154457155676	176	LE	-0.26074220674071	RNA-Seq	N=265; R = -0.36; (ns)
N=265	(ns)	-0.363154457155676	177	LE	-0.369842665279236	RNA-Seq	N=265; R = -0.36; (ns)
N=265	(ns)	-0.363154457155676	178	LE	0.550831573163285	RNA-Seq	N=265; R = -0.36; (ns)
N=191	(ns)	0.418199304314646	179	LE	0.762871971738516	RNA-Seq	N=191; R = 0.42; (ns)
N=265	(ns)	-0.363154457155676	180	LE	-0.863855894852107	RNA-Seq	N=265; R = -0.36; (ns)
N=302	(ns)	0.749785264232517	181	LE	1.46046825242958	RNA-Seq	N=302; R = 0.75; (ns)
N=91	(ns)	-0.424564476619271	182	LE	-1.26305082392532	RNA-Seq	N=91; R = -0.42; (ns)
N=265	(ns)	-0.363154457155676	183	LE	-0.462779340692861	RNA-Seq	N=265; R = -0.36; (ns)
N=191	(ns)	0.418199304314646	184	LE	-0.000490338542044488	RNA-Seq	N=191; R = 0.42; (ns)
N=302	(ns)	0.749785264232517	185	LE	1.24732156109434	RNA-Seq	N=302; R = 0.75; (ns)
N=302	(ns)	0.749785264232517	186	LE	0.837823501890116	RNA-Seq	N=302; R = 0.75; (ns)
N=265	(ns)	-0.363154457155676	187	LE	-0.212587285674785	RNA-Seq	N=265; R = -0.36; (ns)
N=191	(ns)	0.418199304314646	188	LE	0.703687880411258	RNA-Seq	N=191; R = 0.42; (ns)
N=302	(ns)	0.749785264232517	189	LE	1.43550865815205	RNA-Seq	N=302; R = 0.75; (ns)
N=191	(ns)	0.418199304314646	190	LE	-0.46664388751927	RNA-Seq	N=191; R = 0.42; (ns)
N=302	(ns)	0.749785264232517	191	LE	1.39945040666891	RNA-Seq	N=302; R = 0.75; (ns)
N=265	(ns)	-0.363154457155676	192	LE	-0.651405170406172	RNA-Seq	N=265; R = -0.36; (ns)
N=191	(ns)	0.418199304314646	193	LE	0.259133562733655	RNA-Seq	N=191; R = 0.42; (ns)
N=265	(ns)	-0.363154457155676	194	LE	0.502697977531362	RNA-Seq	N=265; R = -0.36; (ns)
N=302	(ns)	0.749785264232517	195	LE	1.21685335513118	RNA-Seq	N=302; R = 0.75; (ns)
N=265	(ns)	-0.363154457155676	196	LE	-0.565550368328584	RNA-Seq	N=265; R = -0.36; (ns)
N=302	(ns)	0.749785264232517	197	LE	1.4999999999954	RNA-Seq	N=302; R = 0.75; (ns)
N=191	(ns)	0.418199304314646	198	LE	0.687209346735177	RNA-Seq	N=191; R = 0.42; (ns)
N=265	(ns)	-0.363154457155676	199	LE	-0.97573612331481	RNA-Seq	N=265; R = -0.36; (ns)
N=265	(ns)	-0.363154457155676	200	LE	-0.888333207503446	RNA-Seq	N=265; R = -0.36; (ns)
N=302	(ns)	0.749785264232517	201	LE	0.998292787864455	RNA-Seq	N=302; R = 0.75; (ns)
N=302	(ns)	0.749785264232517	202	LE	1.47652665997504	RNA-Seq	N=302; R = 0.75; (ns)
N=302	(ns)	0.749785264232517	203	LE	1.12176813566064	RNA-Seq	N=302; R = 0.75; (ns)
N=265	(ns)	-0.363154457155676	204	LE	-0.67314410292965	RNA-Seq	N=265; R = -0.36; (ns)
N=191	(ns)	0.418199304314646	205	LE	-0.555682968243345	RNA-Seq	N=191; R = 0.42; (ns)
N=302	(ns)	0.749785264232517	206	LE	1.23340656681039	RNA-Seq	N=302; R = 0.75; (ns)
N=265	(ns)	-0.363154457155676	207	LE	0.450024913465397	RNA-Seq	N=265; R = -0.36; (ns)
N=302	(ns)	0.749785264232517	208	LE	1.33480901776458	RNA-Seq	N=302; R = 0.75; (ns)
N=302	(ns)	0.749785264232517	209	LE	1.40887180698484	RNA-Seq	N=302; R = 0.75; (ns)
N=302	(ns)	0.749785264232517	210	LE	1.47194240027976	RNA-Seq	N=302; R = 0.75; (ns)
N=265	(ns)	-0.363154457155676	211	LE	-0.833710602759834	RNA-Seq	N=265; R = -0.36; (ns)
N=91	(ns)	-0.424564476619271	212	LE	-1.18734332527794	RNA-Seq	N=91; R = -0.42; (ns)
N=302	(ns)	0.749785264232517	213	LE	1.43610429547152	RNA-Seq	N=302; R = 0.75; (ns)
N=265	(ns)	-0.363154457155676	214	LE	-0.657928400877573	RNA-Seq	N=265; R = -0.36; (ns)
N=91	(ns)	-0.424564476619271	215	LE	-1.39324235900365	RNA-Seq	N=91; R = -0.42; (ns)
N=302	(ns)	0.749785264232517	216	LE	1.36141934000748	RNA-Seq	N=302; R = 0.75; (ns)
N=91	(ns)	-0.424564476619271	217	LE	-1.29624564047938	RNA-Seq	N=91; R = -0.42; (ns)
N=265	(ns)	-0.363154457155676	218	LE	-1.06760630067268	RNA-Seq	N=265; R = -0.36; (ns)
N=265	(ns)	-0.363154457155676	219	LE	-0.549278538843279	RNA-Seq	N=265; R = -0.36; (ns)
N=191	(ns)	0.418199304314646	220	LE	0.530174632140134	RNA-Seq	N=191; R = 0.42; (ns)
N=265	(ns)	-0.363154457155676	221	LE	-1.0146875362707	RNA-Seq	N=265; R = -0.36; (ns)
N=191	(ns)	0.418199304314646	222	LE	0.648440990854255	RNA-Seq	N=191; R = 0.42; (ns)
N=302	(ns)	0.749785264232517	223	LE	1.29860491943929	RNA-Seq	N=302; R = 0.75; (ns)
N=191	(ns)	0.418199304314646	224	LE	0.081949754093353	RNA-Seq	N=191; R = 0.42; (ns)
N=91	(ns)	-0.424564476619271	225	LE	0.660003320863049	RNA-Seq	N=91; R = -0.42; (ns)
N=91	(ns)	-0.424564476619271	226	LE	-0.368051685722869	RNA-Seq	N=91; R = -0.42; (ns)
N=302	(ns)	0.749785264232517	227	LE	1.43197193657268	RNA-Seq	N=302; R = 0.75; (ns)
N=302	(ns)	0.749785264232517	228	LE	1.49601315826527	RNA-Seq	N=302; R = 0.75; (ns)
N=302	(ns)	0.749785264232517	229	LE	1.19258051823065	RNA-Seq	N=302; R = 0.75; (ns)
N=302	(ns)	0.749785264232517	230	LE	1.48643750550836	RNA-Seq	N=302; R = 0.75; (ns)
N=265	(ns)	-0.363154457155676	231	LE	-0.405951926154645	RNA-Seq	N=265; R = -0.36; (ns)
N=302	(ns)	0.749785264232517	232	LE	1.34766881141477	RNA-Seq	N=302; R = 0.75; (ns)
N=302	(ns)	0.749785264232517	233	LE	0.851107889477262	RNA-Seq	N=302; R = 0.75; (ns)
N=265	(ns)	-0.363154457155676	234	LE	-0.464193354798505	RNA-Seq	N=265; R = -0.36; (ns)
N=265	(ns)	-0.363154457155676	235	LE	-0.996415853592745	RNA-Seq	N=265; R = -0.36; (ns)
N=265	(ns)	-0.363154457155676	236	LE	-0.881512501758821	RNA-Seq	N=265; R = -0.36; (ns)
N=91	(ns)	-0.424564476619271	237	LE	-1.37144981185822	RNA-Seq	N=91; R = -0.42; (ns)
N=191	(ns)	0.418199304314646	238	LE	0.11831974033185	RNA-Seq	N=191; R = 0.42; (ns)
N=191	(ns)	0.418199304314646	239	LE	0.803862592087656	RNA-Seq	N=191; R = 0.42; (ns)
N=302	(ns)	0.749785264232517	240	LE	1.26480487427055	RNA-Seq	N=302; R = 0.75; (ns)
N=302	(ns)	0.749785264232517	241	LE	1.49129866710602	RNA-Seq	N=302; R = 0.75; (ns)
N=302	(ns)	0.749785264232517	242	LE	1.49505489197338	RNA-Seq	N=302; R = 0.75; (ns)
N=265	(ns)	-0.363154457155676	243	LE	-0.155133497969487	RNA-Seq	N=265; R = -0.36; (ns)
N=91	(ns)	-0.424564476619271	244	LE	0.646881268548204	RNA-Seq	N=91; R = -0.42; (ns)
N=302	(ns)	0.749785264232517	245	LE	1.28283177115562	RNA-Seq	N=302; R = 0.75; (ns)
N=302	(ns)	0.749785264232517	246	LE	1.3063520189265	RNA-Seq	N=302; R = 0.75; (ns)
N=265	(ns)	-0.363154457155676	247	LE	-0.4682469597043	RNA-Seq	N=265; R = -0.36; (ns)
N=265	(ns)	-0.363154457155676	248	LE	-0.990093902752381	RNA-Seq	N=265; R = -0.36; (ns)
N=191	(ns)	0.418199304314646	249	LE	-0.763612241822101	RNA-Seq	N=191; R = 0.42; (ns)
N=265	(ns)	-0.363154457155676	250	LE	-0.758264275940006	RNA-Seq	N=265; R = -0.36; (ns)
N=302	(ns)	0.749785264232517	251	LE	1.41829704921114	RNA-Seq	N=302; R = 0.75; (ns)
N=191	(ns)	0.418199304314646	252	LE	0.332554818449337	RNA-Seq	N=191; R = 0.42; (ns)
N=302	(ns)	0.749785264232517	253	LE	1.10070492400319	RNA-Seq	N=302; R = 0.75; (ns)
N=302	(ns)	0.749785264232517	254	LE	1.34327215348927	RNA-Seq	N=302; R = 0.75; (ns)
N=302	(ns)	0.749785264232517	255	LE	1.39352417287772	RNA-Seq	N=302; R = 0.75; (ns)
N=302	(ns)	0.749785264232517	256	LE	1.27887579247962	RNA-Seq	N=302; R = 0.75; (ns)
N=265	(ns)	-0.363154457155676	257	LE	-0.654669049823126	RNA-Seq	N=265; R = -0.36; (ns)
N=265	(ns)	-0.363154457155676	258	LE	-0.0130963679257859	RNA-Seq	N=265; R = -0.36; (ns)
N=91	(ns)	-0.424564476619271	259	LE	-1.34274843812697	RNA-Seq	N=91; R = -0.42; (ns)
N=265	(ns)	-0.363154457155676	260	LE	-0.111539337049278	RNA-Seq	N=265; R = -0.36; (ns)
N=191	(ns)	0.418199304314646	261	LE	0.0111580712651783	RNA-Seq	N=191; R = 0.42; (ns)
N=302	(ns)	0.749785264232517	262	LE	1.44567453999815	RNA-Seq	N=302; R = 0.75; (ns)
N=302	(ns)	0.749785264232517	263	LE	1.05734647484149	RNA-Seq	N=302; R = 0.75; (ns)
N=191	(ns)	0.418199304314646	264	LE	0.762611958808749	RNA-Seq	N=191; R = 0.42; (ns)
N=191	(ns)	0.418199304314646	265	LE	-0.538104673651736	RNA-Seq	N=191; R = 0.42; (ns)
N=191	(ns)	0.418199304314646	266	LE	0.906433782223251	RNA-Seq	N=191; R = 0.42; (ns)
N=91	(ns)	-0.424564476619271	267	LE	-0.712167693364209	RNA-Seq	N=91; R = -0.42; (ns)
N=302	(ns)	0.749785264232517	268	LE	1.04148641153503	RNA-Seq	N=302; R = 0.75; (ns)
N=302	(ns)	0.749785264232517	269	LE	1.12078121364214	RNA-Seq	N=302; R = 0.75; (ns)
N=191	(ns)	0.418199304314646	270	LE	-0.844961997176129	RNA-Seq	N=191; R = 0.42; (ns)
N=265	(ns)	-0.363154457155676	271	LE	-0.537760447687606	RNA-Seq	N=265; R = -0.36; (ns)
N=302	(ns)	0.749785264232517	272	LE	1.35199832115401	RNA-Seq	N=302; R = 0.75; (ns)
N=302	(ns)	0.749785264232517	273	LE	1.28874122810543	RNA-Seq	N=302; R = 0.75; (ns)
N=302	(ns)	0.749785264232517	274	LE	1.00357883102593	RNA-Seq	N=302; R = 0.75; (ns)
N=265	(ns)	-0.363154457155676	275	LE	-0.600608831104866	RNA-Seq	N=265; R = -0.36; (ns)
N=265	(ns)	-0.363154457155676	276	LE	-0.529014187630597	RNA-Seq	N=265; R = -0.36; (ns)
N=191	(ns)	0.418199304314646	277	LE	0.447844056180258	RNA-Seq	N=191; R = 0.42; (ns)
N=302	(ns)	0.749785264232517	278	LE	1.46042334945503	RNA-Seq	N=302; R = 0.75; (ns)
N=302	(ns)	0.749785264232517	279	LE	0.993654527703683	RNA-Seq	N=302; R = 0.75; (ns)
N=91	(ns)	-0.424564476619271	280	LE	-0.470404781772622	RNA-Seq	N=91; R = -0.42; (ns)
N=191	(ns)	0.418199304314646	281	LE	0.887300637278854	RNA-Seq	N=191; R = 0.42; (ns)
N=191	(ns)	0.418199304314646	282	LE	0.841609636882273	RNA-Seq	N=191; R = 0.42; (ns)
N=191	(ns)	0.418199304314646	283	LE	0.538300094230045	RNA-Seq	N=191; R = 0.42; (ns)
N=265	(ns)	-0.363154457155676	284	LE	-0.728851411695058	RNA-Seq	N=265; R = -0.36; (ns)
N=191	(ns)	0.418199304314646	285	LE	0.891113188816569	RNA-Seq	N=191; R = 0.42; (ns)
N=265	(ns)	-0.363154457155676	286	LE	-0.933137676034281	RNA-Seq	N=265; R = -0.36; (ns)
N=265	(ns)	-0.363154457155676	287	LE	-0.796214503316728	RNA-Seq	N=265; R = -0.36; (ns)
N=265	(ns)	-0.363154457155676	288	LE	-0.890213767057353	RNA-Seq	N=265; R = -0.36; (ns)
N=302	(ns)	0.749785264232517	289	LE	1.01432297667691	RNA-Seq	N=302; R = 0.75; (ns)
N=265	(ns)	-0.363154457155676	290	LE	-0.613673900275408	RNA-Seq	N=265; R = -0.36; (ns)
N=265	(ns)	-0.363154457155676	291	LE	-0.0915414326949508	RNA-Seq	N=265; R = -0.36; (ns)
N=191	(ns)	0.418199304314646	292	LE	-0.00447893955723628	RNA-Seq	N=191; R = 0.42; (ns)
N=302	(ns)	0.749785264232517	293	LE	1.23739654978861	RNA-Seq	N=302; R = 0.75; (ns)
N=265	(ns)	-0.363154457155676	294	LE	-0.908049045457706	RNA-Seq	N=265; R = -0.36; (ns)
N=302	(ns)	0.749785264232517	295	LE	0.764740091180001	RNA-Seq	N=302; R = 0.75; (ns)
N=191	(ns)	0.418199304314646	296	LE	0.774475566604258	RNA-Seq	N=191; R = 0.42; (ns)
N=191	(ns)	0.418199304314646	297	LE	0.86675780438153	RNA-Seq	N=191; R = 0.42; (ns)
N=91	(ns)	-0.424564476619271	298	LE	0.269480724207574	RNA-Seq	N=91; R = -0.42; (ns)
N=265	(ns)	-0.363154457155676	299	LE	-0.0532938566023362	RNA-Seq	N=265; R = -0.36; (ns)
N=265	(ns)	-0.363154457155676	300	LE	-0.744165950617276	RNA-Seq	N=265; R = -0.36; (ns)
N=91	(ns)	-0.424564476619271	301	LE	-0.159025101227844	RNA-Seq	N=91; R = -0.42; (ns)
N=302	(ns)	0.749785264232517	302	LE	1.39391166500337	RNA-Seq	N=302; R = 0.75; (ns)
N=191	(ns)	0.418199304314646	303	LE	0.938584704835734	RNA-Seq	N=191; R = 0.42; (ns)
N=191	(ns)	0.418199304314646	304	LE	-0.202035988796576	RNA-Seq	N=191; R = 0.42; (ns)
N=265	(ns)	-0.363154457155676	305	LE	-0.0389529189941068	RNA-Seq	N=265; R = -0.36; (ns)
N=91	(ns)	-0.424564476619271	306	LE	-1.46807970246544	RNA-Seq	N=91; R = -0.42; (ns)
N=265	(ns)	-0.363154457155676	307	LE	-0.183711058090337	RNA-Seq	N=265; R = -0.36; (ns)
N=191	(ns)	0.418199304314646	308	LE	0.86909984119687	RNA-Seq	N=191; R = 0.42; (ns)
N=265	(ns)	-0.363154457155676	309	LE	-0.984084465535141	RNA-Seq	N=265; R = -0.36; (ns)
N=302	(ns)	0.749785264232517	310	LE	1.28268354161835	RNA-Seq	N=302; R = 0.75; (ns)
N=302	(ns)	0.749785264232517	311	LE	1.46770017093511	RNA-Seq	N=302; R = 0.75; (ns)
N=265	(ns)	-0.363154457155676	312	LE	0.115687051180706	RNA-Seq	N=265; R = -0.36; (ns)
N=265	(ns)	-0.363154457155676	313	LE	0.409841462091771	RNA-Seq	N=265; R = -0.36; (ns)
N=265	(ns)	-0.363154457155676	314	LE	-0.781768085515361	RNA-Seq	N=265; R = -0.36; (ns)
N=302	(ns)	0.749785264232517	315	LE	1.114901784139	RNA-Seq	N=302; R = 0.75; (ns)
N=302	(ns)	0.749785264232517	316	LE	1.47966819329277	RNA-Seq	N=302; R = 0.75; (ns)
N=91	(ns)	-0.424564476619271	317	LE	-1.12909186605529	RNA-Seq	N=91; R = -0.42; (ns)
N=265	(ns)	-0.363154457155676	318	LE	-0.659165292997486	RNA-Seq	N=265; R = -0.36; (ns)
N=191	(ns)	0.418199304314646	319	LE	0.786988909086198	RNA-Seq	N=191; R = 0.42; (ns)
N=302	(ns)	0.749785264232517	320	LE	1.06175268567579	RNA-Seq	N=302; R = 0.75; (ns)
N=265	(ns)	-0.363154457155676	321	LE	-0.633085480421434	RNA-Seq	N=265; R = -0.36; (ns)
N=265	(ns)	-0.363154457155676	322	LE	-0.96700166303835	RNA-Seq	N=265; R = -0.36; (ns)
N=91	(ns)	-0.424564476619271	323	LE	-0.329603719382487	RNA-Seq	N=91; R = -0.42; (ns)
N=302	(ns)	0.749785264232517	324	LE	1.43154223346931	RNA-Seq	N=302; R = 0.75; (ns)
N=302	(ns)	0.749785264232517	325	LE	1.1683370084866	RNA-Seq	N=302; R = 0.75; (ns)
N=302	(ns)	0.749785264232517	326	LE	1.15027849677726	RNA-Seq	N=302; R = 0.75; (ns)
N=191	(ns)	0.418199304314646	327	LE	0.204808655926069	RNA-Seq	N=191; R = 0.42; (ns)
N=91	(ns)	-0.424564476619271	328	LE	-1.22444717517083	RNA-Seq	N=91; R = -0.42; (ns)
N=265	(ns)	-0.363154457155676	329	LE	-0.689889638568825	RNA-Seq	N=265; R = -0.36; (ns)
N=302	(ns)	0.749785264232517	330	LE	1.26490160730375	RNA-Seq	N=302; R = 0.75; (ns)
N=302	(ns)	0.749785264232517	331	LE	1.35440856212431	RNA-Seq	N=302; R = 0.75; (ns)
N=191	(ns)	0.418199304314646	332	LE	0.79524986907567	RNA-Seq	N=191; R = 0.42; (ns)
N=191	(ns)	0.418199304314646	333	LE	-0.988172075766123	RNA-Seq	N=191; R = 0.42; (ns)
N=265	(ns)	-0.363154457155676	334	LE	-0.830792176781982	RNA-Seq	N=265; R = -0.36; (ns)
N=191	(ns)	0.418199304314646	335	LE	-0.00565616162104506	RNA-Seq	N=191; R = 0.42; (ns)
N=191	(ns)	0.418199304314646	336	LE	0.847828464720453	RNA-Seq	N=191; R = 0.42; (ns)
N=191	(ns)	0.418199304314646	337	LE	0.54432542957412	RNA-Seq	N=191; R = 0.42; (ns)
N=302	(ns)	0.749785264232517	338	LE	1.46524725825957	RNA-Seq	N=302; R = 0.75; (ns)
N=302	(ns)	0.749785264232517	339	LE	1.48086188835734	RNA-Seq	N=302; R = 0.75; (ns)
N=302	(ns)	0.749785264232517	340	LE	1.36394138461664	RNA-Seq	N=302; R = 0.75; (ns)
N=265	(ns)	-0.363154457155676	341	LE	-0.401701373807014	RNA-Seq	N=265; R = -0.36; (ns)
N=265	(ns)	-0.363154457155676	342	LE	-0.519658341138989	RNA-Seq	N=265; R = -0.36; (ns)
N=265	(ns)	-0.363154457155676	343	LE	-0.311640345655402	RNA-Seq	N=265; R = -0.36; (ns)
N=265	(ns)	-0.363154457155676	344	LE	-0.889185184544731	RNA-Seq	N=265; R = -0.36; (ns)
N=302	(ns)	0.749785264232517	345	LE	1.30639649934796	RNA-Seq	N=302; R = 0.75; (ns)
N=302	(ns)	0.749785264232517	346	LE	1.45197029002422	RNA-Seq	N=302; R = 0.75; (ns)
N=191	(ns)	0.418199304314646	347	LE	-0.975219611998955	RNA-Seq	N=191; R = 0.42; (ns)
N=91	(ns)	-0.424564476619271	348	LE	-0.586970615889128	RNA-Seq	N=91; R = -0.42; (ns)
N=265	(ns)	-0.363154457155676	349	LE	-0.593544262729674	RNA-Seq	N=265; R = -0.36; (ns)
N=302	(ns)	0.749785264232517	350	LE	1.09636242386435	RNA-Seq	N=302; R = 0.75; (ns)
N=191	(ns)	0.418199304314646	351	LE	-0.347180421249568	RNA-Seq	N=191; R = 0.42; (ns)
N=265	(ns)	-0.363154457155676	352	LE	-0.899802043846185	RNA-Seq	N=265; R = -0.36; (ns)
N=302	(ns)	0.749785264232517	353	LE	1.04362256786661	RNA-Seq	N=302; R = 0.75; (ns)
N=302	(ns)	0.749785264232517	354	LE	1.45304886541159	RNA-Seq	N=302; R = 0.75; (ns)
N=302	(ns)	0.749785264232517	355	LE	1.21748559427031	RNA-Seq	N=302; R = 0.75; (ns)
N=265	(ns)	-0.363154457155676	356	LE	-0.41873705513266	RNA-Seq	N=265; R = -0.36; (ns)
N=191	(ns)	0.418199304314646	357	LE	0.361502890705326	RNA-Seq	N=191; R = 0.42; (ns)
N=302	(ns)	0.749785264232517	358	LE	1.48294503804518	RNA-Seq	N=302; R = 0.75; (ns)
N=302	(ns)	0.749785264232517	359	LE	1.26201078277546	RNA-Seq	N=302; R = 0.75; (ns)
N=265	(ns)	-0.363154457155676	360	LE	-0.65819172501792	RNA-Seq	N=265; R = -0.36; (ns)
N=302	(ns)	0.749785264232517	361	LE	1.1925917271157	RNA-Seq	N=302; R = 0.75; (ns)
N=302	(ns)	0.749785264232517	362	LE	1.06540789287524	RNA-Seq	N=302; R = 0.75; (ns)
N=302	(ns)	0.749785264232517	363	LE	1.07391196758112	RNA-Seq	N=302; R = 0.75; (ns)
N=302	(ns)	0.749785264232517	364	LE	1.3283712078614	RNA-Seq	N=302; R = 0.75; (ns)
N=302	(ns)	0.749785264232517	365	LE	1.0583868198361	RNA-Seq	N=302; R = 0.75; (ns)
N=265	(ns)	-0.363154457155676	366	LE	-0.654536035001828	RNA-Seq	N=265; R = -0.36; (ns)
N=302	(ns)	0.749785264232517	367	LE	1.32325349801636	RNA-Seq	N=302; R = 0.75; (ns)
N=265	(ns)	-0.363154457155676	368	LE	-0.85010084631421	RNA-Seq	N=265; R = -0.36; (ns)
N=91	(ns)	-0.424564476619271	369	LE	-1.24369240677624	RNA-Seq	N=91; R = -0.42; (ns)
N=191	(ns)	0.418199304314646	370	LE	0.616992807222421	RNA-Seq	N=191; R = 0.42; (ns)
N=265	(ns)	-0.363154457155676	371	LE	-0.61453925570375	RNA-Seq	N=265; R = -0.36; (ns)
N=302	(ns)	0.749785264232517	372	LE	1.09140809299852	RNA-Seq	N=302; R = 0.75; (ns)
N=302	(ns)	0.749785264232517	373	LE	1.18743029531662	RNA-Seq	N=302; R = 0.75; (ns)
N=302	(ns)	0.749785264232517	374	LE	1.20894573766188	RNA-Seq	N=302; R = 0.75; (ns)
N=191	(ns)	0.418199304314646	375	LE	0.435071552537794	RNA-Seq	N=191; R = 0.42; (ns)
N=302	(ns)	0.749785264232517	376	LE	1.15457237823456	RNA-Seq	N=302; R = 0.75; (ns)
N=302	(ns)	0.749785264232517	377	LE	1.16697733771793	RNA-Seq	N=302; R = 0.75; (ns)
N=302	(ns)	0.749785264232517	378	LE	1.4815062786655	RNA-Seq	N=302; R = 0.75; (ns)
N=91	(ns)	-0.424564476619271	379	LE	-0.748295369482461	RNA-Seq	N=91; R = -0.42; (ns)
N=265	(ns)	-0.363154457155676	380	LE	-0.76108095676899	RNA-Seq	N=265; R = -0.36; (ns)
N=265	(ns)	-0.363154457155676	381	LE	-0.658568510926422	RNA-Seq	N=265; R = -0.36; (ns)
N=191	(ns)	0.418199304314646	382	LE	-0.272219802014498	RNA-Seq	N=191; R = 0.42; (ns)
N=302	(ns)	0.749785264232517	383	LE	1.26342918555788	RNA-Seq	N=302; R = 0.75; (ns)
N=302	(ns)	0.749785264232517	384	LE	1.27378652905524	RNA-Seq	N=302; R = 0.75; (ns)
N=265	(ns)	-0.363154457155676	385	LE	0.395320572968502	RNA-Seq	N=265; R = -0.36; (ns)
N=265	(ns)	-0.363154457155676	386	LE	-0.534830930707411	RNA-Seq	N=265; R = -0.36; (ns)
N=302	(ns)	0.749785264232517	387	LE	1.35219784309113	RNA-Seq	N=302; R = 0.75; (ns)
N=302	(ns)	0.749785264232517	388	LE	1.33183592580853	RNA-Seq	N=302; R = 0.75; (ns)
N=302	(ns)	0.749785264232517	389	LE	1.01647069793036	RNA-Seq	N=302; R = 0.75; (ns)
N=302	(ns)	0.749785264232517	390	LE	1.38872047115003	RNA-Seq	N=302; R = 0.75; (ns)
N=191	(ns)	0.418199304314646	391	LE	0.115835321566265	RNA-Seq	N=191; R = 0.42; (ns)
N=302	(ns)	0.749785264232517	392	LE	1.3226469509082	RNA-Seq	N=302; R = 0.75; (ns)
N=302	(ns)	0.749785264232517	393	LE	1.49544008369943	RNA-Seq	N=302; R = 0.75; (ns)
N=302	(ns)	0.749785264232517	394	LE	0.481756218285523	RNA-Seq	N=302; R = 0.75; (ns)
N=302	(ns)	0.749785264232517	395	LE	1.13328882774608	RNA-Seq	N=302; R = 0.75; (ns)
N=265	(ns)	-0.363154457155676	396	LE	-0.0407461669477964	RNA-Seq	N=265; R = -0.36; (ns)
N=91	(ns)	-0.424564476619271	397	LE	-0.687697879238449	RNA-Seq	N=91; R = -0.42; (ns)
N=302	(ns)	0.749785264232517	398	LE	1.21817883522294	RNA-Seq	N=302; R = 0.75; (ns)
N=265	(ns)	-0.363154457155676	399	LE	-0.609939415053626	RNA-Seq	N=265; R = -0.36; (ns)
N=191	(ns)	0.418199304314646	400	LE	0.655019370075362	RNA-Seq	N=191; R = 0.42; (ns)
N=91	(ns)	-0.424564476619271	401	LE	-1.42881840779359	RNA-Seq	N=91; R = -0.42; (ns)
N=302	(ns)	0.749785264232517	402	LE	1.49017418456847	RNA-Seq	N=302; R = 0.75; (ns)
N=302	(ns)	0.749785264232517	403	LE	1.49827014758807	RNA-Seq	N=302; R = 0.75; (ns)
N=302	(ns)	0.749785264232517	404	LE	1.00293151149288	RNA-Seq	N=302; R = 0.75; (ns)
N=302	(ns)	0.749785264232517	405	LE	1.34060248772589	RNA-Seq	N=302; R = 0.75; (ns)
N=265	(ns)	-0.363154457155676	406	LE	-0.676952398883026	RNA-Seq	N=265; R = -0.36; (ns)
N=302	(ns)	0.749785264232517	407	LE	1.46014563058465	RNA-Seq	N=302; R = 0.75; (ns)
N=302	(ns)	0.749785264232517	408	LE	1.18981678792635	RNA-Seq	N=302; R = 0.75; (ns)
N=302	(ns)	0.749785264232517	409	LE	1.03715175981905	RNA-Seq	N=302; R = 0.75; (ns)
N=265	(ns)	-0.363154457155676	410	LE	-0.700941552447025	RNA-Seq	N=265; R = -0.36; (ns)
N=265	(ns)	-0.363154457155676	411	LE	-0.582459299627606	RNA-Seq	N=265; R = -0.36; (ns)
N=91	(ns)	-0.424564476619271	412	LE	-1.47298365297467	RNA-Seq	N=91; R = -0.42; (ns)
N=302	(ns)	0.749785264232517	413	LE	1.05805722062638	RNA-Seq	N=302; R = 0.75; (ns)
N=265	(ns)	-0.363154457155676	414	LE	-1.23324161898174	RNA-Seq	N=265; R = -0.36; (ns)
N=265	(ns)	-0.363154457155676	415	LE	0.926707575054494	RNA-Seq	N=265; R = -0.36; (ns)
N=265	(ns)	-0.363154457155676	416	LE	-0.496828657439184	RNA-Seq	N=265; R = -0.36; (ns)
N=265	(ns)	-0.363154457155676	417	LE	-0.694853639867128	RNA-Seq	N=265; R = -0.36; (ns)
N=265	(ns)	-0.363154457155676	418	LE	-0.134270263506308	RNA-Seq	N=265; R = -0.36; (ns)
N=302	(ns)	0.749785264232517	419	LE	1.17806435104786	RNA-Seq	N=302; R = 0.75; (ns)
N=265	(ns)	-0.363154457155676	420	LE	0.156413395788779	RNA-Seq	N=265; R = -0.36; (ns)
N=302	(ns)	0.749785264232517	421	LE	1.17867344295969	RNA-Seq	N=302; R = 0.75; (ns)
N=191	(ns)	0.418199304314646	422	LE	0.968034856036525	RNA-Seq	N=191; R = 0.42; (ns)
N=191	(ns)	0.418199304314646	423	LE	0.789516261384409	RNA-Seq	N=191; R = 0.42; (ns)
N=191	(ns)	0.418199304314646	424	LE	0.760218768694328	RNA-Seq	N=191; R = 0.42; (ns)
N=265	(ns)	-0.363154457155676	425	LE	-0.601407311232426	RNA-Seq	N=265; R = -0.36; (ns)
N=265	(ns)	-0.363154457155676	426	LE	-1.06055962962825	RNA-Seq	N=265; R = -0.36; (ns)
N=191	(ns)	0.418199304314646	427	LE	-0.785122209097854	RNA-Seq	N=191; R = 0.42; (ns)
N=191	(ns)	0.418199304314646	428	LE	0.878415058104829	RNA-Seq	N=191; R = 0.42; (ns)
N=302	(ns)	0.749785264232517	429	LE	1.44137310925836	RNA-Seq	N=302; R = 0.75; (ns)
N=302	(ns)	0.749785264232517	430	LE	1.23636730026556	RNA-Seq	N=302; R = 0.75; (ns)
N=302	(ns)	0.749785264232517	431	LE	1.37632310052645	RNA-Seq	N=302; R = 0.75; (ns)
N=265	(ns)	-0.363154457155676	432	LE	-1.35017804545976	RNA-Seq	N=265; R = -0.36; (ns)
N=191	(ns)	0.418199304314646	433	LE	0.236540081074275	RNA-Seq	N=191; R = 0.42; (ns)
N=191	(ns)	0.418199304314646	434	LE	-0.137598384828406	RNA-Seq	N=191; R = 0.42; (ns)
N=265	(ns)	-0.363154457155676	435	LE	-0.772722026274792	RNA-Seq	N=265; R = -0.36; (ns)
N=265	(ns)	-0.363154457155676	436	LE	-0.716957680629548	RNA-Seq	N=265; R = -0.36; (ns)
N=265	(ns)	-0.363154457155676	437	LE	-0.777920186709543	RNA-Seq	N=265; R = -0.36; (ns)
N=91	(ns)	-0.424564476619271	438	LE	-0.961325997201764	RNA-Seq	N=91; R = -0.42; (ns)
N=265	(ns)	-0.363154457155676	439	LE	-0.740134554750208	RNA-Seq	N=265; R = -0.36; (ns)
N=191	(ns)	0.418199304314646	440	LE	0.264936411783866	RNA-Seq	N=191; R = 0.42; (ns)
N=191	(ns)	0.418199304314646	441	LE	0.125388320847794	RNA-Seq	N=191; R = 0.42; (ns)
N=265	(ns)	-0.363154457155676	442	LE	-0.737729222722537	RNA-Seq	N=265; R = -0.36; (ns)
N=265	(ns)	-0.363154457155676	443	LE	-0.572499036822745	RNA-Seq	N=265; R = -0.36; (ns)
N=191	(ns)	0.418199304314646	444	LE	-0.254012396525246	RNA-Seq	N=191; R = 0.42; (ns)
N=91	(ns)	-0.424564476619271	445	LE	-0.582494076202866	RNA-Seq	N=91; R = -0.42; (ns)
N=265	(ns)	-0.363154457155676	446	LE	0.24935682574377	RNA-Seq	N=265; R = -0.36; (ns)
N=191	(ns)	0.418199304314646	447	LE	0.776172995899235	RNA-Seq	N=191; R = 0.42; (ns)
N=265	(ns)	-0.363154457155676	448	LE	-0.396907011041487	RNA-Seq	N=265; R = -0.36; (ns)
N=91	(ns)	-0.424564476619271	449	LE	-0.328202039639053	RNA-Seq	N=91; R = -0.42; (ns)
N=191	(ns)	0.418199304314646	450	LE	0.669970861802929	RNA-Seq	N=191; R = 0.42; (ns)
N=191	(ns)	0.418199304314646	451	LE	0.279830178441255	RNA-Seq	N=191; R = 0.42; (ns)
N=191	(ns)	0.418199304314646	452	LE	-0.544498935577743	RNA-Seq	N=191; R = 0.42; (ns)
N=302	(ns)	0.749785264232517	453	LE	1.39168069705214	RNA-Seq	N=302; R = 0.75; (ns)
N=91	(ns)	-0.424564476619271	454	LE	-0.859188112707042	RNA-Seq	N=91; R = -0.42; (ns)
N=91	(ns)	-0.424564476619271	455	LE	-0.927172373117726	RNA-Seq	N=91; R = -0.42; (ns)
N=91	(ns)	-0.424564476619271	456	LE	-0.384007583339294	RNA-Seq	N=91; R = -0.42; (ns)
N=91	(ns)	-0.424564476619271	457	LE	-1.06163925460373	RNA-Seq	N=91; R = -0.42; (ns)
N=91	(ns)	-0.424564476619271	458	LE	-0.417240140309823	RNA-Seq	N=91; R = -0.42; (ns)
N=191	(ns)	0.418199304314646	459	LE	-0.857366416487547	RNA-Seq	N=191; R = 0.42; (ns)
N=302	(ns)	0.749785264232517	460	LE	1.01030138370426	RNA-Seq	N=302; R = 0.75; (ns)
N=91	(ns)	-0.424564476619271	461	LE	-0.661840750109928	RNA-Seq	N=91; R = -0.42; (ns)
N=302	(ns)	0.749785264232517	462	LE	1.22440879510693	RNA-Seq	N=302; R = 0.75; (ns)
N=302	(ns)	0.749785264232517	463	LE	1.27181375136057	RNA-Seq	N=302; R = 0.75; (ns)
N=302	(ns)	0.749785264232517	464	LE	1.42616362387555	RNA-Seq	N=302; R = 0.75; (ns)
N=191	(ns)	0.418199304314646	465	LE	0.862447951226919	RNA-Seq	N=191; R = 0.42; (ns)
N=91	(ns)	-0.424564476619271	466	LE	-1.11032590297295	RNA-Seq	N=91; R = -0.42; (ns)
N=91	(ns)	-0.424564476619271	467	LE	-0.98180889942921	RNA-Seq	N=91; R = -0.42; (ns)
N=265	(ns)	-0.363154457155676	468	LE	-0.997999618784944	RNA-Seq	N=265; R = -0.36; (ns)
N=302	(ns)	0.749785264232517	469	LE	1.46892767337729	RNA-Seq	N=302; R = 0.75; (ns)
N=191	(ns)	0.418199304314646	470	LE	0.281674468500998	RNA-Seq	N=191; R = 0.42; (ns)
N=191	(ns)	0.418199304314646	471	LE	0.351763147025635	RNA-Seq	N=191; R = 0.42; (ns)
N=302	(ns)	0.749785264232517	472	LE	1.3433128290071	RNA-Seq	N=302; R = 0.75; (ns)
N=191	(ns)	0.418199304314646	473	LE	0.817291764824926	RNA-Seq	N=191; R = 0.42; (ns)
N=302	(ns)	0.749785264232517	474	LE	1.41126860387453	RNA-Seq	N=302; R = 0.75; (ns)
N=91	(ns)	-0.424564476619271	475	LE	0.0158242908844897	RNA-Seq	N=91; R = -0.42; (ns)
N=302	(ns)	0.749785264232517	476	LE	1.24400623662357	RNA-Seq	N=302; R = 0.75; (ns)
N=191	(ns)	0.418199304314646	477	LE	0.98812336264007	RNA-Seq	N=191; R = 0.42; (ns)
N=302	(ns)	0.749785264232517	478	LE	1.00766977953	RNA-Seq	N=302; R = 0.75; (ns)
N=302	(ns)	0.749785264232517	479	LE	1.32988265588443	RNA-Seq	N=302; R = 0.75; (ns)
N=302	(ns)	0.749785264232517	480	LE	1.20368495937819	RNA-Seq	N=302; R = 0.75; (ns)
N=191	(ns)	0.418199304314646	481	LE	-0.465259520446439	RNA-Seq	N=191; R = 0.42; (ns)
N=91	(ns)	-0.424564476619271	482	LE	-1.11976945776692	RNA-Seq	N=91; R = -0.42; (ns)
N=91	(ns)	-0.424564476619271	483	LE	-0.358391926229581	RNA-Seq	N=91; R = -0.42; (ns)
N=302	(ns)	0.749785264232517	484	LE	1.24818507421735	RNA-Seq	N=302; R = 0.75; (ns)
N=302	(ns)	0.749785264232517	485	LE	1.38838647801212	RNA-Seq	N=302; R = 0.75; (ns)
N=302	(ns)	0.749785264232517	486	LE	1.18068052514329	RNA-Seq	N=302; R = 0.75; (ns)
N=265	(ns)	-0.363154457155676	487	LE	-0.726686838912775	RNA-Seq	N=265; R = -0.36; (ns)
N=265	(ns)	-0.363154457155676	488	LE	-0.20722076418218	RNA-Seq	N=265; R = -0.36; (ns)
N=302	(ns)	0.749785264232517	489	LE	1.12136521673758	RNA-Seq	N=302; R = 0.75; (ns)
N=191	(ns)	0.418199304314646	490	LE	0.185378655213746	RNA-Seq	N=191; R = 0.42; (ns)
N=302	(ns)	0.749785264232517	491	LE	1.45436828158441	RNA-Seq	N=302; R = 0.75; (ns)
N=191	(ns)	0.418199304314646	492	LE	0.884977750445521	RNA-Seq	N=191; R = 0.42; (ns)
N=265	(ns)	-0.363154457155676	493	LE	-0.563911537125379	RNA-Seq	N=265; R = -0.36; (ns)
N=265	(ns)	-0.363154457155676	494	LE	-0.527148542466773	RNA-Seq	N=265; R = -0.36; (ns)
N=191	(ns)	0.418199304314646	495	LE	0.361017366300127	RNA-Seq	N=191; R = 0.42; (ns)
N=265	(ns)	-0.363154457155676	496	LE	-0.105170398625136	RNA-Seq	N=265; R = -0.36; (ns)
N=265	(ns)	-0.363154457155676	497	LE	0.437027031966498	RNA-Seq	N=265; R = -0.36; (ns)
N=302	(ns)	0.749785264232517	498	LE	1.29426725586606	RNA-Seq	N=302; R = 0.75; (ns)
N=191	(ns)	0.418199304314646	499	LE	-0.689152446614327	RNA-Seq	N=191; R = 0.42; (ns)
N=302	(ns)	0.749785264232517	500	LE	1.3840097065822	RNA-Seq	N=302; R = 0.75; (ns)
N=302	(ns)	0.749785264232517	501	LE	1.1783480428361	RNA-Seq	N=302; R = 0.75; (ns)
N=91	(ns)	-0.424564476619271	502	LE	-1.45065974596599	RNA-Seq	N=91; R = -0.42; (ns)
N=265	(ns)	-0.363154457155676	503	LE	-1.0733718082358	RNA-Seq	N=265; R = -0.36; (ns)
N=265	(ns)	-0.363154457155676	504	LE	-0.010551589659858	RNA-Seq	N=265; R = -0.36; (ns)
N=265	(ns)	-0.363154457155676	505	LE	-0.436655477829881	RNA-Seq	N=265; R = -0.36; (ns)
N=302	(ns)	0.749785264232517	506	LE	1.00333178895988	RNA-Seq	N=302; R = 0.75; (ns)
N=265	(ns)	-0.363154457155676	507	LE	-0.70488773367526	RNA-Seq	N=265; R = -0.36; (ns)
N=302	(ns)	0.749785264232517	508	LE	1.313946914199	RNA-Seq	N=302; R = 0.75; (ns)
N=91	(ns)	-0.424564476619271	509	LE	-0.890507204400115	RNA-Seq	N=91; R = -0.42; (ns)
N=265	(ns)	-0.363154457155676	510	LE	0.15088121493367	RNA-Seq	N=265; R = -0.36; (ns)
N=91	(ns)	-0.424564476619271	511	LE	0.254168147969365	RNA-Seq	N=91; R = -0.42; (ns)
N=265	(ns)	-0.363154457155676	512	LE	-1.35977075273397	RNA-Seq	N=265; R = -0.36; (ns)
N=302	(ns)	0.749785264232517	513	LE	1.129978969689	RNA-Seq	N=302; R = 0.75; (ns)
N=265	(ns)	-0.363154457155676	514	LE	-0.447560978763054	RNA-Seq	N=265; R = -0.36; (ns)
N=302	(ns)	0.749785264232517	515	LE	1.37302644474211	RNA-Seq	N=302; R = 0.75; (ns)
N=265	(ns)	-0.363154457155676	516	LE	0.385463672798652	RNA-Seq	N=265; R = -0.36; (ns)
N=302	(ns)	0.749785264232517	517	LE	1.04751229669231	RNA-Seq	N=302; R = 0.75; (ns)
N=91	(ns)	-0.424564476619271	518	LE	-0.247848454793042	RNA-Seq	N=91; R = -0.42; (ns)
N=302	(ns)	0.749785264232517	519	LE	1.03954199100471	RNA-Seq	N=302; R = 0.75; (ns)
N=302	(ns)	0.749785264232517	520	LE	1.30599664368377	RNA-Seq	N=302; R = 0.75; (ns)
N=191	(ns)	0.418199304314646	521	LE	0.923684100236082	RNA-Seq	N=191; R = 0.42; (ns)
N=191	(ns)	0.418199304314646	522	LE	0.926725183210127	RNA-Seq	N=191; R = 0.42; (ns)
N=265	(ns)	-0.363154457155676	523	LE	-0.658021915098919	RNA-Seq	N=265; R = -0.36; (ns)
N=191	(ns)	0.418199304314646	524	LE	0.700152118237644	RNA-Seq	N=191; R = 0.42; (ns)
N=265	(ns)	-0.363154457155676	525	LE	-0.403596083120818	RNA-Seq	N=265; R = -0.36; (ns)
N=265	(ns)	-0.363154457155676	526	LE	-0.064279525425053	RNA-Seq	N=265; R = -0.36; (ns)
N=302	(ns)	0.749785264232517	527	LE	1.42121464014378	RNA-Seq	N=302; R = 0.75; (ns)
N=91	(ns)	-0.424564476619271	528	LE	-0.85596697524451	RNA-Seq	N=91; R = -0.42; (ns)
N=302	(ns)	0.749785264232517	529	LE	1.4276155399354	RNA-Seq	N=302; R = 0.75; (ns)
N=265	(ns)	-0.363154457155676	530	LE	-0.682741612290677	RNA-Seq	N=265; R = -0.36; (ns)
N=265	(ns)	-0.363154457155676	531	LE	-1.37311104262341	RNA-Seq	N=265; R = -0.36; (ns)
N=302	(ns)	0.749785264232517	532	LE	1.09315676290343	RNA-Seq	N=302; R = 0.75; (ns)
N=191	(ns)	0.418199304314646	533	LE	0.732115133929679	RNA-Seq	N=191; R = 0.42; (ns)
N=191	(ns)	0.418199304314646	534	LE	-0.65731964929906	RNA-Seq	N=191; R = 0.42; (ns)
N=91	(ns)	-0.424564476619271	535	LE	-1.43752883612778	RNA-Seq	N=91; R = -0.42; (ns)
N=265	(ns)	-0.363154457155676	536	LE	-1.00299081053247	RNA-Seq	N=265; R = -0.36; (ns)
N=265	(ns)	-0.363154457155676	537	LE	0.127715298659658	RNA-Seq	N=265; R = -0.36; (ns)
N=191	(ns)	0.418199304314646	538	LE	0.707722156646058	RNA-Seq	N=191; R = 0.42; (ns)
N=302	(ns)	0.749785264232517	539	LE	1.17841754184746	RNA-Seq	N=302; R = 0.75; (ns)
N=91	(ns)	-0.424564476619271	540	LE	-0.666365038133741	RNA-Seq	N=91; R = -0.42; (ns)
N=302	(ns)	0.749785264232517	541	LE	1.35769235968566	RNA-Seq	N=302; R = 0.75; (ns)
N=265	(ns)	-0.363154457155676	542	LE	-0.543056286961717	RNA-Seq	N=265; R = -0.36; (ns)
N=265	(ns)	-0.363154457155676	543	LE	-1.36962826597343	RNA-Seq	N=265; R = -0.36; (ns)
N=302	(ns)	0.749785264232517	544	LE	1.25470200299178	RNA-Seq	N=302; R = 0.75; (ns)
N=302	(ns)	0.749785264232517	545	LE	1.3724918824968	RNA-Seq	N=302; R = 0.75; (ns)
N=265	(ns)	-0.363154457155676	546	LE	-0.303939137652456	RNA-Seq	N=265; R = -0.36; (ns)
N=265	(ns)	-0.363154457155676	547	LE	-0.314634028637012	RNA-Seq	N=265; R = -0.36; (ns)
N=302	(ns)	0.749785264232517	548	LE	1.1463092805705	RNA-Seq	N=302; R = 0.75; (ns)
N=302	(ns)	0.749785264232517	549	LE	1.34559311104769	RNA-Seq	N=302; R = 0.75; (ns)
N=302	(ns)	0.749785264232517	550	LE	1.39241426318136	RNA-Seq	N=302; R = 0.75; (ns)
N=302	(ns)	0.749785264232517	551	LE	1.29766225624993	RNA-Seq	N=302; R = 0.75; (ns)
N=302	(ns)	0.749785264232517	552	LE	1.44172823348792	RNA-Seq	N=302; R = 0.75; (ns)
N=302	(ns)	0.749785264232517	553	LE	1.2141781387401	RNA-Seq	N=302; R = 0.75; (ns)
N=191	(ns)	0.418199304314646	554	LE	0.600753117959579	RNA-Seq	N=191; R = 0.42; (ns)
N=91	(ns)	-0.424564476619271	555	LE	-1.05466594863896	RNA-Seq	N=91; R = -0.42; (ns)
N=302	(ns)	0.749785264232517	556	LE	1.11722486323283	RNA-Seq	N=302; R = 0.75; (ns)
N=91	(ns)	-0.424564476619271	557	LE	-0.953017243379831	RNA-Seq	N=91; R = -0.42; (ns)
N=265	(ns)	-0.363154457155676	558	LE	-0.8619224461432	RNA-Seq	N=265; R = -0.36; (ns)
N=191	(ns)	0.418199304314646	559	LE	0.633148061684053	RNA-Seq	N=191; R = 0.42; (ns)
N=91	(ns)	-0.424564476619271	560	LE	-0.232407743031102	RNA-Seq	N=91; R = -0.42; (ns)
N=91	(ns)	-0.424564476619271	561	LE	-0.902499725158949	RNA-Seq	N=91; R = -0.42; (ns)
N=191	(ns)	0.418199304314646	562	LE	0.63752322352993	RNA-Seq	N=191; R = 0.42; (ns)
N=302	(ns)	0.749785264232517	563	LE	1.4269031642429	RNA-Seq	N=302; R = 0.75; (ns)
N=302	(ns)	0.749785264232517	564	LE	1.39771442561618	RNA-Seq	N=302; R = 0.75; (ns)
N=302	(ns)	0.749785264232517	565	LE	1.22597538297963	RNA-Seq	N=302; R = 0.75; (ns)
N=302	(ns)	0.749785264232517	566	LE	1.32747117582827	RNA-Seq	N=302; R = 0.75; (ns)
N=302	(ns)	0.749785264232517	567	LE	1.3021565389764	RNA-Seq	N=302; R = 0.75; (ns)
N=265	(ns)	-0.363154457155676	568	LE	0.0332653642102012	RNA-Seq	N=265; R = -0.36; (ns)
N=191	(ns)	0.418199304314646	569	LE	0.483105784145559	RNA-Seq	N=191; R = 0.42; (ns)
N=302	(ns)	0.749785264232517	570	LE	1.23328388168287	RNA-Seq	N=302; R = 0.75; (ns)
N=191	(ns)	0.418199304314646	571	LE	0.0951439515895029	RNA-Seq	N=191; R = 0.42; (ns)
N=302	(ns)	0.749785264232517	572	LE	1.40475683627538	RNA-Seq	N=302; R = 0.75; (ns)
N=302	(ns)	0.749785264232517	573	LE	1.30386374127193	RNA-Seq	N=302; R = 0.75; (ns)
N=302	(ns)	0.749785264232517	574	LE	1.3942503392955	RNA-Seq	N=302; R = 0.75; (ns)
N=302	(ns)	0.749785264232517	575	LE	1.22639002814172	RNA-Seq	N=302; R = 0.75; (ns)
N=265	(ns)	-0.363154457155676	576	LE	-0.684798515392131	RNA-Seq	N=265; R = -0.36; (ns)
N=191	(ns)	0.418199304314646	577	LE	0.442209403125235	RNA-Seq	N=191; R = 0.42; (ns)
N=191	(ns)	0.418199304314646	578	LE	0.786520524447224	RNA-Seq	N=191; R = 0.42; (ns)
N=191	(ns)	0.418199304314646	579	LE	0.917164785944898	RNA-Seq	N=191; R = 0.42; (ns)
N=302	(ns)	0.749785264232517	580	LE	1.44259619591523	RNA-Seq	N=302; R = 0.75; (ns)
N=302	(ns)	0.749785264232517	581	LE	1.47577700299762	RNA-Seq	N=302; R = 0.75; (ns)
N=265	(ns)	-0.363154457155676	582	LE	-0.431205145768947	RNA-Seq	N=265; R = -0.36; (ns)
N=302	(ns)	0.749785264232517	583	LE	1.46711781287513	RNA-Seq	N=302; R = 0.75; (ns)
N=302	(ns)	0.749785264232517	584	LE	1.31484122857524	RNA-Seq	N=302; R = 0.75; (ns)
N=302	(ns)	0.749785264232517	585	LE	1.43535675434487	RNA-Seq	N=302; R = 0.75; (ns)
N=265	(ns)	-0.363154457155676	586	LE	0.0589274081507708	RNA-Seq	N=265; R = -0.36; (ns)
N=191	(ns)	0.418199304314646	587	LE	-1.03275074104035	RNA-Seq	N=191; R = 0.42; (ns)
N=191	(ns)	0.418199304314646	588	LE	-0.924129191942632	RNA-Seq	N=191; R = 0.42; (ns)
N=265	(ns)	-0.363154457155676	589	LE	-1.11637942510799	RNA-Seq	N=265; R = -0.36; (ns)
N=191	(ns)	0.418199304314646	590	LE	-0.439715729121111	RNA-Seq	N=191; R = 0.42; (ns)
N=265	(ns)	-0.363154457155676	591	LE	-0.644253811469932	RNA-Seq	N=265; R = -0.36; (ns)
N=265	(ns)	-0.363154457155676	592	LE	-1.44117788930231	RNA-Seq	N=265; R = -0.36; (ns)
N=191	(ns)	0.418199304314646	593	LE	-0.043778315851126	RNA-Seq	N=191; R = 0.42; (ns)
N=265	(ns)	-0.363154457155676	594	LE	-1.16696446814718	RNA-Seq	N=265; R = -0.36; (ns)
N=265	(ns)	-0.363154457155676	595	LE	-0.618431137572842	RNA-Seq	N=265; R = -0.36; (ns)
N=191	(ns)	0.418199304314646	596	LE	-0.14034549475731	RNA-Seq	N=191; R = 0.42; (ns)
N=191	(ns)	0.418199304314646	597	LE	-0.564323063316842	RNA-Seq	N=191; R = 0.42; (ns)
N=91	(ns)	-0.424564476619271	598	LE	-1.37826802761641	RNA-Seq	N=91; R = -0.42; (ns)
N=265	(ns)	-0.363154457155676	599	LE	-0.635035797943274	RNA-Seq	N=265; R = -0.36; (ns)
N=302	(ns)	0.749785264232517	600	LE	1.28029333806342	RNA-Seq	N=302; R = 0.75; (ns)
N=302	(ns)	0.749785264232517	601	LE	1.48678350004174	RNA-Seq	N=302; R = 0.75; (ns)
N=302	(ns)	0.749785264232517	602	LE	1.43481003884486	RNA-Seq	N=302; R = 0.75; (ns)
N=91	(ns)	-0.424564476619271	603	LE	0.275336849870569	RNA-Seq	N=91; R = -0.42; (ns)
N=191	(ns)	0.418199304314646	604	LE	0.584745826829702	RNA-Seq	N=191; R = 0.42; (ns)
N=265	(ns)	-0.363154457155676	605	LE	-0.620985367918902	RNA-Seq	N=265; R = -0.36; (ns)
N=302	(ns)	0.749785264232517	606	LE	1.38687650316986	RNA-Seq	N=302; R = 0.75; (ns)
N=91	(ns)	-0.424564476619271	607	LE	-1.19971866973601	RNA-Seq	N=91; R = -0.42; (ns)
N=265	(ns)	-0.363154457155676	608	LE	-0.876165674126474	RNA-Seq	N=265; R = -0.36; (ns)
N=91	(ns)	-0.424564476619271	609	LE	-0.779907559164884	RNA-Seq	N=91; R = -0.42; (ns)
N=265	(ns)	-0.363154457155676	610	LE	-0.153013006377628	RNA-Seq	N=265; R = -0.36; (ns)
N=265	(ns)	-0.363154457155676	611	LE	-0.69896057862748	RNA-Seq	N=265; R = -0.36; (ns)
N=191	(ns)	0.418199304314646	612	LE	0.310864714090363	RNA-Seq	N=191; R = 0.42; (ns)
N=191	(ns)	0.418199304314646	613	LE	-0.00110326086160229	RNA-Seq	N=191; R = 0.42; (ns)
N=265	(ns)	-0.363154457155676	614	LE	-0.938169542179899	RNA-Seq	N=265; R = -0.36; (ns)
N=265	(ns)	-0.363154457155676	615	LE	-1.19801501767798	RNA-Seq	N=265; R = -0.36; (ns)
N=191	(ns)	0.418199304314646	616	LE	0.489439332709381	RNA-Seq	N=191; R = 0.42; (ns)
N=265	(ns)	-0.363154457155676	617	LE	0.677210081969926	RNA-Seq	N=265; R = -0.36; (ns)
N=265	(ns)	-0.363154457155676	618	LE	-0.614976050924956	RNA-Seq	N=265; R = -0.36; (ns)
N=191	(ns)	0.418199304314646	619	LE	-0.564745435471497	RNA-Seq	N=191; R = 0.42; (ns)
N=191	(ns)	0.418199304314646	620	LE	-0.228286008209132	RNA-Seq	N=191; R = 0.42; (ns)
N=265	(ns)	-0.363154457155676	621	LE	-0.00031968096374902	RNA-Seq	N=265; R = -0.36; (ns)
N=191	(ns)	0.418199304314646	622	LE	-0.823107463286042	RNA-Seq	N=191; R = 0.42; (ns)
N=265	(ns)	-0.363154457155676	623	LE	-0.718976035310489	RNA-Seq	N=265; R = -0.36; (ns)
N=191	(ns)	0.418199304314646	624	LE	0.840569867371829	RNA-Seq	N=191; R = 0.42; (ns)
N=191	(ns)	0.418199304314646	625	LE	0.0192605794137953	RNA-Seq	N=191; R = 0.42; (ns)
N=302	(ns)	0.749785264232517	626	LE	0.850777123995162	RNA-Seq	N=302; R = 0.75; (ns)
N=265	(ns)	-0.363154457155676	627	LE	-0.63456379606863	RNA-Seq	N=265; R = -0.36; (ns)
N=265	(ns)	-0.363154457155676	628	LE	-0.51603009885605	RNA-Seq	N=265; R = -0.36; (ns)
N=191	(ns)	0.418199304314646	629	LE	0.501413514657102	RNA-Seq	N=191; R = 0.42; (ns)
N=265	(ns)	-0.363154457155676	630	LE	-0.351146930685378	RNA-Seq	N=265; R = -0.36; (ns)
N=265	(ns)	-0.363154457155676	631	LE	-0.898567861656217	RNA-Seq	N=265; R = -0.36; (ns)
N=265	(ns)	-0.363154457155676	632	LE	-0.583048379939311	RNA-Seq	N=265; R = -0.36; (ns)
N=191	(ns)	0.418199304314646	633	LE	0.740633238844186	RNA-Seq	N=191; R = 0.42; (ns)
N=302	(ns)	0.749785264232517	634	LE	1.2562768345025	RNA-Seq	N=302; R = 0.75; (ns)
N=302	(ns)	0.749785264232517	635	LE	1.11131229521753	RNA-Seq	N=302; R = 0.75; (ns)
N=302	(ns)	0.749785264232517	636	LE	1.4364141814075	RNA-Seq	N=302; R = 0.75; (ns)
N=302	(ns)	0.749785264232517	637	LE	0.572055356240732	RNA-Seq	N=302; R = 0.75; (ns)
N=265	(ns)	-0.363154457155676	638	LE	-0.987884215799632	RNA-Seq	N=265; R = -0.36; (ns)
N=302	(ns)	0.749785264232517	639	LE	1.3543499920296	RNA-Seq	N=302; R = 0.75; (ns)
N=265	(ns)	-0.363154457155676	640	LE	-0.0914124070903111	RNA-Seq	N=265; R = -0.36; (ns)
N=302	(ns)	0.749785264232517	641	LE	1.26333873446351	RNA-Seq	N=302; R = 0.75; (ns)
N=191	(ns)	0.418199304314646	642	LE	0.30013041113918	RNA-Seq	N=191; R = 0.42; (ns)
N=191	(ns)	0.418199304314646	643	LE	0.510897157339312	RNA-Seq	N=191; R = 0.42; (ns)
N=91	(ns)	-0.424564476619271	644	LE	-0.486748893137654	RNA-Seq	N=91; R = -0.42; (ns)
N=302	(ns)	0.749785264232517	645	LE	1.3953882830001	RNA-Seq	N=302; R = 0.75; (ns)
N=91	(ns)	-0.424564476619271	646	LE	-0.81106570753627	RNA-Seq	N=91; R = -0.42; (ns)
N=302	(ns)	0.749785264232517	647	LE	1.19788638232128	RNA-Seq	N=302; R = 0.75; (ns)
N=265	(ns)	-0.363154457155676	648	LE	0.644210843249054	RNA-Seq	N=265; R = -0.36; (ns)
N=191	(ns)	0.418199304314646	649	LE	0.905811766886861	RNA-Seq	N=191; R = 0.42; (ns)
N=265	(ns)	-0.363154457155676	650	LE	-0.228730709993509	RNA-Seq	N=265; R = -0.36; (ns)
N=302	(ns)	0.749785264232517	651	LE	1.32362692831055	RNA-Seq	N=302; R = 0.75; (ns)
N=302	(ns)	0.749785264232517	652	LE	1.01514434613374	RNA-Seq	N=302; R = 0.75; (ns)
N=302	(ns)	0.749785264232517	653	LE	1.29869378573053	RNA-Seq	N=302; R = 0.75; (ns)
N=265	(ns)	-0.363154457155676	654	LE	-0.466421400495554	RNA-Seq	N=265; R = -0.36; (ns)
N=191	(ns)	0.418199304314646	655	LE	0.476686923163838	RNA-Seq	N=191; R = 0.42; (ns)
N=302	(ns)	0.749785264232517	656	LE	1.06554743117727	RNA-Seq	N=302; R = 0.75; (ns)
N=302	(ns)	0.749785264232517	657	LE	1.0342194249782	RNA-Seq	N=302; R = 0.75; (ns)
N=302	(ns)	0.749785264232517	658	LE	1.14455489667339	RNA-Seq	N=302; R = 0.75; (ns)
N=91	(ns)	-0.424564476619271	659	LE	-1.06014881584984	RNA-Seq	N=91; R = -0.42; (ns)
N=191	(ns)	0.418199304314646	660	LE	-0.10797567339644	RNA-Seq	N=191; R = 0.42; (ns)
N=191	(ns)	0.418199304314646	661	LE	0.543948326196153	RNA-Seq	N=191; R = 0.42; (ns)
N=265	(ns)	-0.363154457155676	662	LE	-1.39052297506676	RNA-Seq	N=265; R = -0.36; (ns)
N=265	(ns)	-0.363154457155676	663	LE	-0.819063926378035	RNA-Seq	N=265; R = -0.36; (ns)
N=302	(ns)	0.749785264232517	664	LE	1.43810924311614	RNA-Seq	N=302; R = 0.75; (ns)
N=302	(ns)	0.749785264232517	665	LE	1.41189765478864	RNA-Seq	N=302; R = 0.75; (ns)
N=302	(ns)	0.749785264232517	666	LE	1.19549800955488	RNA-Seq	N=302; R = 0.75; (ns)
N=265	(ns)	-0.363154457155676	667	LE	-0.6638056053776	RNA-Seq	N=265; R = -0.36; (ns)
N=302	(ns)	0.749785264232517	668	LE	1.4275796706686	RNA-Seq	N=302; R = 0.75; (ns)
N=302	(ns)	0.749785264232517	669	LE	1.47181473585645	RNA-Seq	N=302; R = 0.75; (ns)
N=302	(ns)	0.749785264232517	670	LE	1.48232412317693	RNA-Seq	N=302; R = 0.75; (ns)
N=302	(ns)	0.749785264232517	671	LE	1.46290521234902	RNA-Seq	N=302; R = 0.75; (ns)
N=191	(ns)	0.418199304314646	672	LE	0.118046099057762	RNA-Seq	N=191; R = 0.42; (ns)
N=191	(ns)	0.418199304314646	673	LE	0.786014540521151	RNA-Seq	N=191; R = 0.42; (ns)
N=91	(ns)	-0.424564476619271	674	LE	-1.05045023374847	RNA-Seq	N=91; R = -0.42; (ns)
N=265	(ns)	-0.363154457155676	675	LE	-1.09289190825394	RNA-Seq	N=265; R = -0.36; (ns)
N=302	(ns)	0.749785264232517	676	LE	1.34729912582306	RNA-Seq	N=302; R = 0.75; (ns)
N=265	(ns)	-0.363154457155676	677	LE	-0.535614479087301	RNA-Seq	N=265; R = -0.36; (ns)
N=191	(ns)	0.418199304314646	678	LE	0.967592843327305	RNA-Seq	N=191; R = 0.42; (ns)
N=191	(ns)	0.418199304314646	679	LE	0.48711562855842	RNA-Seq	N=191; R = 0.42; (ns)
N=265	(ns)	-0.363154457155676	680	LE	-0.777608337747081	RNA-Seq	N=265; R = -0.36; (ns)
N=265	(ns)	-0.363154457155676	681	LE	-0.699851320762674	RNA-Seq	N=265; R = -0.36; (ns)
N=91	(ns)	-0.424564476619271	682	LE	-0.837623994280342	RNA-Seq	N=91; R = -0.42; (ns)
N=265	(ns)	-0.363154457155676	683	LE	-0.287088205858606	RNA-Seq	N=265; R = -0.36; (ns)
N=91	(ns)	-0.424564476619271	684	LE	-1.44594950196247	RNA-Seq	N=91; R = -0.42; (ns)
N=91	(ns)	-0.424564476619271	685	LE	-1.02968645385374	RNA-Seq	N=91; R = -0.42; (ns)
N=302	(ns)	0.749785264232517	686	LE	1.11446638827767	RNA-Seq	N=302; R = 0.75; (ns)
N=302	(ns)	0.749785264232517	687	LE	1.17624998110048	RNA-Seq	N=302; R = 0.75; (ns)
N=91	(ns)	-0.424564476619271	688	LE	0.674003002226086	RNA-Seq	N=91; R = -0.42; (ns)
N=191	(ns)	0.418199304314646	689	LE	0.253383853134724	RNA-Seq	N=191; R = 0.42; (ns)
N=191	(ns)	0.418199304314646	690	LE	0.37512431169777	RNA-Seq	N=191; R = 0.42; (ns)
N=265	(ns)	-0.363154457155676	691	LE	-1.30764400733427	RNA-Seq	N=265; R = -0.36; (ns)
N=302	(ns)	0.749785264232517	692	LE	1.40504531317072	RNA-Seq	N=302; R = 0.75; (ns)
N=302	(ns)	0.749785264232517	693	LE	1.41339287274315	RNA-Seq	N=302; R = 0.75; (ns)
N=191	(ns)	0.418199304314646	694	LE	0.0869776015295368	RNA-Seq	N=191; R = 0.42; (ns)
N=302	(ns)	0.749785264232517	695	LE	1.48484046662729	RNA-Seq	N=302; R = 0.75; (ns)
N=302	(ns)	0.749785264232517	696	LE	1.09739458029574	RNA-Seq	N=302; R = 0.75; (ns)
N=265	(ns)	-0.363154457155676	697	LE	-0.928276131737029	RNA-Seq	N=265; R = -0.36; (ns)
N=265	(ns)	-0.363154457155676	698	LE	-0.290998417600999	RNA-Seq	N=265; R = -0.36; (ns)
N=265	(ns)	-0.363154457155676	699	LE	-0.200511584864429	RNA-Seq	N=265; R = -0.36; (ns)
N=265	(ns)	-0.363154457155676	700	LE	0.554757960911976	RNA-Seq	N=265; R = -0.36; (ns)
N=302	(ns)	0.749785264232517	701	LE	0.771650994394944	RNA-Seq	N=302; R = 0.75; (ns)
N=302	(ns)	0.749785264232517	702	LE	1.43971900558444	RNA-Seq	N=302; R = 0.75; (ns)
N=265	(ns)	-0.363154457155676	703	LE	-0.839605559939233	RNA-Seq	N=265; R = -0.36; (ns)
N=265	(ns)	-0.363154457155676	704	LE	-0.869428791715796	RNA-Seq	N=265; R = -0.36; (ns)
N=91	(ns)	-0.424564476619271	705	LE	-0.811503967630179	RNA-Seq	N=91; R = -0.42; (ns)
N=91	(ns)	-0.424564476619271	706	LE	-1.04877131437252	RNA-Seq	N=91; R = -0.42; (ns)
N=265	(ns)	-0.363154457155676	707	LE	-0.0677225243836515	RNA-Seq	N=265; R = -0.36; (ns)
N=302	(ns)	0.749785264232517	708	LE	1.36972108512758	RNA-Seq	N=302; R = 0.75; (ns)
N=91	(ns)	-0.424564476619271	709	LE	0.312446949834911	RNA-Seq	N=91; R = -0.42; (ns)
N=302	(ns)	0.749785264232517	710	LE	1.3900551159483	RNA-Seq	N=302; R = 0.75; (ns)
N=302	(ns)	0.749785264232517	711	LE	1.17826183784497	RNA-Seq	N=302; R = 0.75; (ns)
N=302	(ns)	0.749785264232517	712	LE	1.42031962336189	RNA-Seq	N=302; R = 0.75; (ns)
N=191	(ns)	0.418199304314646	713	LE	0.731611826072518	RNA-Seq	N=191; R = 0.42; (ns)
N=191	(ns)	0.418199304314646	714	LE	-0.79928807746504	RNA-Seq	N=191; R = 0.42; (ns)
N=191	(ns)	0.418199304314646	715	LE	0.703869901744754	RNA-Seq	N=191; R = 0.42; (ns)
N=265	(ns)	-0.363154457155676	716	LE	-0.628585289048221	RNA-Seq	N=265; R = -0.36; (ns)
N=265	(ns)	-0.363154457155676	717	LE	-0.650495495666497	RNA-Seq	N=265; R = -0.36; (ns)
N=302	(ns)	0.749785264232517	718	LE	1.43097839939673	RNA-Seq	N=302; R = 0.75; (ns)
N=265	(ns)	-0.363154457155676	719	LE	-0.853929338999282	RNA-Seq	N=265; R = -0.36; (ns)
N=91	(ns)	-0.424564476619271	720	LE	-0.897628589747552	RNA-Seq	N=91; R = -0.42; (ns)
N=191	(ns)	0.418199304314646	721	LE	-0.169631788941832	RNA-Seq	N=191; R = 0.42; (ns)
N=91	(ns)	-0.424564476619271	722	LE	-1.13376643500175	RNA-Seq	N=91; R = -0.42; (ns)
N=265	(ns)	-0.363154457155676	723	LE	-0.763669513416094	RNA-Seq	N=265; R = -0.36; (ns)
N=191	(ns)	0.418199304314646	724	LE	0.322982586109719	RNA-Seq	N=191; R = 0.42; (ns)
N=302	(ns)	0.749785264232517	725	LE	1.14512624027091	RNA-Seq	N=302; R = 0.75; (ns)
N=191	(ns)	0.418199304314646	726	LE	0.737913010494943	RNA-Seq	N=191; R = 0.42; (ns)
N=265	(ns)	-0.363154457155676	727	LE	-0.661693610120597	RNA-Seq	N=265; R = -0.36; (ns)
N=302	(ns)	0.749785264232517	728	LE	1.20238080859281	RNA-Seq	N=302; R = 0.75; (ns)
N=302	(ns)	0.749785264232517	729	LE	1.32650220726845	RNA-Seq	N=302; R = 0.75; (ns)
N=265	(ns)	-0.363154457155676	730	LE	-0.688694966493524	RNA-Seq	N=265; R = -0.36; (ns)
N=302	(ns)	0.749785264232517	731	LE	1.4094012859383	RNA-Seq	N=302; R = 0.75; (ns)
N=265	(ns)	-0.363154457155676	732	LE	-0.147276813576102	RNA-Seq	N=265; R = -0.36; (ns)
N=191	(ns)	0.418199304314646	733	LE	0.625335842744621	RNA-Seq	N=191; R = 0.42; (ns)
N=265	(ns)	-0.363154457155676	734	LE	-0.237822952626364	RNA-Seq	N=265; R = -0.36; (ns)
N=265	(ns)	-0.363154457155676	735	LE	-0.730521639243789	RNA-Seq	N=265; R = -0.36; (ns)
N=302	(ns)	0.749785264232517	736	LE	1.04915240365648	RNA-Seq	N=302; R = 0.75; (ns)
N=265	(ns)	-0.363154457155676	737	LE	-0.310924293544923	RNA-Seq	N=265; R = -0.36; (ns)
N=302	(ns)	0.749785264232517	738	LE	1.44299478990431	RNA-Seq	N=302; R = 0.75; (ns)
N=302	(ns)	0.749785264232517	739	LE	1.30264713984321	RNA-Seq	N=302; R = 0.75; (ns)
N=302	(ns)	0.749785264232517	740	LE	1.30360726364757	RNA-Seq	N=302; R = 0.75; (ns)
N=302	(ns)	0.749785264232517	741	LE	1.39368581003555	RNA-Seq	N=302; R = 0.75; (ns)
N=191	(ns)	0.418199304314646	742	LE	0.90198618749794	RNA-Seq	N=191; R = 0.42; (ns)
N=302	(ns)	0.749785264232517	743	LE	1.42107701726415	RNA-Seq	N=302; R = 0.75; (ns)
N=265	(ns)	-0.363154457155676	744	LE	-1.01544392143585	RNA-Seq	N=265; R = -0.36; (ns)
N=265	(ns)	-0.363154457155676	745	LE	-0.687617420975615	RNA-Seq	N=265; R = -0.36; (ns)
N=191	(ns)	0.418199304314646	746	LE	-0.790140617312309	RNA-Seq	N=191; R = 0.42; (ns)
N=191	(ns)	0.418199304314646	747	LE	0.656648404454515	RNA-Seq	N=191; R = 0.42; (ns)
N=191	(ns)	0.418199304314646	748	LE	0.702108502890963	RNA-Seq	N=191; R = 0.42; (ns)
N=265	(ns)	-0.363154457155676	749	LE	-0.235410055472008	RNA-Seq	N=265; R = -0.36; (ns)
N=265	(ns)	-0.363154457155676	750	LE	-0.570952872079128	RNA-Seq	N=265; R = -0.36; (ns)
N=265	(ns)	-0.363154457155676	751	LE	-0.940152745140428	RNA-Seq	N=265; R = -0.36; (ns)
N=191	(ns)	0.418199304314646	752	LE	0.932708915070421	RNA-Seq	N=191; R = 0.42; (ns)
N=191	(ns)	0.418199304314646	753	LE	-0.554447888182351	RNA-Seq	N=191; R = 0.42; (ns)
N=265	(ns)	-0.363154457155676	754	LE	-0.887475711288317	RNA-Seq	N=265; R = -0.36; (ns)
N=265	(ns)	-0.363154457155676	755	LE	-0.791946109261228	RNA-Seq	N=265; R = -0.36; (ns)
N=191	(ns)	0.418199304314646	756	LE	0.620856116335238	RNA-Seq	N=191; R = 0.42; (ns)
N=302	(ns)	0.749785264232517	757	LE	0.887436244918573	RNA-Seq	N=302; R = 0.75; (ns)
N=265	(ns)	-0.363154457155676	758	LE	-0.954874553531779	RNA-Seq	N=265; R = -0.36; (ns)
N=191	(ns)	0.418199304314646	759	LE	0.542096177563766	RNA-Seq	N=191; R = 0.42; (ns)
N=302	(ns)	0.749785264232517	760	LE	1.1625502303891	RNA-Seq	N=302; R = 0.75; (ns)
N=265	(ns)	-0.363154457155676	761	LE	-0.0607378504742055	RNA-Seq	N=265; R = -0.36; (ns)
N=91	(ns)	-0.424564476619271	762	LE	-1.38714734026447	RNA-Seq	N=91; R = -0.42; (ns)
N=302	(ns)	0.749785264232517	763	LE	1.36181860675945	RNA-Seq	N=302; R = 0.75; (ns)
N=265	(ns)	-0.363154457155676	764	LE	-0.866913087862282	RNA-Seq	N=265; R = -0.36; (ns)
N=302	(ns)	0.749785264232517	765	LE	1.31894213031151	RNA-Seq	N=302; R = 0.75; (ns)
N=265	(ns)	-0.363154457155676	766	LE	-0.952737523867693	RNA-Seq	N=265; R = -0.36; (ns)
N=191	(ns)	0.418199304314646	767	LE	0.513242907144386	RNA-Seq	N=191; R = 0.42; (ns)
N=191	(ns)	0.418199304314646	768	LE	0.0195807174820945	RNA-Seq	N=191; R = 0.42; (ns)
N=265	(ns)	-0.363154457155676	769	LE	-0.0497911944111985	RNA-Seq	N=265; R = -0.36; (ns)
N=302	(ns)	0.749785264232517	770	LE	1.16061275274678	RNA-Seq	N=302; R = 0.75; (ns)
N=91	(ns)	-0.424564476619271	771	LE	-0.352585089442636	RNA-Seq	N=91; R = -0.42; (ns)
N=265	(ns)	-0.363154457155676	772	LE	-0.643963657212539	RNA-Seq	N=265; R = -0.36; (ns)
N=265	(ns)	-0.363154457155676	773	LE	-0.901039135784854	RNA-Seq	N=265; R = -0.36; (ns)
N=302	(ns)	0.749785264232517	774	LE	1.27119784472227	RNA-Seq	N=302; R = 0.75; (ns)
N=302	(ns)	0.749785264232517	775	LE	1.12125582516596	RNA-Seq	N=302; R = 0.75; (ns)
N=91	(ns)	-0.424564476619271	776	LE	-0.469207242075942	RNA-Seq	N=91; R = -0.42; (ns)
N=302	(ns)	0.749785264232517	777	LE	1.29038949892935	RNA-Seq	N=302; R = 0.75; (ns)
N=302	(ns)	0.749785264232517	778	LE	1.01419384643218	RNA-Seq	N=302; R = 0.75; (ns)
N=302	(ns)	0.749785264232517	779	LE	1.4440793547227	RNA-Seq	N=302; R = 0.75; (ns)
N=265	(ns)	-0.363154457155676	780	LE	-0.922467314353732	RNA-Seq	N=265; R = -0.36; (ns)
N=91	(ns)	-0.424564476619271	781	LE	-1.26760429064572	RNA-Seq	N=91; R = -0.42; (ns)
N=265	(ns)	-0.363154457155676	782	LE	-1.02731035184191	RNA-Seq	N=265; R = -0.36; (ns)
N=302	(ns)	0.749785264232517	783	LE	1.4587960657163	RNA-Seq	N=302; R = 0.75; (ns)
N=302	(ns)	0.749785264232517	784	LE	1.18427969247656	RNA-Seq	N=302; R = 0.75; (ns)
N=191	(ns)	0.418199304314646	785	LE	0.989656249852994	RNA-Seq	N=191; R = 0.42; (ns)
N=91	(ns)	-0.424564476619271	786	LE	0.0312324743710494	RNA-Seq	N=91; R = -0.42; (ns)
N=302	(ns)	0.749785264232517	787	LE	1.27317119509125	RNA-Seq	N=302; R = 0.75; (ns)
N=265	(ns)	-0.363154457155676	788	LE	-0.746123053948153	RNA-Seq	N=265; R = -0.36; (ns)
N=302	(ns)	0.749785264232517	789	LE	1.19943392923113	RNA-Seq	N=302; R = 0.75; (ns)
N=302	(ns)	0.749785264232517	790	LE	1.07730888077103	RNA-Seq	N=302; R = 0.75; (ns)
N=265	(ns)	-0.363154457155676	791	LE	0.379659806553533	RNA-Seq	N=265; R = -0.36; (ns)
N=265	(ns)	-0.363154457155676	792	LE	-0.958752855341703	RNA-Seq	N=265; R = -0.36; (ns)
N=191	(ns)	0.418199304314646	793	LE	-0.725519798414474	RNA-Seq	N=191; R = 0.42; (ns)
N=91	(ns)	-0.424564476619271	794	LE	-0.0471875074376007	RNA-Seq	N=91; R = -0.42; (ns)
N=265	(ns)	-0.363154457155676	795	LE	-0.46529678078692	RNA-Seq	N=265; R = -0.36; (ns)
N=265	(ns)	-0.363154457155676	796	LE	0.291655102354309	RNA-Seq	N=265; R = -0.36; (ns)
N=302	(ns)	0.749785264232517	797	LE	1.4027775415218	RNA-Seq	N=302; R = 0.75; (ns)
N=265	(ns)	-0.363154457155676	798	LE	-1.28781887882894	RNA-Seq	N=265; R = -0.36; (ns)
N=191	(ns)	0.418199304314646	799	LE	-0.483723502965427	RNA-Seq	N=191; R = 0.42; (ns)
N=191	(ns)	0.418199304314646	800	LE	-0.840678318947639	RNA-Seq	N=191; R = 0.42; (ns)
N=265	(ns)	-0.363154457155676	801	LE	-0.880602648569931	RNA-Seq	N=265; R = -0.36; (ns)
N=191	(ns)	0.418199304314646	802	LE	-0.0790189077078961	RNA-Seq	N=191; R = 0.42; (ns)
N=302	(ns)	0.749785264232517	803	LE	1.44336350823463	RNA-Seq	N=302; R = 0.75; (ns)
N=302	(ns)	0.749785264232517	804	LE	0.862053339545532	RNA-Seq	N=302; R = 0.75; (ns)
N=302	(ns)	0.749785264232517	805	LE	1.42537988650789	RNA-Seq	N=302; R = 0.75; (ns)
N=265	(ns)	-0.363154457155676	806	LE	-0.546975342543391	RNA-Seq	N=265; R = -0.36; (ns)
N=302	(ns)	0.749785264232517	807	LE	1.23079568991895	RNA-Seq	N=302; R = 0.75; (ns)
N=91	(ns)	-0.424564476619271	808	LE	-0.32016931709856	RNA-Seq	N=91; R = -0.42; (ns)
N=265	(ns)	-0.363154457155676	809	LE	-1.32569533608191	RNA-Seq	N=265; R = -0.36; (ns)
N=302	(ns)	0.749785264232517	810	LE	1.17134692704877	RNA-Seq	N=302; R = 0.75; (ns)
N=191	(ns)	0.418199304314646	811	LE	0.197759826141565	RNA-Seq	N=191; R = 0.42; (ns)
N=265	(ns)	-0.363154457155676	812	LE	-0.491755653040937	RNA-Seq	N=265; R = -0.36; (ns)
N=265	(ns)	-0.363154457155676	813	LE	-0.808818615511478	RNA-Seq	N=265; R = -0.36; (ns)
N=265	(ns)	-0.363154457155676	814	LE	-1.45071597062834	RNA-Seq	N=265; R = -0.36; (ns)
N=302	(ns)	0.749785264232517	815	LE	1.36746820000268	RNA-Seq	N=302; R = 0.75; (ns)
N=265	(ns)	-0.363154457155676	816	LE	-0.641981761201923	RNA-Seq	N=265; R = -0.36; (ns)
N=265	(ns)	-0.363154457155676	817	LE	-0.968079398079531	RNA-Seq	N=265; R = -0.36; (ns)
N=91	(ns)	-0.424564476619271	818	LE	-1.16108603141403	RNA-Seq	N=91; R = -0.42; (ns)
N=191	(ns)	0.418199304314646	819	LE	0.371806999248597	RNA-Seq	N=191; R = 0.42; (ns)
N=302	(ns)	0.749785264232517	820	LE	1.00451560604977	RNA-Seq	N=302; R = 0.75; (ns)
N=302	(ns)	0.749785264232517	821	LE	1.15387708499589	RNA-Seq	N=302; R = 0.75; (ns)
N=265	(ns)	-0.363154457155676	822	LE	-0.679568277370346	RNA-Seq	N=265; R = -0.36; (ns)
N=191	(ns)	0.418199304314646	823	LE	0.891085420515325	RNA-Seq	N=191; R = 0.42; (ns)
N=265	(ns)	-0.363154457155676	824	LE	-0.795177170210478	RNA-Seq	N=265; R = -0.36; (ns)
N=191	(ns)	0.418199304314646	825	LE	-0.20478140721668	RNA-Seq	N=191; R = 0.42; (ns)
N=191	(ns)	0.418199304314646	826	LE	0.260720013683072	RNA-Seq	N=191; R = 0.42; (ns)
N=302	(ns)	0.749785264232517	827	LE	1.04466469826007	RNA-Seq	N=302; R = 0.75; (ns)
N=302	(ns)	0.749785264232517	828	LE	1.26911256551539	RNA-Seq	N=302; R = 0.75; (ns)
N=265	(ns)	-0.363154457155676	829	LE	-0.779375697356568	RNA-Seq	N=265; R = -0.36; (ns)
N=302	(ns)	0.749785264232517	830	LE	1.33299114063971	RNA-Seq	N=302; R = 0.75; (ns)
N=302	(ns)	0.749785264232517	831	LE	1.46753250681118	RNA-Seq	N=302; R = 0.75; (ns)
N=302	(ns)	0.749785264232517	832	LE	1.48780635694587	RNA-Seq	N=302; R = 0.75; (ns)
N=191	(ns)	0.418199304314646	833	LE	0.126736005653971	RNA-Seq	N=191; R = 0.42; (ns)
N=191	(ns)	0.418199304314646	834	LE	0.95302069479526	RNA-Seq	N=191; R = 0.42; (ns)
N=91	(ns)	-0.424564476619271	835	LE	-0.580596952021887	RNA-Seq	N=91; R = -0.42; (ns)
N=191	(ns)	0.418199304314646	836	LE	0.693246890808167	RNA-Seq	N=191; R = 0.42; (ns)
N=302	(ns)	0.749785264232517	837	LE	1.07411430044514	RNA-Seq	N=302; R = 0.75; (ns)
N=302	(ns)	0.749785264232517	838	LE	1.13163727856076	RNA-Seq	N=302; R = 0.75; (ns)
N=265	(ns)	-0.363154457155676	839	LE	-0.73030291029315	RNA-Seq	N=265; R = -0.36; (ns)
N=302	(ns)	0.749785264232517	840	LE	1.10612647038995	RNA-Seq	N=302; R = 0.75; (ns)
N=302	(ns)	0.749785264232517	841	LE	1.08024366450984	RNA-Seq	N=302; R = 0.75; (ns)
N=302	(ns)	0.749785264232517	842	LE	1.05686818263122	RNA-Seq	N=302; R = 0.75; (ns)
N=302	(ns)	0.749785264232517	843	LE	0.976142323861553	RNA-Seq	N=302; R = 0.75; (ns)
N=191	(ns)	0.418199304314646	844	LE	0.954874549626541	RNA-Seq	N=191; R = 0.42; (ns)
N=191	(ns)	0.418199304314646	845	LE	0.027854163402911	RNA-Seq	N=191; R = 0.42; (ns)
N=265	(ns)	-0.363154457155676	846	LE	-0.605666486667858	RNA-Seq	N=265; R = -0.36; (ns)
N=302	(ns)	0.749785264232517	847	LE	1.16215685891684	RNA-Seq	N=302; R = 0.75; (ns)
N=265	(ns)	-0.363154457155676	848	LE	0.759441478832378	RNA-Seq	N=265; R = -0.36; (ns)
N=265	(ns)	-0.363154457155676	849	LE	-1.00855948093683	RNA-Seq	N=265; R = -0.36; (ns)
N=191	(ns)	0.418199304314646	1	ZY	1.05748962835572	RNA-Seq	N=191; R = 0.42; (ns)
N=302	(ns)	0.749785264232517	2	ZY	-0.141243269644311	RNA-Seq	N=302; R = 0.75; (ns)
N=302	(ns)	0.749785264232517	3	ZY	-1.05187075498498	RNA-Seq	N=302; R = 0.75; (ns)
N=265	(ns)	-0.363154457155676	4	ZY	-0.295169503931837	RNA-Seq	N=265; R = -0.36; (ns)
N=265	(ns)	-0.363154457155676	5	ZY	-1.19915549607585	RNA-Seq	N=265; R = -0.36; (ns)
N=265	(ns)	-0.363154457155676	6	ZY	-0.554973179961907	RNA-Seq	N=265; R = -0.36; (ns)
N=302	(ns)	0.749785264232517	7	ZY	0.213013595613869	RNA-Seq	N=302; R = 0.75; (ns)
N=302	(ns)	0.749785264232517	8	ZY	0.0514057971908421	RNA-Seq	N=302; R = 0.75; (ns)
N=265	(ns)	-0.363154457155676	9	ZY	-0.192576194870481	RNA-Seq	N=265; R = -0.36; (ns)
N=265	(ns)	-0.363154457155676	10	ZY	-0.53129821971235	RNA-Seq	N=265; R = -0.36; (ns)
N=191	(ns)	0.418199304314646	11	ZY	0.860344741977076	RNA-Seq	N=191; R = 0.42; (ns)
N=191	(ns)	0.418199304314646	12	ZY	0.897283037573837	RNA-Seq	N=191; R = 0.42; (ns)
N=191	(ns)	0.418199304314646	13	ZY	1.25224561503404	RNA-Seq	N=191; R = 0.42; (ns)
N=302	(ns)	0.749785264232517	14	ZY	-0.500704697733332	RNA-Seq	N=302; R = 0.75; (ns)
N=91	(ns)	-0.424564476619271	15	ZY	1.09963696136096	RNA-Seq	N=91; R = -0.42; (ns)
N=265	(ns)	-0.363154457155676	16	ZY	-0.773168269956052	RNA-Seq	N=265; R = -0.36; (ns)
N=302	(ns)	0.749785264232517	17	ZY	0.216356072769837	RNA-Seq	N=302; R = 0.75; (ns)
N=302	(ns)	0.749785264232517	18	ZY	-0.211560225301963	RNA-Seq	N=302; R = 0.75; (ns)
N=191	(ns)	0.418199304314646	19	ZY	1.28545340870757	RNA-Seq	N=191; R = 0.42; (ns)
N=265	(ns)	-0.363154457155676	20	ZY	-0.667287507398914	RNA-Seq	N=265; R = -0.36; (ns)
N=191	(ns)	0.418199304314646	21	ZY	1.20151438105982	RNA-Seq	N=191; R = 0.42; (ns)
N=191	(ns)	0.418199304314646	22	ZY	0.615484129376666	RNA-Seq	N=191; R = 0.42; (ns)
N=302	(ns)	0.749785264232517	23	ZY	0.454874289738152	RNA-Seq	N=302; R = 0.75; (ns)
N=191	(ns)	0.418199304314646	24	ZY	1.33963716770202	RNA-Seq	N=191; R = 0.42; (ns)
N=265	(ns)	-0.363154457155676	25	ZY	-0.582678442063609	RNA-Seq	N=265; R = -0.36; (ns)
N=265	(ns)	-0.363154457155676	26	ZY	-0.623880647354494	RNA-Seq	N=265; R = -0.36; (ns)
N=91	(ns)	-0.424564476619271	27	ZY	-0.218326717759303	RNA-Seq	N=91; R = -0.42; (ns)
N=265	(ns)	-0.363154457155676	28	ZY	-0.872593353470805	RNA-Seq	N=265; R = -0.36; (ns)
N=302	(ns)	0.749785264232517	29	ZY	-0.00596934918838715	RNA-Seq	N=302; R = 0.75; (ns)
N=191	(ns)	0.418199304314646	30	ZY	0.580272788725385	RNA-Seq	N=191; R = 0.42; (ns)
N=265	(ns)	-0.363154457155676	31	ZY	-1.04731222698613	RNA-Seq	N=265; R = -0.36; (ns)
N=91	(ns)	-0.424564476619271	32	ZY	-0.750338403991903	RNA-Seq	N=91; R = -0.42; (ns)
N=191	(ns)	0.418199304314646	33	ZY	1.47763323450243	RNA-Seq	N=191; R = 0.42; (ns)
N=191	(ns)	0.418199304314646	34	ZY	0.790394373601077	RNA-Seq	N=191; R = 0.42; (ns)
N=265	(ns)	-0.363154457155676	35	ZY	-0.58465341344144	RNA-Seq	N=265; R = -0.36; (ns)
N=191	(ns)	0.418199304314646	36	ZY	0.745990419493382	RNA-Seq	N=191; R = 0.42; (ns)
N=191	(ns)	0.418199304314646	37	ZY	1.26284523706271	RNA-Seq	N=191; R = 0.42; (ns)
N=191	(ns)	0.418199304314646	38	ZY	0.913467058978489	RNA-Seq	N=191; R = 0.42; (ns)
N=265	(ns)	-0.363154457155676	39	ZY	-0.755826032317905	RNA-Seq	N=265; R = -0.36; (ns)
N=191	(ns)	0.418199304314646	40	ZY	0.578466284028169	RNA-Seq	N=191; R = 0.42; (ns)
N=265	(ns)	-0.363154457155676	41	ZY	-0.807448984893612	RNA-Seq	N=265; R = -0.36; (ns)
N=302	(ns)	0.749785264232517	42	ZY	-0.220932508612933	RNA-Seq	N=302; R = 0.75; (ns)
N=191	(ns)	0.418199304314646	43	ZY	1.4323240309461	RNA-Seq	N=191; R = 0.42; (ns)
N=302	(ns)	0.749785264232517	44	ZY	0.119264014044156	RNA-Seq	N=302; R = 0.75; (ns)
N=191	(ns)	0.418199304314646	45	ZY	0.845804777931789	RNA-Seq	N=191; R = 0.42; (ns)
N=191	(ns)	0.418199304314646	46	ZY	0.546365504133836	RNA-Seq	N=191; R = 0.42; (ns)
N=91	(ns)	-0.424564476619271	47	ZY	0.941308417406884	RNA-Seq	N=91; R = -0.42; (ns)
N=302	(ns)	0.749785264232517	48	ZY	-0.202178499786289	RNA-Seq	N=302; R = 0.75; (ns)
N=265	(ns)	-0.363154457155676	49	ZY	-0.736058747377989	RNA-Seq	N=265; R = -0.36; (ns)
N=191	(ns)	0.418199304314646	50	ZY	1.02274084913319	RNA-Seq	N=191; R = 0.42; (ns)
N=91	(ns)	-0.424564476619271	51	ZY	0.128947439338891	RNA-Seq	N=91; R = -0.42; (ns)
N=265	(ns)	-0.363154457155676	52	ZY	-0.382209614935066	RNA-Seq	N=265; R = -0.36; (ns)
N=302	(ns)	0.749785264232517	53	ZY	0.408561232156056	RNA-Seq	N=302; R = 0.75; (ns)
N=265	(ns)	-0.363154457155676	54	ZY	-0.654180831136147	RNA-Seq	N=265; R = -0.36; (ns)
N=191	(ns)	0.418199304314646	55	ZY	0.703568511915395	RNA-Seq	N=191; R = 0.42; (ns)
N=302	(ns)	0.749785264232517	56	ZY	0.474404436537477	RNA-Seq	N=302; R = 0.75; (ns)
N=191	(ns)	0.418199304314646	57	ZY	1.43976014735738	RNA-Seq	N=191; R = 0.42; (ns)
N=191	(ns)	0.418199304314646	58	ZY	1.37858042684495	RNA-Seq	N=191; R = 0.42; (ns)
N=265	(ns)	-0.363154457155676	59	ZY	-1.13132643637094	RNA-Seq	N=265; R = -0.36; (ns)
N=265	(ns)	-0.363154457155676	60	ZY	-0.317946548664505	RNA-Seq	N=265; R = -0.36; (ns)
N=265	(ns)	-0.363154457155676	61	ZY	-0.60505377579748	RNA-Seq	N=265; R = -0.36; (ns)
N=265	(ns)	-0.363154457155676	62	ZY	-0.673509576692365	RNA-Seq	N=265; R = -0.36; (ns)
N=265	(ns)	-0.363154457155676	63	ZY	-0.263132998309136	RNA-Seq	N=265; R = -0.36; (ns)
N=265	(ns)	-0.363154457155676	64	ZY	-0.630769558651207	RNA-Seq	N=265; R = -0.36; (ns)
N=302	(ns)	0.749785264232517	65	ZY	-0.277396081299116	RNA-Seq	N=302; R = 0.75; (ns)
N=91	(ns)	-0.424564476619271	66	ZY	-0.559872803021318	RNA-Seq	N=91; R = -0.42; (ns)
N=265	(ns)	-0.363154457155676	67	ZY	-0.979445881373854	RNA-Seq	N=265; R = -0.36; (ns)
N=302	(ns)	0.749785264232517	68	ZY	-0.347709778800497	RNA-Seq	N=302; R = 0.75; (ns)
N=302	(ns)	0.749785264232517	69	ZY	0.330488925034685	RNA-Seq	N=302; R = 0.75; (ns)
N=191	(ns)	0.418199304314646	70	ZY	1.4678237763831	RNA-Seq	N=191; R = 0.42; (ns)
N=302	(ns)	0.749785264232517	71	ZY	-0.546477711589881	RNA-Seq	N=302; R = 0.75; (ns)
N=265	(ns)	-0.363154457155676	72	ZY	-0.0043379718534108	RNA-Seq	N=265; R = -0.36; (ns)
N=265	(ns)	-0.363154457155676	73	ZY	-0.549886391708508	RNA-Seq	N=265; R = -0.36; (ns)
N=191	(ns)	0.418199304314646	74	ZY	1.05602442599507	RNA-Seq	N=191; R = 0.42; (ns)
N=265	(ns)	-0.363154457155676	75	ZY	-0.405573209890136	RNA-Seq	N=265; R = -0.36; (ns)
N=302	(ns)	0.749785264232517	76	ZY	-1.39452506469124	RNA-Seq	N=302; R = 0.75; (ns)
N=265	(ns)	-0.363154457155676	77	ZY	-0.800222536767451	RNA-Seq	N=265; R = -0.36; (ns)
N=265	(ns)	-0.363154457155676	78	ZY	-0.647259547888864	RNA-Seq	N=265; R = -0.36; (ns)
N=265	(ns)	-0.363154457155676	79	ZY	0.60259114869325	RNA-Seq	N=265; R = -0.36; (ns)
N=302	(ns)	0.749785264232517	80	ZY	-0.0112035209221346	RNA-Seq	N=302; R = 0.75; (ns)
N=265	(ns)	-0.363154457155676	81	ZY	-0.0620565595381057	RNA-Seq	N=265; R = -0.36; (ns)
N=191	(ns)	0.418199304314646	82	ZY	0.850515665281898	RNA-Seq	N=191; R = 0.42; (ns)
N=302	(ns)	0.749785264232517	83	ZY	0.252868577605548	RNA-Seq	N=302; R = 0.75; (ns)
N=91	(ns)	-0.424564476619271	84	ZY	0.0236261435146912	RNA-Seq	N=91; R = -0.42; (ns)
N=302	(ns)	0.749785264232517	85	ZY	-0.127103798619499	RNA-Seq	N=302; R = 0.75; (ns)
N=265	(ns)	-0.363154457155676	86	ZY	-0.86684911513164	RNA-Seq	N=265; R = -0.36; (ns)
N=265	(ns)	-0.363154457155676	87	ZY	-0.576501627327492	RNA-Seq	N=265; R = -0.36; (ns)
N=302	(ns)	0.749785264232517	88	ZY	-0.304781485613933	RNA-Seq	N=302; R = 0.75; (ns)
N=265	(ns)	-0.363154457155676	89	ZY	0.658742442608978	RNA-Seq	N=265; R = -0.36; (ns)
N=91	(ns)	-0.424564476619271	90	ZY	-0.62640062310617	RNA-Seq	N=91; R = -0.42; (ns)
N=191	(ns)	0.418199304314646	91	ZY	0.635449555122941	RNA-Seq	N=191; R = 0.42; (ns)
N=265	(ns)	-0.363154457155676	92	ZY	-0.628378238909292	RNA-Seq	N=265; R = -0.36; (ns)
N=302	(ns)	0.749785264232517	93	ZY	0.587622849217625	RNA-Seq	N=302; R = 0.75; (ns)
N=265	(ns)	-0.363154457155676	94	ZY	-0.737672731555765	RNA-Seq	N=265; R = -0.36; (ns)
N=302	(ns)	0.749785264232517	95	ZY	0.387437158853457	RNA-Seq	N=302; R = 0.75; (ns)
N=91	(ns)	-0.424564476619271	96	ZY	0.559047734736536	RNA-Seq	N=91; R = -0.42; (ns)
N=191	(ns)	0.418199304314646	97	ZY	0.920307865694249	RNA-Seq	N=191; R = 0.42; (ns)
N=302	(ns)	0.749785264232517	98	ZY	0.456254585425645	RNA-Seq	N=302; R = 0.75; (ns)
N=265	(ns)	-0.363154457155676	99	ZY	-0.538724298260619	RNA-Seq	N=265; R = -0.36; (ns)
N=302	(ns)	0.749785264232517	100	ZY	-0.132874281795845	RNA-Seq	N=302; R = 0.75; (ns)
N=302	(ns)	0.749785264232517	101	ZY	0.59340159297427	RNA-Seq	N=302; R = 0.75; (ns)
N=302	(ns)	0.749785264232517	102	ZY	0.101435754263833	RNA-Seq	N=302; R = 0.75; (ns)
N=265	(ns)	-0.363154457155676	103	ZY	-0.968849850116109	RNA-Seq	N=265; R = -0.36; (ns)
N=302	(ns)	0.749785264232517	104	ZY	0.304923431131793	RNA-Seq	N=302; R = 0.75; (ns)
N=302	(ns)	0.749785264232517	105	ZY	0.644848439054099	RNA-Seq	N=302; R = 0.75; (ns)
N=91	(ns)	-0.424564476619271	106	ZY	-0.671082945343526	RNA-Seq	N=91; R = -0.42; (ns)
N=191	(ns)	0.418199304314646	107	ZY	0.943895774978854	RNA-Seq	N=191; R = 0.42; (ns)
N=302	(ns)	0.749785264232517	108	ZY	0.426119932400002	RNA-Seq	N=302; R = 0.75; (ns)
N=302	(ns)	0.749785264232517	109	ZY	-0.766118272983522	RNA-Seq	N=302; R = 0.75; (ns)
N=191	(ns)	0.418199304314646	110	ZY	1.02789484434176	RNA-Seq	N=191; R = 0.42; (ns)
N=191	(ns)	0.418199304314646	111	ZY	0.869410257913798	RNA-Seq	N=191; R = 0.42; (ns)
N=302	(ns)	0.749785264232517	112	ZY	-0.294223201731375	RNA-Seq	N=302; R = 0.75; (ns)
N=265	(ns)	-0.363154457155676	113	ZY	-0.642588900173664	RNA-Seq	N=265; R = -0.36; (ns)
N=91	(ns)	-0.424564476619271	114	ZY	-1.15219835739274	RNA-Seq	N=91; R = -0.42; (ns)
N=302	(ns)	0.749785264232517	115	ZY	-0.39761471179466	RNA-Seq	N=302; R = 0.75; (ns)
N=302	(ns)	0.749785264232517	116	ZY	-0.419546632807791	RNA-Seq	N=302; R = 0.75; (ns)
N=91	(ns)	-0.424564476619271	117	ZY	-0.562215687045398	RNA-Seq	N=91; R = -0.42; (ns)
N=302	(ns)	0.749785264232517	118	ZY	0.381100655510455	RNA-Seq	N=302; R = 0.75; (ns)
N=302	(ns)	0.749785264232517	119	ZY	-0.236941058434344	RNA-Seq	N=302; R = 0.75; (ns)
N=302	(ns)	0.749785264232517	120	ZY	-0.187315150654717	RNA-Seq	N=302; R = 0.75; (ns)
N=302	(ns)	0.749785264232517	121	ZY	0.0155236584115333	RNA-Seq	N=302; R = 0.75; (ns)
N=302	(ns)	0.749785264232517	122	ZY	0.603178710981215	RNA-Seq	N=302; R = 0.75; (ns)
N=265	(ns)	-0.363154457155676	123	ZY	-0.50754732592485	RNA-Seq	N=265; R = -0.36; (ns)
N=265	(ns)	-0.363154457155676	124	ZY	-0.655795449443625	RNA-Seq	N=265; R = -0.36; (ns)
N=91	(ns)	-0.424564476619271	125	ZY	0.424540188074637	RNA-Seq	N=91; R = -0.42; (ns)
N=191	(ns)	0.418199304314646	126	ZY	1.41033513514995	RNA-Seq	N=191; R = 0.42; (ns)
N=265	(ns)	-0.363154457155676	127	ZY	-0.0354639473164055	RNA-Seq	N=265; R = -0.36; (ns)
N=302	(ns)	0.749785264232517	128	ZY	0.423246023707259	RNA-Seq	N=302; R = 0.75; (ns)
N=265	(ns)	-0.363154457155676	129	ZY	-0.72329292220167	RNA-Seq	N=265; R = -0.36; (ns)
N=302	(ns)	0.749785264232517	130	ZY	-0.207519440565302	RNA-Seq	N=302; R = 0.75; (ns)
N=302	(ns)	0.749785264232517	131	ZY	-1.00445571108133	RNA-Seq	N=302; R = 0.75; (ns)
N=265	(ns)	-0.363154457155676	132	ZY	-0.780530132074392	RNA-Seq	N=265; R = -0.36; (ns)
N=302	(ns)	0.749785264232517	133	ZY	-0.437657866027906	RNA-Seq	N=302; R = 0.75; (ns)
N=91	(ns)	-0.424564476619271	134	ZY	-0.124448093645021	RNA-Seq	N=91; R = -0.42; (ns)
N=302	(ns)	0.749785264232517	135	ZY	-0.260853704520689	RNA-Seq	N=302; R = 0.75; (ns)
N=191	(ns)	0.418199304314646	136	ZY	1.10532007103136	RNA-Seq	N=191; R = 0.42; (ns)
N=302	(ns)	0.749785264232517	137	ZY	0.214485471268222	RNA-Seq	N=302; R = 0.75; (ns)
N=302	(ns)	0.749785264232517	138	ZY	0.420324720617841	RNA-Seq	N=302; R = 0.75; (ns)
N=265	(ns)	-0.363154457155676	139	ZY	-0.676623786998481	RNA-Seq	N=265; R = -0.36; (ns)
N=191	(ns)	0.418199304314646	140	ZY	0.863024975217171	RNA-Seq	N=191; R = 0.42; (ns)
N=302	(ns)	0.749785264232517	141	ZY	-0.102762356881911	RNA-Seq	N=302; R = 0.75; (ns)
N=191	(ns)	0.418199304314646	142	ZY	0.757689417196962	RNA-Seq	N=191; R = 0.42; (ns)
N=265	(ns)	-0.363154457155676	143	ZY	-1.02102306798158	RNA-Seq	N=265; R = -0.36; (ns)
N=191	(ns)	0.418199304314646	144	ZY	1.14243023690381	RNA-Seq	N=191; R = 0.42; (ns)
N=302	(ns)	0.749785264232517	145	ZY	0.334158299320554	RNA-Seq	N=302; R = 0.75; (ns)
N=265	(ns)	-0.363154457155676	146	ZY	-0.448894563493067	RNA-Seq	N=265; R = -0.36; (ns)
N=265	(ns)	-0.363154457155676	147	ZY	-0.827472266025713	RNA-Seq	N=265; R = -0.36; (ns)
N=191	(ns)	0.418199304314646	148	ZY	1.26239142083467	RNA-Seq	N=191; R = 0.42; (ns)
N=191	(ns)	0.418199304314646	149	ZY	1.23610489339011	RNA-Seq	N=191; R = 0.42; (ns)
N=302	(ns)	0.749785264232517	150	ZY	0.12833431568449	RNA-Seq	N=302; R = 0.75; (ns)
N=191	(ns)	0.418199304314646	151	ZY	0.986055606129483	RNA-Seq	N=191; R = 0.42; (ns)
N=191	(ns)	0.418199304314646	152	ZY	0.795950442513007	RNA-Seq	N=191; R = 0.42; (ns)
N=302	(ns)	0.749785264232517	153	ZY	-0.441350086575476	RNA-Seq	N=302; R = 0.75; (ns)
N=302	(ns)	0.749785264232517	154	ZY	-0.504299590193124	RNA-Seq	N=302; R = 0.75; (ns)
N=265	(ns)	-0.363154457155676	155	ZY	-0.168432361799911	RNA-Seq	N=265; R = -0.36; (ns)
N=302	(ns)	0.749785264232517	156	ZY	0.443758037402118	RNA-Seq	N=302; R = 0.75; (ns)
N=265	(ns)	-0.363154457155676	157	ZY	-0.892907468778151	RNA-Seq	N=265; R = -0.36; (ns)
N=191	(ns)	0.418199304314646	158	ZY	0.967466225081487	RNA-Seq	N=191; R = 0.42; (ns)
N=191	(ns)	0.418199304314646	159	ZY	0.712344878530506	RNA-Seq	N=191; R = 0.42; (ns)
N=191	(ns)	0.418199304314646	160	ZY	1.43937688814224	RNA-Seq	N=191; R = 0.42; (ns)
N=302	(ns)	0.749785264232517	161	ZY	-0.0173018850210343	RNA-Seq	N=302; R = 0.75; (ns)
N=91	(ns)	-0.424564476619271	162	ZY	-0.503551140942457	RNA-Seq	N=91; R = -0.42; (ns)
N=191	(ns)	0.418199304314646	163	ZY	1.17713870240089	RNA-Seq	N=191; R = 0.42; (ns)
N=302	(ns)	0.749785264232517	164	ZY	0.431449770203645	RNA-Seq	N=302; R = 0.75; (ns)
N=91	(ns)	-0.424564476619271	165	ZY	-0.463359235241759	RNA-Seq	N=91; R = -0.42; (ns)
N=302	(ns)	0.749785264232517	166	ZY	0.435039745519011	RNA-Seq	N=302; R = 0.75; (ns)
N=191	(ns)	0.418199304314646	167	ZY	1.19980962930367	RNA-Seq	N=191; R = 0.42; (ns)
N=191	(ns)	0.418199304314646	168	ZY	0.968608487879204	RNA-Seq	N=191; R = 0.42; (ns)
N=265	(ns)	-0.363154457155676	169	ZY	-0.52528738719465	RNA-Seq	N=265; R = -0.36; (ns)
N=265	(ns)	-0.363154457155676	170	ZY	-0.888911692900545	RNA-Seq	N=265; R = -0.36; (ns)
N=265	(ns)	-0.363154457155676	171	ZY	-1.41884917122822	RNA-Seq	N=265; R = -0.36; (ns)
N=265	(ns)	-0.363154457155676	172	ZY	-0.660261891480567	RNA-Seq	N=265; R = -0.36; (ns)
N=91	(ns)	-0.424564476619271	173	ZY	-0.771055499015145	RNA-Seq	N=91; R = -0.42; (ns)
N=265	(ns)	-0.363154457155676	174	ZY	-0.95740045125869	RNA-Seq	N=265; R = -0.36; (ns)
N=265	(ns)	-0.363154457155676	175	ZY	0.0269565826629599	RNA-Seq	N=265; R = -0.36; (ns)
N=265	(ns)	-0.363154457155676	176	ZY	-0.882205934313815	RNA-Seq	N=265; R = -0.36; (ns)
N=265	(ns)	-0.363154457155676	177	ZY	-0.435785713216106	RNA-Seq	N=265; R = -0.36; (ns)
N=265	(ns)	-0.363154457155676	178	ZY	-0.897267522134774	RNA-Seq	N=265; R = -0.36; (ns)
N=191	(ns)	0.418199304314646	179	ZY	0.957926327390576	RNA-Seq	N=191; R = 0.42; (ns)
N=265	(ns)	-0.363154457155676	180	ZY	-0.577241336562745	RNA-Seq	N=265; R = -0.36; (ns)
N=302	(ns)	0.749785264232517	181	ZY	-0.166800258679209	RNA-Seq	N=302; R = 0.75; (ns)
N=91	(ns)	-0.424564476619271	182	ZY	-0.341763360349396	RNA-Seq	N=91; R = -0.42; (ns)
N=265	(ns)	-0.363154457155676	183	ZY	-1.18089104469181	RNA-Seq	N=265; R = -0.36; (ns)
N=191	(ns)	0.418199304314646	184	ZY	0.835539594710767	RNA-Seq	N=191; R = 0.42; (ns)
N=302	(ns)	0.749785264232517	185	ZY	0.369667300663126	RNA-Seq	N=302; R = 0.75; (ns)
N=302	(ns)	0.749785264232517	186	ZY	0.178041129352652	RNA-Seq	N=302; R = 0.75; (ns)
N=265	(ns)	-0.363154457155676	187	ZY	-0.776214557415414	RNA-Seq	N=265; R = -0.36; (ns)
N=191	(ns)	0.418199304314646	188	ZY	0.958677987752492	RNA-Seq	N=191; R = 0.42; (ns)
N=302	(ns)	0.749785264232517	189	ZY	-0.148115908234042	RNA-Seq	N=302; R = 0.75; (ns)
N=191	(ns)	0.418199304314646	190	ZY	0.947197689257871	RNA-Seq	N=191; R = 0.42; (ns)
N=302	(ns)	0.749785264232517	191	ZY	0.0401513323533289	RNA-Seq	N=302; R = 0.75; (ns)
N=265	(ns)	-0.363154457155676	192	ZY	-0.687859724194571	RNA-Seq	N=265; R = -0.36; (ns)
N=191	(ns)	0.418199304314646	193	ZY	1.29111167149995	RNA-Seq	N=191; R = 0.42; (ns)
N=265	(ns)	-0.363154457155676	194	ZY	-0.760639507484498	RNA-Seq	N=265; R = -0.36; (ns)
N=302	(ns)	0.749785264232517	195	ZY	0.410555823254134	RNA-Seq	N=302; R = 0.75; (ns)
N=265	(ns)	-0.363154457155676	196	ZY	-0.975386252935979	RNA-Seq	N=265; R = -0.36; (ns)
N=302	(ns)	0.749785264232517	197	ZY	-0.499996919579674	RNA-Seq	N=302; R = 0.75; (ns)
N=191	(ns)	0.418199304314646	198	ZY	0.882077030783623	RNA-Seq	N=191; R = 0.42; (ns)
N=265	(ns)	-0.363154457155676	199	ZY	-0.10174716837072	RNA-Seq	N=265; R = -0.36; (ns)
N=265	(ns)	-0.363154457155676	200	ZY	-0.81772691282053	RNA-Seq	N=265; R = -0.36; (ns)
N=302	(ns)	0.749785264232517	201	ZY	0.713481741385645	RNA-Seq	N=302; R = 0.75; (ns)
N=302	(ns)	0.749785264232517	202	ZY	-0.242968409905342	RNA-Seq	N=302; R = 0.75; (ns)
N=302	(ns)	0.749785264232517	203	ZY	-0.712658512098855	RNA-Seq	N=302; R = 0.75; (ns)
N=265	(ns)	-0.363154457155676	204	ZY	-0.895357036208032	RNA-Seq	N=265; R = -0.36; (ns)
N=191	(ns)	0.418199304314646	205	ZY	1.43711738445195	RNA-Seq	N=191; R = 0.42; (ns)
N=302	(ns)	0.749785264232517	206	ZY	-0.81880031064717	RNA-Seq	N=302; R = 0.75; (ns)
N=265	(ns)	-0.363154457155676	207	ZY	-0.248470154903577	RNA-Seq	N=265; R = -0.36; (ns)
N=302	(ns)	0.749785264232517	208	ZY	-0.566451999512467	RNA-Seq	N=302; R = 0.75; (ns)
N=302	(ns)	0.749785264232517	209	ZY	-0.037494159796464	RNA-Seq	N=302; R = 0.75; (ns)
N=302	(ns)	0.749785264232517	210	ZY	-0.278943482265695	RNA-Seq	N=302; R = 0.75; (ns)
N=265	(ns)	-0.363154457155676	211	ZY	-0.779921635271719	RNA-Seq	N=265; R = -0.36; (ns)
N=91	(ns)	-0.424564476619271	212	ZY	0.428675930579882	RNA-Seq	N=91; R = -0.42; (ns)
N=302	(ns)	0.749785264232517	213	ZY	-0.0725479086616604	RNA-Seq	N=302; R = 0.75; (ns)
N=265	(ns)	-0.363154457155676	214	ZY	-0.585506064794223	RNA-Seq	N=265; R = -0.36; (ns)
N=91	(ns)	-0.424564476619271	215	ZY	-0.0589909608986091	RNA-Seq	N=91; R = -0.42; (ns)
N=302	(ns)	0.749785264232517	216	ZY	-0.994797353598269	RNA-Seq	N=302; R = 0.75; (ns)
N=91	(ns)	-0.424564476619271	217	ZY	-0.25787788857401	RNA-Seq	N=91; R = -0.42; (ns)
N=265	(ns)	-0.363154457155676	218	ZY	0.685500354628421	RNA-Seq	N=265; R = -0.36; (ns)
N=265	(ns)	-0.363154457155676	219	ZY	-0.556757214146603	RNA-Seq	N=265; R = -0.36; (ns)
N=191	(ns)	0.418199304314646	220	ZY	0.496522365719507	RNA-Seq	N=191; R = 0.42; (ns)
N=265	(ns)	-0.363154457155676	221	ZY	-0.598550727791141	RNA-Seq	N=265; R = -0.36; (ns)
N=191	(ns)	0.418199304314646	222	ZY	1.02209381498131	RNA-Seq	N=191; R = 0.42; (ns)
N=302	(ns)	0.749785264232517	223	ZY	0.2361663291086	RNA-Seq	N=302; R = 0.75; (ns)
N=191	(ns)	0.418199304314646	224	ZY	1.36520880946548	RNA-Seq	N=191; R = 0.42; (ns)
N=91	(ns)	-0.424564476619271	225	ZY	-1.15722525927171	RNA-Seq	N=91; R = -0.42; (ns)
N=91	(ns)	-0.424564476619271	226	ZY	-0.242088114643597	RNA-Seq	N=91; R = -0.42; (ns)
N=302	(ns)	0.749785264232517	227	ZY	-0.057143374940194	RNA-Seq	N=302; R = 0.75; (ns)
N=302	(ns)	0.749785264232517	228	ZY	-0.421010167895584	RNA-Seq	N=302; R = 0.75; (ns)
N=302	(ns)	0.749785264232517	229	ZY	0.451236869732889	RNA-Seq	N=302; R = 0.75; (ns)
N=302	(ns)	0.749785264232517	230	ZY	-0.503390428373973	RNA-Seq	N=302; R = 0.75; (ns)
N=265	(ns)	-0.363154457155676	231	ZY	-1.18871521210382	RNA-Seq	N=265; R = -0.36; (ns)
N=302	(ns)	0.749785264232517	232	ZY	0.0907162355078158	RNA-Seq	N=302; R = 0.75; (ns)
N=302	(ns)	0.749785264232517	233	ZY	0.13292440502699	RNA-Seq	N=302; R = 0.75; (ns)
N=265	(ns)	-0.363154457155676	234	ZY	-1.16478112586751	RNA-Seq	N=265; R = -0.36; (ns)
N=265	(ns)	-0.363154457155676	235	ZY	-0.299925225921514	RNA-Seq	N=265; R = -0.36; (ns)
N=265	(ns)	-0.363154457155676	236	ZY	-0.560471319592829	RNA-Seq	N=265; R = -0.36; (ns)
N=91	(ns)	-0.424564476619271	237	ZY	-0.114087301373049	RNA-Seq	N=91; R = -0.42; (ns)
N=191	(ns)	0.418199304314646	238	ZY	1.37032572384381	RNA-Seq	N=191; R = 0.42; (ns)
N=191	(ns)	0.418199304314646	239	ZY	0.925857053793165	RNA-Seq	N=191; R = 0.42; (ns)
N=302	(ns)	0.749785264232517	240	ZY	-0.269972539157954	RNA-Seq	N=302; R = 0.75; (ns)
N=302	(ns)	0.749785264232517	241	ZY	-0.366335702102004	RNA-Seq	N=302; R = 0.75; (ns)
N=302	(ns)	0.749785264232517	242	ZY	-0.433241612919104	RNA-Seq	N=302; R = 0.75; (ns)
N=265	(ns)	-0.363154457155676	243	ZY	-0.556130966913176	RNA-Seq	N=265; R = -0.36; (ns)
N=91	(ns)	-0.424564476619271	244	ZY	-0.848689017916244	RNA-Seq	N=91; R = -0.42; (ns)
N=302	(ns)	0.749785264232517	245	ZY	0.305126989375287	RNA-Seq	N=302; R = 0.75; (ns)
N=302	(ns)	0.749785264232517	246	ZY	0.258740623105971	RNA-Seq	N=302; R = 0.75; (ns)
N=265	(ns)	-0.363154457155676	247	ZY	-0.658181287499562	RNA-Seq	N=265; R = -0.36; (ns)
N=265	(ns)	-0.363154457155676	248	ZY	-0.476416255287424	RNA-Seq	N=265; R = -0.36; (ns)
N=191	(ns)	0.418199304314646	249	ZY	1.29412715071979	RNA-Seq	N=191; R = 0.42; (ns)
N=265	(ns)	-0.363154457155676	250	ZY	-0.688096844535754	RNA-Seq	N=265; R = -0.36; (ns)
N=302	(ns)	0.749785264232517	251	ZY	-0.0511880365896772	RNA-Seq	N=302; R = 0.75; (ns)
N=191	(ns)	0.418199304314646	252	ZY	1.25412431983953	RNA-Seq	N=191; R = 0.42; (ns)
N=302	(ns)	0.749785264232517	253	ZY	0.588125141309662	RNA-Seq	N=302; R = 0.75; (ns)
N=302	(ns)	0.749785264232517	254	ZY	0.0206383075583829	RNA-Seq	N=302; R = 0.75; (ns)
N=302	(ns)	0.749785264232517	255	ZY	0.0520013697256382	RNA-Seq	N=302; R = 0.75; (ns)
N=302	(ns)	0.749785264232517	256	ZY	-0.145341503577013	RNA-Seq	N=302; R = 0.75; (ns)
N=265	(ns)	-0.363154457155676	257	ZY	-0.280133035690915	RNA-Seq	N=265; R = -0.36; (ns)
N=265	(ns)	-0.363154457155676	258	ZY	-0.82509009621519	RNA-Seq	N=265; R = -0.36; (ns)
N=91	(ns)	-0.424564476619271	259	ZY	1.07700578634157	RNA-Seq	N=91; R = -0.42; (ns)
N=265	(ns)	-0.363154457155676	260	ZY	-1.16388873442724	RNA-Seq	N=265; R = -0.36; (ns)
N=191	(ns)	0.418199304314646	261	ZY	1.0252177907923	RNA-Seq	N=191; R = 0.42; (ns)
N=302	(ns)	0.749785264232517	262	ZY	-0.232893069292021	RNA-Seq	N=302; R = 0.75; (ns)
N=302	(ns)	0.749785264232517	263	ZY	-0.645514078149405	RNA-Seq	N=302; R = 0.75; (ns)
N=191	(ns)	0.418199304314646	264	ZY	0.954710095528586	RNA-Seq	N=191; R = 0.42; (ns)
N=191	(ns)	0.418199304314646	265	ZY	1.4994250311217	RNA-Seq	N=191; R = 0.42; (ns)
N=191	(ns)	0.418199304314646	266	ZY	0.818211720724899	RNA-Seq	N=191; R = 0.42; (ns)
N=91	(ns)	-0.424564476619271	267	ZY	-0.984134493048413	RNA-Seq	N=91; R = -0.42; (ns)
N=302	(ns)	0.749785264232517	268	ZY	0.65993262560147	RNA-Seq	N=302; R = 0.75; (ns)
N=302	(ns)	0.749785264232517	269	ZY	0.565971657731303	RNA-Seq	N=302; R = 0.75; (ns)
N=191	(ns)	0.418199304314646	270	ZY	1.28301894190813	RNA-Seq	N=191; R = 0.42; (ns)
N=265	(ns)	-0.363154457155676	271	ZY	-0.62683127634478	RNA-Seq	N=265; R = -0.36; (ns)
N=302	(ns)	0.749785264232517	272	ZY	0.0833021427170814	RNA-Seq	N=302; R = 0.75; (ns)
N=302	(ns)	0.749785264232517	273	ZY	0.28835775969001	RNA-Seq	N=302; R = 0.75; (ns)
N=302	(ns)	0.749785264232517	274	ZY	0.716238595166223	RNA-Seq	N=302; R = 0.75; (ns)
N=265	(ns)	-0.363154457155676	275	ZY	-0.662423021334677	RNA-Seq	N=265; R = -0.36; (ns)
N=265	(ns)	-0.363154457155676	276	ZY	0.0509870554828004	RNA-Seq	N=265; R = -0.36; (ns)
N=191	(ns)	0.418199304314646	277	ZY	1.19686784891988	RNA-Seq	N=191; R = 0.42; (ns)
N=302	(ns)	0.749785264232517	278	ZY	-0.441134977376869	RNA-Seq	N=302; R = 0.75; (ns)
N=302	(ns)	0.749785264232517	279	ZY	0.728141107442029	RNA-Seq	N=302; R = 0.75; (ns)
N=91	(ns)	-0.424564476619271	280	ZY	-0.981485796153767	RNA-Seq	N=91; R = -0.42; (ns)
N=191	(ns)	0.418199304314646	281	ZY	0.837973808311077	RNA-Seq	N=191; R = 0.42; (ns)
N=191	(ns)	0.418199304314646	282	ZY	0.883567325321104	RNA-Seq	N=191; R = 0.42; (ns)
N=191	(ns)	0.418199304314646	283	ZY	0.533003100848594	RNA-Seq	N=191; R = 0.42; (ns)
N=265	(ns)	-0.363154457155676	284	ZY	-0.793663625245311	RNA-Seq	N=265; R = -0.36; (ns)
N=191	(ns)	0.418199304314646	285	ZY	0.761557408236711	RNA-Seq	N=191; R = 0.42; (ns)
N=265	(ns)	-0.363154457155676	286	ZY	-0.67936465070859	RNA-Seq	N=265; R = -0.36; (ns)
N=265	(ns)	-0.363154457155676	287	ZY	-0.821353390803416	RNA-Seq	N=265; R = -0.36; (ns)
N=265	(ns)	-0.363154457155676	288	ZY	-0.659698644298363	RNA-Seq	N=265; R = -0.36; (ns)
N=302	(ns)	0.749785264232517	289	ZY	0.620476829190886	RNA-Seq	N=302; R = 0.75; (ns)
N=265	(ns)	-0.363154457155676	290	ZY	-0.562495182134468	RNA-Seq	N=265; R = -0.36; (ns)
N=265	(ns)	-0.363154457155676	291	ZY	-0.0586118305940504	RNA-Seq	N=265; R = -0.36; (ns)
N=191	(ns)	0.418199304314646	292	ZY	1.411033397522	RNA-Seq	N=191; R = 0.42; (ns)
N=302	(ns)	0.749785264232517	293	ZY	-1.2075841144334	RNA-Seq	N=302; R = 0.75; (ns)
N=265	(ns)	-0.363154457155676	294	ZY	-0.198308702981944	RNA-Seq	N=265; R = -0.36; (ns)
N=302	(ns)	0.749785264232517	295	ZY	-0.120202823668216	RNA-Seq	N=302; R = 0.75; (ns)
N=191	(ns)	0.418199304314646	296	ZY	0.951993433670161	RNA-Seq	N=191; R = 0.42; (ns)
N=191	(ns)	0.418199304314646	297	ZY	0.845857366765923	RNA-Seq	N=191; R = 0.42; (ns)
N=91	(ns)	-0.424564476619271	298	ZY	0.0855888830591506	RNA-Seq	N=91; R = -0.42; (ns)
N=265	(ns)	-0.363154457155676	299	ZY	-0.312376091674323	RNA-Seq	N=265; R = -0.36; (ns)
N=265	(ns)	-0.363154457155676	300	ZY	-0.557907430946301	RNA-Seq	N=265; R = -0.36; (ns)
N=91	(ns)	-0.424564476619271	301	ZY	-0.300936142655006	RNA-Seq	N=91; R = -0.42; (ns)
N=302	(ns)	0.749785264232517	302	ZY	0.05507300793851	RNA-Seq	N=302; R = 0.75; (ns)
N=191	(ns)	0.418199304314646	303	ZY	0.637082562103008	RNA-Seq	N=191; R = 0.42; (ns)
N=191	(ns)	0.418199304314646	304	ZY	1.14831163137018	RNA-Seq	N=191; R = 0.42; (ns)
N=265	(ns)	-0.363154457155676	305	ZY	-1.0849299867591	RNA-Seq	N=265; R = -0.36; (ns)
N=91	(ns)	-0.424564476619271	306	ZY	0.778186334596992	RNA-Seq	N=91; R = -0.42; (ns)
N=265	(ns)	-0.363154457155676	307	ZY	-0.640180364244527	RNA-Seq	N=265; R = -0.36; (ns)
N=191	(ns)	0.418199304314646	308	ZY	0.829887662686207	RNA-Seq	N=191; R = 0.42; (ns)
N=265	(ns)	-0.363154457155676	309	ZY	-0.701681112733415	RNA-Seq	N=265; R = -0.36; (ns)
N=302	(ns)	0.749785264232517	310	ZY	0.292192596803412	RNA-Seq	N=302; R = 0.75; (ns)
N=302	(ns)	0.749785264232517	311	ZY	-0.1973345953618	RNA-Seq	N=302; R = 0.75; (ns)
N=265	(ns)	-0.363154457155676	312	ZY	-0.576187589756306	RNA-Seq	N=265; R = -0.36; (ns)
N=265	(ns)	-0.363154457155676	313	ZY	-0.896068786706962	RNA-Seq	N=265; R = -0.36; (ns)
N=265	(ns)	-0.363154457155676	314	ZY	-0.644952006870714	RNA-Seq	N=265; R = -0.36; (ns)
N=302	(ns)	0.749785264232517	315	ZY	0.324955287678487	RNA-Seq	N=302; R = 0.75; (ns)
N=302	(ns)	0.749785264232517	316	ZY	-0.286153005996112	RNA-Seq	N=302; R = 0.75; (ns)
N=91	(ns)	-0.424564476619271	317	ZY	-0.546736067413294	RNA-Seq	N=91; R = -0.42; (ns)
N=265	(ns)	-0.363154457155676	318	ZY	-0.529632084713046	RNA-Seq	N=265; R = -0.36; (ns)
N=191	(ns)	0.418199304314646	319	ZY	0.941566085887887	RNA-Seq	N=191; R = 0.42; (ns)
N=302	(ns)	0.749785264232517	320	ZY	0.640421385247554	RNA-Seq	N=302; R = 0.75; (ns)
N=265	(ns)	-0.363154457155676	321	ZY	-0.329371708277448	RNA-Seq	N=265; R = -0.36; (ns)
N=265	(ns)	-0.363154457155676	322	ZY	-0.499654472351145	RNA-Seq	N=265; R = -0.36; (ns)
N=91	(ns)	-0.424564476619271	323	ZY	-1.103439659794	RNA-Seq	N=91; R = -0.42; (ns)
N=302	(ns)	0.749785264232517	324	ZY	-0.0549811714235819	RNA-Seq	N=302; R = 0.75; (ns)
N=302	(ns)	0.749785264232517	325	ZY	0.489428857850998	RNA-Seq	N=302; R = 0.75; (ns)
N=302	(ns)	0.749785264232517	326	ZY	0.52027260029404	RNA-Seq	N=302; R = 0.75; (ns)
N=191	(ns)	0.418199304314646	327	ZY	1.31527209030121	RNA-Seq	N=191; R = 0.42; (ns)
N=91	(ns)	-0.424564476619271	328	ZY	-0.219457965579468	RNA-Seq	N=91; R = -0.42; (ns)
N=265	(ns)	-0.363154457155676	329	ZY	-0.680844264807772	RNA-Seq	N=265; R = -0.36; (ns)
N=302	(ns)	0.749785264232517	330	ZY	0.311854156433127	RNA-Seq	N=302; R = 0.75; (ns)
N=302	(ns)	0.749785264232517	331	ZY	0.154459905192001	RNA-Seq	N=302; R = 0.75; (ns)
N=191	(ns)	0.418199304314646	332	ZY	0.931020457354127	RNA-Seq	N=191; R = 0.42; (ns)
N=191	(ns)	0.418199304314646	333	ZY	1.14087984623065	RNA-Seq	N=191; R = 0.42; (ns)
N=265	(ns)	-0.363154457155676	334	ZY	0.512000323143276	RNA-Seq	N=265; R = -0.36; (ns)
N=191	(ns)	0.418199304314646	335	ZY	1.25943353095119	RNA-Seq	N=191; R = 0.42; (ns)
N=191	(ns)	0.418199304314646	336	ZY	0.841291943761786	RNA-Seq	N=191; R = 0.42; (ns)
N=191	(ns)	0.418199304314646	337	ZY	1.11962009645331	RNA-Seq	N=191; R = 0.42; (ns)
N=302	(ns)	0.749785264232517	338	ZY	-0.653811811167124	RNA-Seq	N=302; R = 0.75; (ns)
N=302	(ns)	0.749785264232517	339	ZY	-0.280241496858324	RNA-Seq	N=302; R = 0.75; (ns)
N=302	(ns)	0.749785264232517	340	ZY	0.132484162091847	RNA-Seq	N=302; R = 0.75; (ns)
N=265	(ns)	-0.363154457155676	341	ZY	-0.494872771215014	RNA-Seq	N=265; R = -0.36; (ns)
N=265	(ns)	-0.363154457155676	342	ZY	-0.661534344157159	RNA-Seq	N=265; R = -0.36; (ns)
N=265	(ns)	-0.363154457155676	343	ZY	-0.698519647603373	RNA-Seq	N=265; R = -0.36; (ns)
N=265	(ns)	-0.363154457155676	344	ZY	-0.658583701753949	RNA-Seq	N=265; R = -0.36; (ns)
N=302	(ns)	0.749785264232517	345	ZY	0.257770882365969	RNA-Seq	N=302; R = 0.75; (ns)
N=302	(ns)	0.749785264232517	346	ZY	-0.187515702696666	RNA-Seq	N=302; R = 0.75; (ns)
N=191	(ns)	0.418199304314646	347	ZY	1.39954485788997	RNA-Seq	N=191; R = 0.42; (ns)
N=91	(ns)	-0.424564476619271	348	ZY	-0.893424522256595	RNA-Seq	N=91; R = -0.42; (ns)
N=265	(ns)	-0.363154457155676	349	ZY	-0.721466995535054	RNA-Seq	N=265; R = -0.36; (ns)
N=302	(ns)	0.749785264232517	350	ZY	0.483625547190732	RNA-Seq	N=302; R = 0.75; (ns)
N=191	(ns)	0.418199304314646	351	ZY	1.47078208408471	RNA-Seq	N=191; R = 0.42; (ns)
N=265	(ns)	-0.363154457155676	352	ZY	-0.525697332053788	RNA-Seq	N=265; R = -0.36; (ns)
N=302	(ns)	0.749785264232517	353	ZY	0.557582825116055	RNA-Seq	N=302; R = 0.75; (ns)
N=302	(ns)	0.749785264232517	354	ZY	-0.826607337824553	RNA-Seq	N=302; R = 0.75; (ns)
N=302	(ns)	0.749785264232517	355	ZY	0.406329083759117	RNA-Seq	N=302; R = 0.75; (ns)
N=265	(ns)	-0.363154457155676	356	ZY	-0.882778252917696	RNA-Seq	N=265; R = -0.36; (ns)
N=191	(ns)	0.418199304314646	357	ZY	1.25190020331412	RNA-Seq	N=191; R = 0.42; (ns)
N=302	(ns)	0.749785264232517	358	ZY	-0.281675879737811	RNA-Seq	N=302; R = 0.75; (ns)
N=302	(ns)	0.749785264232517	359	ZY	-0.350719209921038	RNA-Seq	N=302; R = 0.75; (ns)
N=265	(ns)	-0.363154457155676	360	ZY	-0.495769640849456	RNA-Seq	N=265; R = -0.36; (ns)
N=302	(ns)	0.749785264232517	361	ZY	-1.11150089269773	RNA-Seq	N=302; R = 0.75; (ns)
N=302	(ns)	0.749785264232517	362	ZY	0.626975567446857	RNA-Seq	N=302; R = 0.75; (ns)
N=302	(ns)	0.749785264232517	363	ZY	0.624788244044172	RNA-Seq	N=302; R = 0.75; (ns)
N=302	(ns)	0.749785264232517	364	ZY	0.204051832059042	RNA-Seq	N=302; R = 0.75; (ns)
N=302	(ns)	0.749785264232517	365	ZY	0.64374558026004	RNA-Seq	N=302; R = 0.75; (ns)
N=265	(ns)	-0.363154457155676	366	ZY	-0.700422566744245	RNA-Seq	N=265; R = -0.36; (ns)
N=302	(ns)	0.749785264232517	367	ZY	0.21991170923288	RNA-Seq	N=302; R = 0.75; (ns)
N=265	(ns)	-0.363154457155676	368	ZY	-0.593912328387623	RNA-Seq	N=265; R = -0.36; (ns)
N=91	(ns)	-0.424564476619271	369	ZY	0.334666340022055	RNA-Seq	N=91; R = -0.42; (ns)
N=191	(ns)	0.418199304314646	370	ZY	1.06829076546041	RNA-Seq	N=191; R = 0.42; (ns)
N=265	(ns)	-0.363154457155676	371	ZY	-0.462126160863055	RNA-Seq	N=265; R = -0.36; (ns)
N=302	(ns)	0.749785264232517	372	ZY	-0.982917242672478	RNA-Seq	N=302; R = 0.75; (ns)
N=302	(ns)	0.749785264232517	373	ZY	-0.984861121437466	RNA-Seq	N=302; R = 0.75; (ns)
N=302	(ns)	0.749785264232517	374	ZY	0.434146668300079	RNA-Seq	N=302; R = 0.75; (ns)
N=191	(ns)	0.418199304314646	375	ZY	0.717341717452866	RNA-Seq	N=191; R = 0.42; (ns)
N=302	(ns)	0.749785264232517	376	ZY	0.516794913478719	RNA-Seq	N=302; R = 0.75; (ns)
N=302	(ns)	0.749785264232517	377	ZY	0.191566107325182	RNA-Seq	N=302; R = 0.75; (ns)
N=302	(ns)	0.749785264232517	378	ZY	-0.61079529600703	RNA-Seq	N=302; R = 0.75; (ns)
N=91	(ns)	-0.424564476619271	379	ZY	-0.678541607375775	RNA-Seq	N=91; R = -0.42; (ns)
N=265	(ns)	-0.363154457155676	380	ZY	-0.330240189184696	RNA-Seq	N=265; R = -0.36; (ns)
N=265	(ns)	-0.363154457155676	381	ZY	0.226076455301039	RNA-Seq	N=265; R = -0.36; (ns)
N=191	(ns)	0.418199304314646	382	ZY	1.39831074802539	RNA-Seq	N=191; R = 0.42; (ns)
N=302	(ns)	0.749785264232517	383	ZY	-0.361704225805242	RNA-Seq	N=302; R = 0.75; (ns)
N=302	(ns)	0.749785264232517	384	ZY	0.312075037677571	RNA-Seq	N=302; R = 0.75; (ns)
N=265	(ns)	-0.363154457155676	385	ZY	-1.40740589500176	RNA-Seq	N=265; R = -0.36; (ns)
N=265	(ns)	-0.363154457155676	386	ZY	-0.469818474243195	RNA-Seq	N=265; R = -0.36; (ns)
N=302	(ns)	0.749785264232517	387	ZY	0.161331022339175	RNA-Seq	N=302; R = 0.75; (ns)
N=302	(ns)	0.749785264232517	388	ZY	0.206646101136364	RNA-Seq	N=302; R = 0.75; (ns)
N=302	(ns)	0.749785264232517	389	ZY	0.693390004951856	RNA-Seq	N=302; R = 0.75; (ns)
N=302	(ns)	0.749785264232517	390	ZY	0.0715020762390603	RNA-Seq	N=302; R = 0.75; (ns)
N=191	(ns)	0.418199304314646	391	ZY	0.643153824020072	RNA-Seq	N=191; R = 0.42; (ns)
N=302	(ns)	0.749785264232517	392	ZY	0.226137057150259	RNA-Seq	N=302; R = 0.75; (ns)
N=302	(ns)	0.749785264232517	393	ZY	-0.390459530066307	RNA-Seq	N=302; R = 0.75; (ns)
N=302	(ns)	0.749785264232517	394	ZY	0.327281774477261	RNA-Seq	N=302; R = 0.75; (ns)
N=302	(ns)	0.749785264232517	395	ZY	0.138400270799872	RNA-Seq	N=302; R = 0.75; (ns)
N=265	(ns)	-0.363154457155676	396	ZY	-1.28669255923362	RNA-Seq	N=265; R = -0.36; (ns)
N=91	(ns)	-0.424564476619271	397	ZY	-0.215565127379628	RNA-Seq	N=91; R = -0.42; (ns)
N=302	(ns)	0.749785264232517	398	ZY	0.41125804442374	RNA-Seq	N=302; R = 0.75; (ns)
N=265	(ns)	-0.363154457155676	399	ZY	-0.566068981178715	RNA-Seq	N=265; R = -0.36; (ns)
N=191	(ns)	0.418199304314646	400	ZY	0.995999717176092	RNA-Seq	N=191; R = 0.42; (ns)
N=91	(ns)	-0.424564476619271	401	ZY	0.200656645019132	RNA-Seq	N=91; R = -0.42; (ns)
N=302	(ns)	0.749785264232517	402	ZY	-0.362872959957511	RNA-Seq	N=302; R = 0.75; (ns)
N=302	(ns)	0.749785264232517	403	ZY	-0.549612857373311	RNA-Seq	N=302; R = 0.75; (ns)
N=302	(ns)	0.749785264232517	404	ZY	0.717290483491641	RNA-Seq	N=302; R = 0.75; (ns)
N=302	(ns)	0.749785264232517	405	ZY	0.184850543999148	RNA-Seq	N=302; R = 0.75; (ns)
N=265	(ns)	-0.363154457155676	406	ZY	-0.804384977413115	RNA-Seq	N=265; R = -0.36; (ns)
N=302	(ns)	0.749785264232517	407	ZY	-0.163801130501279	RNA-Seq	N=302; R = 0.75; (ns)
N=302	(ns)	0.749785264232517	408	ZY	-0.228256413631483	RNA-Seq	N=302; R = 0.75; (ns)
N=302	(ns)	0.749785264232517	409	ZY	0.674743018926252	RNA-Seq	N=302; R = 0.75; (ns)
N=265	(ns)	-0.363154457155676	410	ZY	-0.900418621809827	RNA-Seq	N=265; R = -0.36; (ns)
N=265	(ns)	-0.363154457155676	411	ZY	-1.03339509391796	RNA-Seq	N=265; R = -0.36; (ns)
N=91	(ns)	-0.424564476619271	412	ZY	0.398257439273468	RNA-Seq	N=91; R = -0.42; (ns)
N=302	(ns)	0.749785264232517	413	ZY	0.0975050267075283	RNA-Seq	N=302; R = 0.75; (ns)
N=265	(ns)	-0.363154457155676	414	ZY	-0.266667964728344	RNA-Seq	N=265; R = -0.36; (ns)
N=265	(ns)	-0.363154457155676	415	ZY	-1.35299123937487	RNA-Seq	N=265; R = -0.36; (ns)
N=265	(ns)	-0.363154457155676	416	ZY	-0.743982521816072	RNA-Seq	N=265; R = -0.36; (ns)
N=265	(ns)	-0.363154457155676	417	ZY	-0.725819555182676	RNA-Seq	N=265; R = -0.36; (ns)
N=265	(ns)	-0.363154457155676	418	ZY	-1.34537996917974	RNA-Seq	N=265; R = -0.36; (ns)
N=302	(ns)	0.749785264232517	419	ZY	0.481698420647397	RNA-Seq	N=302; R = 0.75; (ns)
N=265	(ns)	-0.363154457155676	420	ZY	-0.0803869583410022	RNA-Seq	N=265; R = -0.36; (ns)
N=302	(ns)	0.749785264232517	421	ZY	0.481418041178405	RNA-Seq	N=302; R = 0.75; (ns)
N=191	(ns)	0.418199304314646	422	ZY	0.755680173717744	RNA-Seq	N=191; R = 0.42; (ns)
N=191	(ns)	0.418199304314646	423	ZY	0.833976691245322	RNA-Seq	N=191; R = 0.42; (ns)
N=191	(ns)	0.418199304314646	424	ZY	0.937069554216778	RNA-Seq	N=191; R = 0.42; (ns)
N=265	(ns)	-0.363154457155676	425	ZY	-0.773973870325324	RNA-Seq	N=265; R = -0.36; (ns)
N=265	(ns)	-0.363154457155676	426	ZY	-0.316071952865556	RNA-Seq	N=265; R = -0.36; (ns)
N=191	(ns)	0.418199304314646	427	ZY	1.29709230652464	RNA-Seq	N=191; R = 0.42; (ns)
N=191	(ns)	0.418199304314646	428	ZY	0.500793678477954	RNA-Seq	N=191; R = 0.42; (ns)
N=302	(ns)	0.749785264232517	429	ZY	-0.0933446945454941	RNA-Seq	N=302; R = 0.75; (ns)
N=302	(ns)	0.749785264232517	430	ZY	0.170952425039668	RNA-Seq	N=302; R = 0.75; (ns)
N=302	(ns)	0.749785264232517	431	ZY	0.0474437384316963	RNA-Seq	N=302; R = 0.75; (ns)
N=265	(ns)	-0.363154457155676	432	ZY	0.324254077292857	RNA-Seq	N=265; R = -0.36; (ns)
N=191	(ns)	0.418199304314646	433	ZY	1.31716029452096	RNA-Seq	N=191; R = 0.42; (ns)
N=191	(ns)	0.418199304314646	434	ZY	1.45252679973485	RNA-Seq	N=191; R = 0.42; (ns)
N=265	(ns)	-0.363154457155676	435	ZY	-0.575046695738909	RNA-Seq	N=265; R = -0.36; (ns)
N=265	(ns)	-0.363154457155676	436	ZY	-0.320973338218754	RNA-Seq	N=265; R = -0.36; (ns)
N=265	(ns)	-0.363154457155676	437	ZY	-0.729755722893688	RNA-Seq	N=265; R = -0.36; (ns)
N=91	(ns)	-0.424564476619271	438	ZY	-0.755706154713664	RNA-Seq	N=91; R = -0.42; (ns)
N=265	(ns)	-0.363154457155676	439	ZY	-0.534069403247383	RNA-Seq	N=265; R = -0.36; (ns)
N=191	(ns)	0.418199304314646	440	ZY	1.29035766028706	RNA-Seq	N=191; R = 0.42; (ns)
N=191	(ns)	0.418199304314646	441	ZY	1.28105888265119	RNA-Seq	N=191; R = 0.42; (ns)
N=265	(ns)	-0.363154457155676	442	ZY	-0.652123060524243	RNA-Seq	N=265; R = -0.36; (ns)
N=265	(ns)	-0.363154457155676	443	ZY	-0.495896136139846	RNA-Seq	N=265; R = -0.36; (ns)
N=191	(ns)	0.418199304314646	444	ZY	1.45680137557659	RNA-Seq	N=191; R = 0.42; (ns)
N=91	(ns)	-0.424564476619271	445	ZY	-0.810806552453744	RNA-Seq	N=91; R = -0.42; (ns)
N=265	(ns)	-0.363154457155676	446	ZY	-0.701299343738684	RNA-Seq	N=265; R = -0.36; (ns)
N=191	(ns)	0.418199304314646	447	ZY	0.948735166307602	RNA-Seq	N=191; R = 0.42; (ns)
N=265	(ns)	-0.363154457155676	448	ZY	-0.964141395691639	RNA-Seq	N=265; R = -0.36; (ns)
N=91	(ns)	-0.424564476619271	449	ZY	0.457611389837787	RNA-Seq	N=91; R = -0.42; (ns)
N=191	(ns)	0.418199304314646	450	ZY	1.03678951251037	RNA-Seq	N=191; R = 0.42; (ns)
N=191	(ns)	0.418199304314646	451	ZY	0.524035151427136	RNA-Seq	N=191; R = 0.42; (ns)
N=191	(ns)	0.418199304314646	452	ZY	1.48975381103517	RNA-Seq	N=191; R = 0.42; (ns)
N=302	(ns)	0.749785264232517	453	ZY	0.0637635611562901	RNA-Seq	N=302; R = 0.75; (ns)
N=91	(ns)	-0.424564476619271	454	ZY	-0.576320849295949	RNA-Seq	N=91; R = -0.42; (ns)
N=91	(ns)	-0.424564476619271	455	ZY	-0.630903459840993	RNA-Seq	N=91; R = -0.42; (ns)
N=91	(ns)	-0.424564476619271	456	ZY	-0.779052208622327	RNA-Seq	N=91; R = -0.42; (ns)
N=91	(ns)	-0.424564476619271	457	ZY	-0.644515862203934	RNA-Seq	N=91; R = -0.42; (ns)
N=91	(ns)	-0.424564476619271	458	ZY	-1.18062118284818	RNA-Seq	N=91; R = -0.42; (ns)
N=191	(ns)	0.418199304314646	459	ZY	1.08908320465173	RNA-Seq	N=191; R = 0.42; (ns)
N=302	(ns)	0.749785264232517	460	ZY	0.706130002841779	RNA-Seq	N=302; R = 0.75; (ns)
N=91	(ns)	-0.424564476619271	461	ZY	0.804965580058246	RNA-Seq	N=91; R = -0.42; (ns)
N=302	(ns)	0.749785264232517	462	ZY	0.408229693639242	RNA-Seq	N=302; R = 0.75; (ns)
N=302	(ns)	0.749785264232517	463	ZY	-0.774572174321613	RNA-Seq	N=302; R = 0.75; (ns)
N=302	(ns)	0.749785264232517	464	ZY	-0.315716808068144	RNA-Seq	N=302; R = 0.75; (ns)
N=191	(ns)	0.418199304314646	465	ZY	0.851896712601971	RNA-Seq	N=191; R = 0.42; (ns)
N=91	(ns)	-0.424564476619271	466	ZY	-0.565171999106049	RNA-Seq	N=91; R = -0.42; (ns)
N=91	(ns)	-0.424564476619271	467	ZY	-0.737155022609247	RNA-Seq	N=91; R = -0.42; (ns)
N=265	(ns)	-0.363154457155676	468	ZY	-0.304814339533523	RNA-Seq	N=265; R = -0.36; (ns)
N=302	(ns)	0.749785264232517	469	ZY	-0.408104248877025	RNA-Seq	N=302; R = 0.75; (ns)
N=191	(ns)	0.418199304314646	470	ZY	1.27856778869814	RNA-Seq	N=191; R = 0.42; (ns)
N=191	(ns)	0.418199304314646	471	ZY	1.23101592098054	RNA-Seq	N=191; R = 0.42; (ns)
N=302	(ns)	0.749785264232517	472	ZY	0.167812709444805	RNA-Seq	N=302; R = 0.75; (ns)
N=191	(ns)	0.418199304314646	473	ZY	0.723015581788198	RNA-Seq	N=191; R = 0.42; (ns)
N=302	(ns)	0.749785264232517	474	ZY	-0.000855596432921011	RNA-Seq	N=302; R = 0.75; (ns)
N=91	(ns)	-0.424564476619271	475	ZY	-1.30935799844776	RNA-Seq	N=91; R = -0.42; (ns)
N=302	(ns)	0.749785264232517	476	ZY	0.323873823034916	RNA-Seq	N=302; R = 0.75; (ns)
N=191	(ns)	0.418199304314646	477	ZY	0.726697879007924	RNA-Seq	N=191; R = 0.42; (ns)
N=302	(ns)	0.749785264232517	478	ZY	0.578980425591432	RNA-Seq	N=302; R = 0.75; (ns)
N=302	(ns)	0.749785264232517	479	ZY	0.151168774699973	RNA-Seq	N=302; R = 0.75; (ns)
N=302	(ns)	0.749785264232517	480	ZY	0.245144224072048	RNA-Seq	N=302; R = 0.75; (ns)
N=191	(ns)	0.418199304314646	481	ZY	0.881085012689174	RNA-Seq	N=191; R = 0.42; (ns)
N=91	(ns)	-0.424564476619271	482	ZY	-0.287910466950101	RNA-Seq	N=91; R = -0.42; (ns)
N=91	(ns)	-0.424564476619271	483	ZY	-1.07416871278242	RNA-Seq	N=91; R = -0.42; (ns)
N=302	(ns)	0.749785264232517	484	ZY	0.363679612153638	RNA-Seq	N=302; R = 0.75; (ns)
N=302	(ns)	0.749785264232517	485	ZY	0.0472438139278772	RNA-Seq	N=302; R = 0.75; (ns)
N=302	(ns)	0.749785264232517	486	ZY	0.478721497246963	RNA-Seq	N=302; R = 0.75; (ns)
N=265	(ns)	-0.363154457155676	487	ZY	-0.925878169963135	RNA-Seq	N=265; R = -0.36; (ns)
N=265	(ns)	-0.363154457155676	488	ZY	-0.604671352723113	RNA-Seq	N=265; R = -0.36; (ns)
N=302	(ns)	0.749785264232517	489	ZY	0.565478441745912	RNA-Seq	N=302; R = 0.75; (ns)
N=191	(ns)	0.418199304314646	490	ZY	1.30124814213947	RNA-Seq	N=191; R = 0.42; (ns)
N=302	(ns)	0.749785264232517	491	ZY	-0.143588474486815	RNA-Seq	N=302; R = 0.75; (ns)
N=191	(ns)	0.418199304314646	492	ZY	0.838670149865342	RNA-Seq	N=191; R = 0.42; (ns)
N=265	(ns)	-0.363154457155676	493	ZY	-0.473988268033321	RNA-Seq	N=265; R = -0.36; (ns)
N=265	(ns)	-0.363154457155676	494	ZY	-0.579459339235854	RNA-Seq	N=265; R = -0.36; (ns)
N=191	(ns)	0.418199304314646	495	ZY	1.2402823381823	RNA-Seq	N=191; R = 0.42; (ns)
N=265	(ns)	-0.363154457155676	496	ZY	0.29989142276607	RNA-Seq	N=265; R = -0.36; (ns)
N=265	(ns)	-0.363154457155676	497	ZY	-1.45111745878616	RNA-Seq	N=265; R = -0.36; (ns)
N=302	(ns)	0.749785264232517	498	ZY	0.226412985214841	RNA-Seq	N=302; R = 0.75; (ns)
N=191	(ns)	0.418199304314646	499	ZY	1.4857522709955	RNA-Seq	N=191; R = 0.42; (ns)
N=302	(ns)	0.749785264232517	500	ZY	-0.880782418951183	RNA-Seq	N=302; R = 0.75; (ns)
N=302	(ns)	0.749785264232517	501	ZY	0.48043372353028	RNA-Seq	N=302; R = 0.75; (ns)
N=91	(ns)	-0.424564476619271	502	ZY	0.776776405400253	RNA-Seq	N=91; R = -0.42; (ns)
N=265	(ns)	-0.363154457155676	503	ZY	-0.586543301515094	RNA-Seq	N=265; R = -0.36; (ns)
N=265	(ns)	-0.363154457155676	504	ZY	-1.27031185850378	RNA-Seq	N=265; R = -0.36; (ns)
N=265	(ns)	-0.363154457155676	505	ZY	0.128923760059376	RNA-Seq	N=265; R = -0.36; (ns)
N=302	(ns)	0.749785264232517	506	ZY	0.554910198549942	RNA-Seq	N=302; R = 0.75; (ns)
N=265	(ns)	-0.363154457155676	507	ZY	-0.595219391417282	RNA-Seq	N=265; R = -0.36; (ns)
N=302	(ns)	0.749785264232517	508	ZY	0.220219684254179	RNA-Seq	N=302; R = 0.75; (ns)
N=91	(ns)	-0.424564476619271	509	ZY	-0.387180315865242	RNA-Seq	N=91; R = -0.42; (ns)
N=265	(ns)	-0.363154457155676	510	ZY	-0.792346742204587	RNA-Seq	N=265; R = -0.36; (ns)
N=91	(ns)	-0.424564476619271	511	ZY	-0.30990238726749	RNA-Seq	N=91; R = -0.42; (ns)
N=265	(ns)	-0.363154457155676	512	ZY	-0.0477766237991075	RNA-Seq	N=265; R = -0.36; (ns)
N=302	(ns)	0.749785264232517	513	ZY	0.552408319412165	RNA-Seq	N=302; R = 0.75; (ns)
N=265	(ns)	-0.363154457155676	514	ZY	-0.294564398233301	RNA-Seq	N=265; R = -0.36; (ns)
N=302	(ns)	0.749785264232517	515	ZY	0.106193830768817	RNA-Seq	N=302; R = 0.75; (ns)
N=265	(ns)	-0.363154457155676	516	ZY	-0.946320255575924	RNA-Seq	N=265; R = -0.36; (ns)
N=302	(ns)	0.749785264232517	517	ZY	0.659839341352781	RNA-Seq	N=302; R = 0.75; (ns)
N=91	(ns)	-0.424564476619271	518	ZY	0.187703414037697	RNA-Seq	N=91; R = -0.42; (ns)
N=302	(ns)	0.749785264232517	519	ZY	-0.983224529501483	RNA-Seq	N=302; R = 0.75; (ns)
N=302	(ns)	0.749785264232517	520	ZY	0.258012627858545	RNA-Seq	N=302; R = 0.75; (ns)
N=191	(ns)	0.418199304314646	521	ZY	0.806336090382103	RNA-Seq	N=191; R = 0.42; (ns)
N=191	(ns)	0.418199304314646	522	ZY	0.636812913080334	RNA-Seq	N=191; R = 0.42; (ns)
N=265	(ns)	-0.363154457155676	523	ZY	-0.291253068777654	RNA-Seq	N=265; R = -0.36; (ns)
N=191	(ns)	0.418199304314646	524	ZY	0.992609603074407	RNA-Seq	N=191; R = 0.42; (ns)
N=265	(ns)	-0.363154457155676	525	ZY	-0.957918246462914	RNA-Seq	N=265; R = -0.36; (ns)
N=265	(ns)	-0.363154457155676	526	ZY	-0.784726049802364	RNA-Seq	N=265; R = -0.36; (ns)
N=302	(ns)	0.749785264232517	527	ZY	-0.0223958811391719	RNA-Seq	N=302; R = 0.75; (ns)
N=91	(ns)	-0.424564476619271	528	ZY	-0.545322786225619	RNA-Seq	N=91; R = -0.42; (ns)
N=302	(ns)	0.749785264232517	529	ZY	-0.0428745152604397	RNA-Seq	N=302; R = 0.75; (ns)
N=265	(ns)	-0.363154457155676	530	ZY	-0.916558565022418	RNA-Seq	N=265; R = -0.36; (ns)
N=265	(ns)	-0.363154457155676	531	ZY	0.389433208125131	RNA-Seq	N=265; R = -0.36; (ns)
N=302	(ns)	0.749785264232517	532	ZY	-0.349321495145134	RNA-Seq	N=302; R = 0.75; (ns)
N=191	(ns)	0.418199304314646	533	ZY	0.931976383808081	RNA-Seq	N=191; R = 0.42; (ns)
N=191	(ns)	0.418199304314646	534	ZY	1.24598895446184	RNA-Seq	N=191; R = 0.42; (ns)
N=91	(ns)	-0.424564476619271	535	ZY	0.112749062136929	RNA-Seq	N=91; R = -0.42; (ns)
N=265	(ns)	-0.363154457155676	536	ZY	-0.510692650239235	RNA-Seq	N=265; R = -0.36; (ns)
N=265	(ns)	-0.363154457155676	537	ZY	-0.568975583857245	RNA-Seq	N=265; R = -0.36; (ns)
N=191	(ns)	0.418199304314646	538	ZY	1.01084990657374	RNA-Seq	N=191; R = 0.42; (ns)
N=302	(ns)	0.749785264232517	539	ZY	-0.830337039735961	RNA-Seq	N=302; R = 0.75; (ns)
N=91	(ns)	-0.424564476619271	540	ZY	0.320314893823715	RNA-Seq	N=91; R = -0.42; (ns)
N=302	(ns)	0.749785264232517	541	ZY	-0.0632396348813603	RNA-Seq	N=302; R = 0.75; (ns)
N=265	(ns)	-0.363154457155676	542	ZY	-0.810482686496272	RNA-Seq	N=265; R = -0.36; (ns)
N=265	(ns)	-0.363154457155676	543	ZY	0.416762172341851	RNA-Seq	N=265; R = -0.36; (ns)
N=302	(ns)	0.749785264232517	544	ZY	0.356750168181776	RNA-Seq	N=302; R = 0.75; (ns)
N=302	(ns)	0.749785264232517	545	ZY	0.112985146256456	RNA-Seq	N=302; R = 0.75; (ns)
N=265	(ns)	-0.363154457155676	546	ZY	-0.974871166434272	RNA-Seq	N=265; R = -0.36; (ns)
N=265	(ns)	-0.363154457155676	547	ZY	-0.526545076532227	RNA-Seq	N=265; R = -0.36; (ns)
N=302	(ns)	0.749785264232517	548	ZY	0.511703306919282	RNA-Seq	N=302; R = 0.75; (ns)
N=302	(ns)	0.749785264232517	549	ZY	0.173646183659919	RNA-Seq	N=302; R = 0.75; (ns)
N=302	(ns)	0.749785264232517	550	ZY	-0.247155076103996	RNA-Seq	N=302; R = 0.75; (ns)
N=302	(ns)	0.749785264232517	551	ZY	-1.04469011452948	RNA-Seq	N=302; R = 0.75; (ns)
N=302	(ns)	0.749785264232517	552	ZY	-0.179708662622243	RNA-Seq	N=302; R = 0.75; (ns)
N=302	(ns)	0.749785264232517	553	ZY	0.309648573834187	RNA-Seq	N=302; R = 0.75; (ns)
N=191	(ns)	0.418199304314646	554	ZY	1.08193432212189	RNA-Seq	N=191; R = 0.42; (ns)
N=91	(ns)	-0.424564476619271	555	ZY	-0.653931452185585	RNA-Seq	N=91; R = -0.42; (ns)
N=302	(ns)	0.749785264232517	556	ZY	0.562458213346703	RNA-Seq	N=302; R = 0.75; (ns)
N=91	(ns)	-0.424564476619271	557	ZY	-0.764579371770774	RNA-Seq	N=91; R = -0.42; (ns)
N=265	(ns)	-0.363154457155676	558	ZY	-0.499888457208475	RNA-Seq	N=265; R = -0.36; (ns)
N=191	(ns)	0.418199304314646	559	ZY	1.00940363998812	RNA-Seq	N=191; R = 0.42; (ns)
N=91	(ns)	-0.424564476619271	560	ZY	-0.617890342485176	RNA-Seq	N=91; R = -0.42; (ns)
N=91	(ns)	-0.424564476619271	561	ZY	-0.81656020617002	RNA-Seq	N=91; R = -0.42; (ns)
N=191	(ns)	0.418199304314646	562	ZY	0.957639836314922	RNA-Seq	N=191; R = 0.42; (ns)
N=302	(ns)	0.749785264232517	563	ZY	-0.149165439639712	RNA-Seq	N=302; R = 0.75; (ns)
N=302	(ns)	0.749785264232517	564	ZY	-0.360038619954246	RNA-Seq	N=302; R = 0.75; (ns)
N=302	(ns)	0.749785264232517	565	ZY	0.397857450439023	RNA-Seq	N=302; R = 0.75; (ns)
N=302	(ns)	0.749785264232517	566	ZY	0.208244989298347	RNA-Seq	N=302; R = 0.75; (ns)
N=302	(ns)	0.749785264232517	567	ZY	0.265263793589364	RNA-Seq	N=302; R = 0.75; (ns)
N=265	(ns)	-0.363154457155676	568	ZY	-1.01392435029019	RNA-Seq	N=265; R = -0.36; (ns)
N=191	(ns)	0.418199304314646	569	ZY	1.12435626170449	RNA-Seq	N=191; R = 0.42; (ns)
N=302	(ns)	0.749785264232517	570	ZY	0.393822894571466	RNA-Seq	N=302; R = 0.75; (ns)
N=191	(ns)	0.418199304314646	571	ZY	1.37704365071659	RNA-Seq	N=191; R = 0.42; (ns)
N=302	(ns)	0.749785264232517	572	ZY	-0.0129902357831575	RNA-Seq	N=302; R = 0.75; (ns)
N=302	(ns)	0.749785264232517	573	ZY	-1.07711615758651	RNA-Seq	N=302; R = 0.75; (ns)
N=302	(ns)	0.749785264232517	574	ZY	0.00913391754971361	RNA-Seq	N=302; R = 0.75; (ns)
N=302	(ns)	0.749785264232517	575	ZY	0.393459849191049	RNA-Seq	N=302; R = 0.75; (ns)
N=265	(ns)	-0.363154457155676	576	ZY	-0.985339547824626	RNA-Seq	N=265; R = -0.36; (ns)
N=191	(ns)	0.418199304314646	577	ZY	0.23096823201362	RNA-Seq	N=191; R = 0.42; (ns)
N=191	(ns)	0.418199304314646	578	ZY	0.935464771417322	RNA-Seq	N=191; R = 0.42; (ns)
N=191	(ns)	0.418199304314646	579	ZY	0.669910777068465	RNA-Seq	N=191; R = 0.42; (ns)
N=302	(ns)	0.749785264232517	580	ZY	-0.0934311830791945	RNA-Seq	N=302; R = 0.75; (ns)
N=302	(ns)	0.749785264232517	581	ZY	-0.541422630351508	RNA-Seq	N=302; R = 0.75; (ns)
N=265	(ns)	-0.363154457155676	582	ZY	-0.89367946165241	RNA-Seq	N=265; R = -0.36; (ns)
N=302	(ns)	0.749785264232517	583	ZY	-0.349952987829892	RNA-Seq	N=302; R = 0.75; (ns)
N=302	(ns)	0.749785264232517	584	ZY	0.227268566352059	RNA-Seq	N=302; R = 0.75; (ns)
N=302	(ns)	0.749785264232517	585	ZY	-0.146891811613819	RNA-Seq	N=302; R = 0.75; (ns)
N=265	(ns)	-0.363154457155676	586	ZY	-0.492213303146582	RNA-Seq	N=265; R = -0.36; (ns)
N=191	(ns)	0.418199304314646	587	ZY	1.30963202822611	RNA-Seq	N=191; R = 0.42; (ns)
N=191	(ns)	0.418199304314646	588	ZY	1.41044367528266	RNA-Seq	N=191; R = 0.42; (ns)
N=265	(ns)	-0.363154457155676	589	ZY	-0.162004745261658	RNA-Seq	N=265; R = -0.36; (ns)
N=191	(ns)	0.418199304314646	590	ZY	1.4806001222546	RNA-Seq	N=191; R = 0.42; (ns)
N=265	(ns)	-0.363154457155676	591	ZY	-1.05694946309582	RNA-Seq	N=265; R = -0.36; (ns)
N=265	(ns)	-0.363154457155676	592	ZY	0.596114529710286	RNA-Seq	N=265; R = -0.36; (ns)
N=191	(ns)	0.418199304314646	593	ZY	1.38206298686577	RNA-Seq	N=191; R = 0.42; (ns)
N=265	(ns)	-0.363154457155676	594	ZY	-0.210976817726557	RNA-Seq	N=265; R = -0.36; (ns)
N=265	(ns)	-0.363154457155676	595	ZY	-0.709707511647905	RNA-Seq	N=265; R = -0.36; (ns)
N=191	(ns)	0.418199304314646	596	ZY	1.45268081797898	RNA-Seq	N=191; R = 0.42; (ns)
N=191	(ns)	0.418199304314646	597	ZY	1.49286532417115	RNA-Seq	N=191; R = 0.42; (ns)
N=91	(ns)	-0.424564476619271	598	ZY	1.00212790299487	RNA-Seq	N=91; R = -0.42; (ns)
N=265	(ns)	-0.363154457155676	599	ZY	-1.06620748100244	RNA-Seq	N=265; R = -0.36; (ns)
N=302	(ns)	0.749785264232517	600	ZY	0.143110450698972	RNA-Seq	N=302; R = 0.75; (ns)
N=302	(ns)	0.749785264232517	601	ZY	-0.677595530622174	RNA-Seq	N=302; R = 0.75; (ns)
N=302	(ns)	0.749785264232517	602	ZY	-0.0772913583148559	RNA-Seq	N=302; R = 0.75; (ns)
N=91	(ns)	-0.424564476619271	603	ZY	-0.423997792424151	RNA-Seq	N=91; R = -0.42; (ns)
N=191	(ns)	0.418199304314646	604	ZY	0.899764082765683	RNA-Seq	N=191; R = 0.42; (ns)
N=265	(ns)	-0.363154457155676	605	ZY	-0.390254722716669	RNA-Seq	N=265; R = -0.36; (ns)
N=302	(ns)	0.749785264232517	606	ZY	0.0740502887079348	RNA-Seq	N=302; R = 0.75; (ns)
N=91	(ns)	-0.424564476619271	607	ZY	-0.25940659419616	RNA-Seq	N=91; R = -0.42; (ns)
N=265	(ns)	-0.363154457155676	608	ZY	-0.556884602926796	RNA-Seq	N=265; R = -0.36; (ns)
N=91	(ns)	-0.424564476619271	609	ZY	-0.769261970928592	RNA-Seq	N=91; R = -0.42; (ns)
N=265	(ns)	-0.363154457155676	610	ZY	-0.355304604422714	RNA-Seq	N=265; R = -0.36; (ns)
N=265	(ns)	-0.363154457155676	611	ZY	-0.640512727499016	RNA-Seq	N=265; R = -0.36; (ns)
N=191	(ns)	0.418199304314646	612	ZY	1.1420836404668	RNA-Seq	N=191; R = 0.42; (ns)
N=191	(ns)	0.418199304314646	613	ZY	1.26892895360499	RNA-Seq	N=191; R = 0.42; (ns)
N=265	(ns)	-0.363154457155676	614	ZY	-0.7495240397977	RNA-Seq	N=265; R = -0.36; (ns)
N=265	(ns)	-0.363154457155676	615	ZY	-0.344979459576937	RNA-Seq	N=265; R = -0.36; (ns)
N=191	(ns)	0.418199304314646	616	ZY	1.16630366650673	RNA-Seq	N=191; R = 0.42; (ns)
N=265	(ns)	-0.363154457155676	617	ZY	-1.4841868099233	RNA-Seq	N=265; R = -0.36; (ns)
N=265	(ns)	-0.363154457155676	618	ZY	-0.631126140160794	RNA-Seq	N=265; R = -0.36; (ns)
N=191	(ns)	0.418199304314646	619	ZY	1.3795166893774	RNA-Seq	N=191; R = 0.42; (ns)
N=191	(ns)	0.418199304314646	620	ZY	1.46694550495602	RNA-Seq	N=191; R = 0.42; (ns)
N=265	(ns)	-0.363154457155676	621	ZY	-0.437924188646134	RNA-Seq	N=265; R = -0.36; (ns)
N=191	(ns)	0.418199304314646	622	ZY	1.26827910502981	RNA-Seq	N=191; R = 0.42; (ns)
N=265	(ns)	-0.363154457155676	623	ZY	-0.547220730843718	RNA-Seq	N=265; R = -0.36; (ns)
N=191	(ns)	0.418199304314646	624	ZY	0.88771878567204	RNA-Seq	N=191; R = 0.42; (ns)
N=191	(ns)	0.418199304314646	625	ZY	0.619354289583885	RNA-Seq	N=191; R = 0.42; (ns)
N=302	(ns)	0.749785264232517	626	ZY	-0.84467670781209	RNA-Seq	N=302; R = 0.75; (ns)
N=265	(ns)	-0.363154457155676	627	ZY	0.693522989611341	RNA-Seq	N=265; R = -0.36; (ns)
N=265	(ns)	-0.363154457155676	628	ZY	0.265853460762604	RNA-Seq	N=265; R = -0.36; (ns)
N=191	(ns)	0.418199304314646	629	ZY	1.06456425930476	RNA-Seq	N=191; R = 0.42; (ns)
N=265	(ns)	-0.363154457155676	630	ZY	-0.581607578194957	RNA-Seq	N=265; R = -0.36; (ns)
N=265	(ns)	-0.363154457155676	631	ZY	-0.352938960850569	RNA-Seq	N=265; R = -0.36; (ns)
N=265	(ns)	-0.363154457155676	632	ZY	-0.318784173623927	RNA-Seq	N=265; R = -0.36; (ns)
N=191	(ns)	0.418199304314646	633	ZY	0.895792760478317	RNA-Seq	N=191; R = 0.42; (ns)
N=302	(ns)	0.749785264232517	634	ZY	0.331867159542026	RNA-Seq	N=302; R = 0.75; (ns)
N=302	(ns)	0.749785264232517	635	ZY	0.50461389228342	RNA-Seq	N=302; R = 0.75; (ns)
N=302	(ns)	0.749785264232517	636	ZY	-0.0736836457124768	RNA-Seq	N=302; R = 0.75; (ns)
N=302	(ns)	0.749785264232517	637	ZY	-0.0893421413642446	RNA-Seq	N=302; R = 0.75; (ns)
N=265	(ns)	-0.363154457155676	638	ZY	0.0284576301975696	RNA-Seq	N=265; R = -0.36; (ns)
N=302	(ns)	0.749785264232517	639	ZY	0.156401175304477	RNA-Seq	N=302; R = 0.75; (ns)
N=265	(ns)	-0.363154457155676	640	ZY	-0.534967907303527	RNA-Seq	N=265; R = -0.36; (ns)
N=302	(ns)	0.749785264232517	641	ZY	0.299620811563175	RNA-Seq	N=302; R = 0.75; (ns)
N=191	(ns)	0.418199304314646	642	ZY	1.28112442822903	RNA-Seq	N=191; R = 0.42; (ns)
N=191	(ns)	0.418199304314646	643	ZY	1.15256934262384	RNA-Seq	N=191; R = 0.42; (ns)
N=91	(ns)	-0.424564476619271	644	ZY	-0.552934541711193	RNA-Seq	N=91; R = -0.42; (ns)
N=302	(ns)	0.749785264232517	645	ZY	0.052861769004576	RNA-Seq	N=302; R = 0.75; (ns)
N=91	(ns)	-0.424564476619271	646	ZY	-0.512159470100007	RNA-Seq	N=91; R = -0.42; (ns)
N=302	(ns)	0.749785264232517	647	ZY	-0.599892236954662	RNA-Seq	N=302; R = 0.75; (ns)
N=265	(ns)	-0.363154457155676	648	ZY	-0.695633878247365	RNA-Seq	N=265; R = -0.36; (ns)
N=191	(ns)	0.418199304314646	649	ZY	0.825303209332156	RNA-Seq	N=191; R = 0.42; (ns)
N=265	(ns)	-0.363154457155676	650	ZY	-1.13989764751632	RNA-Seq	N=265; R = -0.36; (ns)
N=302	(ns)	0.749785264232517	651	ZY	0.187437224538883	RNA-Seq	N=302; R = 0.75; (ns)
N=302	(ns)	0.749785264232517	652	ZY	0.698971683450091	RNA-Seq	N=302; R = 0.75; (ns)
N=302	(ns)	0.749785264232517	653	ZY	0.274725979615246	RNA-Seq	N=302; R = 0.75; (ns)
N=265	(ns)	-0.363154457155676	654	ZY	-0.884017664568687	RNA-Seq	N=265; R = -0.36; (ns)
N=191	(ns)	0.418199304314646	655	ZY	1.00858041280101	RNA-Seq	N=191; R = 0.42; (ns)
N=302	(ns)	0.749785264232517	656	ZY	-1.01695215396043	RNA-Seq	N=302; R = 0.75; (ns)
N=302	(ns)	0.749785264232517	657	ZY	0.676922604673366	RNA-Seq	N=302; R = 0.75; (ns)
N=302	(ns)	0.749785264232517	658	ZY	0.318497063546739	RNA-Seq	N=302; R = 0.75; (ns)
N=91	(ns)	-0.424564476619271	659	ZY	-0.646483189880035	RNA-Seq	N=91; R = -0.42; (ns)
N=191	(ns)	0.418199304314646	660	ZY	0.876246696048994	RNA-Seq	N=191; R = 0.42; (ns)
N=191	(ns)	0.418199304314646	661	ZY	1.13419155602627	RNA-Seq	N=191; R = 0.42; (ns)
N=265	(ns)	-0.363154457155676	662	ZY	0.832409559694679	RNA-Seq	N=265; R = -0.36; (ns)
N=265	(ns)	-0.363154457155676	663	ZY	-0.458780348977926	RNA-Seq	N=265; R = -0.36; (ns)
N=302	(ns)	0.749785264232517	664	ZY	-0.0779707895538568	RNA-Seq	N=302; R = 0.75; (ns)
N=302	(ns)	0.749785264232517	665	ZY	-0.275882573253488	RNA-Seq	N=302; R = 0.75; (ns)
N=302	(ns)	0.749785264232517	666	ZY	-0.811952570602662	RNA-Seq	N=302; R = 0.75; (ns)
N=265	(ns)	-0.363154457155676	667	ZY	-0.643848249845017	RNA-Seq	N=265; R = -0.36; (ns)
N=302	(ns)	0.749785264232517	668	ZY	-0.0441791038449226	RNA-Seq	N=302; R = 0.75; (ns)
N=302	(ns)	0.749785264232517	669	ZY	-0.500703318013727	RNA-Seq	N=302; R = 0.75; (ns)
N=302	(ns)	0.749785264232517	670	ZY	-0.287985608641167	RNA-Seq	N=302; R = 0.75; (ns)
N=302	(ns)	0.749785264232517	671	ZY	-0.183658607699036	RNA-Seq	N=302; R = 0.75; (ns)
N=191	(ns)	0.418199304314646	672	ZY	1.00765876245797	RNA-Seq	N=191; R = 0.42; (ns)
N=191	(ns)	0.418199304314646	673	ZY	0.42086511165762	RNA-Seq	N=191; R = 0.42; (ns)
N=91	(ns)	-0.424564476619271	674	ZY	-0.28783112332686	RNA-Seq	N=91; R = -0.42; (ns)
N=265	(ns)	-0.363154457155676	675	ZY	-0.270851304669628	RNA-Seq	N=265; R = -0.36; (ns)
N=302	(ns)	0.749785264232517	676	ZY	0.167713420070363	RNA-Seq	N=302; R = 0.75; (ns)
N=265	(ns)	-0.363154457155676	677	ZY	-0.673689229551751	RNA-Seq	N=265; R = -0.36; (ns)
N=191	(ns)	0.418199304314646	678	ZY	0.755086995506874	RNA-Seq	N=191; R = 0.42; (ns)
N=191	(ns)	0.418199304314646	679	ZY	1.17311446155913	RNA-Seq	N=191; R = 0.42; (ns)
N=265	(ns)	-0.363154457155676	680	ZY	-0.682137526224122	RNA-Seq	N=265; R = -0.36; (ns)
N=265	(ns)	-0.363154457155676	681	ZY	-0.644658271974415	RNA-Seq	N=265; R = -0.36; (ns)
N=91	(ns)	-0.424564476619271	682	ZY	-0.891016028415732	RNA-Seq	N=91; R = -0.42; (ns)
N=265	(ns)	-0.363154457155676	683	ZY	-1.2345431857198	RNA-Seq	N=265; R = -0.36; (ns)
N=91	(ns)	-0.424564476619271	684	ZY	0.749203406218529	RNA-Seq	N=91; R = -0.42; (ns)
N=91	(ns)	-0.424564476619271	685	ZY	-0.679700424284066	RNA-Seq	N=91; R = -0.42; (ns)
N=302	(ns)	0.749785264232517	686	ZY	0.573424607209808	RNA-Seq	N=302; R = 0.75; (ns)
N=302	(ns)	0.749785264232517	687	ZY	0.485343760414654	RNA-Seq	N=302; R = 0.75; (ns)
N=91	(ns)	-0.424564476619271	688	ZY	-0.775729999402459	RNA-Seq	N=91; R = -0.42; (ns)
N=191	(ns)	0.418199304314646	689	ZY	1.03510498661098	RNA-Seq	N=191; R = 0.42; (ns)
N=191	(ns)	0.418199304314646	690	ZY	1.23917908217114	RNA-Seq	N=191; R = 0.42; (ns)
N=265	(ns)	-0.363154457155676	691	ZY	-0.0263315994287953	RNA-Seq	N=265; R = -0.36; (ns)
N=302	(ns)	0.749785264232517	692	ZY	-0.105205814426474	RNA-Seq	N=302; R = 0.75; (ns)
N=302	(ns)	0.749785264232517	693	ZY	-0.324448757177992	RNA-Seq	N=302; R = 0.75; (ns)
N=191	(ns)	0.418199304314646	694	ZY	1.37936831169696	RNA-Seq	N=191; R = 0.42; (ns)
N=302	(ns)	0.749785264232517	695	ZY	-0.301252017825367	RNA-Seq	N=302; R = 0.75; (ns)
N=302	(ns)	0.749785264232517	696	ZY	-0.653300898674005	RNA-Seq	N=302; R = 0.75; (ns)
N=265	(ns)	-0.363154457155676	697	ZY	-0.207344818192319	RNA-Seq	N=265; R = -0.36; (ns)
N=265	(ns)	-0.363154457155676	698	ZY	-0.910605009187595	RNA-Seq	N=265; R = -0.36; (ns)
N=265	(ns)	-0.363154457155676	699	ZY	-1.22105358164295	RNA-Seq	N=265; R = -0.36; (ns)
N=265	(ns)	-0.363154457155676	700	ZY	-1.21980734917104	RNA-Seq	N=265; R = -0.36; (ns)
N=302	(ns)	0.749785264232517	701	ZY	-0.260631344577121	RNA-Seq	N=302; R = 0.75; (ns)
N=302	(ns)	0.749785264232517	702	ZY	-0.713470697878643	RNA-Seq	N=302; R = 0.75; (ns)
N=265	(ns)	-0.363154457155676	703	ZY	-0.707792669160432	RNA-Seq	N=265; R = -0.36; (ns)
N=265	(ns)	-0.363154457155676	704	ZY	-0.782605362231338	RNA-Seq	N=265; R = -0.36; (ns)
N=91	(ns)	-0.424564476619271	705	ZY	-0.918313687321596	RNA-Seq	N=91; R = -0.42; (ns)
N=91	(ns)	-0.424564476619271	706	ZY	-0.66114234543681	RNA-Seq	N=91; R = -0.42; (ns)
N=265	(ns)	-0.363154457155676	707	ZY	-0.991983181427397	RNA-Seq	N=265; R = -0.36; (ns)
N=302	(ns)	0.749785264232517	708	ZY	0.118399901643043	RNA-Seq	N=302; R = 0.75; (ns)
N=91	(ns)	-0.424564476619271	709	ZY	-0.627857751157369	RNA-Seq	N=91; R = -0.42; (ns)
N=302	(ns)	0.749785264232517	710	ZY	0.0680576475678721	RNA-Seq	N=302; R = 0.75; (ns)
N=302	(ns)	0.749785264232517	711	ZY	0.473990866751874	RNA-Seq	N=302; R = 0.75; (ns)
N=302	(ns)	0.749785264232517	712	ZY	-0.0204670723434294	RNA-Seq	N=302; R = 0.75; (ns)
N=191	(ns)	0.418199304314646	713	ZY	0.908989230328507	RNA-Seq	N=191; R = 0.42; (ns)
N=191	(ns)	0.418199304314646	714	ZY	1.27074543995505	RNA-Seq	N=191; R = 0.42; (ns)
N=191	(ns)	0.418199304314646	715	ZY	0.96119742105632	RNA-Seq	N=191; R = 0.42; (ns)
N=265	(ns)	-0.363154457155676	716	ZY	-0.675240227203305	RNA-Seq	N=265; R = -0.36; (ns)
N=265	(ns)	-0.363154457155676	717	ZY	-0.711766351262974	RNA-Seq	N=265; R = -0.36; (ns)
N=302	(ns)	0.749785264232517	718	ZY	-0.053032430652964	RNA-Seq	N=302; R = 0.75; (ns)
N=265	(ns)	-0.363154457155676	719	ZY	-0.199858533430324	RNA-Seq	N=265; R = -0.36; (ns)
N=91	(ns)	-0.424564476619271	720	ZY	-0.829548996914157	RNA-Seq	N=91; R = -0.42; (ns)
N=191	(ns)	0.418199304314646	721	ZY	1.21423809895244	RNA-Seq	N=191; R = 0.42; (ns)
N=91	(ns)	-0.424564476619271	722	ZY	-0.543002468276897	RNA-Seq	N=91; R = -0.42; (ns)
N=265	(ns)	-0.363154457155676	723	ZY	-0.718141532115504	RNA-Seq	N=265; R = -0.36; (ns)
N=191	(ns)	0.418199304314646	724	ZY	1.16841770802162	RNA-Seq	N=191; R = 0.42; (ns)
N=302	(ns)	0.749785264232517	725	ZY	0.385769824191733	RNA-Seq	N=302; R = 0.75; (ns)
N=191	(ns)	0.418199304314646	726	ZY	0.810984850708719	RNA-Seq	N=191; R = 0.42; (ns)
N=265	(ns)	-0.363154457155676	727	ZY	-0.648689864355897	RNA-Seq	N=265; R = -0.36; (ns)
N=302	(ns)	0.749785264232517	728	ZY	0.392875774672322	RNA-Seq	N=302; R = 0.75; (ns)
N=302	(ns)	0.749785264232517	729	ZY	0.217729244276632	RNA-Seq	N=302; R = 0.75; (ns)
N=265	(ns)	-0.363154457155676	730	ZY	-0.629327219540353	RNA-Seq	N=265; R = -0.36; (ns)
N=302	(ns)	0.749785264232517	731	ZY	-0.0598484628118942	RNA-Seq	N=302; R = 0.75; (ns)
N=265	(ns)	-0.363154457155676	732	ZY	-0.842232149010185	RNA-Seq	N=265; R = -0.36; (ns)
N=191	(ns)	0.418199304314646	733	ZY	0.965236580026941	RNA-Seq	N=191; R = 0.42; (ns)
N=265	(ns)	-0.363154457155676	734	ZY	-1.159687722176	RNA-Seq	N=265; R = -0.36; (ns)
N=265	(ns)	-0.363154457155676	735	ZY	0.438069744909187	RNA-Seq	N=265; R = -0.36; (ns)
N=302	(ns)	0.749785264232517	736	ZY	0.46790113868434	RNA-Seq	N=302; R = 0.75; (ns)
N=265	(ns)	-0.363154457155676	737	ZY	-0.95080228370147	RNA-Seq	N=265; R = -0.36; (ns)
N=302	(ns)	0.749785264232517	738	ZY	-0.101239271399566	RNA-Seq	N=302; R = 0.75; (ns)
N=302	(ns)	0.749785264232517	739	ZY	0.26635774605322	RNA-Seq	N=302; R = 0.75; (ns)
N=302	(ns)	0.749785264232517	740	ZY	0.246694827785211	RNA-Seq	N=302; R = 0.75; (ns)
N=302	(ns)	0.749785264232517	741	ZY	-0.399752612275656	RNA-Seq	N=302; R = 0.75; (ns)
N=191	(ns)	0.418199304314646	742	ZY	0.798068610141361	RNA-Seq	N=191; R = 0.42; (ns)
N=302	(ns)	0.749785264232517	743	ZY	-0.0271571866170097	RNA-Seq	N=302; R = 0.75; (ns)
N=265	(ns)	-0.363154457155676	744	ZY	-0.471723210983545	RNA-Seq	N=265; R = -0.36; (ns)
N=265	(ns)	-0.363154457155676	745	ZY	-0.700560642918685	RNA-Seq	N=265; R = -0.36; (ns)
N=191	(ns)	0.418199304314646	746	ZY	1.46152885712414	RNA-Seq	N=191; R = 0.42; (ns)
N=191	(ns)	0.418199304314646	747	ZY	0.906894213909205	RNA-Seq	N=191; R = 0.42; (ns)
N=191	(ns)	0.418199304314646	748	ZY	0.965560875347166	RNA-Seq	N=191; R = 0.42; (ns)
N=265	(ns)	-0.363154457155676	749	ZY	-0.207063799063977	RNA-Seq	N=265; R = -0.36; (ns)
N=265	(ns)	-0.363154457155676	750	ZY	-0.902627568966422	RNA-Seq	N=265; R = -0.36; (ns)
N=265	(ns)	-0.363154457155676	751	ZY	-0.223648850136522	RNA-Seq	N=265; R = -0.36; (ns)
N=191	(ns)	0.418199304314646	752	ZY	0.774653881564495	RNA-Seq	N=191; R = 0.42; (ns)
N=191	(ns)	0.418199304314646	753	ZY	1.49767584702252	RNA-Seq	N=191; R = 0.42; (ns)
N=265	(ns)	-0.363154457155676	754	ZY	-0.579834183435092	RNA-Seq	N=265; R = -0.36; (ns)
N=265	(ns)	-0.363154457155676	755	ZY	-0.671987353547369	RNA-Seq	N=265; R = -0.36; (ns)
N=191	(ns)	0.418199304314646	756	ZY	0.873902377271242	RNA-Seq	N=191; R = 0.42; (ns)
N=302	(ns)	0.749785264232517	757	ZY	-1.28826586330559	RNA-Seq	N=302; R = 0.75; (ns)
N=265	(ns)	-0.363154457155676	758	ZY	-0.657136679884773	RNA-Seq	N=265; R = -0.36; (ns)
N=191	(ns)	0.418199304314646	759	ZY	1.11409661162017	RNA-Seq	N=191; R = 0.42; (ns)
N=302	(ns)	0.749785264232517	760	ZY	0.506148245798074	RNA-Seq	N=302; R = 0.75; (ns)
N=265	(ns)	-0.363154457155676	761	ZY	-0.374535731194353	RNA-Seq	N=265; R = -0.36; (ns)
N=91	(ns)	-0.424564476619271	762	ZY	0.140627494793231	RNA-Seq	N=91; R = -0.42; (ns)
N=302	(ns)	0.749785264232517	763	ZY	-0.400347025159522	RNA-Seq	N=302; R = 0.75; (ns)
N=265	(ns)	-0.363154457155676	764	ZY	-0.403699553057834	RNA-Seq	N=265; R = -0.36; (ns)
N=302	(ns)	0.749785264232517	765	ZY	-0.313007871055513	RNA-Seq	N=302; R = 0.75; (ns)
N=265	(ns)	-0.363154457155676	766	ZY	-0.632032203015112	RNA-Seq	N=265; R = -0.36; (ns)
N=191	(ns)	0.418199304314646	767	ZY	1.14741847931716	RNA-Seq	N=191; R = 0.42; (ns)
N=191	(ns)	0.418199304314646	768	ZY	0.6833982987408	RNA-Seq	N=191; R = 0.42; (ns)
N=265	(ns)	-0.363154457155676	769	ZY	-0.772748928079685	RNA-Seq	N=265; R = -0.36; (ns)
N=302	(ns)	0.749785264232517	770	ZY	0.413616657923807	RNA-Seq	N=302; R = 0.75; (ns)
N=91	(ns)	-0.424564476619271	771	ZY	-0.56124215611105	RNA-Seq	N=91; R = -0.42; (ns)
N=265	(ns)	-0.363154457155676	772	ZY	-1.05801033783131	RNA-Seq	N=265; R = -0.36; (ns)
N=265	(ns)	-0.363154457155676	773	ZY	-0.790615353953104	RNA-Seq	N=265; R = -0.36; (ns)
N=302	(ns)	0.749785264232517	774	ZY	0.326799633005809	RNA-Seq	N=302; R = 0.75; (ns)
N=302	(ns)	0.749785264232517	775	ZY	-0.0492013363851656	RNA-Seq	N=302; R = 0.75; (ns)
N=91	(ns)	-0.424564476619271	776	ZY	0.740247367543344	RNA-Seq	N=91; R = -0.42; (ns)
N=302	(ns)	0.749785264232517	777	ZY	0.263818265572802	RNA-Seq	N=302; R = 0.75; (ns)
N=302	(ns)	0.749785264232517	778	ZY	0.0859395955426363	RNA-Seq	N=302; R = 0.75; (ns)
N=302	(ns)	0.749785264232517	779	ZY	-0.12199295966417	RNA-Seq	N=302; R = 0.75; (ns)
N=265	(ns)	-0.363154457155676	780	ZY	-0.296698959417204	RNA-Seq	N=265; R = -0.36; (ns)
N=91	(ns)	-0.424564476619271	781	ZY	-0.332530994833513	RNA-Seq	N=91; R = -0.42; (ns)
N=265	(ns)	-0.363154457155676	782	ZY	-0.200487615259849	RNA-Seq	N=265; R = -0.36; (ns)
N=302	(ns)	0.749785264232517	783	ZY	-0.558628948738925	RNA-Seq	N=302; R = 0.75; (ns)
N=302	(ns)	0.749785264232517	784	ZY	0.464671783210283	RNA-Seq	N=302; R = 0.75; (ns)
N=191	(ns)	0.418199304314646	785	ZY	0.715880511015923	RNA-Seq	N=191; R = 0.42; (ns)
N=91	(ns)	-0.424564476619271	786	ZY	-1.0523555219137	RNA-Seq	N=91; R = -0.42; (ns)
N=302	(ns)	0.749785264232517	787	ZY	0.248252551955814	RNA-Seq	N=302; R = 0.75; (ns)
N=265	(ns)	-0.363154457155676	788	ZY	-0.693613457692038	RNA-Seq	N=265; R = -0.36; (ns)
N=302	(ns)	0.749785264232517	789	ZY	0.368780150724604	RNA-Seq	N=302; R = 0.75; (ns)
N=302	(ns)	0.749785264232517	790	ZY	-0.591682815980489	RNA-Seq	N=302; R = 0.75; (ns)
N=265	(ns)	-0.363154457155676	791	ZY	-0.396659989674321	RNA-Seq	N=265; R = -0.36; (ns)
N=265	(ns)	-0.363154457155676	792	ZY	-0.288039442143215	RNA-Seq	N=265; R = -0.36; (ns)
N=191	(ns)	0.418199304314646	793	ZY	1.07339356041634	RNA-Seq	N=191; R = 0.42; (ns)
N=91	(ns)	-0.424564476619271	794	ZY	-1.10969902785101	RNA-Seq	N=91; R = -0.42; (ns)
N=265	(ns)	-0.363154457155676	795	ZY	-0.354362301887798	RNA-Seq	N=265; R = -0.36; (ns)
N=265	(ns)	-0.363154457155676	796	ZY	0.208497058156619	RNA-Seq	N=265; R = -0.36; (ns)
N=302	(ns)	0.749785264232517	797	ZY	0.0331610905839361	RNA-Seq	N=302; R = 0.75; (ns)
N=265	(ns)	-0.363154457155676	798	ZY	-0.0211188883245737	RNA-Seq	N=265; R = -0.36; (ns)
N=191	(ns)	0.418199304314646	799	ZY	1.3301505693195	RNA-Seq	N=191; R = 0.42; (ns)
N=191	(ns)	0.418199304314646	800	ZY	1.30719422784498	RNA-Seq	N=191; R = 0.42; (ns)
N=265	(ns)	-0.363154457155676	801	ZY	-0.558585337833315	RNA-Seq	N=265; R = -0.36; (ns)
N=191	(ns)	0.418199304314646	802	ZY	1.43846211069551	RNA-Seq	N=191; R = 0.42; (ns)
N=302	(ns)	0.749785264232517	803	ZY	-0.0962262459376898	RNA-Seq	N=302; R = 0.75; (ns)
N=302	(ns)	0.749785264232517	804	ZY	-1.38714404207351	RNA-Seq	N=302; R = 0.75; (ns)
N=302	(ns)	0.749785264232517	805	ZY	-0.0994015826768474	RNA-Seq	N=302; R = 0.75; (ns)
N=265	(ns)	-0.363154457155676	806	ZY	-0.548965770308935	RNA-Seq	N=265; R = -0.36; (ns)
N=302	(ns)	0.749785264232517	807	ZY	0.386135916858403	RNA-Seq	N=302; R = 0.75; (ns)
N=91	(ns)	-0.424564476619271	808	ZY	0.543078333248348	RNA-Seq	N=91; R = -0.42; (ns)
N=265	(ns)	-0.363154457155676	809	ZY	0.0107934944506469	RNA-Seq	N=265; R = -0.36; (ns)
N=302	(ns)	0.749785264232517	810	ZY	0.228846830432612	RNA-Seq	N=302; R = 0.75; (ns)
N=191	(ns)	0.418199304314646	811	ZY	1.31142341920231	RNA-Seq	N=191; R = 0.42; (ns)
N=265	(ns)	-0.363154457155676	812	ZY	-0.520519827519569	RNA-Seq	N=265; R = -0.36; (ns)
N=265	(ns)	-0.363154457155676	813	ZY	0.38088672076424	RNA-Seq	N=265; R = -0.36; (ns)
N=265	(ns)	-0.363154457155676	814	ZY	0.560382192792094	RNA-Seq	N=265; R = -0.36; (ns)
N=302	(ns)	0.749785264232517	815	ZY	0.0434209387787136	RNA-Seq	N=302; R = 0.75; (ns)
N=265	(ns)	-0.363154457155676	816	ZY	-0.763939981169593	RNA-Seq	N=265; R = -0.36; (ns)
N=265	(ns)	-0.363154457155676	817	ZY	-0.55123759553837	RNA-Seq	N=265; R = -0.36; (ns)
N=91	(ns)	-0.424564476619271	818	ZY	-0.177729838702976	RNA-Seq	N=91; R = -0.42; (ns)
N=191	(ns)	0.418199304314646	819	ZY	1.2414912654442	RNA-Seq	N=191; R = 0.42; (ns)
N=302	(ns)	0.749785264232517	820	ZY	-0.605229130469133	RNA-Seq	N=302; R = 0.75; (ns)
N=302	(ns)	0.749785264232517	821	ZY	0.516900562130913	RNA-Seq	N=302; R = 0.75; (ns)
N=265	(ns)	-0.363154457155676	822	ZY	-0.601522763582087	RNA-Seq	N=265; R = -0.36; (ns)
N=191	(ns)	0.418199304314646	823	ZY	0.839116983064143	RNA-Seq	N=191; R = 0.42; (ns)
N=265	(ns)	-0.363154457155676	824	ZY	0.047857010184537	RNA-Seq	N=265; R = -0.36; (ns)
N=191	(ns)	0.418199304314646	825	ZY	1.44897371285063	RNA-Seq	N=191; R = 0.42; (ns)
N=191	(ns)	0.418199304314646	826	ZY	0.801490400403651	RNA-Seq	N=191; R = 0.42; (ns)
N=302	(ns)	0.749785264232517	827	ZY	0.662296857550837	RNA-Seq	N=302; R = 0.75; (ns)
N=302	(ns)	0.749785264232517	828	ZY	0.0549786874475657	RNA-Seq	N=302; R = 0.75; (ns)
N=265	(ns)	-0.363154457155676	829	ZY	-0.622127254307015	RNA-Seq	N=265; R = -0.36; (ns)
N=302	(ns)	0.749785264232517	830	ZY	-0.00941661999221832	RNA-Seq	N=302; R = 0.75; (ns)
N=302	(ns)	0.749785264232517	831	ZY	-0.202035757692688	RNA-Seq	N=302; R = 0.75; (ns)
N=302	(ns)	0.749785264232517	832	ZY	-0.31717112941805	RNA-Seq	N=302; R = 0.75; (ns)
N=191	(ns)	0.418199304314646	833	ZY	1.23356879346723	RNA-Seq	N=191; R = 0.42; (ns)
N=191	(ns)	0.418199304314646	834	ZY	0.772801201081157	RNA-Seq	N=191; R = 0.42; (ns)
N=91	(ns)	-0.424564476619271	835	ZY	0.101768233896071	RNA-Seq	N=91; R = -0.42; (ns)
N=191	(ns)	0.418199304314646	836	ZY	1.02274032007976	RNA-Seq	N=191; R = 0.42; (ns)
N=302	(ns)	0.749785264232517	837	ZY	-0.80463962728948	RNA-Seq	N=302; R = 0.75; (ns)
N=302	(ns)	0.749785264232517	838	ZY	0.539104458647647	RNA-Seq	N=302; R = 0.75; (ns)
N=265	(ns)	-0.363154457155676	839	ZY	0.0229849393153009	RNA-Seq	N=265; R = -0.36; (ns)
N=302	(ns)	0.749785264232517	840	ZY	0.533319155147256	RNA-Seq	N=302; R = 0.75; (ns)
N=302	(ns)	0.749785264232517	841	ZY	0.570663007407866	RNA-Seq	N=302; R = 0.75; (ns)
N=302	(ns)	0.749785264232517	842	ZY	-0.00902157270156575	RNA-Seq	N=302; R = 0.75; (ns)
N=302	(ns)	0.749785264232517	843	ZY	-0.348278845526618	RNA-Seq	N=302; R = 0.75; (ns)
N=191	(ns)	0.418199304314646	844	ZY	0.77235989442335	RNA-Seq	N=191; R = 0.42; (ns)
N=191	(ns)	0.418199304314646	845	ZY	1.22431167758845	RNA-Seq	N=191; R = 0.42; (ns)
N=265	(ns)	-0.363154457155676	846	ZY	-0.614164965883114	RNA-Seq	N=265; R = -0.36; (ns)
N=302	(ns)	0.749785264232517	847	ZY	0.506735633304991	RNA-Seq	N=302; R = 0.75; (ns)
N=265	(ns)	-0.363154457155676	848	ZY	-1.18275600967099	RNA-Seq	N=265; R = -0.36; (ns)
N=265	(ns)	-0.363154457155676	849	ZY	-0.569301674422164	RNA-Seq	N=265; R = -0.36; (ns)
N=191	(ns)	0.418199304314646	1	PA	-0.0795347433350751	RNA-Seq	N=191; R = 0.42; (ns)
N=302	(ns)	0.749785264232517	2	PA	-1.36075659284314	RNA-Seq	N=302; R = 0.75; (ns)
N=302	(ns)	0.749785264232517	3	PA	0.714849758012302	RNA-Seq	N=302; R = 0.75; (ns)
N=265	(ns)	-0.363154457155676	4	PA	-0.573485263466978	RNA-Seq	N=265; R = -0.36; (ns)
N=265	(ns)	-0.363154457155676	5	PA	0.26641599998927	RNA-Seq	N=265; R = -0.36; (ns)
N=265	(ns)	-0.363154457155676	6	PA	0.186795856244614	RNA-Seq	N=265; R = -0.36; (ns)
N=302	(ns)	0.749785264232517	7	PA	-0.692707688087818	RNA-Seq	N=302; R = 0.75; (ns)
N=302	(ns)	0.749785264232517	8	PA	-0.558647089487897	RNA-Seq	N=302; R = 0.75; (ns)
N=265	(ns)	-0.363154457155676	9	PA	0.14390970001517	RNA-Seq	N=265; R = -0.36; (ns)
N=265	(ns)	-0.363154457155676	10	PA	0.119936929188173	RNA-Seq	N=265; R = -0.36; (ns)
N=191	(ns)	0.418199304314646	11	PA	-1.23893364636222	RNA-Seq	N=191; R = 0.42; (ns)
N=191	(ns)	0.418199304314646	12	PA	-0.685349080251328	RNA-Seq	N=191; R = 0.42; (ns)
N=191	(ns)	0.418199304314646	13	PA	-0.752462687298258	RNA-Seq	N=191; R = 0.42; (ns)
N=302	(ns)	0.749785264232517	14	PA	-0.202140857495491	RNA-Seq	N=302; R = 0.75; (ns)
N=91	(ns)	-0.424564476619271	15	PA	0.288285658704615	RNA-Seq	N=91; R = -0.42; (ns)
N=265	(ns)	-0.363154457155676	16	PA	0.131030895411738	RNA-Seq	N=265; R = -0.36; (ns)
N=302	(ns)	0.749785264232517	17	PA	-0.742332180394883	RNA-Seq	N=302; R = 0.75; (ns)
N=302	(ns)	0.749785264232517	18	PA	0.530973267594708	RNA-Seq	N=302; R = 0.75; (ns)
N=191	(ns)	0.418199304314646	19	PA	-0.169652017465334	RNA-Seq	N=191; R = 0.42; (ns)
N=265	(ns)	-0.363154457155676	20	PA	0.54124272408183	RNA-Seq	N=265; R = -0.36; (ns)
N=191	(ns)	0.418199304314646	21	PA	-0.071615947863458	RNA-Seq	N=191; R = 0.42; (ns)
N=191	(ns)	0.418199304314646	22	PA	-0.153525590911387	RNA-Seq	N=191; R = 0.42; (ns)
N=302	(ns)	0.749785264232517	23	PA	-0.846465006432164	RNA-Seq	N=302; R = 0.75; (ns)
N=191	(ns)	0.418199304314646	24	PA	-1.06340940027026	RNA-Seq	N=191; R = 0.42; (ns)
N=265	(ns)	-0.363154457155676	25	PA	-0.0839540428891613	RNA-Seq	N=265; R = -0.36; (ns)
N=265	(ns)	-0.363154457155676	26	PA	-0.821718412861132	RNA-Seq	N=265; R = -0.36; (ns)
N=91	(ns)	-0.424564476619271	27	PA	1.4455687268883	RNA-Seq	N=91; R = -0.42; (ns)
N=265	(ns)	-0.363154457155676	28	PA	0.241186168104056	RNA-Seq	N=265; R = -0.36; (ns)
N=302	(ns)	0.749785264232517	29	PA	-0.17797142782727	RNA-Seq	N=302; R = 0.75; (ns)
N=191	(ns)	0.418199304314646	30	PA	0.274589829583224	RNA-Seq	N=191; R = 0.42; (ns)
N=265	(ns)	-0.363154457155676	31	PA	0.593982536918152	RNA-Seq	N=265; R = -0.36; (ns)
N=91	(ns)	-0.424564476619271	32	PA	0.888225873780744	RNA-Seq	N=91; R = -0.42; (ns)
N=191	(ns)	0.418199304314646	33	PA	-0.71147667646436	RNA-Seq	N=191; R = 0.42; (ns)
N=191	(ns)	0.418199304314646	34	PA	-0.244389373788621	RNA-Seq	N=191; R = 0.42; (ns)
N=265	(ns)	-0.363154457155676	35	PA	-0.0737209337804481	RNA-Seq	N=265; R = -0.36; (ns)
N=191	(ns)	0.418199304314646	36	PA	-0.377372428076226	RNA-Seq	N=191; R = 0.42; (ns)
N=191	(ns)	0.418199304314646	37	PA	-0.113256631286702	RNA-Seq	N=191; R = 0.42; (ns)
N=191	(ns)	0.418199304314646	38	PA	-0.694121091897303	RNA-Seq	N=191; R = 0.42; (ns)
N=265	(ns)	-0.363154457155676	39	PA	-0.701154380493746	RNA-Seq	N=265; R = -0.36; (ns)
N=191	(ns)	0.418199304314646	40	PA	-0.206445808815809	RNA-Seq	N=191; R = 0.42; (ns)
N=265	(ns)	-0.363154457155676	41	PA	0.442981004328108	RNA-Seq	N=265; R = -0.36; (ns)
N=302	(ns)	0.749785264232517	42	PA	-1.18171892478533	RNA-Seq	N=302; R = 0.75; (ns)
N=191	(ns)	0.418199304314646	43	PA	-0.0658246800433076	RNA-Seq	N=191; R = 0.42; (ns)
N=302	(ns)	0.749785264232517	44	PA	-0.721882370213821	RNA-Seq	N=302; R = 0.75; (ns)
N=191	(ns)	0.418199304314646	45	PA	-1.21823328642548	RNA-Seq	N=191; R = 0.42; (ns)
N=191	(ns)	0.418199304314646	46	PA	0.587423023700511	RNA-Seq	N=191; R = 0.42; (ns)
N=91	(ns)	-0.424564476619271	47	PA	0.782493621602531	RNA-Seq	N=91; R = -0.42; (ns)
N=302	(ns)	0.749785264232517	48	PA	-0.628234853738183	RNA-Seq	N=302; R = 0.75; (ns)
N=265	(ns)	-0.363154457155676	49	PA	-0.302060396587582	RNA-Seq	N=265; R = -0.36; (ns)
N=191	(ns)	0.418199304314646	50	PA	-0.889399470293337	RNA-Seq	N=191; R = 0.42; (ns)
N=91	(ns)	-0.424564476619271	51	PA	1.02695802388912	RNA-Seq	N=91; R = -0.42; (ns)
N=265	(ns)	-0.363154457155676	52	PA	-0.466278997067105	RNA-Seq	N=265; R = -0.36; (ns)
N=302	(ns)	0.749785264232517	53	PA	-0.485944987797525	RNA-Seq	N=302; R = 0.75; (ns)
N=265	(ns)	-0.363154457155676	54	PA	-0.969422658641307	RNA-Seq	N=265; R = -0.36; (ns)
N=191	(ns)	0.418199304314646	55	PA	-0.436044050968548	RNA-Seq	N=191; R = 0.42; (ns)
N=302	(ns)	0.749785264232517	56	PA	-0.821280411042892	RNA-Seq	N=302; R = 0.75; (ns)
N=191	(ns)	0.418199304314646	57	PA	-0.694651890806059	RNA-Seq	N=191; R = 0.42; (ns)
N=191	(ns)	0.418199304314646	58	PA	-0.129751725339698	RNA-Seq	N=191; R = 0.42; (ns)
N=265	(ns)	-0.363154457155676	59	PA	0.0325701137545569	RNA-Seq	N=265; R = -0.36; (ns)
N=265	(ns)	-0.363154457155676	60	PA	-0.664371156456504	RNA-Seq	N=265; R = -0.36; (ns)
N=265	(ns)	-0.363154457155676	61	PA	-0.508842232056647	RNA-Seq	N=265; R = -0.36; (ns)
N=265	(ns)	-0.363154457155676	62	PA	0.416353446173123	RNA-Seq	N=265; R = -0.36; (ns)
N=265	(ns)	-0.363154457155676	63	PA	-0.165740445943102	RNA-Seq	N=265; R = -0.36; (ns)
N=265	(ns)	-0.363154457155676	64	PA	-0.172247935642944	RNA-Seq	N=265; R = -0.36; (ns)
N=302	(ns)	0.749785264232517	65	PA	-0.594990671309537	RNA-Seq	N=302; R = 0.75; (ns)
N=91	(ns)	-0.424564476619271	66	PA	0.936863522150478	RNA-Seq	N=91; R = -0.42; (ns)
N=265	(ns)	-0.363154457155676	67	PA	-0.322747614368694	RNA-Seq	N=265; R = -0.36; (ns)
N=302	(ns)	0.749785264232517	68	PA	-0.744428971484036	RNA-Seq	N=302; R = 0.75; (ns)
N=302	(ns)	0.749785264232517	69	PA	-0.579470287435088	RNA-Seq	N=302; R = 0.75; (ns)
N=191	(ns)	0.418199304314646	70	PA	-0.32182553789013	RNA-Seq	N=191; R = 0.42; (ns)
N=302	(ns)	0.749785264232517	71	PA	-0.534596296333011	RNA-Seq	N=302; R = 0.75; (ns)
N=265	(ns)	-0.363154457155676	72	PA	-1.01459909398364	RNA-Seq	N=265; R = -0.36; (ns)
N=265	(ns)	-0.363154457155676	73	PA	-1.13136392862685	RNA-Seq	N=265; R = -0.36; (ns)
N=191	(ns)	0.418199304314646	74	PA	-1.00493496615451	RNA-Seq	N=191; R = 0.42; (ns)
N=265	(ns)	-0.363154457155676	75	PA	-0.721072876073049	RNA-Seq	N=265; R = -0.36; (ns)
N=302	(ns)	0.749785264232517	76	PA	0.296199696169292	RNA-Seq	N=302; R = 0.75; (ns)
N=265	(ns)	-0.363154457155676	77	PA	-0.105304175484697	RNA-Seq	N=265; R = -0.36; (ns)
N=265	(ns)	-0.363154457155676	78	PA	0.0510040739061445	RNA-Seq	N=265; R = -0.36; (ns)
N=265	(ns)	-0.363154457155676	79	PA	-1.01898097097909	RNA-Seq	N=265; R = -0.36; (ns)
N=302	(ns)	0.749785264232517	80	PA	-1.08567286117863	RNA-Seq	N=302; R = 0.75; (ns)
N=265	(ns)	-0.363154457155676	81	PA	-1.35433513177002	RNA-Seq	N=265; R = -0.36; (ns)
N=191	(ns)	0.418199304314646	82	PA	0.271483856226702	RNA-Seq	N=191; R = 0.42; (ns)
N=302	(ns)	0.749785264232517	83	PA	-1.0968885814782	RNA-Seq	N=302; R = 0.75; (ns)
N=91	(ns)	-0.424564476619271	84	PA	0.848448619816298	RNA-Seq	N=91; R = -0.42; (ns)
N=302	(ns)	0.749785264232517	85	PA	-0.809737604929182	RNA-Seq	N=302; R = 0.75; (ns)
N=265	(ns)	-0.363154457155676	86	PA	0.492481388827086	RNA-Seq	N=265; R = -0.36; (ns)
N=265	(ns)	-0.363154457155676	87	PA	0.310423953176342	RNA-Seq	N=265; R = -0.36; (ns)
N=302	(ns)	0.749785264232517	88	PA	-0.463808975004737	RNA-Seq	N=302; R = 0.75; (ns)
N=265	(ns)	-0.363154457155676	89	PA	-0.399684133455749	RNA-Seq	N=265; R = -0.36; (ns)
N=91	(ns)	-0.424564476619271	90	PA	1.23897593542067	RNA-Seq	N=91; R = -0.42; (ns)
N=191	(ns)	0.418199304314646	91	PA	0.923178372908376	RNA-Seq	N=191; R = 0.42; (ns)
N=265	(ns)	-0.363154457155676	92	PA	-0.475612770324617	RNA-Seq	N=265; R = -0.36; (ns)
N=302	(ns)	0.749785264232517	93	PA	-1.13412207125892	RNA-Seq	N=302; R = 0.75; (ns)
N=265	(ns)	-0.363154457155676	94	PA	-0.216784029853815	RNA-Seq	N=265; R = -0.36; (ns)
N=302	(ns)	0.749785264232517	95	PA	-0.79301866673401	RNA-Seq	N=302; R = 0.75; (ns)
N=91	(ns)	-0.424564476619271	96	PA	1.05895094080862	RNA-Seq	N=91; R = -0.42; (ns)
N=191	(ns)	0.418199304314646	97	PA	-1.2731344387537	RNA-Seq	N=191; R = 0.42; (ns)
N=302	(ns)	0.749785264232517	98	PA	-0.702971190476692	RNA-Seq	N=302; R = 0.75; (ns)
N=265	(ns)	-0.363154457155676	99	PA	-0.478736105896624	RNA-Seq	N=265; R = -0.36; (ns)
N=302	(ns)	0.749785264232517	100	PA	-0.648777542476195	RNA-Seq	N=302; R = 0.75; (ns)
N=302	(ns)	0.749785264232517	101	PA	-0.802454731723346	RNA-Seq	N=302; R = 0.75; (ns)
N=302	(ns)	0.749785264232517	102	PA	-0.890822182263572	RNA-Seq	N=302; R = 0.75; (ns)
N=265	(ns)	-0.363154457155676	103	PA	-0.756674691679952	RNA-Seq	N=265; R = -0.36; (ns)
N=302	(ns)	0.749785264232517	104	PA	-0.610109798586711	RNA-Seq	N=302; R = 0.75; (ns)
N=302	(ns)	0.749785264232517	105	PA	-1.06711250513265	RNA-Seq	N=302; R = 0.75; (ns)
N=91	(ns)	-0.424564476619271	106	PA	1.47190930911098	RNA-Seq	N=91; R = -0.42; (ns)
N=191	(ns)	0.418199304314646	107	PA	-0.995354136483817	RNA-Seq	N=191; R = 0.42; (ns)
N=302	(ns)	0.749785264232517	108	PA	-0.783768356233568	RNA-Seq	N=302; R = 0.75; (ns)
N=302	(ns)	0.749785264232517	109	PA	-0.201276022203341	RNA-Seq	N=302; R = 0.75; (ns)
N=191	(ns)	0.418199304314646	110	PA	-0.404038861462018	RNA-Seq	N=191; R = 0.42; (ns)
N=191	(ns)	0.418199304314646	111	PA	0.74023019036109	RNA-Seq	N=191; R = 0.42; (ns)
N=302	(ns)	0.749785264232517	112	PA	-0.511568690517136	RNA-Seq	N=302; R = 0.75; (ns)
N=265	(ns)	-0.363154457155676	113	PA	0.220932916293516	RNA-Seq	N=265; R = -0.36; (ns)
N=91	(ns)	-0.424564476619271	114	PA	1.27059513474778	RNA-Seq	N=91; R = -0.42; (ns)
N=302	(ns)	0.749785264232517	115	PA	-0.792081695859535	RNA-Seq	N=302; R = 0.75; (ns)
N=302	(ns)	0.749785264232517	116	PA	-0.740237780302369	RNA-Seq	N=302; R = 0.75; (ns)
N=91	(ns)	-0.424564476619271	117	PA	0.792176471108495	RNA-Seq	N=91; R = -0.42; (ns)
N=302	(ns)	0.749785264232517	118	PA	-0.593200125735597	RNA-Seq	N=302; R = 0.75; (ns)
N=302	(ns)	0.749785264232517	119	PA	-0.655671028789858	RNA-Seq	N=302; R = 0.75; (ns)
N=302	(ns)	0.749785264232517	120	PA	-0.654305862557489	RNA-Seq	N=302; R = 0.75; (ns)
N=302	(ns)	0.749785264232517	121	PA	-0.696247635909959	RNA-Seq	N=302; R = 0.75; (ns)
N=302	(ns)	0.749785264232517	122	PA	-0.594762563079248	RNA-Seq	N=302; R = 0.75; (ns)
N=265	(ns)	-0.363154457155676	123	PA	-0.464685634263098	RNA-Seq	N=265; R = -0.36; (ns)
N=265	(ns)	-0.363154457155676	124	PA	-0.00444172456308963	RNA-Seq	N=265; R = -0.36; (ns)
N=91	(ns)	-0.424564476619271	125	PA	0.513445598857965	RNA-Seq	N=91; R = -0.42; (ns)
N=191	(ns)	0.418199304314646	126	PA	-0.0264601004325884	RNA-Seq	N=191; R = 0.42; (ns)
N=265	(ns)	-0.363154457155676	127	PA	0.463649176016666	RNA-Seq	N=265; R = -0.36; (ns)
N=302	(ns)	0.749785264232517	128	PA	-0.461543874684541	RNA-Seq	N=302; R = 0.75; (ns)
N=265	(ns)	-0.363154457155676	129	PA	-0.410779019997009	RNA-Seq	N=265; R = -0.36; (ns)
N=302	(ns)	0.749785264232517	130	PA	-0.6143115961881	RNA-Seq	N=302; R = 0.75; (ns)
N=302	(ns)	0.749785264232517	131	PA	-0.514217243993119	RNA-Seq	N=302; R = 0.75; (ns)
N=265	(ns)	-0.363154457155676	132	PA	-0.621344885247928	RNA-Seq	N=265; R = -0.36; (ns)
N=302	(ns)	0.749785264232517	133	PA	0.136833240692634	RNA-Seq	N=302; R = 0.75; (ns)
N=91	(ns)	-0.424564476619271	134	PA	1.44318571624455	RNA-Seq	N=91; R = -0.42; (ns)
N=302	(ns)	0.749785264232517	135	PA	-0.555847208908473	RNA-Seq	N=302; R = 0.75; (ns)
N=191	(ns)	0.418199304314646	136	PA	-0.858171064201148	RNA-Seq	N=191; R = 0.42; (ns)
N=302	(ns)	0.749785264232517	137	PA	-0.228775263659811	RNA-Seq	N=302; R = 0.75; (ns)
N=302	(ns)	0.749785264232517	138	PA	-1.15392985115212	RNA-Seq	N=302; R = 0.75; (ns)
N=265	(ns)	-0.363154457155676	139	PA	-0.32080357850339	RNA-Seq	N=265; R = -0.36; (ns)
N=191	(ns)	0.418199304314646	140	PA	-0.8441961817788	RNA-Seq	N=191; R = 0.42; (ns)
N=302	(ns)	0.749785264232517	141	PA	-0.65079791067722	RNA-Seq	N=302; R = 0.75; (ns)
N=191	(ns)	0.418199304314646	142	PA	-0.831680593995404	RNA-Seq	N=191; R = 0.42; (ns)
N=265	(ns)	-0.363154457155676	143	PA	0.40191389633097	RNA-Seq	N=265; R = -0.36; (ns)
N=191	(ns)	0.418199304314646	144	PA	-0.0541882781835625	RNA-Seq	N=191; R = 0.42; (ns)
N=302	(ns)	0.749785264232517	145	PA	-0.780804428959471	RNA-Seq	N=302; R = 0.75; (ns)
N=265	(ns)	-0.363154457155676	146	PA	-1.00118402444458	RNA-Seq	N=265; R = -0.36; (ns)
N=265	(ns)	-0.363154457155676	147	PA	-0.109264197451076	RNA-Seq	N=265; R = -0.36; (ns)
N=191	(ns)	0.418199304314646	148	PA	-0.676732510922989	RNA-Seq	N=191; R = 0.42; (ns)
N=191	(ns)	0.418199304314646	149	PA	0.0880810819479694	RNA-Seq	N=191; R = 0.42; (ns)
N=302	(ns)	0.749785264232517	150	PA	-0.712829573069544	RNA-Seq	N=302; R = 0.75; (ns)
N=191	(ns)	0.418199304314646	151	PA	-0.870784595450637	RNA-Seq	N=191; R = 0.42; (ns)
N=191	(ns)	0.418199304314646	152	PA	-0.54248275477921	RNA-Seq	N=191; R = 0.42; (ns)
N=302	(ns)	0.749785264232517	153	PA	-0.548010461162976	RNA-Seq	N=302; R = 0.75; (ns)
N=302	(ns)	0.749785264232517	154	PA	-0.503957861615687	RNA-Seq	N=302; R = 0.75; (ns)
N=265	(ns)	-0.363154457155676	155	PA	-0.77453851029121	RNA-Seq	N=265; R = -0.36; (ns)
N=302	(ns)	0.749785264232517	156	PA	-1.07514784843488	RNA-Seq	N=302; R = 0.75; (ns)
N=265	(ns)	-0.363154457155676	157	PA	-0.837941904732773	RNA-Seq	N=265; R = -0.36; (ns)
N=191	(ns)	0.418199304314646	158	PA	-1.33395537479276	RNA-Seq	N=191; R = 0.42; (ns)
N=191	(ns)	0.418199304314646	159	PA	-0.215662701625418	RNA-Seq	N=191; R = 0.42; (ns)
N=191	(ns)	0.418199304314646	160	PA	-0.688667586264686	RNA-Seq	N=191; R = 0.42; (ns)
N=302	(ns)	0.749785264232517	161	PA	-0.670911969321539	RNA-Seq	N=302; R = 0.75; (ns)
N=91	(ns)	-0.424564476619271	162	PA	1.33289128410062	RNA-Seq	N=91; R = -0.42; (ns)
N=191	(ns)	0.418199304314646	163	PA	-0.188472153042893	RNA-Seq	N=191; R = 0.42; (ns)
N=302	(ns)	0.749785264232517	164	PA	-1.48760836992589	RNA-Seq	N=302; R = 0.75; (ns)
N=91	(ns)	-0.424564476619271	165	PA	1.35285323305425	RNA-Seq	N=91; R = -0.42; (ns)
N=302	(ns)	0.749785264232517	166	PA	-0.618171228528165	RNA-Seq	N=302; R = 0.75; (ns)
N=191	(ns)	0.418199304314646	167	PA	-0.622219871124583	RNA-Seq	N=191; R = 0.42; (ns)
N=191	(ns)	0.418199304314646	168	PA	-0.746184497462376	RNA-Seq	N=191; R = 0.42; (ns)
N=265	(ns)	-0.363154457155676	169	PA	-0.954699280960942	RNA-Seq	N=265; R = -0.36; (ns)
N=265	(ns)	-0.363154457155676	170	PA	-0.84203923294407	RNA-Seq	N=265; R = -0.36; (ns)
N=265	(ns)	-0.363154457155676	171	PA	0.0384754282909604	RNA-Seq	N=265; R = -0.36; (ns)
N=265	(ns)	-0.363154457155676	172	PA	-0.0885548126496267	RNA-Seq	N=265; R = -0.36; (ns)
N=91	(ns)	-0.424564476619271	173	PA	1.46894281060378	RNA-Seq	N=91; R = -0.42; (ns)
N=265	(ns)	-0.363154457155676	174	PA	-0.620692078463706	RNA-Seq	N=265; R = -0.36; (ns)
N=265	(ns)	-0.363154457155676	175	PA	-0.882456156586172	RNA-Seq	N=265; R = -0.36; (ns)
N=265	(ns)	-0.363154457155676	176	PA	-0.294713254626909	RNA-Seq	N=265; R = -0.36; (ns)
N=265	(ns)	-0.363154457155676	177	PA	-0.680880572430487	RNA-Seq	N=265; R = -0.36; (ns)
N=265	(ns)	-0.363154457155676	178	PA	-0.783726809281505	RNA-Seq	N=265; R = -0.36; (ns)
N=191	(ns)	0.418199304314646	179	PA	-0.760824773129138	RNA-Seq	N=191; R = 0.42; (ns)
N=265	(ns)	-0.363154457155676	180	PA	0.0564082626581837	RNA-Seq	N=265; R = -0.36; (ns)
N=302	(ns)	0.749785264232517	181	PA	-0.681631398522181	RNA-Seq	N=302; R = 0.75; (ns)
N=91	(ns)	-0.424564476619271	182	PA	0.792759846944999	RNA-Seq	N=91; R = -0.42; (ns)
N=265	(ns)	-0.363154457155676	183	PA	0.67952311572894	RNA-Seq	N=265; R = -0.36; (ns)
N=191	(ns)	0.418199304314646	184	PA	0.570711101669605	RNA-Seq	N=191; R = 0.42; (ns)
N=302	(ns)	0.749785264232517	185	PA	-0.798283639387231	RNA-Seq	N=302; R = 0.75; (ns)
N=302	(ns)	0.749785264232517	186	PA	-1.44344358263916	RNA-Seq	N=302; R = 0.75; (ns)
N=265	(ns)	-0.363154457155676	187	PA	-0.470853724746887	RNA-Seq	N=265; R = -0.36; (ns)
N=191	(ns)	0.418199304314646	188	PA	-0.511785264285089	RNA-Seq	N=191; R = 0.42; (ns)
N=302	(ns)	0.749785264232517	189	PA	-0.433117976461237	RNA-Seq	N=302; R = 0.75; (ns)
N=191	(ns)	0.418199304314646	190	PA	0.700359596807337	RNA-Seq	N=191; R = 0.42; (ns)
N=302	(ns)	0.749785264232517	191	PA	-0.676790136626404	RNA-Seq	N=302; R = 0.75; (ns)
N=265	(ns)	-0.363154457155676	192	PA	-0.106803343619942	RNA-Seq	N=265; R = -0.36; (ns)
N=191	(ns)	0.418199304314646	193	PA	-0.595887708059507	RNA-Seq	N=191; R = 0.42; (ns)
N=265	(ns)	-0.363154457155676	194	PA	-0.904338328809588	RNA-Seq	N=265; R = -0.36; (ns)
N=302	(ns)	0.749785264232517	195	PA	-0.698636107079355	RNA-Seq	N=302; R = 0.75; (ns)
N=265	(ns)	-0.363154457155676	196	PA	0.250116697254465	RNA-Seq	N=265; R = -0.36; (ns)
N=302	(ns)	0.749785264232517	197	PA	-0.500002982717218	RNA-Seq	N=302; R = 0.75; (ns)
N=191	(ns)	0.418199304314646	198	PA	-0.275549111898001	RNA-Seq	N=191; R = 0.42; (ns)
N=265	(ns)	-0.363154457155676	199	PA	-0.31481017140572	RNA-Seq	N=265; R = -0.36; (ns)
N=265	(ns)	-0.363154457155676	200	PA	0.644623916519684	RNA-Seq	N=265; R = -0.36; (ns)
N=302	(ns)	0.749785264232517	201	PA	-0.976861011596085	RNA-Seq	N=302; R = 0.75; (ns)
N=302	(ns)	0.749785264232517	202	PA	-0.615684590081659	RNA-Seq	N=302; R = 0.75; (ns)
N=302	(ns)	0.749785264232517	203	PA	0.553755399446704	RNA-Seq	N=302; R = 0.75; (ns)
N=265	(ns)	-0.363154457155676	204	PA	0.27674939584325	RNA-Seq	N=265; R = -0.36; (ns)
N=191	(ns)	0.418199304314646	205	PA	-0.096154625202641	RNA-Seq	N=191; R = 0.42; (ns)
N=302	(ns)	0.749785264232517	206	PA	-0.808271146535279	RNA-Seq	N=302; R = 0.75; (ns)
N=265	(ns)	-0.363154457155676	207	PA	-1.26598723141768	RNA-Seq	N=265; R = -0.36; (ns)
N=302	(ns)	0.749785264232517	208	PA	-0.932918322058403	RNA-Seq	N=302; R = 0.75; (ns)
N=302	(ns)	0.749785264232517	209	PA	-0.494199797981151	RNA-Seq	N=302; R = 0.75; (ns)
N=302	(ns)	0.749785264232517	210	PA	-0.448254906377318	RNA-Seq	N=302; R = 0.75; (ns)
N=265	(ns)	-0.363154457155676	211	PA	0.362550222353898	RNA-Seq	N=265; R = -0.36; (ns)
N=91	(ns)	-0.424564476619271	212	PA	1.12721893806796	RNA-Seq	N=91; R = -0.42; (ns)
N=302	(ns)	0.749785264232517	213	PA	-0.645047800866363	RNA-Seq	N=302; R = 0.75; (ns)
N=265	(ns)	-0.363154457155676	214	PA	-0.230118500212913	RNA-Seq	N=265; R = -0.36; (ns)
N=91	(ns)	-0.424564476619271	215	PA	0.74738856504939	RNA-Seq	N=91; R = -0.42; (ns)
N=302	(ns)	0.749785264232517	216	PA	0.0284787202710202	RNA-Seq	N=302; R = 0.75; (ns)
N=91	(ns)	-0.424564476619271	217	PA	0.928052264797614	RNA-Seq	N=91; R = -0.42; (ns)
N=265	(ns)	-0.363154457155676	218	PA	-0.620520675381737	RNA-Seq	N=265; R = -0.36; (ns)
N=265	(ns)	-0.363154457155676	219	PA	-0.389493913302926	RNA-Seq	N=265; R = -0.36; (ns)
N=191	(ns)	0.418199304314646	220	PA	0.472888550939119	RNA-Seq	N=191; R = 0.42; (ns)
N=265	(ns)	-0.363154457155676	221	PA	0.4123619940607	RNA-Seq	N=265; R = -0.36; (ns)
N=191	(ns)	0.418199304314646	222	PA	-0.571160184157247	RNA-Seq	N=191; R = 0.42; (ns)
N=302	(ns)	0.749785264232517	223	PA	-0.967497262514727	RNA-Seq	N=302; R = 0.75; (ns)
N=191	(ns)	0.418199304314646	224	PA	-0.5206566483436	RNA-Seq	N=191; R = 0.42; (ns)
N=91	(ns)	-0.424564476619271	225	PA	0.99077351465372	RNA-Seq	N=91; R = -0.42; (ns)
N=91	(ns)	-0.424564476619271	226	PA	1.44957765755958	RNA-Seq	N=91; R = -0.42; (ns)
N=302	(ns)	0.749785264232517	227	PA	-0.711017465225338	RNA-Seq	N=302; R = 0.75; (ns)
N=302	(ns)	0.749785264232517	228	PA	-0.596150255503415	RNA-Seq	N=302; R = 0.75; (ns)
N=302	(ns)	0.749785264232517	229	PA	-0.714509456450203	RNA-Seq	N=302; R = 0.75; (ns)
N=302	(ns)	0.749785264232517	230	PA	-0.655704598541098	RNA-Seq	N=302; R = 0.75; (ns)
N=265	(ns)	-0.363154457155676	231	PA	0.522854483183164	RNA-Seq	N=265; R = -0.36; (ns)
N=302	(ns)	0.749785264232517	232	PA	-0.453595490580702	RNA-Seq	N=302; R = 0.75; (ns)
N=302	(ns)	0.749785264232517	233	PA	0.449734001328732	RNA-Seq	N=302; R = 0.75; (ns)
N=265	(ns)	-0.363154457155676	234	PA	0.589731229453222	RNA-Seq	N=265; R = -0.36; (ns)
N=265	(ns)	-0.363154457155676	235	PA	-0.0856380893645476	RNA-Seq	N=265; R = -0.36; (ns)
N=265	(ns)	-0.363154457155676	236	PA	0.0617692856708785	RNA-Seq	N=265; R = -0.36; (ns)
N=91	(ns)	-0.424564476619271	237	PA	0.779505757282949	RNA-Seq	N=91; R = -0.42; (ns)
N=191	(ns)	0.418199304314646	238	PA	-0.753681968551755	RNA-Seq	N=191; R = 0.42; (ns)
N=191	(ns)	0.418199304314646	239	PA	-0.882588645666711	RNA-Seq	N=191; R = 0.42; (ns)
N=302	(ns)	0.749785264232517	240	PA	-1.14260519824005	RNA-Seq	N=302; R = 0.75; (ns)
N=302	(ns)	0.749785264232517	241	PA	-0.629770421184108	RNA-Seq	N=302; R = 0.75; (ns)
N=302	(ns)	0.749785264232517	242	PA	-0.449087158247499	RNA-Seq	N=302; R = 0.75; (ns)
N=265	(ns)	-0.363154457155676	243	PA	-0.742935784557515	RNA-Seq	N=265; R = -0.36; (ns)
N=91	(ns)	-0.424564476619271	244	PA	1.06030691601163	RNA-Seq	N=91; R = -0.42; (ns)
N=302	(ns)	0.749785264232517	245	PA	-0.808704438755833	RNA-Seq	N=302; R = 0.75; (ns)
N=302	(ns)	0.749785264232517	246	PA	-0.753048833586736	RNA-Seq	N=302; R = 0.75; (ns)
N=265	(ns)	-0.363154457155676	247	PA	-0.362291651491806	RNA-Seq	N=265; R = -0.36; (ns)
N=265	(ns)	-0.363154457155676	248	PA	0.134332883065579	RNA-Seq	N=265; R = -0.36; (ns)
N=191	(ns)	0.418199304314646	249	PA	0.283107491380086	RNA-Seq	N=191; R = 0.42; (ns)
N=265	(ns)	-0.363154457155676	250	PA	0.0502846637720267	RNA-Seq	N=265; R = -0.36; (ns)
N=302	(ns)	0.749785264232517	251	PA	-0.523367523516147	RNA-Seq	N=302; R = 0.75; (ns)
N=191	(ns)	0.418199304314646	252	PA	-0.963345656054022	RNA-Seq	N=191; R = 0.42; (ns)
N=302	(ns)	0.749785264232517	253	PA	-0.935200476650309	RNA-Seq	N=302; R = 0.75; (ns)
N=302	(ns)	0.749785264232517	254	PA	-0.317902961581694	RNA-Seq	N=302; R = 0.75; (ns)
N=302	(ns)	0.749785264232517	255	PA	-0.649912960070805	RNA-Seq	N=302; R = 0.75; (ns)
N=302	(ns)	0.749785264232517	256	PA	-1.158756402246	RNA-Seq	N=302; R = 0.75; (ns)
N=265	(ns)	-0.363154457155676	257	PA	-0.546503895582264	RNA-Seq	N=265; R = -0.36; (ns)
N=265	(ns)	-0.363154457155676	258	PA	-0.572818191379254	RNA-Seq	N=265; R = -0.36; (ns)
N=91	(ns)	-0.424564476619271	259	PA	0.16266721155998	RNA-Seq	N=91; R = -0.42; (ns)
N=265	(ns)	-0.363154457155676	260	PA	-0.00242798264859723	RNA-Seq	N=265; R = -0.36; (ns)
N=191	(ns)	0.418199304314646	261	PA	-1.35835651981343	RNA-Seq	N=191; R = 0.42; (ns)
N=302	(ns)	0.749785264232517	262	PA	-0.361067994017476	RNA-Seq	N=302; R = 0.75; (ns)
N=302	(ns)	0.749785264232517	263	PA	-1.0367371915716	RNA-Seq	N=302; R = 0.75; (ns)
N=191	(ns)	0.418199304314646	264	PA	-0.731471965883945	RNA-Seq	N=191; R = 0.42; (ns)
N=191	(ns)	0.418199304314646	265	PA	-0.487714305071446	RNA-Seq	N=191; R = 0.42; (ns)
N=191	(ns)	0.418199304314646	266	PA	-0.758144243390079	RNA-Seq	N=191; R = 0.42; (ns)
N=91	(ns)	-0.424564476619271	267	PA	1.05500360383469	RNA-Seq	N=91; R = -0.42; (ns)
N=302	(ns)	0.749785264232517	268	PA	-0.977952621110925	RNA-Seq	N=302; R = 0.75; (ns)
N=302	(ns)	0.749785264232517	269	PA	-0.821491175253458	RNA-Seq	N=302; R = 0.75; (ns)
N=191	(ns)	0.418199304314646	270	PA	-0.74054293746697	RNA-Seq	N=191; R = 0.42; (ns)
N=265	(ns)	-0.363154457155676	271	PA	-0.323176199964859	RNA-Seq	N=265; R = -0.36; (ns)
N=302	(ns)	0.749785264232517	272	PA	-0.97757097160554	RNA-Seq	N=302; R = 0.75; (ns)
N=302	(ns)	0.749785264232517	273	PA	-0.867210922676864	RNA-Seq	N=302; R = 0.75; (ns)
N=302	(ns)	0.749785264232517	274	PA	-0.838162276677185	RNA-Seq	N=302; R = 0.75; (ns)
N=265	(ns)	-0.363154457155676	275	PA	-0.205992295431292	RNA-Seq	N=265; R = -0.36; (ns)
N=265	(ns)	-0.363154457155676	276	PA	-0.901882866544771	RNA-Seq	N=265; R = -0.36; (ns)
N=191	(ns)	0.418199304314646	277	PA	-0.737490093169326	RNA-Seq	N=191; R = 0.42; (ns)
N=302	(ns)	0.749785264232517	278	PA	-0.232977256885631	RNA-Seq	N=302; R = 0.75; (ns)
N=302	(ns)	0.749785264232517	279	PA	-0.851648422358821	RNA-Seq	N=302; R = 0.75; (ns)
N=91	(ns)	-0.424564476619271	280	PA	1.34295900359932	RNA-Seq	N=91; R = -0.42; (ns)
N=191	(ns)	0.418199304314646	281	PA	-0.757253354564699	RNA-Seq	N=191; R = 0.42; (ns)
N=191	(ns)	0.418199304314646	282	PA	-0.969556292318817	RNA-Seq	N=191; R = 0.42; (ns)
N=191	(ns)	0.418199304314646	283	PA	0.426714090529634	RNA-Seq	N=191; R = 0.42; (ns)
N=265	(ns)	-0.363154457155676	284	PA	0.178227651834767	RNA-Seq	N=265; R = -0.36; (ns)
N=191	(ns)	0.418199304314646	285	PA	-0.4655808477608	RNA-Seq	N=191; R = 0.42; (ns)
N=265	(ns)	-0.363154457155676	286	PA	0.37751122351433	RNA-Seq	N=265; R = -0.36; (ns)
N=265	(ns)	-0.363154457155676	287	PA	0.371086491001845	RNA-Seq	N=265; R = -0.36; (ns)
N=265	(ns)	-0.363154457155676	288	PA	0.240539277514455	RNA-Seq	N=265; R = -0.36; (ns)
N=302	(ns)	0.749785264232517	289	PA	-0.463936891580652	RNA-Seq	N=302; R = 0.75; (ns)
N=265	(ns)	-0.363154457155676	290	PA	-0.310613589144691	RNA-Seq	N=265; R = -0.36; (ns)
N=265	(ns)	-0.363154457155676	291	PA	-1.14494628170106	RNA-Seq	N=265; R = -0.36; (ns)
N=191	(ns)	0.418199304314646	292	PA	-0.603861514511031	RNA-Seq	N=191; R = 0.42; (ns)
N=302	(ns)	0.749785264232517	293	PA	-0.0861311939444986	RNA-Seq	N=302; R = 0.75; (ns)
N=265	(ns)	-0.363154457155676	294	PA	-0.319777841659818	RNA-Seq	N=265; R = -0.36; (ns)
N=302	(ns)	0.749785264232517	295	PA	-1.36940991589465	RNA-Seq	N=302; R = 0.75; (ns)
N=191	(ns)	0.418199304314646	296	PA	-0.82111268555358	RNA-Seq	N=191; R = 0.42; (ns)
N=191	(ns)	0.418199304314646	297	PA	-0.673645518617674	RNA-Seq	N=191; R = 0.42; (ns)
N=91	(ns)	-0.424564476619271	298	PA	1.01766757867998	RNA-Seq	N=91; R = -0.42; (ns)
N=265	(ns)	-0.363154457155676	299	PA	-1.00727503898281	RNA-Seq	N=265; R = -0.36; (ns)
N=265	(ns)	-0.363154457155676	300	PA	-0.151228474530959	RNA-Seq	N=265; R = -0.36; (ns)
N=91	(ns)	-0.424564476619271	301	PA	1.40861675796608	RNA-Seq	N=91; R = -0.42; (ns)
[truncated: 4,793 more rows]
