# Supplementary material for: Cell-type-specific genomics reveals histone modification dynamics in mammalian meiosis
Source: Nat Commun. 2019 Aug 23;10:3821. doi: 10.1038/s41467-019-11820-7 (PMC6707301; doi:10.1038/s41467-019-11820-7)
Supplement: Supplementary file 4 — Source Data [file 41467_2019_11820_MOESM4_ESM.zip › Source Data/figureS5_cluster2_bottomPanels.tab]

name	value	dType	stage	cluster
Mei1	1.49129866710602	RNA-Seq	LE	1
Smc3	1.33183592580853	RNA-Seq	LE	1
Ankrd6	1.17841754184746	RNA-Seq	LE	1
Bend3	1.32606250731513	RNA-Seq	LE	1
Rock2	1.21968854742154	RNA-Seq	LE	1
Slc39a1	1.37302644474211	RNA-Seq	LE	1
Mei1	-0.366335702102004	RNA-Seq	ZY	1
Smc3	0.206646101136364	RNA-Seq	ZY	1
Ankrd6	-0.830337039735961	RNA-Seq	ZY	1
Bend3	0.213013595613869	RNA-Seq	ZY	1
Rock2	0.381100655510455	RNA-Seq	ZY	1
Slc39a1	0.106193830768817	RNA-Seq	ZY	1
Mei1	-0.629770421184108	RNA-Seq	PA	1
Smc3	-0.774087764684433	RNA-Seq	PA	1
Ankrd6	0.482196169578471	RNA-Seq	PA	1
Bend3	-0.692707688087818	RNA-Seq	PA	1
Rock2	-0.593200125735597	RNA-Seq	PA	1
Slc39a1	-0.808439421509416	RNA-Seq	PA	1
Mei1	-0.495192543819908	RNA-Seq	DI	1
Smc3	-0.764394262260465	RNA-Seq	DI	1
Ankrd6	-0.830276671689967	RNA-Seq	DI	1
Bend3	-0.846368414841185	RNA-Seq	DI	1
Rock2	-1.0075890771964	RNA-Seq	DI	1
Slc39a1	-0.670780854001514	RNA-Seq	DI	1
Mei1	1.48027266412124	H3K4me3	LE	1
Smc3	1.36089378654823	H3K4me3	LE	1
Ankrd6	1.44987629684861	H3K4me3	LE	1
Bend3	0.983241861464987	H3K4me3	LE	1
Rock2	1.35101368144694	H3K4me3	LE	1
Slc39a1	1.11504613272605	H3K4me3	LE	1
Mei1	-0.589495897475984	H3K4me3	ZY	1
Smc3	0.0948753453227034	H3K4me3	ZY	1
Ankrd6	-0.519160251974017	H3K4me3	ZY	1
Bend3	0.695683782910486	H3K4me3	ZY	1
Rock2	-0.286508240765534	H3K4me3	ZY	1
Slc39a1	0.396343412106415	H3K4me3	ZY	1
Mei1	-0.625034984622122	H3K4me3	PA	1
Smc3	-0.927051440603677	H3K4me3	PA	1
Ankrd6	-0.77778015554677	H3K4me3	PA	1
Bend3	-0.575016365993459	H3K4me3	PA	1
Rock2	-0.0193740095832421	H3K4me3	PA	1
Slc39a1	-1.23393887507621	H3K4me3	PA	1
Mei1	-0.26574178202313	H3K4me3	DI	1
Smc3	-0.528717691267252	H3K4me3	DI	1
Ankrd6	-0.15293588932782	H3K4me3	DI	1
Bend3	-1.10390927838201	H3K4me3	DI	1
Rock2	-1.04513143109816	H3K4me3	DI	1
Slc39a1	-0.277450669756257	H3K4me3	DI	1
Rnf34	0.501413514657102	RNA-Seq	LE	2
H2-D1	0.774475566604258	RNA-Seq	LE	2
Anapc4	0.310864714090363	RNA-Seq	LE	2
Maml1	0.93372834701512	RNA-Seq	LE	2
Rnd2	0.661139414292696	RNA-Seq	LE	2
Prss50	0.954874549626541	RNA-Seq	LE	2
Rnf34	1.06456425930476	RNA-Seq	ZY	2
H2-D1	0.951993433670161	RNA-Seq	ZY	2
Anapc4	1.1420836404668	RNA-Seq	ZY	2
Maml1	0.703568511915395	RNA-Seq	ZY	2
Rnd2	0.920307865694249	RNA-Seq	ZY	2
Prss50	0.77235989442335	RNA-Seq	ZY	2
Rnf34	-1.2240921803595	RNA-Seq	PA	2
H2-D1	-0.82111268555358	RNA-Seq	PA	2
Anapc4	-0.20518796644694	RNA-Seq	PA	2
Maml1	-0.436044050968548	RNA-Seq	PA	2
Rnd2	-1.2731344387537	RNA-Seq	PA	2
Prss50	-0.861977770029242	RNA-Seq	PA	2
Rnf34	-0.341885593602368	RNA-Seq	DI	2
H2-D1	-0.905356314720839	RNA-Seq	DI	2
Anapc4	-1.24776038811023	RNA-Seq	DI	2
Maml1	-1.20125280796197	RNA-Seq	DI	2
Rnd2	-0.308312841233248	RNA-Seq	DI	2
Prss50	-0.86525667402065	RNA-Seq	DI	2
Rnf34	1.16001611803295	H3K4me3	LE	2
H2-D1	1.32446265695536	H3K4me3	LE	2
Anapc4	1.25260931791247	H3K4me3	LE	2
Maml1	0.966581843465488	H3K4me3	LE	2
Rnd2	0.987619666265395	H3K4me3	LE	2
Prss50	1.49584386682849	H3K4me3	LE	2
Rnf34	-0.614431326449782	H3K4me3	ZY	2
H2-D1	-0.738230061059609	H3K4me3	ZY	2
Anapc4	-0.052116930864003	H3K4me3	ZY	2
Maml1	0.74554143362756	H3K4me3	ZY	2
Rnd2	0.429423716471142	H3K4me3	ZY	2
Prss50	-0.393413191381281	H3K4me3	ZY	2
Rnf34	-1.02379351715476	H3K4me3	PA	2
H2-D1	-0.807402560176096	H3K4me3	PA	2
Anapc4	-0.00540893152918725	H3K4me3	PA	2
Maml1	-1.00472981376487	H3K4me3	PA	2
Rnd2	-1.3551269388954	H3K4me3	PA	2
Prss50	-0.550720446164834	H3K4me3	PA	2
Rnf34	0.478208725571602	H3K4me3	DI	2
H2-D1	0.221169964280349	H3K4me3	DI	2
Anapc4	-1.19508345551928	H3K4me3	DI	2
Maml1	-0.707393463328181	H3K4me3	DI	2
Rnd2	-0.0619164438411394	H3K4me3	DI	2
Prss50	-0.55171022928237	H3K4me3	DI	2
Ankrd31	-1.26305082392532	RNA-Seq	LE	3
Sycp2	-1.45065974596599	RNA-Seq	LE	3
Gm15455	-0.687697879238449	RNA-Seq	LE	3
Slc12a6	0.0158242908844897	RNA-Seq	LE	3
Akr1a1	-0.902499725158949	RNA-Seq	LE	3
Hus1b	-0.974104847356093	RNA-Seq	LE	3
Ankrd31	-0.341763360349396	RNA-Seq	ZY	3
Sycp2	0.776776405400253	RNA-Seq	ZY	3
Gm15455	-0.215565127379628	RNA-Seq	ZY	3
Slc12a6	-1.30935799844776	RNA-Seq	ZY	3
Akr1a1	-0.81656020617002	RNA-Seq	ZY	3
Hus1b	-0.503551140942457	RNA-Seq	ZY	3
Ankrd31	0.792759846944999	RNA-Seq	PA	3
Sycp2	0.517420670586702	RNA-Seq	PA	3
Gm15455	1.46963476292719	RNA-Seq	PA	3
Slc12a6	1.12043155450236	RNA-Seq	PA	3
Akr1a1	1.00295268359511	RNA-Seq	PA	3
Hus1b	1.33289128410062	RNA-Seq	PA	3
Ankrd31	0.812054337329717	RNA-Seq	DI	3
Sycp2	0.156462669979033	RNA-Seq	DI	3
Gm15455	-0.566371756309117	RNA-Seq	DI	3
Slc12a6	0.173102153060905	RNA-Seq	DI	3
Akr1a1	0.716107247733855	RNA-Seq	DI	3
Hus1b	0.144764704197929	RNA-Seq	DI	3
Ankrd31	0.95730022525153	H3K4me3	LE	3
Sycp2	1.2646264961213	H3K4me3	LE	3
Gm15455	1.35856088840081	H3K4me3	LE	3
Slc12a6	1.27169506243968	H3K4me3	LE	3
Akr1a1	0.940786476144467	H3K4me3	LE	3
Hus1b	1.22460376990269	H3K4me3	LE	3
Ankrd31	0.769656777127224	H3K4me3	ZY	3
Sycp2	0.13127790705725	H3K4me3	ZY	3
Gm15455	0.0710162361760387	H3K4me3	ZY	3
Slc12a6	-0.237511010500922	H3K4me3	ZY	3
Akr1a1	0.388457184596369	H3K4me3	ZY	3
Hus1b	0.015643890775456	H3K4me3	ZY	3
Ankrd31	-0.866169237426631	H3K4me3	PA	3
Sycp2	-0.24561859404943	H3K4me3	PA	3
Gm15455	-0.462376568565591	H3K4me3	PA	3
Slc12a6	-1.14622311779967	H3K4me3	PA	3
Akr1a1	-1.39966518529218	H3K4me3	PA	3
Hus1b	-0.0155604566913204	H3K4me3	PA	3
Ankrd31	-0.860787764952123	H3K4me3	DI	3
Sycp2	-1.15028580912912	H3K4me3	DI	3
Gm15455	-0.967200556011261	H3K4me3	DI	3
Slc12a6	0.112039065860907	H3K4me3	DI	3
Akr1a1	0.0704215245513467	H3K4me3	DI	3
Hus1b	-1.22468720398683	H3K4me3	DI	3
Zfp318	-0.744165950617276	RNA-Seq	LE	4
Ubxn4	-0.601407311232426	RNA-Seq	LE	4
Nrd1	-0.8619224461432	RNA-Seq	LE	4
Aatf	-0.796675653243538	RNA-Seq	LE	4
Ankmy1	-0.694853639867128	RNA-Seq	LE	4
Atxn7l3	-0.481970316332626	RNA-Seq	LE	4
Zfp318	-0.557907430946301	RNA-Seq	ZY	4
Ubxn4	-0.773973870325324	RNA-Seq	ZY	4
Nrd1	-0.499888457208475	RNA-Seq	ZY	4
Aatf	-0.86684911513164	RNA-Seq	ZY	4
Ankmy1	-0.725819555182676	RNA-Seq	ZY	4
Atxn7l3	-0.538724298260619	RNA-Seq	ZY	4
Zfp318	-0.151228474530959	RNA-Seq	PA	4
Ubxn4	-0.0517135601285383	RNA-Seq	PA	4
Nrd1	-0.0539199557987889	RNA-Seq	PA	4
Aatf	0.492481388827086	RNA-Seq	PA	4
Ankmy1	0.00990522011833708	RNA-Seq	PA	4
Atxn7l3	-0.478736105896624	RNA-Seq	PA	4
Zfp318	1.45330185609454	RNA-Seq	DI	4
Ubxn4	1.42709474168629	RNA-Seq	DI	4
Nrd1	1.41573085915046	RNA-Seq	DI	4
Aatf	1.17104337954809	RNA-Seq	DI	4
Ankmy1	1.41076797493147	RNA-Seq	DI	4
Atxn7l3	1.49943072048987	RNA-Seq	DI	4
Zfp318	1.25296222200035	H3K4me3	LE	4
Ubxn4	1.00821036899	H3K4me3	LE	4
Nrd1	1.35330954363761	H3K4me3	LE	4
Aatf	0.759925794450587	H3K4me3	LE	4
Ankmy1	1.23151312575892	H3K4me3	LE	4
Atxn7l3	1.32401264674895	H3K4me3	LE	4
Zfp318	-1.16127699591654	H3K4me3	ZY	4
Ubxn4	0.180683915789564	H3K4me3	ZY	4
Nrd1	-0.877645954902132	H3K4me3	ZY	4
Aatf	0.728880521758489	H3K4me3	ZY	4
Ankmy1	0.396251901990255	H3K4me3	ZY	4
Atxn7l3	-0.00667254287536782	H3K4me3	ZY	4
Zfp318	-0.242461938966371	H3K4me3	PA	4
Ubxn4	-1.38315823152358	H3K4me3	PA	4
Nrd1	0.139767816409949	H3K4me3	PA	4
Aatf	-0.118713998721983	H3K4me3	PA	4
Ankmy1	-0.841724554666877	H3K4me3	PA	4
Atxn7l3	-0.223208507260583	H3K4me3	PA	4
Zfp318	0.150776712882567	H3K4me3	DI	4
Ubxn4	0.19426394674401	H3K4me3	DI	4
Nrd1	-0.61543140514543	H3K4me3	DI	4
Aatf	-1.37009231748709	H3K4me3	DI	4
Ankmy1	-0.786040473082299	H3K4me3	DI	4
Atxn7l3	-1.094131596613	H3K4me3	DI	4
Fh1	1.08794333429448	RNA-Seq	LE	1
Jag1	1.41849257317182	RNA-Seq	LE	1
Gm3325	0.793494114580067	RNA-Seq	LE	1
Gm6565	1.49999998581569	RNA-Seq	LE	1
Fam193b	1.25580218066702	RNA-Seq	LE	1
Rlf	0.507262048903225	RNA-Seq	LE	1
Fh1	0.569521455441974	RNA-Seq	ZY	1
Jag1	-0.0194651693312658	RNA-Seq	ZY	1
Gm3325	0.0217955978822023	RNA-Seq	ZY	1
Gm6565	-0.499805509225624	RNA-Seq	ZY	1
Fam193b	-0.763519163911672	RNA-Seq	ZY	1
Rlf	1.14728675268955	RNA-Seq	ZY	1
Fh1	-0.585391226395421	RNA-Seq	PA	1
Jag1	-0.632951367635509	RNA-Seq	PA	1
Gm3325	0.601697351450767	RNA-Seq	PA	1
Gm6565	-0.500097201983599	RNA-Seq	PA	1
Fam193b	-0.845653011636247	RNA-Seq	PA	1
Rlf	-0.657491521183155	RNA-Seq	PA	1
Fh1	-1.07207356334103	RNA-Seq	DI	1
Jag1	-0.766076036205045	RNA-Seq	DI	1
Gm3325	-1.41698706391304	RNA-Seq	DI	1
Gm6565	-0.500097274606468	RNA-Seq	DI	1
Fam193b	0.3533699948809	RNA-Seq	DI	1
Rlf	-0.997057280409621	RNA-Seq	DI	1
Fh1	0.10969239514161	H3K4me3	LE	1
Jag1	0.719423630464508	H3K4me3	LE	1
Gm3325	0.664142128424972	H3K4me3	LE	1
Gm6565	0.0118179119084037	H3K4me3	LE	1
Fam193b	-0.0282324804384836	H3K4me3	LE	1
Rlf	-0.370556843656007	H3K4me3	LE	1
Fh1	1.36195994510832	H3K4me3	ZY	1
Jag1	0.989488809783822	H3K4me3	ZY	1
Gm3325	0.761426346359433	H3K4me3	ZY	1
Gm6565	1.40330128327737	H3K4me3	ZY	1
Fam193b	0.912946970271679	H3K4me3	ZY	1
Rlf	1.38380200198712	H3K4me3	ZY	1
Fh1	-0.577471534753768	H3K4me3	PA	1
Jag1	-1.00134167043173	H3K4me3	PA	1
Gm3325	-0.0188741516565557	H3K4me3	PA	1
Gm6565	-0.828647741146682	H3K4me3	PA	1
Fam193b	-1.38426246633212	H3K4me3	PA	1
Rlf	-0.972694874778269	H3K4me3	PA	1
Fh1	-0.894180805496163	H3K4me3	DI	1
Jag1	-0.707570769816605	H3K4me3	DI	1
Gm3325	-1.40669432312785	H3K4me3	DI	1
Gm6565	-0.586471454039088	H3K4me3	DI	1
Fam193b	0.499547976498924	H3K4me3	DI	1
Rlf	-0.0405502835528459	H3K4me3	DI	1
Msh6	-0.789862867303996	RNA-Seq	LE	2
Adat1	-1.49936491187312	RNA-Seq	LE	2
Trmt12	-1.16035643752791	RNA-Seq	LE	2
Snapc1	0.613119931636958	RNA-Seq	LE	2
Dock6	-0.769469990414373	RNA-Seq	LE	2
Stau1	-0.993407279369833	RNA-Seq	LE	2
Msh6	1.40864424719537	RNA-Seq	ZY	2
Adat1	0.461445153902815	RNA-Seq	ZY	2
Trmt12	-0.432012237696227	RNA-Seq	ZY	2
Snapc1	-0.308046711570408	RNA-Seq	ZY	2
Dock6	-0.911452474038725	RNA-Seq	ZY	2
Stau1	1.36238102490576	RNA-Seq	ZY	2
Msh6	0.00714748914772405	RNA-Seq	PA	2
Adat1	0.53189276324868	RNA-Seq	PA	2
Trmt12	1.11171513282127	RNA-Seq	PA	2
Snapc1	0.961612468438556	RNA-Seq	PA	2
Dock6	1.12718423066656	RNA-Seq	PA	2
Stau1	-0.395424195004161	RNA-Seq	PA	2
Msh6	-0.625928869039104	RNA-Seq	DI	2
Adat1	0.506026994721625	RNA-Seq	DI	2
Trmt12	0.480653542402863	RNA-Seq	DI	2
Snapc1	-1.26668568850511	RNA-Seq	DI	2
Dock6	0.553738233786542	RNA-Seq	DI	2
Stau1	0.0264504494682349	RNA-Seq	DI	2
Msh6	0.315594635949911	H3K4me3	LE	2
Adat1	-1.33455326688087	H3K4me3	LE	2
Trmt12	0.0788705704418363	H3K4me3	LE	2
Snapc1	0.317136469047906	H3K4me3	LE	2
Dock6	0.234965930762005	H3K4me3	LE	2
Stau1	0.00257582847154336	H3K4me3	LE	2
Msh6	1.06856197865873	H3K4me3	ZY	2
Adat1	1.0886877955887	H3K4me3	ZY	2
Trmt12	1.38197273935373	H3K4me3	ZY	2
Snapc1	1.2479121291582	H3K4me3	ZY	2
Dock6	1.30759571843852	H3K4me3	ZY	2
Stau1	1.41309949948865	H3K4me3	ZY	2
Msh6	-0.0593735749677671	H3K4me3	PA	2
Adat1	0.0810904925959052	H3K4me3	PA	2
Trmt12	-0.638499968353974	H3K4me3	PA	2
Snapc1	-0.540190623640671	H3K4me3	PA	2
Dock6	-0.620887627097365	H3K4me3	PA	2
Stau1	-0.684655207736208	H3K4me3	PA	2
Msh6	-1.32478303964088	H3K4me3	DI	2
Adat1	0.164774978696269	H3K4me3	DI	2
Trmt12	-0.822343341441587	H3K4me3	DI	2
Snapc1	-1.02485797456544	H3K4me3	DI	2
Dock6	-0.921674022103156	H3K4me3	DI	2
Stau1	-0.731020120223988	H3K4me3	DI	2
Map2k5	-1.05740960516565	RNA-Seq	LE	3
Rnf113a2	-0.533203693866302	RNA-Seq	LE	3
Kmt2d	-0.899665028873255	RNA-Seq	LE	3
Mta3	-1.14941946339492	RNA-Seq	LE	3
Gm12081	-0.873847605723775	RNA-Seq	LE	3
Pef1	-0.93973745837465	RNA-Seq	LE	3
Map2k5	-0.473915507078456	RNA-Seq	ZY	3
Rnf113a2	-0.304083142063615	RNA-Seq	ZY	3
Kmt2d	-0.816195298027853	RNA-Seq	ZY	3
Mta3	-0.433971497113456	RNA-Seq	ZY	3
Gm12081	-0.662061083169505	RNA-Seq	ZY	3
Pef1	-0.368114976535086	RNA-Seq	ZY	3
Map2k5	0.273315768095929	RNA-Seq	PA	3
Rnf113a2	-0.647354387086554	RNA-Seq	PA	3
Kmt2d	0.696159120641401	RNA-Seq	PA	3
Mta3	0.447500644476396	RNA-Seq	PA	3
Gm12081	0.211825881852649	RNA-Seq	PA	3
Pef1	-0.0964556445422305	RNA-Seq	PA	3
Map2k5	1.25800934414818	RNA-Seq	DI	3
Rnf113a2	1.48464122301647	RNA-Seq	DI	3
Kmt2d	1.01970120625971	RNA-Seq	DI	3
Mta3	1.13589031603198	RNA-Seq	DI	3
Gm12081	1.32408280704063	RNA-Seq	DI	3
Pef1	1.40430807945197	RNA-Seq	DI	3
Map2k5	0.708029778926619	H3K4me3	LE	3
Rnf113a2	0.618190196479591	H3K4me3	LE	3
Kmt2d	0.558401134130862	H3K4me3	LE	3
Mta3	-0.11774721963819	H3K4me3	LE	3
Gm12081	-0.415308865440564	H3K4me3	LE	3
Pef1	-0.802841667100371	H3K4me3	LE	3
Map2k5	0.95128136422627	H3K4me3	ZY	3
Rnf113a2	1.06884904789936	H3K4me3	ZY	3
Kmt2d	1.09858515263189	H3K4me3	ZY	3
Mta3	1.16493615306602	H3K4me3	ZY	3
Gm12081	1.22802106439851	H3K4me3	ZY	3
Pef1	1.37495548031648	H3K4me3	ZY	3
Map2k5	-1.15912549686042	H3K4me3	PA	3
Rnf113a2	-1.0053094360589	H3K4me3	PA	3
Kmt2d	-1.06140628014939	H3K4me3	PA	3
Mta3	-1.25869888800397	H3K4me3	PA	3
Gm12081	-1.10964560335078	H3K4me3	PA	3
Pef1	-0.674184190549058	H3K4me3	PA	3
Map2k5	-0.500185646292467	H3K4me3	DI	3
Rnf113a2	-0.681729808320057	H3K4me3	DI	3
Kmt2d	-0.595580006613357	H3K4me3	DI	3
Mta3	0.211509954576136	H3K4me3	DI	3
Gm12081	0.296933404392835	H3K4me3	DI	3
Pef1	0.10207037733295	H3K4me3	DI	3
