# Supplementary material for: Cell-type-specific genomics reveals histone modification dynamics in mammalian meiosis
Source: Nat Commun. 2019 Aug 23;10:3821. doi: 10.1038/s41467-019-11820-7 (PMC6707301; doi:10.1038/s41467-019-11820-7)
Supplement: Supplementary file 4 — Source Data [file 41467_2019_11820_MOESM4_ESM.zip › Source Data/figureS5_cluster2_topPanels.tab]

cluster	p	cc	gene	variable	value	type	title
N=215	(ns)	0.516236601751226	1	LE	0.176970774601845	RNA-Seq	N=215; R = 0.52; (ns)
N=215	(ns)	0.516236601751226	2	LE	1.34803351063516	RNA-Seq	N=215; R = 0.52; (ns)
N=215	(ns)	0.516236601751226	3	LE	0.861620717058407	RNA-Seq	N=215; R = 0.52; (ns)
N=215	(ns)	0.516236601751226	4	LE	0.315438339802229	RNA-Seq	N=215; R = 0.52; (ns)
N=89	(ns)	0.0188717234005487	5	LE	-0.23555349198518	RNA-Seq	N=89; R = 0.02; (ns)
N=214	(ns)	-0.213650476970515	6	LE	0.943757966317155	RNA-Seq	N=214; R = -0.21; (ns)
N=215	(ns)	0.516236601751226	7	LE	0.508445904929265	RNA-Seq	N=215; R = 0.52; (ns)
N=215	(ns)	0.516236601751226	8	LE	1.22487984459856	RNA-Seq	N=215; R = 0.52; (ns)
N=215	(ns)	0.516236601751226	9	LE	1.429202984363	RNA-Seq	N=215; R = 0.52; (ns)
N=214	(ns)	-0.213650476970515	10	LE	-0.608358541417631	RNA-Seq	N=214; R = -0.21; (ns)
N=89	(ns)	0.0188717234005487	11	LE	0.0385550647961047	RNA-Seq	N=89; R = 0.02; (ns)
N=215	(ns)	0.516236601751226	12	LE	0.46816902171162	RNA-Seq	N=215; R = 0.52; (ns)
N=89	(ns)	0.0188717234005487	13	LE	0.0531178450229602	RNA-Seq	N=89; R = 0.02; (ns)
N=215	(ns)	0.516236601751226	14	LE	0.610209311143156	RNA-Seq	N=215; R = 0.52; (ns)
N=215	(ns)	0.516236601751226	15	LE	1.42281303157537	RNA-Seq	N=215; R = 0.52; (ns)
N=214	(ns)	-0.213650476970515	16	LE	-0.984008136972861	RNA-Seq	N=214; R = -0.21; (ns)
N=214	(ns)	-0.213650476970515	17	LE	0.352913434922326	RNA-Seq	N=214; R = -0.21; (ns)
N=89	(ns)	0.0188717234005487	18	LE	-0.968296636947833	RNA-Seq	N=89; R = 0.02; (ns)
N=214	(ns)	-0.213650476970515	19	LE	-0.711747209645708	RNA-Seq	N=214; R = -0.21; (ns)
N=89	(ns)	0.0188717234005487	20	LE	-0.246180098532697	RNA-Seq	N=89; R = 0.02; (ns)
N=214	(ns)	-0.213650476970515	21	LE	-0.828459998428867	RNA-Seq	N=214; R = -0.21; (ns)
N=215	(ns)	0.516236601751226	22	LE	1.0065715996141	RNA-Seq	N=215; R = 0.52; (ns)
N=214	(ns)	-0.213650476970515	23	LE	-1.10184974252318	RNA-Seq	N=214; R = -0.21; (ns)
N=214	(ns)	-0.213650476970515	24	LE	-1.34638909670235	RNA-Seq	N=214; R = -0.21; (ns)
N=215	(ns)	0.516236601751226	25	LE	0.468451073208385	RNA-Seq	N=215; R = 0.52; (ns)
N=214	(ns)	-0.213650476970515	26	LE	-0.426329910559798	RNA-Seq	N=214; R = -0.21; (ns)
N=215	(ns)	0.516236601751226	27	LE	1.32361064257235	RNA-Seq	N=215; R = 0.52; (ns)
N=215	(ns)	0.516236601751226	28	LE	0.213928370675096	RNA-Seq	N=215; R = 0.52; (ns)
N=215	(ns)	0.516236601751226	29	LE	0.357965312853506	RNA-Seq	N=215; R = 0.52; (ns)
N=215	(ns)	0.516236601751226	30	LE	1.14214183240366	RNA-Seq	N=215; R = 0.52; (ns)
N=214	(ns)	-0.213650476970515	31	LE	-0.366296225370578	RNA-Seq	N=214; R = -0.21; (ns)
N=215	(ns)	0.516236601751226	32	LE	0.425234775391575	RNA-Seq	N=215; R = 0.52; (ns)
N=214	(ns)	-0.213650476970515	33	LE	-0.873847605723775	RNA-Seq	N=214; R = -0.21; (ns)
N=215	(ns)	0.516236601751226	34	LE	1.46858423162203	RNA-Seq	N=215; R = 0.52; (ns)
N=89	(ns)	0.0188717234005487	35	LE	-0.788471322306306	RNA-Seq	N=89; R = 0.02; (ns)
N=89	(ns)	0.0188717234005487	36	LE	0.548789722968913	RNA-Seq	N=89; R = 0.02; (ns)
N=214	(ns)	-0.213650476970515	37	LE	-1.29050237491546	RNA-Seq	N=214; R = -0.21; (ns)
N=215	(ns)	0.516236601751226	38	LE	1.3712565567331	RNA-Seq	N=215; R = 0.52; (ns)
N=215	(ns)	0.516236601751226	39	LE	1.38878088156547	RNA-Seq	N=215; R = 0.52; (ns)
N=215	(ns)	0.516236601751226	40	LE	0.617014330286948	RNA-Seq	N=215; R = 0.52; (ns)
N=214	(ns)	-0.213650476970515	41	LE	-0.466531692400413	RNA-Seq	N=214; R = -0.21; (ns)
N=214	(ns)	-0.213650476970515	42	LE	-0.528946948669969	RNA-Seq	N=214; R = -0.21; (ns)
N=214	(ns)	-0.213650476970515	43	LE	-0.692213744440411	RNA-Seq	N=214; R = -0.21; (ns)
N=215	(ns)	0.516236601751226	44	LE	1.22441361286245	RNA-Seq	N=215; R = 0.52; (ns)
N=215	(ns)	0.516236601751226	45	LE	1.48831389145686	RNA-Seq	N=215; R = 0.52; (ns)
N=215	(ns)	0.516236601751226	46	LE	1.2189677340095	RNA-Seq	N=215; R = 0.52; (ns)
N=214	(ns)	-0.213650476970515	47	LE	0.86295301673567	RNA-Seq	N=214; R = -0.21; (ns)
N=214	(ns)	-0.213650476970515	48	LE	0.843051031313289	RNA-Seq	N=214; R = -0.21; (ns)
N=215	(ns)	0.516236601751226	49	LE	0.225190417215284	RNA-Seq	N=215; R = 0.52; (ns)
N=214	(ns)	-0.213650476970515	50	LE	-0.852344395441097	RNA-Seq	N=214; R = -0.21; (ns)
N=215	(ns)	0.516236601751226	51	LE	1.43134874468836	RNA-Seq	N=215; R = 0.52; (ns)
N=215	(ns)	0.516236601751226	52	LE	1.19145646133041	RNA-Seq	N=215; R = 0.52; (ns)
N=215	(ns)	0.516236601751226	53	LE	0.978809089247439	RNA-Seq	N=215; R = 0.52; (ns)
N=89	(ns)	0.0188717234005487	54	LE	0.358895263870042	RNA-Seq	N=89; R = 0.02; (ns)
N=215	(ns)	0.516236601751226	55	LE	0.753887480602101	RNA-Seq	N=215; R = 0.52; (ns)
N=214	(ns)	-0.213650476970515	56	LE	-0.818272199073562	RNA-Seq	N=214; R = -0.21; (ns)
N=215	(ns)	0.516236601751226	57	LE	1.33726500318432	RNA-Seq	N=215; R = 0.52; (ns)
N=214	(ns)	-0.213650476970515	58	LE	-0.717269600824895	RNA-Seq	N=214; R = -0.21; (ns)
N=215	(ns)	0.516236601751226	59	LE	1.47003797971014	RNA-Seq	N=215; R = 0.52; (ns)
N=214	(ns)	-0.213650476970515	60	LE	-0.321547542300891	RNA-Seq	N=214; R = -0.21; (ns)
N=214	(ns)	-0.213650476970515	61	LE	-0.812021991178778	RNA-Seq	N=214; R = -0.21; (ns)
N=214	(ns)	-0.213650476970515	62	LE	-0.224664061678438	RNA-Seq	N=214; R = -0.21; (ns)
N=89	(ns)	0.0188717234005487	63	LE	-1.18324860578363	RNA-Seq	N=89; R = 0.02; (ns)
N=215	(ns)	0.516236601751226	64	LE	1.13447295414461	RNA-Seq	N=215; R = 0.52; (ns)
N=214	(ns)	-0.213650476970515	65	LE	-0.767378311796322	RNA-Seq	N=214; R = -0.21; (ns)
N=214	(ns)	-0.213650476970515	66	LE	-1.23317351702371	RNA-Seq	N=214; R = -0.21; (ns)
N=215	(ns)	0.516236601751226	67	LE	1.47620478759075	RNA-Seq	N=215; R = 0.52; (ns)
N=214	(ns)	-0.213650476970515	68	LE	-1.36387854142213	RNA-Seq	N=214; R = -0.21; (ns)
N=214	(ns)	-0.213650476970515	69	LE	0.441047500993357	RNA-Seq	N=214; R = -0.21; (ns)
N=214	(ns)	-0.213650476970515	70	LE	-0.916588763835755	RNA-Seq	N=214; R = -0.21; (ns)
N=89	(ns)	0.0188717234005487	71	LE	-1.35442142533974	RNA-Seq	N=89; R = 0.02; (ns)
N=215	(ns)	0.516236601751226	72	LE	1.31307912830995	RNA-Seq	N=215; R = 0.52; (ns)
N=214	(ns)	-0.213650476970515	73	LE	-0.588517700850584	RNA-Seq	N=214; R = -0.21; (ns)
N=214	(ns)	-0.213650476970515	74	LE	-0.311978393824731	RNA-Seq	N=214; R = -0.21; (ns)
N=214	(ns)	-0.213650476970515	75	LE	-0.251874852948744	RNA-Seq	N=214; R = -0.21; (ns)
N=215	(ns)	0.516236601751226	76	LE	1.01598195154295	RNA-Seq	N=215; R = 0.52; (ns)
N=215	(ns)	0.516236601751226	77	LE	1.40340327123749	RNA-Seq	N=215; R = 0.52; (ns)
N=215	(ns)	0.516236601751226	78	LE	1.2574057981595	RNA-Seq	N=215; R = 0.52; (ns)
N=89	(ns)	0.0188717234005487	79	LE	-1.43495264018943	RNA-Seq	N=89; R = 0.02; (ns)
N=89	(ns)	0.0188717234005487	80	LE	-0.322148888860287	RNA-Seq	N=89; R = 0.02; (ns)
N=89	(ns)	0.0188717234005487	81	LE	-1.44492394107028	RNA-Seq	N=89; R = 0.02; (ns)
N=214	(ns)	-0.213650476970515	82	LE	-0.80914235516073	RNA-Seq	N=214; R = -0.21; (ns)
N=214	(ns)	-0.213650476970515	83	LE	-0.419127761817729	RNA-Seq	N=214; R = -0.21; (ns)
N=215	(ns)	0.516236601751226	84	LE	1.20083166520172	RNA-Seq	N=215; R = 0.52; (ns)
N=89	(ns)	0.0188717234005487	85	LE	-1.24969219480819	RNA-Seq	N=89; R = 0.02; (ns)
N=89	(ns)	0.0188717234005487	86	LE	-1.08190984760756	RNA-Seq	N=89; R = 0.02; (ns)
N=214	(ns)	-0.213650476970515	87	LE	-0.831755255598062	RNA-Seq	N=214; R = -0.21; (ns)
N=89	(ns)	0.0188717234005487	88	LE	0.263182869312049	RNA-Seq	N=89; R = 0.02; (ns)
N=214	(ns)	-0.213650476970515	89	LE	-0.863320104258271	RNA-Seq	N=214; R = -0.21; (ns)
N=89	(ns)	0.0188717234005487	90	LE	0.613119931636958	RNA-Seq	N=89; R = 0.02; (ns)
N=214	(ns)	-0.213650476970515	91	LE	-0.533203693866302	RNA-Seq	N=214; R = -0.21; (ns)
N=215	(ns)	0.516236601751226	92	LE	1.23549018974864	RNA-Seq	N=215; R = 0.52; (ns)
N=89	(ns)	0.0188717234005487	93	LE	-1.1708041695565	RNA-Seq	N=89; R = 0.02; (ns)
N=215	(ns)	0.516236601751226	94	LE	1.37766478796526	RNA-Seq	N=215; R = 0.52; (ns)
N=89	(ns)	0.0188717234005487	95	LE	-1.30584219595245	RNA-Seq	N=89; R = 0.02; (ns)
N=215	(ns)	0.516236601751226	96	LE	-0.544347714594198	RNA-Seq	N=215; R = 0.52; (ns)
N=89	(ns)	0.0188717234005487	97	LE	-0.869866507108824	RNA-Seq	N=89; R = 0.02; (ns)
N=214	(ns)	-0.213650476970515	98	LE	-0.965115782332547	RNA-Seq	N=214; R = -0.21; (ns)
N=214	(ns)	-0.213650476970515	99	LE	-0.709189881894238	RNA-Seq	N=214; R = -0.21; (ns)
N=215	(ns)	0.516236601751226	100	LE	-0.372805765505674	RNA-Seq	N=215; R = 0.52; (ns)
N=215	(ns)	0.516236601751226	101	LE	1.26688382697307	RNA-Seq	N=215; R = 0.52; (ns)
N=215	(ns)	0.516236601751226	102	LE	1.12659827693099	RNA-Seq	N=215; R = 0.52; (ns)
N=215	(ns)	0.516236601751226	103	LE	1.25580218066702	RNA-Seq	N=215; R = 0.52; (ns)
N=215	(ns)	0.516236601751226	104	LE	0.847283503227485	RNA-Seq	N=215; R = 0.52; (ns)
N=215	(ns)	0.516236601751226	105	LE	0.793494114580067	RNA-Seq	N=215; R = 0.52; (ns)
N=214	(ns)	-0.213650476970515	106	LE	0.249370970747041	RNA-Seq	N=214; R = -0.21; (ns)
N=89	(ns)	0.0188717234005487	107	LE	-1.25730115910211	RNA-Seq	N=89; R = 0.02; (ns)
N=214	(ns)	-0.213650476970515	108	LE	-1.06776534085208	RNA-Seq	N=214; R = -0.21; (ns)
N=214	(ns)	-0.213650476970515	109	LE	-0.858440838731359	RNA-Seq	N=214; R = -0.21; (ns)
N=214	(ns)	-0.213650476970515	110	LE	-0.545268992419465	RNA-Seq	N=214; R = -0.21; (ns)
N=214	(ns)	-0.213650476970515	111	LE	-1.26269503099651	RNA-Seq	N=214; R = -0.21; (ns)
N=214	(ns)	-0.213650476970515	112	LE	-0.36944987466123	RNA-Seq	N=214; R = -0.21; (ns)
N=89	(ns)	0.0188717234005487	113	LE	0.154020845695908	RNA-Seq	N=89; R = 0.02; (ns)
N=214	(ns)	-0.213650476970515	114	LE	-0.609536947977511	RNA-Seq	N=214; R = -0.21; (ns)
N=215	(ns)	0.516236601751226	115	LE	-0.373010427725004	RNA-Seq	N=215; R = 0.52; (ns)
N=214	(ns)	-0.213650476970515	116	LE	-1.14476865032365	RNA-Seq	N=214; R = -0.21; (ns)
N=89	(ns)	0.0188717234005487	117	LE	-1.27954541541829	RNA-Seq	N=89; R = 0.02; (ns)
N=215	(ns)	0.516236601751226	118	LE	-0.733786304762663	RNA-Seq	N=215; R = 0.52; (ns)
N=215	(ns)	0.516236601751226	119	LE	0.59669978414049	RNA-Seq	N=215; R = 0.52; (ns)
N=215	(ns)	0.516236601751226	120	LE	-0.526264672262585	RNA-Seq	N=215; R = 0.52; (ns)
N=215	(ns)	0.516236601751226	121	LE	1.2313697787649	RNA-Seq	N=215; R = 0.52; (ns)
N=89	(ns)	0.0188717234005487	122	LE	-1.01047130984467	RNA-Seq	N=89; R = 0.02; (ns)
N=215	(ns)	0.516236601751226	123	LE	1.47338415205429	RNA-Seq	N=215; R = 0.52; (ns)
N=214	(ns)	-0.213650476970515	124	LE	-0.0577327121908553	RNA-Seq	N=214; R = -0.21; (ns)
N=214	(ns)	-0.213650476970515	125	LE	-0.780572701348516	RNA-Seq	N=214; R = -0.21; (ns)
N=215	(ns)	0.516236601751226	126	LE	0.558672867701046	RNA-Seq	N=215; R = 0.52; (ns)
N=214	(ns)	-0.213650476970515	127	LE	-0.856515416065122	RNA-Seq	N=214; R = -0.21; (ns)
N=214	(ns)	-0.213650476970515	128	LE	-1.15480143157436	RNA-Seq	N=214; R = -0.21; (ns)
N=215	(ns)	0.516236601751226	129	LE	0.889484264250141	RNA-Seq	N=215; R = 0.52; (ns)
N=215	(ns)	0.516236601751226	130	LE	1.23184633184416	RNA-Seq	N=215; R = 0.52; (ns)
N=214	(ns)	-0.213650476970515	131	LE	-0.929938392288027	RNA-Seq	N=214; R = -0.21; (ns)
N=214	(ns)	-0.213650476970515	132	LE	-0.745830728434895	RNA-Seq	N=214; R = -0.21; (ns)
N=215	(ns)	0.516236601751226	133	LE	1.01904371139854	RNA-Seq	N=215; R = 0.52; (ns)
N=215	(ns)	0.516236601751226	134	LE	1.27364703750474	RNA-Seq	N=215; R = 0.52; (ns)
N=214	(ns)	-0.213650476970515	135	LE	-0.780831976824012	RNA-Seq	N=214; R = -0.21; (ns)
N=214	(ns)	-0.213650476970515	136	LE	-0.673003208758106	RNA-Seq	N=214; R = -0.21; (ns)
N=215	(ns)	0.516236601751226	137	LE	1.46954542919548	RNA-Seq	N=215; R = 0.52; (ns)
N=215	(ns)	0.516236601751226	138	LE	-0.174257449813989	RNA-Seq	N=215; R = 0.52; (ns)
N=214	(ns)	-0.213650476970515	139	LE	-1.07095909376686	RNA-Seq	N=214; R = -0.21; (ns)
N=215	(ns)	0.516236601751226	140	LE	1.35097492325719	RNA-Seq	N=215; R = 0.52; (ns)
N=215	(ns)	0.516236601751226	141	LE	1.09057304052883	RNA-Seq	N=215; R = 0.52; (ns)
N=214	(ns)	-0.213650476970515	142	LE	-0.478823282983816	RNA-Seq	N=214; R = -0.21; (ns)
N=215	(ns)	0.516236601751226	143	LE	0.141686134797706	RNA-Seq	N=215; R = 0.52; (ns)
N=214	(ns)	-0.213650476970515	144	LE	-0.51679897312987	RNA-Seq	N=214; R = -0.21; (ns)
N=214	(ns)	-0.213650476970515	145	LE	-0.884260446279458	RNA-Seq	N=214; R = -0.21; (ns)
N=215	(ns)	0.516236601751226	146	LE	1.29543651805391	RNA-Seq	N=215; R = 0.52; (ns)
N=89	(ns)	0.0188717234005487	147	LE	-0.832666859489531	RNA-Seq	N=89; R = 0.02; (ns)
N=215	(ns)	0.516236601751226	148	LE	1.02453835126725	RNA-Seq	N=215; R = 0.52; (ns)
N=215	(ns)	0.516236601751226	149	LE	1.4594668355594	RNA-Seq	N=215; R = 0.52; (ns)
N=215	(ns)	0.516236601751226	150	LE	0.553404185888492	RNA-Seq	N=215; R = 0.52; (ns)
N=89	(ns)	0.0188717234005487	151	LE	-1.16035643752791	RNA-Seq	N=89; R = 0.02; (ns)
N=214	(ns)	-0.213650476970515	152	LE	-1.25133298433814	RNA-Seq	N=214; R = -0.21; (ns)
N=214	(ns)	-0.213650476970515	153	LE	-0.933554015436299	RNA-Seq	N=214; R = -0.21; (ns)
N=215	(ns)	0.516236601751226	154	LE	1.10623702414271	RNA-Seq	N=215; R = 0.52; (ns)
N=214	(ns)	-0.213650476970515	155	LE	-0.656984181900504	RNA-Seq	N=214; R = -0.21; (ns)
N=89	(ns)	0.0188717234005487	156	LE	-1.29848133084059	RNA-Seq	N=89; R = 0.02; (ns)
N=89	(ns)	0.0188717234005487	157	LE	-0.137755386132783	RNA-Seq	N=89; R = 0.02; (ns)
N=214	(ns)	-0.213650476970515	158	LE	-0.355947629731207	RNA-Seq	N=214; R = -0.21; (ns)
N=214	(ns)	-0.213650476970515	159	LE	-0.564746259637611	RNA-Seq	N=214; R = -0.21; (ns)
N=215	(ns)	0.516236601751226	160	LE	0.00918738287413701	RNA-Seq	N=215; R = 0.52; (ns)
N=215	(ns)	0.516236601751226	161	LE	1.36694750767539	RNA-Seq	N=215; R = 0.52; (ns)
N=214	(ns)	-0.213650476970515	162	LE	-0.899665028873255	RNA-Seq	N=214; R = -0.21; (ns)
N=89	(ns)	0.0188717234005487	163	LE	-0.717367862650745	RNA-Seq	N=89; R = 0.02; (ns)
N=89	(ns)	0.0188717234005487	164	LE	-0.810868930350051	RNA-Seq	N=89; R = 0.02; (ns)
N=215	(ns)	0.516236601751226	165	LE	1.3264302205525	RNA-Seq	N=215; R = 0.52; (ns)
N=214	(ns)	-0.213650476970515	166	LE	-0.754552447928863	RNA-Seq	N=214; R = -0.21; (ns)
N=89	(ns)	0.0188717234005487	167	LE	-0.26024853853351	RNA-Seq	N=89; R = 0.02; (ns)
N=215	(ns)	0.516236601751226	168	LE	0.205626576676182	RNA-Seq	N=215; R = 0.52; (ns)
N=89	(ns)	0.0188717234005487	169	LE	-0.446059583725489	RNA-Seq	N=89; R = 0.02; (ns)
N=214	(ns)	-0.213650476970515	170	LE	-0.156729448934164	RNA-Seq	N=214; R = -0.21; (ns)
N=215	(ns)	0.516236601751226	171	LE	0.590006011430301	RNA-Seq	N=215; R = 0.52; (ns)
N=215	(ns)	0.516236601751226	172	LE	1.28483336743677	RNA-Seq	N=215; R = 0.52; (ns)
N=215	(ns)	0.516236601751226	173	LE	1.28223563261528	RNA-Seq	N=215; R = 0.52; (ns)
N=215	(ns)	0.516236601751226	174	LE	1.443781968919	RNA-Seq	N=215; R = 0.52; (ns)
N=214	(ns)	-0.213650476970515	175	LE	-0.755435884529122	RNA-Seq	N=214; R = -0.21; (ns)
N=215	(ns)	0.516236601751226	176	LE	0.516547193106077	RNA-Seq	N=215; R = 0.52; (ns)
N=214	(ns)	-0.213650476970515	177	LE	-1.11064856696045	RNA-Seq	N=214; R = -0.21; (ns)
N=214	(ns)	-0.213650476970515	178	LE	-0.621446489015609	RNA-Seq	N=214; R = -0.21; (ns)
N=215	(ns)	0.516236601751226	179	LE	0.0403888996824356	RNA-Seq	N=215; R = 0.52; (ns)
N=214	(ns)	-0.213650476970515	180	LE	-1.00449378318352	RNA-Seq	N=214; R = -0.21; (ns)
N=214	(ns)	-0.213650476970515	181	LE	0.765294214063234	RNA-Seq	N=214; R = -0.21; (ns)
N=215	(ns)	0.516236601751226	182	LE	0.274508763249273	RNA-Seq	N=215; R = 0.52; (ns)
N=214	(ns)	-0.213650476970515	183	LE	-0.70640287513639	RNA-Seq	N=214; R = -0.21; (ns)
N=214	(ns)	-0.213650476970515	184	LE	-0.870226521738996	RNA-Seq	N=214; R = -0.21; (ns)
N=214	(ns)	-0.213650476970515	185	LE	-0.745897347552813	RNA-Seq	N=214; R = -0.21; (ns)
N=214	(ns)	-0.213650476970515	186	LE	-0.769589952200526	RNA-Seq	N=214; R = -0.21; (ns)
N=215	(ns)	0.516236601751226	187	LE	0.729321632851115	RNA-Seq	N=215; R = 0.52; (ns)
N=215	(ns)	0.516236601751226	188	LE	-0.263999041994345	RNA-Seq	N=215; R = 0.52; (ns)
N=89	(ns)	0.0188717234005487	189	LE	-1.19959002944115	RNA-Seq	N=89; R = 0.02; (ns)
N=214	(ns)	-0.213650476970515	190	LE	-1.29140187911904	RNA-Seq	N=214; R = -0.21; (ns)
N=89	(ns)	0.0188717234005487	191	LE	-0.0699806711371337	RNA-Seq	N=89; R = 0.02; (ns)
N=214	(ns)	-0.213650476970515	192	LE	-1.19727020538323	RNA-Seq	N=214; R = -0.21; (ns)
N=215	(ns)	0.516236601751226	193	LE	0.41353421340663	RNA-Seq	N=215; R = 0.52; (ns)
N=215	(ns)	0.516236601751226	194	LE	0.246639220956338	RNA-Seq	N=215; R = 0.52; (ns)
N=215	(ns)	0.516236601751226	195	LE	-0.428169774052993	RNA-Seq	N=215; R = 0.52; (ns)
N=89	(ns)	0.0188717234005487	196	LE	-1.22300127835041	RNA-Seq	N=89; R = 0.02; (ns)
N=214	(ns)	-0.213650476970515	197	LE	-1.01804512063523	RNA-Seq	N=214; R = -0.21; (ns)
N=89	(ns)	0.0188717234005487	198	LE	-1.23664633839672	RNA-Seq	N=89; R = 0.02; (ns)
N=215	(ns)	0.516236601751226	199	LE	1.30914912750297	RNA-Seq	N=215; R = 0.52; (ns)
N=89	(ns)	0.0188717234005487	200	LE	-0.550663743675754	RNA-Seq	N=89; R = 0.02; (ns)
N=214	(ns)	-0.213650476970515	201	LE	-1.0153950966324	RNA-Seq	N=214; R = -0.21; (ns)
N=214	(ns)	-0.213650476970515	202	LE	-0.620707912971208	RNA-Seq	N=214; R = -0.21; (ns)
N=89	(ns)	0.0188717234005487	203	LE	0.205190936436491	RNA-Seq	N=89; R = 0.02; (ns)
N=214	(ns)	-0.213650476970515	204	LE	-0.60840359752451	RNA-Seq	N=214; R = -0.21; (ns)
N=214	(ns)	-0.213650476970515	205	LE	-0.742477115173568	RNA-Seq	N=214; R = -0.21; (ns)
N=215	(ns)	0.516236601751226	206	LE	0.552665895247324	RNA-Seq	N=215; R = 0.52; (ns)
N=214	(ns)	-0.213650476970515	207	LE	-1.15737964496952	RNA-Seq	N=214; R = -0.21; (ns)
N=214	(ns)	-0.213650476970515	208	LE	-1.07285320426593	RNA-Seq	N=214; R = -0.21; (ns)
N=214	(ns)	-0.213650476970515	209	LE	-0.658356570897957	RNA-Seq	N=214; R = -0.21; (ns)
N=214	(ns)	-0.213650476970515	210	LE	-1.08775035503938	RNA-Seq	N=214; R = -0.21; (ns)
N=215	(ns)	0.516236601751226	211	LE	1.13173273693265	RNA-Seq	N=215; R = 0.52; (ns)
N=214	(ns)	-0.213650476970515	212	LE	-1.14941946339492	RNA-Seq	N=214; R = -0.21; (ns)
N=215	(ns)	0.516236601751226	213	LE	0.69482902744679	RNA-Seq	N=215; R = 0.52; (ns)
N=89	(ns)	0.0188717234005487	214	LE	-0.789862867303996	RNA-Seq	N=89; R = 0.02; (ns)
N=89	(ns)	0.0188717234005487	215	LE	0.215252943456633	RNA-Seq	N=89; R = 0.02; (ns)
N=215	(ns)	0.516236601751226	216	LE	1.20398510181581	RNA-Seq	N=215; R = 0.52; (ns)
N=214	(ns)	-0.213650476970515	217	LE	-0.673979161463135	RNA-Seq	N=214; R = -0.21; (ns)
N=215	(ns)	0.516236601751226	218	LE	1.27133817810049	RNA-Seq	N=215; R = 0.52; (ns)
N=214	(ns)	-0.213650476970515	219	LE	-0.699324276254171	RNA-Seq	N=214; R = -0.21; (ns)
N=215	(ns)	0.516236601751226	220	LE	1.30523003587619	RNA-Seq	N=215; R = 0.52; (ns)
N=215	(ns)	0.516236601751226	221	LE	0.876800316360893	RNA-Seq	N=215; R = 0.52; (ns)
N=214	(ns)	-0.213650476970515	222	LE	-0.91452888848455	RNA-Seq	N=214; R = -0.21; (ns)
N=215	(ns)	0.516236601751226	223	LE	0.343276624940082	RNA-Seq	N=215; R = 0.52; (ns)
N=89	(ns)	0.0188717234005487	224	LE	0.466855295660214	RNA-Seq	N=89; R = 0.02; (ns)
N=89	(ns)	0.0188717234005487	225	LE	-0.541767851096449	RNA-Seq	N=89; R = 0.02; (ns)
N=215	(ns)	0.516236601751226	226	LE	-0.0671649566000358	RNA-Seq	N=215; R = 0.52; (ns)
N=89	(ns)	0.0188717234005487	227	LE	0.148054067406473	RNA-Seq	N=89; R = 0.02; (ns)
N=214	(ns)	-0.213650476970515	228	LE	-0.787527672597019	RNA-Seq	N=214; R = -0.21; (ns)
N=214	(ns)	-0.213650476970515	229	LE	-0.737493628533328	RNA-Seq	N=214; R = -0.21; (ns)
N=215	(ns)	0.516236601751226	230	LE	1.28258197010944	RNA-Seq	N=215; R = 0.52; (ns)
N=89	(ns)	0.0188717234005487	231	LE	-0.934778368194236	RNA-Seq	N=89; R = 0.02; (ns)
N=214	(ns)	-0.213650476970515	232	LE	-1.43045372203936	RNA-Seq	N=214; R = -0.21; (ns)
N=215	(ns)	0.516236601751226	233	LE	0.794997898886448	RNA-Seq	N=215; R = 0.52; (ns)
N=215	(ns)	0.516236601751226	234	LE	0.165362540702163	RNA-Seq	N=215; R = 0.52; (ns)
N=215	(ns)	0.516236601751226	235	LE	0.898527201771632	RNA-Seq	N=215; R = 0.52; (ns)
N=89	(ns)	0.0188717234005487	236	LE	-1.02693210424223	RNA-Seq	N=89; R = 0.02; (ns)
N=215	(ns)	0.516236601751226	237	LE	1.17772974906434	RNA-Seq	N=215; R = 0.52; (ns)
N=214	(ns)	-0.213650476970515	238	LE	-0.630297532405113	RNA-Seq	N=214; R = -0.21; (ns)
N=89	(ns)	0.0188717234005487	239	LE	-1.14963658239121	RNA-Seq	N=89; R = 0.02; (ns)
N=215	(ns)	0.516236601751226	240	LE	0.471217753730347	RNA-Seq	N=215; R = 0.52; (ns)
N=215	(ns)	0.516236601751226	241	LE	-0.0287563642825412	RNA-Seq	N=215; R = 0.52; (ns)
N=215	(ns)	0.516236601751226	242	LE	1.18769456497258	RNA-Seq	N=215; R = 0.52; (ns)
N=214	(ns)	-0.213650476970515	243	LE	-1.39169874728176	RNA-Seq	N=214; R = -0.21; (ns)
N=214	(ns)	-0.213650476970515	244	LE	-0.542501696163594	RNA-Seq	N=214; R = -0.21; (ns)
N=215	(ns)	0.516236601751226	245	LE	0.494210902830732	RNA-Seq	N=215; R = 0.52; (ns)
N=214	(ns)	-0.213650476970515	246	LE	-0.764873626287708	RNA-Seq	N=214; R = -0.21; (ns)
N=214	(ns)	-0.213650476970515	247	LE	-0.766031750701431	RNA-Seq	N=214; R = -0.21; (ns)
N=215	(ns)	0.516236601751226	248	LE	0.178013781959192	RNA-Seq	N=215; R = 0.52; (ns)
N=214	(ns)	-0.213650476970515	249	LE	-1.13340367126385	RNA-Seq	N=214; R = -0.21; (ns)
N=214	(ns)	-0.213650476970515	250	LE	-1.23884761507604	RNA-Seq	N=214; R = -0.21; (ns)
N=215	(ns)	0.516236601751226	251	LE	1.23112378420915	RNA-Seq	N=215; R = 0.52; (ns)
N=215	(ns)	0.516236601751226	252	LE	-0.196872282497436	RNA-Seq	N=215; R = 0.52; (ns)
N=215	(ns)	0.516236601751226	253	LE	-0.126370769218828	RNA-Seq	N=215; R = 0.52; (ns)
N=215	(ns)	0.516236601751226	254	LE	1.32740424294572	RNA-Seq	N=215; R = 0.52; (ns)
N=215	(ns)	0.516236601751226	255	LE	0.922758224854294	RNA-Seq	N=215; R = 0.52; (ns)
N=215	(ns)	0.516236601751226	256	LE	1.03354952574046	RNA-Seq	N=215; R = 0.52; (ns)
N=214	(ns)	-0.213650476970515	257	LE	-0.381294893344742	RNA-Seq	N=214; R = -0.21; (ns)
N=214	(ns)	-0.213650476970515	258	LE	-1.05785600900739	RNA-Seq	N=214; R = -0.21; (ns)
N=215	(ns)	0.516236601751226	259	LE	0.908716885789439	RNA-Seq	N=215; R = 0.52; (ns)
N=214	(ns)	-0.213650476970515	260	LE	-0.98122033356216	RNA-Seq	N=214; R = -0.21; (ns)
N=215	(ns)	0.516236601751226	261	LE	1.40700063793648	RNA-Seq	N=215; R = 0.52; (ns)
N=215	(ns)	0.516236601751226	262	LE	1.37513703230321	RNA-Seq	N=215; R = 0.52; (ns)
N=214	(ns)	-0.213650476970515	263	LE	-0.567748389073119	RNA-Seq	N=214; R = -0.21; (ns)
N=89	(ns)	0.0188717234005487	264	LE	-1.34778160986344	RNA-Seq	N=89; R = 0.02; (ns)
N=215	(ns)	0.516236601751226	265	LE	-0.21345015107759	RNA-Seq	N=215; R = 0.52; (ns)
N=215	(ns)	0.516236601751226	266	LE	1.47315753580057	RNA-Seq	N=215; R = 0.52; (ns)
N=214	(ns)	-0.213650476970515	267	LE	-0.916565678029457	RNA-Seq	N=214; R = -0.21; (ns)
N=215	(ns)	0.516236601751226	268	LE	0.398406799755929	RNA-Seq	N=215; R = 0.52; (ns)
N=215	(ns)	0.516236601751226	269	LE	-0.283439474051821	RNA-Seq	N=215; R = 0.52; (ns)
N=214	(ns)	-0.213650476970515	270	LE	-0.509425436566688	RNA-Seq	N=214; R = -0.21; (ns)
N=214	(ns)	-0.213650476970515	271	LE	-0.536148448277249	RNA-Seq	N=214; R = -0.21; (ns)
N=215	(ns)	0.516236601751226	272	LE	-0.251807902468477	RNA-Seq	N=215; R = 0.52; (ns)
N=214	(ns)	-0.213650476970515	273	LE	-1.27749469809896	RNA-Seq	N=214; R = -0.21; (ns)
N=215	(ns)	0.516236601751226	274	LE	1.45271557663784	RNA-Seq	N=215; R = 0.52; (ns)
N=89	(ns)	0.0188717234005487	275	LE	-0.965773830341628	RNA-Seq	N=89; R = 0.02; (ns)
N=214	(ns)	-0.213650476970515	276	LE	-1.09255192036352	RNA-Seq	N=214; R = -0.21; (ns)
N=214	(ns)	-0.213650476970515	277	LE	0.0976735450913757	RNA-Seq	N=214; R = -0.21; (ns)
N=214	(ns)	-0.213650476970515	278	LE	-0.772849725512415	RNA-Seq	N=214; R = -0.21; (ns)
N=214	(ns)	-0.213650476970515	279	LE	-0.604849903417994	RNA-Seq	N=214; R = -0.21; (ns)
N=214	(ns)	-0.213650476970515	280	LE	-1.3476675211619	RNA-Seq	N=214; R = -0.21; (ns)
N=215	(ns)	0.516236601751226	281	LE	0.914023305455771	RNA-Seq	N=215; R = 0.52; (ns)
N=215	(ns)	0.516236601751226	282	LE	0.823455484850972	RNA-Seq	N=215; R = 0.52; (ns)
N=215	(ns)	0.516236601751226	283	LE	1.12646991166074	RNA-Seq	N=215; R = 0.52; (ns)
N=215	(ns)	0.516236601751226	284	LE	1.08794333429448	RNA-Seq	N=215; R = 0.52; (ns)
N=215	(ns)	0.516236601751226	285	LE	-0.722223507409129	RNA-Seq	N=215; R = 0.52; (ns)
N=89	(ns)	0.0188717234005487	286	LE	-0.606150796649593	RNA-Seq	N=89; R = 0.02; (ns)
N=215	(ns)	0.516236601751226	287	LE	0.458041225678462	RNA-Seq	N=215; R = 0.52; (ns)
N=214	(ns)	-0.213650476970515	288	LE	0.508064401602031	RNA-Seq	N=214; R = -0.21; (ns)
N=215	(ns)	0.516236601751226	289	LE	-0.414401669543283	RNA-Seq	N=215; R = 0.52; (ns)
N=214	(ns)	-0.213650476970515	290	LE	-0.279716788752596	RNA-Seq	N=214; R = -0.21; (ns)
N=214	(ns)	-0.213650476970515	291	LE	-0.642725588414394	RNA-Seq	N=214; R = -0.21; (ns)
N=215	(ns)	0.516236601751226	292	LE	1.26366363266084	RNA-Seq	N=215; R = 0.52; (ns)
N=214	(ns)	-0.213650476970515	293	LE	-1.01776775055297	RNA-Seq	N=214; R = -0.21; (ns)
N=214	(ns)	-0.213650476970515	294	LE	-0.454733666786171	RNA-Seq	N=214; R = -0.21; (ns)
N=89	(ns)	0.0188717234005487	295	LE	-0.253280632535451	RNA-Seq	N=89; R = 0.02; (ns)
N=215	(ns)	0.516236601751226	296	LE	0.719707785605611	RNA-Seq	N=215; R = 0.52; (ns)
N=215	(ns)	0.516236601751226	297	LE	0.678044278707538	RNA-Seq	N=215; R = 0.52; (ns)
N=215	(ns)	0.516236601751226	298	LE	-0.549121856181801	RNA-Seq	N=215; R = 0.52; (ns)
N=215	(ns)	0.516236601751226	299	LE	0.511093541904545	RNA-Seq	N=215; R = 0.52; (ns)
N=89	(ns)	0.0188717234005487	300	LE	-1.39982017645225	RNA-Seq	N=89; R = 0.02; (ns)
N=214	(ns)	-0.213650476970515	301	LE	-0.807224013753838	RNA-Seq	N=214; R = -0.21; (ns)
N=214	(ns)	-0.213650476970515	302	LE	0.447452085509922	RNA-Seq	N=214; R = -0.21; (ns)
N=215	(ns)	0.516236601751226	303	LE	1.43661571510717	RNA-Seq	N=215; R = 0.52; (ns)
N=215	(ns)	0.516236601751226	304	LE	1.07632839544458	RNA-Seq	N=215; R = 0.52; (ns)
N=215	(ns)	0.516236601751226	305	LE	1.23191450651045	RNA-Seq	N=215; R = 0.52; (ns)
N=215	(ns)	0.516236601751226	306	LE	1.41849257317182	RNA-Seq	N=215; R = 0.52; (ns)
N=215	(ns)	0.516236601751226	307	LE	-0.0863878899572818	RNA-Seq	N=215; R = 0.52; (ns)
N=214	(ns)	-0.213650476970515	308	LE	-0.947967527313205	RNA-Seq	N=214; R = -0.21; (ns)
N=215	(ns)	0.516236601751226	309	LE	0.31300453153632	RNA-Seq	N=215; R = 0.52; (ns)
N=214	(ns)	-0.213650476970515	310	LE	-0.682728359743999	RNA-Seq	N=214; R = -0.21; (ns)
N=89	(ns)	0.0188717234005487	311	LE	-0.628413480786656	RNA-Seq	N=89; R = 0.02; (ns)
N=214	(ns)	-0.213650476970515	312	LE	-1.24924745165425	RNA-Seq	N=214; R = -0.21; (ns)
N=215	(ns)	0.516236601751226	313	LE	0.0188377375220587	RNA-Seq	N=215; R = 0.52; (ns)
N=215	(ns)	0.516236601751226	314	LE	1.29092712208466	RNA-Seq	N=215; R = 0.52; (ns)
N=89	(ns)	0.0188717234005487	315	LE	-1.39980177415736	RNA-Seq	N=89; R = 0.02; (ns)
N=215	(ns)	0.516236601751226	316	LE	1.28062120025012	RNA-Seq	N=215; R = 0.52; (ns)
N=89	(ns)	0.0188717234005487	317	LE	-0.993407279369833	RNA-Seq	N=89; R = 0.02; (ns)
N=215	(ns)	0.516236601751226	318	LE	0.70337432596834	RNA-Seq	N=215; R = 0.52; (ns)
N=215	(ns)	0.516236601751226	319	LE	-0.591091297775887	RNA-Seq	N=215; R = 0.52; (ns)
N=89	(ns)	0.0188717234005487	320	LE	-0.486064777643914	RNA-Seq	N=89; R = 0.02; (ns)
N=215	(ns)	0.516236601751226	321	LE	0.836498633254946	RNA-Seq	N=215; R = 0.52; (ns)
N=215	(ns)	0.516236601751226	322	LE	1.11211856078111	RNA-Seq	N=215; R = 0.52; (ns)
N=89	(ns)	0.0188717234005487	323	LE	-0.961442764121017	RNA-Seq	N=89; R = 0.02; (ns)
N=214	(ns)	-0.213650476970515	324	LE	-0.856020582007135	RNA-Seq	N=214; R = -0.21; (ns)
N=214	(ns)	-0.213650476970515	325	LE	-0.355700537339496	RNA-Seq	N=214; R = -0.21; (ns)
N=89	(ns)	0.0188717234005487	326	LE	-0.528718418435736	RNA-Seq	N=89; R = 0.02; (ns)
N=89	(ns)	0.0188717234005487	327	LE	-0.690421780122986	RNA-Seq	N=89; R = 0.02; (ns)
N=215	(ns)	0.516236601751226	328	LE	0.965028680550111	RNA-Seq	N=215; R = 0.52; (ns)
N=215	(ns)	0.516236601751226	329	LE	-0.0251071118172964	RNA-Seq	N=215; R = 0.52; (ns)
N=215	(ns)	0.516236601751226	330	LE	1.48284053513145	RNA-Seq	N=215; R = 0.52; (ns)
N=214	(ns)	-0.213650476970515	331	LE	0.000827911187866225	RNA-Seq	N=214; R = -0.21; (ns)
N=215	(ns)	0.516236601751226	332	LE	0.440026174823367	RNA-Seq	N=215; R = 0.52; (ns)
N=215	(ns)	0.516236601751226	333	LE	0.570559005256907	RNA-Seq	N=215; R = 0.52; (ns)
N=89	(ns)	0.0188717234005487	334	LE	-1.26508395861236	RNA-Seq	N=89; R = 0.02; (ns)
N=214	(ns)	-0.213650476970515	335	LE	-1.34623757264444	RNA-Seq	N=214; R = -0.21; (ns)
N=214	(ns)	-0.213650476970515	336	LE	-0.492330471129833	RNA-Seq	N=214; R = -0.21; (ns)
N=214	(ns)	-0.213650476970515	337	LE	-1.12612534114639	RNA-Seq	N=214; R = -0.21; (ns)
N=215	(ns)	0.516236601751226	338	LE	1.02717900670094	RNA-Seq	N=215; R = 0.52; (ns)
N=215	(ns)	0.516236601751226	339	LE	0.926893862317833	RNA-Seq	N=215; R = 0.52; (ns)
N=214	(ns)	-0.213650476970515	340	LE	-1.1115605220425	RNA-Seq	N=214; R = -0.21; (ns)
N=215	(ns)	0.516236601751226	341	LE	0.760485260292453	RNA-Seq	N=215; R = 0.52; (ns)
N=89	(ns)	0.0188717234005487	342	LE	-0.746235866445694	RNA-Seq	N=89; R = 0.02; (ns)
N=89	(ns)	0.0188717234005487	343	LE	-0.81695188362707	RNA-Seq	N=89; R = 0.02; (ns)
N=214	(ns)	-0.213650476970515	344	LE	-0.953357395156002	RNA-Seq	N=214; R = -0.21; (ns)
N=214	(ns)	-0.213650476970515	345	LE	-0.844948345457344	RNA-Seq	N=214; R = -0.21; (ns)
N=215	(ns)	0.516236601751226	346	LE	0.690262251389498	RNA-Seq	N=215; R = 0.52; (ns)
N=215	(ns)	0.516236601751226	347	LE	-0.179040094361156	RNA-Seq	N=215; R = 0.52; (ns)
N=215	(ns)	0.516236601751226	348	LE	-0.553249713115706	RNA-Seq	N=215; R = 0.52; (ns)
N=89	(ns)	0.0188717234005487	349	LE	-0.752376815918229	RNA-Seq	N=89; R = 0.02; (ns)
N=215	(ns)	0.516236601751226	350	LE	0.98478729547609	RNA-Seq	N=215; R = 0.52; (ns)
N=89	(ns)	0.0188717234005487	351	LE	0.19449476399014	RNA-Seq	N=89; R = 0.02; (ns)
N=214	(ns)	-0.213650476970515	352	LE	-1.36611948516218	RNA-Seq	N=214; R = -0.21; (ns)
N=215	(ns)	0.516236601751226	353	LE	1.29644984259943	RNA-Seq	N=215; R = 0.52; (ns)
N=214	(ns)	-0.213650476970515	354	LE	-1.2229495394536	RNA-Seq	N=214; R = -0.21; (ns)
N=215	(ns)	0.516236601751226	355	LE	1.02062265301519	RNA-Seq	N=215; R = 0.52; (ns)
N=215	(ns)	0.516236601751226	356	LE	1.25193093486703	RNA-Seq	N=215; R = 0.52; (ns)
N=214	(ns)	-0.213650476970515	357	LE	-0.80042480926922	RNA-Seq	N=214; R = -0.21; (ns)
N=215	(ns)	0.516236601751226	358	LE	0.507262048903225	RNA-Seq	N=215; R = 0.52; (ns)
N=214	(ns)	-0.213650476970515	359	LE	-1.21127649889937	RNA-Seq	N=214; R = -0.21; (ns)
N=214	(ns)	-0.213650476970515	360	LE	-0.93973745837465	RNA-Seq	N=214; R = -0.21; (ns)
N=214	(ns)	-0.213650476970515	361	LE	0.225796291241111	RNA-Seq	N=214; R = -0.21; (ns)
N=89	(ns)	0.0188717234005487	362	LE	-0.968322238589526	RNA-Seq	N=89; R = 0.02; (ns)
N=215	(ns)	0.516236601751226	363	LE	1.19832537550627	RNA-Seq	N=215; R = 0.52; (ns)
N=214	(ns)	-0.213650476970515	364	LE	-0.76314493624907	RNA-Seq	N=214; R = -0.21; (ns)
N=215	(ns)	0.516236601751226	365	LE	1.18522764292921	RNA-Seq	N=215; R = 0.52; (ns)
N=89	(ns)	0.0188717234005487	366	LE	-0.857076807083985	RNA-Seq	N=89; R = 0.02; (ns)
N=89	(ns)	0.0188717234005487	367	LE	-1.30796368611846	RNA-Seq	N=89; R = 0.02; (ns)
N=215	(ns)	0.516236601751226	368	LE	1.36425293005021	RNA-Seq	N=215; R = 0.52; (ns)
N=214	(ns)	-0.213650476970515	369	LE	-0.726349024464618	RNA-Seq	N=214; R = -0.21; (ns)
N=214	(ns)	-0.213650476970515	370	LE	-0.656453862936878	RNA-Seq	N=214; R = -0.21; (ns)
N=214	(ns)	-0.213650476970515	371	LE	-1.26236612611135	RNA-Seq	N=214; R = -0.21; (ns)
N=214	(ns)	-0.213650476970515	372	LE	-0.561572049555286	RNA-Seq	N=214; R = -0.21; (ns)
N=215	(ns)	0.516236601751226	373	LE	1.32604070814664	RNA-Seq	N=215; R = 0.52; (ns)
N=215	(ns)	0.516236601751226	374	LE	0.842058069148568	RNA-Seq	N=215; R = 0.52; (ns)
N=214	(ns)	-0.213650476970515	375	LE	-0.900421078717925	RNA-Seq	N=214; R = -0.21; (ns)
N=214	(ns)	-0.213650476970515	376	LE	-0.788403034200522	RNA-Seq	N=214; R = -0.21; (ns)
N=214	(ns)	-0.213650476970515	377	LE	-0.779176016564853	RNA-Seq	N=214; R = -0.21; (ns)
N=214	(ns)	-0.213650476970515	378	LE	-1.25824243391088	RNA-Seq	N=214; R = -0.21; (ns)
N=215	(ns)	0.516236601751226	379	LE	-0.169236257160719	RNA-Seq	N=215; R = 0.52; (ns)
N=214	(ns)	-0.213650476970515	380	LE	-0.890930687133528	RNA-Seq	N=214; R = -0.21; (ns)
N=214	(ns)	-0.213650476970515	381	LE	-0.78680992406807	RNA-Seq	N=214; R = -0.21; (ns)
N=214	(ns)	-0.213650476970515	382	LE	-0.296378594885053	RNA-Seq	N=214; R = -0.21; (ns)
N=214	(ns)	-0.213650476970515	383	LE	-0.415014003858476	RNA-Seq	N=214; R = -0.21; (ns)
N=89	(ns)	0.0188717234005487	384	LE	-0.207599317385597	RNA-Seq	N=89; R = 0.02; (ns)
N=214	(ns)	-0.213650476970515	385	LE	-0.884158737799426	RNA-Seq	N=214; R = -0.21; (ns)
N=214	(ns)	-0.213650476970515	386	LE	-0.699734036345927	RNA-Seq	N=214; R = -0.21; (ns)
N=214	(ns)	-0.213650476970515	387	LE	-1.10942014857781	RNA-Seq	N=214; R = -0.21; (ns)
N=214	(ns)	-0.213650476970515	388	LE	-0.665694146729461	RNA-Seq	N=214; R = -0.21; (ns)
N=214	(ns)	-0.213650476970515	389	LE	-1.03999319468046	RNA-Seq	N=214; R = -0.21; (ns)
N=89	(ns)	0.0188717234005487	390	LE	-0.767857258140771	RNA-Seq	N=89; R = 0.02; (ns)
N=214	(ns)	-0.213650476970515	391	LE	-0.841283215604675	RNA-Seq	N=214; R = -0.21; (ns)
N=214	(ns)	-0.213650476970515	392	LE	-0.0171050190449034	RNA-Seq	N=214; R = -0.21; (ns)
N=214	(ns)	-0.213650476970515	393	LE	-0.800869174216352	RNA-Seq	N=214; R = -0.21; (ns)
N=215	(ns)	0.516236601751226	394	LE	1.1100987039161	RNA-Seq	N=215; R = 0.52; (ns)
N=215	(ns)	0.516236601751226	395	LE	0.328006434837896	RNA-Seq	N=215; R = 0.52; (ns)
N=215	(ns)	0.516236601751226	396	LE	0.555246638967783	RNA-Seq	N=215; R = 0.52; (ns)
N=214	(ns)	-0.213650476970515	397	LE	-0.70734417943312	RNA-Seq	N=214; R = -0.21; (ns)
N=89	(ns)	0.0188717234005487	398	LE	0.811939120998835	RNA-Seq	N=89; R = 0.02; (ns)
N=214	(ns)	-0.213650476970515	399	LE	-0.562165153660194	RNA-Seq	N=214; R = -0.21; (ns)
N=215	(ns)	0.516236601751226	400	LE	1.45972489475011	RNA-Seq	N=215; R = 0.52; (ns)
N=215	(ns)	0.516236601751226	401	LE	0.820071093087483	RNA-Seq	N=215; R = 0.52; (ns)
N=214	(ns)	-0.213650476970515	402	LE	-0.917932123906645	RNA-Seq	N=214; R = -0.21; (ns)
N=215	(ns)	0.516236601751226	403	LE	0.701698479742075	RNA-Seq	N=215; R = 0.52; (ns)
N=214	(ns)	-0.213650476970515	404	LE	-0.731070435500575	RNA-Seq	N=214; R = -0.21; (ns)
N=214	(ns)	-0.213650476970515	405	LE	-1.02154436968041	RNA-Seq	N=214; R = -0.21; (ns)
N=215	(ns)	0.516236601751226	406	LE	0.807598866021309	RNA-Seq	N=215; R = 0.52; (ns)
N=215	(ns)	0.516236601751226	407	LE	1.47702454199522	RNA-Seq	N=215; R = 0.52; (ns)
N=215	(ns)	0.516236601751226	408	LE	0.224050805837289	RNA-Seq	N=215; R = 0.52; (ns)
N=214	(ns)	-0.213650476970515	409	LE	-0.658111397606593	RNA-Seq	N=214; R = -0.21; (ns)
N=214	(ns)	-0.213650476970515	410	LE	-0.973425246209059	RNA-Seq	N=214; R = -0.21; (ns)
N=215	(ns)	0.516236601751226	411	LE	0.929823171477194	RNA-Seq	N=215; R = 0.52; (ns)
N=215	(ns)	0.516236601751226	412	LE	1.38229969057193	RNA-Seq	N=215; R = 0.52; (ns)
N=214	(ns)	-0.213650476970515	413	LE	-0.839499397345277	RNA-Seq	N=214; R = -0.21; (ns)
N=214	(ns)	-0.213650476970515	414	LE	-0.0595403461398618	RNA-Seq	N=214; R = -0.21; (ns)
N=215	(ns)	0.516236601751226	415	LE	0.592637565883847	RNA-Seq	N=215; R = 0.52; (ns)
N=215	(ns)	0.516236601751226	416	LE	-0.0909663260668592	RNA-Seq	N=215; R = 0.52; (ns)
N=89	(ns)	0.0188717234005487	417	LE	-1.02751650599116	RNA-Seq	N=89; R = 0.02; (ns)
N=215	(ns)	0.516236601751226	418	LE	1.49999998581569	RNA-Seq	N=215; R = 0.52; (ns)
N=215	(ns)	0.516236601751226	419	LE	0.437024055209672	RNA-Seq	N=215; R = 0.52; (ns)
N=215	(ns)	0.516236601751226	420	LE	0.609625843589338	RNA-Seq	N=215; R = 0.52; (ns)
N=215	(ns)	0.516236601751226	421	LE	1.01553850652228	RNA-Seq	N=215; R = 0.52; (ns)
N=214	(ns)	-0.213650476970515	422	LE	-1.26789602733689	RNA-Seq	N=214; R = -0.21; (ns)
N=215	(ns)	0.516236601751226	423	LE	1.34843539153504	RNA-Seq	N=215; R = 0.52; (ns)
N=214	(ns)	-0.213650476970515	424	LE	0.30313737707206	RNA-Seq	N=214; R = -0.21; (ns)
N=214	(ns)	-0.213650476970515	425	LE	-1.11026163278605	RNA-Seq	N=214; R = -0.21; (ns)
N=214	(ns)	-0.213650476970515	426	LE	-0.727092995799851	RNA-Seq	N=214; R = -0.21; (ns)
N=89	(ns)	0.0188717234005487	427	LE	0.34602164135027	RNA-Seq	N=89; R = 0.02; (ns)
N=214	(ns)	-0.213650476970515	428	LE	-0.214748606916103	RNA-Seq	N=214; R = -0.21; (ns)
N=214	(ns)	-0.213650476970515	429	LE	-0.39495268202905	RNA-Seq	N=214; R = -0.21; (ns)
N=214	(ns)	-0.213650476970515	430	LE	-1.08628497348089	RNA-Seq	N=214; R = -0.21; (ns)
N=214	(ns)	-0.213650476970515	431	LE	-0.827873119640337	RNA-Seq	N=214; R = -0.21; (ns)
N=89	(ns)	0.0188717234005487	432	LE	-1.05399594018227	RNA-Seq	N=89; R = 0.02; (ns)
N=214	(ns)	-0.213650476970515	433	LE	-1.1491164768197	RNA-Seq	N=214; R = -0.21; (ns)
N=214	(ns)	-0.213650476970515	434	LE	-0.58841607394094	RNA-Seq	N=214; R = -0.21; (ns)
N=214	(ns)	-0.213650476970515	435	LE	-0.773720979254744	RNA-Seq	N=214; R = -0.21; (ns)
N=215	(ns)	0.516236601751226	436	LE	1.37879246710642	RNA-Seq	N=215; R = 0.52; (ns)
N=89	(ns)	0.0188717234005487	437	LE	-1.39013087420539	RNA-Seq	N=89; R = 0.02; (ns)
N=89	(ns)	0.0188717234005487	438	LE	-1.26216489186088	RNA-Seq	N=89; R = 0.02; (ns)
N=214	(ns)	-0.213650476970515	439	LE	-0.361887345308547	RNA-Seq	N=214; R = -0.21; (ns)
N=89	(ns)	0.0188717234005487	440	LE	-0.939121854167844	RNA-Seq	N=89; R = 0.02; (ns)
N=214	(ns)	-0.213650476970515	441	LE	-1.08705551043345	RNA-Seq	N=214; R = -0.21; (ns)
N=214	(ns)	-0.213650476970515	442	LE	-1.37178009852113	RNA-Seq	N=214; R = -0.21; (ns)
N=214	(ns)	-0.213650476970515	443	LE	-0.611191591128753	RNA-Seq	N=214; R = -0.21; (ns)
N=215	(ns)	0.516236601751226	444	LE	0.49089813710427	RNA-Seq	N=215; R = 0.52; (ns)
N=214	(ns)	-0.213650476970515	445	LE	-0.456942909946974	RNA-Seq	N=214; R = -0.21; (ns)
N=215	(ns)	0.516236601751226	446	LE	1.34361778905319	RNA-Seq	N=215; R = 0.52; (ns)
N=214	(ns)	-0.213650476970515	447	LE	-0.628748350420268	RNA-Seq	N=214; R = -0.21; (ns)
N=214	(ns)	-0.213650476970515	448	LE	-1.35521692535686	RNA-Seq	N=214; R = -0.21; (ns)
N=215	(ns)	0.516236601751226	449	LE	0.63763204308892	RNA-Seq	N=215; R = 0.52; (ns)
N=214	(ns)	-0.213650476970515	450	LE	-0.697482917296285	RNA-Seq	N=214; R = -0.21; (ns)
N=89	(ns)	0.0188717234005487	451	LE	-0.752138824508133	RNA-Seq	N=89; R = 0.02; (ns)
N=215	(ns)	0.516236601751226	452	LE	1.12143096538287	RNA-Seq	N=215; R = 0.52; (ns)
N=214	(ns)	-0.213650476970515	453	LE	-0.641031426011422	RNA-Seq	N=214; R = -0.21; (ns)
N=89	(ns)	0.0188717234005487	454	LE	0.483195215043936	RNA-Seq	N=89; R = 0.02; (ns)
N=214	(ns)	-0.213650476970515	455	LE	-1.11383514212287	RNA-Seq	N=214; R = -0.21; (ns)
N=215	(ns)	0.516236601751226	456	LE	1.10802807963939	RNA-Seq	N=215; R = 0.52; (ns)
N=215	(ns)	0.516236601751226	457	LE	1.46927735308892	RNA-Seq	N=215; R = 0.52; (ns)
N=215	(ns)	0.516236601751226	458	LE	1.26863549649422	RNA-Seq	N=215; R = 0.52; (ns)
N=215	(ns)	0.516236601751226	459	LE	1.45741005151922	RNA-Seq	N=215; R = 0.52; (ns)
N=215	(ns)	0.516236601751226	460	LE	1.49770971492724	RNA-Seq	N=215; R = 0.52; (ns)
N=215	(ns)	0.516236601751226	461	LE	0.835767594803722	RNA-Seq	N=215; R = 0.52; (ns)
N=89	(ns)	0.0188717234005487	462	LE	-1.17519083329962	RNA-Seq	N=89; R = 0.02; (ns)
N=89	(ns)	0.0188717234005487	463	LE	-1.15252698959469	RNA-Seq	N=89; R = 0.02; (ns)
N=89	(ns)	0.0188717234005487	464	LE	-1.04175401739691	RNA-Seq	N=89; R = 0.02; (ns)
N=215	(ns)	0.516236601751226	465	LE	1.35769234815631	RNA-Seq	N=215; R = 0.52; (ns)
N=215	(ns)	0.516236601751226	466	LE	-0.179884465413578	RNA-Seq	N=215; R = 0.52; (ns)
N=214	(ns)	-0.213650476970515	467	LE	-1.15967278470325	RNA-Seq	N=214; R = -0.21; (ns)
N=214	(ns)	-0.213650476970515	468	LE	-0.236393564437181	RNA-Seq	N=214; R = -0.21; (ns)
N=214	(ns)	-0.213650476970515	469	LE	-0.676529444062271	RNA-Seq	N=214; R = -0.21; (ns)
N=214	(ns)	-0.213650476970515	470	LE	-1.12513481672732	RNA-Seq	N=214; R = -0.21; (ns)
N=215	(ns)	0.516236601751226	471	LE	1.32849045889212	RNA-Seq	N=215; R = 0.52; (ns)
N=214	(ns)	-0.213650476970515	472	LE	-0.350969135405604	RNA-Seq	N=214; R = -0.21; (ns)
N=214	(ns)	-0.213650476970515	473	LE	-0.859386437524081	RNA-Seq	N=214; R = -0.21; (ns)
N=215	(ns)	0.516236601751226	474	LE	0.829046377147707	RNA-Seq	N=215; R = 0.52; (ns)
N=89	(ns)	0.0188717234005487	475	LE	-1.23143663919616	RNA-Seq	N=89; R = 0.02; (ns)
N=214	(ns)	-0.213650476970515	476	LE	-0.849771467294791	RNA-Seq	N=214; R = -0.21; (ns)
N=215	(ns)	0.516236601751226	477	LE	1.27670723552351	RNA-Seq	N=215; R = 0.52; (ns)
N=214	(ns)	-0.213650476970515	478	LE	-1.12966958089162	RNA-Seq	N=214; R = -0.21; (ns)
N=89	(ns)	0.0188717234005487	479	LE	-1.49936491187312	RNA-Seq	N=89; R = 0.02; (ns)
N=214	(ns)	-0.213650476970515	480	LE	-0.46930607648564	RNA-Seq	N=214; R = -0.21; (ns)
N=215	(ns)	0.516236601751226	481	LE	0.940106923554097	RNA-Seq	N=215; R = 0.52; (ns)
N=214	(ns)	-0.213650476970515	482	LE	-0.971869523696121	RNA-Seq	N=214; R = -0.21; (ns)
N=215	(ns)	0.516236601751226	483	LE	0.0692349852483807	RNA-Seq	N=215; R = 0.52; (ns)
N=215	(ns)	0.516236601751226	484	LE	1.25348196896528	RNA-Seq	N=215; R = 0.52; (ns)
N=214	(ns)	-0.213650476970515	485	LE	-0.29255918711222	RNA-Seq	N=214; R = -0.21; (ns)
N=89	(ns)	0.0188717234005487	486	LE	-1.48840121017655	RNA-Seq	N=89; R = 0.02; (ns)
N=89	(ns)	0.0188717234005487	487	LE	-0.795771395161257	RNA-Seq	N=89; R = 0.02; (ns)
N=89	(ns)	0.0188717234005487	488	LE	-0.769469990414373	RNA-Seq	N=89; R = 0.02; (ns)
N=215	(ns)	0.516236601751226	489	LE	1.42537554755791	RNA-Seq	N=215; R = 0.52; (ns)
N=214	(ns)	-0.213650476970515	490	LE	-0.852241628176599	RNA-Seq	N=214; R = -0.21; (ns)
N=214	(ns)	-0.213650476970515	491	LE	-0.684238202903021	RNA-Seq	N=214; R = -0.21; (ns)
N=214	(ns)	-0.213650476970515	492	LE	-0.737910311684275	RNA-Seq	N=214; R = -0.21; (ns)
N=215	(ns)	0.516236601751226	493	LE	1.26525780938708	RNA-Seq	N=215; R = 0.52; (ns)
N=214	(ns)	-0.213650476970515	494	LE	0.480111438532088	RNA-Seq	N=214; R = -0.21; (ns)
N=89	(ns)	0.0188717234005487	495	LE	-0.838164011587705	RNA-Seq	N=89; R = 0.02; (ns)
N=215	(ns)	0.516236601751226	496	LE	-0.257447655066748	RNA-Seq	N=215; R = 0.52; (ns)
N=214	(ns)	-0.213650476970515	497	LE	-1.05740960516565	RNA-Seq	N=214; R = -0.21; (ns)
N=215	(ns)	0.516236601751226	498	LE	-0.0308535492716676	RNA-Seq	N=215; R = 0.52; (ns)
N=215	(ns)	0.516236601751226	499	LE	-0.603491235847977	RNA-Seq	N=215; R = 0.52; (ns)
N=89	(ns)	0.0188717234005487	500	LE	-0.426618132507679	RNA-Seq	N=89; R = 0.02; (ns)
N=214	(ns)	-0.213650476970515	501	LE	0.235616942170209	RNA-Seq	N=214; R = -0.21; (ns)
N=215	(ns)	0.516236601751226	502	LE	1.36263138513662	RNA-Seq	N=215; R = 0.52; (ns)
N=214	(ns)	-0.213650476970515	503	LE	-0.904262253327052	RNA-Seq	N=214; R = -0.21; (ns)
N=214	(ns)	-0.213650476970515	504	LE	-0.814173091175018	RNA-Seq	N=214; R = -0.21; (ns)
N=215	(ns)	0.516236601751226	505	LE	-0.189275424438385	RNA-Seq	N=215; R = 0.52; (ns)
N=214	(ns)	-0.213650476970515	506	LE	-0.638324336110139	RNA-Seq	N=214; R = -0.21; (ns)
N=214	(ns)	-0.213650476970515	507	LE	-0.757310177335938	RNA-Seq	N=214; R = -0.21; (ns)
N=215	(ns)	0.516236601751226	508	LE	1.46384447016242	RNA-Seq	N=215; R = 0.52; (ns)
N=214	(ns)	-0.213650476970515	509	LE	-0.65671033857903	RNA-Seq	N=214; R = -0.21; (ns)
N=215	(ns)	0.516236601751226	510	LE	1.0749708448681	RNA-Seq	N=215; R = 0.52; (ns)
N=215	(ns)	0.516236601751226	511	LE	0.561827144636629	RNA-Seq	N=215; R = 0.52; (ns)
N=215	(ns)	0.516236601751226	512	LE	0.942943378900931	RNA-Seq	N=215; R = 0.52; (ns)
N=214	(ns)	-0.213650476970515	513	LE	-1.19707455777381	RNA-Seq	N=214; R = -0.21; (ns)
N=89	(ns)	0.0188717234005487	514	LE	-1.10442677130876	RNA-Seq	N=89; R = 0.02; (ns)
N=89	(ns)	0.0188717234005487	515	LE	-1.29343080383415	RNA-Seq	N=89; R = 0.02; (ns)
N=215	(ns)	0.516236601751226	516	LE	0.814090246229014	RNA-Seq	N=215; R = 0.52; (ns)
N=214	(ns)	-0.213650476970515	517	LE	-0.467515598016571	RNA-Seq	N=214; R = -0.21; (ns)
N=214	(ns)	-0.213650476970515	518	LE	-1.11940382806817	RNA-Seq	N=214; R = -0.21; (ns)
N=215	(ns)	0.516236601751226	1	ZY	1.27611123276976	RNA-Seq	N=215; R = 0.52; (ns)
N=215	(ns)	0.516236601751226	2	ZY	-0.942393538027431	RNA-Seq	N=215; R = 0.52; (ns)
N=215	(ns)	0.516236601751226	3	ZY	0.870215836536691	RNA-Seq	N=215; R = 0.52; (ns)
N=215	(ns)	0.516236601751226	4	ZY	1.14452073687188	RNA-Seq	N=215; R = 0.52; (ns)
N=89	(ns)	0.0188717234005487	5	ZY	-1.11151605416114	RNA-Seq	N=89; R = 0.02; (ns)
N=214	(ns)	-0.213650476970515	6	ZY	-1.17247300318545	RNA-Seq	N=214; R = -0.21; (ns)
N=215	(ns)	0.516236601751226	7	ZY	0.869874121889258	RNA-Seq	N=215; R = 0.52; (ns)
N=215	(ns)	0.516236601751226	8	ZY	0.353275935814452	RNA-Seq	N=215; R = 0.52; (ns)
N=215	(ns)	0.516236601751226	9	ZY	-0.0553238665962165	RNA-Seq	N=215; R = 0.52; (ns)
N=214	(ns)	-0.213650476970515	10	ZY	-0.347686666042198	RNA-Seq	N=214; R = -0.21; (ns)
N=89	(ns)	0.0188717234005487	11	ZY	-0.651497893670898	RNA-Seq	N=89; R = 0.02; (ns)
N=215	(ns)	0.516236601751226	12	ZY	1.16202491698266	RNA-Seq	N=215; R = 0.52; (ns)
N=89	(ns)	0.0188717234005487	13	ZY	0.576271031354412	RNA-Seq	N=89; R = 0.02; (ns)
N=215	(ns)	0.516236601751226	14	ZY	1.08755137950073	RNA-Seq	N=215; R = 0.52; (ns)
N=215	(ns)	0.516236601751226	15	ZY	-0.0284622345342319	RNA-Seq	N=215; R = 0.52; (ns)
N=214	(ns)	-0.213650476970515	16	ZY	-0.327708808707081	RNA-Seq	N=214; R = -0.21; (ns)
N=214	(ns)	-0.213650476970515	17	ZY	-0.143925136035889	RNA-Seq	N=214; R = -0.21; (ns)
N=89	(ns)	0.0188717234005487	18	ZY	1.40113404780715	RNA-Seq	N=89; R = 0.02; (ns)
N=214	(ns)	-0.213650476970515	19	ZY	-0.490862852057114	RNA-Seq	N=214; R = -0.21; (ns)
N=89	(ns)	0.0188717234005487	20	ZY	0.0391480876029588	RNA-Seq	N=89; R = 0.02; (ns)
N=214	(ns)	-0.213650476970515	21	ZY	0.784864488951817	RNA-Seq	N=214; R = -0.21; (ns)
N=215	(ns)	0.516236601751226	22	ZY	0.705644055928507	RNA-Seq	N=215; R = 0.52; (ns)
N=214	(ns)	-0.213650476970515	23	ZY	-0.08847423168636	RNA-Seq	N=214; R = -0.21; (ns)
N=214	(ns)	-0.213650476970515	24	ZY	0.719540761287214	RNA-Seq	N=214; R = -0.21; (ns)
N=215	(ns)	0.516236601751226	25	ZY	1.12668164728522	RNA-Seq	N=215; R = 0.52; (ns)
N=214	(ns)	-0.213650476970515	26	ZY	-0.754577736429154	RNA-Seq	N=214; R = -0.21; (ns)
N=215	(ns)	0.516236601751226	27	ZY	-0.563564123501394	RNA-Seq	N=215; R = 0.52; (ns)
N=215	(ns)	0.516236601751226	28	ZY	1.22825078515052	RNA-Seq	N=215; R = 0.52; (ns)
N=215	(ns)	0.516236601751226	29	ZY	1.04105057167911	RNA-Seq	N=215; R = 0.52; (ns)
N=215	(ns)	0.516236601751226	30	ZY	0.527901895585777	RNA-Seq	N=215; R = 0.52; (ns)
N=214	(ns)	-0.213650476970515	31	ZY	-0.198390556329217	RNA-Seq	N=214; R = -0.21; (ns)
N=215	(ns)	0.516236601751226	32	ZY	0.325455153626653	RNA-Seq	N=215; R = 0.52; (ns)
N=214	(ns)	-0.213650476970515	33	ZY	-0.662061083169505	RNA-Seq	N=214; R = -0.21; (ns)
N=215	(ns)	0.516236601751226	34	ZY	-0.241349366126901	RNA-Seq	N=215; R = 0.52; (ns)
N=89	(ns)	0.0188717234005487	35	ZY	1.03266026892121	RNA-Seq	N=89; R = 0.02; (ns)
N=89	(ns)	0.0188717234005487	36	ZY	-0.62156306000259	RNA-Seq	N=89; R = 0.02; (ns)
N=214	(ns)	-0.213650476970515	37	ZY	-0.15229824120573	RNA-Seq	N=214; R = -0.21; (ns)
N=215	(ns)	0.516236601751226	38	ZY	0.114942539825996	RNA-Seq	N=215; R = 0.52; (ns)
N=215	(ns)	0.516236601751226	39	ZY	0.0484232439854803	RNA-Seq	N=215; R = 0.52; (ns)
N=215	(ns)	0.516236601751226	40	ZY	0.540335008880129	RNA-Seq	N=215; R = 0.52; (ns)
N=214	(ns)	-0.213650476970515	41	ZY	-0.325984520337386	RNA-Seq	N=214; R = -0.21; (ns)
N=214	(ns)	-0.213650476970515	42	ZY	-0.597824768597583	RNA-Seq	N=214; R = -0.21; (ns)
N=214	(ns)	-0.213650476970515	43	ZY	-0.469149501404584	RNA-Seq	N=214; R = -0.21; (ns)
N=215	(ns)	0.516236601751226	44	ZY	0.118132826675782	RNA-Seq	N=215; R = 0.52; (ns)
N=215	(ns)	0.516236601751226	45	ZY	-0.321836858708355	RNA-Seq	N=215; R = 0.52; (ns)
N=215	(ns)	0.516236601751226	46	ZY	0.417401848449812	RNA-Seq	N=215; R = 0.52; (ns)
N=214	(ns)	-0.213650476970515	47	ZY	-1.01432366485182	RNA-Seq	N=214; R = -0.21; (ns)
N=214	(ns)	-0.213650476970515	48	ZY	-1.3027883901922	RNA-Seq	N=214; R = -0.21; (ns)
N=215	(ns)	0.516236601751226	49	ZY	1.1886673273492	RNA-Seq	N=215; R = 0.52; (ns)
N=214	(ns)	-0.213650476970515	50	ZY	-0.208331483485204	RNA-Seq	N=214; R = -0.21; (ns)
N=215	(ns)	0.516236601751226	51	ZY	-0.642637494042844	RNA-Seq	N=215; R = 0.52; (ns)
N=215	(ns)	0.516236601751226	52	ZY	0.452447694157733	RNA-Seq	N=215; R = 0.52; (ns)
N=215	(ns)	0.516236601751226	53	ZY	0.744862402587018	RNA-Seq	N=215; R = 0.52; (ns)
N=89	(ns)	0.0188717234005487	54	ZY	-0.62640062310617	RNA-Seq	N=89; R = 0.02; (ns)
N=215	(ns)	0.516236601751226	55	ZY	0.483556591901928	RNA-Seq	N=215; R = 0.52; (ns)
N=214	(ns)	-0.213650476970515	56	ZY	0.139875851287892	RNA-Seq	N=214; R = -0.21; (ns)
N=215	(ns)	0.516236601751226	57	ZY	-0.957415032421388	RNA-Seq	N=215; R = 0.52; (ns)
N=214	(ns)	-0.213650476970515	58	ZY	0.973395900453974	RNA-Seq	N=214; R = -0.21; (ns)
N=215	(ns)	0.516236601751226	59	ZY	-0.36792032522346	RNA-Seq	N=215; R = 0.52; (ns)
N=214	(ns)	-0.213650476970515	60	ZY	-1.16804709084005	RNA-Seq	N=214; R = -0.21; (ns)
N=214	(ns)	-0.213650476970515	61	ZY	-0.472251663813479	RNA-Seq	N=214; R = -0.21; (ns)
N=214	(ns)	-0.213650476970515	62	ZY	-0.395161820037929	RNA-Seq	N=214; R = -0.21; (ns)
N=89	(ns)	0.0188717234005487	63	ZY	-0.446751540882023	RNA-Seq	N=89; R = 0.02; (ns)
N=215	(ns)	0.516236601751226	64	ZY	0.543285313799	RNA-Seq	N=215; R = 0.52; (ns)
N=214	(ns)	-0.213650476970515	65	ZY	-0.582047864685316	RNA-Seq	N=214; R = -0.21; (ns)
N=214	(ns)	-0.213650476970515	66	ZY	-0.22269577609938	RNA-Seq	N=214; R = -0.21; (ns)
N=215	(ns)	0.516236601751226	67	ZY	-0.583405918226667	RNA-Seq	N=215; R = 0.52; (ns)
N=214	(ns)	-0.213650476970515	68	ZY	-0.0123553193409144	RNA-Seq	N=214; R = -0.21; (ns)
N=214	(ns)	-0.213650476970515	69	ZY	-0.358860585058734	RNA-Seq	N=214; R = -0.21; (ns)
N=214	(ns)	-0.213650476970515	70	ZY	-0.423471179868946	RNA-Seq	N=214; R = -0.21; (ns)
N=89	(ns)	0.0188717234005487	71	ZY	0.619259243193801	RNA-Seq	N=89; R = 0.02; (ns)
N=215	(ns)	0.516236601751226	72	ZY	0.245260089411999	RNA-Seq	N=215; R = 0.52; (ns)
N=214	(ns)	-0.213650476970515	73	ZY	-0.783862883643503	RNA-Seq	N=214; R = -0.21; (ns)
N=214	(ns)	-0.213650476970515	74	ZY	-0.718979057160174	RNA-Seq	N=214; R = -0.21; (ns)
N=214	(ns)	-0.213650476970515	75	ZY	-1.30970428977843	RNA-Seq	N=214; R = -0.21; (ns)
N=215	(ns)	0.516236601751226	76	ZY	0.640736337872796	RNA-Seq	N=215; R = 0.52; (ns)
N=215	(ns)	0.516236601751226	77	ZY	-0.697739720502126	RNA-Seq	N=215; R = 0.52; (ns)
N=215	(ns)	0.516236601751226	78	ZY	0.345104678743265	RNA-Seq	N=215; R = 0.52; (ns)
N=89	(ns)	0.0188717234005487	79	ZY	0.877785097777375	RNA-Seq	N=89; R = 0.02; (ns)
N=89	(ns)	0.0188717234005487	80	ZY	0.434013514737145	RNA-Seq	N=89; R = 0.02; (ns)
N=89	(ns)	0.0188717234005487	81	ZY	0.210152961111809	RNA-Seq	N=89; R = 0.02; (ns)
N=214	(ns)	-0.213650476970515	82	ZY	0.0620317350266631	RNA-Seq	N=214; R = -0.21; (ns)
N=214	(ns)	-0.213650476970515	83	ZY	-0.742379904509787	RNA-Seq	N=214; R = -0.21; (ns)
N=215	(ns)	0.516236601751226	84	ZY	0.444353147178098	RNA-Seq	N=215; R = 0.52; (ns)
N=89	(ns)	0.0188717234005487	85	ZY	0.363955990483196	RNA-Seq	N=89; R = 0.02; (ns)
N=89	(ns)	0.0188717234005487	86	ZY	-0.374405708263616	RNA-Seq	N=89; R = 0.02; (ns)
N=214	(ns)	-0.213650476970515	87	ZY	-0.214339009554161	RNA-Seq	N=214; R = -0.21; (ns)
N=89	(ns)	0.0188717234005487	88	ZY	-0.059005259703943	RNA-Seq	N=89; R = 0.02; (ns)
N=214	(ns)	-0.213650476970515	89	ZY	-0.517169012665293	RNA-Seq	N=214; R = -0.21; (ns)
N=89	(ns)	0.0188717234005487	90	ZY	-0.308046711570408	RNA-Seq	N=89; R = 0.02; (ns)
N=214	(ns)	-0.213650476970515	91	ZY	-0.304083142063615	RNA-Seq	N=214; R = -0.21; (ns)
N=215	(ns)	0.516236601751226	92	ZY	0.268423006012152	RNA-Seq	N=215; R = 0.52; (ns)
N=89	(ns)	0.0188717234005487	93	ZY	-0.340916496181845	RNA-Seq	N=89; R = 0.02; (ns)
N=215	(ns)	0.516236601751226	94	ZY	-0.1201829387269	RNA-Seq	N=215; R = 0.52; (ns)
N=89	(ns)	0.0188717234005487	95	ZY	0.084508314154597	RNA-Seq	N=89; R = 0.02; (ns)
N=215	(ns)	0.516236601751226	96	ZY	1.48881829137993	RNA-Seq	N=215; R = 0.52; (ns)
N=89	(ns)	0.0188717234005487	97	ZY	1.01130743350531	RNA-Seq	N=89; R = 0.02; (ns)
N=214	(ns)	-0.213650476970515	98	ZY	-0.503314645281369	RNA-Seq	N=214; R = -0.21; (ns)
N=214	(ns)	-0.213650476970515	99	ZY	-0.287005023066432	RNA-Seq	N=214; R = -0.21; (ns)
N=215	(ns)	0.516236601751226	100	ZY	1.4872034275056	RNA-Seq	N=215; R = 0.52; (ns)
N=215	(ns)	0.516236601751226	101	ZY	0.306642883355983	RNA-Seq	N=215; R = 0.52; (ns)
N=215	(ns)	0.516236601751226	102	ZY	0.551484873629777	RNA-Seq	N=215; R = 0.52; (ns)
N=215	(ns)	0.516236601751226	103	ZY	-0.763519163911672	RNA-Seq	N=215; R = 0.52; (ns)
N=215	(ns)	0.516236601751226	104	ZY	0.806745210302759	RNA-Seq	N=215; R = 0.52; (ns)
N=215	(ns)	0.516236601751226	105	ZY	0.0217955978822023	RNA-Seq	N=215; R = 0.52; (ns)
N=214	(ns)	-0.213650476970515	106	ZY	-0.116257462237978	RNA-Seq	N=214; R = -0.21; (ns)
N=89	(ns)	0.0188717234005487	107	ZY	1.14247812909419	RNA-Seq	N=89; R = 0.02; (ns)
N=214	(ns)	-0.213650476970515	108	ZY	-0.622578622340634	RNA-Seq	N=214; R = -0.21; (ns)
N=214	(ns)	-0.213650476970515	109	ZY	-0.639710888355562	RNA-Seq	N=214; R = -0.21; (ns)
N=214	(ns)	-0.213650476970515	110	ZY	1.12204019899743	RNA-Seq	N=214; R = -0.21; (ns)
N=214	(ns)	-0.213650476970515	111	ZY	-0.342470086501261	RNA-Seq	N=214; R = -0.21; (ns)
N=214	(ns)	-0.213650476970515	112	ZY	-0.317830619190393	RNA-Seq	N=214; R = -0.21; (ns)
N=89	(ns)	0.0188717234005487	113	ZY	-0.674120209773543	RNA-Seq	N=89; R = 0.02; (ns)
N=214	(ns)	-0.213650476970515	114	ZY	-0.712755213037574	RNA-Seq	N=214; R = -0.21; (ns)
N=215	(ns)	0.516236601751226	115	ZY	1.49406238789042	RNA-Seq	N=215; R = 0.52; (ns)
N=214	(ns)	-0.213650476970515	116	ZY	-0.456245501572965	RNA-Seq	N=214; R = -0.21; (ns)
N=89	(ns)	0.0188717234005487	117	ZY	1.11121847104387	RNA-Seq	N=89; R = 0.02; (ns)
N=215	(ns)	0.516236601751226	118	ZY	1.42845635124411	RNA-Seq	N=215; R = 0.52; (ns)
N=215	(ns)	0.516236601751226	119	ZY	1.09850952306327	RNA-Seq	N=215; R = 0.52; (ns)
N=215	(ns)	0.516236601751226	120	ZY	1.49907802575129	RNA-Seq	N=215; R = 0.52; (ns)
N=215	(ns)	0.516236601751226	121	ZY	0.303495991255899	RNA-Seq	N=215; R = 0.52; (ns)
N=89	(ns)	0.0188717234005487	122	ZY	1.01551274348511	RNA-Seq	N=89; R = 0.02; (ns)
N=215	(ns)	0.516236601751226	123	ZY	-0.34111367792676	RNA-Seq	N=215; R = 0.52; (ns)
N=214	(ns)	-0.213650476970515	124	ZY	-0.950090857812588	RNA-Seq	N=214; R = -0.21; (ns)
N=214	(ns)	-0.213650476970515	125	ZY	-0.77384379361054	RNA-Seq	N=214; R = -0.21; (ns)
N=215	(ns)	0.516236601751226	126	ZY	0.983777864512304	RNA-Seq	N=215; R = 0.52; (ns)
N=214	(ns)	-0.213650476970515	127	ZY	-0.759970275360654	RNA-Seq	N=214; R = -0.21; (ns)
N=214	(ns)	-0.213650476970515	128	ZY	-0.421636489043256	RNA-Seq	N=214; R = -0.21; (ns)
N=215	(ns)	0.516236601751226	129	ZY	0.839263987016922	RNA-Seq	N=215; R = 0.52; (ns)
N=215	(ns)	0.516236601751226	130	ZY	0.39630443742711	RNA-Seq	N=215; R = 0.52; (ns)
N=214	(ns)	-0.213650476970515	131	ZY	-0.467087654341399	RNA-Seq	N=214; R = -0.21; (ns)
N=214	(ns)	-0.213650476970515	132	ZY	-0.418894663876755	RNA-Seq	N=214; R = -0.21; (ns)
N=215	(ns)	0.516236601751226	133	ZY	0.617556070095919	RNA-Seq	N=215; R = 0.52; (ns)
N=215	(ns)	0.516236601751226	134	ZY	0.266842473658792	RNA-Seq	N=215; R = 0.52; (ns)
N=214	(ns)	-0.213650476970515	135	ZY	-0.56673590439819	RNA-Seq	N=214; R = -0.21; (ns)
N=214	(ns)	-0.213650476970515	136	ZY	-0.683551517774931	RNA-Seq	N=214; R = -0.21; (ns)
N=215	(ns)	0.516236601751226	137	ZY	-0.228539114449059	RNA-Seq	N=215; R = 0.52; (ns)
N=215	(ns)	0.516236601751226	138	ZY	1.44679640683185	RNA-Seq	N=215; R = 0.52; (ns)
N=214	(ns)	-0.213650476970515	139	ZY	-0.366398879028326	RNA-Seq	N=214; R = -0.21; (ns)
N=215	(ns)	0.516236601751226	140	ZY	-0.63350372133457	RNA-Seq	N=215; R = 0.52; (ns)
N=215	(ns)	0.516236601751226	141	ZY	0.435655582892504	RNA-Seq	N=215; R = 0.52; (ns)
N=214	(ns)	-0.213650476970515	142	ZY	-0.550559972554603	RNA-Seq	N=214; R = -0.21; (ns)
N=215	(ns)	0.516236601751226	143	ZY	1.35637936955652	RNA-Seq	N=215; R = 0.52; (ns)
N=214	(ns)	-0.213650476970515	144	ZY	-0.613541854811489	RNA-Seq	N=214; R = -0.21; (ns)
N=214	(ns)	-0.213650476970515	145	ZY	-0.47836990136836	RNA-Seq	N=214; R = -0.21; (ns)
N=215	(ns)	0.516236601751226	146	ZY	0.280845967966342	RNA-Seq	N=215; R = 0.52; (ns)
N=89	(ns)	0.0188717234005487	147	ZY	1.22485049072078	RNA-Seq	N=89; R = 0.02; (ns)
N=215	(ns)	0.516236601751226	148	ZY	0.691060623326841	RNA-Seq	N=215; R = 0.52; (ns)
N=215	(ns)	0.516236601751226	149	ZY	-0.323895965700913	RNA-Seq	N=215; R = 0.52; (ns)
N=215	(ns)	0.516236601751226	150	ZY	1.08730601064	RNA-Seq	N=215; R = 0.52; (ns)
N=89	(ns)	0.0188717234005487	151	ZY	-0.432012237696227	RNA-Seq	N=89; R = 0.02; (ns)
N=214	(ns)	-0.213650476970515	152	ZY	-0.335290992288271	RNA-Seq	N=214; R = -0.21; (ns)
N=214	(ns)	-0.213650476970515	153	ZY	-0.593644875641973	RNA-Seq	N=214; R = -0.21; (ns)
N=215	(ns)	0.516236601751226	154	ZY	0.56103878432857	RNA-Seq	N=215; R = 0.52; (ns)
N=214	(ns)	-0.213650476970515	155	ZY	-0.639651565691751	RNA-Seq	N=214; R = -0.21; (ns)
N=89	(ns)	0.0188717234005487	156	ZY	0.325367729292053	RNA-Seq	N=89; R = 0.02; (ns)
N=89	(ns)	0.0188717234005487	157	ZY	-1.1373869947084	RNA-Seq	N=89; R = 0.02; (ns)
N=214	(ns)	-0.213650476970515	158	ZY	-0.602190171828437	RNA-Seq	N=214; R = -0.21; (ns)
N=214	(ns)	-0.213650476970515	159	ZY	-0.275414252259559	RNA-Seq	N=214; R = -0.21; (ns)
N=215	(ns)	0.516236601751226	160	ZY	1.18599488424004	RNA-Seq	N=215; R = 0.52; (ns)
N=215	(ns)	0.516236601751226	161	ZY	0.0932059945003331	RNA-Seq	N=215; R = 0.52; (ns)
N=214	(ns)	-0.213650476970515	162	ZY	-0.816195298027853	RNA-Seq	N=214; R = -0.21; (ns)
N=89	(ns)	0.0188717234005487	163	ZY	1.45640264124648	RNA-Seq	N=89; R = 0.02; (ns)
N=89	(ns)	0.0188717234005487	164	ZY	1.45396519993668	RNA-Seq	N=89; R = 0.02; (ns)
N=215	(ns)	0.516236601751226	165	ZY	0.215511580448254	RNA-Seq	N=215; R = 0.52; (ns)
N=214	(ns)	-0.213650476970515	166	ZY	-0.200151720511731	RNA-Seq	N=214; R = -0.21; (ns)
N=89	(ns)	0.0188717234005487	167	ZY	-1.15315338738415	RNA-Seq	N=89; R = 0.02; (ns)
N=215	(ns)	0.516236601751226	168	ZY	0.804524709958909	RNA-Seq	N=215; R = 0.52; (ns)
N=89	(ns)	0.0188717234005487	169	ZY	1.03985030834055	RNA-Seq	N=89; R = 0.02; (ns)
N=214	(ns)	-0.213650476970515	170	ZY	-1.07287556301643	RNA-Seq	N=214; R = -0.21; (ns)
N=215	(ns)	0.516236601751226	171	ZY	0.363575629387995	RNA-Seq	N=215; R = 0.52; (ns)
N=215	(ns)	0.516236601751226	172	ZY	-0.844122899434274	RNA-Seq	N=215; R = 0.52; (ns)
N=215	(ns)	0.516236601751226	173	ZY	0.302957847949775	RNA-Seq	N=215; R = 0.52; (ns)
N=215	(ns)	0.516236601751226	174	ZY	-0.317667057397766	RNA-Seq	N=215; R = 0.52; (ns)
N=214	(ns)	-0.213650476970515	175	ZY	-0.969691920407658	RNA-Seq	N=214; R = -0.21; (ns)
N=215	(ns)	0.516236601751226	176	ZY	0.919506945163337	RNA-Seq	N=215; R = 0.52; (ns)
N=214	(ns)	-0.213650476970515	177	ZY	-0.00584969032226804	RNA-Seq	N=214; R = -0.21; (ns)
N=214	(ns)	-0.213650476970515	178	ZY	-0.605826622988182	RNA-Seq	N=214; R = -0.21; (ns)
N=215	(ns)	0.516236601751226	179	ZY	1.40023217313293	RNA-Seq	N=215; R = 0.52; (ns)
N=214	(ns)	-0.213650476970515	180	ZY	-0.448060226264204	RNA-Seq	N=214; R = -0.21; (ns)
N=214	(ns)	-0.213650476970515	181	ZY	-1.31271270592482	RNA-Seq	N=214; R = -0.21; (ns)
N=215	(ns)	0.516236601751226	182	ZY	1.2792631636259	RNA-Seq	N=215; R = 0.52; (ns)
N=214	(ns)	-0.213650476970515	183	ZY	-0.773073035368512	RNA-Seq	N=214; R = -0.21; (ns)
N=214	(ns)	-0.213650476970515	184	ZY	-0.61638551141804	RNA-Seq	N=214; R = -0.21; (ns)
N=214	(ns)	-0.213650476970515	185	ZY	-0.634722809603097	RNA-Seq	N=214; R = -0.21; (ns)
N=214	(ns)	-0.213650476970515	186	ZY	-0.586868268314922	RNA-Seq	N=214; R = -0.21; (ns)
N=215	(ns)	0.516236601751226	187	ZY	0.82332652787143	RNA-Seq	N=215; R = 0.52; (ns)
N=215	(ns)	0.516236601751226	188	ZY	1.45691703512012	RNA-Seq	N=215; R = 0.52; (ns)
N=89	(ns)	0.0188717234005487	189	ZY	1.13255929347058	RNA-Seq	N=89; R = 0.02; (ns)
N=214	(ns)	-0.213650476970515	190	ZY	-0.261034446729861	RNA-Seq	N=214; R = -0.21; (ns)
N=89	(ns)	0.0188717234005487	191	ZY	0.712906489852947	RNA-Seq	N=89; R = 0.02; (ns)
N=214	(ns)	-0.213650476970515	192	ZY	-0.207943186112295	RNA-Seq	N=214; R = -0.21; (ns)
N=215	(ns)	0.516236601751226	193	ZY	0.389572372351755	RNA-Seq	N=215; R = 0.52; (ns)
N=215	(ns)	0.516236601751226	194	ZY	0.554156949297959	RNA-Seq	N=215; R = 0.52; (ns)
N=215	(ns)	0.516236601751226	195	ZY	1.49396890667371	RNA-Seq	N=215; R = 0.52; (ns)
N=89	(ns)	0.0188717234005487	196	ZY	-0.2266664628887	RNA-Seq	N=89; R = 0.02; (ns)
N=214	(ns)	-0.213650476970515	197	ZY	1.03926377951283	RNA-Seq	N=214; R = -0.21; (ns)
N=89	(ns)	0.0188717234005487	198	ZY	0.926394195496187	RNA-Seq	N=89; R = 0.02; (ns)
N=215	(ns)	0.516236601751226	199	ZY	0.156830462244273	RNA-Seq	N=215; R = 0.52; (ns)
N=89	(ns)	0.0188717234005487	200	ZY	-0.939270999829039	RNA-Seq	N=89; R = 0.02; (ns)
N=214	(ns)	-0.213650476970515	201	ZY	-0.667030664481701	RNA-Seq	N=214; R = -0.21; (ns)
N=214	(ns)	-0.213650476970515	202	ZY	-0.783373979512698	RNA-Seq	N=214; R = -0.21; (ns)
N=89	(ns)	0.0188717234005487	203	ZY	0.424940187949396	RNA-Seq	N=89; R = 0.02; (ns)
N=214	(ns)	-0.213650476970515	204	ZY	-0.388030424860796	RNA-Seq	N=214; R = -0.21; (ns)
N=214	(ns)	-0.213650476970515	205	ZY	-0.399815131823032	RNA-Seq	N=214; R = -0.21; (ns)
N=215	(ns)	0.516236601751226	206	ZY	1.12944525914493	RNA-Seq	N=215; R = 0.52; (ns)
N=214	(ns)	-0.213650476970515	207	ZY	-0.510558296934456	RNA-Seq	N=214; R = -0.21; (ns)
N=214	(ns)	-0.213650476970515	208	ZY	-0.430477942178905	RNA-Seq	N=214; R = -0.21; (ns)
N=214	(ns)	-0.213650476970515	209	ZY	-0.114687443072161	RNA-Seq	N=214; R = -0.21; (ns)
N=214	(ns)	-0.213650476970515	210	ZY	-0.48325983400332	RNA-Seq	N=214; R = -0.21; (ns)
N=215	(ns)	0.516236601751226	211	ZY	0.529195096771912	RNA-Seq	N=215; R = 0.52; (ns)
N=214	(ns)	-0.213650476970515	212	ZY	-0.433971497113456	RNA-Seq	N=214; R = -0.21; (ns)
N=215	(ns)	0.516236601751226	213	ZY	0.856119133542214	RNA-Seq	N=215; R = 0.52; (ns)
N=89	(ns)	0.0188717234005487	214	ZY	1.40864424719537	RNA-Seq	N=89; R = 0.02; (ns)
N=89	(ns)	0.0188717234005487	215	ZY	0.452639330101346	RNA-Seq	N=89; R = 0.02; (ns)
N=215	(ns)	0.516236601751226	216	ZY	0.43484984277988	RNA-Seq	N=215; R = 0.52; (ns)
N=214	(ns)	-0.213650476970515	217	ZY	-0.0896628783614301	RNA-Seq	N=214; R = -0.21; (ns)
N=215	(ns)	0.516236601751226	218	ZY	-0.990916609780785	RNA-Seq	N=215; R = 0.52; (ns)
N=214	(ns)	-0.213650476970515	219	ZY	-0.563283390476827	RNA-Seq	N=214; R = -0.21; (ns)
N=215	(ns)	0.516236601751226	220	ZY	0.127499610046058	RNA-Seq	N=215; R = 0.52; (ns)
N=215	(ns)	0.516236601751226	221	ZY	0.854978443530591	RNA-Seq	N=215; R = 0.52; (ns)
N=214	(ns)	-0.213650476970515	222	ZY	-0.446487428237433	RNA-Seq	N=214; R = -0.21; (ns)
N=215	(ns)	0.516236601751226	223	ZY	1.25222896894095	RNA-Seq	N=215; R = 0.52; (ns)
N=89	(ns)	0.0188717234005487	224	ZY	-0.63873625946133	RNA-Seq	N=89; R = 0.02; (ns)
N=89	(ns)	0.0188717234005487	225	ZY	-0.945328847558343	RNA-Seq	N=89; R = 0.02; (ns)
N=215	(ns)	0.516236601751226	226	ZY	1.27056062042901	RNA-Seq	N=215; R = 0.52; (ns)
N=89	(ns)	0.0188717234005487	227	ZY	-0.0599621969027183	RNA-Seq	N=89; R = 0.02; (ns)
N=214	(ns)	-0.213650476970515	228	ZY	-0.767586961545625	RNA-Seq	N=214; R = -0.21; (ns)
N=214	(ns)	-0.213650476970515	229	ZY	-0.380145018201479	RNA-Seq	N=214; R = -0.21; (ns)
N=215	(ns)	0.516236601751226	230	ZY	0.287525609240486	RNA-Seq	N=215; R = 0.52; (ns)
N=89	(ns)	0.0188717234005487	231	ZY	1.38626554790644	RNA-Seq	N=89; R = 0.02; (ns)
N=214	(ns)	-0.213650476970515	232	ZY	0.719744344611785	RNA-Seq	N=214; R = -0.21; (ns)
N=215	(ns)	0.516236601751226	233	ZY	0.920015591383925	RNA-Seq	N=215; R = 0.52; (ns)
N=215	(ns)	0.516236601751226	234	ZY	1.01326607835078	RNA-Seq	N=215; R = 0.52; (ns)
N=215	(ns)	0.516236601751226	235	ZY	-0.461955668458183	RNA-Seq	N=215; R = 0.52; (ns)
N=89	(ns)	0.0188717234005487	236	ZY	-0.546614584299829	RNA-Seq	N=89; R = 0.02; (ns)
N=215	(ns)	0.516236601751226	237	ZY	0.0935612494531669	RNA-Seq	N=215; R = 0.52; (ns)
N=214	(ns)	-0.213650476970515	238	ZY	-0.636280428090571	RNA-Seq	N=214; R = -0.21; (ns)
N=89	(ns)	0.0188717234005487	239	ZY	1.2186637459846	RNA-Seq	N=89; R = 0.02; (ns)
N=215	(ns)	0.516236601751226	240	ZY	1.10387129034699	RNA-Seq	N=215; R = 0.52; (ns)
N=215	(ns)	0.516236601751226	241	ZY	1.40154783372351	RNA-Seq	N=215; R = 0.52; (ns)
N=215	(ns)	0.516236601751226	242	ZY	0.20611523216249	RNA-Seq	N=215; R = 0.52; (ns)
N=214	(ns)	-0.213650476970515	243	ZY	-0.0446575071232071	RNA-Seq	N=214; R = -0.21; (ns)
N=214	(ns)	-0.213650476970515	244	ZY	-0.318758119292301	RNA-Seq	N=214; R = -0.21; (ns)
N=215	(ns)	0.516236601751226	245	ZY	1.13163862557684	RNA-Seq	N=215; R = 0.52; (ns)
N=214	(ns)	-0.213650476970515	246	ZY	-0.443873456089921	RNA-Seq	N=214; R = -0.21; (ns)
N=214	(ns)	-0.213650476970515	247	ZY	-0.942634779470629	RNA-Seq	N=214; R = -0.21; (ns)
N=215	(ns)	0.516236601751226	248	ZY	1.18475413675162	RNA-Seq	N=215; R = 0.52; (ns)
N=214	(ns)	-0.213650476970515	249	ZY	0.0964321789474875	RNA-Seq	N=214; R = -0.21; (ns)
N=214	(ns)	-0.213650476970515	250	ZY	-0.375834201375339	RNA-Seq	N=214; R = -0.21; (ns)
N=215	(ns)	0.516236601751226	251	ZY	0.366011687237706	RNA-Seq	N=215; R = 0.52; (ns)
N=215	(ns)	0.516236601751226	252	ZY	1.16541998723901	RNA-Seq	N=215; R = 0.52; (ns)
N=215	(ns)	0.516236601751226	253	ZY	1.44818024751782	RNA-Seq	N=215; R = 0.52; (ns)
N=215	(ns)	0.516236601751226	254	ZY	-0.209825284407345	RNA-Seq	N=215; R = 0.52; (ns)
N=215	(ns)	0.516236601751226	255	ZY	0.74518912405384	RNA-Seq	N=215; R = 0.52; (ns)
N=215	(ns)	0.516236601751226	256	ZY	0.489716753052358	RNA-Seq	N=215; R = 0.52; (ns)
N=214	(ns)	-0.213650476970515	257	ZY	-1.22960651024633	RNA-Seq	N=214; R = -0.21; (ns)
N=214	(ns)	-0.213650476970515	258	ZY	0.170614412894797	RNA-Seq	N=214; R = -0.21; (ns)
N=215	(ns)	0.516236601751226	259	ZY	0.821365056849749	RNA-Seq	N=215; R = 0.52; (ns)
N=214	(ns)	-0.213650476970515	260	ZY	-0.503449966369093	RNA-Seq	N=214; R = -0.21; (ns)
N=215	(ns)	0.516236601751226	261	ZY	-0.0173557142322617	RNA-Seq	N=215; R = 0.52; (ns)
N=215	(ns)	0.516236601751226	262	ZY	0.0788258442125716	RNA-Seq	N=215; R = 0.52; (ns)
N=214	(ns)	-0.213650476970515	263	ZY	-0.609581406811273	RNA-Seq	N=214; R = -0.21; (ns)
N=89	(ns)	0.0188717234005487	264	ZY	-0.165609369629453	RNA-Seq	N=89; R = 0.02; (ns)
N=215	(ns)	0.516236601751226	265	ZY	1.39292128024345	RNA-Seq	N=215; R = 0.52; (ns)
N=215	(ns)	0.516236601751226	266	ZY	-0.426123985626748	RNA-Seq	N=215; R = 0.52; (ns)
N=214	(ns)	-0.213650476970515	267	ZY	-0.437659586411639	RNA-Seq	N=214; R = -0.21; (ns)
N=215	(ns)	0.516236601751226	268	ZY	1.22919233540778	RNA-Seq	N=215; R = 0.52; (ns)
N=215	(ns)	0.516236601751226	269	ZY	1.35280191929973	RNA-Seq	N=215; R = 0.52; (ns)
N=214	(ns)	-0.213650476970515	270	ZY	-0.360602644073641	RNA-Seq	N=214; R = -0.21; (ns)
N=214	(ns)	-0.213650476970515	271	ZY	-0.653612065681283	RNA-Seq	N=214; R = -0.21; (ns)
N=215	(ns)	0.516236601751226	272	ZY	1.46236649676564	RNA-Seq	N=215; R = 0.52; (ns)
N=214	(ns)	-0.213650476970515	273	ZY	-0.284253766818321	RNA-Seq	N=214; R = -0.21; (ns)
N=215	(ns)	0.516236601751226	274	ZY	-0.217842645230586	RNA-Seq	N=215; R = 0.52; (ns)
N=89	(ns)	0.0188717234005487	275	ZY	1.39722685476787	RNA-Seq	N=89; R = 0.02; (ns)
N=214	(ns)	-0.213650476970515	276	ZY	-0.391567101515497	RNA-Seq	N=214; R = -0.21; (ns)
N=214	(ns)	-0.213650476970515	277	ZY	-0.788416866996284	RNA-Seq	N=214; R = -0.21; (ns)
N=214	(ns)	-0.213650476970515	278	ZY	-0.735068280162003	RNA-Seq	N=214; R = -0.21; (ns)
N=214	(ns)	-0.213650476970515	279	ZY	-0.590759200244177	RNA-Seq	N=214; R = -0.21; (ns)
N=214	(ns)	-0.213650476970515	280	ZY	-0.106069636317142	RNA-Seq	N=214; R = -0.21; (ns)
N=215	(ns)	0.516236601751226	281	ZY	0.739637254720737	RNA-Seq	N=215; R = 0.52; (ns)
N=215	(ns)	0.516236601751226	282	ZY	0.894932827160969	RNA-Seq	N=215; R = 0.52; (ns)
N=215	(ns)	0.516236601751226	283	ZY	0.0890694495697037	RNA-Seq	N=215; R = 0.52; (ns)
N=215	(ns)	0.516236601751226	284	ZY	0.569521455441974	RNA-Seq	N=215; R = 0.52; (ns)
N=215	(ns)	0.516236601751226	285	ZY	1.37241131552615	RNA-Seq	N=215; R = 0.52; (ns)
N=89	(ns)	0.0188717234005487	286	ZY	1.36178909693209	RNA-Seq	N=89; R = 0.02; (ns)
N=215	(ns)	0.516236601751226	287	ZY	0.977385769479258	RNA-Seq	N=215; R = 0.52; (ns)
N=214	(ns)	-0.213650476970515	288	ZY	-0.538997780514876	RNA-Seq	N=214; R = -0.21; (ns)
N=215	(ns)	0.516236601751226	289	ZY	1.47857141603382	RNA-Seq	N=215; R = 0.52; (ns)
N=214	(ns)	-0.213650476970515	290	ZY	-0.423930475536957	RNA-Seq	N=214; R = -0.21; (ns)
N=214	(ns)	-0.213650476970515	291	ZY	-0.780557195011782	RNA-Seq	N=214; R = -0.21; (ns)
N=215	(ns)	0.516236601751226	292	ZY	0.227253388238155	RNA-Seq	N=215; R = 0.52; (ns)
N=214	(ns)	-0.213650476970515	293	ZY	-0.567803980323118	RNA-Seq	N=214; R = -0.21; (ns)
N=214	(ns)	-0.213650476970515	294	ZY	-1.06731291292851	RNA-Seq	N=214; R = -0.21; (ns)
N=89	(ns)	0.0188717234005487	295	ZY	-0.757197260930119	RNA-Seq	N=89; R = 0.02; (ns)
N=215	(ns)	0.516236601751226	296	ZY	0.86471369382413	RNA-Seq	N=215; R = 0.52; (ns)
N=215	(ns)	0.516236601751226	297	ZY	0.528478745622145	RNA-Seq	N=215; R = 0.52; (ns)
N=215	(ns)	0.516236601751226	298	ZY	1.46677726505121	RNA-Seq	N=215; R = 0.52; (ns)
N=215	(ns)	0.516236601751226	299	ZY	1.14170543940787	RNA-Seq	N=215; R = 0.52; (ns)
N=89	(ns)	0.0188717234005487	300	ZY	0.942657666044936	RNA-Seq	N=89; R = 0.02; (ns)
N=214	(ns)	-0.213650476970515	301	ZY	-0.589459388181437	RNA-Seq	N=214; R = -0.21; (ns)
N=214	(ns)	-0.213650476970515	302	ZY	-1.11239975114363	RNA-Seq	N=214; R = -0.21; (ns)
N=215	(ns)	0.516236601751226	303	ZY	-0.151240416614035	RNA-Seq	N=215; R = 0.52; (ns)
N=215	(ns)	0.516236601751226	304	ZY	0.455382727861893	RNA-Seq	N=215; R = 0.52; (ns)
N=215	(ns)	0.516236601751226	305	ZY	0.325825689246082	RNA-Seq	N=215; R = 0.52; (ns)
N=215	(ns)	0.516236601751226	306	ZY	-0.0194651693312658	RNA-Seq	N=215; R = 0.52; (ns)
N=215	(ns)	0.516236601751226	307	ZY	1.04732593643876	RNA-Seq	N=215; R = 0.52; (ns)
N=214	(ns)	-0.213650476970515	308	ZY	-0.366725149858487	RNA-Seq	N=214; R = -0.21; (ns)
N=215	(ns)	0.516236601751226	309	ZY	1.26130664474414	RNA-Seq	N=215; R = 0.52; (ns)
N=214	(ns)	-0.213650476970515	310	ZY	-0.793156859250921	RNA-Seq	N=214; R = -0.21; (ns)
N=89	(ns)	0.0188717234005487	311	ZY	1.47832356647325	RNA-Seq	N=89; R = 0.02; (ns)
N=214	(ns)	-0.213650476970515	312	ZY	-0.327519535252169	RNA-Seq	N=214; R = -0.21; (ns)
N=215	(ns)	0.516236601751226	313	ZY	1.27882587082748	RNA-Seq	N=215; R = 0.52; (ns)
N=215	(ns)	0.516236601751226	314	ZY	0.230246650671216	RNA-Seq	N=215; R = 0.52; (ns)
N=89	(ns)	0.0188717234005487	315	ZY	0.908816527941774	RNA-Seq	N=89; R = 0.02; (ns)
N=215	(ns)	0.516236601751226	316	ZY	-0.194333368614333	RNA-Seq	N=215; R = 0.52; (ns)
N=89	(ns)	0.0188717234005487	317	ZY	1.36238102490576	RNA-Seq	N=89; R = 0.02; (ns)
N=215	(ns)	0.516236601751226	318	ZY	-0.0842440125895366	RNA-Seq	N=215; R = 0.52; (ns)
N=215	(ns)	0.516236601751226	319	ZY	1.32682618160012	RNA-Seq	N=215; R = 0.52; (ns)
N=89	(ns)	0.0188717234005487	320	ZY	0.153700467987001	RNA-Seq	N=89; R = 0.02; (ns)
N=215	(ns)	0.516236601751226	321	ZY	0.879590431147944	RNA-Seq	N=215; R = 0.52; (ns)
N=215	(ns)	0.516236601751226	322	ZY	0.572058748805971	RNA-Seq	N=215; R = 0.52; (ns)
N=89	(ns)	0.0188717234005487	323	ZY	1.40559966681471	RNA-Seq	N=89; R = 0.02; (ns)
N=214	(ns)	-0.213650476970515	324	ZY	-0.3019626264539	RNA-Seq	N=214; R = -0.21; (ns)
N=214	(ns)	-0.213650476970515	325	ZY	0.689641028256821	RNA-Seq	N=214; R = -0.21; (ns)
N=89	(ns)	0.0188717234005487	326	ZY	-1.03495926114378	RNA-Seq	N=89; R = 0.02; (ns)
N=89	(ns)	0.0188717234005487	327	ZY	-0.160252467537912	RNA-Seq	N=89; R = 0.02; (ns)
N=215	(ns)	0.516236601751226	328	ZY	0.759016533777423	RNA-Seq	N=215; R = 0.52; (ns)
N=215	(ns)	0.516236601751226	329	ZY	1.40560239366409	RNA-Seq	N=215; R = 0.52; (ns)
N=215	(ns)	0.516236601751226	330	ZY	-0.493938590510314	RNA-Seq	N=215; R = 0.52; (ns)
N=214	(ns)	-0.213650476970515	331	ZY	-0.645408361514661	RNA-Seq	N=214; R = -0.21; (ns)
N=215	(ns)	0.516236601751226	332	ZY	0.77787622096933	RNA-Seq	N=215; R = 0.52; (ns)
N=215	(ns)	0.516236601751226	333	ZY	1.08203880770527	RNA-Seq	N=215; R = 0.52; (ns)
N=89	(ns)	0.0188717234005487	334	ZY	0.617275327366659	RNA-Seq	N=89; R = 0.02; (ns)
N=214	(ns)	-0.213650476970515	335	ZY	0.539305369526389	RNA-Seq	N=214; R = -0.21; (ns)
N=214	(ns)	-0.213650476970515	336	ZY	-0.609250627736879	RNA-Seq	N=214; R = -0.21; (ns)
N=214	(ns)	-0.213650476970515	337	ZY	-0.433602153691837	RNA-Seq	N=214; R = -0.21; (ns)
N=215	(ns)	0.516236601751226	338	ZY	-1.32266469756715	RNA-Seq	N=215; R = 0.52; (ns)
N=215	(ns)	0.516236601751226	339	ZY	0.484410339992019	RNA-Seq	N=215; R = 0.52; (ns)
N=214	(ns)	-0.213650476970515	340	ZY	0.118828202169561	RNA-Seq	N=214; R = -0.21; (ns)
N=215	(ns)	0.516236601751226	341	ZY	0.876290359653696	RNA-Seq	N=215; R = 0.52; (ns)
N=89	(ns)	0.0188717234005487	342	ZY	-0.115493378513088	RNA-Seq	N=89; R = 0.02; (ns)
N=89	(ns)	0.0188717234005487	343	ZY	1.38721875786646	RNA-Seq	N=89; R = 0.02; (ns)
N=214	(ns)	-0.213650476970515	344	ZY	-0.543539101233569	RNA-Seq	N=214; R = -0.21; (ns)
N=214	(ns)	-0.213650476970515	345	ZY	-0.727065836476168	RNA-Seq	N=214; R = -0.21; (ns)
N=215	(ns)	0.516236601751226	346	ZY	0.921580424304189	RNA-Seq	N=215; R = 0.52; (ns)
N=215	(ns)	0.516236601751226	347	ZY	1.44752006072635	RNA-Seq	N=215; R = 0.52; (ns)
N=215	(ns)	0.516236601751226	348	ZY	1.24750260369879	RNA-Seq	N=215; R = 0.52; (ns)
N=89	(ns)	0.0188717234005487	349	ZY	-0.884078119281432	RNA-Seq	N=89; R = 0.02; (ns)
N=215	(ns)	0.516236601751226	350	ZY	0.692658121282278	RNA-Seq	N=215; R = 0.52; (ns)
N=89	(ns)	0.0188717234005487	351	ZY	-0.81158536921677	RNA-Seq	N=89; R = 0.02; (ns)
N=214	(ns)	-0.213650476970515	352	ZY	0.546053747836804	RNA-Seq	N=214; R = -0.21; (ns)
N=215	(ns)	0.516236601751226	353	ZY	-0.884818024203579	RNA-Seq	N=215; R = 0.52; (ns)
N=214	(ns)	-0.213650476970515	354	ZY	0.933916287942531	RNA-Seq	N=214; R = -0.21; (ns)
N=215	(ns)	0.516236601751226	355	ZY	0.598542564697942	RNA-Seq	N=215; R = 0.52; (ns)
N=215	(ns)	0.516236601751226	356	ZY	0.194491340589429	RNA-Seq	N=215; R = 0.52; (ns)
N=214	(ns)	-0.213650476970515	357	ZY	-0.741913132938339	RNA-Seq	N=214; R = -0.21; (ns)
N=215	(ns)	0.516236601751226	358	ZY	1.14728675268955	RNA-Seq	N=215; R = 0.52; (ns)
N=214	(ns)	-0.213650476970515	359	ZY	0.986609559504125	RNA-Seq	N=214; R = -0.21; (ns)
N=214	(ns)	-0.213650476970515	360	ZY	-0.368114976535086	RNA-Seq	N=214; R = -0.21; (ns)
N=214	(ns)	-0.213650476970515	361	ZY	-1.4635112341375	RNA-Seq	N=214; R = -0.21; (ns)
N=89	(ns)	0.0188717234005487	362	ZY	0.0219080868629781	RNA-Seq	N=89; R = 0.02; (ns)
N=215	(ns)	0.516236601751226	363	ZY	0.447750673303548	RNA-Seq	N=215; R = 0.52; (ns)
N=214	(ns)	-0.213650476970515	364	ZY	-0.379118914305257	RNA-Seq	N=214; R = -0.21; (ns)
N=215	(ns)	0.516236601751226	365	ZY	-0.579590760614974	RNA-Seq	N=215; R = 0.52; (ns)
N=89	(ns)	0.0188717234005487	366	ZY	-0.154239040171773	RNA-Seq	N=89; R = 0.02; (ns)
N=89	(ns)	0.0188717234005487	367	ZY	1.02762317290984	RNA-Seq	N=89; R = 0.02; (ns)
N=215	(ns)	0.516236601751226	368	ZY	-0.915849947035469	RNA-Seq	N=215; R = 0.52; (ns)
N=214	(ns)	-0.213650476970515	369	ZY	-0.41437316261561	RNA-Seq	N=214; R = -0.21; (ns)
N=214	(ns)	-0.213650476970515	370	ZY	-0.707243100573514	RNA-Seq	N=214; R = -0.21; (ns)
N=214	(ns)	-0.213650476970515	371	ZY	-0.26431025473978	RNA-Seq	N=214; R = -0.21; (ns)
N=214	(ns)	-0.213650476970515	372	ZY	-0.590182182648376	RNA-Seq	N=214; R = -0.21; (ns)
N=215	(ns)	0.516236601751226	373	ZY	0.166269524919622	RNA-Seq	N=215; R = 0.52; (ns)
N=215	(ns)	0.516236601751226	374	ZY	0.888769326493834	RNA-Seq	N=215; R = 0.52; (ns)
N=214	(ns)	-0.213650476970515	375	ZY	-0.675851666374691	RNA-Seq	N=214; R = -0.21; (ns)
N=214	(ns)	-0.213650476970515	376	ZY	-0.668244007043341	RNA-Seq	N=214; R = -0.21; (ns)
N=214	(ns)	-0.213650476970515	377	ZY	-0.563366202673915	RNA-Seq	N=214; R = -0.21; (ns)
N=214	(ns)	-0.213650476970515	378	ZY	-0.338932954177612	RNA-Seq	N=214; R = -0.21; (ns)
N=215	(ns)	0.516236601751226	379	ZY	1.4467376302675	RNA-Seq	N=215; R = 0.52; (ns)
N=214	(ns)	-0.213650476970515	380	ZY	0.547171799712614	RNA-Seq	N=214; R = -0.21; (ns)
N=214	(ns)	-0.213650476970515	381	ZY	-0.761939693469262	RNA-Seq	N=214; R = -0.21; (ns)
N=214	(ns)	-0.213650476970515	382	ZY	-0.953069682371463	RNA-Seq	N=214; R = -0.21; (ns)
N=214	(ns)	-0.213650476970515	383	ZY	-0.221727205716188	RNA-Seq	N=214; R = -0.21; (ns)
N=89	(ns)	0.0188717234005487	384	ZY	4.68636596381024e-05	RNA-Seq	N=89; R = 0.02; (ns)
N=214	(ns)	-0.213650476970515	385	ZY	-0.490503094757738	RNA-Seq	N=214; R = -0.21; (ns)
N=214	(ns)	-0.213650476970515	386	ZY	-0.638801681168561	RNA-Seq	N=214; R = -0.21; (ns)
N=214	(ns)	-0.213650476970515	387	ZY	-0.132143913000197	RNA-Seq	N=214; R = -0.21; (ns)
N=214	(ns)	-0.213650476970515	388	ZY	-0.396487959791191	RNA-Seq	N=214; R = -0.21; (ns)
N=214	(ns)	-0.213650476970515	389	ZY	-0.460974939941045	RNA-Seq	N=214; R = -0.21; (ns)
N=89	(ns)	0.0188717234005487	390	ZY	-0.674996614342692	RNA-Seq	N=89; R = 0.02; (ns)
N=214	(ns)	-0.213650476970515	391	ZY	-0.167014976635514	RNA-Seq	N=214; R = -0.21; (ns)
N=214	(ns)	-0.213650476970515	392	ZY	-0.924746263746372	RNA-Seq	N=214; R = -0.21; (ns)
N=214	(ns)	-0.213650476970515	393	ZY	-0.486974995615075	RNA-Seq	N=214; R = -0.21; (ns)
N=215	(ns)	0.516236601751226	394	ZY	0.525411171984469	RNA-Seq	N=215; R = 0.52; (ns)
N=215	(ns)	0.516236601751226	395	ZY	1.09415824909958	RNA-Seq	N=215; R = 0.52; (ns)
N=215	(ns)	0.516236601751226	396	ZY	0.870339341086599	RNA-Seq	N=215; R = 0.52; (ns)
N=214	(ns)	-0.213650476970515	397	ZY	-0.628718486474964	RNA-Seq	N=214; R = -0.21; (ns)
N=89	(ns)	0.0188717234005487	398	ZY	-1.37528121102387	RNA-Seq	N=89; R = 0.02; (ns)
N=214	(ns)	-0.213650476970515	399	ZY	-0.528554390034191	RNA-Seq	N=214; R = -0.21; (ns)
N=215	(ns)	0.516236601751226	400	ZY	-0.565034163156442	RNA-Seq	N=215; R = 0.52; (ns)
N=215	(ns)	0.516236601751226	401	ZY	0.811555500484261	RNA-Seq	N=215; R = 0.52; (ns)
N=214	(ns)	-0.213650476970515	402	ZY	-0.571108602320909	RNA-Seq	N=214; R = -0.21; (ns)
N=215	(ns)	0.516236601751226	403	ZY	0.889935340300671	RNA-Seq	N=215; R = 0.52; (ns)
N=214	(ns)	-0.213650476970515	404	ZY	-0.769739413869286	RNA-Seq	N=214; R = -0.21; (ns)
N=214	(ns)	-0.213650476970515	405	ZY	1.11229547063368	RNA-Seq	N=214; R = -0.21; (ns)
N=215	(ns)	0.516236601751226	406	ZY	0.661115369789191	RNA-Seq	N=215; R = 0.52; (ns)
N=215	(ns)	0.516236601751226	407	ZY	-0.27588188019697	RNA-Seq	N=215; R = 0.52; (ns)
N=215	(ns)	0.516236601751226	408	ZY	1.13310872867352	RNA-Seq	N=215; R = 0.52; (ns)
N=214	(ns)	-0.213650476970515	409	ZY	-0.539181661787294	RNA-Seq	N=214; R = -0.21; (ns)
N=214	(ns)	-0.213650476970515	410	ZY	-0.513566873952862	RNA-Seq	N=214; R = -0.21; (ns)
N=215	(ns)	0.516236601751226	411	ZY	0.789351590968193	RNA-Seq	N=215; R = 0.52; (ns)
N=215	(ns)	0.516236601751226	412	ZY	-0.74916227740003	RNA-Seq	N=215; R = 0.52; (ns)
N=214	(ns)	-0.213650476970515	413	ZY	-0.490797481639834	RNA-Seq	N=214; R = -0.21; (ns)
N=214	(ns)	-0.213650476970515	414	ZY	-1.24120281653717	RNA-Seq	N=214; R = -0.21; (ns)
N=215	(ns)	0.516236601751226	415	ZY	1.09886751966557	RNA-Seq	N=215; R = 0.52; (ns)
N=215	(ns)	0.516236601751226	416	ZY	1.43316027541969	RNA-Seq	N=215; R = 0.52; (ns)
N=89	(ns)	0.0188717234005487	417	ZY	-0.588578382826141	RNA-Seq	N=89; R = 0.02; (ns)
N=215	(ns)	0.516236601751226	418	ZY	-0.499805509225624	RNA-Seq	N=215; R = 0.52; (ns)
N=215	(ns)	0.516236601751226	419	ZY	1.20259648577749	RNA-Seq	N=215; R = 0.52; (ns)
N=215	(ns)	0.516236601751226	420	ZY	0.181571792225685	RNA-Seq	N=215; R = 0.52; (ns)
N=215	(ns)	0.516236601751226	421	ZY	0.691460570949406	RNA-Seq	N=215; R = 0.52; (ns)
N=214	(ns)	-0.213650476970515	422	ZY	0.710408233365608	RNA-Seq	N=214; R = -0.21; (ns)
N=215	(ns)	0.516236601751226	423	ZY	-0.55848711351142	RNA-Seq	N=215; R = 0.52; (ns)
N=214	(ns)	-0.213650476970515	424	ZY	-0.305532786506909	RNA-Seq	N=214; R = -0.21; (ns)
N=214	(ns)	-0.213650476970515	425	ZY	-0.456825471789566	RNA-Seq	N=214; R = -0.21; (ns)
N=214	(ns)	-0.213650476970515	426	ZY	-0.605607734623695	RNA-Seq	N=214; R = -0.21; (ns)
N=89	(ns)	0.0188717234005487	427	ZY	-1.29309246385449	RNA-Seq	N=89; R = 0.02; (ns)
N=214	(ns)	-0.213650476970515	428	ZY	-1.02365176428487	RNA-Seq	N=214; R = -0.21; (ns)
N=214	(ns)	-0.213650476970515	429	ZY	-0.630353533584237	RNA-Seq	N=214; R = -0.21; (ns)
N=214	(ns)	-0.213650476970515	430	ZY	-0.6074712215173	RNA-Seq	N=214; R = -0.21; (ns)
N=214	(ns)	-0.213650476970515	431	ZY	-0.66841951183617	RNA-Seq	N=214; R = -0.21; (ns)
N=89	(ns)	0.0188717234005487	432	ZY	-0.5909670880054	RNA-Seq	N=89; R = 0.02; (ns)
N=214	(ns)	-0.213650476970515	433	ZY	-0.344828625753587	RNA-Seq	N=214; R = -0.21; (ns)
N=214	(ns)	-0.213650476970515	434	ZY	0.804732508055163	RNA-Seq	N=214; R = -0.21; (ns)
N=214	(ns)	-0.213650476970515	435	ZY	-0.607053918657635	RNA-Seq	N=214; R = -0.21; (ns)
N=215	(ns)	0.516236601751226	436	ZY	-0.169993718986199	RNA-Seq	N=215; R = 0.52; (ns)
N=89	(ns)	0.0188717234005487	437	ZY	0.218429476773351	RNA-Seq	N=89; R = 0.02; (ns)
N=89	(ns)	0.0188717234005487	438	ZY	0.369252343034373	RNA-Seq	N=89; R = 0.02; (ns)
N=214	(ns)	-0.213650476970515	439	ZY	0.452817313175432	RNA-Seq	N=214; R = -0.21; (ns)
N=89	(ns)	0.0188717234005487	440	ZY	0.562780064237184	RNA-Seq	N=89; R = 0.02; (ns)
N=214	(ns)	-0.213650476970515	441	ZY	-0.371955385993255	RNA-Seq	N=214; R = -0.21; (ns)
N=214	(ns)	-0.213650476970515	442	ZY	0.157454206678912	RNA-Seq	N=214; R = -0.21; (ns)
N=214	(ns)	-0.213650476970515	443	ZY	-0.679127381222558	RNA-Seq	N=214; R = -0.21; (ns)
N=215	(ns)	0.516236601751226	444	ZY	0.574915026049943	RNA-Seq	N=215; R = 0.52; (ns)
N=214	(ns)	-0.213650476970515	445	ZY	-0.452812567992753	RNA-Seq	N=214; R = -0.21; (ns)
N=215	(ns)	0.516236601751226	446	ZY	0.179468819171706	RNA-Seq	N=215; R = 0.52; (ns)
N=214	(ns)	-0.213650476970515	447	ZY	0.351480795465859	RNA-Seq	N=214; R = -0.21; (ns)
N=214	(ns)	-0.213650476970515	448	ZY	-0.146990361854925	RNA-Seq	N=214; R = -0.21; (ns)
N=215	(ns)	0.516236601751226	449	ZY	1.06752214025798	RNA-Seq	N=215; R = 0.52; (ns)
N=214	(ns)	-0.213650476970515	450	ZY	-0.320210589144609	RNA-Seq	N=214; R = -0.21; (ns)
N=89	(ns)	0.0188717234005487	451	ZY	1.47413158548846	RNA-Seq	N=89; R = 0.02; (ns)
N=215	(ns)	0.516236601751226	452	ZY	-1.2184693553382	RNA-Seq	N=215; R = 0.52; (ns)
N=214	(ns)	-0.213650476970515	453	ZY	-0.956153974718472	RNA-Seq	N=214; R = -0.21; (ns)
N=89	(ns)	0.0188717234005487	454	ZY	-0.13392123156756	RNA-Seq	N=89; R = 0.02; (ns)
N=214	(ns)	-0.213650476970515	455	ZY	0.480323558048881	RNA-Seq	N=214; R = -0.21; (ns)
N=215	(ns)	0.516236601751226	456	ZY	0.583448207015522	RNA-Seq	N=215; R = 0.52; (ns)
N=215	(ns)	0.516236601751226	457	ZY	-0.632121206385464	RNA-Seq	N=215; R = 0.52; (ns)
N=215	(ns)	0.516236601751226	458	ZY	0.321533714230156	RNA-Seq	N=215; R = 0.52; (ns)
N=215	(ns)	0.516236601751226	459	ZY	-0.159284056356882	RNA-Seq	N=215; R = 0.52; (ns)
N=215	(ns)	0.516236601751226	460	ZY	-0.433073361342006	RNA-Seq	N=215; R = 0.52; (ns)
N=215	(ns)	0.516236601751226	461	ZY	0.825683771803619	RNA-Seq	N=215; R = 0.52; (ns)
N=89	(ns)	0.0188717234005487	462	ZY	-0.47489342502123	RNA-Seq	N=89; R = 0.02; (ns)
N=89	(ns)	0.0188717234005487	463	ZY	-0.424078840164616	RNA-Seq	N=89; R = 0.02; (ns)
N=89	(ns)	0.0188717234005487	464	ZY	0.26436563352101	RNA-Seq	N=89; R = 0.02; (ns)
N=215	(ns)	0.516236601751226	465	ZY	0.143823856671076	RNA-Seq	N=215; R = 0.52; (ns)
N=215	(ns)	0.516236601751226	466	ZY	1.39979607404884	RNA-Seq	N=215; R = 0.52; (ns)
N=214	(ns)	-0.213650476970515	467	ZY	-0.507079919998718	RNA-Seq	N=214; R = -0.21; (ns)
N=214	(ns)	-0.213650476970515	468	ZY	-0.863874459102236	RNA-Seq	N=214; R = -0.21; (ns)
N=214	(ns)	-0.213650476970515	469	ZY	0.827061996315413	RNA-Seq	N=214; R = -0.21; (ns)
N=214	(ns)	-0.213650476970515	470	ZY	-0.401097990626611	RNA-Seq	N=214; R = -0.21; (ns)
N=215	(ns)	0.516236601751226	471	ZY	-1.09835460735173	RNA-Seq	N=215; R = 0.52; (ns)
N=214	(ns)	-0.213650476970515	472	ZY	-0.528507306412245	RNA-Seq	N=214; R = -0.21; (ns)
N=214	(ns)	-0.213650476970515	473	ZY	0.619540709754156	RNA-Seq	N=214; R = -0.21; (ns)
N=215	(ns)	0.516236601751226	474	ZY	0.218480981121337	RNA-Seq	N=215; R = 0.52; (ns)
N=89	(ns)	0.0188717234005487	475	ZY	1.15239600137575	RNA-Seq	N=89; R = 0.02; (ns)
N=214	(ns)	-0.213650476970515	476	ZY	-0.437573142819515	RNA-Seq	N=214; R = -0.21; (ns)
N=215	(ns)	0.516236601751226	477	ZY	0.306209520558298	RNA-Seq	N=215; R = 0.52; (ns)
N=214	(ns)	-0.213650476970515	478	ZY	-0.543964800772226	RNA-Seq	N=214; R = -0.21; (ns)
N=89	(ns)	0.0188717234005487	479	ZY	0.461445153902815	RNA-Seq	N=89; R = 0.02; (ns)
N=214	(ns)	-0.213650476970515	480	ZY	-0.547102525292876	RNA-Seq	N=214; R = -0.21; (ns)
N=215	(ns)	0.516236601751226	481	ZY	0.787854244710771	RNA-Seq	N=215; R = 0.52; (ns)
N=214	(ns)	-0.213650476970515	482	ZY	-0.568005546876432	RNA-Seq	N=214; R = -0.21; (ns)
N=215	(ns)	0.516236601751226	483	ZY	1.15798819717939	RNA-Seq	N=215; R = 0.52; (ns)
N=215	(ns)	0.516236601751226	484	ZY	0.358921108877424	RNA-Seq	N=215; R = 0.52; (ns)
N=214	(ns)	-0.213650476970515	485	ZY	0.105071315717191	RNA-Seq	N=214; R = -0.21; (ns)
N=89	(ns)	0.0188717234005487	486	ZY	0.438684061104895	RNA-Seq	N=89; R = 0.02; (ns)
N=89	(ns)	0.0188717234005487	487	ZY	-0.874619896086075	RNA-Seq	N=89; R = 0.02; (ns)
N=89	(ns)	0.0188717234005487	488	ZY	-0.911452474038725	RNA-Seq	N=89; R = 0.02; (ns)
N=215	(ns)	0.516236601751226	489	ZY	-0.873341047162547	RNA-Seq	N=215; R = 0.52; (ns)
N=214	(ns)	-0.213650476970515	490	ZY	1.09533911864817	RNA-Seq	N=214; R = -0.21; (ns)
N=214	(ns)	-0.213650476970515	491	ZY	-0.900196446276145	RNA-Seq	N=214; R = -0.21; (ns)
N=214	(ns)	-0.213650476970515	492	ZY	-0.644935154503464	RNA-Seq	N=214; R = -0.21; (ns)
N=215	(ns)	0.516236601751226	493	ZY	0.334670725163585	RNA-Seq	N=215; R = 0.52; (ns)
N=214	(ns)	-0.213650476970515	494	ZY	-1.17793332540162	RNA-Seq	N=214; R = -0.21; (ns)
N=89	(ns)	0.0188717234005487	495	ZY	-0.821226026388374	RNA-Seq	N=89; R = 0.02; (ns)
N=215	(ns)	0.516236601751226	496	ZY	1.45056067990691	RNA-Seq	N=215; R = 0.52; (ns)
N=214	(ns)	-0.213650476970515	497	ZY	-0.473915507078456	RNA-Seq	N=214; R = -0.21; (ns)
N=215	(ns)	0.516236601751226	498	ZY	1.15174823317714	RNA-Seq	N=215; R = 0.52; (ns)
N=215	(ns)	0.516236601751226	499	ZY	1.36636891519246	RNA-Seq	N=215; R = 0.52; (ns)
N=89	(ns)	0.0188717234005487	500	ZY	-1.17659901579831	RNA-Seq	N=89; R = 0.02; (ns)
N=214	(ns)	-0.213650476970515	501	ZY	-0.715958392210248	RNA-Seq	N=214; R = -0.21; (ns)
N=215	(ns)	0.516236601751226	502	ZY	0.132101782902214	RNA-Seq	N=215; R = 0.52; (ns)
N=214	(ns)	-0.213650476970515	503	ZY	-0.675993412170524	RNA-Seq	N=214; R = -0.21; (ns)
N=214	(ns)	-0.213650476970515	504	ZY	-0.88725236587004	RNA-Seq	N=214; R = -0.21; (ns)
N=215	(ns)	0.516236601751226	505	ZY	1.45638799943831	RNA-Seq	N=215; R = 0.52; (ns)
N=214	(ns)	-0.213650476970515	506	ZY	-0.550236949435552	RNA-Seq	N=214; R = -0.21; (ns)
N=214	(ns)	-0.213650476970515	507	ZY	-0.933807647259998	RNA-Seq	N=214; R = -0.21; (ns)
N=215	(ns)	0.516236601751226	508	ZY	-0.191801735828948	RNA-Seq	N=215; R = 0.52; (ns)
N=214	(ns)	-0.213650476970515	509	ZY	-0.319138630076624	RNA-Seq	N=214; R = -0.21; (ns)
N=215	(ns)	0.516236601751226	510	ZY	0.563081521699782	RNA-Seq	N=215; R = 0.52; (ns)
N=215	(ns)	0.516236601751226	511	ZY	1.11088354188342	RNA-Seq	N=215; R = 0.52; (ns)
N=215	(ns)	0.516236601751226	512	ZY	-0.0529600505003451	RNA-Seq	N=215; R = 0.52; (ns)
N=214	(ns)	-0.213650476970515	513	ZY	-0.361365048138074	RNA-Seq	N=214; R = -0.21; (ns)
N=89	(ns)	0.0188717234005487	514	ZY	-0.30378212021154	RNA-Seq	N=89; R = 0.02; (ns)
N=89	(ns)	0.0188717234005487	515	ZY	-0.282790909845227	RNA-Seq	N=89; R = 0.02; (ns)
N=215	(ns)	0.516236601751226	516	ZY	-0.177961145841088	RNA-Seq	N=215; R = 0.52; (ns)
N=214	(ns)	-0.213650476970515	517	ZY	0.0614166740992733	RNA-Seq	N=214; R = -0.21; (ns)
N=214	(ns)	-0.213650476970515	518	ZY	-0.282906162667962	RNA-Seq	N=214; R = -0.21; (ns)
N=215	(ns)	0.516236601751226	1	PA	-1.103699993014	RNA-Seq	N=215; R = 0.52; (ns)
N=215	(ns)	0.516236601751226	2	PA	-0.528725018483629	RNA-Seq	N=215; R = 0.52; (ns)
N=215	(ns)	0.516236601751226	3	PA	-0.84714044954796	RNA-Seq	N=215; R = 0.52; (ns)
N=215	(ns)	0.516236601751226	4	PA	-0.217714624512436	RNA-Seq	N=215; R = 0.52; (ns)
N=89	(ns)	0.0188717234005487	5	PA	1.30668105659626	RNA-Seq	N=89; R = 0.02; (ns)
N=214	(ns)	-0.213650476970515	6	PA	-0.480820049090607	RNA-Seq	N=214; R = -0.21; (ns)
N=215	(ns)	0.516236601751226	7	PA	0.0301864697487321	RNA-Seq	N=215; R = 0.52; (ns)
N=215	(ns)	0.516236601751226	8	PA	-1.04361437663342	RNA-Seq	N=215; R = 0.52; (ns)
N=215	(ns)	0.516236601751226	9	PA	-0.614323499520033	RNA-Seq	N=215; R = 0.52; (ns)
N=214	(ns)	-0.213650476970515	10	PA	-0.53489463079303	RNA-Seq	N=214; R = -0.21; (ns)
N=89	(ns)	0.0188717234005487	11	PA	1.39876591359649	RNA-Seq	N=89; R = 0.02; (ns)
N=215	(ns)	0.516236601751226	12	PA	-0.589542407718214	RNA-Seq	N=215; R = 0.52; (ns)
N=89	(ns)	0.0188717234005487	13	PA	0.795941643997567	RNA-Seq	N=89; R = 0.02; (ns)
N=215	(ns)	0.516236601751226	14	PA	-0.8917808825706	RNA-Seq	N=215; R = 0.52; (ns)
N=215	(ns)	0.516236601751226	15	PA	-0.660529076876963	RNA-Seq	N=215; R = 0.52; (ns)
N=214	(ns)	-0.213650476970515	16	PA	-0.0735365676816346	RNA-Seq	N=214; R = -0.21; (ns)
N=214	(ns)	-0.213650476970515	17	PA	-1.29464111686629	RNA-Seq	N=214; R = -0.21; (ns)
N=89	(ns)	0.0188717234005487	18	PA	-0.163736209136497	RNA-Seq	N=89; R = 0.02; (ns)
N=214	(ns)	-0.213650476970515	19	PA	-0.273147394892114	RNA-Seq	N=214; R = -0.21; (ns)
N=89	(ns)	0.0188717234005487	20	PA	1.31108208223845	RNA-Seq	N=89; R = 0.02; (ns)
N=214	(ns)	-0.213650476970515	21	PA	-0.899259105819596	RNA-Seq	N=214; R = -0.21; (ns)
N=215	(ns)	0.516236601751226	22	PA	-0.74877923036946	RNA-Seq	N=215; R = 0.52; (ns)
N=214	(ns)	-0.213650476970515	23	PA	-0.136160060094722	RNA-Seq	N=214; R = -0.21; (ns)
N=214	(ns)	-0.213650476970515	24	PA	-0.172902921462303	RNA-Seq	N=214; R = -0.21; (ns)
N=215	(ns)	0.516236601751226	25	PA	-0.451938048554961	RNA-Seq	N=215; R = 0.52; (ns)
N=214	(ns)	-0.213650476970515	26	PA	-0.290336677047234	RNA-Seq	N=214; R = -0.21; (ns)
N=215	(ns)	0.516236601751226	27	PA	0.186375447205361	RNA-Seq	N=215; R = 0.52; (ns)
N=215	(ns)	0.516236601751226	28	PA	-0.270704019613864	RNA-Seq	N=215; R = 0.52; (ns)
N=215	(ns)	0.516236601751226	29	PA	-0.0633272213178515	RNA-Seq	N=215; R = 0.52; (ns)
N=215	(ns)	0.516236601751226	30	PA	-0.729407952477096	RNA-Seq	N=215; R = 0.52; (ns)
N=214	(ns)	-0.213650476970515	31	PA	-0.87243638939511	RNA-Seq	N=214; R = -0.21; (ns)
N=215	(ns)	0.516236601751226	32	PA	-1.47795247491588	RNA-Seq	N=215; R = 0.52; (ns)
N=214	(ns)	-0.213650476970515	33	PA	0.211825881852649	RNA-Seq	N=214; R = -0.21; (ns)
N=215	(ns)	0.516236601751226	34	PA	-0.487209105178061	RNA-Seq	N=215; R = 0.52; (ns)
N=89	(ns)	0.0188717234005487	35	PA	0.678565136660379	RNA-Seq	N=89; R = 0.02; (ns)
N=89	(ns)	0.0188717234005487	36	PA	1.11105899604566	RNA-Seq	N=89; R = 0.02; (ns)
N=214	(ns)	-0.213650476970515	37	PA	0.353587817025184	RNA-Seq	N=214; R = -0.21; (ns)
N=215	(ns)	0.516236601751226	38	PA	-0.7110855603346	RNA-Seq	N=215; R = 0.52; (ns)
N=215	(ns)	0.516236601751226	39	PA	-0.584130870340438	RNA-Seq	N=215; R = 0.52; (ns)
N=215	(ns)	0.516236601751226	40	PA	0.331710591710774	RNA-Seq	N=215; R = 0.52; (ns)
N=214	(ns)	-0.213650476970515	41	PA	-0.690489633164125	RNA-Seq	N=214; R = -0.21; (ns)
N=214	(ns)	-0.213650476970515	42	PA	-0.36613375388845	RNA-Seq	N=214; R = -0.21; (ns)
N=214	(ns)	-0.213650476970515	43	PA	-0.321082365862762	RNA-Seq	N=214; R = -0.21; (ns)
N=215	(ns)	0.516236601751226	44	PA	-0.130144552657343	RNA-Seq	N=215; R = 0.52; (ns)
N=215	(ns)	0.516236601751226	45	PA	-0.605693614998026	RNA-Seq	N=215; R = 0.52; (ns)
N=215	(ns)	0.516236601751226	46	PA	-0.795374101242132	RNA-Seq	N=215; R = 0.52; (ns)
N=214	(ns)	-0.213650476970515	47	PA	-0.703738519968019	RNA-Seq	N=214; R = -0.21; (ns)
N=214	(ns)	-0.213650476970515	48	PA	-0.263248015374019	RNA-Seq	N=214; R = -0.21; (ns)
N=215	(ns)	0.516236601751226	49	PA	-1.22503233683079	RNA-Seq	N=215; R = 0.52; (ns)
N=214	(ns)	-0.213650476970515	50	PA	-0.382785919736948	RNA-Seq	N=214; R = -0.21; (ns)
N=215	(ns)	0.516236601751226	51	PA	-0.0572910143933445	RNA-Seq	N=215; R = 0.52; (ns)
N=215	(ns)	0.516236601751226	52	PA	-0.932659233316302	RNA-Seq	N=215; R = 0.52; (ns)
N=215	(ns)	0.516236601751226	53	PA	-0.890040906238375	RNA-Seq	N=215; R = 0.52; (ns)
N=89	(ns)	0.0188717234005487	54	PA	1.23897593542067	RNA-Seq	N=89; R = 0.02; (ns)
N=215	(ns)	0.516236601751226	55	PA	0.227502748522082	RNA-Seq	N=215; R = 0.52; (ns)
N=214	(ns)	-0.213650476970515	56	PA	-0.680790686856471	RNA-Seq	N=214; R = -0.21; (ns)
N=215	(ns)	0.516236601751226	57	PA	0.143943077487466	RNA-Seq	N=215; R = 0.52; (ns)
N=214	(ns)	-0.213650476970515	58	PA	-0.995595397062747	RNA-Seq	N=214; R = -0.21; (ns)
N=215	(ns)	0.516236601751226	59	PA	-0.331637645116832	RNA-Seq	N=215; R = 0.52; (ns)
N=214	(ns)	-0.213650476970515	60	PA	0.28500003184642	RNA-Seq	N=214; R = -0.21; (ns)
N=214	(ns)	-0.213650476970515	61	PA	-0.16189029935155	RNA-Seq	N=214; R = -0.21; (ns)
N=214	(ns)	-0.213650476970515	62	PA	-0.830543356759512	RNA-Seq	N=214; R = -0.21; (ns)
N=89	(ns)	0.0188717234005487	63	PA	1.00458588314675	RNA-Seq	N=89; R = 0.02; (ns)
N=215	(ns)	0.516236601751226	64	PA	-0.766852120642976	RNA-Seq	N=215; R = 0.52; (ns)
N=214	(ns)	-0.213650476970515	65	PA	-0.0874795733982713	RNA-Seq	N=214; R = -0.21; (ns)
N=214	(ns)	-0.213650476970515	66	PA	0.297869553296879	RNA-Seq	N=214; R = -0.21; (ns)
N=215	(ns)	0.516236601751226	67	PA	-0.244023486131645	RNA-Seq	N=215; R = 0.52; (ns)
N=214	(ns)	-0.213650476970515	68	PA	0.377735833520848	RNA-Seq	N=214; R = -0.21; (ns)
N=214	(ns)	-0.213650476970515	69	PA	-1.19723333656838	RNA-Seq	N=214; R = -0.21; (ns)
N=214	(ns)	-0.213650476970515	70	PA	-0.0657202817899854	RNA-Seq	N=214; R = -0.21; (ns)
N=89	(ns)	0.0188717234005487	71	PA	0.873460955898066	RNA-Seq	N=89; R = 0.02; (ns)
N=215	(ns)	0.516236601751226	72	PA	-0.806189347879709	RNA-Seq	N=215; R = 0.52; (ns)
N=214	(ns)	-0.213650476970515	73	PA	-0.0545835130010468	RNA-Seq	N=214; R = -0.21; (ns)
N=214	(ns)	-0.213650476970515	74	PA	-0.447408070626636	RNA-Seq	N=214; R = -0.21; (ns)
N=214	(ns)	-0.213650476970515	75	PA	0.749412650802938	RNA-Seq	N=214; R = -0.21; (ns)
N=215	(ns)	0.516236601751226	76	PA	-1.1323985124105	RNA-Seq	N=215; R = 0.52; (ns)
N=215	(ns)	0.516236601751226	77	PA	-0.736653359762906	RNA-Seq	N=215; R = 0.52; (ns)
N=215	(ns)	0.516236601751226	78	PA	-0.712335316125647	RNA-Seq	N=215; R = 0.52; (ns)
N=89	(ns)	0.0188717234005487	79	PA	0.191444780580077	RNA-Seq	N=89; R = 0.02; (ns)
N=89	(ns)	0.0188717234005487	80	PA	1.10630594042667	RNA-Seq	N=89; R = 0.02; (ns)
N=89	(ns)	0.0188717234005487	81	PA	0.847277694048968	RNA-Seq	N=89; R = 0.02; (ns)
N=214	(ns)	-0.213650476970515	82	PA	-0.641913442178936	RNA-Seq	N=214; R = -0.21; (ns)
N=214	(ns)	-0.213650476970515	83	PA	-0.313297051066247	RNA-Seq	N=214; R = -0.21; (ns)
N=215	(ns)	0.516236601751226	84	PA	-0.882746620502669	RNA-Seq	N=215; R = 0.52; (ns)
N=89	(ns)	0.0188717234005487	85	PA	1.11871614107393	RNA-Seq	N=89; R = 0.02; (ns)
N=89	(ns)	0.0188717234005487	86	PA	1.28890011989543	RNA-Seq	N=89; R = 0.02; (ns)
N=214	(ns)	-0.213650476970515	87	PA	-0.402988875896604	RNA-Seq	N=214; R = -0.21; (ns)
N=89	(ns)	0.0188717234005487	88	PA	1.10340049595629	RNA-Seq	N=89; R = 0.02; (ns)
N=214	(ns)	-0.213650476970515	89	PA	-0.0289005968963317	RNA-Seq	N=214; R = -0.21; (ns)
N=89	(ns)	0.0188717234005487	90	PA	0.961612468438556	RNA-Seq	N=89; R = 0.02; (ns)
N=214	(ns)	-0.213650476970515	91	PA	-0.647354387086554	RNA-Seq	N=214; R = -0.21; (ns)
N=215	(ns)	0.516236601751226	92	PA	-1.11981229695719	RNA-Seq	N=215; R = 0.52; (ns)
N=89	(ns)	0.0188717234005487	93	PA	1.18617641063644	RNA-Seq	N=89; R = 0.02; (ns)
N=215	(ns)	0.516236601751226	94	PA	-0.24340633451751	RNA-Seq	N=215; R = 0.52; (ns)
N=89	(ns)	0.0188717234005487	95	PA	1.13115050389354	RNA-Seq	N=89; R = 0.02; (ns)
N=215	(ns)	0.516236601751226	96	PA	-0.615576360074437	RNA-Seq	N=215; R = 0.52; (ns)
N=89	(ns)	0.0188717234005487	97	PA	0.707285567278785	RNA-Seq	N=89; R = 0.02; (ns)
N=214	(ns)	-0.213650476970515	98	PA	0.127139463110751	RNA-Seq	N=214; R = -0.21; (ns)
N=214	(ns)	-0.213650476970515	99	PA	-0.481309430234575	RNA-Seq	N=214; R = -0.21; (ns)
N=215	(ns)	0.516236601751226	100	PA	-0.67615418372919	RNA-Seq	N=215; R = 0.52; (ns)
N=215	(ns)	0.516236601751226	101	PA	-0.609305815198305	RNA-Seq	N=215; R = 0.52; (ns)
N=215	(ns)	0.516236601751226	102	PA	-0.74245165221462	RNA-Seq	N=215; R = 0.52; (ns)
N=215	(ns)	0.516236601751226	103	PA	-0.845653011636247	RNA-Seq	N=215; R = 0.52; (ns)
N=215	(ns)	0.516236601751226	104	PA	-0.464131911460268	RNA-Seq	N=215; R = 0.52; (ns)
N=215	(ns)	0.516236601751226	105	PA	0.601697351450767	RNA-Seq	N=215; R = 0.52; (ns)
N=214	(ns)	-0.213650476970515	106	PA	-1.27391724688895	RNA-Seq	N=214; R = -0.21; (ns)
N=89	(ns)	0.0188717234005487	107	PA	0.289085160194611	RNA-Seq	N=89; R = 0.02; (ns)
N=214	(ns)	-0.213650476970515	108	PA	0.697453196520689	RNA-Seq	N=214; R = -0.21; (ns)
N=214	(ns)	-0.213650476970515	109	PA	0.144253572688213	RNA-Seq	N=214; R = -0.21; (ns)
N=214	(ns)	-0.213650476970515	110	PA	-1.08756487146696	RNA-Seq	N=214; R = -0.21; (ns)
N=214	(ns)	-0.213650476970515	111	PA	0.798225304297401	RNA-Seq	N=214; R = -0.21; (ns)
N=214	(ns)	-0.213650476970515	112	PA	-0.780262161872076	RNA-Seq	N=214; R = -0.21; (ns)
N=89	(ns)	0.0188717234005487	113	PA	1.35242961768598	RNA-Seq	N=89; R = 0.02; (ns)
N=214	(ns)	-0.213650476970515	114	PA	-0.128225959723504	RNA-Seq	N=214; R = -0.21; (ns)
N=215	(ns)	0.516236601751226	115	PA	-0.549079294880409	RNA-Seq	N=215; R = 0.52; (ns)
N=214	(ns)	-0.213650476970515	116	PA	0.484499463505204	RNA-Seq	N=214; R = -0.21; (ns)
N=89	(ns)	0.0188717234005487	117	PA	-0.154363318123381	RNA-Seq	N=89; R = 0.02; (ns)
N=215	(ns)	0.516236601751226	118	PA	-0.647157366298949	RNA-Seq	N=215; R = 0.52; (ns)
N=215	(ns)	0.516236601751226	119	PA	-0.861000506148154	RNA-Seq	N=215; R = 0.52; (ns)
N=215	(ns)	0.516236601751226	120	PA	-0.450159903956897	RNA-Seq	N=215; R = 0.52; (ns)
N=215	(ns)	0.516236601751226	121	PA	-0.440544383189602	RNA-Seq	N=215; R = 0.52; (ns)
N=89	(ns)	0.0188717234005487	122	PA	0.685835619597759	RNA-Seq	N=89; R = 0.02; (ns)
N=215	(ns)	0.516236601751226	123	PA	-0.755558553891518	RNA-Seq	N=215; R = 0.52; (ns)
N=214	(ns)	-0.213650476970515	124	PA	-0.386633026256193	RNA-Seq	N=214; R = -0.21; (ns)
N=214	(ns)	-0.213650476970515	125	PA	0.236945940308498	RNA-Seq	N=214; R = -0.21; (ns)
N=215	(ns)	0.516236601751226	126	PA	-1.28624410825959	RNA-Seq	N=215; R = 0.52; (ns)
N=214	(ns)	-0.213650476970515	127	PA	0.371028065931311	RNA-Seq	N=214; R = -0.21; (ns)
N=214	(ns)	-0.213650476970515	128	PA	0.43744975843918	RNA-Seq	N=214; R = -0.21; (ns)
N=215	(ns)	0.516236601751226	129	PA	-0.935677861925463	RNA-Seq	N=215; R = 0.52; (ns)
N=215	(ns)	0.516236601751226	130	PA	-0.819550047107262	RNA-Seq	N=215; R = 0.52; (ns)
N=214	(ns)	-0.213650476970515	131	PA	0.012509079364648	RNA-Seq	N=214; R = -0.21; (ns)
N=214	(ns)	-0.213650476970515	132	PA	-0.309256943979499	RNA-Seq	N=214; R = -0.21; (ns)
N=215	(ns)	0.516236601751226	133	PA	-0.471208409900374	RNA-Seq	N=215; R = 0.52; (ns)
N=215	(ns)	0.516236601751226	134	PA	-0.525230112035062	RNA-Seq	N=215; R = 0.52; (ns)
N=214	(ns)	-0.213650476970515	135	PA	-0.0881682368200762	RNA-Seq	N=214; R = -0.21; (ns)
N=214	(ns)	-0.213650476970515	136	PA	-0.0832026563365308	RNA-Seq	N=214; R = -0.21; (ns)
N=215	(ns)	0.516236601751226	137	PA	-0.715786335524591	RNA-Seq	N=215; R = 0.52; (ns)
N=215	(ns)	0.516236601751226	138	PA	-0.818939672846594	RNA-Seq	N=215; R = 0.52; (ns)
N=214	(ns)	-0.213650476970515	139	PA	0.133102556737935	RNA-Seq	N=214; R = -0.21; (ns)
N=215	(ns)	0.516236601751226	140	PA	-0.866750034315	RNA-Seq	N=215; R = 0.52; (ns)
N=215	(ns)	0.516236601751226	141	PA	-1.24069558798258	RNA-Seq	N=215; R = 0.52; (ns)
N=214	(ns)	-0.213650476970515	142	PA	-0.469634801039303	RNA-Seq	N=214; R = -0.21; (ns)
N=215	(ns)	0.516236601751226	143	PA	-0.654006657393853	RNA-Seq	N=215; R = 0.52; (ns)
N=214	(ns)	-0.213650476970515	144	PA	-0.361557706923149	RNA-Seq	N=214; R = -0.21; (ns)
N=214	(ns)	-0.213650476970515	145	PA	-0.046992785917393	RNA-Seq	N=214; R = -0.21; (ns)
N=215	(ns)	0.516236601751226	146	PA	-0.805981255654806	RNA-Seq	N=215; R = 0.52; (ns)
N=89	(ns)	0.0188717234005487	147	PA	0.407854860915519	RNA-Seq	N=89; R = 0.02; (ns)
N=215	(ns)	0.516236601751226	148	PA	-0.881426387808582	RNA-Seq	N=215; R = 0.52; (ns)
N=215	(ns)	0.516236601751226	149	PA	-0.322543351398182	RNA-Seq	N=215; R = 0.52; (ns)
N=215	(ns)	0.516236601751226	150	PA	-0.532653454394284	RNA-Seq	N=215; R = 0.52; (ns)
N=89	(ns)	0.0188717234005487	151	PA	1.11171513282127	RNA-Seq	N=89; R = 0.02; (ns)
N=214	(ns)	-0.213650476970515	152	PA	0.615748068561969	RNA-Seq	N=214; R = -0.21; (ns)
N=214	(ns)	-0.213650476970515	153	PA	0.211379183582262	RNA-Seq	N=214; R = -0.21; (ns)
N=215	(ns)	0.516236601751226	154	PA	-0.644467586613901	RNA-Seq	N=215; R = 0.52; (ns)
N=214	(ns)	-0.213650476970515	155	PA	-0.163650576414088	RNA-Seq	N=214; R = -0.21; (ns)
N=89	(ns)	0.0188717234005487	156	PA	1.09261250507644	RNA-Seq	N=89; R = 0.02; (ns)
N=89	(ns)	0.0188717234005487	157	PA	1.29877472646337	RNA-Seq	N=89; R = 0.02; (ns)
N=214	(ns)	-0.213650476970515	158	PA	-0.533762343419625	RNA-Seq	N=214; R = -0.21; (ns)
N=214	(ns)	-0.213650476970515	159	PA	-0.6411157224178	RNA-Seq	N=214; R = -0.21; (ns)
N=215	(ns)	0.516236601751226	160	PA	0.0653950656734437	RNA-Seq	N=215; R = 0.52; (ns)
N=215	(ns)	0.516236601751226	161	PA	-0.561638292161098	RNA-Seq	N=215; R = 0.52; (ns)
N=214	(ns)	-0.213650476970515	162	PA	0.696159120641401	RNA-Seq	N=214; R = -0.21; (ns)
N=89	(ns)	0.0188717234005487	163	PA	-0.155989294870993	RNA-Seq	N=89; R = 0.02; (ns)
N=89	(ns)	0.0188717234005487	164	PA	-0.425688350819469	RNA-Seq	N=89; R = 0.02; (ns)
N=215	(ns)	0.516236601751226	165	PA	-0.719272883802343	RNA-Seq	N=215; R = 0.52; (ns)
N=214	(ns)	-0.213650476970515	166	PA	-0.506228077099012	RNA-Seq	N=214; R = -0.21; (ns)
N=89	(ns)	0.0188717234005487	167	PA	1.25608946905527	RNA-Seq	N=89; R = 0.02; (ns)
N=215	(ns)	0.516236601751226	168	PA	0.443674822053803	RNA-Seq	N=215; R = 0.52; (ns)
N=89	(ns)	0.0188717234005487	169	PA	0.581583001595441	RNA-Seq	N=89; R = 0.02; (ns)
N=214	(ns)	-0.213650476970515	170	PA	-0.116090667960528	RNA-Seq	N=214; R = -0.21; (ns)
N=215	(ns)	0.516236601751226	171	PA	0.539340739807927	RNA-Seq	N=215; R = 0.52; (ns)
N=215	(ns)	0.516236601751226	172	PA	-0.739752428000351	RNA-Seq	N=215; R = 0.52; (ns)
N=215	(ns)	0.516236601751226	173	PA	-0.854520642793455	RNA-Seq	N=215; R = 0.52; (ns)
N=215	(ns)	0.516236601751226	174	PA	-0.863485375479625	RNA-Seq	N=215; R = 0.52; (ns)
N=214	(ns)	-0.213650476970515	175	PA	0.840414047177507	RNA-Seq	N=214; R = -0.21; (ns)
N=215	(ns)	0.516236601751226	176	PA	-0.0635959302551957	RNA-Seq	N=215; R = 0.52; (ns)
N=214	(ns)	-0.213650476970515	177	PA	-0.197773808369874	RNA-Seq	N=214; R = -0.21; (ns)
N=214	(ns)	-0.213650476970515	178	PA	-0.250562124408221	RNA-Seq	N=214; R = -0.21; (ns)
N=215	(ns)	0.516236601751226	179	PA	-0.716842079543587	RNA-Seq	N=215; R = 0.52; (ns)
N=214	(ns)	-0.213650476970515	180	PA	0.119944712162927	RNA-Seq	N=214; R = -0.21; (ns)
N=214	(ns)	-0.213650476970515	181	PA	-0.246519845436112	RNA-Seq	N=214; R = -0.21; (ns)
N=215	(ns)	0.516236601751226	182	PA	-0.57560618711058	RNA-Seq	N=215; R = 0.52; (ns)
N=214	(ns)	-0.213650476970515	183	PA	0.103762886911325	RNA-Seq	N=214; R = -0.21; (ns)
N=214	(ns)	-0.213650476970515	184	PA	0.127770869892189	RNA-Seq	N=214; R = -0.21; (ns)
N=214	(ns)	-0.213650476970515	185	PA	-0.0471545282712908	RNA-Seq	N=214; R = -0.21; (ns)
N=214	(ns)	-0.213650476970515	186	PA	-0.0778553721630793	RNA-Seq	N=214; R = -0.21; (ns)
N=215	(ns)	0.516236601751226	187	PA	-0.235553690611146	RNA-Seq	N=215; R = 0.52; (ns)
N=215	(ns)	0.516236601751226	188	PA	-0.37717540228225	RNA-Seq	N=215; R = 0.52; (ns)
N=89	(ns)	0.0188717234005487	189	PA	-0.337999536329749	RNA-Seq	N=89; R = 0.02; (ns)
N=214	(ns)	-0.213650476970515	190	PA	0.604298223242304	RNA-Seq	N=214; R = -0.21; (ns)
N=89	(ns)	0.0188717234005487	191	PA	0.746289458517495	RNA-Seq	N=89; R = 0.02; (ns)
N=214	(ns)	-0.213650476970515	192	PA	0.184923709340116	RNA-Seq	N=214; R = -0.21; (ns)
N=215	(ns)	0.516236601751226	193	PA	-1.48661843539326	RNA-Seq	N=215; R = 0.52; (ns)
N=215	(ns)	0.516236601751226	194	PA	0.674646545826341	RNA-Seq	N=215; R = 0.52; (ns)
N=215	(ns)	0.516236601751226	195	PA	-0.441347245389417	RNA-Seq	N=215; R = 0.52; (ns)
N=89	(ns)	0.0188717234005487	196	PA	1.17323207967047	RNA-Seq	N=89; R = 0.02; (ns)
N=214	(ns)	-0.213650476970515	197	PA	-0.6751730258597	RNA-Seq	N=214; R = -0.21; (ns)
N=89	(ns)	0.0188717234005487	198	PA	0.686337626385668	RNA-Seq	N=89; R = 0.02; (ns)
N=215	(ns)	0.516236601751226	199	PA	-1.03875497380405	RNA-Seq	N=215; R = 0.52; (ns)
N=89	(ns)	0.0188717234005487	200	PA	1.33851040318728	RNA-Seq	N=89; R = 0.02; (ns)
N=214	(ns)	-0.213650476970515	201	PA	0.608012677356225	RNA-Seq	N=214; R = -0.21; (ns)
N=214	(ns)	-0.213650476970515	202	PA	-0.0104630588684647	RNA-Seq	N=214; R = -0.21; (ns)
N=89	(ns)	0.0188717234005487	203	PA	0.820449717164833	RNA-Seq	N=89; R = 0.02; (ns)
N=214	(ns)	-0.213650476970515	204	PA	-0.497483011760572	RNA-Seq	N=214; R = -0.21; (ns)
N=214	(ns)	-0.213650476970515	205	PA	-0.333414489460997	RNA-Seq	N=214; R = -0.21; (ns)
N=215	(ns)	0.516236601751226	206	PA	-0.886689155623147	RNA-Seq	N=215; R = 0.52; (ns)
N=214	(ns)	-0.213650476970515	207	PA	0.900279203270175	RNA-Seq	N=214; R = -0.21; (ns)
N=214	(ns)	-0.213650476970515	208	PA	0.235103633345801	RNA-Seq	N=214; R = -0.21; (ns)
N=214	(ns)	-0.213650476970515	209	PA	-0.675225348130446	RNA-Seq	N=214; R = -0.21; (ns)
N=214	(ns)	-0.213650476970515	210	PA	0.367639930315953	RNA-Seq	N=214; R = -0.21; (ns)
N=215	(ns)	0.516236601751226	211	PA	-0.657557978087524	RNA-Seq	N=215; R = 0.52; (ns)
N=214	(ns)	-0.213650476970515	212	PA	0.447500644476396	RNA-Seq	N=214; R = -0.21; (ns)
N=215	(ns)	0.516236601751226	213	PA	-0.23623732694246	RNA-Seq	N=215; R = 0.52; (ns)
N=89	(ns)	0.0188717234005487	214	PA	0.00714748914772405	RNA-Seq	N=89; R = 0.02; (ns)
N=89	(ns)	0.0188717234005487	215	PA	0.789829588764021	RNA-Seq	N=89; R = 0.02; (ns)
N=215	(ns)	0.516236601751226	216	PA	-0.72340835547574	RNA-Seq	N=215; R = 0.52; (ns)
N=214	(ns)	-0.213650476970515	217	PA	-0.677928496639549	RNA-Seq	N=214; R = -0.21; (ns)
N=215	(ns)	0.516236601751226	218	PA	0.285503545746517	RNA-Seq	N=215; R = 0.52; (ns)
N=214	(ns)	-0.213650476970515	219	PA	-0.204330153081487	RNA-Seq	N=214; R = -0.21; (ns)
N=215	(ns)	0.516236601751226	220	PA	-0.36016173220215	RNA-Seq	N=215; R = 0.52; (ns)
N=215	(ns)	0.516236601751226	221	PA	-0.8471246561028	RNA-Seq	N=215; R = 0.52; (ns)
N=214	(ns)	-0.213650476970515	222	PA	-0.0399441930687884	RNA-Seq	N=214; R = -0.21; (ns)
N=215	(ns)	0.516236601751226	223	PA	-0.654113112204716	RNA-Seq	N=215; R = 0.52; (ns)
N=89	(ns)	0.0188717234005487	224	PA	1.17205525274772	RNA-Seq	N=89; R = 0.02; (ns)
N=89	(ns)	0.0188717234005487	225	PA	1.33815438272992	RNA-Seq	N=89; R = 0.02; (ns)
N=215	(ns)	0.516236601751226	226	PA	-0.028511990952423	RNA-Seq	N=215; R = 0.52; (ns)
N=89	(ns)	0.0188717234005487	227	PA	1.17468382134771	RNA-Seq	N=89; R = 0.02; (ns)
N=214	(ns)	-0.213650476970515	228	PA	0.238382179153795	RNA-Seq	N=214; R = -0.21; (ns)
N=214	(ns)	-0.213650476970515	229	PA	-0.359612721117036	RNA-Seq	N=214; R = -0.21; (ns)
N=215	(ns)	0.516236601751226	230	PA	-0.925932476166299	RNA-Seq	N=215; R = 0.52; (ns)
N=89	(ns)	0.0188717234005487	231	PA	0.00068178010225047	RNA-Seq	N=89; R = 0.02; (ns)
N=214	(ns)	-0.213650476970515	232	PA	0.0526862910230402	RNA-Seq	N=214; R = -0.21; (ns)
N=215	(ns)	0.516236601751226	233	PA	-0.697954220128632	RNA-Seq	N=215; R = 0.52; (ns)
N=215	(ns)	0.516236601751226	234	PA	0.201686440716803	RNA-Seq	N=215; R = 0.52; (ns)
N=215	(ns)	0.516236601751226	235	PA	-1.18883933967729	RNA-Seq	N=215; R = 0.52; (ns)
N=89	(ns)	0.0188717234005487	236	PA	1.23876801182615	RNA-Seq	N=89; R = 0.02; (ns)
N=215	(ns)	0.516236601751226	237	PA	-0.00473008126922563	RNA-Seq	N=215; R = 0.52; (ns)
N=214	(ns)	-0.213650476970515	238	PA	-0.202103853234168	RNA-Seq	N=214; R = -0.21; (ns)
N=89	(ns)	0.0188717234005487	239	PA	0.274365057796389	RNA-Seq	N=89; R = 0.02; (ns)
N=215	(ns)	0.516236601751226	240	PA	-0.388189257561814	RNA-Seq	N=215; R = 0.52; (ns)
N=215	(ns)	0.516236601751226	241	PA	-0.471269571721592	RNA-Seq	N=215; R = 0.52; (ns)
N=215	(ns)	0.516236601751226	242	PA	-1.23334933003753	RNA-Seq	N=215; R = 0.52; (ns)
N=214	(ns)	-0.213650476970515	243	PA	0.596480429837679	RNA-Seq	N=214; R = -0.21; (ns)
N=214	(ns)	-0.213650476970515	244	PA	-0.626063268218907	RNA-Seq	N=214; R = -0.21; (ns)
N=215	(ns)	0.516236601751226	245	PA	-0.535926334502248	RNA-Seq	N=215; R = 0.52; (ns)
N=214	(ns)	-0.213650476970515	246	PA	-0.258009765760613	RNA-Seq	N=214; R = -0.21; (ns)
N=214	(ns)	-0.213650476970515	247	PA	0.674243879245907	RNA-Seq	N=214; R = -0.21; (ns)
N=215	(ns)	0.516236601751226	248	PA	-0.1174245065803	RNA-Seq	N=215; R = 0.52; (ns)
N=214	(ns)	-0.213650476970515	249	PA	-0.245857767875476	RNA-Seq	N=214; R = -0.21; (ns)
N=214	(ns)	-0.213650476970515	250	PA	0.706329632846102	RNA-Seq	N=214; R = -0.21; (ns)
N=215	(ns)	0.516236601751226	251	PA	-0.604984658359875	RNA-Seq	N=215; R = 0.52; (ns)
N=215	(ns)	0.516236601751226	252	PA	0.268718587680236	RNA-Seq	N=215; R = 0.52; (ns)
N=215	(ns)	0.516236601751226	253	PA	-0.579620512740763	RNA-Seq	N=215; R = 0.52; (ns)
N=215	(ns)	0.516236601751226	254	PA	-0.0251791525563139	RNA-Seq	N=215; R = 0.52; (ns)
N=215	(ns)	0.516236601751226	255	PA	-1.15192512396388	RNA-Seq	N=215; R = 0.52; (ns)
N=215	(ns)	0.516236601751226	256	PA	-1.27727972455328	RNA-Seq	N=215; R = 0.52; (ns)
N=214	(ns)	-0.213650476970515	257	PA	0.655150388716683	RNA-Seq	N=214; R = -0.21; (ns)
N=214	(ns)	-0.213650476970515	258	PA	-0.41026226225797	RNA-Seq	N=214; R = -0.21; (ns)
N=215	(ns)	0.516236601751226	259	PA	-0.826302742499345	RNA-Seq	N=215; R = 0.52; (ns)
N=214	(ns)	-0.213650476970515	260	PA	0.158545017033361	RNA-Seq	N=214; R = -0.21; (ns)
N=215	(ns)	0.516236601751226	261	PA	-0.529759629813264	RNA-Seq	N=215; R = 0.52; (ns)
N=215	(ns)	0.516236601751226	262	PA	-0.57568602271352	RNA-Seq	N=215; R = 0.52; (ns)
N=214	(ns)	-0.213650476970515	263	PA	-0.309393995181266	RNA-Seq	N=214; R = -0.21; (ns)
N=89	(ns)	0.0188717234005487	264	PA	0.830459100014751	RNA-Seq	N=89; R = 0.02; (ns)
N=215	(ns)	0.516236601751226	265	PA	-0.988880442905339	RNA-Seq	N=215; R = 0.52; (ns)
N=215	(ns)	0.516236601751226	266	PA	-0.747219251596171	RNA-Seq	N=215; R = 0.52; (ns)
N=214	(ns)	-0.213650476970515	267	PA	-0.047938542130311	RNA-Seq	N=214; R = -0.21; (ns)
N=215	(ns)	0.516236601751226	268	PA	-0.759860935368134	RNA-Seq	N=215; R = 0.52; (ns)
N=215	(ns)	0.516236601751226	269	PA	-0.0258487295405667	RNA-Seq	N=215; R = 0.52; (ns)
N=214	(ns)	-0.213650476970515	270	PA	-0.621389534814497	RNA-Seq	N=214; R = -0.21; (ns)
N=214	(ns)	-0.213650476970515	271	PA	-0.293255731684156	RNA-Seq	N=214; R = -0.21; (ns)
N=215	(ns)	0.516236601751226	272	PA	-0.786042891766587	RNA-Seq	N=215; R = 0.52; (ns)
N=214	(ns)	-0.213650476970515	273	PA	0.596920490253047	RNA-Seq	N=214; R = -0.21; (ns)
N=215	(ns)	0.516236601751226	274	PA	-0.417803731725022	RNA-Seq	N=215; R = 0.52; (ns)
N=89	(ns)	0.0188717234005487	275	PA	-0.320517181643829	RNA-Seq	N=89; R = 0.02; (ns)
N=214	(ns)	-0.213650476970515	276	PA	0.216844854456489	RNA-Seq	N=214; R = -0.21; (ns)
N=214	(ns)	-0.213650476970515	277	PA	-0.686688306793348	RNA-Seq	N=214; R = -0.21; (ns)
N=214	(ns)	-0.213650476970515	278	PA	0.151684327395635	RNA-Seq	N=214; R = -0.21; (ns)
N=214	(ns)	-0.213650476970515	279	PA	-0.28831609381548	RNA-Seq	N=214; R = -0.21; (ns)
N=214	(ns)	-0.213650476970515	280	PA	0.486176219970855	RNA-Seq	N=214; R = -0.21; (ns)
N=215	(ns)	0.516236601751226	281	PA	-0.473134433087446	RNA-Seq	N=215; R = 0.52; (ns)
N=215	(ns)	0.516236601751226	282	PA	-1.0085044100224	RNA-Seq	N=215; R = 0.52; (ns)
N=215	(ns)	0.516236601751226	283	PA	-1.30932659274928	RNA-Seq	N=215; R = 0.52; (ns)
N=215	(ns)	0.516236601751226	284	PA	-0.585391226395421	RNA-Seq	N=215; R = 0.52; (ns)
N=215	(ns)	0.516236601751226	285	PA	-0.762991319813295	RNA-Seq	N=215; R = 0.52; (ns)
N=89	(ns)	0.0188717234005487	286	PA	0.118475644698996	RNA-Seq	N=89; R = 0.02; (ns)
N=215	(ns)	0.516236601751226	287	PA	-0.0834068036268522	RNA-Seq	N=215; R = 0.52; (ns)
N=214	(ns)	-0.213650476970515	288	PA	-1.09152778195238	RNA-Seq	N=214; R = -0.21; (ns)
N=215	(ns)	0.516236601751226	289	PA	-0.33731680695281	RNA-Seq	N=215; R = 0.52; (ns)
N=214	(ns)	-0.213650476970515	290	PA	-0.76497575309186	RNA-Seq	N=214; R = -0.21; (ns)
N=214	(ns)	-0.213650476970515	291	PA	0.0171029325497281	RNA-Seq	N=214; R = -0.21; (ns)
N=215	(ns)	0.516236601751226	292	PA	-1.09193602734022	RNA-Seq	N=215; R = 0.52; (ns)
N=214	(ns)	-0.213650476970515	293	PA	0.354192324111417	RNA-Seq	N=214; R = -0.21; (ns)
N=214	(ns)	-0.213650476970515	294	PA	0.263154058644627	RNA-Seq	N=214; R = -0.21; (ns)
N=89	(ns)	0.0188717234005487	295	PA	1.46751968607839	RNA-Seq	N=89; R = 0.02; (ns)
N=215	(ns)	0.516236601751226	296	PA	-1.28164675126926	RNA-Seq	N=215; R = 0.52; (ns)
N=215	(ns)	0.516236601751226	297	PA	-1.47879485459641	RNA-Seq	N=215; R = 0.52; (ns)
N=215	(ns)	0.516236601751226	298	PA	-0.207845715958749	RNA-Seq	N=215; R = 0.52; (ns)
N=215	(ns)	0.516236601751226	299	PA	-0.640093499426355	RNA-Seq	N=215; R = 0.52; (ns)
N=89	(ns)	0.0188717234005487	300	PA	0.382531275961948	RNA-Seq	N=89; R = 0.02; (ns)
N=214	(ns)	-0.213650476970515	301	PA	-0.017746547324136	RNA-Seq	N=214; R = -0.21; (ns)
N=214	(ns)	-0.213650476970515	302	PA	-0.486450988461798	RNA-Seq	N=214; R = -0.21; (ns)
N=215	(ns)	0.516236601751226	303	PA	-0.433921279228083	RNA-Seq	N=215; R = 0.52; (ns)
N=215	(ns)	0.516236601751226	304	PA	-0.285712732021059	RNA-Seq	N=215; R = 0.52; (ns)
N=215	(ns)	0.516236601751226	305	PA	-0.493434457025	RNA-Seq	N=215; R = 0.52; (ns)
N=215	(ns)	0.516236601751226	306	PA	-0.632951367635509	RNA-Seq	N=215; R = 0.52; (ns)
N=215	(ns)	0.516236601751226	307	PA	-1.32721117724737	RNA-Seq	N=215; R = 0.52; (ns)
N=214	(ns)	-0.213650476970515	308	PA	-0.0851702652408029	RNA-Seq	N=214; R = -0.21; (ns)
N=215	(ns)	0.516236601751226	309	PA	-0.597542994569527	RNA-Seq	N=215; R = 0.52; (ns)
N=214	(ns)	-0.213650476970515	310	PA	0.0993247293842259	RNA-Seq	N=214; R = -0.21; (ns)
N=89	(ns)	0.0188717234005487	311	PA	-0.253954526616725	RNA-Seq	N=89; R = 0.02; (ns)
N=214	(ns)	-0.213650476970515	312	PA	0.577415850122991	RNA-Seq	N=214; R = -0.21; (ns)
N=215	(ns)	0.516236601751226	313	PA	-0.13781120208028	RNA-Seq	N=215; R = 0.52; (ns)
N=215	(ns)	0.516236601751226	314	PA	-1.00909123428834	RNA-Seq	N=215; R = 0.52; (ns)
N=89	(ns)	0.0188717234005487	315	PA	0.0286121772337108	RNA-Seq	N=89; R = 0.02; (ns)
N=215	(ns)	0.516236601751226	316	PA	-1.14821963700201	RNA-Seq	N=215; R = 0.52; (ns)
N=89	(ns)	0.0188717234005487	317	PA	-0.395424195004161	RNA-Seq	N=89; R = 0.02; (ns)
N=215	(ns)	0.516236601751226	318	PA	-1.38346141132463	RNA-Seq	N=215; R = 0.52; (ns)
N=215	(ns)	0.516236601751226	319	PA	-0.924415037305416	RNA-Seq	N=215; R = 0.52; (ns)
N=89	(ns)	0.0188717234005487	320	PA	1.32482018737091	RNA-Seq	N=89; R = 0.02; (ns)
N=215	(ns)	0.516236601751226	321	PA	-0.693560685708865	RNA-Seq	N=215; R = 0.52; (ns)
N=215	(ns)	0.516236601751226	322	PA	-0.747975718337626	RNA-Seq	N=215; R = 0.52; (ns)
N=89	(ns)	0.0188717234005487	323	PA	-0.196783087498084	RNA-Seq	N=89; R = 0.02; (ns)
N=214	(ns)	-0.213650476970515	324	PA	-0.288644488802263	RNA-Seq	N=214; R = -0.21; (ns)
N=214	(ns)	-0.213650476970515	325	PA	-1.24912417493086	RNA-Seq	N=214; R = -0.21; (ns)
N=89	(ns)	0.0188717234005487	326	PA	1.24377618346958	RNA-Seq	N=89; R = 0.02; (ns)
N=89	(ns)	0.0188717234005487	327	PA	1.45873287918343	RNA-Seq	N=89; R = 0.02; (ns)
N=215	(ns)	0.516236601751226	328	PA	-0.918801109457252	RNA-Seq	N=215; R = 0.52; (ns)
N=215	(ns)	0.516236601751226	329	PA	-0.502141378054074	RNA-Seq	N=215; R = 0.52; (ns)
N=215	(ns)	0.516236601751226	330	PA	-0.309728087780731	RNA-Seq	N=215; R = 0.52; (ns)
N=214	(ns)	-0.213650476970515	331	PA	-0.767596324661464	RNA-Seq	N=214; R = -0.21; (ns)
N=215	(ns)	0.516236601751226	332	PA	0.245344543484233	RNA-Seq	N=215; R = 0.52; (ns)
N=215	(ns)	0.516236601751226	333	PA	-1.08908653407827	RNA-Seq	N=215; R = 0.52; (ns)
N=89	(ns)	0.0188717234005487	334	PA	0.959791780717049	RNA-Seq	N=89; R = 0.02; (ns)
N=214	(ns)	-0.213650476970515	335	PA	-0.130960846763159	RNA-Seq	N=214; R = -0.21; (ns)
N=214	(ns)	-0.213650476970515	336	PA	-0.392523799315008	RNA-Seq	N=214; R = -0.21; (ns)
N=214	(ns)	-0.213650476970515	337	PA	0.375230605385145	RNA-Seq	N=214; R = -0.21; (ns)
N=215	(ns)	0.516236601751226	338	PA	0.423247372845197	RNA-Seq	N=215; R = 0.52; (ns)
N=215	(ns)	0.516236601751226	339	PA	-1.38030927883023	RNA-Seq	N=215; R = 0.52; (ns)
N=214	(ns)	-0.213650476970515	340	PA	-0.296588547075723	RNA-Seq	N=214; R = -0.21; (ns)
N=215	(ns)	0.516236601751226	341	PA	-0.421991443042908	RNA-Seq	N=215; R = 0.52; (ns)
N=89	(ns)	0.0188717234005487	342	PA	1.445385362864	RNA-Seq	N=89; R = 0.02; (ns)
N=89	(ns)	0.0188717234005487	343	PA	-0.635570010363872	RNA-Seq	N=89; R = 0.02; (ns)
N=214	(ns)	-0.213650476970515	344	PA	0.167360749585549	RNA-Seq	N=214; R = -0.21; (ns)
N=214	(ns)	-0.213650476970515	345	PA	0.275211990736701	RNA-Seq	N=214; R = -0.21; (ns)
N=215	(ns)	0.516236601751226	346	PA	-0.372787905604354	RNA-Seq	N=215; R = 0.52; (ns)
N=215	(ns)	0.516236601751226	347	PA	-0.449700548547335	RNA-Seq	N=215; R = 0.52; (ns)
N=215	(ns)	0.516236601751226	348	PA	-1.01670036602795	RNA-Seq	N=215; R = 0.52; (ns)
N=89	(ns)	0.0188717234005487	349	PA	1.21404474135559	RNA-Seq	N=89; R = 0.02; (ns)
N=215	(ns)	0.516236601751226	350	PA	-0.570854133711711	RNA-Seq	N=215; R = 0.52; (ns)
N=89	(ns)	0.0188717234005487	351	PA	1.33643162116324	RNA-Seq	N=89; R = 0.02; (ns)
N=214	(ns)	-0.213650476970515	352	PA	-0.0896114798323696	RNA-Seq	N=214; R = -0.21; (ns)
N=215	(ns)	0.516236601751226	353	PA	-0.680997186559765	RNA-Seq	N=215; R = 0.52; (ns)
N=214	(ns)	-0.213650476970515	354	PA	-0.398817838836192	RNA-Seq	N=214; R = -0.21; (ns)
N=215	(ns)	0.516236601751226	355	PA	-0.429301004469083	RNA-Seq	N=215; R = 0.52; (ns)
N=215	(ns)	0.516236601751226	356	PA	-0.305614829500778	RNA-Seq	N=215; R = 0.52; (ns)
N=214	(ns)	-0.213650476970515	357	PA	0.214625233427472	RNA-Seq	N=214; R = -0.21; (ns)
N=215	(ns)	0.516236601751226	358	PA	-0.657491521183155	RNA-Seq	N=215; R = 0.52; (ns)
N=214	(ns)	-0.213650476970515	359	PA	-0.404470750235104	RNA-Seq	N=214; R = -0.21; (ns)
N=214	(ns)	-0.213650476970515	360	PA	-0.0964556445422305	RNA-Seq	N=214; R = -0.21; (ns)
N=214	(ns)	-0.213650476970515	361	PA	0.762352702171374	RNA-Seq	N=214; R = -0.21; (ns)
N=89	(ns)	0.0188717234005487	362	PA	1.37154504252416	RNA-Seq	N=89; R = 0.02; (ns)
N=215	(ns)	0.516236601751226	363	PA	-0.756884983124446	RNA-Seq	N=215; R = 0.52; (ns)
N=214	(ns)	-0.213650476970515	364	PA	-0.329283340850584	RNA-Seq	N=214; R = -0.21; (ns)
N=215	(ns)	0.516236601751226	365	PA	-1.03627326868113	RNA-Seq	N=215; R = 0.52; (ns)
N=89	(ns)	0.0188717234005487	366	PA	1.43577882807802	RNA-Seq	N=89; R = 0.02; (ns)
N=89	(ns)	0.0188717234005487	367	PA	-0.171218735350344	RNA-Seq	N=89; R = 0.02; (ns)
N=215	(ns)	0.516236601751226	368	PA	-0.540033883589227	RNA-Seq	N=215; R = 0.52; (ns)
N=214	(ns)	-0.213650476970515	369	PA	-0.337958349914304	RNA-Seq	N=214; R = -0.21; (ns)
N=214	(ns)	-0.213650476970515	370	PA	-0.0728172781619607	RNA-Seq	N=214; R = -0.21; (ns)
N=214	(ns)	-0.213650476970515	371	PA	0.470762160168756	RNA-Seq	N=214; R = -0.21; (ns)
N=214	(ns)	-0.213650476970515	372	PA	-0.338741088053092	RNA-Seq	N=214; R = -0.21; (ns)
N=215	(ns)	0.516236601751226	373	PA	-0.970292986563848	RNA-Seq	N=215; R = 0.52; (ns)
N=215	(ns)	0.516236601751226	374	PA	-0.825755434417772	RNA-Seq	N=215; R = 0.52; (ns)
N=214	(ns)	-0.213650476970515	375	PA	0.293086616159084	RNA-Seq	N=214; R = -0.21; (ns)
N=214	(ns)	-0.213650476970515	376	PA	0.0684143218181046	RNA-Seq	N=214; R = -0.21; (ns)
N=214	(ns)	-0.213650476970515	377	PA	-0.0949838909109962	RNA-Seq	N=214; R = -0.21; (ns)
N=214	(ns)	-0.213650476970515	378	PA	0.68355330805329	RNA-Seq	N=214; R = -0.21; (ns)
N=215	(ns)	0.516236601751226	379	PA	-0.462250772551485	RNA-Seq	N=215; R = 0.52; (ns)
N=214	(ns)	-0.213650476970515	380	PA	-0.789307438738167	RNA-Seq	N=214; R = -0.21; (ns)
N=214	(ns)	-0.213650476970515	381	PA	0.226166199755203	RNA-Seq	N=214; R = -0.21; (ns)
N=214	(ns)	-0.213650476970515	382	PA	-0.157342805523163	RNA-Seq	N=214; R = -0.21; (ns)
N=214	(ns)	-0.213650476970515	383	PA	-0.816504000369853	RNA-Seq	N=214; R = -0.21; (ns)
N=89	(ns)	0.0188717234005487	384	PA	1.31525538696046	RNA-Seq	N=89; R = 0.02; (ns)
N=214	(ns)	-0.213650476970515	385	PA	-0.0312866675103541	RNA-Seq	N=214; R = -0.21; (ns)
N=214	(ns)	-0.213650476970515	386	PA	-0.10741282111842	RNA-Seq	N=214; R = -0.21; (ns)
N=214	(ns)	-0.213650476970515	387	PA	-0.0795694026662045	RNA-Seq	N=214; R = -0.21; (ns)
N=214	(ns)	-0.213650476970515	388	PA	-0.426910300351565	RNA-Seq	N=214; R = -0.21; (ns)
N=214	(ns)	-0.213650476970515	389	PA	0.21221666666769	RNA-Seq	N=214; R = -0.21; (ns)
N=89	(ns)	0.0188717234005487	390	PA	1.39739333817166	RNA-Seq	N=89; R = 0.02; (ns)
N=214	(ns)	-0.213650476970515	391	PA	-0.43287169513373	RNA-Seq	N=214; R = -0.21; (ns)
N=214	(ns)	-0.213650476970515	392	PA	-0.451302596776133	RNA-Seq	N=214; R = -0.21; (ns)
N=214	(ns)	-0.213650476970515	393	PA	-0.159879077235511	RNA-Seq	N=214; R = -0.21; (ns)
N=215	(ns)	0.516236601751226	394	PA	-1.09540371863692	RNA-Seq	N=215; R = 0.52; (ns)
N=215	(ns)	0.516236601751226	395	PA	-0.126294640955466	RNA-Seq	N=215; R = 0.52; (ns)
N=215	(ns)	0.516236601751226	396	PA	-0.0352743895415226	RNA-Seq	N=215; R = 0.52; (ns)
N=214	(ns)	-0.213650476970515	397	PA	-0.11037908352624	RNA-Seq	N=214; R = -0.21; (ns)
N=89	(ns)	0.0188717234005487	398	PA	0.662905421216626	RNA-Seq	N=89; R = 0.02; (ns)
N=214	(ns)	-0.213650476970515	399	PA	-0.40589362112635	RNA-Seq	N=214; R = -0.21; (ns)
N=215	(ns)	0.516236601751226	400	PA	-0.720936185738833	RNA-Seq	N=215; R = 0.52; (ns)
N=215	(ns)	0.516236601751226	401	PA	-0.404864150606704	RNA-Seq	N=215; R = 0.52; (ns)
N=214	(ns)	-0.213650476970515	402	PA	0.143432001026658	RNA-Seq	N=214; R = -0.21; (ns)
N=215	(ns)	0.516236601751226	403	PA	-1.26962342383247	RNA-Seq	N=215; R = 0.52; (ns)
N=214	(ns)	-0.213650476970515	404	PA	0.13933121755527	RNA-Seq	N=214; R = -0.21; (ns)
N=214	(ns)	-0.213650476970515	405	PA	-0.643342107074883	RNA-Seq	N=214; R = -0.21; (ns)
N=215	(ns)	0.516236601751226	406	PA	-0.0893184422456477	RNA-Seq	N=215; R = 0.52; (ns)
N=215	(ns)	0.516236601751226	407	PA	-0.498307350126595	RNA-Seq	N=215; R = 0.52; (ns)
N=215	(ns)	0.516236601751226	408	PA	-0.0682827721986026	RNA-Seq	N=215; R = 0.52; (ns)
N=214	(ns)	-0.213650476970515	409	PA	-0.284364565617324	RNA-Seq	N=214; R = -0.21; (ns)
N=214	(ns)	-0.213650476970515	410	PA	0.159064895054104	RNA-Seq	N=214; R = -0.21; (ns)
N=215	(ns)	0.516236601751226	411	PA	-0.728111140582992	RNA-Seq	N=215; R = 0.52; (ns)
N=215	(ns)	0.516236601751226	412	PA	-0.721273509860231	RNA-Seq	N=215; R = 0.52; (ns)
N=214	(ns)	-0.213650476970515	413	PA	-0.0995455191451954	RNA-Seq	N=214; R = -0.21; (ns)
N=214	(ns)	-0.213650476970515	414	PA	0.0981469315010585	RNA-Seq	N=214; R = -0.21; (ns)
N=215	(ns)	0.516236601751226	415	PA	-0.772690368883126	RNA-Seq	N=215; R = 0.52; (ns)
N=215	(ns)	0.516236601751226	416	PA	-0.807174992080349	RNA-Seq	N=215; R = 0.52; (ns)
N=89	(ns)	0.0188717234005487	417	PA	1.19008407377473	RNA-Seq	N=89; R = 0.02; (ns)
N=215	(ns)	0.516236601751226	418	PA	-0.500097201983599	RNA-Seq	N=215; R = 0.52; (ns)
N=215	(ns)	0.516236601751226	419	PA	-0.723389556043287	RNA-Seq	N=215; R = 0.52; (ns)
N=215	(ns)	0.516236601751226	420	PA	0.672668743529299	RNA-Seq	N=215; R = 0.52; (ns)
N=215	(ns)	0.516236601751226	421	PA	-0.98319320733273	RNA-Seq	N=215; R = 0.52; (ns)
N=214	(ns)	-0.213650476970515	422	PA	-0.326385628659995	RNA-Seq	N=214; R = -0.21; (ns)
N=215	(ns)	0.516236601751226	423	PA	0.133138063991106	RNA-Seq	N=215; R = 0.52; (ns)
N=214	(ns)	-0.213650476970515	424	PA	-1.18513162940485	RNA-Seq	N=214; R = -0.21; (ns)
N=214	(ns)	-0.213650476970515	425	PA	0.376881162568826	RNA-Seq	N=214; R = -0.21; (ns)
N=214	(ns)	-0.213650476970515	426	PA	-0.113562908424158	RNA-Seq	N=214; R = -0.21; (ns)
N=89	(ns)	0.0188717234005487	427	PA	1.08985891892506	RNA-Seq	N=89; R = 0.02; (ns)
N=214	(ns)	-0.213650476970515	428	PA	-0.135519087244952	RNA-Seq	N=214; R = -0.21; (ns)
N=214	(ns)	-0.213650476970515	429	PA	-0.467408212664761	RNA-Seq	N=214; R = -0.21; (ns)
N=214	(ns)	-0.213650476970515	430	PA	0.755887308485743	RNA-Seq	N=214; R = -0.21; (ns)
N=214	(ns)	-0.213650476970515	431	PA	0.136429210178736	RNA-Seq	N=214; R = -0.21; (ns)
N=89	(ns)	0.0188717234005487	432	PA	1.1281764412038	RNA-Seq	N=89; R = 0.02; (ns)
N=214	(ns)	-0.213650476970515	433	PA	0.27543858813499	RNA-Seq	N=214; R = -0.21; (ns)
N=214	(ns)	-0.213650476970515	434	PA	-1.10384283443684	RNA-Seq	N=214; R = -0.21; (ns)
N=214	(ns)	-0.213650476970515	435	PA	-0.044313757913317	RNA-Seq	N=214; R = -0.21; (ns)
N=215	(ns)	0.516236601751226	436	PA	-1.01636797809889	RNA-Seq	N=215; R = 0.52; (ns)
N=89	(ns)	0.0188717234005487	437	PA	0.9941291783628	RNA-Seq	N=89; R = 0.02; (ns)
N=89	(ns)	0.0188717234005487	438	PA	1.10673882112773	RNA-Seq	N=89; R = 0.02; (ns)
N=214	(ns)	-0.213650476970515	439	PA	-1.1986908726183	RNA-Seq	N=214; R = -0.21; (ns)
N=89	(ns)	0.0188717234005487	440	PA	1.11836231905433	RNA-Seq	N=89; R = 0.02; (ns)
N=214	(ns)	-0.213650476970515	441	PA	0.174706786480582	RNA-Seq	N=214; R = -0.21; (ns)
N=214	(ns)	-0.213650476970515	442	PA	0.185183178455131	RNA-Seq	N=214; R = -0.21; (ns)
N=214	(ns)	-0.213650476970515	443	PA	-0.171164381478117	RNA-Seq	N=214; R = -0.21; (ns)
N=215	(ns)	0.516236601751226	444	PA	-1.49740460708912	RNA-Seq	N=215; R = 0.52; (ns)
N=214	(ns)	-0.213650476970515	445	PA	-0.587316206631512	RNA-Seq	N=214; R = -0.21; (ns)
N=215	(ns)	0.516236601751226	446	PA	-0.797500026765704	RNA-Seq	N=215; R = 0.52; (ns)
N=214	(ns)	-0.213650476970515	447	PA	-0.966512844864663	RNA-Seq	N=214; R = -0.21; (ns)
N=214	(ns)	-0.213650476970515	448	PA	0.669044055890678	RNA-Seq	N=214; R = -0.21; (ns)
N=215	(ns)	0.516236601751226	449	PA	-0.857397008298385	RNA-Seq	N=215; R = 0.52; (ns)
N=214	(ns)	-0.213650476970515	450	PA	-0.464069667175864	RNA-Seq	N=214; R = -0.21; (ns)
N=89	(ns)	0.0188717234005487	451	PA	-0.343872072054391	RNA-Seq	N=89; R = 0.02; (ns)
N=215	(ns)	0.516236601751226	452	PA	-0.307160995235107	RNA-Seq	N=215; R = 0.52; (ns)
N=214	(ns)	-0.213650476970515	453	PA	0.351743908633631	RNA-Seq	N=214; R = -0.21; (ns)
N=89	(ns)	0.0188717234005487	454	PA	0.984585016793254	RNA-Seq	N=89; R = 0.02; (ns)
N=214	(ns)	-0.213650476970515	455	PA	-0.498103733334527	RNA-Seq	N=214; R = -0.21; (ns)
N=215	(ns)	0.516236601751226	456	PA	-0.82008711700227	RNA-Seq	N=215; R = 0.52; (ns)
N=215	(ns)	0.516236601751226	457	PA	-0.204999477565422	RNA-Seq	N=215; R = 0.52; (ns)
N=215	(ns)	0.516236601751226	458	PA	-0.688171116315347	RNA-Seq	N=215; R = 0.52; (ns)
N=215	(ns)	0.516236601751226	459	PA	-0.712383537152225	RNA-Seq	N=215; R = 0.52; (ns)
N=215	(ns)	0.516236601751226	460	PA	-0.568288934505451	RNA-Seq	N=215; R = 0.52; (ns)
N=215	(ns)	0.516236601751226	461	PA	-0.484655954307149	RNA-Seq	N=215; R = 0.52; (ns)
N=89	(ns)	0.0188717234005487	462	PA	0.951560330264068	RNA-Seq	N=89; R = 0.02; (ns)
N=89	(ns)	0.0188717234005487	463	PA	1.14114544658815	RNA-Seq	N=89; R = 0.02; (ns)
N=89	(ns)	0.0188717234005487	464	PA	1.26695754348971	RNA-Seq	N=89; R = 0.02; (ns)
N=215	(ns)	0.516236601751226	465	PA	-0.684762915731518	RNA-Seq	N=215; R = 0.52; (ns)
N=215	(ns)	0.516236601751226	466	PA	-0.246554948692062	RNA-Seq	N=215; R = 0.52; (ns)
N=214	(ns)	-0.213650476970515	467	PA	0.900446084112255	RNA-Seq	N=214; R = -0.21; (ns)
N=214	(ns)	-0.213650476970515	468	PA	-0.342206769488169	RNA-Seq	N=214; R = -0.21; (ns)
N=214	(ns)	-0.213650476970515	469	PA	-1.03624139050874	RNA-Seq	N=214; R = -0.21; (ns)
N=214	(ns)	-0.213650476970515	470	PA	0.311176830845841	RNA-Seq	N=214; R = -0.21; (ns)
N=215	(ns)	0.516236601751226	471	PA	-0.0815343451403367	RNA-Seq	N=215; R = 0.52; (ns)
N=214	(ns)	-0.213650476970515	472	PA	-0.611632619281449	RNA-Seq	N=214; R = -0.21; (ns)
N=214	(ns)	-0.213650476970515	473	PA	-0.841550295748795	RNA-Seq	N=214; R = -0.21; (ns)
N=215	(ns)	0.516236601751226	474	PA	0.40259785457288	RNA-Seq	N=215; R = 0.52; (ns)
N=89	(ns)	0.0188717234005487	475	PA	0.315585119677075	RNA-Seq	N=89; R = 0.02; (ns)
N=214	(ns)	-0.213650476970515	476	PA	-0.149356737746304	RNA-Seq	N=214; R = -0.21; (ns)
N=215	(ns)	0.516236601751226	477	PA	-0.683195651446985	RNA-Seq	N=215; R = 0.52; (ns)
N=214	(ns)	-0.213650476970515	478	PA	0.719721264802578	RNA-Seq	N=214; R = -0.21; (ns)
N=89	(ns)	0.0188717234005487	479	PA	0.53189276324868	RNA-Seq	N=89; R = 0.02; (ns)
N=214	(ns)	-0.213650476970515	480	PA	-0.48272642587905	RNA-Seq	N=214; R = -0.21; (ns)
N=215	(ns)	0.516236601751226	481	PA	-0.899756007688472	RNA-Seq	N=215; R = 0.52; (ns)
N=214	(ns)	-0.213650476970515	482	PA	0.246854505957819	RNA-Seq	N=214; R = -0.21; (ns)
N=215	(ns)	0.516236601751226	483	PA	0.0576675914913458	RNA-Seq	N=215; R = 0.52; (ns)
N=215	(ns)	0.516236601751226	484	PA	-0.801915027354408	RNA-Seq	N=215; R = 0.52; (ns)
N=214	(ns)	-0.213650476970515	485	PA	-1.10746239330878	RNA-Seq	N=214; R = -0.21; (ns)
N=89	(ns)	0.0188717234005487	486	PA	0.381218250201134	RNA-Seq	N=89; R = 0.02; (ns)
N=89	(ns)	0.0188717234005487	487	PA	1.1566644552118	RNA-Seq	N=89; R = 0.02; (ns)
N=89	(ns)	0.0188717234005487	488	PA	1.12718423066656	RNA-Seq	N=89; R = 0.02; (ns)
N=215	(ns)	0.516236601751226	489	PA	-0.112908515067347	RNA-Seq	N=215; R = 0.52; (ns)
N=214	(ns)	-0.213650476970515	490	PA	-0.844171823826956	RNA-Seq	N=214; R = -0.21; (ns)
N=214	(ns)	-0.213650476970515	491	PA	0.309388234206615	RNA-Seq	N=214; R = -0.21; (ns)
N=214	(ns)	-0.213650476970515	492	PA	-0.0445854960441	RNA-Seq	N=214; R = -0.21; (ns)
N=215	(ns)	0.516236601751226	493	PA	-0.739828904680696	RNA-Seq	N=215; R = 0.52; (ns)
N=214	(ns)	-0.213650476970515	494	PA	-0.405571791490916	RNA-Seq	N=214; R = -0.21; (ns)
N=89	(ns)	0.0188717234005487	495	PA	1.18060900716352	RNA-Seq	N=89; R = 0.02; (ns)
N=215	(ns)	0.516236601751226	496	PA	-0.839285861476827	RNA-Seq	N=215; R = 0.52; (ns)
N=214	(ns)	-0.213650476970515	497	PA	0.273315768095929	RNA-Seq	N=214; R = -0.21; (ns)
N=215	(ns)	0.516236601751226	498	PA	0.162159611953356	RNA-Seq	N=215; R = 0.52; (ns)
N=215	(ns)	0.516236601751226	499	PA	-0.870234880485506	RNA-Seq	N=215; R = 0.52; (ns)
N=89	(ns)	0.0188717234005487	500	PA	1.07405959060082	RNA-Seq	N=89; R = 0.02; (ns)
N=214	(ns)	-0.213650476970515	501	PA	-0.836055153425764	RNA-Seq	N=214; R = -0.21; (ns)
N=215	(ns)	0.516236601751226	502	PA	-0.681521290425293	RNA-Seq	N=215; R = 0.52; (ns)
N=214	(ns)	-0.213650476970515	503	PA	0.301896996083723	RNA-Seq	N=214; R = -0.21; (ns)
N=214	(ns)	-0.213650476970515	504	PA	0.624348946167618	RNA-Seq	N=214; R = -0.21; (ns)
N=215	(ns)	0.516236601751226	505	PA	-0.491567432419228	RNA-Seq	N=215; R = 0.52; (ns)
N=214	(ns)	-0.213650476970515	506	PA	-0.295506516231036	RNA-Seq	N=214; R = -0.21; (ns)
N=214	(ns)	-0.213650476970515	507	PA	0.596014502533781	RNA-Seq	N=214; R = -0.21; (ns)
N=215	(ns)	0.516236601751226	508	PA	-0.560771442506902	RNA-Seq	N=215; R = 0.52; (ns)
N=214	(ns)	-0.213650476970515	509	PA	-0.509758195982672	RNA-Seq	N=214; R = -0.21; (ns)
N=215	(ns)	0.516236601751226	510	PA	-0.514256512225191	RNA-Seq	N=215; R = 0.52; (ns)
N=215	(ns)	0.516236601751226	511	PA	-0.996523216946981	RNA-Seq	N=215; R = 0.52; (ns)
N=215	(ns)	0.516236601751226	512	PA	-1.37019916925589	RNA-Seq	N=215; R = 0.52; (ns)
N=214	(ns)	-0.213650476970515	513	PA	0.446007556424233	RNA-Seq	N=214; R = -0.21; (ns)
N=89	(ns)	0.0188717234005487	514	PA	1.29420265333999	RNA-Seq	N=89; R = 0.02; (ns)
N=89	(ns)	0.0188717234005487	515	PA	0.837246443051087	RNA-Seq	N=89; R = 0.02; (ns)
N=215	(ns)	0.516236601751226	516	PA	-1.34355389323599	RNA-Seq	N=215; R = 0.52; (ns)
N=214	(ns)	-0.213650476970515	517	PA	-0.957812069351266	RNA-Seq	N=214; R = -0.21; (ns)
N=214	(ns)	-0.213650476970515	518	PA	0.11649162308807	RNA-Seq	N=214; R = -0.21; (ns)
N=215	(ns)	0.516236601751226	1	DI	-0.349382014357603	RNA-Seq	N=215; R = 0.52; (ns)
N=215	(ns)	0.516236601751226	2	DI	0.123085045875899	RNA-Seq	N=215; R = 0.52; (ns)
N=215	(ns)	0.516236601751226	3	DI	-0.884696104047138	RNA-Seq	N=215; R = 0.52; (ns)
N=215	(ns)	0.516236601751226	4	DI	-1.24224445216168	RNA-Seq	N=215; R = 0.52; (ns)
N=89	(ns)	0.0188717234005487	5	DI	0.040388489550061	RNA-Seq	N=89; R = 0.02; (ns)
N=214	(ns)	-0.213650476970515	6	DI	0.709535085958903	RNA-Seq	N=214; R = -0.21; (ns)
N=215	(ns)	0.516236601751226	7	DI	-1.40850649656726	RNA-Seq	N=215; R = 0.52; (ns)
N=215	(ns)	0.516236601751226	8	DI	-0.53454140377959	RNA-Seq	N=215; R = 0.52; (ns)
N=215	(ns)	0.516236601751226	9	DI	-0.759555618246749	RNA-Seq	N=215; R = 0.52; (ns)
N=214	(ns)	-0.213650476970515	10	DI	1.49093983825286	RNA-Seq	N=214; R = -0.21; (ns)
N=89	(ns)	0.0188717234005487	11	DI	-0.785823084721697	RNA-Seq	N=89; R = 0.02; (ns)
N=215	(ns)	0.516236601751226	12	DI	-1.04065153097607	RNA-Seq	N=215; R = 0.52; (ns)
N=89	(ns)	0.0188717234005487	13	DI	-1.42533052037494	RNA-Seq	N=89; R = 0.02; (ns)
N=215	(ns)	0.516236601751226	14	DI	-0.805979808073288	RNA-Seq	N=215; R = 0.52; (ns)
N=215	(ns)	0.516236601751226	15	DI	-0.733821720164171	RNA-Seq	N=215; R = 0.52; (ns)
N=214	(ns)	-0.213650476970515	16	DI	1.38525351336158	RNA-Seq	N=214; R = -0.21; (ns)
N=214	(ns)	-0.213650476970515	17	DI	1.08565281797985	RNA-Seq	N=214; R = -0.21; (ns)
N=89	(ns)	0.0188717234005487	18	DI	-0.269101201722823	RNA-Seq	N=89; R = 0.02; (ns)
N=214	(ns)	-0.213650476970515	19	DI	1.47575745659494	RNA-Seq	N=214; R = -0.21; (ns)
N=89	(ns)	0.0188717234005487	20	DI	-1.10405007130871	RNA-Seq	N=89; R = 0.02; (ns)
N=214	(ns)	-0.213650476970515	21	DI	0.942854615296645	RNA-Seq	N=214; R = -0.21; (ns)
N=215	(ns)	0.516236601751226	22	DI	-0.963436425173143	RNA-Seq	N=215; R = 0.52; (ns)
N=214	(ns)	-0.213650476970515	23	DI	1.32648403430426	RNA-Seq	N=214; R = -0.21; (ns)
N=214	(ns)	-0.213650476970515	24	DI	0.79975125687744	RNA-Seq	N=214; R = -0.21; (ns)
N=215	(ns)	0.516236601751226	25	DI	-1.14319467193865	RNA-Seq	N=215; R = 0.52; (ns)
N=214	(ns)	-0.213650476970515	26	DI	1.47124432403619	RNA-Seq	N=214; R = -0.21; (ns)
N=215	(ns)	0.516236601751226	27	DI	-0.946421966276314	RNA-Seq	N=215; R = 0.52; (ns)
N=215	(ns)	0.516236601751226	28	DI	-1.17147513621175	RNA-Seq	N=215; R = 0.52; (ns)
N=215	(ns)	0.516236601751226	29	DI	-1.33568866321477	RNA-Seq	N=215; R = 0.52; (ns)
N=215	(ns)	0.516236601751226	30	DI	-0.940635775512346	RNA-Seq	N=215; R = 0.52; (ns)
N=214	(ns)	-0.213650476970515	31	DI	1.4371231710949	RNA-Seq	N=214; R = -0.21; (ns)
N=215	(ns)	0.516236601751226	32	DI	0.727262545897657	RNA-Seq	N=215; R = 0.52; (ns)
N=214	(ns)	-0.213650476970515	33	DI	1.32408280704063	RNA-Seq	N=214; R = -0.21; (ns)
N=215	(ns)	0.516236601751226	34	DI	-0.74002576031707	RNA-Seq	N=215; R = 0.52; (ns)
N=89	(ns)	0.0188717234005487	35	DI	-0.922754083275282	RNA-Seq	N=89; R = 0.02; (ns)
N=89	(ns)	0.0188717234005487	36	DI	-1.03828565901198	RNA-Seq	N=89; R = 0.02; (ns)
N=214	(ns)	-0.213650476970515	37	DI	1.08921279909601	RNA-Seq	N=214; R = -0.21; (ns)
N=215	(ns)	0.516236601751226	38	DI	-0.7751135362245	RNA-Seq	N=215; R = 0.52; (ns)
N=215	(ns)	0.516236601751226	39	DI	-0.853073255210517	RNA-Seq	N=215; R = 0.52; (ns)
N=215	(ns)	0.516236601751226	40	DI	-1.48905993087785	RNA-Seq	N=215; R = 0.52; (ns)
N=214	(ns)	-0.213650476970515	41	DI	1.48300584590192	RNA-Seq	N=214; R = -0.21; (ns)
N=214	(ns)	-0.213650476970515	42	DI	1.492905471156	RNA-Seq	N=214; R = -0.21; (ns)
N=214	(ns)	-0.213650476970515	43	DI	1.48244561170776	RNA-Seq	N=214; R = -0.21; (ns)
N=215	(ns)	0.516236601751226	44	DI	-1.21240188688089	RNA-Seq	N=215; R = 0.52; (ns)
N=215	(ns)	0.516236601751226	45	DI	-0.560783417750476	RNA-Seq	N=215; R = 0.52; (ns)
N=215	(ns)	0.516236601751226	46	DI	-0.840995481217176	RNA-Seq	N=215; R = 0.52; (ns)
N=214	(ns)	-0.213650476970515	47	DI	0.855109168084169	RNA-Seq	N=214; R = -0.21; (ns)
N=214	(ns)	-0.213650476970515	48	DI	0.722985374252932	RNA-Seq	N=214; R = -0.21; (ns)
N=215	(ns)	0.516236601751226	49	DI	-0.188825407733696	RNA-Seq	N=215; R = 0.52; (ns)
N=214	(ns)	-0.213650476970515	50	DI	1.44346179866325	RNA-Seq	N=214; R = -0.21; (ns)
N=215	(ns)	0.516236601751226	51	DI	-0.731420236252169	RNA-Seq	N=215; R = 0.52; (ns)
N=215	(ns)	0.516236601751226	52	DI	-0.711244922171837	RNA-Seq	N=215; R = 0.52; (ns)
N=215	(ns)	0.516236601751226	53	DI	-0.833630585596082	RNA-Seq	N=215; R = 0.52; (ns)
N=89	(ns)	0.0188717234005487	54	DI	-0.971470576184543	RNA-Seq	N=89; R = 0.02; (ns)
N=215	(ns)	0.516236601751226	55	DI	-1.46494682102611	RNA-Seq	N=215; R = 0.52; (ns)
N=214	(ns)	-0.213650476970515	56	DI	1.35918703464214	RNA-Seq	N=214; R = -0.21; (ns)
N=215	(ns)	0.516236601751226	57	DI	-0.523793048250394	RNA-Seq	N=215; R = 0.52; (ns)
N=214	(ns)	-0.213650476970515	58	DI	0.739469097433668	RNA-Seq	N=214; R = -0.21; (ns)
N=215	(ns)	0.516236601751226	59	DI	-0.770480009369846	RNA-Seq	N=215; R = 0.52; (ns)
N=214	(ns)	-0.213650476970515	60	DI	1.20459460129452	RNA-Seq	N=214; R = -0.21; (ns)
N=214	(ns)	-0.213650476970515	61	DI	1.44616395434381	RNA-Seq	N=214; R = -0.21; (ns)
N=214	(ns)	-0.213650476970515	62	DI	1.45036923847588	RNA-Seq	N=214; R = -0.21; (ns)
N=89	(ns)	0.0188717234005487	63	DI	0.625414263518907	RNA-Seq	N=89; R = 0.02; (ns)
N=215	(ns)	0.516236601751226	64	DI	-0.910906147300636	RNA-Seq	N=215; R = 0.52; (ns)
N=214	(ns)	-0.213650476970515	65	DI	1.43690574987991	RNA-Seq	N=214; R = -0.21; (ns)
N=214	(ns)	-0.213650476970515	66	DI	1.15799973982621	RNA-Seq	N=214; R = -0.21; (ns)
N=215	(ns)	0.516236601751226	67	DI	-0.648775383232441	RNA-Seq	N=215; R = 0.52; (ns)
N=214	(ns)	-0.213650476970515	68	DI	0.998498027242192	RNA-Seq	N=214; R = -0.21; (ns)
N=214	(ns)	-0.213650476970515	69	DI	1.11504642063376	RNA-Seq	N=214; R = -0.21; (ns)
N=214	(ns)	-0.213650476970515	70	DI	1.40578022549469	RNA-Seq	N=214; R = -0.21; (ns)
N=89	(ns)	0.0188717234005487	71	DI	-0.138298773752125	RNA-Seq	N=89; R = 0.02; (ns)
N=215	(ns)	0.516236601751226	72	DI	-0.752149869842239	RNA-Seq	N=215; R = 0.52; (ns)
N=214	(ns)	-0.213650476970515	73	DI	1.42696409749513	RNA-Seq	N=214; R = -0.21; (ns)
N=214	(ns)	-0.213650476970515	74	DI	1.47836552161154	RNA-Seq	N=214; R = -0.21; (ns)
N=214	(ns)	-0.213650476970515	75	DI	0.812166491924242	RNA-Seq	N=214; R = -0.21; (ns)
N=215	(ns)	0.516236601751226	76	DI	-0.52431977700525	RNA-Seq	N=215; R = 0.52; (ns)
N=215	(ns)	0.516236601751226	77	DI	0.0309898090275456	RNA-Seq	N=215; R = 0.52; (ns)
N=215	(ns)	0.516236601751226	78	DI	-0.890175160777115	RNA-Seq	N=215; R = 0.52; (ns)
N=89	(ns)	0.0188717234005487	79	DI	0.365722761831974	RNA-Seq	N=89; R = 0.02; (ns)
N=89	(ns)	0.0188717234005487	80	DI	-1.21817056630353	RNA-Seq	N=89; R = 0.02; (ns)
N=89	(ns)	0.0188717234005487	81	DI	0.3874932859095	RNA-Seq	N=89; R = 0.02; (ns)
N=214	(ns)	-0.213650476970515	82	DI	1.389024062313	RNA-Seq	N=214; R = -0.21; (ns)
N=214	(ns)	-0.213650476970515	83	DI	1.47480471739376	RNA-Seq	N=214; R = -0.21; (ns)
N=215	(ns)	0.516236601751226	84	DI	-0.762438191877151	RNA-Seq	N=215; R = 0.52; (ns)
N=89	(ns)	0.0188717234005487	85	DI	-0.232979936748937	RNA-Seq	N=89; R = 0.02; (ns)
N=89	(ns)	0.0188717234005487	86	DI	0.167415435975743	RNA-Seq	N=89; R = 0.02; (ns)
N=214	(ns)	-0.213650476970515	87	DI	1.44908314104883	RNA-Seq	N=214; R = -0.21; (ns)
N=89	(ns)	0.0188717234005487	88	DI	-1.30757810556439	RNA-Seq	N=89; R = 0.02; (ns)
N=214	(ns)	-0.213650476970515	89	DI	1.4093897138199	RNA-Seq	N=214; R = -0.21; (ns)
N=89	(ns)	0.0188717234005487	90	DI	-1.26668568850511	RNA-Seq	N=89; R = 0.02; (ns)
N=214	(ns)	-0.213650476970515	91	DI	1.48464122301647	RNA-Seq	N=214; R = -0.21; (ns)
N=215	(ns)	0.516236601751226	92	DI	-0.384100898803597	RNA-Seq	N=215; R = 0.52; (ns)
N=89	(ns)	0.0188717234005487	93	DI	0.325544255101902	RNA-Seq	N=89; R = 0.02; (ns)
N=215	(ns)	0.516236601751226	94	DI	-1.01407551472085	RNA-Seq	N=215; R = 0.52; (ns)
N=89	(ns)	0.0188717234005487	95	DI	0.0901833779043112	RNA-Seq	N=89; R = 0.02; (ns)
N=215	(ns)	0.516236601751226	96	DI	-0.328894216711293	RNA-Seq	N=215; R = 0.52; (ns)
N=89	(ns)	0.0188717234005487	97	DI	-0.848726493675272	RNA-Seq	N=89; R = 0.02; (ns)
N=214	(ns)	-0.213650476970515	98	DI	1.34129096450317	RNA-Seq	N=214; R = -0.21; (ns)
N=214	(ns)	-0.213650476970515	99	DI	1.47750433519524	RNA-Seq	N=214; R = -0.21; (ns)
N=215	(ns)	0.516236601751226	100	DI	-0.438243478270737	RNA-Seq	N=215; R = 0.52; (ns)
N=215	(ns)	0.516236601751226	101	DI	-0.964220895130745	RNA-Seq	N=215; R = 0.52; (ns)
N=215	(ns)	0.516236601751226	102	DI	-0.935631498346146	RNA-Seq	N=215; R = 0.52; (ns)
N=215	(ns)	0.516236601751226	103	DI	0.3533699948809	RNA-Seq	N=215; R = 0.52; (ns)
N=215	(ns)	0.516236601751226	104	DI	-1.18989680206998	RNA-Seq	N=215; R = 0.52; (ns)
N=215	(ns)	0.516236601751226	105	DI	-1.41698706391304	RNA-Seq	N=215; R = 0.52; (ns)
N=214	(ns)	-0.213650476970515	106	DI	1.14080373837989	RNA-Seq	N=214; R = -0.21; (ns)
N=89	(ns)	0.0188717234005487	107	DI	-0.174262130186688	RNA-Seq	N=89; R = 0.02; (ns)
N=214	(ns)	-0.213650476970515	108	DI	0.992890766672023	RNA-Seq	N=214; R = -0.21; (ns)
N=214	(ns)	-0.213650476970515	109	DI	1.35389815439871	RNA-Seq	N=214; R = -0.21; (ns)
N=214	(ns)	-0.213650476970515	110	DI	0.510793664888998	RNA-Seq	N=214; R = -0.21; (ns)
N=214	(ns)	-0.213650476970515	111	DI	0.806939813200374	RNA-Seq	N=214; R = -0.21; (ns)
N=214	(ns)	-0.213650476970515	112	DI	1.4675426557237	RNA-Seq	N=214; R = -0.21; (ns)
N=89	(ns)	0.0188717234005487	113	DI	-0.832330253608348	RNA-Seq	N=89; R = 0.02; (ns)
N=214	(ns)	-0.213650476970515	114	DI	1.45051812073859	RNA-Seq	N=214; R = -0.21; (ns)
N=215	(ns)	0.516236601751226	115	DI	-0.571972665285004	RNA-Seq	N=215; R = 0.52; (ns)
N=214	(ns)	-0.213650476970515	116	DI	1.11651468839141	RNA-Seq	N=214; R = -0.21; (ns)
N=89	(ns)	0.0188717234005487	117	DI	0.322690262497803	RNA-Seq	N=89; R = 0.02; (ns)
N=215	(ns)	0.516236601751226	118	DI	-0.0475126801824991	RNA-Seq	N=215; R = 0.52; (ns)
N=215	(ns)	0.516236601751226	119	DI	-0.834208801055603	RNA-Seq	N=215; R = 0.52; (ns)
N=215	(ns)	0.516236601751226	120	DI	-0.522653449531806	RNA-Seq	N=215; R = 0.52; (ns)
N=215	(ns)	0.516236601751226	121	DI	-1.0943213868312	RNA-Seq	N=215; R = 0.52; (ns)
N=89	(ns)	0.0188717234005487	122	DI	-0.690877053238198	RNA-Seq	N=89; R = 0.02; (ns)
N=215	(ns)	0.516236601751226	123	DI	-0.376711920236011	RNA-Seq	N=215; R = 0.52; (ns)
N=214	(ns)	-0.213650476970515	124	DI	1.39445659625964	RNA-Seq	N=214; R = -0.21; (ns)
N=214	(ns)	-0.213650476970515	125	DI	1.31747055465056	RNA-Seq	N=214; R = -0.21; (ns)
N=215	(ns)	0.516236601751226	126	DI	-0.256206623953756	RNA-Seq	N=215; R = 0.52; (ns)
N=214	(ns)	-0.213650476970515	127	DI	1.24545762549447	RNA-Seq	N=214; R = -0.21; (ns)
N=214	(ns)	-0.213650476970515	128	DI	1.13898816217843	RNA-Seq	N=214; R = -0.21; (ns)
N=215	(ns)	0.516236601751226	129	DI	-0.793070389341601	RNA-Seq	N=215; R = 0.52; (ns)
N=215	(ns)	0.516236601751226	130	DI	-0.808600722164007	RNA-Seq	N=215; R = 0.52; (ns)
N=214	(ns)	-0.213650476970515	131	DI	1.38451696726478	RNA-Seq	N=214; R = -0.21; (ns)
N=214	(ns)	-0.213650476970515	132	DI	1.47398233629115	RNA-Seq	N=214; R = -0.21; (ns)
N=215	(ns)	0.516236601751226	133	DI	-1.16539137159408	RNA-Seq	N=215; R = 0.52; (ns)
N=215	(ns)	0.516236601751226	134	DI	-1.01525939912847	RNA-Seq	N=215; R = 0.52; (ns)
N=214	(ns)	-0.213650476970515	135	DI	1.43573611804228	RNA-Seq	N=214; R = -0.21; (ns)
N=214	(ns)	-0.213650476970515	136	DI	1.43975738286957	RNA-Seq	N=214; R = -0.21; (ns)
N=215	(ns)	0.516236601751226	137	DI	-0.525219979221833	RNA-Seq	N=215; R = 0.52; (ns)
N=215	(ns)	0.516236601751226	138	DI	-0.453599284171267	RNA-Seq	N=215; R = 0.52; (ns)
N=214	(ns)	-0.213650476970515	139	DI	1.30425541605725	RNA-Seq	N=214; R = -0.21; (ns)
N=215	(ns)	0.516236601751226	140	DI	0.149278832392382	RNA-Seq	N=215; R = 0.52; (ns)
N=215	(ns)	0.516236601751226	141	DI	-0.285533035438755	RNA-Seq	N=215; R = 0.52; (ns)
N=214	(ns)	-0.213650476970515	142	DI	1.49901805657772	RNA-Seq	N=214; R = -0.21; (ns)
N=215	(ns)	0.516236601751226	143	DI	-0.844058846960371	RNA-Seq	N=215; R = 0.52; (ns)
N=214	(ns)	-0.213650476970515	144	DI	1.49189853486451	RNA-Seq	N=214; R = -0.21; (ns)
N=214	(ns)	-0.213650476970515	145	DI	1.40962313356521	RNA-Seq	N=214; R = -0.21; (ns)
N=215	(ns)	0.516236601751226	146	DI	-0.770301230365444	RNA-Seq	N=215; R = 0.52; (ns)
N=89	(ns)	0.0188717234005487	147	DI	-0.80003849214677	RNA-Seq	N=89; R = 0.02; (ns)
N=215	(ns)	0.516236601751226	148	DI	-0.834172586785506	RNA-Seq	N=215; R = 0.52; (ns)
N=215	(ns)	0.516236601751226	149	DI	-0.813027518460308	RNA-Seq	N=215; R = 0.52; (ns)
N=215	(ns)	0.516236601751226	150	DI	-1.1080567421342	RNA-Seq	N=215; R = 0.52; (ns)
N=89	(ns)	0.0188717234005487	151	DI	0.480653542402863	RNA-Seq	N=89; R = 0.02; (ns)
N=214	(ns)	-0.213650476970515	152	DI	0.970875908064443	RNA-Seq	N=214; R = -0.21; (ns)
N=214	(ns)	-0.213650476970515	153	DI	1.31581970749601	RNA-Seq	N=214; R = -0.21; (ns)
N=215	(ns)	0.516236601751226	154	DI	-1.02280822185738	RNA-Seq	N=215; R = 0.52; (ns)
N=214	(ns)	-0.213650476970515	155	DI	1.46028632400634	RNA-Seq	N=214; R = -0.21; (ns)
N=89	(ns)	0.0188717234005487	156	DI	-0.119498903527906	RNA-Seq	N=89; R = 0.02; (ns)
N=89	(ns)	0.0188717234005487	157	DI	-0.0236323456221793	RNA-Seq	N=89; R = 0.02; (ns)
N=214	(ns)	-0.213650476970515	158	DI	1.49190014497927	RNA-Seq	N=214; R = -0.21; (ns)
N=214	(ns)	-0.213650476970515	159	DI	1.48127623431497	RNA-Seq	N=214; R = -0.21; (ns)
N=215	(ns)	0.516236601751226	160	DI	-1.26057733278762	RNA-Seq	N=215; R = 0.52; (ns)
N=215	(ns)	0.516236601751226	161	DI	-0.898515210014621	RNA-Seq	N=215; R = 0.52; (ns)
N=214	(ns)	-0.213650476970515	162	DI	1.01970120625971	RNA-Seq	N=214; R = -0.21; (ns)
N=89	(ns)	0.0188717234005487	163	DI	-0.583045483724745	RNA-Seq	N=89; R = 0.02; (ns)
N=89	(ns)	0.0188717234005487	164	DI	-0.217407918767157	RNA-Seq	N=89; R = 0.02; (ns)
N=215	(ns)	0.516236601751226	165	DI	-0.82266891719841	RNA-Seq	N=215; R = 0.52; (ns)
N=214	(ns)	-0.213650476970515	166	DI	1.46093224553961	RNA-Seq	N=214; R = -0.21; (ns)
N=89	(ns)	0.0188717234005487	167	DI	0.157312456862392	RNA-Seq	N=89; R = 0.02; (ns)
N=215	(ns)	0.516236601751226	168	DI	-1.45382610868889	RNA-Seq	N=215; R = 0.52; (ns)
N=89	(ns)	0.0188717234005487	169	DI	-1.1753737262105	RNA-Seq	N=89; R = 0.02; (ns)
N=214	(ns)	-0.213650476970515	170	DI	1.34569567991112	RNA-Seq	N=214; R = -0.21; (ns)
N=215	(ns)	0.516236601751226	171	DI	-1.49292238062622	RNA-Seq	N=215; R = 0.52; (ns)
N=215	(ns)	0.516236601751226	172	DI	0.299041959997858	RNA-Seq	N=215; R = 0.52; (ns)
N=215	(ns)	0.516236601751226	173	DI	-0.730672837771597	RNA-Seq	N=215; R = 0.52; (ns)
N=215	(ns)	0.516236601751226	174	DI	-0.262629536041609	RNA-Seq	N=215; R = 0.52; (ns)
N=214	(ns)	-0.213650476970515	175	DI	0.884713757759273	RNA-Seq	N=214; R = -0.21; (ns)
N=215	(ns)	0.516236601751226	176	DI	-1.37245820801422	RNA-Seq	N=215; R = 0.52; (ns)
N=214	(ns)	-0.213650476970515	177	DI	1.31427206565259	RNA-Seq	N=214; R = -0.21; (ns)
N=214	(ns)	-0.213650476970515	178	DI	1.47783523641201	RNA-Seq	N=214; R = -0.21; (ns)
N=215	(ns)	0.516236601751226	179	DI	-0.723778993271777	RNA-Seq	N=215; R = 0.52; (ns)
N=214	(ns)	-0.213650476970515	180	DI	1.3326092972848	RNA-Seq	N=214; R = -0.21; (ns)
N=214	(ns)	-0.213650476970515	181	DI	0.793938337297697	RNA-Seq	N=214; R = -0.21; (ns)
N=215	(ns)	0.516236601751226	182	DI	-0.978165739764597	RNA-Seq	N=215; R = 0.52; (ns)
N=214	(ns)	-0.213650476970515	183	DI	1.37571302359358	RNA-Seq	N=214; R = -0.21; (ns)
N=214	(ns)	-0.213650476970515	184	DI	1.35884116326485	RNA-Seq	N=214; R = -0.21; (ns)
N=214	(ns)	-0.213650476970515	185	DI	1.4277746854272	RNA-Seq	N=214; R = -0.21; (ns)
N=214	(ns)	-0.213650476970515	186	DI	1.43431359267853	RNA-Seq	N=214; R = -0.21; (ns)
N=215	(ns)	0.516236601751226	187	DI	-1.3170944701114	RNA-Seq	N=215; R = 0.52; (ns)
N=215	(ns)	0.516236601751226	188	DI	-0.815742590843522	RNA-Seq	N=215; R = 0.52; (ns)
N=89	(ns)	0.0188717234005487	189	DI	0.405030272300323	RNA-Seq	N=89; R = 0.02; (ns)
N=214	(ns)	-0.213650476970515	190	DI	0.948138102606597	RNA-Seq	N=214; R = -0.21; (ns)
N=89	(ns)	0.0188717234005487	191	DI	-1.38921527723331	RNA-Seq	N=89; R = 0.02; (ns)
N=214	(ns)	-0.213650476970515	192	DI	1.22028968215541	RNA-Seq	N=214; R = -0.21; (ns)
N=215	(ns)	0.516236601751226	193	DI	0.683511849634875	RNA-Seq	N=215; R = 0.52; (ns)
N=215	(ns)	0.516236601751226	194	DI	-1.47544271608064	RNA-Seq	N=215; R = 0.52; (ns)
N=215	(ns)	0.516236601751226	195	DI	-0.624451887231303	RNA-Seq	N=215; R = 0.52; (ns)
N=89	(ns)	0.0188717234005487	196	DI	0.276435661568646	RNA-Seq	N=89; R = 0.02; (ns)
N=214	(ns)	-0.213650476970515	197	DI	0.653954366982105	RNA-Seq	N=214; R = -0.21; (ns)
N=89	(ns)	0.0188717234005487	198	DI	-0.376085483485136	RNA-Seq	N=89; R = 0.02; (ns)
N=215	(ns)	0.516236601751226	199	DI	-0.427224615943194	RNA-Seq	N=215; R = 0.52; (ns)
N=89	(ns)	0.0188717234005487	200	DI	0.151424340317515	RNA-Seq	N=89; R = 0.02; (ns)
N=214	(ns)	-0.213650476970515	201	DI	1.07441308375787	RNA-Seq	N=214; R = -0.21; (ns)
N=214	(ns)	-0.213650476970515	202	DI	1.41454495135237	RNA-Seq	N=214; R = -0.21; (ns)
N=89	(ns)	0.0188717234005487	203	DI	-1.45058084155072	RNA-Seq	N=89; R = 0.02; (ns)
N=214	(ns)	-0.213650476970515	204	DI	1.49391703414588	RNA-Seq	N=214; R = -0.21; (ns)
N=214	(ns)	-0.213650476970515	205	DI	1.4757067364576	RNA-Seq	N=214; R = -0.21; (ns)
N=215	(ns)	0.516236601751226	206	DI	-0.795421998769104	RNA-Seq	N=215; R = 0.52; (ns)
N=214	(ns)	-0.213650476970515	207	DI	0.767658738633801	RNA-Seq	N=214; R = -0.21; (ns)
N=214	(ns)	-0.213650476970515	208	DI	1.26822751309903	RNA-Seq	N=214; R = -0.21; (ns)
N=214	(ns)	-0.213650476970515	209	DI	1.44826936210056	RNA-Seq	N=214; R = -0.21; (ns)
N=214	(ns)	-0.213650476970515	210	DI	1.20337025872674	RNA-Seq	N=214; R = -0.21; (ns)
N=215	(ns)	0.516236601751226	211	DI	-1.00336985561704	RNA-Seq	N=215; R = 0.52; (ns)
N=214	(ns)	-0.213650476970515	212	DI	1.13589031603198	RNA-Seq	N=214; R = -0.21; (ns)
N=215	(ns)	0.516236601751226	213	DI	-1.31471083404654	RNA-Seq	N=215; R = 0.52; (ns)
N=89	(ns)	0.0188717234005487	214	DI	-0.625928869039104	RNA-Seq	N=89; R = 0.02; (ns)
N=89	(ns)	0.0188717234005487	215	DI	-1.457721862322	RNA-Seq	N=89; R = 0.02; (ns)
N=215	(ns)	0.516236601751226	216	DI	-0.915426589119946	RNA-Seq	N=215; R = 0.52; (ns)
N=214	(ns)	-0.213650476970515	217	DI	1.44157053646411	RNA-Seq	N=214; R = -0.21; (ns)
N=215	(ns)	0.516236601751226	218	DI	-0.565925114066217	RNA-Seq	N=215; R = 0.52; (ns)
N=214	(ns)	-0.213650476970515	219	DI	1.46693781981249	RNA-Seq	N=214; R = -0.21; (ns)
N=215	(ns)	0.516236601751226	220	DI	-1.0725679137201	RNA-Seq	N=215; R = 0.52; (ns)
N=215	(ns)	0.516236601751226	221	DI	-0.884654103788684	RNA-Seq	N=215; R = 0.52; (ns)
N=214	(ns)	-0.213650476970515	222	DI	1.40096050979077	RNA-Seq	N=214; R = -0.21; (ns)
N=215	(ns)	0.516236601751226	223	DI	-0.941392481676316	RNA-Seq	N=215; R = 0.52; (ns)
N=89	(ns)	0.0188717234005487	224	DI	-1.0001742889466	RNA-Seq	N=89; R = 0.02; (ns)
N=89	(ns)	0.0188717234005487	225	DI	0.148942315924872	RNA-Seq	N=89; R = 0.02; (ns)
N=215	(ns)	0.516236601751226	226	DI	-1.17488367287655	RNA-Seq	N=215; R = 0.52; (ns)
N=89	(ns)	0.0188717234005487	227	DI	-1.26277569185146	RNA-Seq	N=89; R = 0.02; (ns)
N=214	(ns)	-0.213650476970515	228	DI	1.31673245498885	RNA-Seq	N=214; R = -0.21; (ns)
N=214	(ns)	-0.213650476970515	229	DI	1.47725136785184	RNA-Seq	N=214; R = -0.21; (ns)
N=215	(ns)	0.516236601751226	230	DI	-0.644175103183623	RNA-Seq	N=215; R = 0.52; (ns)
N=89	(ns)	0.0188717234005487	231	DI	-0.452168959814451	RNA-Seq	N=89; R = 0.02; (ns)
N=214	(ns)	-0.213650476970515	232	DI	0.65802308640453	RNA-Seq	N=214; R = -0.21; (ns)
N=215	(ns)	0.516236601751226	233	DI	-1.01705927014174	RNA-Seq	N=215; R = 0.52; (ns)
N=215	(ns)	0.516236601751226	234	DI	-1.38031505976974	RNA-Seq	N=215; R = 0.52; (ns)
N=215	(ns)	0.516236601751226	235	DI	0.75226780636384	RNA-Seq	N=215; R = 0.52; (ns)
N=89	(ns)	0.0188717234005487	236	DI	0.334778676715908	RNA-Seq	N=89; R = 0.02; (ns)
N=215	(ns)	0.516236601751226	237	DI	-1.26656091724828	RNA-Seq	N=215; R = 0.52; (ns)
N=214	(ns)	-0.213650476970515	238	DI	1.46868181372985	RNA-Seq	N=214; R = -0.21; (ns)
N=89	(ns)	0.0188717234005487	239	DI	-0.34339222138978	RNA-Seq	N=89; R = 0.02; (ns)
N=215	(ns)	0.516236601751226	240	DI	-1.18689978651553	RNA-Seq	N=215; R = 0.52; (ns)
N=215	(ns)	0.516236601751226	241	DI	-0.901521897719374	RNA-Seq	N=215; R = 0.52; (ns)
N=215	(ns)	0.516236601751226	242	DI	-0.160460467097543	RNA-Seq	N=215; R = 0.52; (ns)
N=214	(ns)	-0.213650476970515	243	DI	0.839875824567288	RNA-Seq	N=214; R = -0.21; (ns)
N=214	(ns)	-0.213650476970515	244	DI	1.4873230836748	RNA-Seq	N=214; R = -0.21; (ns)
N=215	(ns)	0.516236601751226	245	DI	-1.08992319390532	RNA-Seq	N=215; R = 0.52; (ns)
N=214	(ns)	-0.213650476970515	246	DI	1.46675684813824	RNA-Seq	N=214; R = -0.21; (ns)
N=214	(ns)	-0.213650476970515	247	DI	1.03442265092615	RNA-Seq	N=214; R = -0.21; (ns)
N=215	(ns)	0.516236601751226	248	DI	-1.24534341213051	RNA-Seq	N=215; R = 0.52; (ns)
N=214	(ns)	-0.213650476970515	249	DI	1.28282926019184	RNA-Seq	N=214; R = -0.21; (ns)
N=214	(ns)	-0.213650476970515	250	DI	0.908352183605273	RNA-Seq	N=214; R = -0.21; (ns)
N=215	(ns)	0.516236601751226	251	DI	-0.992150813086976	RNA-Seq	N=215; R = 0.52; (ns)
N=215	(ns)	0.516236601751226	252	DI	-1.23726629242181	RNA-Seq	N=215; R = 0.52; (ns)
N=215	(ns)	0.516236601751226	253	DI	-0.74218896555823	RNA-Seq	N=215; R = 0.52; (ns)
N=215	(ns)	0.516236601751226	254	DI	-1.09239980598206	RNA-Seq	N=215; R = 0.52; (ns)
N=215	(ns)	0.516236601751226	255	DI	-0.516022224944249	RNA-Seq	N=215; R = 0.52; (ns)
N=215	(ns)	0.516236601751226	256	DI	-0.245986554239541	RNA-Seq	N=215; R = 0.52; (ns)
N=214	(ns)	-0.213650476970515	257	DI	0.955751014874394	RNA-Seq	N=214; R = -0.21; (ns)
N=214	(ns)	-0.213650476970515	258	DI	1.29750385837056	RNA-Seq	N=214; R = -0.21; (ns)
N=215	(ns)	0.516236601751226	259	DI	-0.903779200139843	RNA-Seq	N=215; R = 0.52; (ns)
N=214	(ns)	-0.213650476970515	260	DI	1.32612528289789	RNA-Seq	N=214; R = -0.21; (ns)
N=215	(ns)	0.516236601751226	261	DI	-0.859885293890956	RNA-Seq	N=215; R = 0.52; (ns)
N=215	(ns)	0.516236601751226	262	DI	-0.878276853802258	RNA-Seq	N=215; R = 0.52; (ns)
N=214	(ns)	-0.213650476970515	263	DI	1.48672379106566	RNA-Seq	N=214; R = -0.21; (ns)
N=89	(ns)	0.0188717234005487	264	DI	0.682931879478139	RNA-Seq	N=89; R = 0.02; (ns)
N=215	(ns)	0.516236601751226	265	DI	-0.190590686260516	RNA-Seq	N=215; R = 0.52; (ns)
N=215	(ns)	0.516236601751226	266	DI	-0.299814298577656	RNA-Seq	N=215; R = 0.52; (ns)
N=214	(ns)	-0.213650476970515	267	DI	1.40216380657141	RNA-Seq	N=214; R = -0.21; (ns)
N=215	(ns)	0.516236601751226	268	DI	-0.867738199795577	RNA-Seq	N=215; R = 0.52; (ns)
N=215	(ns)	0.516236601751226	269	DI	-1.04351371570734	RNA-Seq	N=215; R = 0.52; (ns)
N=214	(ns)	-0.213650476970515	270	DI	1.49141761545483	RNA-Seq	N=214; R = -0.21; (ns)
N=214	(ns)	-0.213650476970515	271	DI	1.48301624564269	RNA-Seq	N=214; R = -0.21; (ns)
N=215	(ns)	0.516236601751226	272	DI	-0.424515702530578	RNA-Seq	N=215; R = 0.52; (ns)
N=214	(ns)	-0.213650476970515	273	DI	0.964827974664237	RNA-Seq	N=214; R = -0.21; (ns)
N=215	(ns)	0.516236601751226	274	DI	-0.817069199682235	RNA-Seq	N=215; R = 0.52; (ns)
N=89	(ns)	0.0188717234005487	275	DI	-0.110935842782413	RNA-Seq	N=89; R = 0.02; (ns)
N=214	(ns)	-0.213650476970515	276	DI	1.26727416742253	RNA-Seq	N=214; R = -0.21; (ns)
N=214	(ns)	-0.213650476970515	277	DI	1.37743162869826	RNA-Seq	N=214; R = -0.21; (ns)
N=214	(ns)	-0.213650476970515	278	DI	1.35623367827878	RNA-Seq	N=214; R = -0.21; (ns)
N=214	(ns)	-0.213650476970515	279	DI	1.48392519747765	RNA-Seq	N=214; R = -0.21; (ns)
N=214	(ns)	-0.213650476970515	280	DI	0.967560937508191	RNA-Seq	N=214; R = -0.21; (ns)
N=215	(ns)	0.516236601751226	281	DI	-1.18052612708906	RNA-Seq	N=215; R = 0.52; (ns)
N=215	(ns)	0.516236601751226	282	DI	-0.709883901989542	RNA-Seq	N=215; R = 0.52; (ns)
N=215	(ns)	0.516236601751226	283	DI	0.0937872315188322	RNA-Seq	N=215; R = 0.52; (ns)
N=215	(ns)	0.516236601751226	284	DI	-1.07207356334103	RNA-Seq	N=215; R = 0.52; (ns)
N=215	(ns)	0.516236601751226	285	DI	0.112803511696276	RNA-Seq	N=215; R = 0.52; (ns)
N=89	(ns)	0.0188717234005487	286	DI	-0.874113944981492	RNA-Seq	N=89; R = 0.02; (ns)
N=215	(ns)	0.516236601751226	287	DI	-1.35202019153087	RNA-Seq	N=215; R = 0.52; (ns)
N=214	(ns)	-0.213650476970515	288	DI	1.12246116086523	RNA-Seq	N=214; R = -0.21; (ns)
N=215	(ns)	0.516236601751226	289	DI	-0.726852939537729	RNA-Seq	N=215; R = 0.52; (ns)
N=214	(ns)	-0.213650476970515	290	DI	1.46862301738141	RNA-Seq	N=214; R = -0.21; (ns)
N=214	(ns)	-0.213650476970515	291	DI	1.40617985087645	RNA-Seq	N=214; R = -0.21; (ns)
N=215	(ns)	0.516236601751226	292	DI	-0.398980993558772	RNA-Seq	N=215; R = 0.52; (ns)
N=214	(ns)	-0.213650476970515	293	DI	1.23137940676467	RNA-Seq	N=214; R = -0.21; (ns)
N=214	(ns)	-0.213650476970515	294	DI	1.25889252107006	RNA-Seq	N=214; R = -0.21; (ns)
N=89	(ns)	0.0188717234005487	295	DI	-0.457041792612823	RNA-Seq	N=89; R = 0.02; (ns)
N=215	(ns)	0.516236601751226	296	DI	-0.302774728160484	RNA-Seq	N=215; R = 0.52; (ns)
N=215	(ns)	0.516236601751226	297	DI	0.272271830266728	RNA-Seq	N=215; R = 0.52; (ns)
N=215	(ns)	0.516236601751226	298	DI	-0.709809692910663	RNA-Seq	N=215; R = 0.52; (ns)
N=215	(ns)	0.516236601751226	299	DI	-1.01270548188606	RNA-Seq	N=215; R = 0.52; (ns)
N=89	(ns)	0.0188717234005487	300	DI	0.0746312344453629	RNA-Seq	N=89; R = 0.02; (ns)
N=214	(ns)	-0.213650476970515	301	DI	1.41442994925941	RNA-Seq	N=214; R = -0.21; (ns)
N=214	(ns)	-0.213650476970515	302	DI	1.15139865409551	RNA-Seq	N=214; R = -0.21; (ns)
N=215	(ns)	0.516236601751226	303	DI	-0.851454019265047	RNA-Seq	N=215; R = 0.52; (ns)
N=215	(ns)	0.516236601751226	304	DI	-1.24599839128541	RNA-Seq	N=215; R = 0.52; (ns)
N=215	(ns)	0.516236601751226	305	DI	-1.06430573873153	RNA-Seq	N=215; R = 0.52; (ns)
N=215	(ns)	0.516236601751226	306	DI	-0.766076036205045	RNA-Seq	N=215; R = 0.52; (ns)
N=215	(ns)	0.516236601751226	307	DI	0.366273130765898	RNA-Seq	N=215; R = 0.52; (ns)
N=214	(ns)	-0.213650476970515	308	DI	1.3998629424125	RNA-Seq	N=214; R = -0.21; (ns)
N=215	(ns)	0.516236601751226	309	DI	-0.976768181710935	RNA-Seq	N=215; R = 0.52; (ns)
N=214	(ns)	-0.213650476970515	310	DI	1.37656048961069	RNA-Seq	N=214; R = -0.21; (ns)
N=89	(ns)	0.0188717234005487	311	DI	-0.59595555906987	RNA-Seq	N=89; R = 0.02; (ns)
N=214	(ns)	-0.213650476970515	312	DI	0.999351136783423	RNA-Seq	N=214; R = -0.21; (ns)
N=215	(ns)	0.516236601751226	313	DI	-1.15985240626926	RNA-Seq	N=215; R = 0.52; (ns)
N=215	(ns)	0.516236601751226	314	DI	-0.512082538467536	RNA-Seq	N=215; R = 0.52; (ns)
N=89	(ns)	0.0188717234005487	315	DI	0.462373068981874	RNA-Seq	N=89; R = 0.02; (ns)
N=215	(ns)	0.516236601751226	316	DI	0.061931805366226	RNA-Seq	N=215; R = 0.52; (ns)
N=89	(ns)	0.0188717234005487	317	DI	0.0264504494682349	RNA-Seq	N=89; R = 0.02; (ns)
N=215	(ns)	0.516236601751226	318	DI	0.764331097945824	RNA-Seq	N=215; R = 0.52; (ns)
N=215	(ns)	0.516236601751226	319	DI	0.188680153481181	RNA-Seq	N=215; R = 0.52; (ns)
N=89	(ns)	0.0188717234005487	320	DI	-0.992455877713997	RNA-Seq	N=89; R = 0.02; (ns)
N=215	(ns)	0.516236601751226	321	DI	-1.02252837869403	RNA-Seq	N=215; R = 0.52; (ns)
N=215	(ns)	0.516236601751226	322	DI	-0.936201591249456	RNA-Seq	N=215; R = 0.52; (ns)
N=89	(ns)	0.0188717234005487	323	DI	-0.24737381519561	RNA-Seq	N=89; R = 0.02; (ns)
N=214	(ns)	-0.213650476970515	324	DI	1.4466276972633	RNA-Seq	N=214; R = -0.21; (ns)
N=214	(ns)	-0.213650476970515	325	DI	0.91518368401353	RNA-Seq	N=214; R = -0.21; (ns)
N=89	(ns)	0.0188717234005487	326	DI	0.319901496109931	RNA-Seq	N=89; R = 0.02; (ns)
N=89	(ns)	0.0188717234005487	327	DI	-0.608058631522528	RNA-Seq	N=89; R = 0.02; (ns)
N=215	(ns)	0.516236601751226	328	DI	-0.805244104870282	RNA-Seq	N=215; R = 0.52; (ns)
N=215	(ns)	0.516236601751226	329	DI	-0.878353903792724	RNA-Seq	N=215; R = 0.52; (ns)
N=215	(ns)	0.516236601751226	330	DI	-0.6791738568404	RNA-Seq	N=215; R = 0.52; (ns)
N=214	(ns)	-0.213650476970515	331	DI	1.41217677498826	RNA-Seq	N=214; R = -0.21; (ns)
N=215	(ns)	0.516236601751226	332	DI	-1.46324693927693	RNA-Seq	N=215; R = 0.52; (ns)
N=215	(ns)	0.516236601751226	333	DI	-0.563511278883911	RNA-Seq	N=215; R = 0.52; (ns)
N=89	(ns)	0.0188717234005487	334	DI	-0.311983149471347	RNA-Seq	N=89; R = 0.02; (ns)
N=214	(ns)	-0.213650476970515	335	DI	0.937893049881214	RNA-Seq	N=214; R = -0.21; (ns)
N=214	(ns)	-0.213650476970515	336	DI	1.49410489818172	RNA-Seq	N=214; R = -0.21; (ns)
N=214	(ns)	-0.213650476970515	337	DI	1.18449688945308	RNA-Seq	N=214; R = -0.21; (ns)
N=215	(ns)	0.516236601751226	338	DI	-0.127761681978986	RNA-Seq	N=215; R = 0.52; (ns)
N=215	(ns)	0.516236601751226	339	DI	-0.030994923479619	RNA-Seq	N=215; R = 0.52; (ns)
N=214	(ns)	-0.213650476970515	340	DI	1.28932086694867	RNA-Seq	N=214; R = -0.21; (ns)
N=215	(ns)	0.516236601751226	341	DI	-1.21478417690324	RNA-Seq	N=215; R = 0.52; (ns)
N=89	(ns)	0.0188717234005487	342	DI	-0.583656117905216	RNA-Seq	N=89; R = 0.02; (ns)
N=89	(ns)	0.0188717234005487	343	DI	0.065303136124484	RNA-Seq	N=89; R = 0.02; (ns)
N=214	(ns)	-0.213650476970515	344	DI	1.32953574680402	RNA-Seq	N=214; R = -0.21; (ns)
N=214	(ns)	-0.213650476970515	345	DI	1.29680219119681	RNA-Seq	N=214; R = -0.21; (ns)
N=215	(ns)	0.516236601751226	346	DI	-1.23905477008933	RNA-Seq	N=215; R = 0.52; (ns)
N=215	(ns)	0.516236601751226	347	DI	-0.81877941781786	RNA-Seq	N=215; R = 0.52; (ns)
N=215	(ns)	0.516236601751226	348	DI	0.322447475444864	RNA-Seq	N=215; R = 0.52; (ns)
N=89	(ns)	0.0188717234005487	349	DI	0.422410193844067	RNA-Seq	N=89; R = 0.02; (ns)
N=215	(ns)	0.516236601751226	350	DI	-1.10659128304666	RNA-Seq	N=215; R = 0.52; (ns)
N=89	(ns)	0.0188717234005487	351	DI	-0.719341015936604	RNA-Seq	N=89; R = 0.02; (ns)
N=214	(ns)	-0.213650476970515	352	DI	0.909677217157744	RNA-Seq	N=214; R = -0.21; (ns)
N=215	(ns)	0.516236601751226	353	DI	0.269365368163918	RNA-Seq	N=215; R = 0.52; (ns)
N=214	(ns)	-0.213650476970515	354	DI	0.687851090347258	RNA-Seq	N=214; R = -0.21; (ns)
N=215	(ns)	0.516236601751226	355	DI	-1.18986421324405	RNA-Seq	N=215; R = 0.52; (ns)
N=215	(ns)	0.516236601751226	356	DI	-1.14080744595568	RNA-Seq	N=215; R = 0.52; (ns)
N=214	(ns)	-0.213650476970515	357	DI	1.32771270878009	RNA-Seq	N=214; R = -0.21; (ns)
N=215	(ns)	0.516236601751226	358	DI	-0.997057280409621	RNA-Seq	N=215; R = 0.52; (ns)
N=214	(ns)	-0.213650476970515	359	DI	0.629137689630348	RNA-Seq	N=214; R = -0.21; (ns)
N=214	(ns)	-0.213650476970515	360	DI	1.40430807945197	RNA-Seq	N=214; R = -0.21; (ns)
N=214	(ns)	-0.213650476970515	361	DI	0.47536224072501	RNA-Seq	N=214; R = -0.21; (ns)
N=89	(ns)	0.0188717234005487	362	DI	-0.425130890797613	RNA-Seq	N=89; R = 0.02; (ns)
N=215	(ns)	0.516236601751226	363	DI	-0.889191065685371	RNA-Seq	N=215; R = 0.52; (ns)
N=214	(ns)	-0.213650476970515	364	DI	1.47154719140491	RNA-Seq	N=214; R = -0.21; (ns)
N=215	(ns)	0.516236601751226	365	DI	0.430636386366895	RNA-Seq	N=215; R = 0.52; (ns)
N=89	(ns)	0.0188717234005487	366	DI	-0.424462980822262	RNA-Seq	N=89; R = 0.02; (ns)
N=89	(ns)	0.0188717234005487	367	DI	0.451559248558962	RNA-Seq	N=89; R = 0.02; (ns)
N=215	(ns)	0.516236601751226	368	DI	0.0916309005744888	RNA-Seq	N=215; R = 0.52; (ns)
N=214	(ns)	-0.213650476970515	369	DI	1.47868053699453	RNA-Seq	N=214; R = -0.21; (ns)
N=214	(ns)	-0.213650476970515	370	DI	1.43651424167235	RNA-Seq	N=214; R = -0.21; (ns)
N=214	(ns)	-0.213650476970515	371	DI	1.05591422068237	RNA-Seq	N=214; R = -0.21; (ns)
N=214	(ns)	-0.213650476970515	372	DI	1.49049532025675	RNA-Seq	N=214; R = -0.21; (ns)
N=215	(ns)	0.516236601751226	373	DI	-0.522017246502416	RNA-Seq	N=215; R = 0.52; (ns)
N=215	(ns)	0.516236601751226	374	DI	-0.90507196122463	RNA-Seq	N=215; R = 0.52; (ns)
N=214	(ns)	-0.213650476970515	375	DI	1.28318612893353	RNA-Seq	N=214; R = -0.21; (ns)
N=214	(ns)	-0.213650476970515	376	DI	1.38823271942576	RNA-Seq	N=214; R = -0.21; (ns)
N=214	(ns)	-0.213650476970515	377	DI	1.43752611014976	RNA-Seq	N=214; R = -0.21; (ns)
N=214	(ns)	-0.213650476970515	378	DI	0.913622080035206	RNA-Seq	N=214; R = -0.21; (ns)
N=215	(ns)	0.516236601751226	379	DI	-0.815250600555295	RNA-Seq	N=215; R = 0.52; (ns)
N=214	(ns)	-0.213650476970515	380	DI	1.13306632615908	RNA-Seq	N=214; R = -0.21; (ns)
N=214	(ns)	-0.213650476970515	381	DI	1.32258341778213	RNA-Seq	N=214; R = -0.21; (ns)
N=214	(ns)	-0.213650476970515	382	DI	1.40679108277968	RNA-Seq	N=214; R = -0.21; (ns)
N=214	(ns)	-0.213650476970515	383	DI	1.45324520994451	RNA-Seq	N=214; R = -0.21; (ns)
N=89	(ns)	0.0188717234005487	384	DI	-1.1077029332345	RNA-Seq	N=89; R = 0.02; (ns)
N=214	(ns)	-0.213650476970515	385	DI	1.40594850006752	RNA-Seq	N=214; R = -0.21; (ns)
N=214	(ns)	-0.213650476970515	386	DI	1.44594853863291	RNA-Seq	N=214; R = -0.21; (ns)
N=214	(ns)	-0.213650476970515	387	DI	1.32113346424422	RNA-Seq	N=214; R = -0.21; (ns)
N=214	(ns)	-0.213650476970515	388	DI	1.48909240687222	RNA-Seq	N=214; R = -0.21; (ns)
N=214	(ns)	-0.213650476970515	389	DI	1.28875146795382	RNA-Seq	N=214; R = -0.21; (ns)
N=89	(ns)	0.0188717234005487	390	DI	0.045460534311807	RNA-Seq	N=89; R = 0.02; (ns)
N=214	(ns)	-0.213650476970515	391	DI	1.44116988737392	RNA-Seq	N=214; R = -0.21; (ns)
N=214	(ns)	-0.213650476970515	392	DI	1.39315387956741	RNA-Seq	N=214; R = -0.21; (ns)
N=214	(ns)	-0.213650476970515	393	DI	1.44772324706694	RNA-Seq	N=214; R = -0.21; (ns)
N=215	(ns)	0.516236601751226	394	DI	-0.54010615726365	RNA-Seq	N=215; R = 0.52; (ns)
N=215	(ns)	0.516236601751226	395	DI	-1.29587004298201	RNA-Seq	N=215; R = 0.52; (ns)
N=215	(ns)	0.516236601751226	396	DI	-1.39031159051286	RNA-Seq	N=215; R = 0.52; (ns)
N=214	(ns)	-0.213650476970515	397	DI	1.44644174943432	RNA-Seq	N=214; R = -0.21; (ns)
N=89	(ns)	0.0188717234005487	398	DI	-0.0995633311915931	RNA-Seq	N=89; R = 0.02; (ns)
N=214	(ns)	-0.213650476970515	399	DI	1.49661316482073	RNA-Seq	N=214; R = -0.21; (ns)
N=215	(ns)	0.516236601751226	400	DI	-0.173754545854836	RNA-Seq	N=215; R = 0.52; (ns)
N=215	(ns)	0.516236601751226	401	DI	-1.22676244296504	RNA-Seq	N=215; R = 0.52; (ns)
N=214	(ns)	-0.213650476970515	402	DI	1.3456087252009	RNA-Seq	N=214; R = -0.21; (ns)
N=215	(ns)	0.516236601751226	403	DI	-0.322010396210272	RNA-Seq	N=215; R = 0.52; (ns)
N=214	(ns)	-0.213650476970515	404	DI	1.36147863181459	RNA-Seq	N=214; R = -0.21; (ns)
N=214	(ns)	-0.213650476970515	405	DI	0.55259100612162	RNA-Seq	N=214; R = -0.21; (ns)
N=215	(ns)	0.516236601751226	406	DI	-1.37939579356485	RNA-Seq	N=215; R = 0.52; (ns)
N=215	(ns)	0.516236601751226	407	DI	-0.702835311671658	RNA-Seq	N=215; R = 0.52; (ns)
N=215	(ns)	0.516236601751226	408	DI	-1.28887676231221	RNA-Seq	N=215; R = 0.52; (ns)
N=214	(ns)	-0.213650476970515	409	DI	1.48165762501121	RNA-Seq	N=214; R = -0.21; (ns)
N=214	(ns)	-0.213650476970515	410	DI	1.32792722510782	RNA-Seq	N=214; R = -0.21; (ns)
N=215	(ns)	0.516236601751226	411	DI	-0.991063621862396	RNA-Seq	N=215; R = 0.52; (ns)
N=215	(ns)	0.516236601751226	412	DI	0.0881360966883322	RNA-Seq	N=215; R = 0.52; (ns)
N=214	(ns)	-0.213650476970515	413	DI	1.42984239813031	RNA-Seq	N=214; R = -0.21; (ns)
N=214	(ns)	-0.213650476970515	414	DI	1.20259623117598	RNA-Seq	N=214; R = -0.21; (ns)
N=215	(ns)	0.516236601751226	415	DI	-0.918814716666293	RNA-Seq	N=215; R = 0.52; (ns)
N=215	(ns)	0.516236601751226	416	DI	-0.535018957272484	RNA-Seq	N=215; R = 0.52; (ns)
N=89	(ns)	0.0188717234005487	417	DI	0.426010815042571	RNA-Seq	N=89; R = 0.02; (ns)
N=215	(ns)	0.516236601751226	418	DI	-0.500097274606468	RNA-Seq	N=215; R = 0.52; (ns)
N=215	(ns)	0.516236601751226	419	DI	-0.916230984943874	RNA-Seq	N=215; R = 0.52; (ns)
N=215	(ns)	0.516236601751226	420	DI	-1.46386637934432	RNA-Seq	N=215; R = 0.52; (ns)
N=215	(ns)	0.516236601751226	421	DI	-0.723805870138952	RNA-Seq	N=215; R = 0.52; (ns)
N=214	(ns)	-0.213650476970515	422	DI	0.883873422631273	RNA-Seq	N=214; R = -0.21; (ns)
N=215	(ns)	0.516236601751226	423	DI	-0.923086342014725	RNA-Seq	N=215; R = 0.52; (ns)
N=214	(ns)	-0.213650476970515	424	DI	1.1875270388397	RNA-Seq	N=214; R = -0.21; (ns)
N=214	(ns)	-0.213650476970515	425	DI	1.19020594200679	RNA-Seq	N=214; R = -0.21; (ns)
N=214	(ns)	-0.213650476970515	426	DI	1.4462636388477	RNA-Seq	N=214; R = -0.21; (ns)
N=89	(ns)	0.0188717234005487	427	DI	-0.142788096420837	RNA-Seq	N=89; R = 0.02; (ns)
N=214	(ns)	-0.213650476970515	428	DI	1.37391945844593	RNA-Seq	N=214; R = -0.21; (ns)
N=214	(ns)	-0.213650476970515	429	DI	1.49271442827805	RNA-Seq	N=214; R = -0.21; (ns)
N=214	(ns)	-0.213650476970515	430	DI	0.937868886512443	RNA-Seq	N=214; R = -0.21; (ns)
N=214	(ns)	-0.213650476970515	431	DI	1.35986342129777	RNA-Seq	N=214; R = -0.21; (ns)
N=89	(ns)	0.0188717234005487	432	DI	0.516786586983874	RNA-Seq	N=89; R = 0.02; (ns)
N=214	(ns)	-0.213650476970515	433	DI	1.2185065144383	RNA-Seq	N=214; R = -0.21; (ns)
N=214	(ns)	-0.213650476970515	434	DI	0.887526400322616	RNA-Seq	N=214; R = -0.21; (ns)
N=214	(ns)	-0.213650476970515	435	DI	1.4250886558257	RNA-Seq	N=214; R = -0.21; (ns)
N=215	(ns)	0.516236601751226	436	DI	-0.192430770021326	RNA-Seq	N=215; R = 0.52; (ns)
N=89	(ns)	0.0188717234005487	437	DI	0.177572219069242	RNA-Seq	N=89; R = 0.02; (ns)
N=89	(ns)	0.0188717234005487	438	DI	-0.213826272301217	RNA-Seq	N=89; R = 0.02; (ns)
N=214	(ns)	-0.213650476970515	439	DI	1.10776090475142	RNA-Seq	N=214; R = -0.21; (ns)
N=89	(ns)	0.0188717234005487	440	DI	-0.742020529123668	RNA-Seq	N=89; R = 0.02; (ns)
N=214	(ns)	-0.213650476970515	441	DI	1.28430410994612	RNA-Seq	N=214; R = -0.21; (ns)
N=214	(ns)	-0.213650476970515	442	DI	1.02914271338709	RNA-Seq	N=214; R = -0.21; (ns)
N=214	(ns)	-0.213650476970515	443	DI	1.46148335382943	RNA-Seq	N=214; R = -0.21; (ns)
N=215	(ns)	0.516236601751226	444	DI	0.43159144393491	RNA-Seq	N=215; R = 0.52; (ns)
N=214	(ns)	-0.213650476970515	445	DI	1.49707168457124	RNA-Seq	N=214; R = -0.21; (ns)
[truncated: 2,145 more rows]
