# Supplementary material for: Cell-type-specific genomics reveals histone modification dynamics in mammalian meiosis
Source: Nat Commun. 2019 Aug 23;10:3821. doi: 10.1038/s41467-019-11820-7 (PMC6707301; doi:10.1038/s41467-019-11820-7)
Supplement: Supplementary file 4 — Source Data [file 41467_2019_11820_MOESM4_ESM.zip › Source Data/figureS5_cluster3_bottomPanels.tab]

name	value	dType	stage	cluster
Mei1	1.49129866710602	RNA-Seq	LE	1
Smc3	1.33183592580853	RNA-Seq	LE	1
Ankrd6	1.17841754184746	RNA-Seq	LE	1
Bend3	1.32606250731513	RNA-Seq	LE	1
Rock2	1.21968854742154	RNA-Seq	LE	1
Slc39a1	1.37302644474211	RNA-Seq	LE	1
Mei1	-0.366335702102004	RNA-Seq	ZY	1
Smc3	0.206646101136364	RNA-Seq	ZY	1
Ankrd6	-0.830337039735961	RNA-Seq	ZY	1
Bend3	0.213013595613869	RNA-Seq	ZY	1
Rock2	0.381100655510455	RNA-Seq	ZY	1
Slc39a1	0.106193830768817	RNA-Seq	ZY	1
Mei1	-0.629770421184108	RNA-Seq	PA	1
Smc3	-0.774087764684433	RNA-Seq	PA	1
Ankrd6	0.482196169578471	RNA-Seq	PA	1
Bend3	-0.692707688087818	RNA-Seq	PA	1
Rock2	-0.593200125735597	RNA-Seq	PA	1
Slc39a1	-0.808439421509416	RNA-Seq	PA	1
Mei1	-0.495192543819908	RNA-Seq	DI	1
Smc3	-0.764394262260465	RNA-Seq	DI	1
Ankrd6	-0.830276671689967	RNA-Seq	DI	1
Bend3	-0.846368414841185	RNA-Seq	DI	1
Rock2	-1.0075890771964	RNA-Seq	DI	1
Slc39a1	-0.670780854001514	RNA-Seq	DI	1
Mei1	1.48027266412124	H3K4me3	LE	1
Smc3	1.36089378654823	H3K4me3	LE	1
Ankrd6	1.44987629684861	H3K4me3	LE	1
Bend3	0.983241861464987	H3K4me3	LE	1
Rock2	1.35101368144694	H3K4me3	LE	1
Slc39a1	1.11504613272605	H3K4me3	LE	1
Mei1	-0.589495897475984	H3K4me3	ZY	1
Smc3	0.0948753453227034	H3K4me3	ZY	1
Ankrd6	-0.519160251974017	H3K4me3	ZY	1
Bend3	0.695683782910486	H3K4me3	ZY	1
Rock2	-0.286508240765534	H3K4me3	ZY	1
Slc39a1	0.396343412106415	H3K4me3	ZY	1
Mei1	-0.625034984622122	H3K4me3	PA	1
Smc3	-0.927051440603677	H3K4me3	PA	1
Ankrd6	-0.77778015554677	H3K4me3	PA	1
Bend3	-0.575016365993459	H3K4me3	PA	1
Rock2	-0.0193740095832421	H3K4me3	PA	1
Slc39a1	-1.23393887507621	H3K4me3	PA	1
Mei1	-0.26574178202313	H3K4me3	DI	1
Smc3	-0.528717691267252	H3K4me3	DI	1
Ankrd6	-0.15293588932782	H3K4me3	DI	1
Bend3	-1.10390927838201	H3K4me3	DI	1
Rock2	-1.04513143109816	H3K4me3	DI	1
Slc39a1	-0.277450669756257	H3K4me3	DI	1
Rnf34	0.501413514657102	RNA-Seq	LE	2
H2-D1	0.774475566604258	RNA-Seq	LE	2
Anapc4	0.310864714090363	RNA-Seq	LE	2
Maml1	0.93372834701512	RNA-Seq	LE	2
Rnd2	0.661139414292696	RNA-Seq	LE	2
Prss50	0.954874549626541	RNA-Seq	LE	2
Rnf34	1.06456425930476	RNA-Seq	ZY	2
H2-D1	0.951993433670161	RNA-Seq	ZY	2
Anapc4	1.1420836404668	RNA-Seq	ZY	2
Maml1	0.703568511915395	RNA-Seq	ZY	2
Rnd2	0.920307865694249	RNA-Seq	ZY	2
Prss50	0.77235989442335	RNA-Seq	ZY	2
Rnf34	-1.2240921803595	RNA-Seq	PA	2
H2-D1	-0.82111268555358	RNA-Seq	PA	2
Anapc4	-0.20518796644694	RNA-Seq	PA	2
Maml1	-0.436044050968548	RNA-Seq	PA	2
Rnd2	-1.2731344387537	RNA-Seq	PA	2
Prss50	-0.861977770029242	RNA-Seq	PA	2
Rnf34	-0.341885593602368	RNA-Seq	DI	2
H2-D1	-0.905356314720839	RNA-Seq	DI	2
Anapc4	-1.24776038811023	RNA-Seq	DI	2
Maml1	-1.20125280796197	RNA-Seq	DI	2
Rnd2	-0.308312841233248	RNA-Seq	DI	2
Prss50	-0.86525667402065	RNA-Seq	DI	2
Rnf34	1.16001611803295	H3K4me3	LE	2
H2-D1	1.32446265695536	H3K4me3	LE	2
Anapc4	1.25260931791247	H3K4me3	LE	2
Maml1	0.966581843465488	H3K4me3	LE	2
Rnd2	0.987619666265395	H3K4me3	LE	2
Prss50	1.49584386682849	H3K4me3	LE	2
Rnf34	-0.614431326449782	H3K4me3	ZY	2
H2-D1	-0.738230061059609	H3K4me3	ZY	2
Anapc4	-0.052116930864003	H3K4me3	ZY	2
Maml1	0.74554143362756	H3K4me3	ZY	2
Rnd2	0.429423716471142	H3K4me3	ZY	2
Prss50	-0.393413191381281	H3K4me3	ZY	2
Rnf34	-1.02379351715476	H3K4me3	PA	2
H2-D1	-0.807402560176096	H3K4me3	PA	2
Anapc4	-0.00540893152918725	H3K4me3	PA	2
Maml1	-1.00472981376487	H3K4me3	PA	2
Rnd2	-1.3551269388954	H3K4me3	PA	2
Prss50	-0.550720446164834	H3K4me3	PA	2
Rnf34	0.478208725571602	H3K4me3	DI	2
H2-D1	0.221169964280349	H3K4me3	DI	2
Anapc4	-1.19508345551928	H3K4me3	DI	2
Maml1	-0.707393463328181	H3K4me3	DI	2
Rnd2	-0.0619164438411394	H3K4me3	DI	2
Prss50	-0.55171022928237	H3K4me3	DI	2
Ankrd31	-1.26305082392532	RNA-Seq	LE	3
Sycp2	-1.45065974596599	RNA-Seq	LE	3
Gm15455	-0.687697879238449	RNA-Seq	LE	3
Slc12a6	0.0158242908844897	RNA-Seq	LE	3
Akr1a1	-0.902499725158949	RNA-Seq	LE	3
Hus1b	-0.974104847356093	RNA-Seq	LE	3
Ankrd31	-0.341763360349396	RNA-Seq	ZY	3
Sycp2	0.776776405400253	RNA-Seq	ZY	3
Gm15455	-0.215565127379628	RNA-Seq	ZY	3
Slc12a6	-1.30935799844776	RNA-Seq	ZY	3
Akr1a1	-0.81656020617002	RNA-Seq	ZY	3
Hus1b	-0.503551140942457	RNA-Seq	ZY	3
Ankrd31	0.792759846944999	RNA-Seq	PA	3
Sycp2	0.517420670586702	RNA-Seq	PA	3
Gm15455	1.46963476292719	RNA-Seq	PA	3
Slc12a6	1.12043155450236	RNA-Seq	PA	3
Akr1a1	1.00295268359511	RNA-Seq	PA	3
Hus1b	1.33289128410062	RNA-Seq	PA	3
Ankrd31	0.812054337329717	RNA-Seq	DI	3
Sycp2	0.156462669979033	RNA-Seq	DI	3
Gm15455	-0.566371756309117	RNA-Seq	DI	3
Slc12a6	0.173102153060905	RNA-Seq	DI	3
Akr1a1	0.716107247733855	RNA-Seq	DI	3
Hus1b	0.144764704197929	RNA-Seq	DI	3
Ankrd31	0.95730022525153	H3K4me3	LE	3
Sycp2	1.2646264961213	H3K4me3	LE	3
Gm15455	1.35856088840081	H3K4me3	LE	3
Slc12a6	1.27169506243968	H3K4me3	LE	3
Akr1a1	0.940786476144467	H3K4me3	LE	3
Hus1b	1.22460376990269	H3K4me3	LE	3
Ankrd31	0.769656777127224	H3K4me3	ZY	3
Sycp2	0.13127790705725	H3K4me3	ZY	3
Gm15455	0.0710162361760387	H3K4me3	ZY	3
Slc12a6	-0.237511010500922	H3K4me3	ZY	3
Akr1a1	0.388457184596369	H3K4me3	ZY	3
Hus1b	0.015643890775456	H3K4me3	ZY	3
Ankrd31	-0.866169237426631	H3K4me3	PA	3
Sycp2	-0.24561859404943	H3K4me3	PA	3
Gm15455	-0.462376568565591	H3K4me3	PA	3
Slc12a6	-1.14622311779967	H3K4me3	PA	3
Akr1a1	-1.39966518529218	H3K4me3	PA	3
Hus1b	-0.0155604566913204	H3K4me3	PA	3
Ankrd31	-0.860787764952123	H3K4me3	DI	3
Sycp2	-1.15028580912912	H3K4me3	DI	3
Gm15455	-0.967200556011261	H3K4me3	DI	3
Slc12a6	0.112039065860907	H3K4me3	DI	3
Akr1a1	0.0704215245513467	H3K4me3	DI	3
Hus1b	-1.22468720398683	H3K4me3	DI	3
Zfp318	-0.744165950617276	RNA-Seq	LE	4
Ubxn4	-0.601407311232426	RNA-Seq	LE	4
Nrd1	-0.8619224461432	RNA-Seq	LE	4
Aatf	-0.796675653243538	RNA-Seq	LE	4
Ankmy1	-0.694853639867128	RNA-Seq	LE	4
Atxn7l3	-0.481970316332626	RNA-Seq	LE	4
Zfp318	-0.557907430946301	RNA-Seq	ZY	4
Ubxn4	-0.773973870325324	RNA-Seq	ZY	4
Nrd1	-0.499888457208475	RNA-Seq	ZY	4
Aatf	-0.86684911513164	RNA-Seq	ZY	4
Ankmy1	-0.725819555182676	RNA-Seq	ZY	4
Atxn7l3	-0.538724298260619	RNA-Seq	ZY	4
Zfp318	-0.151228474530959	RNA-Seq	PA	4
Ubxn4	-0.0517135601285383	RNA-Seq	PA	4
Nrd1	-0.0539199557987889	RNA-Seq	PA	4
Aatf	0.492481388827086	RNA-Seq	PA	4
Ankmy1	0.00990522011833708	RNA-Seq	PA	4
Atxn7l3	-0.478736105896624	RNA-Seq	PA	4
Zfp318	1.45330185609454	RNA-Seq	DI	4
Ubxn4	1.42709474168629	RNA-Seq	DI	4
Nrd1	1.41573085915046	RNA-Seq	DI	4
Aatf	1.17104337954809	RNA-Seq	DI	4
Ankmy1	1.41076797493147	RNA-Seq	DI	4
Atxn7l3	1.49943072048987	RNA-Seq	DI	4
Zfp318	1.25296222200035	H3K4me3	LE	4
Ubxn4	1.00821036899	H3K4me3	LE	4
Nrd1	1.35330954363761	H3K4me3	LE	4
Aatf	0.759925794450587	H3K4me3	LE	4
Ankmy1	1.23151312575892	H3K4me3	LE	4
Atxn7l3	1.32401264674895	H3K4me3	LE	4
Zfp318	-1.16127699591654	H3K4me3	ZY	4
Ubxn4	0.180683915789564	H3K4me3	ZY	4
Nrd1	-0.877645954902132	H3K4me3	ZY	4
Aatf	0.728880521758489	H3K4me3	ZY	4
Ankmy1	0.396251901990255	H3K4me3	ZY	4
Atxn7l3	-0.00667254287536782	H3K4me3	ZY	4
Zfp318	-0.242461938966371	H3K4me3	PA	4
Ubxn4	-1.38315823152358	H3K4me3	PA	4
Nrd1	0.139767816409949	H3K4me3	PA	4
Aatf	-0.118713998721983	H3K4me3	PA	4
Ankmy1	-0.841724554666877	H3K4me3	PA	4
Atxn7l3	-0.223208507260583	H3K4me3	PA	4
Zfp318	0.150776712882567	H3K4me3	DI	4
Ubxn4	0.19426394674401	H3K4me3	DI	4
Nrd1	-0.61543140514543	H3K4me3	DI	4
Aatf	-1.37009231748709	H3K4me3	DI	4
Ankmy1	-0.786040473082299	H3K4me3	DI	4
Atxn7l3	-1.094131596613	H3K4me3	DI	4
Dydc2	0.817005263280707	RNA-Seq	LE	1
Cpox	1.30023300572213	RNA-Seq	LE	1
Abhd12	1.40119066030283	RNA-Seq	LE	1
Utp20	0.479244508219621	RNA-Seq	LE	1
Dnttip2	0.808436899567456	RNA-Seq	LE	1
Dnttip2	1.4472582050545	RNA-Seq	LE	1
Hif1an	0.531209631710687	RNA-Seq	LE	1
Dydc2	0.126205191970634	RNA-Seq	ZY	1
Cpox	-0.140501661477546	RNA-Seq	ZY	1
Abhd12	0.0324472607163268	RNA-Seq	ZY	1
Utp20	1.06332100682738	RNA-Seq	ZY	1
Dnttip2	0.863866558271403	RNA-Seq	ZY	1
Dnttip2	-0.468440568795339	RNA-Seq	ZY	1
Hif1an	-0.0516941260454583	RNA-Seq	ZY	1
Dydc2	0.495801529597876	RNA-Seq	PA	1
Cpox	-0.0243636385791332	RNA-Seq	PA	1
Abhd12	-0.653759209241111	RNA-Seq	PA	1
Utp20	-0.29698382558561	RNA-Seq	PA	1
Dnttip2	-1.15385042372961	RNA-Seq	PA	1
Dnttip2	-0.811095885699234	RNA-Seq	PA	1
Hif1an	-1.37997187404483	RNA-Seq	PA	1
Dydc2	-1.43901198484922	RNA-Seq	DI	1
Cpox	-1.13536770566545	RNA-Seq	DI	1
Abhd12	-0.779878711778041	RNA-Seq	DI	1
Utp20	-1.24558168946139	RNA-Seq	DI	1
Dnttip2	-0.518453034109253	RNA-Seq	DI	1
Dnttip2	-0.167721750559932	RNA-Seq	DI	1
Hif1an	0.900456368379603	RNA-Seq	DI	1
Dydc2	0.335983277105393	H3K4me3	LE	1
Cpox	-0.0423423879164413	H3K4me3	LE	1
Abhd12	-0.262333269593109	H3K4me3	LE	1
Utp20	-0.568884735036046	H3K4me3	LE	1
Dnttip2	0.466981611921113	H3K4me3	LE	1
Dnttip2	0.527999224291592	H3K4me3	LE	1
Hif1an	0.396834754562967	H3K4me3	LE	1
Dydc2	-0.811328259606888	H3K4me3	ZY	1
Cpox	0.97103896679444	H3K4me3	ZY	1
Abhd12	-0.612463560864557	H3K4me3	ZY	1
Utp20	0.559952190009941	H3K4me3	ZY	1
Dnttip2	-0.0172718226325676	H3K4me3	ZY	1
Dnttip2	-1.35107722732295	H3K4me3	ZY	1
Hif1an	-0.584927528490885	H3K4me3	ZY	1
Dydc2	1.26623587443968	H3K4me3	PA	1
Cpox	0.436776501958526	H3K4me3	PA	1
Abhd12	1.47985582322887	H3K4me3	PA	1
Utp20	1.09138480855099	H3K4me3	PA	1
Dnttip2	0.932839022369101	H3K4me3	PA	1
Dnttip2	0.939307153936684	H3K4me3	PA	1
Hif1an	1.20820358372359	H3K4me3	PA	1
Dydc2	-0.79089089193818	H3K4me3	DI	1
Cpox	-1.36547308083653	H3K4me3	DI	1
Abhd12	-0.605058992771203	H3K4me3	DI	1
Utp20	-1.08245226352489	H3K4me3	DI	1
Dnttip2	-1.38254881165765	H3K4me3	DI	1
Dnttip2	-0.116229150905326	H3K4me3	DI	1
Hif1an	-1.02011080979567	H3K4me3	DI	1
Phax	0.0854625836358432	RNA-Seq	LE	2
Rest	-0.676336357519123	RNA-Seq	LE	2
AC098641.1	-0.787561613186447	RNA-Seq	LE	2
Exd2	-1.19576584175683	RNA-Seq	LE	2
Smad4	0.263429928656908	RNA-Seq	LE	2
Supt6	-1.29769407941398	RNA-Seq	LE	2
Phax	1.09849151225783	RNA-Seq	ZY	2
Rest	1.18110912343065	RNA-Seq	ZY	2
AC098641.1	0.768294869204391	RNA-Seq	ZY	2
Exd2	1.10661867682378	RNA-Seq	ZY	2
Smad4	1.27829648520563	RNA-Seq	ZY	2
Supt6	1.05741060839243	RNA-Seq	ZY	2
Phax	0.144616087272362	RNA-Seq	PA	2
Rest	0.461809877691011	RNA-Seq	PA	2
AC098641.1	0.955488565896928	RNA-Seq	PA	2
Exd2	0.457832307289466	RNA-Seq	PA	2
Smad4	-0.538373851263051	RNA-Seq	PA	2
Supt6	0.410834707811432	RNA-Seq	PA	2
Phax	-1.32857018316603	RNA-Seq	DI	2
Rest	-0.966582643602536	RNA-Seq	DI	2
AC098641.1	-0.936221821914872	RNA-Seq	DI	2
Exd2	-0.368685142356419	RNA-Seq	DI	2
Smad4	-1.00335256259948	RNA-Seq	DI	2
Supt6	-0.170551236789876	RNA-Seq	DI	2
Phax	-0.310372491177382	H3K4me3	LE	2
Rest	-0.391146122673041	H3K4me3	LE	2
AC098641.1	-1.11782925486579	H3K4me3	LE	2
Exd2	-0.760226627822534	H3K4me3	LE	2
Smad4	-0.617714912329421	H3K4me3	LE	2
Supt6	-1.21226770307763	H3K4me3	LE	2
Phax	1.06685248424832	H3K4me3	ZY	2
Rest	0.415333988754772	H3K4me3	ZY	2
AC098641.1	0.0255212158645155	H3K4me3	ZY	2
Exd2	-0.151456573093783	H3K4me3	ZY	2
Smad4	0.997975809957009	H3K4me3	ZY	2
Supt6	0.843632655247857	H3K4me3	ZY	2
Phax	0.481807590408196	H3K4me3	PA	2
Rest	1.14423860175829	H3K4me3	PA	2
AC098641.1	1.30550834999253	H3K4me3	PA	2
Exd2	1.45171640468803	H3K4me3	PA	2
Smad4	0.690259633676417	H3K4me3	PA	2
Supt6	0.796994053508648	H3K4me3	PA	2
Phax	-1.23828758347913	H3K4me3	DI	2
Rest	-1.16842646784003	H3K4me3	DI	2
AC098641.1	-0.213200310991262	H3K4me3	DI	2
Exd2	-0.540033203771709	H3K4me3	DI	2
Smad4	-1.070520531304	H3K4me3	DI	2
Supt6	-0.428359005678876	H3K4me3	DI	2
Ago2	-1.36819650540771	RNA-Seq	LE	3
Rbm5	-1.44708384037387	RNA-Seq	LE	3
Cdc42bpb	-0.298537054073964	RNA-Seq	LE	3
Gins1	-0.898535916954341	RNA-Seq	LE	3
Atp6v1g1	-1.26087615670284	RNA-Seq	LE	3
Smyd2	-1.10964793631389	RNA-Seq	LE	3
Ago2	-0.0323261307217462	RNA-Seq	ZY	3
Rbm5	0.148327461356812	RNA-Seq	ZY	3
Cdc42bpb	-0.842186515389495	RNA-Seq	ZY	3
Gins1	-0.829193026057344	RNA-Seq	ZY	3
Atp6v1g1	-0.291297401016392	RNA-Seq	ZY	3
Smyd2	-0.508413523383471	RNA-Seq	ZY	3
Ago2	0.429834325414973	RNA-Seq	PA	3
Rbm5	0.506964606733761	RNA-Seq	PA	3
Cdc42bpb	1.45097871895347	RNA-Seq	PA	3
Gins1	0.943074575724783	RNA-Seq	PA	3
Atp6v1g1	0.530408366114438	RNA-Seq	PA	3
Smyd2	1.12615507690843	RNA-Seq	PA	3
Ago2	0.970688310714485	RNA-Seq	DI	3
Rbm5	0.791791772283301	RNA-Seq	DI	3
Cdc42bpb	-0.310255149490015	RNA-Seq	DI	3
Gins1	0.784654367286901	RNA-Seq	DI	3
Atp6v1g1	1.02176519160479	RNA-Seq	DI	3
Smyd2	0.491906382788935	RNA-Seq	DI	3
Ago2	-1.09389232076914	H3K4me3	LE	3
Rbm5	0.5782537996108	H3K4me3	LE	3
Cdc42bpb	0.833503552774021	H3K4me3	LE	3
Gins1	-0.449068409624264	H3K4me3	LE	3
Atp6v1g1	0.376841090062955	H3K4me3	LE	3
Smyd2	0.900750035152411	H3K4me3	LE	3
Ago2	0.0304472690575343	H3K4me3	ZY	3
Rbm5	-0.675448489252653	H3K4me3	ZY	3
Cdc42bpb	-1.15389849051284	H3K4me3	ZY	3
Gins1	-0.87482470317526	H3K4me3	ZY	3
Atp6v1g1	-0.995754802029282	H3K4me3	ZY	3
Smyd2	-0.286679389718941	H3K4me3	ZY	3
Ago2	1.31817496096052	H3K4me3	PA	3
Rbm5	1.09851840798584	H3K4me3	PA	3
Cdc42bpb	0.839337970916277	H3K4me3	PA	3
Gins1	1.42243088073947	H3K4me3	PA	3
Atp6v1g1	1.2245896538999	H3K4me3	PA	3
Smyd2	0.672230453998598	H3K4me3	PA	3
Ago2	-0.254729909248913	H3K4me3	DI	3
Rbm5	-1.00132371834399	H3K4me3	DI	3
Cdc42bpb	-0.518943033177457	H3K4me3	DI	3
Gins1	-0.0985377679399468	H3K4me3	DI	3
Atp6v1g1	-0.60567594193357	H3K4me3	DI	3
Smyd2	-1.28630109943207	H3K4me3	DI	3
Rbm27	-0.00649559722038703	RNA-Seq	LE	4
Cplx4	-0.452484149691907	RNA-Seq	LE	4
Efcab2	-1.16684857411435	RNA-Seq	LE	4
Eloa	-1.21499817709403	RNA-Seq	LE	4
Dlat	-1.06875332202714	RNA-Seq	LE	4
Timm17a	-0.890493604786561	RNA-Seq	LE	4
Rbm27	-0.503409171216089	RNA-Seq	ZY	4
Cplx4	-0.728318776839911	RNA-Seq	ZY	4
Efcab2	-0.0711824539968187	RNA-Seq	ZY	4
Eloa	0.0240361490992765	RNA-Seq	ZY	4
Dlat	-0.601498057761054	RNA-Seq	ZY	4
Timm17a	-0.613024256377472	RNA-Seq	ZY	4
Rbm27	-0.888842959607561	RNA-Seq	PA	4
Cplx4	-0.294940865420277	RNA-Seq	PA	4
Efcab2	-0.0394057227098026	RNA-Seq	PA	4
Eloa	-0.0424870169932013	RNA-Seq	PA	4
Dlat	0.61029621304171	RNA-Seq	PA	4
Timm17a	0.159754107329938	RNA-Seq	PA	4
Rbm27	1.39874772804404	RNA-Seq	DI	4
Cplx4	1.47574379195209	RNA-Seq	DI	4
Efcab2	1.27743675082097	RNA-Seq	DI	4
Eloa	1.23344904498795	RNA-Seq	DI	4
Dlat	1.05995516674649	RNA-Seq	DI	4
Timm17a	1.3437637538341	RNA-Seq	DI	4
Rbm27	0.277247872348221	H3K4me3	LE	4
Cplx4	0.189816709006833	H3K4me3	LE	4
Efcab2	0.560152891822169	H3K4me3	LE	4
Eloa	-0.00593872851295139	H3K4me3	LE	4
Dlat	0.584666820396535	H3K4me3	LE	4
Timm17a	-1.03670816598199	H3K4me3	LE	4
Rbm27	-1.12337493625045	H3K4me3	ZY	4
Cplx4	-0.703438392201793	H3K4me3	ZY	4
Efcab2	-0.222498197447869	H3K4me3	ZY	4
Eloa	-0.353604682028604	H3K4me3	ZY	4
Dlat	0.636588754726343	H3K4me3	ZY	4
Timm17a	0.784493698160984	H3K4me3	ZY	4
Rbm27	1.23028000407888	H3K4me3	PA	4
Cplx4	1.33783822992637	H3K4me3	PA	4
Efcab2	0.966892236072558	H3K4me3	PA	4
Eloa	1.36516040277029	H3K4me3	PA	4
Dlat	0.257469809658774	H3K4me3	PA	4
Timm17a	0.92548191053056	H3K4me3	PA	4
Rbm27	-0.384152940176647	H3K4me3	DI	4
Cplx4	-0.82421654673141	H3K4me3	DI	4
Efcab2	-1.30454693044686	H3K4me3	DI	4
Eloa	-1.00561699222873	H3K4me3	DI	4
Dlat	-1.47872538478165	H3K4me3	DI	4
Timm17a	-0.673267442709552	H3K4me3	DI	4
