# Supplementary material for: Cell-type-specific genomics reveals histone modification dynamics in mammalian meiosis
Source: Nat Commun. 2019 Aug 23;10:3821. doi: 10.1038/s41467-019-11820-7 (PMC6707301; doi:10.1038/s41467-019-11820-7)
Supplement: Supplementary file 4 — Source Data [file 41467_2019_11820_MOESM4_ESM.zip › Source Data/figureS5_cluster3_topPanels.tab]

cluster	p	cc	gene	variable	value	type	title
N=65	(ns)	0.071758685551789	1	LE	0.56178546843248	RNA-Seq	N=65; R = 0.07; (ns)
N=175	(ns)	-0.236293461823391	2	LE	-0.661673705011294	RNA-Seq	N=175; R = -0.24; (ns)
N=175	(ns)	-0.236293461823391	3	LE	-1.00794617182139	RNA-Seq	N=175; R = -0.24; (ns)
N=78	(ns)	0.286341161586428	4	LE	-0.020916778123717	RNA-Seq	N=78; R = 0.29; (ns)
N=175	(ns)	-0.236293461823391	5	LE	-1.18628093994213	RNA-Seq	N=175; R = -0.24; (ns)
N=65	(ns)	0.071758685551789	6	LE	1.01494861213589	RNA-Seq	N=65; R = 0.07; (ns)
N=175	(ns)	-0.236293461823391	7	LE	-0.545269836534381	RNA-Seq	N=175; R = -0.24; (ns)
N=74	(ns)	0.275122734444768	8	LE	-1.12895209016969	RNA-Seq	N=74; R = 0.28; (ns)
N=175	(ns)	-0.236293461823391	9	LE	-0.54663787922453	RNA-Seq	N=175; R = -0.24; (ns)
N=175	(ns)	-0.236293461823391	10	LE	-0.705478649792416	RNA-Seq	N=175; R = -0.24; (ns)
N=175	(ns)	-0.236293461823391	11	LE	-0.516001438540288	RNA-Seq	N=175; R = -0.24; (ns)
N=74	(ns)	0.275122734444768	12	LE	-1.04146238521906	RNA-Seq	N=74; R = 0.28; (ns)
N=65	(ns)	0.071758685551789	13	LE	0.820498502738595	RNA-Seq	N=65; R = 0.07; (ns)
N=65	(ns)	0.071758685551789	14	LE	0.479244508219621	RNA-Seq	N=65; R = 0.07; (ns)
N=78	(ns)	0.286341161586428	15	LE	-0.754584231033288	RNA-Seq	N=78; R = 0.29; (ns)
N=175	(ns)	-0.236293461823391	16	LE	0.237232055122043	RNA-Seq	N=175; R = -0.24; (ns)
N=175	(ns)	-0.236293461823391	17	LE	-1.11480961373861	RNA-Seq	N=175; R = -0.24; (ns)
N=175	(ns)	-0.236293461823391	18	LE	-0.0867831410979039	RNA-Seq	N=175; R = -0.24; (ns)
N=175	(ns)	-0.236293461823391	19	LE	-0.797958621171177	RNA-Seq	N=175; R = -0.24; (ns)
N=175	(ns)	-0.236293461823391	20	LE	-1.39118823743373	RNA-Seq	N=175; R = -0.24; (ns)
N=65	(ns)	0.071758685551789	21	LE	1.15130518147969	RNA-Seq	N=65; R = 0.07; (ns)
N=78	(ns)	0.286341161586428	22	LE	-1.28086636885802	RNA-Seq	N=78; R = 0.29; (ns)
N=74	(ns)	0.275122734444768	23	LE	-1.41935846626214	RNA-Seq	N=74; R = 0.28; (ns)
N=175	(ns)	-0.236293461823391	24	LE	-0.819187902481193	RNA-Seq	N=175; R = -0.24; (ns)
N=175	(ns)	-0.236293461823391	25	LE	-0.968966219919674	RNA-Seq	N=175; R = -0.24; (ns)
N=78	(ns)	0.286341161586428	26	LE	-0.228475879296298	RNA-Seq	N=78; R = 0.29; (ns)
N=78	(ns)	0.286341161586428	27	LE	-0.478279515180613	RNA-Seq	N=78; R = 0.29; (ns)
N=65	(ns)	0.071758685551789	28	LE	0.976714783743519	RNA-Seq	N=65; R = 0.07; (ns)
N=74	(ns)	0.275122734444768	29	LE	-0.966788470939883	RNA-Seq	N=74; R = 0.28; (ns)
N=65	(ns)	0.071758685551789	30	LE	0.744572140738737	RNA-Seq	N=65; R = 0.07; (ns)
N=74	(ns)	0.275122734444768	31	LE	-1.18391251028882	RNA-Seq	N=74; R = 0.28; (ns)
N=78	(ns)	0.286341161586428	32	LE	-1.29769407941398	RNA-Seq	N=78; R = 0.29; (ns)
N=65	(ns)	0.071758685551789	33	LE	1.06727776812111	RNA-Seq	N=65; R = 0.07; (ns)
N=175	(ns)	-0.236293461823391	34	LE	-0.876157222113585	RNA-Seq	N=175; R = -0.24; (ns)
N=175	(ns)	-0.236293461823391	35	LE	-0.864483285738754	RNA-Seq	N=175; R = -0.24; (ns)
N=65	(ns)	0.071758685551789	36	LE	0.674796151414445	RNA-Seq	N=65; R = 0.07; (ns)
N=65	(ns)	0.071758685551789	37	LE	0.797228054377554	RNA-Seq	N=65; R = 0.07; (ns)
N=74	(ns)	0.275122734444768	38	LE	-0.801965510254191	RNA-Seq	N=74; R = 0.28; (ns)
N=175	(ns)	-0.236293461823391	39	LE	-0.603823757355386	RNA-Seq	N=175; R = -0.24; (ns)
N=175	(ns)	-0.236293461823391	40	LE	-1.05888904609119	RNA-Seq	N=175; R = -0.24; (ns)
N=78	(ns)	0.286341161586428	41	LE	-1.02284175526828	RNA-Seq	N=78; R = 0.29; (ns)
N=175	(ns)	-0.236293461823391	42	LE	-1.18349493794157	RNA-Seq	N=175; R = -0.24; (ns)
N=65	(ns)	0.071758685551789	43	LE	0.586206428377179	RNA-Seq	N=65; R = 0.07; (ns)
N=65	(ns)	0.071758685551789	44	LE	0.982630014066168	RNA-Seq	N=65; R = 0.07; (ns)
N=175	(ns)	-0.236293461823391	45	LE	0.214840821255944	RNA-Seq	N=175; R = -0.24; (ns)
N=175	(ns)	-0.236293461823391	46	LE	-0.643572534819169	RNA-Seq	N=175; R = -0.24; (ns)
N=175	(ns)	-0.236293461823391	47	LE	-0.456835992557925	RNA-Seq	N=175; R = -0.24; (ns)
N=65	(ns)	0.071758685551789	48	LE	0.667146029401131	RNA-Seq	N=65; R = 0.07; (ns)
N=65	(ns)	0.071758685551789	49	LE	1.24552484899633	RNA-Seq	N=65; R = 0.07; (ns)
N=175	(ns)	-0.236293461823391	50	LE	-0.966392561333558	RNA-Seq	N=175; R = -0.24; (ns)
N=175	(ns)	-0.236293461823391	51	LE	-0.906021409949136	RNA-Seq	N=175; R = -0.24; (ns)
N=74	(ns)	0.275122734444768	52	LE	-1.28897539986395	RNA-Seq	N=74; R = 0.28; (ns)
N=74	(ns)	0.275122734444768	53	LE	0.151355858968651	RNA-Seq	N=74; R = 0.28; (ns)
N=175	(ns)	-0.236293461823391	54	LE	-0.920631700942533	RNA-Seq	N=175; R = -0.24; (ns)
N=65	(ns)	0.071758685551789	55	LE	0.919420985952339	RNA-Seq	N=65; R = 0.07; (ns)
N=175	(ns)	-0.236293461823391	56	LE	-0.866184867451183	RNA-Seq	N=175; R = -0.24; (ns)
N=175	(ns)	-0.236293461823391	57	LE	0.155809951573661	RNA-Seq	N=175; R = -0.24; (ns)
N=65	(ns)	0.071758685551789	58	LE	1.30460593499521	RNA-Seq	N=65; R = 0.07; (ns)
N=175	(ns)	-0.236293461823391	59	LE	-0.617226326552548	RNA-Seq	N=175; R = -0.24; (ns)
N=78	(ns)	0.286341161586428	60	LE	-1.19576584175683	RNA-Seq	N=78; R = 0.29; (ns)
N=175	(ns)	-0.236293461823391	61	LE	-0.733437733652234	RNA-Seq	N=175; R = -0.24; (ns)
N=65	(ns)	0.071758685551789	62	LE	1.36614150116644	RNA-Seq	N=65; R = 0.07; (ns)
N=65	(ns)	0.071758685551789	63	LE	1.42708360373507	RNA-Seq	N=65; R = 0.07; (ns)
N=175	(ns)	-0.236293461823391	64	LE	-1.06912859384379	RNA-Seq	N=175; R = -0.24; (ns)
N=74	(ns)	0.275122734444768	65	LE	-0.298537054073964	RNA-Seq	N=74; R = 0.28; (ns)
N=78	(ns)	0.286341161586428	66	LE	-0.74199705162724	RNA-Seq	N=78; R = 0.29; (ns)
N=175	(ns)	-0.236293461823391	67	LE	-0.198017360425469	RNA-Seq	N=175; R = -0.24; (ns)
N=175	(ns)	-0.236293461823391	68	LE	-0.709905627472779	RNA-Seq	N=175; R = -0.24; (ns)
N=175	(ns)	-0.236293461823391	69	LE	-0.707273706652107	RNA-Seq	N=175; R = -0.24; (ns)
N=175	(ns)	-0.236293461823391	70	LE	-0.818354370855036	RNA-Seq	N=175; R = -0.24; (ns)
N=175	(ns)	-0.236293461823391	71	LE	-0.74697901958497	RNA-Seq	N=175; R = -0.24; (ns)
N=175	(ns)	-0.236293461823391	72	LE	-1.02761096592752	RNA-Seq	N=175; R = -0.24; (ns)
N=65	(ns)	0.071758685551789	73	LE	1.14845395366324	RNA-Seq	N=65; R = 0.07; (ns)
N=175	(ns)	-0.236293461823391	74	LE	-1.08273367588647	RNA-Seq	N=175; R = -0.24; (ns)
N=175	(ns)	-0.236293461823391	75	LE	-0.0223074650651327	RNA-Seq	N=175; R = -0.24; (ns)
N=78	(ns)	0.286341161586428	76	LE	-0.0511251104780995	RNA-Seq	N=78; R = 0.29; (ns)
N=78	(ns)	0.286341161586428	77	LE	-0.887830678078193	RNA-Seq	N=78; R = 0.29; (ns)
N=74	(ns)	0.275122734444768	78	LE	0.362894275540346	RNA-Seq	N=74; R = 0.28; (ns)
N=78	(ns)	0.286341161586428	79	LE	-0.709269092678867	RNA-Seq	N=78; R = 0.29; (ns)
N=78	(ns)	0.286341161586428	80	LE	-1.02145918994174	RNA-Seq	N=78; R = 0.29; (ns)
N=175	(ns)	-0.236293461823391	81	LE	-1.15900474754545	RNA-Seq	N=175; R = -0.24; (ns)
N=74	(ns)	0.275122734444768	82	LE	-0.60761742279122	RNA-Seq	N=74; R = 0.28; (ns)
N=65	(ns)	0.071758685551789	83	LE	0.625310795374588	RNA-Seq	N=65; R = 0.07; (ns)
N=175	(ns)	-0.236293461823391	84	LE	0.354419695681643	RNA-Seq	N=175; R = -0.24; (ns)
N=175	(ns)	-0.236293461823391	85	LE	-0.710692235176071	RNA-Seq	N=175; R = -0.24; (ns)
N=65	(ns)	0.071758685551789	86	LE	0.515481809554675	RNA-Seq	N=65; R = 0.07; (ns)
N=74	(ns)	0.275122734444768	87	LE	-1.39681276442985	RNA-Seq	N=74; R = 0.28; (ns)
N=78	(ns)	0.286341161586428	88	LE	-0.435239866137963	RNA-Seq	N=78; R = 0.29; (ns)
N=65	(ns)	0.071758685551789	89	LE	0.817005263280707	RNA-Seq	N=65; R = 0.07; (ns)
N=175	(ns)	-0.236293461823391	90	LE	-0.735209563726025	RNA-Seq	N=175; R = -0.24; (ns)
N=74	(ns)	0.275122734444768	91	LE	-1.35822560016925	RNA-Seq	N=74; R = 0.28; (ns)
N=78	(ns)	0.286341161586428	92	LE	-0.725568545349388	RNA-Seq	N=78; R = 0.29; (ns)
N=78	(ns)	0.286341161586428	93	LE	-0.0508809191966655	RNA-Seq	N=78; R = 0.29; (ns)
N=65	(ns)	0.071758685551789	94	LE	1.36203429841011	RNA-Seq	N=65; R = 0.07; (ns)
N=175	(ns)	-0.236293461823391	95	LE	-1.25870820802913	RNA-Seq	N=175; R = -0.24; (ns)
N=175	(ns)	-0.236293461823391	96	LE	-0.441503072827855	RNA-Seq	N=175; R = -0.24; (ns)
N=175	(ns)	-0.236293461823391	97	LE	-1.08792427958699	RNA-Seq	N=175; R = -0.24; (ns)
N=65	(ns)	0.071758685551789	98	LE	0.787705944702051	RNA-Seq	N=65; R = 0.07; (ns)
N=175	(ns)	-0.236293461823391	99	LE	0.43704856184687	RNA-Seq	N=175; R = -0.24; (ns)
N=74	(ns)	0.275122734444768	100	LE	-1.17204082233454	RNA-Seq	N=74; R = 0.28; (ns)
N=74	(ns)	0.275122734444768	101	LE	-1.470827222289	RNA-Seq	N=74; R = 0.28; (ns)
N=78	(ns)	0.286341161586428	102	LE	-0.0242330032243202	RNA-Seq	N=78; R = 0.29; (ns)
N=175	(ns)	-0.236293461823391	103	LE	-0.751991258722019	RNA-Seq	N=175; R = -0.24; (ns)
N=74	(ns)	0.275122734444768	104	LE	-1.31903987239677	RNA-Seq	N=74; R = 0.28; (ns)
N=175	(ns)	-0.236293461823391	105	LE	-1.1346812740231	RNA-Seq	N=175; R = -0.24; (ns)
N=175	(ns)	-0.236293461823391	106	LE	-1.08433693212469	RNA-Seq	N=175; R = -0.24; (ns)
N=74	(ns)	0.275122734444768	107	LE	-1.36819650540771	RNA-Seq	N=74; R = 0.28; (ns)
N=175	(ns)	-0.236293461823391	108	LE	-0.785106089619088	RNA-Seq	N=175; R = -0.24; (ns)
N=175	(ns)	-0.236293461823391	109	LE	-0.920009665254959	RNA-Seq	N=175; R = -0.24; (ns)
N=175	(ns)	-0.236293461823391	110	LE	-0.801749004644456	RNA-Seq	N=175; R = -0.24; (ns)
N=175	(ns)	-0.236293461823391	111	LE	-0.579978235767826	RNA-Seq	N=175; R = -0.24; (ns)
N=74	(ns)	0.275122734444768	112	LE	-0.957861719331511	RNA-Seq	N=74; R = 0.28; (ns)
N=74	(ns)	0.275122734444768	113	LE	-1.03319886999981	RNA-Seq	N=74; R = 0.28; (ns)
N=175	(ns)	-0.236293461823391	114	LE	-1.06713361751703	RNA-Seq	N=175; R = -0.24; (ns)
N=65	(ns)	0.071758685551789	115	LE	0.934555428024574	RNA-Seq	N=65; R = 0.07; (ns)
N=175	(ns)	-0.236293461823391	116	LE	-0.91748443142813	RNA-Seq	N=175; R = -0.24; (ns)
N=74	(ns)	0.275122734444768	117	LE	-0.0592085394268294	RNA-Seq	N=74; R = 0.28; (ns)
N=175	(ns)	-0.236293461823391	118	LE	-0.688997958409196	RNA-Seq	N=175; R = -0.24; (ns)
N=175	(ns)	-0.236293461823391	119	LE	-1.19679998927135	RNA-Seq	N=175; R = -0.24; (ns)
N=175	(ns)	-0.236293461823391	120	LE	-0.799290361830676	RNA-Seq	N=175; R = -0.24; (ns)
N=78	(ns)	0.286341161586428	121	LE	-0.0843407379561673	RNA-Seq	N=78; R = 0.29; (ns)
N=175	(ns)	-0.236293461823391	122	LE	-0.798057917003011	RNA-Seq	N=175; R = -0.24; (ns)
N=65	(ns)	0.071758685551789	123	LE	1.30023300572213	RNA-Seq	N=65; R = 0.07; (ns)
N=175	(ns)	-0.236293461823391	124	LE	-0.789970791444287	RNA-Seq	N=175; R = -0.24; (ns)
N=175	(ns)	-0.236293461823391	125	LE	-0.973474018955237	RNA-Seq	N=175; R = -0.24; (ns)
N=78	(ns)	0.286341161586428	126	LE	-0.0853112709172868	RNA-Seq	N=78; R = 0.29; (ns)
N=78	(ns)	0.286341161586428	127	LE	0.245945855723988	RNA-Seq	N=78; R = 0.29; (ns)
N=175	(ns)	-0.236293461823391	128	LE	-0.824017663716474	RNA-Seq	N=175; R = -0.24; (ns)
N=78	(ns)	0.286341161586428	129	LE	-0.787561613186447	RNA-Seq	N=78; R = 0.29; (ns)
N=78	(ns)	0.286341161586428	130	LE	-0.869686299738536	RNA-Seq	N=78; R = 0.29; (ns)
N=65	(ns)	0.071758685551789	131	LE	0.725899565218458	RNA-Seq	N=65; R = 0.07; (ns)
N=74	(ns)	0.275122734444768	132	LE	-0.280541767487519	RNA-Seq	N=74; R = 0.28; (ns)
N=175	(ns)	-0.236293461823391	133	LE	-0.911549890876873	RNA-Seq	N=175; R = -0.24; (ns)
N=175	(ns)	-0.236293461823391	134	LE	0.691544699443429	RNA-Seq	N=175; R = -0.24; (ns)
N=65	(ns)	0.071758685551789	135	LE	1.45256871696837	RNA-Seq	N=65; R = 0.07; (ns)
N=74	(ns)	0.275122734444768	136	LE	-1.32924386014778	RNA-Seq	N=74; R = 0.28; (ns)
N=65	(ns)	0.071758685551789	137	LE	1.17848975966747	RNA-Seq	N=65; R = 0.07; (ns)
N=175	(ns)	-0.236293461823391	138	LE	-0.749704576112998	RNA-Seq	N=175; R = -0.24; (ns)
N=175	(ns)	-0.236293461823391	139	LE	-0.677489194260699	RNA-Seq	N=175; R = -0.24; (ns)
N=175	(ns)	-0.236293461823391	140	LE	-0.930014790084733	RNA-Seq	N=175; R = -0.24; (ns)
N=65	(ns)	0.071758685551789	141	LE	0.98391265769696	RNA-Seq	N=65; R = 0.07; (ns)
N=65	(ns)	0.071758685551789	142	LE	1.47680373629463	RNA-Seq	N=65; R = 0.07; (ns)
N=175	(ns)	-0.236293461823391	143	LE	-1.13734799280648	RNA-Seq	N=175; R = -0.24; (ns)
N=78	(ns)	0.286341161586428	144	LE	-0.168250210270602	RNA-Seq	N=78; R = 0.29; (ns)
N=175	(ns)	-0.236293461823391	145	LE	-0.774271046811935	RNA-Seq	N=175; R = -0.24; (ns)
N=65	(ns)	0.071758685551789	146	LE	1.00604669418542	RNA-Seq	N=65; R = 0.07; (ns)
N=175	(ns)	-0.236293461823391	147	LE	-1.29618449239591	RNA-Seq	N=175; R = -0.24; (ns)
N=175	(ns)	-0.236293461823391	148	LE	-0.00649559722038703	RNA-Seq	N=175; R = -0.24; (ns)
N=78	(ns)	0.286341161586428	149	LE	0.356699309236	RNA-Seq	N=78; R = 0.29; (ns)
N=78	(ns)	0.286341161586428	150	LE	-0.725757073016232	RNA-Seq	N=78; R = 0.29; (ns)
N=175	(ns)	-0.236293461823391	151	LE	-0.601701037941424	RNA-Seq	N=175; R = -0.24; (ns)
N=175	(ns)	-0.236293461823391	152	LE	-0.582607829582327	RNA-Seq	N=175; R = -0.24; (ns)
N=78	(ns)	0.286341161586428	153	LE	-0.0304671903717954	RNA-Seq	N=78; R = 0.29; (ns)
N=78	(ns)	0.286341161586428	154	LE	0.0854625836358432	RNA-Seq	N=78; R = 0.29; (ns)
N=175	(ns)	-0.236293461823391	155	LE	-0.452484149691907	RNA-Seq	N=175; R = -0.24; (ns)
N=74	(ns)	0.275122734444768	156	LE	-1.24858154587082	RNA-Seq	N=74; R = 0.28; (ns)
N=78	(ns)	0.286341161586428	157	LE	0.263429928656908	RNA-Seq	N=78; R = 0.29; (ns)
N=175	(ns)	-0.236293461823391	158	LE	-0.793159699033748	RNA-Seq	N=175; R = -0.24; (ns)
N=175	(ns)	-0.236293461823391	159	LE	-0.619085671742216	RNA-Seq	N=175; R = -0.24; (ns)
N=175	(ns)	-0.236293461823391	160	LE	-0.194988921274795	RNA-Seq	N=175; R = -0.24; (ns)
N=175	(ns)	-0.236293461823391	161	LE	-0.847269195270254	RNA-Seq	N=175; R = -0.24; (ns)
N=74	(ns)	0.275122734444768	162	LE	-1.1640917565732	RNA-Seq	N=74; R = 0.28; (ns)
N=175	(ns)	-0.236293461823391	163	LE	-0.94844780690064	RNA-Seq	N=175; R = -0.24; (ns)
N=175	(ns)	-0.236293461823391	164	LE	-1.03410748199066	RNA-Seq	N=175; R = -0.24; (ns)
N=74	(ns)	0.275122734444768	165	LE	-1.49995629284675	RNA-Seq	N=74; R = 0.28; (ns)
N=74	(ns)	0.275122734444768	166	LE	-0.761109864109481	RNA-Seq	N=74; R = 0.28; (ns)
N=74	(ns)	0.275122734444768	167	LE	-1.0194454993158	RNA-Seq	N=74; R = 0.28; (ns)
N=175	(ns)	-0.236293461823391	168	LE	-0.538946641683307	RNA-Seq	N=175; R = -0.24; (ns)
N=175	(ns)	-0.236293461823391	169	LE	-0.843304562346283	RNA-Seq	N=175; R = -0.24; (ns)
N=74	(ns)	0.275122734444768	170	LE	-1.40696596986857	RNA-Seq	N=74; R = 0.28; (ns)
N=78	(ns)	0.286341161586428	171	LE	-0.00130665309890932	RNA-Seq	N=78; R = 0.29; (ns)
N=175	(ns)	-0.236293461823391	172	LE	-0.779420595971577	RNA-Seq	N=175; R = -0.24; (ns)
N=175	(ns)	-0.236293461823391	173	LE	-1.10997890991585	RNA-Seq	N=175; R = -0.24; (ns)
N=74	(ns)	0.275122734444768	174	LE	-0.761872466772261	RNA-Seq	N=74; R = 0.28; (ns)
N=65	(ns)	0.071758685551789	175	LE	0.531209631710687	RNA-Seq	N=65; R = 0.07; (ns)
N=175	(ns)	-0.236293461823391	176	LE	0.207755383413309	RNA-Seq	N=175; R = -0.24; (ns)
N=74	(ns)	0.275122734444768	177	LE	-1.42083917598555	RNA-Seq	N=74; R = 0.28; (ns)
N=78	(ns)	0.286341161586428	178	LE	-0.00900039281493929	RNA-Seq	N=78; R = 0.29; (ns)
N=74	(ns)	0.275122734444768	179	LE	-1.15069825361164	RNA-Seq	N=74; R = 0.28; (ns)
N=78	(ns)	0.286341161586428	180	LE	-0.298024629724984	RNA-Seq	N=78; R = 0.29; (ns)
N=74	(ns)	0.275122734444768	181	LE	-1.20827651792007	RNA-Seq	N=74; R = 0.28; (ns)
N=65	(ns)	0.071758685551789	182	LE	0.460378099097696	RNA-Seq	N=65; R = 0.07; (ns)
N=74	(ns)	0.275122734444768	183	LE	-0.913028256786756	RNA-Seq	N=74; R = 0.28; (ns)
N=78	(ns)	0.286341161586428	184	LE	-0.141696151495632	RNA-Seq	N=78; R = 0.29; (ns)
N=78	(ns)	0.286341161586428	185	LE	-0.923728320886585	RNA-Seq	N=78; R = 0.29; (ns)
N=175	(ns)	-0.236293461823391	186	LE	-1.11749120976539	RNA-Seq	N=175; R = -0.24; (ns)
N=175	(ns)	-0.236293461823391	187	LE	-0.885614344086047	RNA-Seq	N=175; R = -0.24; (ns)
N=74	(ns)	0.275122734444768	188	LE	-1.27947700177993	RNA-Seq	N=74; R = 0.28; (ns)
N=74	(ns)	0.275122734444768	189	LE	-0.669224801837378	RNA-Seq	N=74; R = 0.28; (ns)
N=175	(ns)	-0.236293461823391	190	LE	-0.890493604786561	RNA-Seq	N=175; R = -0.24; (ns)
N=175	(ns)	-0.236293461823391	191	LE	-0.471440055505747	RNA-Seq	N=175; R = -0.24; (ns)
N=65	(ns)	0.071758685551789	192	LE	1.00937945179788	RNA-Seq	N=65; R = 0.07; (ns)
N=175	(ns)	-0.236293461823391	193	LE	-0.716224702389946	RNA-Seq	N=175; R = -0.24; (ns)
N=175	(ns)	-0.236293461823391	194	LE	-0.923236109629892	RNA-Seq	N=175; R = -0.24; (ns)
N=175	(ns)	-0.236293461823391	195	LE	-1.16684857411435	RNA-Seq	N=175; R = -0.24; (ns)
N=65	(ns)	0.071758685551789	196	LE	1.49192049593038	RNA-Seq	N=65; R = 0.07; (ns)
N=78	(ns)	0.286341161586428	197	LE	0.426690709963705	RNA-Seq	N=78; R = 0.29; (ns)
N=78	(ns)	0.286341161586428	198	LE	-1.07781867662662	RNA-Seq	N=78; R = 0.29; (ns)
N=175	(ns)	-0.236293461823391	199	LE	-0.979649131133187	RNA-Seq	N=175; R = -0.24; (ns)
N=74	(ns)	0.275122734444768	200	LE	-1.10964793631389	RNA-Seq	N=74; R = 0.28; (ns)
N=74	(ns)	0.275122734444768	201	LE	-0.276855655551723	RNA-Seq	N=74; R = 0.28; (ns)
N=74	(ns)	0.275122734444768	202	LE	-1.20337754063034	RNA-Seq	N=74; R = 0.28; (ns)
N=78	(ns)	0.286341161586428	203	LE	-1.18721049456794	RNA-Seq	N=78; R = 0.29; (ns)
N=78	(ns)	0.286341161586428	204	LE	-0.0416203780635119	RNA-Seq	N=78; R = 0.29; (ns)
N=175	(ns)	-0.236293461823391	205	LE	-1.253469366972	RNA-Seq	N=175; R = -0.24; (ns)
N=175	(ns)	-0.236293461823391	206	LE	0.515972853786618	RNA-Seq	N=175; R = -0.24; (ns)
N=175	(ns)	-0.236293461823391	207	LE	-0.942493478404394	RNA-Seq	N=175; R = -0.24; (ns)
N=74	(ns)	0.275122734444768	208	LE	-1.15832581770933	RNA-Seq	N=74; R = 0.28; (ns)
N=78	(ns)	0.286341161586428	209	LE	-0.951103589066794	RNA-Seq	N=78; R = 0.29; (ns)
N=78	(ns)	0.286341161586428	210	LE	-1.25306239923651	RNA-Seq	N=78; R = 0.29; (ns)
N=74	(ns)	0.275122734444768	211	LE	-0.43756611191966	RNA-Seq	N=74; R = 0.28; (ns)
N=74	(ns)	0.275122734444768	212	LE	-0.345247366573582	RNA-Seq	N=74; R = 0.28; (ns)
N=65	(ns)	0.071758685551789	213	LE	1.46995815908441	RNA-Seq	N=65; R = 0.07; (ns)
N=175	(ns)	-0.236293461823391	214	LE	-0.698275565748603	RNA-Seq	N=175; R = -0.24; (ns)
N=78	(ns)	0.286341161586428	215	LE	-1.38179268130498	RNA-Seq	N=78; R = 0.29; (ns)
N=175	(ns)	-0.236293461823391	216	LE	-1.0264841532655	RNA-Seq	N=175; R = -0.24; (ns)
N=175	(ns)	-0.236293461823391	217	LE	-0.749342429490328	RNA-Seq	N=175; R = -0.24; (ns)
N=65	(ns)	0.071758685551789	218	LE	0.810038472625123	RNA-Seq	N=65; R = 0.07; (ns)
N=78	(ns)	0.286341161586428	219	LE	-0.0983094994142807	RNA-Seq	N=78; R = 0.29; (ns)
N=74	(ns)	0.275122734444768	220	LE	-0.953003185947578	RNA-Seq	N=74; R = 0.28; (ns)
N=175	(ns)	-0.236293461823391	221	LE	-0.867977605140522	RNA-Seq	N=175; R = -0.24; (ns)
N=65	(ns)	0.071758685551789	222	LE	1.17877889673879	RNA-Seq	N=65; R = 0.07; (ns)
N=65	(ns)	0.071758685551789	223	LE	1.02032612739175	RNA-Seq	N=65; R = 0.07; (ns)
N=175	(ns)	-0.236293461823391	224	LE	-0.810859858050616	RNA-Seq	N=175; R = -0.24; (ns)
N=175	(ns)	-0.236293461823391	225	LE	-0.820861041204888	RNA-Seq	N=175; R = -0.24; (ns)
N=65	(ns)	0.071758685551789	226	LE	1.40119066030283	RNA-Seq	N=65; R = 0.07; (ns)
N=74	(ns)	0.275122734444768	227	LE	-0.898535916954341	RNA-Seq	N=74; R = 0.28; (ns)
N=74	(ns)	0.275122734444768	228	LE	-0.86723089598187	RNA-Seq	N=74; R = 0.28; (ns)
N=175	(ns)	-0.236293461823391	229	LE	-1.1813479092846	RNA-Seq	N=175; R = -0.24; (ns)
N=175	(ns)	-0.236293461823391	230	LE	0.0417481037251675	RNA-Seq	N=175; R = -0.24; (ns)
N=78	(ns)	0.286341161586428	231	LE	0.0221435603029738	RNA-Seq	N=78; R = 0.29; (ns)
N=65	(ns)	0.071758685551789	232	LE	1.4490142846003	RNA-Seq	N=65; R = 0.07; (ns)
N=78	(ns)	0.286341161586428	233	LE	-0.434468352105619	RNA-Seq	N=78; R = 0.29; (ns)
N=74	(ns)	0.275122734444768	234	LE	-1.47508332720179	RNA-Seq	N=74; R = 0.28; (ns)
N=78	(ns)	0.286341161586428	235	LE	-0.865962366061668	RNA-Seq	N=78; R = 0.29; (ns)
N=74	(ns)	0.275122734444768	236	LE	-1.49623245415448	RNA-Seq	N=74; R = 0.28; (ns)
N=175	(ns)	-0.236293461823391	237	LE	-1.23348411972335	RNA-Seq	N=175; R = -0.24; (ns)
N=175	(ns)	-0.236293461823391	238	LE	-0.69795668943747	RNA-Seq	N=175; R = -0.24; (ns)
N=175	(ns)	-0.236293461823391	239	LE	-0.682744379899146	RNA-Seq	N=175; R = -0.24; (ns)
N=78	(ns)	0.286341161586428	240	LE	-0.401292078799078	RNA-Seq	N=78; R = 0.29; (ns)
N=74	(ns)	0.275122734444768	241	LE	-1.41182235953598	RNA-Seq	N=74; R = 0.28; (ns)
N=175	(ns)	-0.236293461823391	242	LE	-0.827145025681203	RNA-Seq	N=175; R = -0.24; (ns)
N=175	(ns)	-0.236293461823391	243	LE	-0.580298797644729	RNA-Seq	N=175; R = -0.24; (ns)
N=175	(ns)	-0.236293461823391	244	LE	-0.539249643894323	RNA-Seq	N=175; R = -0.24; (ns)
N=78	(ns)	0.286341161586428	245	LE	-0.0687306763831685	RNA-Seq	N=78; R = 0.29; (ns)
N=65	(ns)	0.071758685551789	246	LE	0.808436899567456	RNA-Seq	N=65; R = 0.07; (ns)
N=65	(ns)	0.071758685551789	247	LE	1.4472582050545	RNA-Seq	N=65; R = 0.07; (ns)
N=65	(ns)	0.071758685551789	248	LE	0.826589199864363	RNA-Seq	N=65; R = 0.07; (ns)
N=78	(ns)	0.286341161586428	249	LE	-0.308951499459442	RNA-Seq	N=78; R = 0.29; (ns)
N=65	(ns)	0.071758685551789	250	LE	0.47233325465727	RNA-Seq	N=65; R = 0.07; (ns)
N=74	(ns)	0.275122734444768	251	LE	-1.46204362581578	RNA-Seq	N=74; R = 0.28; (ns)
N=78	(ns)	0.286341161586428	252	LE	-0.753418403899408	RNA-Seq	N=78; R = 0.29; (ns)
N=78	(ns)	0.286341161586428	253	LE	-0.20628072249564	RNA-Seq	N=78; R = 0.29; (ns)
N=175	(ns)	-0.236293461823391	254	LE	-0.659311693369832	RNA-Seq	N=175; R = -0.24; (ns)
N=65	(ns)	0.071758685551789	255	LE	1.49163467846234	RNA-Seq	N=65; R = 0.07; (ns)
N=175	(ns)	-0.236293461823391	256	LE	-0.596588588713642	RNA-Seq	N=175; R = -0.24; (ns)
N=78	(ns)	0.286341161586428	257	LE	-0.115385107374862	RNA-Seq	N=78; R = 0.29; (ns)
N=78	(ns)	0.286341161586428	258	LE	-0.721955776090172	RNA-Seq	N=78; R = 0.29; (ns)
N=65	(ns)	0.071758685551789	259	LE	1.19106649346111	RNA-Seq	N=65; R = 0.07; (ns)
N=74	(ns)	0.275122734444768	260	LE	-1.26087615670284	RNA-Seq	N=74; R = 0.28; (ns)
N=175	(ns)	-0.236293461823391	261	LE	-0.980505072855546	RNA-Seq	N=175; R = -0.24; (ns)
N=74	(ns)	0.275122734444768	262	LE	-0.660827231099578	RNA-Seq	N=74; R = 0.28; (ns)
N=175	(ns)	-0.236293461823391	263	LE	-0.700204694283069	RNA-Seq	N=175; R = -0.24; (ns)
N=175	(ns)	-0.236293461823391	264	LE	-0.870517125097272	RNA-Seq	N=175; R = -0.24; (ns)
N=175	(ns)	-0.236293461823391	265	LE	0.148108579957378	RNA-Seq	N=175; R = -0.24; (ns)
N=65	(ns)	0.071758685551789	266	LE	1.14962181161689	RNA-Seq	N=65; R = 0.07; (ns)
N=65	(ns)	0.071758685551789	267	LE	0.348385585950961	RNA-Seq	N=65; R = 0.07; (ns)
N=65	(ns)	0.071758685551789	268	LE	1.2917516530657	RNA-Seq	N=65; R = 0.07; (ns)
N=78	(ns)	0.286341161586428	269	LE	0.0570230793814392	RNA-Seq	N=78; R = 0.29; (ns)
N=175	(ns)	-0.236293461823391	270	LE	-0.650421647844042	RNA-Seq	N=175; R = -0.24; (ns)
N=175	(ns)	-0.236293461823391	271	LE	-0.665066321995048	RNA-Seq	N=175; R = -0.24; (ns)
N=175	(ns)	-0.236293461823391	272	LE	-1.21499817709403	RNA-Seq	N=175; R = -0.24; (ns)
N=65	(ns)	0.071758685551789	273	LE	0.611315209245175	RNA-Seq	N=65; R = 0.07; (ns)
N=78	(ns)	0.286341161586428	274	LE	0.123858117375004	RNA-Seq	N=78; R = 0.29; (ns)
N=175	(ns)	-0.236293461823391	275	LE	-0.904170279548501	RNA-Seq	N=175; R = -0.24; (ns)
N=175	(ns)	-0.236293461823391	276	LE	-0.0503662370915578	RNA-Seq	N=175; R = -0.24; (ns)
N=65	(ns)	0.071758685551789	277	LE	0.979109066753116	RNA-Seq	N=65; R = 0.07; (ns)
N=74	(ns)	0.275122734444768	278	LE	-0.518925861893594	RNA-Seq	N=74; R = 0.28; (ns)
N=74	(ns)	0.275122734444768	279	LE	-1.38692974919706	RNA-Seq	N=74; R = 0.28; (ns)
N=175	(ns)	-0.236293461823391	280	LE	-0.383454996009932	RNA-Seq	N=175; R = -0.24; (ns)
N=175	(ns)	-0.236293461823391	281	LE	-0.56525457884199	RNA-Seq	N=175; R = -0.24; (ns)
N=175	(ns)	-0.236293461823391	282	LE	-0.241654568750403	RNA-Seq	N=175; R = -0.24; (ns)
N=175	(ns)	-0.236293461823391	283	LE	-1.04136740059466	RNA-Seq	N=175; R = -0.24; (ns)
N=65	(ns)	0.071758685551789	284	LE	0.687398088848468	RNA-Seq	N=65; R = 0.07; (ns)
N=175	(ns)	-0.236293461823391	285	LE	-0.489322739904293	RNA-Seq	N=175; R = -0.24; (ns)
N=175	(ns)	-0.236293461823391	286	LE	-0.837477294379729	RNA-Seq	N=175; R = -0.24; (ns)
N=175	(ns)	-0.236293461823391	287	LE	-1.0609747817767	RNA-Seq	N=175; R = -0.24; (ns)
N=175	(ns)	-0.236293461823391	288	LE	-0.361452516315494	RNA-Seq	N=175; R = -0.24; (ns)
N=78	(ns)	0.286341161586428	289	LE	-0.703842188256539	RNA-Seq	N=78; R = 0.29; (ns)
N=74	(ns)	0.275122734444768	290	LE	-1.27194844329255	RNA-Seq	N=74; R = 0.28; (ns)
N=78	(ns)	0.286341161586428	291	LE	-0.342289597155801	RNA-Seq	N=78; R = 0.29; (ns)
N=78	(ns)	0.286341161586428	292	LE	-1.24947522859983	RNA-Seq	N=78; R = 0.29; (ns)
N=78	(ns)	0.286341161586428	293	LE	-0.676336357519123	RNA-Seq	N=78; R = 0.29; (ns)
N=175	(ns)	-0.236293461823391	294	LE	0.0932625802807736	RNA-Seq	N=175; R = -0.24; (ns)
N=65	(ns)	0.071758685551789	295	LE	0.464463923576586	RNA-Seq	N=65; R = 0.07; (ns)
N=175	(ns)	-0.236293461823391	296	LE	-0.203604990998671	RNA-Seq	N=175; R = -0.24; (ns)
N=175	(ns)	-0.236293461823391	297	LE	-1.08453824110647	RNA-Seq	N=175; R = -0.24; (ns)
N=175	(ns)	-0.236293461823391	298	LE	-1.05185523479491	RNA-Seq	N=175; R = -0.24; (ns)
N=175	(ns)	-0.236293461823391	299	LE	-1.2425335504671	RNA-Seq	N=175; R = -0.24; (ns)
N=65	(ns)	0.071758685551789	300	LE	1.18428872619364	RNA-Seq	N=65; R = 0.07; (ns)
N=65	(ns)	0.071758685551789	301	LE	0.0395990559483306	RNA-Seq	N=65; R = 0.07; (ns)
N=175	(ns)	-0.236293461823391	302	LE	-0.936290088144693	RNA-Seq	N=175; R = -0.24; (ns)
N=78	(ns)	0.286341161586428	303	LE	-0.634704748907042	RNA-Seq	N=78; R = 0.29; (ns)
N=175	(ns)	-0.236293461823391	304	LE	-0.746680697699512	RNA-Seq	N=175; R = -0.24; (ns)
N=78	(ns)	0.286341161586428	305	LE	-0.297386895496515	RNA-Seq	N=78; R = 0.29; (ns)
N=175	(ns)	-0.236293461823391	306	LE	-0.851557141383003	RNA-Seq	N=175; R = -0.24; (ns)
N=175	(ns)	-0.236293461823391	307	LE	-0.311834277877017	RNA-Seq	N=175; R = -0.24; (ns)
N=78	(ns)	0.286341161586428	308	LE	-0.545612673018947	RNA-Seq	N=78; R = 0.29; (ns)
N=78	(ns)	0.286341161586428	309	LE	-0.0983724520754043	RNA-Seq	N=78; R = 0.29; (ns)
N=74	(ns)	0.275122734444768	310	LE	-1.34052563335449	RNA-Seq	N=74; R = 0.28; (ns)
N=175	(ns)	-0.236293461823391	311	LE	-0.622105194429842	RNA-Seq	N=175; R = -0.24; (ns)
N=78	(ns)	0.286341161586428	312	LE	-0.756934055399531	RNA-Seq	N=78; R = 0.29; (ns)
N=175	(ns)	-0.236293461823391	313	LE	-0.971918864875926	RNA-Seq	N=175; R = -0.24; (ns)
N=78	(ns)	0.286341161586428	314	LE	-1.32563219747118	RNA-Seq	N=78; R = 0.29; (ns)
N=78	(ns)	0.286341161586428	315	LE	-0.152498030089947	RNA-Seq	N=78; R = 0.29; (ns)
N=74	(ns)	0.275122734444768	316	LE	-1.00614270567106	RNA-Seq	N=74; R = 0.28; (ns)
N=74	(ns)	0.275122734444768	317	LE	-1.41476282263384	RNA-Seq	N=74; R = 0.28; (ns)
N=175	(ns)	-0.236293461823391	318	LE	-1.08160445202587	RNA-Seq	N=175; R = -0.24; (ns)
N=74	(ns)	0.275122734444768	319	LE	-0.931847160559818	RNA-Seq	N=74; R = 0.28; (ns)
N=74	(ns)	0.275122734444768	320	LE	-1.26363093499632	RNA-Seq	N=74; R = 0.28; (ns)
N=175	(ns)	-0.236293461823391	321	LE	-0.511804181674504	RNA-Seq	N=175; R = -0.24; (ns)
N=175	(ns)	-0.236293461823391	322	LE	-0.664324832611934	RNA-Seq	N=175; R = -0.24; (ns)
N=175	(ns)	-0.236293461823391	323	LE	-0.823782061860199	RNA-Seq	N=175; R = -0.24; (ns)
N=175	(ns)	-0.236293461823391	324	LE	-0.735322478601222	RNA-Seq	N=175; R = -0.24; (ns)
N=78	(ns)	0.286341161586428	325	LE	-0.00174488359703052	RNA-Seq	N=78; R = 0.29; (ns)
N=175	(ns)	-0.236293461823391	326	LE	-1.0526208522176	RNA-Seq	N=175; R = -0.24; (ns)
N=74	(ns)	0.275122734444768	327	LE	-1.48542921086795	RNA-Seq	N=74; R = 0.28; (ns)
N=175	(ns)	-0.236293461823391	328	LE	-1.26598842837867	RNA-Seq	N=175; R = -0.24; (ns)
N=74	(ns)	0.275122734444768	329	LE	-1.05355731648016	RNA-Seq	N=74; R = 0.28; (ns)
N=78	(ns)	0.286341161586428	330	LE	0.361039469951763	RNA-Seq	N=78; R = 0.29; (ns)
N=175	(ns)	-0.236293461823391	331	LE	-0.129456329375122	RNA-Seq	N=175; R = -0.24; (ns)
N=78	(ns)	0.286341161586428	332	LE	0.228924043220039	RNA-Seq	N=78; R = 0.29; (ns)
N=65	(ns)	0.071758685551789	333	LE	0.634124056835463	RNA-Seq	N=65; R = 0.07; (ns)
N=74	(ns)	0.275122734444768	334	LE	-0.11996930943608	RNA-Seq	N=74; R = 0.28; (ns)
N=175	(ns)	-0.236293461823391	335	LE	-0.931091402749284	RNA-Seq	N=175; R = -0.24; (ns)
N=78	(ns)	0.286341161586428	336	LE	-1.23944786798316	RNA-Seq	N=78; R = 0.29; (ns)
N=175	(ns)	-0.236293461823391	337	LE	-0.657734565493733	RNA-Seq	N=175; R = -0.24; (ns)
N=78	(ns)	0.286341161586428	338	LE	-0.38389857978874	RNA-Seq	N=78; R = 0.29; (ns)
N=65	(ns)	0.071758685551789	339	LE	1.47164463469142	RNA-Seq	N=65; R = 0.07; (ns)
N=74	(ns)	0.275122734444768	340	LE	-1.37320207333224	RNA-Seq	N=74; R = 0.28; (ns)
N=78	(ns)	0.286341161586428	341	LE	-0.865888760060603	RNA-Seq	N=78; R = 0.29; (ns)
N=74	(ns)	0.275122734444768	342	LE	-1.25480786624931	RNA-Seq	N=74; R = 0.28; (ns)
N=175	(ns)	-0.236293461823391	343	LE	-0.725453822215441	RNA-Seq	N=175; R = -0.24; (ns)
N=175	(ns)	-0.236293461823391	344	LE	-0.721032451299967	RNA-Seq	N=175; R = -0.24; (ns)
N=175	(ns)	-0.236293461823391	345	LE	-1.08915505173267	RNA-Seq	N=175; R = -0.24; (ns)
N=78	(ns)	0.286341161586428	346	LE	-1.35339480109393	RNA-Seq	N=78; R = 0.29; (ns)
N=175	(ns)	-0.236293461823391	347	LE	-0.952739611291047	RNA-Seq	N=175; R = -0.24; (ns)
N=78	(ns)	0.286341161586428	348	LE	-1.3494305015162	RNA-Seq	N=78; R = 0.29; (ns)
N=65	(ns)	0.071758685551789	349	LE	0.559574438660858	RNA-Seq	N=65; R = 0.07; (ns)
N=78	(ns)	0.286341161586428	350	LE	-0.130814580913631	RNA-Seq	N=78; R = 0.29; (ns)
N=175	(ns)	-0.236293461823391	351	LE	-0.709148010736771	RNA-Seq	N=175; R = -0.24; (ns)
N=74	(ns)	0.275122734444768	352	LE	-0.801905557431338	RNA-Seq	N=74; R = 0.28; (ns)
N=175	(ns)	-0.236293461823391	353	LE	-0.462103442645639	RNA-Seq	N=175; R = -0.24; (ns)
N=175	(ns)	-0.236293461823391	354	LE	-0.584399416486019	RNA-Seq	N=175; R = -0.24; (ns)
N=175	(ns)	-0.236293461823391	355	LE	-0.910158410924537	RNA-Seq	N=175; R = -0.24; (ns)
N=74	(ns)	0.275122734444768	356	LE	-0.0864731550806845	RNA-Seq	N=74; R = 0.28; (ns)
N=175	(ns)	-0.236293461823391	357	LE	-0.891975766970816	RNA-Seq	N=175; R = -0.24; (ns)
N=78	(ns)	0.286341161586428	358	LE	-0.259646154674762	RNA-Seq	N=78; R = 0.29; (ns)
N=175	(ns)	-0.236293461823391	359	LE	-0.876561466855125	RNA-Seq	N=175; R = -0.24; (ns)
N=65	(ns)	0.071758685551789	360	LE	0.624420627344879	RNA-Seq	N=65; R = 0.07; (ns)
N=78	(ns)	0.286341161586428	361	LE	-0.0132576849783552	RNA-Seq	N=78; R = 0.29; (ns)
N=175	(ns)	-0.236293461823391	362	LE	-0.786842248436808	RNA-Seq	N=175; R = -0.24; (ns)
N=78	(ns)	0.286341161586428	363	LE	-0.134305992856436	RNA-Seq	N=78; R = 0.29; (ns)
N=74	(ns)	0.275122734444768	364	LE	-1.07006760015398	RNA-Seq	N=74; R = 0.28; (ns)
N=65	(ns)	0.071758685551789	365	LE	0.98703299835221	RNA-Seq	N=65; R = 0.07; (ns)
N=175	(ns)	-0.236293461823391	366	LE	-0.54716074478413	RNA-Seq	N=175; R = -0.24; (ns)
N=175	(ns)	-0.236293461823391	367	LE	-0.982833078699693	RNA-Seq	N=175; R = -0.24; (ns)
N=74	(ns)	0.275122734444768	368	LE	-1.46764168821069	RNA-Seq	N=74; R = 0.28; (ns)
N=175	(ns)	-0.236293461823391	369	LE	-0.973281006886394	RNA-Seq	N=175; R = -0.24; (ns)
N=74	(ns)	0.275122734444768	370	LE	-1.44974199459307	RNA-Seq	N=74; R = 0.28; (ns)
N=175	(ns)	-0.236293461823391	371	LE	-1.05448695612	RNA-Seq	N=175; R = -0.24; (ns)
N=175	(ns)	-0.236293461823391	372	LE	-1.22889383172696	RNA-Seq	N=175; R = -0.24; (ns)
N=175	(ns)	-0.236293461823391	373	LE	-0.834575620211641	RNA-Seq	N=175; R = -0.24; (ns)
N=74	(ns)	0.275122734444768	374	LE	-1.26628796906934	RNA-Seq	N=74; R = 0.28; (ns)
N=175	(ns)	-0.236293461823391	375	LE	-0.702110555811948	RNA-Seq	N=175; R = -0.24; (ns)
N=74	(ns)	0.275122734444768	376	LE	-1.05068337447935	RNA-Seq	N=74; R = 0.28; (ns)
N=74	(ns)	0.275122734444768	377	LE	-0.468179026516602	RNA-Seq	N=74; R = 0.28; (ns)
N=65	(ns)	0.071758685551789	378	LE	1.45350800084321	RNA-Seq	N=65; R = 0.07; (ns)
N=78	(ns)	0.286341161586428	379	LE	-0.408297496997934	RNA-Seq	N=78; R = 0.29; (ns)
N=74	(ns)	0.275122734444768	380	LE	-0.861264487605078	RNA-Seq	N=74; R = 0.28; (ns)
N=175	(ns)	-0.236293461823391	381	LE	-1.06875332202714	RNA-Seq	N=175; R = -0.24; (ns)
N=175	(ns)	-0.236293461823391	382	LE	-0.93408502237944	RNA-Seq	N=175; R = -0.24; (ns)
N=175	(ns)	-0.236293461823391	383	LE	-0.487758133731596	RNA-Seq	N=175; R = -0.24; (ns)
N=175	(ns)	-0.236293461823391	384	LE	-1.04749084710923	RNA-Seq	N=175; R = -0.24; (ns)
N=65	(ns)	0.071758685551789	385	LE	1.32078687369453	RNA-Seq	N=65; R = 0.07; (ns)
N=175	(ns)	-0.236293461823391	386	LE	-0.780318765273065	RNA-Seq	N=175; R = -0.24; (ns)
N=175	(ns)	-0.236293461823391	387	LE	-0.912678188423903	RNA-Seq	N=175; R = -0.24; (ns)
N=74	(ns)	0.275122734444768	388	LE	-1.44708384037387	RNA-Seq	N=74; R = 0.28; (ns)
N=78	(ns)	0.286341161586428	389	LE	-0.284202710856407	RNA-Seq	N=78; R = 0.29; (ns)
N=65	(ns)	0.071758685551789	390	LE	0.933594782001883	RNA-Seq	N=65; R = 0.07; (ns)
N=175	(ns)	-0.236293461823391	391	LE	-0.906061147956919	RNA-Seq	N=175; R = -0.24; (ns)
N=74	(ns)	0.275122734444768	392	LE	-0.76340447625015	RNA-Seq	N=74; R = 0.28; (ns)
N=65	(ns)	0.071758685551789	1	ZY	1.11773128545435	RNA-Seq	N=65; R = 0.07; (ns)
N=175	(ns)	-0.236293461823391	2	ZY	-0.583508130539534	RNA-Seq	N=175; R = -0.24; (ns)
N=175	(ns)	-0.236293461823391	3	ZY	-0.672711144013986	RNA-Seq	N=175; R = -0.24; (ns)
N=78	(ns)	0.286341161586428	4	ZY	1.41303212687887	RNA-Seq	N=78; R = 0.29; (ns)
N=175	(ns)	-0.236293461823391	5	ZY	-0.289332785963702	RNA-Seq	N=175; R = -0.24; (ns)
N=65	(ns)	0.071758685551789	6	ZY	-1.28315065028966	RNA-Seq	N=65; R = 0.07; (ns)
N=175	(ns)	-0.236293461823391	7	ZY	-0.513738810530115	RNA-Seq	N=175; R = -0.24; (ns)
N=74	(ns)	0.275122734444768	8	ZY	-0.522069626717628	RNA-Seq	N=74; R = 0.28; (ns)
N=175	(ns)	-0.236293461823391	9	ZY	-0.717007585410349	RNA-Seq	N=175; R = -0.24; (ns)
N=175	(ns)	-0.236293461823391	10	ZY	-0.879109133988809	RNA-Seq	N=175; R = -0.24; (ns)
N=175	(ns)	-0.236293461823391	11	ZY	-1.15152917175306	RNA-Seq	N=175; R = -0.24; (ns)
N=74	(ns)	0.275122734444768	12	ZY	-0.670412714092416	RNA-Seq	N=74; R = 0.28; (ns)
N=65	(ns)	0.071758685551789	13	ZY	0.771571907915813	RNA-Seq	N=65; R = 0.07; (ns)
N=65	(ns)	0.071758685551789	14	ZY	1.06332100682738	RNA-Seq	N=65; R = 0.07; (ns)
N=78	(ns)	0.286341161586428	15	ZY	1.19966094688736	RNA-Seq	N=78; R = 0.29; (ns)
N=175	(ns)	-0.236293461823391	16	ZY	-0.653382382137331	RNA-Seq	N=175; R = -0.24; (ns)
N=175	(ns)	-0.236293461823391	17	ZY	-0.510733614251815	RNA-Seq	N=175; R = -0.24; (ns)
N=175	(ns)	-0.236293461823391	18	ZY	0.337078399683671	RNA-Seq	N=175; R = -0.24; (ns)
N=175	(ns)	-0.236293461823391	19	ZY	-0.465275141250208	RNA-Seq	N=175; R = -0.24; (ns)
N=175	(ns)	-0.236293461823391	20	ZY	0.101834967297521	RNA-Seq	N=175; R = -0.24; (ns)
N=65	(ns)	0.071758685551789	21	ZY	0.0817922225877658	RNA-Seq	N=65; R = 0.07; (ns)
N=78	(ns)	0.286341161586428	22	ZY	1.15649154313107	RNA-Seq	N=78; R = 0.29; (ns)
N=74	(ns)	0.275122734444768	23	ZY	0.072026183477345	RNA-Seq	N=74; R = 0.28; (ns)
N=175	(ns)	-0.236293461823391	24	ZY	-0.566863308544924	RNA-Seq	N=175; R = -0.24; (ns)
N=175	(ns)	-0.236293461823391	25	ZY	-0.467355221038216	RNA-Seq	N=175; R = -0.24; (ns)
N=78	(ns)	0.286341161586428	26	ZY	1.3123423929863	RNA-Seq	N=78; R = 0.29; (ns)
N=78	(ns)	0.286341161586428	27	ZY	1.20355274117455	RNA-Seq	N=78; R = 0.29; (ns)
N=65	(ns)	0.071758685551789	28	ZY	0.747625073315498	RNA-Seq	N=65; R = 0.07; (ns)
N=74	(ns)	0.275122734444768	29	ZY	-0.221440348498341	RNA-Seq	N=74; R = 0.28; (ns)
N=65	(ns)	0.071758685551789	30	ZY	0.97481021961234	RNA-Seq	N=65; R = 0.07; (ns)
N=74	(ns)	0.275122734444768	31	ZY	-0.473438183239387	RNA-Seq	N=74; R = 0.28; (ns)
N=78	(ns)	0.286341161586428	32	ZY	1.05741060839243	RNA-Seq	N=78; R = 0.29; (ns)
N=65	(ns)	0.071758685551789	33	ZY	0.635182235089953	RNA-Seq	N=65; R = 0.07; (ns)
N=175	(ns)	-0.236293461823391	34	ZY	-0.67442687863894	RNA-Seq	N=175; R = -0.24; (ns)
N=175	(ns)	-0.236293461823391	35	ZY	-0.426143683499466	RNA-Seq	N=175; R = -0.24; (ns)
N=65	(ns)	0.071758685551789	36	ZY	1.03660077979669	RNA-Seq	N=65; R = 0.07; (ns)
N=65	(ns)	0.071758685551789	37	ZY	0.907324479137947	RNA-Seq	N=65; R = 0.07; (ns)
N=74	(ns)	0.275122734444768	38	ZY	-0.927792805338198	RNA-Seq	N=74; R = 0.28; (ns)
N=175	(ns)	-0.236293461823391	39	ZY	-0.589248728742354	RNA-Seq	N=175; R = -0.24; (ns)
N=175	(ns)	-0.236293461823391	40	ZY	-0.450102486516404	RNA-Seq	N=175; R = -0.24; (ns)
N=78	(ns)	0.286341161586428	41	ZY	0.985552295505224	RNA-Seq	N=78; R = 0.29; (ns)
N=175	(ns)	-0.236293461823391	42	ZY	0.302652014216359	RNA-Seq	N=175; R = -0.24; (ns)
N=65	(ns)	0.071758685551789	43	ZY	1.09956100029036	RNA-Seq	N=65; R = 0.07; (ns)
N=65	(ns)	0.071758685551789	44	ZY	0.492688738437025	RNA-Seq	N=65; R = 0.07; (ns)
N=175	(ns)	-0.236293461823391	45	ZY	-0.759518213578415	RNA-Seq	N=175; R = -0.24; (ns)
N=175	(ns)	-0.236293461823391	46	ZY	-0.233264748043649	RNA-Seq	N=175; R = -0.24; (ns)
N=175	(ns)	-0.236293461823391	47	ZY	-0.561422211500946	RNA-Seq	N=175; R = -0.24; (ns)
N=65	(ns)	0.071758685551789	48	ZY	0.955906216302261	RNA-Seq	N=65; R = 0.07; (ns)
N=65	(ns)	0.071758685551789	49	ZY	-0.890750368492415	RNA-Seq	N=65; R = 0.07; (ns)
N=175	(ns)	-0.236293461823391	50	ZY	-0.580219780941977	RNA-Seq	N=175; R = -0.24; (ns)
N=175	(ns)	-0.236293461823391	51	ZY	-0.432065699710021	RNA-Seq	N=175; R = -0.24; (ns)
N=74	(ns)	0.275122734444768	52	ZY	-0.288816706202242	RNA-Seq	N=74; R = 0.28; (ns)
N=74	(ns)	0.275122734444768	53	ZY	-0.402879872962152	RNA-Seq	N=74; R = 0.28; (ns)
N=175	(ns)	-0.236293461823391	54	ZY	0.650860308803487	RNA-Seq	N=175; R = -0.24; (ns)
N=65	(ns)	0.071758685551789	55	ZY	0.715890550405561	RNA-Seq	N=65; R = 0.07; (ns)
N=175	(ns)	-0.236293461823391	56	ZY	0.562721962316879	RNA-Seq	N=175; R = -0.24; (ns)
N=175	(ns)	-0.236293461823391	57	ZY	-1.17201796725588	RNA-Seq	N=175; R = -0.24; (ns)
N=65	(ns)	0.071758685551789	58	ZY	-1.03874455674167	RNA-Seq	N=65; R = 0.07; (ns)
N=175	(ns)	-0.236293461823391	59	ZY	-0.258276789630661	RNA-Seq	N=175; R = -0.24; (ns)
N=78	(ns)	0.286341161586428	60	ZY	1.10661867682378	RNA-Seq	N=78; R = 0.29; (ns)
N=175	(ns)	-0.236293461823391	61	ZY	-0.192638143730959	RNA-Seq	N=175; R = -0.24; (ns)
N=65	(ns)	0.071758685551789	62	ZY	0.0125435070383068	RNA-Seq	N=65; R = 0.07; (ns)
N=65	(ns)	0.071758685551789	63	ZY	-0.0419845019133655	RNA-Seq	N=65; R = 0.07; (ns)
N=175	(ns)	-0.236293461823391	64	ZY	-0.270755022941317	RNA-Seq	N=175; R = -0.24; (ns)
N=74	(ns)	0.275122734444768	65	ZY	-0.842186515389495	RNA-Seq	N=74; R = 0.28; (ns)
N=78	(ns)	0.286341161586428	66	ZY	1.44952133812646	RNA-Seq	N=78; R = 0.29; (ns)
N=175	(ns)	-0.236293461823391	67	ZY	-1.33466987269076	RNA-Seq	N=175; R = -0.24; (ns)
N=175	(ns)	-0.236293461823391	68	ZY	-0.554027310265924	RNA-Seq	N=175; R = -0.24; (ns)
N=175	(ns)	-0.236293461823391	69	ZY	-0.508316924299688	RNA-Seq	N=175; R = -0.24; (ns)
N=175	(ns)	-0.236293461823391	70	ZY	-0.540694511748317	RNA-Seq	N=175; R = -0.24; (ns)
N=175	(ns)	-0.236293461823391	71	ZY	-0.710395412464037	RNA-Seq	N=175; R = -0.24; (ns)
N=175	(ns)	-0.236293461823391	72	ZY	-0.56199102619127	RNA-Seq	N=175; R = -0.24; (ns)
N=65	(ns)	0.071758685551789	73	ZY	0.519464489795151	RNA-Seq	N=65; R = 0.07; (ns)
N=175	(ns)	-0.236293461823391	74	ZY	-0.546927857123739	RNA-Seq	N=175; R = -0.24; (ns)
N=175	(ns)	-0.236293461823391	75	ZY	-0.893884257501977	RNA-Seq	N=175; R = -0.24; (ns)
N=78	(ns)	0.286341161586428	76	ZY	0.922783367376262	RNA-Seq	N=78; R = 0.29; (ns)
N=78	(ns)	0.286341161586428	77	ZY	0.96588961521781	RNA-Seq	N=78; R = 0.29; (ns)
N=74	(ns)	0.275122734444768	78	ZY	-1.11426977632776	RNA-Seq	N=74; R = 0.28; (ns)
N=78	(ns)	0.286341161586428	79	ZY	1.0735436345116	RNA-Seq	N=78; R = 0.29; (ns)
N=78	(ns)	0.286341161586428	80	ZY	1.36208469471086	RNA-Seq	N=78; R = 0.29; (ns)
N=175	(ns)	-0.236293461823391	81	ZY	0.000733714250690485	RNA-Seq	N=175; R = -0.24; (ns)
N=74	(ns)	0.275122734444768	82	ZY	-1.04793759499921	RNA-Seq	N=74; R = 0.28; (ns)
N=65	(ns)	0.071758685551789	83	ZY	-0.120164108264878	RNA-Seq	N=65; R = 0.07; (ns)
N=175	(ns)	-0.236293461823391	84	ZY	-0.502173136107925	RNA-Seq	N=175; R = -0.24; (ns)
N=175	(ns)	-0.236293461823391	85	ZY	-0.752482640549073	RNA-Seq	N=175; R = -0.24; (ns)
N=65	(ns)	0.071758685551789	86	ZY	0.735577782088085	RNA-Seq	N=65; R = 0.07; (ns)
N=74	(ns)	0.275122734444768	87	ZY	0.222841080524762	RNA-Seq	N=74; R = 0.28; (ns)
N=78	(ns)	0.286341161586428	88	ZY	0.817946544388028	RNA-Seq	N=78; R = 0.29; (ns)
N=65	(ns)	0.071758685551789	89	ZY	0.126205191970634	RNA-Seq	N=65; R = 0.07; (ns)
N=175	(ns)	-0.236293461823391	90	ZY	-0.653161614212551	RNA-Seq	N=175; R = -0.24; (ns)
N=74	(ns)	0.275122734444768	91	ZY	-0.0675890325077775	RNA-Seq	N=74; R = 0.28; (ns)
N=78	(ns)	0.286341161586428	92	ZY	1.38665374523132	RNA-Seq	N=78; R = 0.29; (ns)
N=78	(ns)	0.286341161586428	93	ZY	1.16660285009271	RNA-Seq	N=78; R = 0.29; (ns)
N=65	(ns)	0.071758685551789	94	ZY	0.134300313258156	RNA-Seq	N=65; R = 0.07; (ns)
N=175	(ns)	-0.236293461823391	95	ZY	-0.239121552790787	RNA-Seq	N=175; R = -0.24; (ns)
N=175	(ns)	-0.236293461823391	96	ZY	-0.148227556821278	RNA-Seq	N=175; R = -0.24; (ns)
N=175	(ns)	-0.236293461823391	97	ZY	-0.149086626510643	RNA-Seq	N=175; R = -0.24; (ns)
N=65	(ns)	0.071758685551789	98	ZY	0.921140541247149	RNA-Seq	N=65; R = 0.07; (ns)
N=175	(ns)	-0.236293461823391	99	ZY	-0.352153439261264	RNA-Seq	N=175; R = -0.24; (ns)
N=74	(ns)	0.275122734444768	100	ZY	-0.480009741938942	RNA-Seq	N=74; R = 0.28; (ns)
N=74	(ns)	0.275122734444768	101	ZY	0.223203336577135	RNA-Seq	N=74; R = 0.28; (ns)
N=78	(ns)	0.286341161586428	102	ZY	1.4220508520921	RNA-Seq	N=78; R = 0.29; (ns)
N=175	(ns)	-0.236293461823391	103	ZY	-0.488064006498939	RNA-Seq	N=175; R = -0.24; (ns)
N=74	(ns)	0.275122734444768	104	ZY	-0.232771515236633	RNA-Seq	N=74; R = 0.28; (ns)
N=175	(ns)	-0.236293461823391	105	ZY	0.668482248013173	RNA-Seq	N=175; R = -0.24; (ns)
N=175	(ns)	-0.236293461823391	106	ZY	-0.362649641952392	RNA-Seq	N=175; R = -0.24; (ns)
N=74	(ns)	0.275122734444768	107	ZY	-0.0323261307217462	RNA-Seq	N=74; R = 0.28; (ns)
N=175	(ns)	-0.236293461823391	108	ZY	-0.559860481933573	RNA-Seq	N=175; R = -0.24; (ns)
N=175	(ns)	-0.236293461823391	109	ZY	-0.516862153752674	RNA-Seq	N=175; R = -0.24; (ns)
N=175	(ns)	-0.236293461823391	110	ZY	-0.679987923969504	RNA-Seq	N=175; R = -0.24; (ns)
N=175	(ns)	-0.236293461823391	111	ZY	-0.249597119292962	RNA-Seq	N=175; R = -0.24; (ns)
N=74	(ns)	0.275122734444768	112	ZY	-0.671052361508447	RNA-Seq	N=74; R = 0.28; (ns)
N=74	(ns)	0.275122734444768	113	ZY	-0.235206082644898	RNA-Seq	N=74; R = 0.28; (ns)
N=175	(ns)	-0.236293461823391	114	ZY	-0.536096571657616	RNA-Seq	N=175; R = -0.24; (ns)
N=65	(ns)	0.071758685551789	115	ZY	0.791802644800676	RNA-Seq	N=65; R = 0.07; (ns)
N=175	(ns)	-0.236293461823391	116	ZY	0.140051362086101	RNA-Seq	N=175; R = -0.24; (ns)
N=74	(ns)	0.275122734444768	117	ZY	-0.156558115577056	RNA-Seq	N=74; R = 0.28; (ns)
N=175	(ns)	-0.236293461823391	118	ZY	-0.541275239054119	RNA-Seq	N=175; R = -0.24; (ns)
N=175	(ns)	-0.236293461823391	119	ZY	0.130126492120421	RNA-Seq	N=175; R = -0.24; (ns)
N=175	(ns)	-0.236293461823391	120	ZY	-0.634869628852148	RNA-Seq	N=175; R = -0.24; (ns)
N=78	(ns)	0.286341161586428	121	ZY	1.37075551330956	RNA-Seq	N=78; R = 0.29; (ns)
N=175	(ns)	-0.236293461823391	122	ZY	-0.75993013725902	RNA-Seq	N=175; R = -0.24; (ns)
N=65	(ns)	0.071758685551789	123	ZY	-0.140501661477546	RNA-Seq	N=65; R = 0.07; (ns)
N=175	(ns)	-0.236293461823391	124	ZY	-0.425548875773186	RNA-Seq	N=175; R = -0.24; (ns)
N=175	(ns)	-0.236293461823391	125	ZY	-0.357281723738992	RNA-Seq	N=175; R = -0.24; (ns)
N=78	(ns)	0.286341161586428	126	ZY	1.38673648087565	RNA-Seq	N=78; R = 0.29; (ns)
N=78	(ns)	0.286341161586428	127	ZY	0.741010941770811	RNA-Seq	N=78; R = 0.29; (ns)
N=175	(ns)	-0.236293461823391	128	ZY	-0.848994591016838	RNA-Seq	N=175; R = -0.24; (ns)
N=78	(ns)	0.286341161586428	129	ZY	0.768294869204391	RNA-Seq	N=78; R = 0.29; (ns)
N=78	(ns)	0.286341161586428	130	ZY	0.705732787130127	RNA-Seq	N=78; R = 0.29; (ns)
N=65	(ns)	0.071758685551789	131	ZY	0.88581444617477	RNA-Seq	N=65; R = 0.07; (ns)
N=74	(ns)	0.275122734444768	132	ZY	-0.971836621720354	RNA-Seq	N=74; R = 0.28; (ns)
N=175	(ns)	-0.236293461823391	133	ZY	-0.712349446958063	RNA-Seq	N=175; R = -0.24; (ns)
N=175	(ns)	-0.236293461823391	134	ZY	-1.14367098235886	RNA-Seq	N=175; R = -0.24; (ns)
N=65	(ns)	0.071758685551789	135	ZY	-0.508231139050672	RNA-Seq	N=65; R = 0.07; (ns)
N=74	(ns)	0.275122734444768	136	ZY	0.545389111944332	RNA-Seq	N=74; R = 0.28; (ns)
N=65	(ns)	0.071758685551789	137	ZY	0.437046485984133	RNA-Seq	N=65; R = 0.07; (ns)
N=175	(ns)	-0.236293461823391	138	ZY	-0.689505372327775	RNA-Seq	N=175; R = -0.24; (ns)
N=175	(ns)	-0.236293461823391	139	ZY	-0.736128205099236	RNA-Seq	N=175; R = -0.24; (ns)
N=175	(ns)	-0.236293461823391	140	ZY	-0.516056326121782	RNA-Seq	N=175; R = -0.24; (ns)
N=65	(ns)	0.071758685551789	141	ZY	0.7383914556637	RNA-Seq	N=65; R = 0.07; (ns)
N=65	(ns)	0.071758685551789	142	ZY	-0.328165570421245	RNA-Seq	N=65; R = 0.07; (ns)
N=175	(ns)	-0.236293461823391	143	ZY	-0.493095303342162	RNA-Seq	N=175; R = -0.24; (ns)
N=78	(ns)	0.286341161586428	144	ZY	1.46135745861026	RNA-Seq	N=78; R = 0.29; (ns)
N=175	(ns)	-0.236293461823391	145	ZY	-0.895045779330717	RNA-Seq	N=175; R = -0.24; (ns)
N=65	(ns)	0.071758685551789	146	ZY	0.698892610168145	RNA-Seq	N=65; R = 0.07; (ns)
N=175	(ns)	-0.236293461823391	147	ZY	0.411028021939698	RNA-Seq	N=175; R = -0.24; (ns)
N=175	(ns)	-0.236293461823391	148	ZY	-0.503409171216089	RNA-Seq	N=175; R = -0.24; (ns)
N=78	(ns)	0.286341161586428	149	ZY	1.10824739837665	RNA-Seq	N=78; R = 0.29; (ns)
N=78	(ns)	0.286341161586428	150	ZY	1.47938893397388	RNA-Seq	N=78; R = 0.29; (ns)
N=175	(ns)	-0.236293461823391	151	ZY	-0.495968830070041	RNA-Seq	N=175; R = -0.24; (ns)
N=175	(ns)	-0.236293461823391	152	ZY	-0.875885853578559	RNA-Seq	N=175; R = -0.24; (ns)
N=78	(ns)	0.286341161586428	153	ZY	0.497351106979747	RNA-Seq	N=78; R = 0.29; (ns)
N=78	(ns)	0.286341161586428	154	ZY	1.09849151225783	RNA-Seq	N=78; R = 0.29; (ns)
N=175	(ns)	-0.236293461823391	155	ZY	-0.728318776839911	RNA-Seq	N=175; R = -0.24; (ns)
N=74	(ns)	0.275122734444768	156	ZY	-0.321109482739197	RNA-Seq	N=74; R = 0.28; (ns)
N=78	(ns)	0.286341161586428	157	ZY	1.27829648520563	RNA-Seq	N=78; R = 0.29; (ns)
N=175	(ns)	-0.236293461823391	158	ZY	-0.578548361646332	RNA-Seq	N=175; R = -0.24; (ns)
N=175	(ns)	-0.236293461823391	159	ZY	-0.709986640239189	RNA-Seq	N=175; R = -0.24; (ns)
N=175	(ns)	-0.236293461823391	160	ZY	-0.671329846890015	RNA-Seq	N=175; R = -0.24; (ns)
N=175	(ns)	-0.236293461823391	161	ZY	-0.594664664710211	RNA-Seq	N=175; R = -0.24; (ns)
N=74	(ns)	0.275122734444768	162	ZY	-0.503831258727987	RNA-Seq	N=74; R = 0.28; (ns)
N=175	(ns)	-0.236293461823391	163	ZY	-0.472638044493662	RNA-Seq	N=175; R = -0.24; (ns)
N=175	(ns)	-0.236293461823391	164	ZY	-0.574710014630608	RNA-Seq	N=175; R = -0.24; (ns)
N=74	(ns)	0.275122734444768	165	ZY	0.490260800563004	RNA-Seq	N=74; R = 0.28; (ns)
N=74	(ns)	0.275122734444768	166	ZY	0.232211909317741	RNA-Seq	N=74; R = 0.28; (ns)
N=74	(ns)	0.275122734444768	167	ZY	-0.665551327245559	RNA-Seq	N=74; R = 0.28; (ns)
N=175	(ns)	-0.236293461823391	168	ZY	0.0484579881807212	RNA-Seq	N=175; R = -0.24; (ns)
N=175	(ns)	-0.236293461823391	169	ZY	-0.409848105301481	RNA-Seq	N=175; R = -0.24; (ns)
N=74	(ns)	0.275122734444768	170	ZY	-0.0169623857190806	RNA-Seq	N=74; R = 0.28; (ns)
N=78	(ns)	0.286341161586428	171	ZY	1.34240787916092	RNA-Seq	N=78; R = 0.29; (ns)
N=175	(ns)	-0.236293461823391	172	ZY	-0.233012196829406	RNA-Seq	N=175; R = -0.24; (ns)
N=175	(ns)	-0.236293461823391	173	ZY	-0.342565350760206	RNA-Seq	N=175; R = -0.24; (ns)
N=74	(ns)	0.275122734444768	174	ZY	-0.963327627181716	RNA-Seq	N=74; R = 0.28; (ns)
N=65	(ns)	0.071758685551789	175	ZY	-0.0516941260454583	RNA-Seq	N=65; R = 0.07; (ns)
N=175	(ns)	-0.236293461823391	176	ZY	-0.883482900261368	RNA-Seq	N=175; R = -0.24; (ns)
N=74	(ns)	0.275122734444768	177	ZY	0.305701650133623	RNA-Seq	N=74; R = 0.28; (ns)
N=78	(ns)	0.286341161586428	178	ZY	1.39944675902681	RNA-Seq	N=78; R = 0.29; (ns)
N=74	(ns)	0.275122734444768	179	ZY	-0.0838632665825271	RNA-Seq	N=74; R = 0.28; (ns)
N=78	(ns)	0.286341161586428	180	ZY	1.02723135459578	RNA-Seq	N=78; R = 0.29; (ns)
N=74	(ns)	0.275122734444768	181	ZY	-0.408646413003741	RNA-Seq	N=74; R = 0.28; (ns)
N=65	(ns)	0.071758685551789	182	ZY	1.08264258279454	RNA-Seq	N=65; R = 0.07; (ns)
N=74	(ns)	0.275122734444768	183	ZY	-0.816936709772179	RNA-Seq	N=74; R = 0.28; (ns)
N=78	(ns)	0.286341161586428	184	ZY	1.44451425905845	RNA-Seq	N=78; R = 0.29; (ns)
N=78	(ns)	0.286341161586428	185	ZY	1.37782808470032	RNA-Seq	N=78; R = 0.29; (ns)
N=175	(ns)	-0.236293461823391	186	ZY	-0.455772070961669	RNA-Seq	N=175; R = -0.24; (ns)
N=175	(ns)	-0.236293461823391	187	ZY	-0.651756523593815	RNA-Seq	N=175; R = -0.24; (ns)
N=74	(ns)	0.275122734444768	188	ZY	-0.307562286870433	RNA-Seq	N=74; R = 0.28; (ns)
N=74	(ns)	0.275122734444768	189	ZY	0.348001728700178	RNA-Seq	N=74; R = 0.28; (ns)
N=175	(ns)	-0.236293461823391	190	ZY	-0.613024256377472	RNA-Seq	N=175; R = -0.24; (ns)
N=175	(ns)	-0.236293461823391	191	ZY	-0.615787606304246	RNA-Seq	N=175; R = -0.24; (ns)
N=65	(ns)	0.071758685551789	192	ZY	0.705549372919726	RNA-Seq	N=65; R = 0.07; (ns)
N=175	(ns)	-0.236293461823391	193	ZY	-0.191604839079753	RNA-Seq	N=175; R = -0.24; (ns)
N=175	(ns)	-0.236293461823391	194	ZY	-0.427439945848228	RNA-Seq	N=175; R = -0.24; (ns)
N=175	(ns)	-0.236293461823391	195	ZY	-0.0711824539968187	RNA-Seq	N=175; R = -0.24; (ns)
N=65	(ns)	0.071758685551789	196	ZY	-0.380879176390102	RNA-Seq	N=65; R = 0.07; (ns)
N=78	(ns)	0.286341161586428	197	ZY	1.15392250723701	RNA-Seq	N=78; R = 0.29; (ns)
N=78	(ns)	0.286341161586428	198	ZY	0.876140114771224	RNA-Seq	N=78; R = 0.29; (ns)
N=175	(ns)	-0.236293461823391	199	ZY	-0.529896092465553	RNA-Seq	N=175; R = -0.24; (ns)
N=74	(ns)	0.275122734444768	200	ZY	-0.508413523383471	RNA-Seq	N=74; R = 0.28; (ns)
N=74	(ns)	0.275122734444768	201	ZY	0.144716441693518	RNA-Seq	N=74; R = 0.28; (ns)
N=74	(ns)	0.275122734444768	202	ZY	-0.329167923808827	RNA-Seq	N=74; R = 0.28; (ns)
N=78	(ns)	0.286341161586428	203	ZY	1.1833300330037	RNA-Seq	N=78; R = 0.29; (ns)
N=78	(ns)	0.286341161586428	204	ZY	0.780582169561382	RNA-Seq	N=78; R = 0.29; (ns)
N=175	(ns)	-0.236293461823391	205	ZY	0.0512993120124355	RNA-Seq	N=175; R = -0.24; (ns)
N=175	(ns)	-0.236293461823391	206	ZY	-0.817629291992428	RNA-Seq	N=175; R = -0.24; (ns)
N=175	(ns)	-0.236293461823391	207	ZY	-0.464347614232332	RNA-Seq	N=175; R = -0.24; (ns)
N=74	(ns)	0.275122734444768	208	ZY	-0.511639281456245	RNA-Seq	N=74; R = 0.28; (ns)
N=78	(ns)	0.286341161586428	209	ZY	0.863331185259666	RNA-Seq	N=78; R = 0.29; (ns)
N=78	(ns)	0.286341161586428	210	ZY	1.17961778459095	RNA-Seq	N=78; R = 0.29; (ns)
N=74	(ns)	0.275122734444768	211	ZY	-0.515712147086413	RNA-Seq	N=74; R = 0.28; (ns)
N=74	(ns)	0.275122734444768	212	ZY	-0.409804931552681	RNA-Seq	N=74; R = 0.28; (ns)
N=65	(ns)	0.071758685551789	213	ZY	-0.234176090795746	RNA-Seq	N=65; R = 0.07; (ns)
N=175	(ns)	-0.236293461823391	214	ZY	-0.549630150981967	RNA-Seq	N=175; R = -0.24; (ns)
N=78	(ns)	0.286341161586428	215	ZY	0.985108597726878	RNA-Seq	N=78; R = 0.29; (ns)
N=175	(ns)	-0.236293461823391	216	ZY	0.668253373713722	RNA-Seq	N=175; R = -0.24; (ns)
N=175	(ns)	-0.236293461823391	217	ZY	-0.472958982075812	RNA-Seq	N=175; R = -0.24; (ns)
N=65	(ns)	0.071758685551789	218	ZY	0.793476650753062	RNA-Seq	N=65; R = 0.07; (ns)
N=78	(ns)	0.286341161586428	219	ZY	1.41823551456004	RNA-Seq	N=78; R = 0.29; (ns)
N=74	(ns)	0.275122734444768	220	ZY	-0.382850014930721	RNA-Seq	N=74; R = 0.28; (ns)
N=175	(ns)	-0.236293461823391	221	ZY	-0.734475165870825	RNA-Seq	N=175; R = -0.24; (ns)
N=65	(ns)	0.071758685551789	222	ZY	0.409261096742638	RNA-Seq	N=65; R = 0.07; (ns)
N=65	(ns)	0.071758685551789	223	ZY	0.690518363049104	RNA-Seq	N=65; R = 0.07; (ns)
N=175	(ns)	-0.236293461823391	224	ZY	-0.73724657876644	RNA-Seq	N=175; R = -0.24; (ns)
N=175	(ns)	-0.236293461823391	225	ZY	-0.622638694591653	RNA-Seq	N=175; R = -0.24; (ns)
N=65	(ns)	0.071758685551789	226	ZY	0.0324472607163268	RNA-Seq	N=65; R = 0.07; (ns)
N=74	(ns)	0.275122734444768	227	ZY	-0.829193026057344	RNA-Seq	N=74; R = 0.28; (ns)
N=74	(ns)	0.275122734444768	228	ZY	-0.864701738649399	RNA-Seq	N=74; R = 0.28; (ns)
N=175	(ns)	-0.236293461823391	229	ZY	-0.0773924352222786	RNA-Seq	N=175; R = -0.24; (ns)
N=175	(ns)	-0.236293461823391	230	ZY	-0.731807790939376	RNA-Seq	N=175; R = -0.24; (ns)
N=78	(ns)	0.286341161586428	231	ZY	0.528965325909771	RNA-Seq	N=78; R = 0.29; (ns)
N=65	(ns)	0.071758685551789	232	ZY	-0.118723316131172	RNA-Seq	N=65; R = 0.07; (ns)
N=78	(ns)	0.286341161586428	233	ZY	1.01802579306571	RNA-Seq	N=78; R = 0.29; (ns)
N=74	(ns)	0.275122734444768	234	ZY	0.385776432710921	RNA-Seq	N=74; R = 0.28; (ns)
N=78	(ns)	0.286341161586428	235	ZY	1.43033423838187	RNA-Seq	N=78; R = 0.29; (ns)
N=74	(ns)	0.275122734444768	236	ZY	0.591372669851921	RNA-Seq	N=74; R = 0.28; (ns)
N=175	(ns)	-0.236293461823391	237	ZY	-0.141564636403313	RNA-Seq	N=175; R = -0.24; (ns)
N=175	(ns)	-0.236293461823391	238	ZY	-0.433155919914858	RNA-Seq	N=175; R = -0.24; (ns)
N=175	(ns)	-0.236293461823391	239	ZY	-0.40602780446386	RNA-Seq	N=175; R = -0.24; (ns)
N=78	(ns)	0.286341161586428	240	ZY	1.47306451064701	RNA-Seq	N=78; R = 0.29; (ns)
N=74	(ns)	0.275122734444768	241	ZY	0.00433551260216662	RNA-Seq	N=74; R = 0.28; (ns)
N=175	(ns)	-0.236293461823391	242	ZY	-0.818154260376246	RNA-Seq	N=175; R = -0.24; (ns)
N=175	(ns)	-0.236293461823391	243	ZY	-0.583332452233317	RNA-Seq	N=175; R = -0.24; (ns)
N=175	(ns)	-0.236293461823391	244	ZY	-0.54175609256331	RNA-Seq	N=175; R = -0.24; (ns)
N=78	(ns)	0.286341161586428	245	ZY	1.40122183690102	RNA-Seq	N=78; R = 0.29; (ns)
N=65	(ns)	0.071758685551789	246	ZY	0.863866558271403	RNA-Seq	N=65; R = 0.07; (ns)
N=65	(ns)	0.071758685551789	247	ZY	-0.468440568795339	RNA-Seq	N=65; R = 0.07; (ns)
N=65	(ns)	0.071758685551789	248	ZY	0.408099461408193	RNA-Seq	N=65; R = 0.07; (ns)
N=78	(ns)	0.286341161586428	249	ZY	1.20631560528196	RNA-Seq	N=78; R = 0.29; (ns)
N=65	(ns)	0.071758685551789	250	ZY	0.812709508261834	RNA-Seq	N=65; R = 0.07; (ns)
N=74	(ns)	0.275122734444768	251	ZY	0.172233722756072	RNA-Seq	N=74; R = 0.28; (ns)
N=78	(ns)	0.286341161586428	252	ZY	0.865342310218329	RNA-Seq	N=78; R = 0.29; (ns)
N=78	(ns)	0.286341161586428	253	ZY	1.46894040162229	RNA-Seq	N=78; R = 0.29; (ns)
N=175	(ns)	-0.236293461823391	254	ZY	-0.743549908526408	RNA-Seq	N=175; R = -0.24; (ns)
N=65	(ns)	0.071758685551789	255	ZY	-0.627436494637223	RNA-Seq	N=65; R = 0.07; (ns)
N=175	(ns)	-0.236293461823391	256	ZY	-0.365215978606594	RNA-Seq	N=175; R = -0.24; (ns)
N=78	(ns)	0.286341161586428	257	ZY	1.43492676276463	RNA-Seq	N=78; R = 0.29; (ns)
N=78	(ns)	0.286341161586428	258	ZY	1.47990843653265	RNA-Seq	N=78; R = 0.29; (ns)
N=65	(ns)	0.071758685551789	259	ZY	-0.981764166063823	RNA-Seq	N=65; R = 0.07; (ns)
N=74	(ns)	0.275122734444768	260	ZY	-0.291297401016392	RNA-Seq	N=74; R = 0.28; (ns)
N=175	(ns)	-0.236293461823391	261	ZY	-0.621573548481731	RNA-Seq	N=175; R = -0.24; (ns)
N=74	(ns)	0.275122734444768	262	ZY	-1.04874242874958	RNA-Seq	N=74; R = 0.28; (ns)
N=175	(ns)	-0.236293461823391	263	ZY	-0.425855245142592	RNA-Seq	N=175; R = -0.24; (ns)
N=175	(ns)	-0.236293461823391	264	ZY	-0.69685793521254	RNA-Seq	N=175; R = -0.24; (ns)
N=175	(ns)	-0.236293461823391	265	ZY	-0.934175617177676	RNA-Seq	N=175; R = -0.24; (ns)
N=65	(ns)	0.071758685551789	266	ZY	-0.723393875758261	RNA-Seq	N=65; R = 0.07; (ns)
N=65	(ns)	0.071758685551789	267	ZY	0.873528991109117	RNA-Seq	N=65; R = 0.07; (ns)
N=65	(ns)	0.071758685551789	268	ZY	0.288283411161615	RNA-Seq	N=65; R = 0.07; (ns)
N=78	(ns)	0.286341161586428	269	ZY	1.39376081666173	RNA-Seq	N=78; R = 0.29; (ns)
N=175	(ns)	-0.236293461823391	270	ZY	-0.56828860721584	RNA-Seq	N=175; R = -0.24; (ns)
N=175	(ns)	-0.236293461823391	271	ZY	-0.407094263230891	RNA-Seq	N=175; R = -0.24; (ns)
N=175	(ns)	-0.236293461823391	272	ZY	0.0240361490992765	RNA-Seq	N=175; R = -0.24; (ns)
N=65	(ns)	0.071758685551789	273	ZY	-0.0031211095775531	RNA-Seq	N=65; R = 0.07; (ns)
N=78	(ns)	0.286341161586428	274	ZY	0.978180639803233	RNA-Seq	N=78; R = 0.29; (ns)
N=175	(ns)	-0.236293461823391	275	ZY	-0.642620606283508	RNA-Seq	N=175; R = -0.24; (ns)
N=175	(ns)	-0.236293461823391	276	ZY	-0.0535576682846463	RNA-Seq	N=175; R = -0.24; (ns)
N=65	(ns)	0.071758685551789	277	ZY	0.596210764167619	RNA-Seq	N=65; R = 0.07; (ns)
N=74	(ns)	0.275122734444768	278	ZY	-0.0588163046844167	RNA-Seq	N=74; R = 0.28; (ns)
N=74	(ns)	0.275122734444768	279	ZY	-0.0649583731719617	RNA-Seq	N=74; R = 0.28; (ns)
N=175	(ns)	-0.236293461823391	280	ZY	0.107734218927154	RNA-Seq	N=175; R = -0.24; (ns)
N=175	(ns)	-0.236293461823391	281	ZY	-0.550204384503984	RNA-Seq	N=175; R = -0.24; (ns)
N=175	(ns)	-0.236293461823391	282	ZY	-0.439152859090333	RNA-Seq	N=175; R = -0.24; (ns)
N=175	(ns)	-0.236293461823391	283	ZY	-0.446898457524947	RNA-Seq	N=175; R = -0.24; (ns)
N=65	(ns)	0.071758685551789	284	ZY	0.636633929989688	RNA-Seq	N=65; R = 0.07; (ns)
N=175	(ns)	-0.236293461823391	285	ZY	-0.597307560782391	RNA-Seq	N=175; R = -0.24; (ns)
N=175	(ns)	-0.236293461823391	286	ZY	-0.532582745499552	RNA-Seq	N=175; R = -0.24; (ns)
N=175	(ns)	-0.236293461823391	287	ZY	-0.573785302755973	RNA-Seq	N=175; R = -0.24; (ns)
N=175	(ns)	-0.236293461823391	288	ZY	-0.472077407250635	RNA-Seq	N=175; R = -0.24; (ns)
N=78	(ns)	0.286341161586428	289	ZY	1.43163212982612	RNA-Seq	N=78; R = 0.29; (ns)
N=74	(ns)	0.275122734444768	290	ZY	-0.32405316124645	RNA-Seq	N=74; R = 0.28; (ns)
N=78	(ns)	0.286341161586428	291	ZY	1.4835857857775	RNA-Seq	N=78; R = 0.29; (ns)
N=78	(ns)	0.286341161586428	292	ZY	1.18497445676236	RNA-Seq	N=78; R = 0.29; (ns)
N=78	(ns)	0.286341161586428	293	ZY	1.18110912343065	RNA-Seq	N=78; R = 0.29; (ns)
N=175	(ns)	-0.236293461823391	294	ZY	-1.33718709032915	RNA-Seq	N=175; R = -0.24; (ns)
N=65	(ns)	0.071758685551789	295	ZY	1.17898645131513	RNA-Seq	N=65; R = 0.07; (ns)
N=175	(ns)	-0.236293461823391	296	ZY	-0.332040679066167	RNA-Seq	N=175; R = -0.24; (ns)
N=175	(ns)	-0.236293461823391	297	ZY	0.0875756423347926	RNA-Seq	N=175; R = -0.24; (ns)
N=175	(ns)	-0.236293461823391	298	ZY	0.107533181447572	RNA-Seq	N=175; R = -0.24; (ns)
N=175	(ns)	-0.236293461823391	299	ZY	-0.245549191119317	RNA-Seq	N=175; R = -0.24; (ns)
N=65	(ns)	0.071758685551789	300	ZY	0.440618087977762	RNA-Seq	N=65; R = 0.07; (ns)
N=65	(ns)	0.071758685551789	301	ZY	0.91362739586798	RNA-Seq	N=65; R = 0.07; (ns)
N=175	(ns)	-0.236293461823391	302	ZY	-0.375901617958919	RNA-Seq	N=175; R = -0.24; (ns)
N=78	(ns)	0.286341161586428	303	ZY	1.16233804145013	RNA-Seq	N=78; R = 0.29; (ns)
N=175	(ns)	-0.236293461823391	304	ZY	-0.271214172892919	RNA-Seq	N=175; R = -0.24; (ns)
N=78	(ns)	0.286341161586428	305	ZY	1.36531388825842	RNA-Seq	N=78; R = 0.29; (ns)
N=175	(ns)	-0.236293461823391	306	ZY	-0.581782663075459	RNA-Seq	N=175; R = -0.24; (ns)
N=175	(ns)	-0.236293461823391	307	ZY	-0.620164240897062	RNA-Seq	N=175; R = -0.24; (ns)
N=78	(ns)	0.286341161586428	308	ZY	1.25988718108785	RNA-Seq	N=78; R = 0.29; (ns)
N=78	(ns)	0.286341161586428	309	ZY	0.945132815382409	RNA-Seq	N=78; R = 0.29; (ns)
N=74	(ns)	0.275122734444768	310	ZY	0.0717340583214872	RNA-Seq	N=74; R = 0.28; (ns)
N=175	(ns)	-0.236293461823391	311	ZY	-0.567855186336613	RNA-Seq	N=175; R = -0.24; (ns)
N=78	(ns)	0.286341161586428	312	ZY	1.42100995006893	RNA-Seq	N=78; R = 0.29; (ns)
N=175	(ns)	-0.236293461823391	313	ZY	-0.597012537465213	RNA-Seq	N=175; R = -0.24; (ns)
N=78	(ns)	0.286341161586428	314	ZY	1.00839749158176	RNA-Seq	N=78; R = 0.29; (ns)
N=78	(ns)	0.286341161586428	315	ZY	1.44533854198255	RNA-Seq	N=78; R = 0.29; (ns)
N=74	(ns)	0.275122734444768	316	ZY	-0.699866844704124	RNA-Seq	N=74; R = 0.28; (ns)
N=74	(ns)	0.275122734444768	317	ZY	0.00174280535320284	RNA-Seq	N=74; R = 0.28; (ns)
N=175	(ns)	-0.236293461823391	318	ZY	-0.553857675494442	RNA-Seq	N=175; R = -0.24; (ns)
N=74	(ns)	0.275122734444768	319	ZY	0.473751012935997	RNA-Seq	N=74; R = 0.28; (ns)
N=74	(ns)	0.275122734444768	320	ZY	-0.182808772355086	RNA-Seq	N=74; R = 0.28; (ns)
N=175	(ns)	-0.236293461823391	321	ZY	-0.612087788450178	RNA-Seq	N=175; R = -0.24; (ns)
N=175	(ns)	-0.236293461823391	322	ZY	-0.644066392046255	RNA-Seq	N=175; R = -0.24; (ns)
N=175	(ns)	-0.236293461823391	323	ZY	-0.175727713748241	RNA-Seq	N=175; R = -0.24; (ns)
N=175	(ns)	-0.236293461823391	324	ZY	-0.80518083064131	RNA-Seq	N=175; R = -0.24; (ns)
N=78	(ns)	0.286341161586428	325	ZY	1.16669507879482	RNA-Seq	N=78; R = 0.29; (ns)
N=175	(ns)	-0.236293461823391	326	ZY	-0.41294111041145	RNA-Seq	N=175; R = -0.24; (ns)
N=74	(ns)	0.275122734444768	327	ZY	0.483524030423913	RNA-Seq	N=74; R = 0.28; (ns)
N=175	(ns)	-0.236293461823391	328	ZY	-0.250596115044759	RNA-Seq	N=175; R = -0.24; (ns)
N=74	(ns)	0.275122734444768	329	ZY	-0.489078842144415	RNA-Seq	N=74; R = 0.28; (ns)
N=78	(ns)	0.286341161586428	330	ZY	0.873741163400947	RNA-Seq	N=78; R = 0.29; (ns)
N=175	(ns)	-0.236293461823391	331	ZY	-0.649663482229997	RNA-Seq	N=175; R = -0.24; (ns)
N=78	(ns)	0.286341161586428	332	ZY	1.07934923692264	RNA-Seq	N=78; R = 0.29; (ns)
N=65	(ns)	0.071758685551789	333	ZY	1.06860496430424	RNA-Seq	N=65; R = 0.07; (ns)
N=74	(ns)	0.275122734444768	334	ZY	-1.14854470145942	RNA-Seq	N=74; R = 0.28; (ns)
N=175	(ns)	-0.236293461823391	335	ZY	-0.0976419018490545	RNA-Seq	N=175; R = -0.24; (ns)
N=78	(ns)	0.286341161586428	336	ZY	1.20946165357984	RNA-Seq	N=78; R = 0.29; (ns)
N=175	(ns)	-0.236293461823391	337	ZY	-0.899671630400551	RNA-Seq	N=175; R = -0.24; (ns)
N=78	(ns)	0.286341161586428	338	ZY	0.844486532539242	RNA-Seq	N=78; R = 0.29; (ns)
N=65	(ns)	0.071758685551789	339	ZY	-0.330998498451288	RNA-Seq	N=65; R = 0.07; (ns)
N=74	(ns)	0.275122734444768	340	ZY	-0.0501149033324353	RNA-Seq	N=74; R = 0.28; (ns)
N=78	(ns)	0.286341161586428	341	ZY	1.14457386578839	RNA-Seq	N=78; R = 0.29; (ns)
N=74	(ns)	0.275122734444768	342	ZY	-0.304152623241123	RNA-Seq	N=74; R = 0.28; (ns)
N=175	(ns)	-0.236293461823391	343	ZY	-0.615223590985975	RNA-Seq	N=175; R = -0.24; (ns)
N=175	(ns)	-0.236293461823391	344	ZY	-0.806451365828316	RNA-Seq	N=175; R = -0.24; (ns)
N=175	(ns)	-0.236293461823391	345	ZY	0.114254793387622	RNA-Seq	N=175; R = -0.24; (ns)
N=78	(ns)	0.286341161586428	346	ZY	0.927498831742841	RNA-Seq	N=78; R = 0.29; (ns)
N=175	(ns)	-0.236293461823391	347	ZY	-0.606898710069696	RNA-Seq	N=175; R = -0.24; (ns)
N=78	(ns)	0.286341161586428	348	ZY	1.04724261609229	RNA-Seq	N=78; R = 0.29; (ns)
N=65	(ns)	0.071758685551789	349	ZY	0.561979218577647	RNA-Seq	N=65; R = 0.07; (ns)
N=78	(ns)	0.286341161586428	350	ZY	1.32091963190742	RNA-Seq	N=78; R = 0.29; (ns)
N=175	(ns)	-0.236293461823391	351	ZY	-0.662251233912564	RNA-Seq	N=175; R = -0.24; (ns)
N=74	(ns)	0.275122734444768	352	ZY	-0.0838332328777008	RNA-Seq	N=74; R = 0.28; (ns)
N=175	(ns)	-0.236293461823391	353	ZY	-0.314074185749844	RNA-Seq	N=175; R = -0.24; (ns)
N=175	(ns)	-0.236293461823391	354	ZY	-0.0860146991177442	RNA-Seq	N=175; R = -0.24; (ns)
N=175	(ns)	-0.236293461823391	355	ZY	-0.63645138339732	RNA-Seq	N=175; R = -0.24; (ns)
N=74	(ns)	0.275122734444768	356	ZY	-1.27635350216347	RNA-Seq	N=74; R = 0.28; (ns)
N=175	(ns)	-0.236293461823391	357	ZY	-0.819680727892648	RNA-Seq	N=175; R = -0.24; (ns)
N=78	(ns)	0.286341161586428	358	ZY	1.2909743910272	RNA-Seq	N=78; R = 0.29; (ns)
N=175	(ns)	-0.236293461823391	359	ZY	-0.469625802479259	RNA-Seq	N=175; R = -0.24; (ns)
N=65	(ns)	0.071758685551789	360	ZY	-0.100916519773745	RNA-Seq	N=65; R = 0.07; (ns)
N=78	(ns)	0.286341161586428	361	ZY	1.40722305053632	RNA-Seq	N=78; R = 0.29; (ns)
N=175	(ns)	-0.236293461823391	362	ZY	-0.527348566873453	RNA-Seq	N=175; R = -0.24; (ns)
N=78	(ns)	0.286341161586428	363	ZY	1.37472467614722	RNA-Seq	N=78; R = 0.29; (ns)
N=74	(ns)	0.275122734444768	364	ZY	0.318640950710076	RNA-Seq	N=74; R = 0.28; (ns)
N=65	(ns)	0.071758685551789	365	ZY	0.684695315650529	RNA-Seq	N=65; R = 0.07; (ns)
N=175	(ns)	-0.236293461823391	366	ZY	-0.82981858303398	RNA-Seq	N=175; R = -0.24; (ns)
N=175	(ns)	-0.236293461823391	367	ZY	-0.60515764855954	RNA-Seq	N=175; R = -0.24; (ns)
N=74	(ns)	0.275122734444768	368	ZY	0.345349881572449	RNA-Seq	N=74; R = 0.28; (ns)
N=175	(ns)	-0.236293461823391	369	ZY	-0.521043147623623	RNA-Seq	N=175; R = -0.24; (ns)
N=74	(ns)	0.275122734444768	370	ZY	0.123751979147956	RNA-Seq	N=74; R = 0.28; (ns)
N=175	(ns)	-0.236293461823391	371	ZY	0.46892576512388	RNA-Seq	N=175; R = -0.24; (ns)
N=175	(ns)	-0.236293461823391	372	ZY	-0.273837584844058	RNA-Seq	N=175; R = -0.24; (ns)
N=175	(ns)	-0.236293461823391	373	ZY	-0.705050999514127	RNA-Seq	N=175; R = -0.24; (ns)
N=74	(ns)	0.275122734444768	374	ZY	-0.158233054080229	RNA-Seq	N=74; R = 0.28; (ns)
N=175	(ns)	-0.236293461823391	375	ZY	-0.581385242120826	RNA-Seq	N=175; R = -0.24; (ns)
N=74	(ns)	0.275122734444768	376	ZY	0.456480889091938	RNA-Seq	N=74; R = 0.28; (ns)
N=74	(ns)	0.275122734444768	377	ZY	0.0774995040694316	RNA-Seq	N=74; R = 0.28; (ns)
N=65	(ns)	0.071758685551789	378	ZY	-0.526215884546521	RNA-Seq	N=65; R = 0.07; (ns)
N=78	(ns)	0.286341161586428	379	ZY	1.25689483455751	RNA-Seq	N=78; R = 0.29; (ns)
N=74	(ns)	0.275122734444768	380	ZY	-0.863773055544386	RNA-Seq	N=74; R = 0.28; (ns)
N=175	(ns)	-0.236293461823391	381	ZY	-0.601498057761054	RNA-Seq	N=175; R = -0.24; (ns)
N=175	(ns)	-0.236293461823391	382	ZY	-0.541514881741231	RNA-Seq	N=175; R = -0.24; (ns)
N=175	(ns)	-0.236293461823391	383	ZY	-0.473718829210296	RNA-Seq	N=175; R = -0.24; (ns)
N=175	(ns)	-0.236293461823391	384	ZY	-0.320628408697276	RNA-Seq	N=175; R = -0.24; (ns)
N=65	(ns)	0.071758685551789	385	ZY	0.228373681153215	RNA-Seq	N=65; R = 0.07; (ns)
N=175	(ns)	-0.236293461823391	386	ZY	-0.735276113452238	RNA-Seq	N=175; R = -0.24; (ns)
N=175	(ns)	-0.236293461823391	387	ZY	-0.789828197182055	RNA-Seq	N=175; R = -0.24; (ns)
N=74	(ns)	0.275122734444768	388	ZY	0.148327461356812	RNA-Seq	N=74; R = 0.28; (ns)
N=78	(ns)	0.286341161586428	389	ZY	1.03115781299266	RNA-Seq	N=78; R = 0.29; (ns)
N=65	(ns)	0.071758685551789	390	ZY	0.676046745494663	RNA-Seq	N=65; R = 0.07; (ns)
N=175	(ns)	-0.236293461823391	391	ZY	-0.364905395782115	RNA-Seq	N=175; R = -0.24; (ns)
N=74	(ns)	0.275122734444768	392	ZY	-0.926690038828433	RNA-Seq	N=74; R = 0.28; (ns)
N=65	(ns)	0.071758685551789	1	PA	-0.728660227360711	RNA-Seq	N=65; R = 0.07; (ns)
N=175	(ns)	-0.236293461823391	2	PA	-0.227840522112019	RNA-Seq	N=175; R = -0.24; (ns)
N=175	(ns)	-0.236293461823391	3	PA	0.59619782742458	RNA-Seq	N=175; R = -0.24; (ns)
N=78	(ns)	0.286341161586428	4	PA	-0.565846068364036	RNA-Seq	N=78; R = 0.29; (ns)
N=175	(ns)	-0.236293461823391	5	PA	0.279382312751	RNA-Seq	N=175; R = -0.24; (ns)
N=65	(ns)	0.071758685551789	6	PA	0.513203615183627	RNA-Seq	N=65; R = 0.07; (ns)
N=175	(ns)	-0.236293461823391	7	PA	-0.439516724392457	RNA-Seq	N=175; R = -0.24; (ns)
N=74	(ns)	0.275122734444768	8	PA	1.03761240033293	RNA-Seq	N=74; R = 0.28; (ns)
N=175	(ns)	-0.236293461823391	9	PA	-0.201450098547332	RNA-Seq	N=175; R = -0.24; (ns)
N=175	(ns)	-0.236293461823391	10	PA	0.30546343733268	RNA-Seq	N=175; R = -0.24; (ns)
N=175	(ns)	-0.236293461823391	11	PA	0.740507828520328	RNA-Seq	N=175; R = -0.24; (ns)
N=74	(ns)	0.275122734444768	12	PA	0.873891868575471	RNA-Seq	N=74; R = 0.28; (ns)
N=65	(ns)	0.071758685551789	13	PA	-0.314311787960855	RNA-Seq	N=65; R = 0.07; (ns)
N=65	(ns)	0.071758685551789	14	PA	-0.29698382558561	RNA-Seq	N=65; R = 0.07; (ns)
N=78	(ns)	0.286341161586428	15	PA	0.445432303588683	RNA-Seq	N=78; R = 0.29; (ns)
N=175	(ns)	-0.236293461823391	16	PA	-0.894245540143895	RNA-Seq	N=175; R = -0.24; (ns)
N=175	(ns)	-0.236293461823391	17	PA	0.516836395276262	RNA-Seq	N=175; R = -0.24; (ns)
N=175	(ns)	-0.236293461823391	18	PA	-1.31836240054168	RNA-Seq	N=175; R = -0.24; (ns)
N=175	(ns)	-0.236293461823391	19	PA	-0.189632567060827	RNA-Seq	N=175; R = -0.24; (ns)
N=175	(ns)	-0.236293461823391	20	PA	0.310753739884133	RNA-Seq	N=175; R = -0.24; (ns)
N=65	(ns)	0.071758685551789	21	PA	0.0570764932578473	RNA-Seq	N=65; R = 0.07; (ns)
N=78	(ns)	0.286341161586428	22	PA	0.146372052666348	RNA-Seq	N=78; R = 0.29; (ns)
N=74	(ns)	0.275122734444768	23	PA	0.864167628298187	RNA-Seq	N=74; R = 0.28; (ns)
N=175	(ns)	-0.236293461823391	24	PA	-0.0305171333975346	RNA-Seq	N=175; R = -0.24; (ns)
N=175	(ns)	-0.236293461823391	25	PA	0.0813036245990213	RNA-Seq	N=175; R = -0.24; (ns)
N=78	(ns)	0.286341161586428	26	PA	0.0229441220619167	RNA-Seq	N=78; R = 0.29; (ns)
N=78	(ns)	0.286341161586428	27	PA	0.365270963003591	RNA-Seq	N=78; R = 0.29; (ns)
N=65	(ns)	0.071758685551789	28	PA	-0.847834489127606	RNA-Seq	N=65; R = 0.07; (ns)
N=74	(ns)	0.275122734444768	29	PA	1.40354024351826	RNA-Seq	N=74; R = 0.28; (ns)
N=65	(ns)	0.071758685551789	30	PA	-0.952479952211427	RNA-Seq	N=65; R = 0.07; (ns)
N=74	(ns)	0.275122734444768	31	PA	0.808652934778906	RNA-Seq	N=74; R = 0.28; (ns)
N=78	(ns)	0.286341161586428	32	PA	0.410834707811432	RNA-Seq	N=78; R = 0.29; (ns)
N=65	(ns)	0.071758685551789	33	PA	-0.78690013826873	RNA-Seq	N=65; R = 0.07; (ns)
N=175	(ns)	-0.236293461823391	34	PA	0.238942639658637	RNA-Seq	N=175; R = -0.24; (ns)
N=175	(ns)	-0.236293461823391	35	PA	-0.141519160493342	RNA-Seq	N=175; R = -0.24; (ns)
N=65	(ns)	0.071758685551789	36	PA	-0.802457272523002	RNA-Seq	N=65; R = 0.07; (ns)
N=65	(ns)	0.071758685551789	37	PA	-0.641990688182595	RNA-Seq	N=65; R = 0.07; (ns)
N=74	(ns)	0.275122734444768	38	PA	0.861723563961379	RNA-Seq	N=74; R = 0.28; (ns)
N=175	(ns)	-0.236293461823391	39	PA	-0.291290267928084	RNA-Seq	N=175; R = -0.24; (ns)
N=175	(ns)	-0.236293461823391	40	PA	0.236020107782045	RNA-Seq	N=175; R = -0.24; (ns)
N=78	(ns)	0.286341161586428	41	PA	0.719282355405372	RNA-Seq	N=78; R = 0.29; (ns)
N=175	(ns)	-0.236293461823391	42	PA	-0.307842984045076	RNA-Seq	N=175; R = -0.24; (ns)
N=65	(ns)	0.071758685551789	43	PA	-0.727945212969902	RNA-Seq	N=65; R = 0.07; (ns)
N=65	(ns)	0.071758685551789	44	PA	-0.144610747667958	RNA-Seq	N=65; R = 0.07; (ns)
N=175	(ns)	-0.236293461823391	45	PA	-0.783274579122645	RNA-Seq	N=175; R = -0.24; (ns)
N=175	(ns)	-0.236293461823391	46	PA	-0.597675017326678	RNA-Seq	N=175; R = -0.24; (ns)
N=175	(ns)	-0.236293461823391	47	PA	-0.480234605428646	RNA-Seq	N=175; R = -0.24; (ns)
N=65	(ns)	0.071758685551789	48	PA	-0.409027560775018	RNA-Seq	N=65; R = 0.07; (ns)
N=65	(ns)	0.071758685551789	49	PA	-0.721583512544817	RNA-Seq	N=65; R = 0.07; (ns)
N=175	(ns)	-0.236293461823391	50	PA	0.256863747162305	RNA-Seq	N=175; R = -0.24; (ns)
N=175	(ns)	-0.236293461823391	51	PA	-0.071633797102377	RNA-Seq	N=175; R = -0.24; (ns)
N=74	(ns)	0.275122734444768	52	PA	0.716738711820712	RNA-Seq	N=74; R = 0.28; (ns)
N=74	(ns)	0.275122734444768	53	PA	1.3054117531312	RNA-Seq	N=74; R = 0.28; (ns)
N=175	(ns)	-0.236293461823391	54	PA	-0.785013708114317	RNA-Seq	N=175; R = -0.24; (ns)
N=65	(ns)	0.071758685551789	55	PA	-1.20819632942569	RNA-Seq	N=65; R = 0.07; (ns)
N=175	(ns)	-0.236293461823391	56	PA	-0.81961372324023	RNA-Seq	N=175; R = -0.24; (ns)
N=175	(ns)	-0.236293461823391	57	PA	-0.228699146960632	RNA-Seq	N=175; R = -0.24; (ns)
N=65	(ns)	0.071758685551789	58	PA	-0.435975210601257	RNA-Seq	N=65; R = 0.07; (ns)
N=175	(ns)	-0.236293461823391	59	PA	-0.603659001804269	RNA-Seq	N=175; R = -0.24; (ns)
N=78	(ns)	0.286341161586428	60	PA	0.457832307289466	RNA-Seq	N=78; R = 0.29; (ns)
N=175	(ns)	-0.236293461823391	61	PA	-0.535999440764108	RNA-Seq	N=175; R = -0.24; (ns)
N=65	(ns)	0.071758685551789	62	PA	-0.991926280350901	RNA-Seq	N=65; R = 0.07; (ns)
N=65	(ns)	0.071758685551789	63	PA	-0.657765009689378	RNA-Seq	N=65; R = 0.07; (ns)
N=175	(ns)	-0.236293461823391	64	PA	0.00435495676720253	RNA-Seq	N=175; R = -0.24; (ns)
N=74	(ns)	0.275122734444768	65	PA	1.45097871895347	RNA-Seq	N=74; R = 0.28; (ns)
N=78	(ns)	0.286341161586428	66	PA	-0.575158798259855	RNA-Seq	N=78; R = 0.29; (ns)
N=175	(ns)	-0.236293461823391	67	PA	0.716945344204618	RNA-Seq	N=175; R = -0.24; (ns)
N=175	(ns)	-0.236293461823391	68	PA	-0.201797437764773	RNA-Seq	N=175; R = -0.24; (ns)
N=175	(ns)	-0.236293461823391	69	PA	-0.258965181235911	RNA-Seq	N=175; R = -0.24; (ns)
N=175	(ns)	-0.236293461823391	70	PA	-0.0669468026237002	RNA-Seq	N=175; R = -0.24; (ns)
N=175	(ns)	-0.236293461823391	71	PA	0.0671017776059854	RNA-Seq	N=175; R = -0.24; (ns)
N=175	(ns)	-0.236293461823391	72	PA	0.367738622095142	RNA-Seq	N=175; R = -0.24; (ns)
N=65	(ns)	0.071758685551789	73	PA	-0.733375442860996	RNA-Seq	N=65; R = 0.07; (ns)
N=175	(ns)	-0.236293461823391	74	PA	0.498082167363139	RNA-Seq	N=175; R = -0.24; (ns)
N=175	(ns)	-0.236293461823391	75	PA	-0.485506193330111	RNA-Seq	N=175; R = -0.24; (ns)
N=78	(ns)	0.286341161586428	76	PA	0.503841830334619	RNA-Seq	N=78; R = 0.29; (ns)
N=78	(ns)	0.286341161586428	77	PA	-0.837705666864188	RNA-Seq	N=78; R = 0.29; (ns)
N=74	(ns)	0.275122734444768	78	PA	1.19557433973115	RNA-Seq	N=74; R = 0.28; (ns)
N=78	(ns)	0.286341161586428	79	PA	0.617266709576731	RNA-Seq	N=78; R = 0.29; (ns)
N=78	(ns)	0.286341161586428	80	PA	-0.0231163861447877	RNA-Seq	N=78; R = 0.29; (ns)
N=175	(ns)	-0.236293461823391	81	PA	-0.122972581705588	RNA-Seq	N=175; R = -0.24; (ns)
N=74	(ns)	0.275122734444768	82	PA	1.11255519064213	RNA-Seq	N=74; R = 0.28; (ns)
N=65	(ns)	0.071758685551789	83	PA	-1.36319488317219	RNA-Seq	N=65; R = 0.07; (ns)
N=175	(ns)	-0.236293461823391	84	PA	-1.06877223749556	RNA-Seq	N=175; R = -0.24; (ns)
N=175	(ns)	-0.236293461823391	85	PA	0.0765126085277502	RNA-Seq	N=175; R = -0.24; (ns)
N=65	(ns)	0.071758685551789	86	PA	-1.46535977254165	RNA-Seq	N=65; R = 0.07; (ns)
N=74	(ns)	0.275122734444768	87	PA	0.980782233918579	RNA-Seq	N=74; R = 0.28; (ns)
N=78	(ns)	0.286341161586428	88	PA	0.825577707863722	RNA-Seq	N=78; R = 0.29; (ns)
N=65	(ns)	0.071758685551789	89	PA	0.495801529597876	RNA-Seq	N=65; R = 0.07; (ns)
N=175	(ns)	-0.236293461823391	90	PA	-0.0369298394207055	RNA-Seq	N=175; R = -0.24; (ns)
N=74	(ns)	0.275122734444768	91	PA	0.971925904813916	RNA-Seq	N=74; R = 0.28; (ns)
N=78	(ns)	0.286341161586428	92	PA	0.0770263243430457	RNA-Seq	N=78; R = 0.29; (ns)
N=78	(ns)	0.286341161586428	93	PA	0.154189316721733	RNA-Seq	N=78; R = 0.29; (ns)
N=65	(ns)	0.071758685551789	94	PA	-0.687680279229185	RNA-Seq	N=65; R = 0.07; (ns)
N=175	(ns)	-0.236293461823391	95	PA	0.40487452388756	RNA-Seq	N=175; R = -0.24; (ns)
N=175	(ns)	-0.236293461823391	96	PA	-0.847328302805381	RNA-Seq	N=175; R = -0.24; (ns)
N=175	(ns)	-0.236293461823391	97	PA	-0.0988145413673953	RNA-Seq	N=175; R = -0.24; (ns)
N=65	(ns)	0.071758685551789	98	PA	-1.04275976582863	RNA-Seq	N=65; R = 0.07; (ns)
N=175	(ns)	-0.236293461823391	99	PA	-1.20032771892671	RNA-Seq	N=175; R = -0.24; (ns)
N=74	(ns)	0.275122734444768	100	PA	0.700974442541554	RNA-Seq	N=74; R = 0.28; (ns)
N=74	(ns)	0.275122734444768	101	PA	0.689252269165682	RNA-Seq	N=74; R = 0.28; (ns)
N=78	(ns)	0.286341161586428	102	PA	-0.688028522047675	RNA-Seq	N=78; R = 0.29; (ns)
N=175	(ns)	-0.236293461823391	103	PA	-0.224790141221478	RNA-Seq	N=175; R = -0.24; (ns)
N=74	(ns)	0.275122734444768	104	PA	0.806662362423808	RNA-Seq	N=74; R = 0.28; (ns)
N=175	(ns)	-0.236293461823391	105	PA	-0.527478926258948	RNA-Seq	N=175; R = -0.24; (ns)
N=175	(ns)	-0.236293461823391	106	PA	0.155244405806663	RNA-Seq	N=175; R = -0.24; (ns)
N=74	(ns)	0.275122734444768	107	PA	0.429834325414973	RNA-Seq	N=74; R = 0.28; (ns)
N=175	(ns)	-0.236293461823391	108	PA	-0.0909619085615058	RNA-Seq	N=175; R = -0.24; (ns)
N=175	(ns)	-0.236293461823391	109	PA	0.0649317328811827	RNA-Seq	N=175; R = -0.24; (ns)
N=175	(ns)	-0.236293461823391	110	PA	0.109582952831347	RNA-Seq	N=175; R = -0.24; (ns)
N=175	(ns)	-0.236293461823391	111	PA	-0.647574993409756	RNA-Seq	N=175; R = -0.24; (ns)
N=74	(ns)	0.275122734444768	112	PA	1.20529531475725	RNA-Seq	N=74; R = 0.28; (ns)
N=74	(ns)	0.275122734444768	113	PA	1.36657964410243	RNA-Seq	N=74; R = 0.28; (ns)
N=175	(ns)	-0.236293461823391	114	PA	0.421711956615633	RNA-Seq	N=175; R = -0.24; (ns)
N=65	(ns)	0.071758685551789	115	PA	-0.794263777463657	RNA-Seq	N=65; R = 0.07; (ns)
N=175	(ns)	-0.236293461823391	116	PA	-0.569512781675429	RNA-Seq	N=175; R = -0.24; (ns)
N=74	(ns)	0.275122734444768	117	PA	1.32211277052334	RNA-Seq	N=74; R = 0.28; (ns)
N=175	(ns)	-0.236293461823391	118	PA	-0.243792053339212	RNA-Seq	N=175; R = -0.24; (ns)
N=175	(ns)	-0.236293461823391	119	PA	-0.167320338367376	RNA-Seq	N=175; R = -0.24; (ns)
N=175	(ns)	-0.236293461823391	120	PA	0.0352926265789632	RNA-Seq	N=175; R = -0.24; (ns)
N=78	(ns)	0.286341161586428	121	PA	-1.02168095051082	RNA-Seq	N=78; R = 0.29; (ns)
N=175	(ns)	-0.236293461823391	122	PA	0.244229425187922	RNA-Seq	N=175; R = -0.24; (ns)
N=65	(ns)	0.071758685551789	123	PA	-0.0243636385791332	RNA-Seq	N=65; R = 0.07; (ns)
N=175	(ns)	-0.236293461823391	124	PA	-0.24550163636891	RNA-Seq	N=175; R = -0.24; (ns)
N=175	(ns)	-0.236293461823391	125	PA	-0.0554697827880707	RNA-Seq	N=175; R = -0.24; (ns)
N=78	(ns)	0.286341161586428	126	PA	-0.316923651368123	RNA-Seq	N=78; R = 0.29; (ns)
N=78	(ns)	0.286341161586428	127	PA	0.482065439367407	RNA-Seq	N=78; R = 0.29; (ns)
N=175	(ns)	-0.236293461823391	128	PA	0.519711184175105	RNA-Seq	N=175; R = -0.24; (ns)
N=78	(ns)	0.286341161586428	129	PA	0.955488565896928	RNA-Seq	N=78; R = 0.29; (ns)
N=78	(ns)	0.286341161586428	130	PA	1.01260734791086	RNA-Seq	N=78; R = 0.29; (ns)
N=65	(ns)	0.071758685551789	131	PA	-0.364500256058006	RNA-Seq	N=65; R = 0.07; (ns)
N=74	(ns)	0.275122734444768	132	PA	1.39839515239651	RNA-Seq	N=74; R = 0.28; (ns)
N=175	(ns)	-0.236293461823391	133	PA	0.397757363248635	RNA-Seq	N=175; R = -0.24; (ns)
N=175	(ns)	-0.236293461823391	134	PA	-0.51944793321876	RNA-Seq	N=175; R = -0.24; (ns)
N=65	(ns)	0.071758685551789	135	PA	-0.167325795558634	RNA-Seq	N=65; R = 0.07; (ns)
N=74	(ns)	0.275122734444768	136	PA	0.95248394738022	RNA-Seq	N=74; R = 0.28; (ns)
N=65	(ns)	0.071758685551789	137	PA	-0.567795650507838	RNA-Seq	N=65; R = 0.07; (ns)
N=175	(ns)	-0.236293461823391	138	PA	0.0388470318352388	RNA-Seq	N=175; R = -0.24; (ns)
N=175	(ns)	-0.236293461823391	139	PA	-0.000286266159414452	RNA-Seq	N=175; R = -0.24; (ns)
N=175	(ns)	-0.236293461823391	140	PA	0.0814759264516233	RNA-Seq	N=175; R = -0.24; (ns)
N=65	(ns)	0.071758685551789	141	PA	-0.819150802073941	RNA-Seq	N=65; R = 0.07; (ns)
N=65	(ns)	0.071758685551789	142	PA	-0.413581307653698	RNA-Seq	N=65; R = 0.07; (ns)
N=175	(ns)	-0.236293461823391	143	PA	0.556258432440372	RNA-Seq	N=175; R = -0.24; (ns)
N=78	(ns)	0.286341161586428	144	PA	-0.640938152070655	RNA-Seq	N=78; R = 0.29; (ns)
N=175	(ns)	-0.236293461823391	145	PA	0.51365368884633	RNA-Seq	N=175; R = -0.24; (ns)
N=65	(ns)	0.071758685551789	146	PA	-0.700795407813824	RNA-Seq	N=65; R = 0.07; (ns)
N=175	(ns)	-0.236293461823391	147	PA	-0.1735429940188	RNA-Seq	N=175; R = -0.24; (ns)
N=175	(ns)	-0.236293461823391	148	PA	-0.888842959607561	RNA-Seq	N=175; R = -0.24; (ns)
N=78	(ns)	0.286341161586428	149	PA	-0.197908634287078	RNA-Seq	N=78; R = 0.29; (ns)
N=78	(ns)	0.286341161586428	150	PA	-0.358046779228894	RNA-Seq	N=78; R = 0.29; (ns)
N=175	(ns)	-0.236293461823391	151	PA	-0.397085572952704	RNA-Seq	N=175; R = -0.24; (ns)
N=175	(ns)	-0.236293461823391	152	PA	0.0851233377008588	RNA-Seq	N=175; R = -0.24; (ns)
N=78	(ns)	0.286341161586428	153	PA	0.916063007084013	RNA-Seq	N=78; R = 0.29; (ns)
N=78	(ns)	0.286341161586428	154	PA	0.144616087272362	RNA-Seq	N=78; R = 0.29; (ns)
N=175	(ns)	-0.236293461823391	155	PA	-0.294940865420277	RNA-Seq	N=175; R = -0.24; (ns)
N=74	(ns)	0.275122734444768	156	PA	1.01502789933525	RNA-Seq	N=74; R = 0.28; (ns)
N=78	(ns)	0.286341161586428	157	PA	-0.538373851263051	RNA-Seq	N=78; R = 0.29; (ns)
N=175	(ns)	-0.236293461823391	158	PA	-0.0542094747720858	RNA-Seq	N=175; R = -0.24; (ns)
N=175	(ns)	-0.236293461823391	159	PA	-0.119503159505517	RNA-Seq	N=175; R = -0.24; (ns)
N=175	(ns)	-0.236293461823391	160	PA	-0.600291498450825	RNA-Seq	N=175; R = -0.24; (ns)
N=175	(ns)	-0.236293461823391	161	PA	0.054287764644521	RNA-Seq	N=175; R = -0.24; (ns)
N=74	(ns)	0.275122734444768	162	PA	0.828445507233995	RNA-Seq	N=74; R = 0.28; (ns)
N=175	(ns)	-0.236293461823391	163	PA	0.0520151973644556	RNA-Seq	N=175; R = -0.24; (ns)
N=175	(ns)	-0.236293461823391	164	PA	0.413139502102312	RNA-Seq	N=175; R = -0.24; (ns)
N=74	(ns)	0.275122734444768	165	PA	0.508908128618492	RNA-Seq	N=74; R = 0.28; (ns)
N=74	(ns)	0.275122734444768	166	PA	1.31965580087523	RNA-Seq	N=74; R = 0.28; (ns)
N=74	(ns)	0.275122734444768	167	PA	1.06404429110908	RNA-Seq	N=74; R = 0.28; (ns)
N=175	(ns)	-0.236293461823391	168	PA	-0.892054838198803	RNA-Seq	N=175; R = -0.24; (ns)
N=175	(ns)	-0.236293461823391	169	PA	-0.190634208659013	RNA-Seq	N=175; R = -0.24; (ns)
N=74	(ns)	0.275122734444768	170	PA	0.655514836879956	RNA-Seq	N=74; R = 0.28; (ns)
N=78	(ns)	0.286341161586428	171	PA	-0.284116188223992	RNA-Seq	N=78; R = 0.29; (ns)
N=175	(ns)	-0.236293461823391	172	PA	-0.449215121484137	RNA-Seq	N=175; R = -0.24; (ns)
N=175	(ns)	-0.236293461823391	173	PA	0.180537128075451	RNA-Seq	N=175; R = -0.24; (ns)
N=74	(ns)	0.275122734444768	174	PA	0.821414218143579	RNA-Seq	N=74; R = 0.28; (ns)
N=65	(ns)	0.071758685551789	175	PA	-1.37997187404483	RNA-Seq	N=65; R = 0.07; (ns)
N=175	(ns)	-0.236293461823391	176	PA	-0.649048554574378	RNA-Seq	N=175; R = -0.24; (ns)
N=74	(ns)	0.275122734444768	177	PA	0.922258141924516	RNA-Seq	N=74; R = 0.28; (ns)
N=78	(ns)	0.286341161586428	178	PA	-0.888610376222006	RNA-Seq	N=78; R = 0.29; (ns)
N=74	(ns)	0.275122734444768	179	PA	1.29062666232014	RNA-Seq	N=74; R = 0.28; (ns)
N=78	(ns)	0.286341161586428	180	PA	-1.25626076312644	RNA-Seq	N=78; R = 0.29; (ns)
N=74	(ns)	0.275122734444768	181	PA	0.627000611407228	RNA-Seq	N=74; R = 0.28; (ns)
N=65	(ns)	0.071758685551789	182	PA	-0.310272532750836	RNA-Seq	N=65; R = 0.07; (ns)
N=74	(ns)	0.275122734444768	183	PA	0.828896324056607	RNA-Seq	N=74; R = 0.28; (ns)
N=78	(ns)	0.286341161586428	184	PA	-0.502021562117325	RNA-Seq	N=78; R = 0.29; (ns)
N=78	(ns)	0.286341161586428	185	PA	-0.496505314636717	RNA-Seq	N=78; R = 0.29; (ns)
N=175	(ns)	-0.236293461823391	186	PA	0.39553923428386	RNA-Seq	N=175; R = -0.24; (ns)
N=175	(ns)	-0.236293461823391	187	PA	0.216804071993664	RNA-Seq	N=175; R = -0.24; (ns)
N=74	(ns)	0.275122734444768	188	PA	0.726448078996193	RNA-Seq	N=74; R = 0.28; (ns)
N=74	(ns)	0.275122734444768	189	PA	1.25135459294566	RNA-Seq	N=74; R = 0.28; (ns)
N=175	(ns)	-0.236293461823391	190	PA	0.159754107329938	RNA-Seq	N=175; R = -0.24; (ns)
N=175	(ns)	-0.236293461823391	191	PA	-0.407048544411397	RNA-Seq	N=175; R = -0.24; (ns)
N=65	(ns)	0.071758685551789	192	PA	-0.93766032165956	RNA-Seq	N=65; R = 0.07; (ns)
N=175	(ns)	-0.236293461823391	193	PA	-0.555598112576976	RNA-Seq	N=175; R = -0.24; (ns)
N=175	(ns)	-0.236293461823391	194	PA	-0.0501849819400813	RNA-Seq	N=175; R = -0.24; (ns)
N=175	(ns)	-0.236293461823391	195	PA	-0.0394057227098026	RNA-Seq	N=175; R = -0.24; (ns)
N=65	(ns)	0.071758685551789	196	PA	-0.632650031452906	RNA-Seq	N=65; R = 0.07; (ns)
N=78	(ns)	0.286341161586428	197	PA	-0.445902184900746	RNA-Seq	N=78; R = 0.29; (ns)
N=78	(ns)	0.286341161586428	198	PA	0.825528275754955	RNA-Seq	N=78; R = 0.29; (ns)
N=175	(ns)	-0.236293461823391	199	PA	0.197935867315474	RNA-Seq	N=175; R = -0.24; (ns)
N=74	(ns)	0.275122734444768	200	PA	1.12615507690843	RNA-Seq	N=74; R = 0.28; (ns)
N=74	(ns)	0.275122734444768	201	PA	1.26891575494078	RNA-Seq	N=74; R = 0.28; (ns)
N=74	(ns)	0.275122734444768	202	PA	1.13313999183491	RNA-Seq	N=74; R = 0.28; (ns)
N=78	(ns)	0.286341161586428	203	PA	0.310366677109472	RNA-Seq	N=78; R = 0.29; (ns)
N=78	(ns)	0.286341161586428	204	PA	0.659092620351356	RNA-Seq	N=78; R = 0.29; (ns)
N=175	(ns)	-0.236293461823391	205	PA	0.00796762505040934	RNA-Seq	N=175; R = -0.24; (ns)
N=175	(ns)	-0.236293461823391	206	PA	-0.854098656763132	RNA-Seq	N=175; R = -0.24; (ns)
N=175	(ns)	-0.236293461823391	207	PA	0.0301871520351191	RNA-Seq	N=175; R = -0.24; (ns)
N=74	(ns)	0.275122734444768	208	PA	0.867500463748739	RNA-Seq	N=74; R = 0.28; (ns)
N=78	(ns)	0.286341161586428	209	PA	0.864315732694406	RNA-Seq	N=78; R = 0.29; (ns)
N=78	(ns)	0.286341161586428	210	PA	-0.0967682357620423	RNA-Seq	N=78; R = 0.29; (ns)
N=74	(ns)	0.275122734444768	211	PA	1.49845299697113	RNA-Seq	N=74; R = 0.28; (ns)
N=74	(ns)	0.275122734444768	212	PA	1.47930021562493	RNA-Seq	N=74; R = 0.28; (ns)
N=65	(ns)	0.071758685551789	213	PA	-0.51589615954545	RNA-Seq	N=65; R = 0.07; (ns)
N=175	(ns)	-0.236293461823391	214	PA	-0.222121486029341	RNA-Seq	N=175; R = -0.24; (ns)
N=78	(ns)	0.286341161586428	215	PA	0.342444271984298	RNA-Seq	N=78; R = 0.29; (ns)
N=175	(ns)	-0.236293461823391	216	PA	-0.668116298107035	RNA-Seq	N=175; R = -0.24; (ns)
N=175	(ns)	-0.236293461823391	217	PA	-0.245524656965578	RNA-Seq	N=175; R = -0.24; (ns)
N=65	(ns)	0.071758685551789	218	PA	-0.338830946486648	RNA-Seq	N=65; R = 0.07; (ns)
N=78	(ns)	0.286341161586428	219	PA	-0.892170807653167	RNA-Seq	N=78; R = 0.29; (ns)
N=74	(ns)	0.275122734444768	220	PA	1.39351563925276	RNA-Seq	N=74; R = 0.28; (ns)
N=175	(ns)	-0.236293461823391	221	PA	0.341208089112706	RNA-Seq	N=175; R = -0.24; (ns)
N=65	(ns)	0.071758685551789	222	PA	-0.492316369941143	RNA-Seq	N=65; R = 0.07; (ns)
N=65	(ns)	0.071758685551789	223	PA	-0.758922118749438	RNA-Seq	N=65; R = 0.07; (ns)
N=175	(ns)	-0.236293461823391	224	PA	0.226030863553311	RNA-Seq	N=175; R = -0.24; (ns)
N=175	(ns)	-0.236293461823391	225	PA	0.0521744563847921	RNA-Seq	N=175; R = -0.24; (ns)
N=65	(ns)	0.071758685551789	226	PA	-0.653759209241111	RNA-Seq	N=65; R = 0.07; (ns)
N=74	(ns)	0.275122734444768	227	PA	0.943074575724783	RNA-Seq	N=74; R = 0.28; (ns)
N=74	(ns)	0.275122734444768	228	PA	0.85171586502834	RNA-Seq	N=74; R = 0.28; (ns)
N=175	(ns)	-0.236293461823391	229	PA	-0.00553686848348938	RNA-Seq	N=175; R = -0.24; (ns)
N=175	(ns)	-0.236293461823391	230	PA	-0.709632013813723	RNA-Seq	N=175; R = -0.24; (ns)
N=78	(ns)	0.286341161586428	231	PA	0.857548562910943	RNA-Seq	N=78; R = 0.29; (ns)
N=65	(ns)	0.071758685551789	232	PA	-0.691841428082395	RNA-Seq	N=65; R = 0.07; (ns)
N=78	(ns)	0.286341161586428	233	PA	-1.18748824153629	RNA-Seq	N=78; R = 0.29; (ns)
N=74	(ns)	0.275122734444768	234	PA	0.34215534036111	RNA-Seq	N=74; R = 0.28; (ns)
N=78	(ns)	0.286341161586428	235	PA	-0.132193699787124	RNA-Seq	N=78; R = 0.29; (ns)
N=74	(ns)	0.275122734444768	236	PA	0.485454079219478	RNA-Seq	N=74; R = 0.28; (ns)
N=175	(ns)	-0.236293461823391	237	PA	0.181018287651976	RNA-Seq	N=175; R = -0.24; (ns)
N=175	(ns)	-0.236293461823391	238	PA	-0.352464539639009	RNA-Seq	N=175; R = -0.24; (ns)
N=175	(ns)	-0.236293461823391	239	PA	-0.39802812115494	RNA-Seq	N=175; R = -0.24; (ns)
N=78	(ns)	0.286341161586428	240	PA	-0.75348394354398	RNA-Seq	N=78; R = 0.29; (ns)
N=74	(ns)	0.275122734444768	241	PA	0.79382454329477	RNA-Seq	N=74; R = 0.28; (ns)
N=175	(ns)	-0.236293461823391	242	PA	0.439929221331328	RNA-Seq	N=175; R = -0.24; (ns)
N=175	(ns)	-0.236293461823391	243	PA	-0.325366196080659	RNA-Seq	N=175; R = -0.24; (ns)
N=175	(ns)	-0.236293461823391	244	PA	-0.416425409282938	RNA-Seq	N=175; R = -0.24; (ns)
N=78	(ns)	0.286341161586428	245	PA	-0.397836273894035	RNA-Seq	N=78; R = 0.29; (ns)
N=65	(ns)	0.071758685551789	246	PA	-1.15385042372961	RNA-Seq	N=65; R = 0.07; (ns)
N=65	(ns)	0.071758685551789	247	PA	-0.811095885699234	RNA-Seq	N=65; R = 0.07; (ns)
N=65	(ns)	0.071758685551789	248	PA	-1.45040407613129	RNA-Seq	N=65; R = 0.07; (ns)
N=78	(ns)	0.286341161586428	249	PA	-1.17211845724327	RNA-Seq	N=78; R = 0.29; (ns)
N=65	(ns)	0.071758685551789	250	PA	-1.44586971825384	RNA-Seq	N=65; R = 0.07; (ns)
N=74	(ns)	0.275122734444768	251	PA	0.623005317496608	RNA-Seq	N=74; R = 0.28; (ns)
N=78	(ns)	0.286341161586428	252	PA	0.859810921086341	RNA-Seq	N=78; R = 0.29; (ns)
N=78	(ns)	0.286341161586428	253	PA	-0.595920607982253	RNA-Seq	N=78; R = 0.29; (ns)
N=175	(ns)	-0.236293461823391	254	PA	-0.0156575086340171	RNA-Seq	N=175; R = -0.24; (ns)
N=65	(ns)	0.071758685551789	255	PA	-0.49506805546845	RNA-Seq	N=65; R = 0.07; (ns)
N=175	(ns)	-0.236293461823391	256	PA	-0.53106741250871	RNA-Seq	N=175; R = -0.24; (ns)
N=78	(ns)	0.286341161586428	257	PA	-0.490838337712131	RNA-Seq	N=78; R = 0.29; (ns)
N=78	(ns)	0.286341161586428	258	PA	-0.405478774576551	RNA-Seq	N=78; R = 0.29; (ns)
N=65	(ns)	0.071758685551789	259	PA	0.441057549013684	RNA-Seq	N=65; R = 0.07; (ns)
N=74	(ns)	0.275122734444768	260	PA	0.530408366114438	RNA-Seq	N=74; R = 0.28; (ns)
N=175	(ns)	-0.236293461823391	261	PA	0.371546486829057	RNA-Seq	N=175; R = -0.24; (ns)
N=74	(ns)	0.275122734444768	262	PA	0.822131515856167	RNA-Seq	N=74; R = 0.28; (ns)
N=175	(ns)	-0.236293461823391	263	PA	-0.357392542696236	RNA-Seq	N=175; R = -0.24; (ns)
N=175	(ns)	-0.236293461823391	264	PA	0.269753359660716	RNA-Seq	N=175; R = -0.24; (ns)
N=175	(ns)	-0.236293461823391	265	PA	-0.554708289930438	RNA-Seq	N=175; R = -0.24; (ns)
N=65	(ns)	0.071758685551789	266	PA	-0.942578108280637	RNA-Seq	N=65; R = 0.07; (ns)
N=65	(ns)	0.071758685551789	267	PA	-1.43831361091403	RNA-Seq	N=65; R = 0.07; (ns)
N=65	(ns)	0.071758685551789	268	PA	-0.787284442549174	RNA-Seq	N=65; R = 0.07; (ns)
N=78	(ns)	0.286341161586428	269	PA	-0.695457036570181	RNA-Seq	N=78; R = 0.29; (ns)
N=175	(ns)	-0.236293461823391	270	PA	-0.259947005226691	RNA-Seq	N=175; R = -0.24; (ns)
N=175	(ns)	-0.236293461823391	271	PA	-0.417124010759729	RNA-Seq	N=175; R = -0.24; (ns)
N=175	(ns)	-0.236293461823391	272	PA	-0.0424870169932013	RNA-Seq	N=175; R = -0.24; (ns)
N=65	(ns)	0.071758685551789	273	PA	-1.40893503392589	RNA-Seq	N=65; R = 0.07; (ns)
N=78	(ns)	0.286341161586428	274	PA	0.291766801741629	RNA-Seq	N=78; R = 0.29; (ns)
N=175	(ns)	-0.236293461823391	275	PA	0.238029287974119	RNA-Seq	N=175; R = -0.24; (ns)
N=175	(ns)	-0.236293461823391	276	PA	-1.1705753124443	RNA-Seq	N=175; R = -0.24; (ns)
N=65	(ns)	0.071758685551789	277	PA	-0.315928066182391	RNA-Seq	N=65; R = 0.07; (ns)
N=74	(ns)	0.275122734444768	278	PA	1.42032227239089	RNA-Seq	N=74; R = 0.28; (ns)
N=74	(ns)	0.275122734444768	279	PA	0.63050633120074	RNA-Seq	N=74; R = 0.28; (ns)
N=175	(ns)	-0.236293461823391	280	PA	-1.04606203937558	RNA-Seq	N=175; R = -0.24; (ns)
N=175	(ns)	-0.236293461823391	281	PA	-0.37919048473725	RNA-Seq	N=175; R = -0.24; (ns)
N=175	(ns)	-0.236293461823391	282	PA	-0.781424806588289	RNA-Seq	N=175; R = -0.24; (ns)
N=175	(ns)	-0.236293461823391	283	PA	0.192604111400056	RNA-Seq	N=175; R = -0.24; (ns)
N=65	(ns)	0.071758685551789	284	PA	0.12717684191038	RNA-Seq	N=65; R = 0.07; (ns)
N=175	(ns)	-0.236293461823391	285	PA	-0.408893920412533	RNA-Seq	N=175; R = -0.24; (ns)
N=175	(ns)	-0.236293461823391	286	PA	-0.0486099272270737	RNA-Seq	N=175; R = -0.24; (ns)
N=175	(ns)	-0.236293461823391	287	PA	0.494206194481201	RNA-Seq	N=175; R = -0.24; (ns)
N=175	(ns)	-0.236293461823391	288	PA	-0.655407816567663	RNA-Seq	N=175; R = -0.24; (ns)
N=78	(ns)	0.286341161586428	289	PA	-0.0555149135868079	RNA-Seq	N=78; R = 0.29; (ns)
N=74	(ns)	0.275122734444768	290	PA	0.756011842730644	RNA-Seq	N=74; R = 0.28; (ns)
N=78	(ns)	0.286341161586428	291	PA	-0.447091320241885	RNA-Seq	N=78; R = 0.29; (ns)
N=78	(ns)	0.286341161586428	292	PA	-0.0953564617665208	RNA-Seq	N=78; R = 0.29; (ns)
N=78	(ns)	0.286341161586428	293	PA	0.461809877691011	RNA-Seq	N=78; R = 0.29; (ns)
N=175	(ns)	-0.236293461823391	294	PA	0.158519333389329	RNA-Seq	N=175; R = -0.24; (ns)
N=65	(ns)	0.071758685551789	295	PA	-0.673739303076191	RNA-Seq	N=65; R = 0.07; (ns)
N=175	(ns)	-0.236293461823391	296	PA	-0.895112213273398	RNA-Seq	N=175; R = -0.24; (ns)
N=175	(ns)	-0.236293461823391	297	PA	-0.313657881657826	RNA-Seq	N=175; R = -0.24; (ns)
N=175	(ns)	-0.236293461823391	298	PA	-0.375236492116437	RNA-Seq	N=175; R = -0.24; (ns)
N=175	(ns)	-0.236293461823391	299	PA	0.364159252366588	RNA-Seq	N=175; R = -0.24; (ns)
N=65	(ns)	0.071758685551789	300	PA	-0.608547992509323	RNA-Seq	N=65; R = 0.07; (ns)
N=65	(ns)	0.071758685551789	301	PA	-1.40111216102554	RNA-Seq	N=65; R = 0.07; (ns)
N=175	(ns)	-0.236293461823391	302	PA	-0.0926148079095275	RNA-Seq	N=175; R = -0.24; (ns)
N=78	(ns)	0.286341161586428	303	PA	-1.00776614503231	RNA-Seq	N=78; R = 0.29; (ns)
N=175	(ns)	-0.236293461823391	304	PA	-0.453044203003149	RNA-Seq	N=175; R = -0.24; (ns)
N=78	(ns)	0.286341161586428	305	PA	-0.0454734811396598	RNA-Seq	N=78; R = 0.29; (ns)
N=175	(ns)	-0.236293461823391	306	PA	0.0424489182848243	RNA-Seq	N=175; R = -0.24; (ns)
N=175	(ns)	-0.236293461823391	307	PA	-0.554746810395978	RNA-Seq	N=175; R = -0.24; (ns)
N=78	(ns)	0.286341161586428	308	PA	0.298567353823808	RNA-Seq	N=78; R = 0.29; (ns)
N=78	(ns)	0.286341161586428	309	PA	-1.35572809566578	RNA-Seq	N=78; R = 0.29; (ns)
N=74	(ns)	0.275122734444768	310	PA	1.07763907328568	RNA-Seq	N=74; R = 0.28; (ns)
N=175	(ns)	-0.236293461823391	311	PA	-0.294548550163444	RNA-Seq	N=175; R = -0.24; (ns)
N=78	(ns)	0.286341161586428	312	PA	-0.638047065369634	RNA-Seq	N=78; R = 0.29; (ns)
N=175	(ns)	-0.236293461823391	313	PA	0.300638832558678	RNA-Seq	N=175; R = -0.24; (ns)
N=78	(ns)	0.286341161586428	314	PA	0.454856147407018	RNA-Seq	N=78; R = 0.29; (ns)
N=78	(ns)	0.286341161586428	315	PA	-0.807700377602824	RNA-Seq	N=78; R = 0.29; (ns)
N=74	(ns)	0.275122734444768	316	PA	0.707009976439238	RNA-Seq	N=74; R = 0.28; (ns)
N=74	(ns)	0.275122734444768	317	PA	0.698437409778517	RNA-Seq	N=74; R = 0.28; (ns)
N=175	(ns)	-0.236293461823391	318	PA	0.512767705816057	RNA-Seq	N=175; R = -0.24; (ns)
N=74	(ns)	0.275122734444768	319	PA	1.17833591394914	RNA-Seq	N=74; R = 0.28; (ns)
N=74	(ns)	0.275122734444768	320	PA	1.12554055869157	RNA-Seq	N=74; R = 0.28; (ns)
N=175	(ns)	-0.236293461823391	321	PA	-0.368601820962501	RNA-Seq	N=175; R = -0.24; (ns)
N=175	(ns)	-0.236293461823391	322	PA	-0.148271583583102	RNA-Seq	N=175; R = -0.24; (ns)
N=175	(ns)	-0.236293461823391	323	PA	-0.446551877840452	RNA-Seq	N=175; R = -0.24; (ns)
N=175	(ns)	-0.236293461823391	324	PA	0.211498820383297	RNA-Seq	N=175; R = -0.24; (ns)
N=78	(ns)	0.286341161586428	325	PA	0.110440867670886	RNA-Seq	N=78; R = 0.29; (ns)
N=175	(ns)	-0.236293461823391	326	PA	0.163776127356199	RNA-Seq	N=175; R = -0.24; (ns)
N=74	(ns)	0.275122734444768	327	PA	0.330956154667392	RNA-Seq	N=74; R = 0.28; (ns)
N=175	(ns)	-0.236293461823391	328	PA	0.454597896014397	RNA-Seq	N=175; R = -0.24; (ns)
N=74	(ns)	0.275122734444768	329	PA	1.25139917043639	RNA-Seq	N=74; R = 0.28; (ns)
N=78	(ns)	0.286341161586428	330	PA	0.20233075608689	RNA-Seq	N=78; R = 0.29; (ns)
N=175	(ns)	-0.236293461823391	331	PA	-0.672905288503521	RNA-Seq	N=175; R = -0.24; (ns)
N=78	(ns)	0.286341161586428	332	PA	0.0266017529338881	RNA-Seq	N=78; R = 0.29; (ns)
N=65	(ns)	0.071758685551789	333	PA	-0.795119283700425	RNA-Seq	N=65; R = 0.07; (ns)
N=74	(ns)	0.275122734444768	334	PA	1.29072046049449	RNA-Seq	N=74; R = 0.28; (ns)
N=175	(ns)	-0.236293461823391	335	PA	-0.378490769895091	RNA-Seq	N=175; R = -0.24; (ns)
N=78	(ns)	0.286341161586428	336	PA	0.0311471244232012	RNA-Seq	N=78; R = 0.29; (ns)
N=175	(ns)	-0.236293461823391	337	PA	0.256582819992804	RNA-Seq	N=175; R = -0.24; (ns)
N=78	(ns)	0.286341161586428	338	PA	0.778019899778049	RNA-Seq	N=78; R = 0.29; (ns)
N=65	(ns)	0.071758685551789	339	PA	-0.762891574303158	RNA-Seq	N=65; R = 0.07; (ns)
N=74	(ns)	0.275122734444768	340	PA	0.93401962952957	RNA-Seq	N=74; R = 0.28; (ns)
N=78	(ns)	0.286341161586428	341	PA	0.531982490195605	RNA-Seq	N=78; R = 0.29; (ns)
N=74	(ns)	0.275122734444768	342	PA	1.02214204301418	RNA-Seq	N=74; R = 0.28; (ns)
N=175	(ns)	-0.236293461823391	343	PA	-0.103130336668998	RNA-Seq	N=175; R = -0.24; (ns)
N=175	(ns)	-0.236293461823391	344	PA	0.18791858803448	RNA-Seq	N=175; R = -0.24; (ns)
N=175	(ns)	-0.236293461823391	345	PA	-0.326635817952393	RNA-Seq	N=175; R = -0.24; (ns)
N=78	(ns)	0.286341161586428	346	PA	0.542625661454571	RNA-Seq	N=78; R = 0.29; (ns)
N=175	(ns)	-0.236293461823391	347	PA	0.275971295713056	RNA-Seq	N=175; R = -0.24; (ns)
N=78	(ns)	0.286341161586428	348	PA	0.28648497928644	RNA-Seq	N=78; R = 0.29; (ns)
N=65	(ns)	0.071758685551789	349	PA	0.372527650758113	RNA-Seq	N=65; R = 0.07; (ns)
N=78	(ns)	0.286341161586428	350	PA	-0.0803274264092837	RNA-Seq	N=78; R = 0.29; (ns)
N=175	(ns)	-0.236293461823391	351	PA	-0.0620183920152922	RNA-Seq	N=175; R = -0.24; (ns)
N=74	(ns)	0.275122734444768	352	PA	1.43222596982741	RNA-Seq	N=74; R = 0.28; (ns)
N=175	(ns)	-0.236293461823391	353	PA	-0.704292062312325	RNA-Seq	N=175; R = -0.24; (ns)
N=175	(ns)	-0.236293461823391	354	PA	-0.766235462338434	RNA-Seq	N=175; R = -0.24; (ns)
N=175	(ns)	-0.236293461823391	355	PA	0.239197990423704	RNA-Seq	N=175; R = -0.24; (ns)
N=74	(ns)	0.275122734444768	356	PA	1.14767284976764	RNA-Seq	N=74; R = 0.28; (ns)
N=175	(ns)	-0.236293461823391	357	PA	0.671954979589361	RNA-Seq	N=175; R = -0.24; (ns)
N=78	(ns)	0.286341161586428	358	PA	0.0902030415732028	RNA-Seq	N=78; R = 0.29; (ns)
N=175	(ns)	-0.236293461823391	359	PA	-0.0702035866418623	RNA-Seq	N=175; R = -0.24; (ns)
N=65	(ns)	0.071758685551789	360	PA	0.847952064630928	RNA-Seq	N=65; R = 0.07; (ns)
N=78	(ns)	0.286341161586428	361	PA	-0.542099178749863	RNA-Seq	N=78; R = 0.29; (ns)
N=175	(ns)	-0.236293461823391	362	PA	-0.130062141876251	RNA-Seq	N=175; R = -0.24; (ns)
N=78	(ns)	0.286341161586428	363	PA	-0.218478890878737	RNA-Seq	N=78; R = 0.29; (ns)
N=74	(ns)	0.275122734444768	364	PA	1.23335610318045	RNA-Seq	N=74; R = 0.28; (ns)
N=65	(ns)	0.071758685551789	365	PA	-0.553357159768693	RNA-Seq	N=65; R = 0.07; (ns)
N=175	(ns)	-0.236293461823391	366	PA	-0.0408868520275191	RNA-Seq	N=175; R = -0.24; (ns)
N=175	(ns)	-0.236293461823391	367	PA	0.342904416661646	RNA-Seq	N=175; R = -0.24; (ns)
N=74	(ns)	0.275122734444768	368	PA	0.781363846162474	RNA-Seq	N=74; R = 0.28; (ns)
N=175	(ns)	-0.236293461823391	369	PA	0.170648512552218	RNA-Seq	N=175; R = -0.24; (ns)
N=74	(ns)	0.275122734444768	370	PA	0.61935536840109	RNA-Seq	N=74; R = 0.28; (ns)
N=175	(ns)	-0.236293461823391	371	PA	-0.572298860961108	RNA-Seq	N=175; R = -0.24; (ns)
N=175	(ns)	-0.236293461823391	372	PA	0.373389470741779	RNA-Seq	N=175; R = -0.24; (ns)
N=175	(ns)	-0.236293461823391	373	PA	0.212515562626997	RNA-Seq	N=175; R = -0.24; (ns)
N=74	(ns)	0.275122734444768	374	PA	1.13466257554296	RNA-Seq	N=74; R = 0.28; (ns)
N=175	(ns)	-0.236293461823391	375	PA	-0.178420143573068	RNA-Seq	N=175; R = -0.24; (ns)
N=74	(ns)	0.275122734444768	376	PA	1.16633980248792	RNA-Seq	N=74; R = 0.28; (ns)
N=74	(ns)	0.275122734444768	377	PA	1.35690916968982	RNA-Seq	N=74; R = 0.28; (ns)
N=65	(ns)	0.071758685551789	378	PA	-0.764042462806174	RNA-Seq	N=65; R = 0.07; (ns)
N=78	(ns)	0.286341161586428	379	PA	0.244076154261627	RNA-Seq	N=78; R = 0.29; (ns)
N=74	(ns)	0.275122734444768	380	PA	0.752422612994363	RNA-Seq	N=74; R = 0.28; (ns)
N=175	(ns)	-0.236293461823391	381	PA	0.61029621304171	RNA-Seq	N=175; R = -0.24; (ns)
N=175	(ns)	-0.236293461823391	382	PA	0.127247224894731	RNA-Seq	N=175; R = -0.24; (ns)
N=175	(ns)	-0.236293461823391	383	PA	-0.537952712830918	RNA-Seq	N=175; R = -0.24; (ns)
N=175	(ns)	-0.236293461823391	384	PA	0.0267601528903987	RNA-Seq	N=175; R = -0.24; (ns)
N=65	(ns)	0.071758685551789	385	PA	-0.733238508686396	RNA-Seq	N=65; R = 0.07; (ns)
N=175	(ns)	-0.236293461823391	386	PA	0.165362741129966	RNA-Seq	N=175; R = -0.24; (ns)
N=175	(ns)	-0.236293461823391	387	PA	0.634543771230131	RNA-Seq	N=175; R = -0.24; (ns)
N=74	(ns)	0.275122734444768	388	PA	0.506964606733761	RNA-Seq	N=74; R = 0.28; (ns)
N=78	(ns)	0.286341161586428	389	PA	-1.26144472994986	RNA-Seq	N=78; R = 0.29; (ns)
N=65	(ns)	0.071758685551789	390	PA	-0.37129529886517	RNA-Seq	N=65; R = 0.07; (ns)
N=175	(ns)	-0.236293461823391	391	PA	-0.151351930266265	RNA-Seq	N=175; R = -0.24; (ns)
N=74	(ns)	0.275122734444768	392	PA	1.1002427146188	RNA-Seq	N=74; R = 0.28; (ns)
N=65	(ns)	0.071758685551789	1	DI	-0.950856526526116	RNA-Seq	N=65; R = 0.07; (ns)
N=175	(ns)	-0.236293461823391	2	DI	1.47302235766285	RNA-Seq	N=175; R = -0.24; (ns)
N=175	(ns)	-0.236293461823391	3	DI	1.0844594884108	RNA-Seq	N=175; R = -0.24; (ns)
N=78	(ns)	0.286341161586428	4	DI	-0.826269280391119	RNA-Seq	N=78; R = 0.29; (ns)
N=175	(ns)	-0.236293461823391	5	DI	1.19623141315483	RNA-Seq	N=175; R = -0.24; (ns)
N=65	(ns)	0.071758685551789	6	DI	-0.245001577029852	RNA-Seq	N=65; R = 0.07; (ns)
N=175	(ns)	-0.236293461823391	7	DI	1.49852537145695	RNA-Seq	N=175; R = -0.24; (ns)
N=74	(ns)	0.275122734444768	8	DI	0.613409316554388	RNA-Seq	N=74; R = 0.28; (ns)
N=175	(ns)	-0.236293461823391	9	DI	1.46509556318221	RNA-Seq	N=175; R = -0.24; (ns)
N=175	(ns)	-0.236293461823391	10	DI	1.27912434644855	RNA-Seq	N=175; R = -0.24; (ns)
N=175	(ns)	-0.236293461823391	11	DI	0.927022781773017	RNA-Seq	N=175; R = -0.24; (ns)
N=74	(ns)	0.275122734444768	12	DI	0.837983230736002	RNA-Seq	N=74; R = 0.28; (ns)
N=65	(ns)	0.071758685551789	13	DI	-1.27775862269355	RNA-Seq	N=65; R = 0.07; (ns)
N=65	(ns)	0.071758685551789	14	DI	-1.24558168946139	RNA-Seq	N=65; R = 0.07; (ns)
N=78	(ns)	0.286341161586428	15	DI	-0.890509019442756	RNA-Seq	N=78; R = 0.29; (ns)
N=175	(ns)	-0.236293461823391	16	DI	1.31039586715918	RNA-Seq	N=175; R = -0.24; (ns)
N=175	(ns)	-0.236293461823391	17	DI	1.10870683271417	RNA-Seq	N=175; R = -0.24; (ns)
N=175	(ns)	-0.236293461823391	18	DI	1.06806714195591	RNA-Seq	N=175; R = -0.24; (ns)
N=175	(ns)	-0.236293461823391	19	DI	1.45286632948221	RNA-Seq	N=175; R = -0.24; (ns)
N=175	(ns)	-0.236293461823391	20	DI	0.978599530252074	RNA-Seq	N=175; R = -0.24; (ns)
N=65	(ns)	0.071758685551789	21	DI	-1.2901738973253	RNA-Seq	N=65; R = 0.07; (ns)
N=78	(ns)	0.286341161586428	22	DI	-0.0219972269393898	RNA-Seq	N=78; R = 0.29; (ns)
N=74	(ns)	0.275122734444768	23	DI	0.483164654486608	RNA-Seq	N=74; R = 0.28; (ns)
N=175	(ns)	-0.236293461823391	24	DI	1.41656834442365	RNA-Seq	N=175; R = -0.24; (ns)
N=175	(ns)	-0.236293461823391	25	DI	1.35501781635887	RNA-Seq	N=175; R = -0.24; (ns)
N=78	(ns)	0.286341161586428	26	DI	-1.10681063575192	RNA-Seq	N=78; R = 0.29; (ns)
N=78	(ns)	0.286341161586428	27	DI	-1.09054418899752	RNA-Seq	N=78; R = 0.29; (ns)
N=65	(ns)	0.071758685551789	28	DI	-0.876505367931411	RNA-Seq	N=65; R = 0.07; (ns)
N=74	(ns)	0.275122734444768	29	DI	-0.215311424080032	RNA-Seq	N=74; R = 0.28; (ns)
N=65	(ns)	0.071758685551789	30	DI	-0.766902408139649	RNA-Seq	N=65; R = 0.07; (ns)
N=74	(ns)	0.275122734444768	31	DI	0.848697758749299	RNA-Seq	N=74; R = 0.28; (ns)
N=78	(ns)	0.286341161586428	32	DI	-0.170551236789876	RNA-Seq	N=78; R = 0.29; (ns)
N=65	(ns)	0.071758685551789	33	DI	-0.915559864942329	RNA-Seq	N=65; R = 0.07; (ns)
N=175	(ns)	-0.236293461823391	34	DI	1.31164146109389	RNA-Seq	N=175; R = -0.24; (ns)
N=175	(ns)	-0.236293461823391	35	DI	1.43214612973156	RNA-Seq	N=175; R = -0.24; (ns)
N=65	(ns)	0.071758685551789	36	DI	-0.908939658688132	RNA-Seq	N=65; R = 0.07; (ns)
N=65	(ns)	0.071758685551789	37	DI	-1.06256184533291	RNA-Seq	N=65; R = 0.07; (ns)
N=74	(ns)	0.275122734444768	38	DI	0.868034751631011	RNA-Seq	N=74; R = 0.28; (ns)
N=175	(ns)	-0.236293461823391	39	DI	1.48436275402582	RNA-Seq	N=175; R = -0.24; (ns)
N=175	(ns)	-0.236293461823391	40	DI	1.27297142482555	RNA-Seq	N=175; R = -0.24; (ns)
N=78	(ns)	0.286341161586428	41	DI	-0.681992895642313	RNA-Seq	N=78; R = 0.29; (ns)
N=175	(ns)	-0.236293461823391	42	DI	1.18868590777029	RNA-Seq	N=175; R = -0.24; (ns)
N=65	(ns)	0.071758685551789	43	DI	-0.957822215697639	RNA-Seq	N=65; R = 0.07; (ns)
N=65	(ns)	0.071758685551789	44	DI	-1.33070800483523	RNA-Seq	N=65; R = 0.07; (ns)
N=175	(ns)	-0.236293461823391	45	DI	1.32795197144512	RNA-Seq	N=175; R = -0.24; (ns)
N=175	(ns)	-0.236293461823391	46	DI	1.4745123001895	RNA-Seq	N=175; R = -0.24; (ns)
N=175	(ns)	-0.236293461823391	47	DI	1.49849280948752	RNA-Seq	N=175; R = -0.24; (ns)
N=65	(ns)	0.071758685551789	48	DI	-1.21402468492837	RNA-Seq	N=65; R = 0.07; (ns)
N=65	(ns)	0.071758685551789	49	DI	0.366809032040904	RNA-Seq	N=65; R = 0.07; (ns)
N=175	(ns)	-0.236293461823391	50	DI	1.28974859511323	RNA-Seq	N=175; R = -0.24; (ns)
N=175	(ns)	-0.236293461823391	51	DI	1.40972090676154	RNA-Seq	N=175; R = -0.24; (ns)
N=74	(ns)	0.275122734444768	52	DI	0.861053394245476	RNA-Seq	N=74; R = 0.28; (ns)
N=74	(ns)	0.275122734444768	53	DI	-1.0538877391377	RNA-Seq	N=74; R = 0.28; (ns)
N=175	(ns)	-0.236293461823391	54	DI	1.05478510025336	RNA-Seq	N=175; R = -0.24; (ns)
N=65	(ns)	0.071758685551789	55	DI	-0.427115206932214	RNA-Seq	N=65; R = 0.07; (ns)
N=175	(ns)	-0.236293461823391	56	DI	1.12307662837453	RNA-Seq	N=175; R = -0.24; (ns)
N=175	(ns)	-0.236293461823391	57	DI	1.24490716264285	RNA-Seq	N=175; R = -0.24; (ns)
N=65	(ns)	0.071758685551789	58	DI	0.170113832347715	RNA-Seq	N=65; R = 0.07; (ns)
N=175	(ns)	-0.236293461823391	59	DI	1.47916211798748	RNA-Seq	N=175; R = -0.24; (ns)
N=78	(ns)	0.286341161586428	60	DI	-0.368685142356419	RNA-Seq	N=78; R = 0.29; (ns)
N=175	(ns)	-0.236293461823391	61	DI	1.4620753181473	RNA-Seq	N=175; R = -0.24; (ns)
N=65	(ns)	0.071758685551789	62	DI	-0.386758727853842	RNA-Seq	N=65; R = 0.07; (ns)
N=65	(ns)	0.071758685551789	63	DI	-0.727334092132324	RNA-Seq	N=65; R = 0.07; (ns)
N=175	(ns)	-0.236293461823391	64	DI	1.3355286600179	RNA-Seq	N=175; R = -0.24; (ns)
N=74	(ns)	0.275122734444768	65	DI	-0.310255149490015	RNA-Seq	N=74; R = 0.28; (ns)
N=78	(ns)	0.286341161586428	66	DI	-0.132365488239363	RNA-Seq	N=78; R = 0.29; (ns)
N=175	(ns)	-0.236293461823391	67	DI	0.815741888911611	RNA-Seq	N=175; R = -0.24; (ns)
N=175	(ns)	-0.236293461823391	68	DI	1.46573037550348	RNA-Seq	N=175; R = -0.24; (ns)
N=175	(ns)	-0.236293461823391	69	DI	1.47455581218771	RNA-Seq	N=175; R = -0.24; (ns)
N=175	(ns)	-0.236293461823391	70	DI	1.42599568522705	RNA-Seq	N=175; R = -0.24; (ns)
N=175	(ns)	-0.236293461823391	71	DI	1.39027265444302	RNA-Seq	N=175; R = -0.24; (ns)
N=175	(ns)	-0.236293461823391	72	DI	1.22186337002365	RNA-Seq	N=175; R = -0.24; (ns)
N=65	(ns)	0.071758685551789	73	DI	-0.934543000597393	RNA-Seq	N=65; R = 0.07; (ns)
N=175	(ns)	-0.236293461823391	74	DI	1.13157936564707	RNA-Seq	N=175; R = -0.24; (ns)
N=175	(ns)	-0.236293461823391	75	DI	1.40169791589722	RNA-Seq	N=175; R = -0.24; (ns)
N=78	(ns)	0.286341161586428	76	DI	-1.37550008723278	RNA-Seq	N=78; R = 0.29; (ns)
N=78	(ns)	0.286341161586428	77	DI	0.75964672972457	RNA-Seq	N=78; R = 0.29; (ns)
N=74	(ns)	0.275122734444768	78	DI	-0.444198838943738	RNA-Seq	N=74; R = 0.28; (ns)
N=78	(ns)	0.286341161586428	79	DI	-0.981541251409459	RNA-Seq	N=78; R = 0.29; (ns)
N=78	(ns)	0.286341161586428	80	DI	-0.317509118624335	RNA-Seq	N=78; R = 0.29; (ns)
N=175	(ns)	-0.236293461823391	81	DI	1.28124361500035	RNA-Seq	N=175; R = -0.24; (ns)
N=74	(ns)	0.275122734444768	82	DI	0.542999827148302	RNA-Seq	N=74; R = 0.28; (ns)
N=65	(ns)	0.071758685551789	83	DI	0.858048196062479	RNA-Seq	N=65; R = 0.07; (ns)
N=175	(ns)	-0.236293461823391	84	DI	1.21652567792184	RNA-Seq	N=175; R = -0.24; (ns)
N=175	(ns)	-0.236293461823391	85	DI	1.38666226719739	RNA-Seq	N=175; R = -0.24; (ns)
N=65	(ns)	0.071758685551789	86	DI	0.214300180898889	RNA-Seq	N=65; R = 0.07; (ns)
N=74	(ns)	0.275122734444768	87	DI	0.193189449986505	RNA-Seq	N=74; R = 0.28; (ns)
N=78	(ns)	0.286341161586428	88	DI	-1.20828438611379	RNA-Seq	N=78; R = 0.29; (ns)
N=65	(ns)	0.071758685551789	89	DI	-1.43901198484922	RNA-Seq	N=65; R = 0.07; (ns)
N=175	(ns)	-0.236293461823391	90	DI	1.42530101735928	RNA-Seq	N=175; R = -0.24; (ns)
N=74	(ns)	0.275122734444768	91	DI	0.453888727863112	RNA-Seq	N=74; R = 0.28; (ns)
N=78	(ns)	0.286341161586428	92	DI	-0.738111524224979	RNA-Seq	N=78; R = 0.29; (ns)
N=78	(ns)	0.286341161586428	93	DI	-1.26991124761778	RNA-Seq	N=78; R = 0.29; (ns)
N=65	(ns)	0.071758685551789	94	DI	-0.808654332439085	RNA-Seq	N=65; R = 0.07; (ns)
N=175	(ns)	-0.236293461823391	95	DI	1.09295523693235	RNA-Seq	N=175; R = -0.24; (ns)
N=175	(ns)	-0.236293461823391	96	DI	1.43705893245451	RNA-Seq	N=175; R = -0.24; (ns)
N=175	(ns)	-0.236293461823391	97	DI	1.33582544746503	RNA-Seq	N=175; R = -0.24; (ns)
N=65	(ns)	0.071758685551789	98	DI	-0.666086720120571	RNA-Seq	N=65; R = 0.07; (ns)
N=175	(ns)	-0.236293461823391	99	DI	1.1154325963411	RNA-Seq	N=175; R = -0.24; (ns)
N=74	(ns)	0.275122734444768	100	DI	0.951076121731928	RNA-Seq	N=74; R = 0.28; (ns)
N=74	(ns)	0.275122734444768	101	DI	0.558371616546188	RNA-Seq	N=74; R = 0.28; (ns)
N=78	(ns)	0.286341161586428	102	DI	-0.709789326820109	RNA-Seq	N=78; R = 0.29; (ns)
N=175	(ns)	-0.236293461823391	103	DI	1.46484540644244	RNA-Seq	N=175; R = -0.24; (ns)
N=74	(ns)	0.275122734444768	104	DI	0.745149025209591	RNA-Seq	N=74; R = 0.28; (ns)
N=175	(ns)	-0.236293461823391	105	DI	0.993677952268878	RNA-Seq	N=175; R = -0.24; (ns)
N=175	(ns)	-0.236293461823391	106	DI	1.29174216827042	RNA-Seq	N=175; R = -0.24; (ns)
N=74	(ns)	0.275122734444768	107	DI	0.970688310714485	RNA-Seq	N=74; R = 0.28; (ns)
N=175	(ns)	-0.236293461823391	108	DI	1.43592848011417	RNA-Seq	N=175; R = -0.24; (ns)
N=175	(ns)	-0.236293461823391	109	DI	1.37194008612645	RNA-Seq	N=175; R = -0.24; (ns)
N=175	(ns)	-0.236293461823391	110	DI	1.37215397578261	RNA-Seq	N=175; R = -0.24; (ns)
N=175	(ns)	-0.236293461823391	111	DI	1.47715034847054	RNA-Seq	N=175; R = -0.24; (ns)
N=74	(ns)	0.275122734444768	112	DI	0.423618766082703	RNA-Seq	N=74; R = 0.28; (ns)
N=74	(ns)	0.275122734444768	113	DI	-0.0981746914577228	RNA-Seq	N=74; R = 0.28; (ns)
N=175	(ns)	-0.236293461823391	114	DI	1.18151823255901	RNA-Seq	N=175; R = -0.24; (ns)
N=65	(ns)	0.071758685551789	115	DI	-0.932094295361592	RNA-Seq	N=65; R = 0.07; (ns)
N=175	(ns)	-0.236293461823391	116	DI	1.34694585101746	RNA-Seq	N=175; R = -0.24; (ns)
N=74	(ns)	0.275122734444768	117	DI	-1.10634611551946	RNA-Seq	N=74; R = 0.28; (ns)
N=175	(ns)	-0.236293461823391	118	DI	1.47406525080253	RNA-Seq	N=175; R = -0.24; (ns)
N=175	(ns)	-0.236293461823391	119	DI	1.2339938355183	RNA-Seq	N=175; R = -0.24; (ns)
N=175	(ns)	-0.236293461823391	120	DI	1.39886736410386	RNA-Seq	N=175; R = -0.24; (ns)
N=78	(ns)	0.286341161586428	121	DI	-0.264733824842569	RNA-Seq	N=78; R = 0.29; (ns)
N=175	(ns)	-0.236293461823391	122	DI	1.31375862907411	RNA-Seq	N=175; R = -0.24; (ns)
N=65	(ns)	0.071758685551789	123	DI	-1.13536770566545	RNA-Seq	N=65; R = 0.07; (ns)
N=175	(ns)	-0.236293461823391	124	DI	1.46102130358638	RNA-Seq	N=175; R = -0.24; (ns)
N=175	(ns)	-0.236293461823391	125	DI	1.3862255254823	RNA-Seq	N=175; R = -0.24; (ns)
N=78	(ns)	0.286341161586428	126	DI	-0.984501558590236	RNA-Seq	N=78; R = 0.29; (ns)
N=78	(ns)	0.286341161586428	127	DI	-1.46902223686221	RNA-Seq	N=78; R = 0.29; (ns)
N=175	(ns)	-0.236293461823391	128	DI	1.15330107055821	RNA-Seq	N=175; R = -0.24; (ns)
N=78	(ns)	0.286341161586428	129	DI	-0.936221821914872	RNA-Seq	N=78; R = 0.29; (ns)
N=78	(ns)	0.286341161586428	130	DI	-0.848653835302454	RNA-Seq	N=78; R = 0.29; (ns)
N=65	(ns)	0.071758685551789	131	DI	-1.24721375533522	RNA-Seq	N=65; R = 0.07; (ns)
N=74	(ns)	0.275122734444768	132	DI	-0.146016763188638	RNA-Seq	N=74; R = 0.28; (ns)
N=175	(ns)	-0.236293461823391	133	DI	1.2261419745863	RNA-Seq	N=175; R = -0.24; (ns)
N=175	(ns)	-0.236293461823391	134	DI	0.971574216134193	RNA-Seq	N=175; R = -0.24; (ns)
N=65	(ns)	0.071758685551789	135	DI	-0.777011782359061	RNA-Seq	N=65; R = 0.07; (ns)
N=74	(ns)	0.275122734444768	136	DI	-0.168629199176772	RNA-Seq	N=74; R = 0.28; (ns)
N=65	(ns)	0.071758685551789	137	DI	-1.04774059514376	RNA-Seq	N=65; R = 0.07; (ns)
N=175	(ns)	-0.236293461823391	138	DI	1.40036291660553	RNA-Seq	N=175; R = -0.24; (ns)
N=175	(ns)	-0.236293461823391	139	DI	1.41390366551935	RNA-Seq	N=175; R = -0.24; (ns)
N=175	(ns)	-0.236293461823391	140	DI	1.36459518975489	RNA-Seq	N=175; R = -0.24; (ns)
N=65	(ns)	0.071758685551789	141	DI	-0.903153311286719	RNA-Seq	N=65; R = 0.07; (ns)
N=65	(ns)	0.071758685551789	142	DI	-0.735056858219682	RNA-Seq	N=65; R = 0.07; (ns)
N=175	(ns)	-0.236293461823391	143	DI	1.07418486370827	RNA-Seq	N=175; R = -0.24; (ns)
N=78	(ns)	0.286341161586428	144	DI	-0.652169096269	RNA-Seq	N=78; R = 0.29; (ns)
N=175	(ns)	-0.236293461823391	145	DI	1.15566313729632	RNA-Seq	N=175; R = -0.24; (ns)
N=65	(ns)	0.071758685551789	146	DI	-1.00414389653974	RNA-Seq	N=65; R = 0.07; (ns)
N=175	(ns)	-0.236293461823391	147	DI	1.05869946447501	RNA-Seq	N=175; R = -0.24; (ns)
N=175	(ns)	-0.236293461823391	148	DI	1.39874772804404	RNA-Seq	N=175; R = -0.24; (ns)
N=78	(ns)	0.286341161586428	149	DI	-1.26703807332557	RNA-Seq	N=78; R = 0.29; (ns)
N=78	(ns)	0.286341161586428	150	DI	-0.395585081728757	RNA-Seq	N=78; R = 0.29; (ns)
N=175	(ns)	-0.236293461823391	151	DI	1.49475544096417	RNA-Seq	N=175; R = -0.24; (ns)
N=175	(ns)	-0.236293461823391	152	DI	1.37337034546003	RNA-Seq	N=175; R = -0.24; (ns)
N=78	(ns)	0.286341161586428	153	DI	-1.38294692369196	RNA-Seq	N=78; R = 0.29; (ns)
N=78	(ns)	0.286341161586428	154	DI	-1.32857018316603	RNA-Seq	N=78; R = 0.29; (ns)
N=175	(ns)	-0.236293461823391	155	DI	1.47574379195209	RNA-Seq	N=175; R = -0.24; (ns)
N=74	(ns)	0.275122734444768	156	DI	0.554663129274759	RNA-Seq	N=74; R = 0.28; (ns)
N=78	(ns)	0.286341161586428	157	DI	-1.00335256259948	RNA-Seq	N=78; R = 0.29; (ns)
N=175	(ns)	-0.236293461823391	158	DI	1.42591753545216	RNA-Seq	N=175; R = -0.24; (ns)
N=175	(ns)	-0.236293461823391	159	DI	1.44857547148692	RNA-Seq	N=175; R = -0.24; (ns)
N=175	(ns)	-0.236293461823391	160	DI	1.46661026661564	RNA-Seq	N=175; R = -0.24; (ns)
N=175	(ns)	-0.236293461823391	161	DI	1.38764609533594	RNA-Seq	N=175; R = -0.24; (ns)
N=74	(ns)	0.275122734444768	162	DI	0.839477508067192	RNA-Seq	N=74; R = 0.28; (ns)
N=175	(ns)	-0.236293461823391	163	DI	1.36907065402985	RNA-Seq	N=175; R = -0.24; (ns)
N=175	(ns)	-0.236293461823391	164	DI	1.19567799451896	RNA-Seq	N=175; R = -0.24; (ns)
N=74	(ns)	0.275122734444768	165	DI	0.50078736366525	RNA-Seq	N=74; R = 0.28; (ns)
N=74	(ns)	0.275122734444768	166	DI	-0.790757846083494	RNA-Seq	N=74; R = 0.28; (ns)
N=74	(ns)	0.275122734444768	167	DI	0.620952535452274	RNA-Seq	N=74; R = 0.28; (ns)
N=175	(ns)	-0.236293461823391	168	DI	1.38254349170139	RNA-Seq	N=175; R = -0.24; (ns)
N=175	(ns)	-0.236293461823391	169	DI	1.44378687630678	RNA-Seq	N=175; R = -0.24; (ns)
N=74	(ns)	0.275122734444768	170	DI	0.768413518707699	RNA-Seq	N=74; R = 0.28; (ns)
N=78	(ns)	0.286341161586428	171	DI	-1.05698503783802	RNA-Seq	N=78; R = 0.29; (ns)
N=175	(ns)	-0.236293461823391	172	DI	1.46164791428512	RNA-Seq	N=175; R = -0.24; (ns)
N=175	(ns)	-0.236293461823391	173	DI	1.27200713260061	RNA-Seq	N=175; R = -0.24; (ns)
N=74	(ns)	0.275122734444768	174	DI	0.903785875810398	RNA-Seq	N=74; R = 0.28; (ns)
N=65	(ns)	0.071758685551789	175	DI	0.900456368379603	RNA-Seq	N=65; R = 0.07; (ns)
N=175	(ns)	-0.236293461823391	176	DI	1.32477607142244	RNA-Seq	N=175; R = -0.24; (ns)
N=74	(ns)	0.275122734444768	177	DI	0.192879383927412	RNA-Seq	N=74; R = 0.28; (ns)
N=78	(ns)	0.286341161586428	178	DI	-0.501835989989868	RNA-Seq	N=78; R = 0.29; (ns)
N=74	(ns)	0.275122734444768	179	DI	-0.0560651421259705	RNA-Seq	N=74; R = 0.28; (ns)
N=78	(ns)	0.286341161586428	180	DI	0.52705403825564	RNA-Seq	N=78; R = 0.29; (ns)
N=74	(ns)	0.275122734444768	181	DI	0.989922319516583	RNA-Seq	N=74; R = 0.28; (ns)
N=65	(ns)	0.071758685551789	182	DI	-1.2327481491414	RNA-Seq	N=65; R = 0.07; (ns)
N=74	(ns)	0.275122734444768	183	DI	0.901068642502328	RNA-Seq	N=74; R = 0.28; (ns)
N=78	(ns)	0.286341161586428	184	DI	-0.800796545445491	RNA-Seq	N=78; R = 0.29; (ns)
N=78	(ns)	0.286341161586428	185	DI	0.042405550822986	RNA-Seq	N=78; R = 0.29; (ns)
N=175	(ns)	-0.236293461823391	186	DI	1.1777240464432	RNA-Seq	N=175; R = -0.24; (ns)
N=175	(ns)	-0.236293461823391	187	DI	1.3205667956862	RNA-Seq	N=175; R = -0.24; (ns)
N=74	(ns)	0.275122734444768	188	DI	0.860591209654167	RNA-Seq	N=74; R = 0.28; (ns)
N=74	(ns)	0.275122734444768	189	DI	-0.930131519808463	RNA-Seq	N=74; R = 0.28; (ns)
N=175	(ns)	-0.236293461823391	190	DI	1.3437637538341	RNA-Seq	N=175; R = -0.24; (ns)
N=175	(ns)	-0.236293461823391	191	DI	1.49427620622139	RNA-Seq	N=175; R = -0.24; (ns)
N=65	(ns)	0.071758685551789	192	DI	-0.777268503058043	RNA-Seq	N=65; R = 0.07; (ns)
N=175	(ns)	-0.236293461823391	193	DI	1.46342765404668	RNA-Seq	N=175; R = -0.24; (ns)
N=175	(ns)	-0.236293461823391	194	DI	1.4008610374182	RNA-Seq	N=175; R = -0.24; (ns)
N=175	(ns)	-0.236293461823391	195	DI	1.27743675082097	RNA-Seq	N=175; R = -0.24; (ns)
N=65	(ns)	0.071758685551789	196	DI	-0.478391288087369	RNA-Seq	N=65; R = 0.07; (ns)
N=78	(ns)	0.286341161586428	197	DI	-1.13471103229997	RNA-Seq	N=78; R = 0.29; (ns)
N=78	(ns)	0.286341161586428	198	DI	-0.62384971389956	RNA-Seq	N=78; R = 0.29; (ns)
N=175	(ns)	-0.236293461823391	199	DI	1.31160935628327	RNA-Seq	N=175; R = -0.24; (ns)
N=74	(ns)	0.275122734444768	200	DI	0.491906382788935	RNA-Seq	N=74; R = 0.28; (ns)
N=74	(ns)	0.275122734444768	201	DI	-1.13677654108258	RNA-Seq	N=74; R = 0.28; (ns)
N=74	(ns)	0.275122734444768	202	DI	0.39940547260426	RNA-Seq	N=74; R = 0.28; (ns)
N=78	(ns)	0.286341161586428	203	DI	-0.306486215545238	RNA-Seq	N=78; R = 0.29; (ns)
N=78	(ns)	0.286341161586428	204	DI	-1.39805441184922	RNA-Seq	N=78; R = 0.29; (ns)
N=175	(ns)	-0.236293461823391	205	DI	1.19420242990915	RNA-Seq	N=175; R = -0.24; (ns)
N=175	(ns)	-0.236293461823391	206	DI	1.15575509496894	RNA-Seq	N=175; R = -0.24; (ns)
N=175	(ns)	-0.236293461823391	207	DI	1.37665394060161	RNA-Seq	N=175; R = -0.24; (ns)
N=74	(ns)	0.275122734444768	208	DI	0.802464635416835	RNA-Seq	N=74; R = 0.28; (ns)
N=78	(ns)	0.286341161586428	209	DI	-0.776543328887278	RNA-Seq	N=78; R = 0.29; (ns)
N=78	(ns)	0.286341161586428	210	DI	0.170212850407606	RNA-Seq	N=78; R = 0.29; (ns)
N=74	(ns)	0.275122734444768	211	DI	-0.545174737965058	RNA-Seq	N=74; R = 0.28; (ns)
N=74	(ns)	0.275122734444768	212	DI	-0.724247917498665	RNA-Seq	N=74; R = 0.28; (ns)
N=65	(ns)	0.071758685551789	213	DI	-0.719885908743216	RNA-Seq	N=65; R = 0.07; (ns)
N=175	(ns)	-0.236293461823391	214	DI	1.47002720275991	RNA-Seq	N=175; R = -0.24; (ns)
N=78	(ns)	0.286341161586428	215	DI	0.0542398115938003	RNA-Seq	N=78; R = 0.29; (ns)
N=175	(ns)	-0.236293461823391	216	DI	1.02634707765881	RNA-Seq	N=175; R = -0.24; (ns)
N=175	(ns)	-0.236293461823391	217	DI	1.46782606853172	RNA-Seq	N=175; R = -0.24; (ns)
N=65	(ns)	0.071758685551789	218	DI	-1.26468417689154	RNA-Seq	N=65; R = 0.07; (ns)
N=78	(ns)	0.286341161586428	219	DI	-0.427755207492592	RNA-Seq	N=78; R = 0.29; (ns)
N=74	(ns)	0.275122734444768	220	DI	-0.0576624383744591	RNA-Seq	N=74; R = 0.28; (ns)
N=175	(ns)	-0.236293461823391	221	DI	1.26124468189864	RNA-Seq	N=175; R = -0.24; (ns)
N=65	(ns)	0.071758685551789	222	DI	-1.09572362354029	RNA-Seq	N=65; R = 0.07; (ns)
N=65	(ns)	0.071758685551789	223	DI	-0.951922371691414	RNA-Seq	N=65; R = 0.07; (ns)
N=175	(ns)	-0.236293461823391	224	DI	1.32207557326375	RNA-Seq	N=175; R = -0.24; (ns)
N=175	(ns)	-0.236293461823391	225	DI	1.39132527941175	RNA-Seq	N=175; R = -0.24; (ns)
N=65	(ns)	0.071758685551789	226	DI	-0.779878711778041	RNA-Seq	N=65; R = 0.07; (ns)
N=74	(ns)	0.275122734444768	227	DI	0.784654367286901	RNA-Seq	N=74; R = 0.28; (ns)
N=74	(ns)	0.275122734444768	228	DI	0.880216769602929	RNA-Seq	N=74; R = 0.28; (ns)
N=175	(ns)	-0.236293461823391	229	DI	1.26427721299036	RNA-Seq	N=175; R = -0.24; (ns)
N=175	(ns)	-0.236293461823391	230	DI	1.39969170102793	RNA-Seq	N=175; R = -0.24; (ns)
N=78	(ns)	0.286341161586428	231	DI	-1.40865744912369	RNA-Seq	N=78; R = 0.29; (ns)
N=65	(ns)	0.071758685551789	232	DI	-0.638449540386727	RNA-Seq	N=65; R = 0.07; (ns)
N=78	(ns)	0.286341161586428	233	DI	0.603930800576194	RNA-Seq	N=78; R = 0.29; (ns)
N=74	(ns)	0.275122734444768	234	DI	0.747151554129757	RNA-Seq	N=74; R = 0.28; (ns)
N=78	(ns)	0.286341161586428	235	DI	-0.432178172533077	RNA-Seq	N=78; R = 0.29; (ns)
N=74	(ns)	0.275122734444768	236	DI	0.419405705083084	RNA-Seq	N=74; R = 0.28; (ns)
N=175	(ns)	-0.236293461823391	237	DI	1.19403046847468	RNA-Seq	N=175; R = -0.24; (ns)
N=175	(ns)	-0.236293461823391	238	DI	1.48357714899134	RNA-Seq	N=175; R = -0.24; (ns)
N=175	(ns)	-0.236293461823391	239	DI	1.48680030551795	RNA-Seq	N=175; R = -0.24; (ns)
N=78	(ns)	0.286341161586428	240	DI	-0.318288488303951	RNA-Seq	N=78; R = 0.29; (ns)
N=74	(ns)	0.275122734444768	241	DI	0.613662303639045	RNA-Seq	N=74; R = 0.28; (ns)
N=175	(ns)	-0.236293461823391	242	DI	1.20537006472612	RNA-Seq	N=175; R = -0.24; (ns)
N=175	(ns)	-0.236293461823391	243	DI	1.48899744595871	RNA-Seq	N=175; R = -0.24; (ns)
N=175	(ns)	-0.236293461823391	244	DI	1.49743114574057	RNA-Seq	N=175; R = -0.24; (ns)
N=78	(ns)	0.286341161586428	245	DI	-0.934654886623809	RNA-Seq	N=78; R = 0.29; (ns)
N=65	(ns)	0.071758685551789	246	DI	-0.518453034109253	RNA-Seq	N=65; R = 0.07; (ns)
N=65	(ns)	0.071758685551789	247	DI	-0.167721750559932	RNA-Seq	N=65; R = 0.07; (ns)
N=65	(ns)	0.071758685551789	248	DI	0.215715414858732	RNA-Seq	N=65; R = 0.07; (ns)
N=78	(ns)	0.286341161586428	249	DI	0.274754351420744	RNA-Seq	N=78; R = 0.29; (ns)
N=65	(ns)	0.071758685551789	250	DI	0.160826955334735	RNA-Seq	N=65; R = 0.07; (ns)
N=74	(ns)	0.275122734444768	251	DI	0.6668045855631	RNA-Seq	N=74; R = 0.28; (ns)
N=78	(ns)	0.286341161586428	252	DI	-0.971734827405261	RNA-Seq	N=78; R = 0.29; (ns)
N=78	(ns)	0.286341161586428	253	DI	-0.666739071144395	RNA-Seq	N=78; R = 0.29; (ns)
N=175	(ns)	-0.236293461823391	254	DI	1.41851911053026	RNA-Seq	N=175; R = -0.24; (ns)
N=65	(ns)	0.071758685551789	255	DI	-0.369130128356663	RNA-Seq	N=65; R = 0.07; (ns)
N=175	(ns)	-0.236293461823391	256	DI	1.49287197982895	RNA-Seq	N=175; R = -0.24; (ns)
N=78	(ns)	0.286341161586428	257	DI	-0.828703317677632	RNA-Seq	N=78; R = 0.29; (ns)
N=78	(ns)	0.286341161586428	258	DI	-0.352473885865927	RNA-Seq	N=78; R = 0.29; (ns)
N=65	(ns)	0.071758685551789	259	DI	-0.650359876410974	RNA-Seq	N=65; R = 0.07; (ns)
N=74	(ns)	0.275122734444768	260	DI	1.02176519160479	RNA-Seq	N=74; R = 0.28; (ns)
N=175	(ns)	-0.236293461823391	261	DI	1.23053213450822	RNA-Seq	N=175; R = -0.24; (ns)
N=74	(ns)	0.275122734444768	262	DI	0.887438143992993	RNA-Seq	N=74; R = 0.28; (ns)
N=175	(ns)	-0.236293461823391	263	DI	1.4834524821219	RNA-Seq	N=175; R = -0.24; (ns)
N=175	(ns)	-0.236293461823391	264	DI	1.2976217006491	RNA-Seq	N=175; R = -0.24; (ns)
N=175	(ns)	-0.236293461823391	265	DI	1.34077532715074	RNA-Seq	N=175; R = -0.24; (ns)
N=65	(ns)	0.071758685551789	266	DI	0.516350172422009	RNA-Seq	N=65; R = 0.07; (ns)
N=65	(ns)	0.071758685551789	267	DI	0.216399033853957	RNA-Seq	N=65; R = 0.07; (ns)
N=65	(ns)	0.071758685551789	268	DI	-0.792750621678143	RNA-Seq	N=65; R = 0.07; (ns)
N=78	(ns)	0.286341161586428	269	DI	-0.755326859472983	RNA-Seq	N=78; R = 0.29; (ns)
N=175	(ns)	-0.236293461823391	270	DI	1.47865726028657	RNA-Seq	N=175; R = -0.24; (ns)
N=175	(ns)	-0.236293461823391	271	DI	1.48928459598567	RNA-Seq	N=175; R = -0.24; (ns)
N=175	(ns)	-0.236293461823391	272	DI	1.23344904498795	RNA-Seq	N=175; R = -0.24; (ns)
N=65	(ns)	0.071758685551789	273	DI	0.800740934258264	RNA-Seq	N=65; R = 0.07; (ns)
N=78	(ns)	0.286341161586428	274	DI	-1.39380555891987	RNA-Seq	N=78; R = 0.29; (ns)
N=175	(ns)	-0.236293461823391	275	DI	1.30876159785789	RNA-Seq	N=175; R = -0.24; (ns)
N=175	(ns)	-0.236293461823391	276	DI	1.2744992178205	RNA-Seq	N=175; R = -0.24; (ns)
N=65	(ns)	0.071758685551789	277	DI	-1.25939176473834	RNA-Seq	N=65; R = 0.07; (ns)
N=74	(ns)	0.275122734444768	278	DI	-0.842580105812879	RNA-Seq	N=74; R = 0.28; (ns)
N=74	(ns)	0.275122734444768	279	DI	0.821381791168282	RNA-Seq	N=74; R = 0.28; (ns)
N=175	(ns)	-0.236293461823391	280	DI	1.32178281645836	RNA-Seq	N=175; R = -0.24; (ns)
N=175	(ns)	-0.236293461823391	281	DI	1.49464944808322	RNA-Seq	N=175; R = -0.24; (ns)
N=175	(ns)	-0.236293461823391	282	DI	1.46223223442902	RNA-Seq	N=175; R = -0.24; (ns)
N=175	(ns)	-0.236293461823391	283	DI	1.29566174671955	RNA-Seq	N=175; R = -0.24; (ns)
N=65	(ns)	0.071758685551789	284	DI	-1.45120886074854	RNA-Seq	N=65; R = 0.07; (ns)
N=175	(ns)	-0.236293461823391	285	DI	1.49552422109922	RNA-Seq	N=175; R = -0.24; (ns)
N=175	(ns)	-0.236293461823391	286	DI	1.41866996710636	RNA-Seq	N=175; R = -0.24; (ns)
N=175	(ns)	-0.236293461823391	287	DI	1.14055389005147	RNA-Seq	N=175; R = -0.24; (ns)
N=175	(ns)	-0.236293461823391	288	DI	1.48893774013379	RNA-Seq	N=175; R = -0.24; (ns)
N=78	(ns)	0.286341161586428	289	DI	-0.67227502798277	RNA-Seq	N=78; R = 0.29; (ns)
N=74	(ns)	0.275122734444768	290	DI	0.839989761808355	RNA-Seq	N=74; R = 0.28; (ns)
N=78	(ns)	0.286341161586428	291	DI	-0.694204868379817	RNA-Seq	N=78; R = 0.29; (ns)
N=78	(ns)	0.286341161586428	292	DI	0.159857233603989	RNA-Seq	N=78; R = 0.29; (ns)
N=78	(ns)	0.286341161586428	293	DI	-0.966582643602536	RNA-Seq	N=78; R = 0.29; (ns)
N=175	(ns)	-0.236293461823391	294	DI	1.08540517665904	RNA-Seq	N=175; R = -0.24; (ns)
N=65	(ns)	0.071758685551789	295	DI	-0.969711071815524	RNA-Seq	N=65; R = 0.07; (ns)
N=175	(ns)	-0.236293461823391	296	DI	1.43075788333824	RNA-Seq	N=175; R = -0.24; (ns)
N=175	(ns)	-0.236293461823391	297	DI	1.3106204804295	RNA-Seq	N=175; R = -0.24; (ns)
N=175	(ns)	-0.236293461823391	298	DI	1.31955854546377	RNA-Seq	N=175; R = -0.24; (ns)
N=175	(ns)	-0.236293461823391	299	DI	1.12392348921983	RNA-Seq	N=175; R = -0.24; (ns)
N=65	(ns)	0.071758685551789	300	DI	-1.01635882166208	RNA-Seq	N=65; R = 0.07; (ns)
N=65	(ns)	0.071758685551789	301	DI	0.447885709209225	RNA-Seq	N=65; R = 0.07; (ns)
N=175	(ns)	-0.236293461823391	302	DI	1.40480651401314	RNA-Seq	N=175; R = -0.24; (ns)
N=78	(ns)	0.286341161586428	303	DI	0.480132852489223	RNA-Seq	N=78; R = 0.29; (ns)
N=175	(ns)	-0.236293461823391	304	DI	1.47093907359558	RNA-Seq	N=175; R = -0.24; (ns)
N=78	(ns)	0.286341161586428	305	DI	-1.02245351162225	RNA-Seq	N=78; R = 0.29; (ns)
N=175	(ns)	-0.236293461823391	306	DI	1.39089088617364	RNA-Seq	N=175; R = -0.24; (ns)
N=175	(ns)	-0.236293461823391	307	DI	1.48674532917006	RNA-Seq	N=175; R = -0.24; (ns)
N=78	(ns)	0.286341161586428	308	DI	-1.01284186189271	RNA-Seq	N=78; R = 0.29; (ns)
N=78	(ns)	0.286341161586428	309	DI	0.508967732358775	RNA-Seq	N=78; R = 0.29; (ns)
N=74	(ns)	0.275122734444768	310	DI	0.191152501747328	RNA-Seq	N=74; R = 0.28; (ns)
N=175	(ns)	-0.236293461823391	311	DI	1.4845089309299	RNA-Seq	N=175; R = -0.24; (ns)
N=78	(ns)	0.286341161586428	312	DI	-0.0260288292997622	RNA-Seq	N=78; R = 0.29; (ns)
N=175	(ns)	-0.236293461823391	313	DI	1.26829256978246	RNA-Seq	N=175; R = -0.24; (ns)
N=78	(ns)	0.286341161586428	314	DI	-0.137621441517601	RNA-Seq	N=78; R = 0.29; (ns)
N=78	(ns)	0.286341161586428	315	DI	-0.485140134289778	RNA-Seq	N=78; R = 0.29; (ns)
N=74	(ns)	0.275122734444768	316	DI	0.998999573935946	RNA-Seq	N=74; R = 0.28; (ns)
N=74	(ns)	0.275122734444768	317	DI	0.714582607502115	RNA-Seq	N=74; R = 0.28; (ns)
N=175	(ns)	-0.236293461823391	318	DI	1.12269442170425	RNA-Seq	N=175; R = -0.24; (ns)
N=74	(ns)	0.275122734444768	319	DI	-0.720239766325322	RNA-Seq	N=74; R = 0.28; (ns)
N=74	(ns)	0.275122734444768	320	DI	0.320899148659835	RNA-Seq	N=74; R = 0.28; (ns)
N=175	(ns)	-0.236293461823391	321	DI	1.49249379108718	RNA-Seq	N=175; R = -0.24; (ns)
N=175	(ns)	-0.236293461823391	322	DI	1.45666280824129	RNA-Seq	N=175; R = -0.24; (ns)
N=175	(ns)	-0.236293461823391	323	DI	1.44606165344889	RNA-Seq	N=175; R = -0.24; (ns)
N=175	(ns)	-0.236293461823391	324	DI	1.32900448885924	RNA-Seq	N=175; R = -0.24; (ns)
N=78	(ns)	0.286341161586428	325	DI	-1.27539106286867	RNA-Seq	N=78; R = 0.29; (ns)
N=175	(ns)	-0.236293461823391	326	DI	1.30178583527286	RNA-Seq	N=175; R = -0.24; (ns)
N=74	(ns)	0.275122734444768	327	DI	0.67094902577664	RNA-Seq	N=74; R = 0.28; (ns)
N=175	(ns)	-0.236293461823391	328	DI	1.06198664740903	RNA-Seq	N=175; R = -0.24; (ns)
N=74	(ns)	0.275122734444768	329	DI	0.291236988188181	RNA-Seq	N=74; R = 0.28; (ns)
N=78	(ns)	0.286341161586428	330	DI	-1.4371113894396	RNA-Seq	N=78; R = 0.29; (ns)
N=175	(ns)	-0.236293461823391	331	DI	1.45202510010864	RNA-Seq	N=175; R = -0.24; (ns)
N=78	(ns)	0.286341161586428	332	DI	-1.33487503307656	RNA-Seq	N=78; R = 0.29; (ns)
N=65	(ns)	0.071758685551789	333	DI	-0.907609737439277	RNA-Seq	N=65; R = 0.07; (ns)
N=74	(ns)	0.275122734444768	334	DI	-0.0222064495989896	RNA-Seq	N=74; R = 0.28; (ns)
N=175	(ns)	-0.236293461823391	335	DI	1.40722407449343	RNA-Seq	N=175; R = -0.24; (ns)
N=78	(ns)	0.286341161586428	336	DI	-0.00116091001988208	RNA-Seq	N=78; R = 0.29; (ns)
N=175	(ns)	-0.236293461823391	337	DI	1.30082337590148	RNA-Seq	N=175; R = -0.24; (ns)
N=78	(ns)	0.286341161586428	338	DI	-1.23860785252855	RNA-Seq	N=78; R = 0.29; (ns)
N=65	(ns)	0.071758685551789	339	DI	-0.377754561936975	RNA-Seq	N=65; R = 0.07; (ns)
N=74	(ns)	0.275122734444768	340	DI	0.489297347135108	RNA-Seq	N=74; R = 0.28; (ns)
N=78	(ns)	0.286341161586428	341	DI	-0.810667595923393	RNA-Seq	N=78; R = 0.29; (ns)
N=74	(ns)	0.275122734444768	342	DI	0.536818446476259	RNA-Seq	N=74; R = 0.28; (ns)
N=175	(ns)	-0.236293461823391	343	DI	1.44380774987041	RNA-Seq	N=175; R = -0.24; (ns)
N=175	(ns)	-0.236293461823391	344	DI	1.3395652290938	RNA-Seq	N=175; R = -0.24; (ns)
N=175	(ns)	-0.236293461823391	345	DI	1.30153607629744	RNA-Seq	N=175; R = -0.24; (ns)
N=78	(ns)	0.286341161586428	346	DI	-0.116729692103478	RNA-Seq	N=78; R = 0.29; (ns)
N=175	(ns)	-0.236293461823391	347	DI	1.28366702564769	RNA-Seq	N=175; R = -0.24; (ns)
N=78	(ns)	0.286341161586428	348	DI	0.0157029061374761	RNA-Seq	N=78; R = 0.29; (ns)
N=65	(ns)	0.071758685551789	349	DI	-1.49408130799662	RNA-Seq	N=65; R = 0.07; (ns)
N=78	(ns)	0.286341161586428	350	DI	-1.1097776245845	RNA-Seq	N=78; R = 0.29; (ns)
N=175	(ns)	-0.236293461823391	351	DI	1.43341763666463	RNA-Seq	N=175; R = -0.24; (ns)
N=74	(ns)	0.275122734444768	352	DI	-0.546487179518371	RNA-Seq	N=74; R = 0.28; (ns)
N=175	(ns)	-0.236293461823391	353	DI	1.48046969070781	RNA-Seq	N=175; R = -0.24; (ns)
N=175	(ns)	-0.236293461823391	354	DI	1.4366495779422	RNA-Seq	N=175; R = -0.24; (ns)
N=175	(ns)	-0.236293461823391	355	DI	1.30741180389815	RNA-Seq	N=175; R = -0.24; (ns)
N=74	(ns)	0.275122734444768	356	DI	0.215153807476516	RNA-Seq	N=74; R = 0.28; (ns)
N=175	(ns)	-0.236293461823391	357	DI	1.0397015152741	RNA-Seq	N=175; R = -0.24; (ns)
N=78	(ns)	0.286341161586428	358	DI	-1.12153127792564	RNA-Seq	N=78; R = 0.29; (ns)
N=175	(ns)	-0.236293461823391	359	DI	1.41639085597625	RNA-Seq	N=175; R = -0.24; (ns)
N=65	(ns)	0.071758685551789	360	DI	-1.37145617220206	RNA-Seq	N=65; R = 0.07; (ns)
N=78	(ns)	0.286341161586428	361	DI	-0.851866186808106	RNA-Seq	N=78; R = 0.29; (ns)
N=175	(ns)	-0.236293461823391	362	DI	1.44425295718651	RNA-Seq	N=175; R = -0.24; (ns)
N=78	(ns)	0.286341161586428	363	DI	-1.02193979241204	RNA-Seq	N=78; R = 0.29; (ns)
N=74	(ns)	0.275122734444768	364	DI	-0.48192945373655	RNA-Seq	N=74; R = 0.28; (ns)
N=65	(ns)	0.071758685551789	365	DI	-1.11837115423405	RNA-Seq	N=65; R = 0.07; (ns)
N=175	(ns)	-0.236293461823391	366	DI	1.41786617984563	RNA-Seq	N=175; R = -0.24; (ns)
N=175	(ns)	-0.236293461823391	367	DI	1.24508631059759	RNA-Seq	N=175; R = -0.24; (ns)
N=74	(ns)	0.275122734444768	368	DI	0.340927960475765	RNA-Seq	N=74; R = 0.28; (ns)
N=175	(ns)	-0.236293461823391	369	DI	1.3236756419578	RNA-Seq	N=175; R = -0.24; (ns)
N=74	(ns)	0.275122734444768	370	DI	0.706634647044021	RNA-Seq	N=74; R = 0.28; (ns)
N=175	(ns)	-0.236293461823391	371	DI	1.15786005195722	RNA-Seq	N=175; R = -0.24; (ns)
N=175	(ns)	-0.236293461823391	372	DI	1.12934194582924	RNA-Seq	N=175; R = -0.24; (ns)
N=175	(ns)	-0.236293461823391	373	DI	1.32711105709877	RNA-Seq	N=175; R = -0.24; (ns)
N=74	(ns)	0.275122734444768	374	DI	0.289858447606604	RNA-Seq	N=74; R = 0.28; (ns)
N=175	(ns)	-0.236293461823391	375	DI	1.46191594150584	RNA-Seq	N=175; R = -0.24; (ns)
N=74	(ns)	0.275122734444768	376	DI	-0.572137317100508	RNA-Seq	N=74; R = 0.28; (ns)
N=74	(ns)	0.275122734444768	377	DI	-0.966229647242647	RNA-Seq	N=74; R = 0.28; (ns)
N=65	(ns)	0.071758685551789	378	DI	-0.163249653490515	RNA-Seq	N=65; R = 0.07; (ns)
N=78	(ns)	0.286341161586428	379	DI	-1.0926734918212	RNA-Seq	N=78; R = 0.29; (ns)
N=74	(ns)	0.275122734444768	380	DI	0.972614930155101	RNA-Seq	N=74; R = 0.28; (ns)
N=175	(ns)	-0.236293461823391	381	DI	1.05995516674649	RNA-Seq	N=175; R = -0.24; (ns)
N=175	(ns)	-0.236293461823391	382	DI	1.34835267922594	RNA-Seq	N=175; R = -0.24; (ns)
N=175	(ns)	-0.236293461823391	383	DI	1.49942967577281	RNA-Seq	N=175; R = -0.24; (ns)
N=175	(ns)	-0.236293461823391	384	DI	1.34135910291611	RNA-Seq	N=175; R = -0.24; (ns)
N=65	(ns)	0.071758685551789	385	DI	-0.815922046161346	RNA-Seq	N=65; R = 0.07; (ns)
N=175	(ns)	-0.236293461823391	386	DI	1.35023213759534	RNA-Seq	N=175; R = -0.24; (ns)
N=175	(ns)	-0.236293461823391	387	DI	1.06796261437583	RNA-Seq	N=175; R = -0.24; (ns)
N=74	(ns)	0.275122734444768	388	DI	0.791791772283301	RNA-Seq	N=74; R = 0.28; (ns)
N=78	(ns)	0.286341161586428	389	DI	0.514489627813607	RNA-Seq	N=78; R = 0.29; (ns)
N=65	(ns)	0.071758685551789	390	DI	-1.23834622863138	RNA-Seq	N=65; R = 0.07; (ns)
N=175	(ns)	-0.236293461823391	391	DI	1.4223184740053	RNA-Seq	N=175; R = -0.24; (ns)
N=74	(ns)	0.275122734444768	392	DI	0.589851800459783	RNA-Seq	N=74; R = 0.28; (ns)
N=65	(ns)	0.071758685551789	1	LE	-0.0650051712168076	H3K4me3	N=65; R = 0.07; (ns)
N=175	(ns)	-0.236293461823391	2	LE	-0.459301760620362	H3K4me3	N=175; R = -0.24; (ns)
N=175	(ns)	-0.236293461823391	3	LE	0.622374704956459	H3K4me3	N=175; R = -0.24; (ns)
N=78	(ns)	0.286341161586428	4	LE	-0.414927314266228	H3K4me3	N=78; R = 0.29; (ns)
N=175	(ns)	-0.236293461823391	5	LE	-0.637881456787031	H3K4me3	N=175; R = -0.24; (ns)
N=65	(ns)	0.071758685551789	6	LE	-0.511999029980439	H3K4me3	N=65; R = 0.07; (ns)
N=175	(ns)	-0.236293461823391	7	LE	-0.0513542612670847	H3K4me3	N=175; R = -0.24; (ns)
N=74	(ns)	0.275122734444768	8	LE	0.645532568982999	H3K4me3	N=74; R = 0.28; (ns)
N=175	(ns)	-0.236293461823391	9	LE	0.527083866471667	H3K4me3	N=175; R = -0.24; (ns)
N=175	(ns)	-0.236293461823391	10	LE	0.0995034328778231	H3K4me3	N=175; R = -0.24; (ns)
N=175	(ns)	-0.236293461823391	11	LE	0.429968251622359	H3K4me3	N=175; R = -0.24; (ns)
N=74	(ns)	0.275122734444768	12	LE	1.02962085081316	H3K4me3	N=74; R = 0.28; (ns)
N=65	(ns)	0.071758685551789	13	LE	0.31975102878912	H3K4me3	N=65; R = 0.07; (ns)
N=65	(ns)	0.071758685551789	14	LE	-0.568884735036046	H3K4me3	N=65; R = 0.07; (ns)
N=78	(ns)	0.286341161586428	15	LE	-0.700940612673312	H3K4me3	N=78; R = 0.29; (ns)
N=175	(ns)	-0.236293461823391	16	LE	0.321861487904428	H3K4me3	N=175; R = -0.24; (ns)
N=175	(ns)	-0.236293461823391	17	LE	0.841426645148763	H3K4me3	N=175; R = -0.24; (ns)
N=175	(ns)	-0.236293461823391	18	LE	0.0670678314531874	H3K4me3	N=175; R = -0.24; (ns)
N=175	(ns)	-0.236293461823391	19	LE	-0.703349093732839	H3K4me3	N=175; R = -0.24; (ns)
N=175	(ns)	-0.236293461823391	20	LE	-0.641870724505756	H3K4me3	N=175; R = -0.24; (ns)
N=65	(ns)	0.071758685551789	21	LE	0.604524478399667	H3K4me3	N=65; R = 0.07; (ns)
N=78	(ns)	0.286341161586428	22	LE	-0.699618258826426	H3K4me3	N=78; R = 0.29; (ns)
N=74	(ns)	0.275122734444768	23	LE	0.0507251545465838	H3K4me3	N=74; R = 0.28; (ns)
N=175	(ns)	-0.236293461823391	24	LE	-0.00498344971092274	H3K4me3	N=175; R = -0.24; (ns)
N=175	(ns)	-0.236293461823391	25	LE	-0.08051057840332	H3K4me3	N=175; R = -0.24; (ns)
N=78	(ns)	0.286341161586428	26	LE	-0.964032872552725	H3K4me3	N=78; R = 0.29; (ns)
N=78	(ns)	0.286341161586428	27	LE	-0.0807847900749809	H3K4me3	N=78; R = 0.29; (ns)
N=65	(ns)	0.071758685551789	28	LE	-0.135629013394813	H3K4me3	N=65; R = 0.07; (ns)
N=74	(ns)	0.275122734444768	29	LE	0.46375348818549	H3K4me3	N=74; R = 0.28; (ns)
N=65	(ns)	0.071758685551789	30	LE	-1.03005583548164	H3K4me3	N=65; R = 0.07; (ns)
N=74	(ns)	0.275122734444768	31	LE	-0.84685998448552	H3K4me3	N=74; R = 0.28; (ns)
N=78	(ns)	0.286341161586428	32	LE	-1.21226770307763	H3K4me3	N=78; R = 0.29; (ns)
N=65	(ns)	0.071758685551789	33	LE	0.123516189209806	H3K4me3	N=65; R = 0.07; (ns)
N=175	(ns)	-0.236293461823391	34	LE	-0.869637748982972	H3K4me3	N=175; R = -0.24; (ns)
N=175	(ns)	-0.236293461823391	35	LE	-0.813698053509448	H3K4me3	N=175; R = -0.24; (ns)
N=65	(ns)	0.071758685551789	36	LE	1.06760968699134	H3K4me3	N=65; R = 0.07; (ns)
N=65	(ns)	0.071758685551789	37	LE	-0.816855224069006	H3K4me3	N=65; R = 0.07; (ns)
N=74	(ns)	0.275122734444768	38	LE	-0.691188435048997	H3K4me3	N=74; R = 0.28; (ns)
N=175	(ns)	-0.236293461823391	39	LE	-1.10400992281014	H3K4me3	N=175; R = -0.24; (ns)
N=175	(ns)	-0.236293461823391	40	LE	0.825454900297519	H3K4me3	N=175; R = -0.24; (ns)
N=78	(ns)	0.286341161586428	41	LE	-0.277932218565553	H3K4me3	N=78; R = 0.29; (ns)
N=175	(ns)	-0.236293461823391	42	LE	-0.396589278885544	H3K4me3	N=175; R = -0.24; (ns)
N=65	(ns)	0.071758685551789	43	LE	-0.297317555330966	H3K4me3	N=65; R = 0.07; (ns)
N=65	(ns)	0.071758685551789	44	LE	0.402755893630275	H3K4me3	N=65; R = 0.07; (ns)
N=175	(ns)	-0.236293461823391	45	LE	0.178829196742679	H3K4me3	N=175; R = -0.24; (ns)
N=175	(ns)	-0.236293461823391	46	LE	-0.145225217361062	H3K4me3	N=175; R = -0.24; (ns)
N=175	(ns)	-0.236293461823391	47	LE	-1.38886470440162	H3K4me3	N=175; R = -0.24; (ns)
N=65	(ns)	0.071758685551789	48	LE	0.104227171627882	H3K4me3	N=65; R = 0.07; (ns)
N=65	(ns)	0.071758685551789	49	LE	-0.350479890991214	H3K4me3	N=65; R = 0.07; (ns)
N=175	(ns)	-0.236293461823391	50	LE	0.412710844626757	H3K4me3	N=175; R = -0.24; (ns)
N=175	(ns)	-0.236293461823391	51	LE	0.35270945661211	H3K4me3	N=175; R = -0.24; (ns)
N=74	(ns)	0.275122734444768	52	LE	0.122507151781567	H3K4me3	N=74; R = 0.28; (ns)
N=74	(ns)	0.275122734444768	53	LE	0.583596704069073	H3K4me3	N=74; R = 0.28; (ns)
N=175	(ns)	-0.236293461823391	54	LE	-0.265942442080384	H3K4me3	N=175; R = -0.24; (ns)
N=65	(ns)	0.071758685551789	55	LE	-0.197365200346497	H3K4me3	N=65; R = 0.07; (ns)
N=175	(ns)	-0.236293461823391	56	LE	-0.952998802274148	H3K4me3	N=175; R = -0.24; (ns)
N=175	(ns)	-0.236293461823391	57	LE	-0.431301586235266	H3K4me3	N=175; R = -0.24; (ns)
N=65	(ns)	0.071758685551789	58	LE	0.655450307117502	H3K4me3	N=65; R = 0.07; (ns)
N=175	(ns)	-0.236293461823391	59	LE	-0.840191827367221	H3K4me3	N=175; R = -0.24; (ns)
N=78	(ns)	0.286341161586428	60	LE	-0.760226627822534	H3K4me3	N=78; R = 0.29; (ns)
N=175	(ns)	-0.236293461823391	61	LE	-0.920262513174609	H3K4me3	N=175; R = -0.24; (ns)
N=65	(ns)	0.071758685551789	62	LE	0.508267442715863	H3K4me3	N=65; R = 0.07; (ns)
N=65	(ns)	0.071758685551789	63	LE	0.682979858579856	H3K4me3	N=65; R = 0.07; (ns)
N=175	(ns)	-0.236293461823391	64	LE	0.0896379884252927	H3K4me3	N=175; R = -0.24; (ns)
N=74	(ns)	0.275122734444768	65	LE	0.833503552774021	H3K4me3	N=74; R = 0.28; (ns)
N=78	(ns)	0.286341161586428	66	LE	-1.30984069904397	H3K4me3	N=78; R = 0.29; (ns)
N=175	(ns)	-0.236293461823391	67	LE	-0.200308968690644	H3K4me3	N=175; R = -0.24; (ns)
N=175	(ns)	-0.236293461823391	68	LE	-0.275501975232361	H3K4me3	N=175; R = -0.24; (ns)
N=175	(ns)	-0.236293461823391	69	LE	0.424448102584419	H3K4me3	N=175; R = -0.24; (ns)
N=175	(ns)	-0.236293461823391	70	LE	0.441349650128431	H3K4me3	N=175; R = -0.24; (ns)
N=175	(ns)	-0.236293461823391	71	LE	-0.624188494137012	H3K4me3	N=175; R = -0.24; (ns)
N=175	(ns)	-0.236293461823391	72	LE	1.00110273066532	H3K4me3	N=175; R = -0.24; (ns)
N=65	(ns)	0.071758685551789	73	LE	0.346120548750072	H3K4me3	N=65; R = 0.07; (ns)
N=175	(ns)	-0.236293461823391	74	LE	-0.172531568848011	H3K4me3	N=175; R = -0.24; (ns)
N=175	(ns)	-0.236293461823391	75	LE	-0.153908701269076	H3K4me3	N=175; R = -0.24; (ns)
N=78	(ns)	0.286341161586428	76	LE	-0.270137757554882	H3K4me3	N=78; R = 0.29; (ns)
N=78	(ns)	0.286341161586428	77	LE	0.477780594408205	H3K4me3	N=78; R = 0.29; (ns)
N=74	(ns)	0.275122734444768	78	LE	-1.38754600459591	H3K4me3	N=74; R = 0.28; (ns)
N=78	(ns)	0.286341161586428	79	LE	0.817595939641123	H3K4me3	N=78; R = 0.29; (ns)
N=78	(ns)	0.286341161586428	80	LE	0.435432751091606	H3K4me3	N=78; R = 0.29; (ns)
N=175	(ns)	-0.236293461823391	81	LE	-0.669710196455012	H3K4me3	N=175; R = -0.24; (ns)
N=74	(ns)	0.275122734444768	82	LE	-0.255512203646492	H3K4me3	N=74; R = 0.28; (ns)
N=65	(ns)	0.071758685551789	83	LE	-0.966880610663375	H3K4me3	N=65; R = 0.07; (ns)
N=175	(ns)	-0.236293461823391	84	LE	-0.531336872079452	H3K4me3	N=175; R = -0.24; (ns)
N=175	(ns)	-0.236293461823391	85	LE	-0.848561605180613	H3K4me3	N=175; R = -0.24; (ns)
N=65	(ns)	0.071758685551789	86	LE	-0.432262416416768	H3K4me3	N=65; R = 0.07; (ns)
N=74	(ns)	0.275122734444768	87	LE	-1.32597433150136	H3K4me3	N=74; R = 0.28; (ns)
N=78	(ns)	0.286341161586428	88	LE	-0.311418110978949	H3K4me3	N=78; R = 0.29; (ns)
N=65	(ns)	0.071758685551789	89	LE	0.335983277105393	H3K4me3	N=65; R = 0.07; (ns)
N=175	(ns)	-0.236293461823391	90	LE	0.377305758239002	H3K4me3	N=175; R = -0.24; (ns)
N=74	(ns)	0.275122734444768	91	LE	0.832862236646593	H3K4me3	N=74; R = 0.28; (ns)
N=78	(ns)	0.286341161586428	92	LE	-0.1071816455351	H3K4me3	N=78; R = 0.29; (ns)
N=78	(ns)	0.286341161586428	93	LE	0.672140924867439	H3K4me3	N=78; R = 0.29; (ns)
N=65	(ns)	0.071758685551789	94	LE	0.454419014519135	H3K4me3	N=65; R = 0.07; (ns)
N=175	(ns)	-0.236293461823391	95	LE	-1.25727704272857	H3K4me3	N=175; R = -0.24; (ns)
N=175	(ns)	-0.236293461823391	96	LE	-0.23534986829033	H3K4me3	N=175; R = -0.24; (ns)
N=175	(ns)	-0.236293461823391	97	LE	0.377649933736176	H3K4me3	N=175; R = -0.24; (ns)
N=65	(ns)	0.071758685551789	98	LE	1.04448094931564	H3K4me3	N=65; R = 0.07; (ns)
N=175	(ns)	-0.236293461823391	99	LE	-0.642367241155559	H3K4me3	N=175; R = -0.24; (ns)
N=74	(ns)	0.275122734444768	100	LE	0.709685798243087	H3K4me3	N=74; R = 0.28; (ns)
N=74	(ns)	0.275122734444768	101	LE	0.666677289964241	H3K4me3	N=74; R = 0.28; (ns)
N=78	(ns)	0.286341161586428	102	LE	-0.225710430836464	H3K4me3	N=78; R = 0.29; (ns)
N=175	(ns)	-0.236293461823391	103	LE	-0.417611593854413	H3K4me3	N=175; R = -0.24; (ns)
N=74	(ns)	0.275122734444768	104	LE	0.329221596712788	H3K4me3	N=74; R = 0.28; (ns)
N=175	(ns)	-0.236293461823391	105	LE	-0.140887641253069	H3K4me3	N=175; R = -0.24; (ns)
N=175	(ns)	-0.236293461823391	106	LE	-0.604251274845612	H3K4me3	N=175; R = -0.24; (ns)
N=74	(ns)	0.275122734444768	107	LE	-1.09389232076914	H3K4me3	N=74; R = 0.28; (ns)
N=175	(ns)	-0.236293461823391	108	LE	-0.200934881336475	H3K4me3	N=175; R = -0.24; (ns)
N=175	(ns)	-0.236293461823391	109	LE	-1.19050678973728	H3K4me3	N=175; R = -0.24; (ns)
N=175	(ns)	-0.236293461823391	110	LE	0.512422837995965	H3K4me3	N=175; R = -0.24; (ns)
N=175	(ns)	-0.236293461823391	111	LE	0.75715390429736	H3K4me3	N=175; R = -0.24; (ns)
N=74	(ns)	0.275122734444768	112	LE	0.879037432848056	H3K4me3	N=74; R = 0.28; (ns)
N=74	(ns)	0.275122734444768	113	LE	-0.347169342227289	H3K4me3	N=74; R = 0.28; (ns)
N=175	(ns)	-0.236293461823391	114	LE	0.605170998093688	H3K4me3	N=175; R = -0.24; (ns)
N=65	(ns)	0.071758685551789	115	LE	0.27222309030341	H3K4me3	N=65; R = 0.07; (ns)
N=175	(ns)	-0.236293461823391	116	LE	-0.357153960560902	H3K4me3	N=175; R = -0.24; (ns)
N=74	(ns)	0.275122734444768	117	LE	0.809473624710652	H3K4me3	N=74; R = 0.28; (ns)
N=175	(ns)	-0.236293461823391	118	LE	-1.04664051582795	H3K4me3	N=175; R = -0.24; (ns)
N=175	(ns)	-0.236293461823391	119	LE	0.466149671462129	H3K4me3	N=175; R = -0.24; (ns)
N=175	(ns)	-0.236293461823391	120	LE	-0.164419973064592	H3K4me3	N=175; R = -0.24; (ns)
N=78	(ns)	0.286341161586428	121	LE	-0.972889748492945	H3K4me3	N=78; R = 0.29; (ns)
N=175	(ns)	-0.236293461823391	122	LE	-0.352600759717027	H3K4me3	N=175; R = -0.24; (ns)
N=65	(ns)	0.071758685551789	123	LE	-0.0423423879164413	H3K4me3	N=65; R = 0.07; (ns)
N=175	(ns)	-0.236293461823391	124	LE	-0.294936737173663	H3K4me3	N=175; R = -0.24; (ns)
N=175	(ns)	-0.236293461823391	125	LE	-0.0835782893386763	H3K4me3	N=175; R = -0.24; (ns)
N=78	(ns)	0.286341161586428	126	LE	0.331074091426064	H3K4me3	N=78; R = 0.29; (ns)
N=78	(ns)	0.286341161586428	127	LE	-0.34753991856001	H3K4me3	N=78; R = 0.29; (ns)
N=175	(ns)	-0.236293461823391	128	LE	-0.84088536167197	H3K4me3	N=175; R = -0.24; (ns)
N=78	(ns)	0.286341161586428	129	LE	-1.11782925486579	H3K4me3	N=78; R = 0.29; (ns)
N=78	(ns)	0.286341161586428	130	LE	-0.954919506834914	H3K4me3	N=78; R = 0.29; (ns)
N=65	(ns)	0.071758685551789	131	LE	-0.911002918109447	H3K4me3	N=65; R = 0.07; (ns)
N=74	(ns)	0.275122734444768	132	LE	-1.29045366584703	H3K4me3	N=74; R = 0.28; (ns)
N=175	(ns)	-0.236293461823391	133	LE	0.572126735291646	H3K4me3	N=175; R = -0.24; (ns)
N=175	(ns)	-0.236293461823391	134	LE	-0.761692796814042	H3K4me3	N=175; R = -0.24; (ns)
N=65	(ns)	0.071758685551789	135	LE	0.95073859840071	H3K4me3	N=65; R = 0.07; (ns)
N=74	(ns)	0.275122734444768	136	LE	0.56044338275444	H3K4me3	N=74; R = 0.28; (ns)
N=65	(ns)	0.071758685551789	137	LE	-1.26830405046995	H3K4me3	N=65; R = 0.07; (ns)
N=175	(ns)	-0.236293461823391	138	LE	-0.439922302974566	H3K4me3	N=175; R = -0.24; (ns)
N=175	(ns)	-0.236293461823391	139	LE	-0.745133636751186	H3K4me3	N=175; R = -0.24; (ns)
N=175	(ns)	-0.236293461823391	140	LE	0.669848536255706	H3K4me3	N=175; R = -0.24; (ns)
N=65	(ns)	0.071758685551789	141	LE	-0.322145500159521	H3K4me3	N=65; R = 0.07; (ns)
N=65	(ns)	0.071758685551789	142	LE	0.421770058692841	H3K4me3	N=65; R = 0.07; (ns)
N=175	(ns)	-0.236293461823391	143	LE	0.236029559410968	H3K4me3	N=175; R = -0.24; (ns)
N=78	(ns)	0.286341161586428	144	LE	-0.456791336104643	H3K4me3	N=78; R = 0.29; (ns)
N=175	(ns)	-0.236293461823391	145	LE	0.203561996951627	H3K4me3	N=175; R = -0.24; (ns)
N=65	(ns)	0.071758685551789	146	LE	0.178579401671546	H3K4me3	N=65; R = 0.07; (ns)
N=175	(ns)	-0.236293461823391	147	LE	0.208092110803817	H3K4me3	N=175; R = -0.24; (ns)
N=175	(ns)	-0.236293461823391	148	LE	0.277247872348221	H3K4me3	N=175; R = -0.24; (ns)
N=78	(ns)	0.286341161586428	149	LE	0.558639059744133	H3K4me3	N=78; R = 0.29; (ns)
N=78	(ns)	0.286341161586428	150	LE	-0.855909719761208	H3K4me3	N=78; R = 0.29; (ns)
N=175	(ns)	-0.236293461823391	151	LE	0.220684934883237	H3K4me3	N=175; R = -0.24; (ns)
N=175	(ns)	-0.236293461823391	152	LE	0.99354431146004	H3K4me3	N=175; R = -0.24; (ns)
N=78	(ns)	0.286341161586428	153	LE	-0.799495292821371	H3K4me3	N=78; R = 0.29; (ns)
N=78	(ns)	0.286341161586428	154	LE	-0.310372491177382	H3K4me3	N=78; R = 0.29; (ns)
N=175	(ns)	-0.236293461823391	155	LE	0.189816709006833	H3K4me3	N=175; R = -0.24; (ns)
N=74	(ns)	0.275122734444768	156	LE	-0.902384786488463	H3K4me3	N=74; R = 0.28; (ns)
N=78	(ns)	0.286341161586428	157	LE	-0.617714912329421	H3K4me3	N=78; R = 0.29; (ns)
N=175	(ns)	-0.236293461823391	158	LE	-0.00904324653498396	H3K4me3	N=175; R = -0.24; (ns)
N=175	(ns)	-0.236293461823391	159	LE	-0.306403259143111	H3K4me3	N=175; R = -0.24; (ns)
N=175	(ns)	-0.236293461823391	160	LE	-0.164958677795906	H3K4me3	N=175; R = -0.24; (ns)
N=175	(ns)	-0.236293461823391	161	LE	-0.924071579988411	H3K4me3	N=175; R = -0.24; (ns)
N=74	(ns)	0.275122734444768	162	LE	0.195176413331074	H3K4me3	N=74; R = 0.28; (ns)
N=175	(ns)	-0.236293461823391	163	LE	-1.04252537634382	H3K4me3	N=175; R = -0.24; (ns)
N=175	(ns)	-0.236293461823391	164	LE	-1.27959071518392	H3K4me3	N=175; R = -0.24; (ns)
N=74	(ns)	0.275122734444768	165	LE	0.372758074949146	H3K4me3	N=74; R = 0.28; (ns)
N=74	(ns)	0.275122734444768	166	LE	0.673216027877644	H3K4me3	N=74; R = 0.28; (ns)
N=74	(ns)	0.275122734444768	167	LE	0.345549884827161	H3K4me3	N=74; R = 0.28; (ns)
N=175	(ns)	-0.236293461823391	168	LE	0.561584732800409	H3K4me3	N=175; R = -0.24; (ns)
N=175	(ns)	-0.236293461823391	169	LE	-0.618145468474393	H3K4me3	N=175; R = -0.24; (ns)
N=74	(ns)	0.275122734444768	170	LE	0.0487408465975448	H3K4me3	N=74; R = 0.28; (ns)
N=78	(ns)	0.286341161586428	171	LE	-1.10389293547801	H3K4me3	N=78; R = 0.29; (ns)
N=175	(ns)	-0.236293461823391	172	LE	0.779416684630867	H3K4me3	N=175; R = -0.24; (ns)
N=175	(ns)	-0.236293461823391	173	LE	-0.903645823790057	H3K4me3	N=175; R = -0.24; (ns)
N=74	(ns)	0.275122734444768	174	LE	0.46272533753052	H3K4me3	N=74; R = 0.28; (ns)
N=65	(ns)	0.071758685551789	175	LE	0.396834754562967	H3K4me3	N=65; R = 0.07; (ns)
N=175	(ns)	-0.236293461823391	176	LE	0.644442865735404	H3K4me3	N=175; R = -0.24; (ns)
N=74	(ns)	0.275122734444768	177	LE	0.579027482948917	H3K4me3	N=74; R = 0.28; (ns)
N=78	(ns)	0.286341161586428	178	LE	-0.083922474721999	H3K4me3	N=78; R = 0.29; (ns)
N=74	(ns)	0.275122734444768	179	LE	-0.0624775613380595	H3K4me3	N=74; R = 0.28; (ns)
N=78	(ns)	0.286341161586428	180	LE	-0.246956602513312	H3K4me3	N=78; R = 0.29; (ns)
N=74	(ns)	0.275122734444768	181	LE	-0.517933028952357	H3K4me3	N=74; R = 0.28; (ns)
N=65	(ns)	0.071758685551789	182	LE	0.593981647558799	H3K4me3	N=65; R = 0.07; (ns)
N=74	(ns)	0.275122734444768	183	LE	1.05549332129031	H3K4me3	N=74; R = 0.28; (ns)
N=78	(ns)	0.286341161586428	184	LE	-0.892165865681144	H3K4me3	N=78; R = 0.29; (ns)
N=78	(ns)	0.286341161586428	185	LE	-1.05310151213671	H3K4me3	N=78; R = 0.29; (ns)
N=175	(ns)	-0.236293461823391	186	LE	0.725710307009419	H3K4me3	N=175; R = -0.24; (ns)
N=175	(ns)	-0.236293461823391	187	LE	-1.08342302524654	H3K4me3	N=175; R = -0.24; (ns)
N=74	(ns)	0.275122734444768	188	LE	-0.203502066874824	H3K4me3	N=74; R = 0.28; (ns)
N=74	(ns)	0.275122734444768	189	LE	-0.808705559898256	H3K4me3	N=74; R = 0.28; (ns)
N=175	(ns)	-0.236293461823391	190	LE	-1.03670816598199	H3K4me3	N=175; R = -0.24; (ns)
N=175	(ns)	-0.236293461823391	191	LE	-0.27433273408384	H3K4me3	N=175; R = -0.24; (ns)
N=65	(ns)	0.071758685551789	192	LE	0.683566225103812	H3K4me3	N=65; R = 0.07; (ns)
N=175	(ns)	-0.236293461823391	193	LE	0.774727691144482	H3K4me3	N=175; R = -0.24; (ns)
N=175	(ns)	-0.236293461823391	194	LE	-0.598475610846354	H3K4me3	N=175; R = -0.24; (ns)
N=175	(ns)	-0.236293461823391	195	LE	0.560152891822169	H3K4me3	N=175; R = -0.24; (ns)
N=65	(ns)	0.071758685551789	196	LE	-0.0519691309779434	H3K4me3	N=65; R = 0.07; (ns)
N=78	(ns)	0.286341161586428	197	LE	-0.363496814908365	H3K4me3	N=78; R = 0.29; (ns)
N=78	(ns)	0.286341161586428	198	LE	-0.73351807834943	H3K4me3	N=78; R = 0.29; (ns)
N=175	(ns)	-0.236293461823391	199	LE	0.651579779243707	H3K4me3	N=175; R = -0.24; (ns)
N=74	(ns)	0.275122734444768	200	LE	0.900750035152411	H3K4me3	N=74; R = 0.28; (ns)
N=74	(ns)	0.275122734444768	201	LE	0.927289654811113	H3K4me3	N=74; R = 0.28; (ns)
N=74	(ns)	0.275122734444768	202	LE	-0.243918240355707	H3K4me3	N=74; R = 0.28; (ns)
N=78	(ns)	0.286341161586428	203	LE	0.392727155299556	H3K4me3	N=78; R = 0.29; (ns)
N=78	(ns)	0.286341161586428	204	LE	-0.367275815428804	H3K4me3	N=78; R = 0.29; (ns)
N=175	(ns)	-0.236293461823391	205	LE	0.694668629115786	H3K4me3	N=175; R = -0.24; (ns)
N=175	(ns)	-0.236293461823391	206	LE	-0.0938935836729785	H3K4me3	N=175; R = -0.24; (ns)
N=175	(ns)	-0.236293461823391	207	LE	-0.891675214243918	H3K4me3	N=175; R = -0.24; (ns)
N=74	(ns)	0.275122734444768	208	LE	-0.626406216334643	H3K4me3	N=74; R = 0.28; (ns)
N=78	(ns)	0.286341161586428	209	LE	0.264813755122824	H3K4me3	N=78; R = 0.29; (ns)
N=78	(ns)	0.286341161586428	210	LE	-0.645633941409279	H3K4me3	N=78; R = 0.29; (ns)
N=74	(ns)	0.275122734444768	211	LE	-1.33112890984623	H3K4me3	N=74; R = 0.28; (ns)
N=74	(ns)	0.275122734444768	212	LE	-0.894530193493927	H3K4me3	N=74; R = 0.28; (ns)
N=65	(ns)	0.071758685551789	213	LE	-0.738396234526323	H3K4me3	N=65; R = 0.07; (ns)
N=175	(ns)	-0.236293461823391	214	LE	0.402327303823317	H3K4me3	N=175; R = -0.24; (ns)
N=78	(ns)	0.286341161586428	215	LE	0.645709004601788	H3K4me3	N=78; R = 0.29; (ns)
N=175	(ns)	-0.236293461823391	216	LE	-1.03441625373963	H3K4me3	N=175; R = -0.24; (ns)
N=175	(ns)	-0.236293461823391	217	LE	0.293484259831514	H3K4me3	N=175; R = -0.24; (ns)
N=65	(ns)	0.071758685551789	218	LE	0.116652563209946	H3K4me3	N=65; R = 0.07; (ns)
N=78	(ns)	0.286341161586428	219	LE	0.756129765592225	H3K4me3	N=78; R = 0.29; (ns)
N=74	(ns)	0.275122734444768	220	LE	-0.29365891881849	H3K4me3	N=74; R = 0.28; (ns)
N=175	(ns)	-0.236293461823391	221	LE	-0.941157965415449	H3K4me3	N=175; R = -0.24; (ns)
N=65	(ns)	0.071758685551789	222	LE	0.998327698946427	H3K4me3	N=65; R = 0.07; (ns)
N=65	(ns)	0.071758685551789	223	LE	-0.19796650825984	H3K4me3	N=65; R = 0.07; (ns)
N=175	(ns)	-0.236293461823391	224	LE	-0.816646752289746	H3K4me3	N=175; R = -0.24; (ns)
N=175	(ns)	-0.236293461823391	225	LE	-0.432132636909539	H3K4me3	N=175; R = -0.24; (ns)
N=65	(ns)	0.071758685551789	226	LE	-0.262333269593109	H3K4me3	N=65; R = 0.07; (ns)
N=74	(ns)	0.275122734444768	227	LE	-0.449068409624264	H3K4me3	N=74; R = 0.28; (ns)
N=74	(ns)	0.275122734444768	228	LE	-1.37065206314818	H3K4me3	N=74; R = 0.28; (ns)
N=175	(ns)	-0.236293461823391	229	LE	0.596630453265072	H3K4me3	N=175; R = -0.24; (ns)
N=175	(ns)	-0.236293461823391	230	LE	0.351059668202828	H3K4me3	N=175; R = -0.24; (ns)
N=78	(ns)	0.286341161586428	231	LE	0.23215402890352	H3K4me3	N=78; R = 0.29; (ns)
N=65	(ns)	0.071758685551789	232	LE	0.559932832193621	H3K4me3	N=65; R = 0.07; (ns)
N=78	(ns)	0.286341161586428	233	LE	-0.36778217475013	H3K4me3	N=78; R = 0.29; (ns)
N=74	(ns)	0.275122734444768	234	LE	0.545386671408671	H3K4me3	N=74; R = 0.28; (ns)
N=78	(ns)	0.286341161586428	235	LE	0.688838767965562	H3K4me3	N=78; R = 0.29; (ns)
N=74	(ns)	0.275122734444768	236	LE	-0.863196066421195	H3K4me3	N=74; R = 0.28; (ns)
N=175	(ns)	-0.236293461823391	237	LE	-0.47350637408782	H3K4me3	N=175; R = -0.24; (ns)
N=175	(ns)	-0.236293461823391	238	LE	0.013865045225926	H3K4me3	N=175; R = -0.24; (ns)
N=175	(ns)	-0.236293461823391	239	LE	1.06116404985627	H3K4me3	N=175; R = -0.24; (ns)
N=78	(ns)	0.286341161586428	240	LE	-0.925285694204669	H3K4me3	N=78; R = 0.29; (ns)
N=74	(ns)	0.275122734444768	241	LE	-0.863264175188765	H3K4me3	N=74; R = 0.28; (ns)
N=175	(ns)	-0.236293461823391	242	LE	1.07289177768972	H3K4me3	N=175; R = -0.24; (ns)
N=175	(ns)	-0.236293461823391	243	LE	-0.110457152851409	H3K4me3	N=175; R = -0.24; (ns)
N=175	(ns)	-0.236293461823391	244	LE	-0.866561632846992	H3K4me3	N=175; R = -0.24; (ns)
N=78	(ns)	0.286341161586428	245	LE	0.943079921467836	H3K4me3	N=78; R = 0.29; (ns)
N=65	(ns)	0.071758685551789	246	LE	0.466981611921113	H3K4me3	N=65; R = 0.07; (ns)
N=65	(ns)	0.071758685551789	247	LE	0.527999224291592	H3K4me3	N=65; R = 0.07; (ns)
N=65	(ns)	0.071758685551789	248	LE	0.439221091421816	H3K4me3	N=65; R = 0.07; (ns)
N=78	(ns)	0.286341161586428	249	LE	0.465825018103463	H3K4me3	N=78; R = 0.29; (ns)
N=65	(ns)	0.071758685551789	250	LE	-0.5761688558007	H3K4me3	N=65; R = 0.07; (ns)
N=74	(ns)	0.275122734444768	251	LE	-0.0549263737600301	H3K4me3	N=74; R = 0.28; (ns)
N=78	(ns)	0.286341161586428	252	LE	0.548368119044882	H3K4me3	N=78; R = 0.29; (ns)
N=78	(ns)	0.286341161586428	253	LE	0.417918197116379	H3K4me3	N=78; R = 0.29; (ns)
N=175	(ns)	-0.236293461823391	254	LE	0.789573972092292	H3K4me3	N=175; R = -0.24; (ns)
N=65	(ns)	0.071758685551789	255	LE	0.682978837847251	H3K4me3	N=65; R = 0.07; (ns)
N=175	(ns)	-0.236293461823391	256	LE	-0.406335694108152	H3K4me3	N=175; R = -0.24; (ns)
N=78	(ns)	0.286341161586428	257	LE	0.209339607681536	H3K4me3	N=78; R = 0.29; (ns)
N=78	(ns)	0.286341161586428	258	LE	-0.83436000462884	H3K4me3	N=78; R = 0.29; (ns)
N=65	(ns)	0.071758685551789	259	LE	0.0947475650790366	H3K4me3	N=65; R = 0.07; (ns)
N=74	(ns)	0.275122734444768	260	LE	0.376841090062955	H3K4me3	N=74; R = 0.28; (ns)
N=175	(ns)	-0.236293461823391	261	LE	-0.105972900142392	H3K4me3	N=175; R = -0.24; (ns)
N=74	(ns)	0.275122734444768	262	LE	-0.878651842850373	H3K4me3	N=74; R = 0.28; (ns)
N=175	(ns)	-0.236293461823391	263	LE	-0.342361176521403	H3K4me3	N=175; R = -0.24; (ns)
N=175	(ns)	-0.236293461823391	264	LE	-0.106612798811514	H3K4me3	N=175; R = -0.24; (ns)
N=175	(ns)	-0.236293461823391	265	LE	0.651904524169495	H3K4me3	N=175; R = -0.24; (ns)
N=65	(ns)	0.071758685551789	266	LE	-0.63294595242544	H3K4me3	N=65; R = 0.07; (ns)
N=65	(ns)	0.071758685551789	267	LE	-1.23624767168347	H3K4me3	N=65; R = 0.07; (ns)
N=65	(ns)	0.071758685551789	268	LE	-1.31354932251731	H3K4me3	N=65; R = 0.07; (ns)
N=78	(ns)	0.286341161586428	269	LE	-0.865451990766475	H3K4me3	N=78; R = 0.29; (ns)
N=175	(ns)	-0.236293461823391	270	LE	-0.884980784463698	H3K4me3	N=175; R = -0.24; (ns)
N=175	(ns)	-0.236293461823391	271	LE	-0.0770746553699031	H3K4me3	N=175; R = -0.24; (ns)
N=175	(ns)	-0.236293461823391	272	LE	-0.00593872851295139	H3K4me3	N=175; R = -0.24; (ns)
N=65	(ns)	0.071758685551789	273	LE	0.783666243757958	H3K4me3	N=65; R = 0.07; (ns)
N=78	(ns)	0.286341161586428	274	LE	0.0918648675973547	H3K4me3	N=78; R = 0.29; (ns)
N=175	(ns)	-0.236293461823391	275	LE	-0.726529430647769	H3K4me3	N=175; R = -0.24; (ns)
N=175	(ns)	-0.236293461823391	276	LE	-0.0311693674051362	H3K4me3	N=175; R = -0.24; (ns)
N=65	(ns)	0.071758685551789	277	LE	0.123213854843914	H3K4me3	N=65; R = 0.07; (ns)
N=74	(ns)	0.275122734444768	278	LE	-0.210556488573285	H3K4me3	N=74; R = 0.28; (ns)
N=74	(ns)	0.275122734444768	279	LE	-0.489403605949006	H3K4me3	N=74; R = 0.28; (ns)
N=175	(ns)	-0.236293461823391	280	LE	0.756636799283355	H3K4me3	N=175; R = -0.24; (ns)
N=175	(ns)	-0.236293461823391	281	LE	-0.0223031434088776	H3K4me3	N=175; R = -0.24; (ns)
N=175	(ns)	-0.236293461823391	282	LE	0.602279707138581	H3K4me3	N=175; R = -0.24; (ns)
N=175	(ns)	-0.236293461823391	283	LE	-1.32657262295052	H3K4me3	N=175; R = -0.24; (ns)
N=65	(ns)	0.071758685551789	284	LE	0.781176423630071	H3K4me3	N=65; R = 0.07; (ns)
N=175	(ns)	-0.236293461823391	285	LE	-0.791898967308433	H3K4me3	N=175; R = -0.24; (ns)
N=175	(ns)	-0.236293461823391	286	LE	0.533811589295716	H3K4me3	N=175; R = -0.24; (ns)
N=175	(ns)	-0.236293461823391	287	LE	-0.836608768998012	H3K4me3	N=175; R = -0.24; (ns)
N=175	(ns)	-0.236293461823391	288	LE	-0.246320916115396	H3K4me3	N=175; R = -0.24; (ns)
N=78	(ns)	0.286341161586428	289	LE	-0.524186032927395	H3K4me3	N=78; R = 0.29; (ns)
N=74	(ns)	0.275122734444768	290	LE	0.224579688618322	H3K4me3	N=74; R = 0.28; (ns)
N=78	(ns)	0.286341161586428	291	LE	0.885770755622321	H3K4me3	N=78; R = 0.29; (ns)
N=78	(ns)	0.286341161586428	292	LE	-0.763574005573596	H3K4me3	N=78; R = 0.29; (ns)
N=78	(ns)	0.286341161586428	293	LE	-0.391146122673041	H3K4me3	N=78; R = 0.29; (ns)
N=175	(ns)	-0.236293461823391	294	LE	0.773167568065288	H3K4me3	N=175; R = -0.24; (ns)
N=65	(ns)	0.071758685551789	295	LE	-1.08366027621727	H3K4me3	N=65; R = 0.07; (ns)
N=175	(ns)	-0.236293461823391	296	LE	-1.12787887725828	H3K4me3	N=175; R = -0.24; (ns)
N=175	(ns)	-0.236293461823391	297	LE	-0.0533450250301623	H3K4me3	N=175; R = -0.24; (ns)
N=175	(ns)	-0.236293461823391	298	LE	-0.579805851053351	H3K4me3	N=175; R = -0.24; (ns)
N=175	(ns)	-0.236293461823391	299	LE	-0.53315699104875	H3K4me3	N=175; R = -0.24; (ns)
N=65	(ns)	0.071758685551789	300	LE	0.890651388003723	H3K4me3	N=65; R = 0.07; (ns)
N=65	(ns)	0.071758685551789	301	LE	0.332062207079437	H3K4me3	N=65; R = 0.07; (ns)
N=175	(ns)	-0.236293461823391	302	LE	0.601472466226219	H3K4me3	N=175; R = -0.24; (ns)
N=78	(ns)	0.286341161586428	303	LE	-1.29780120204058	H3K4me3	N=78; R = 0.29; (ns)
N=175	(ns)	-0.236293461823391	304	LE	0.00553878494627458	H3K4me3	N=175; R = -0.24; (ns)
N=78	(ns)	0.286341161586428	305	LE	0.40517067477632	H3K4me3	N=78; R = 0.29; (ns)
N=175	(ns)	-0.236293461823391	306	LE	0.921202267960769	H3K4me3	N=175; R = -0.24; (ns)
N=175	(ns)	-0.236293461823391	307	LE	0.402351795528273	H3K4me3	N=175; R = -0.24; (ns)
N=78	(ns)	0.286341161586428	308	LE	-0.107720132781878	H3K4me3	N=78; R = 0.29; (ns)
N=78	(ns)	0.286341161586428	309	LE	0.639462295523181	H3K4me3	N=78; R = 0.29; (ns)
N=74	(ns)	0.275122734444768	310	LE	0.706842318777108	H3K4me3	N=74; R = 0.28; (ns)
N=175	(ns)	-0.236293461823391	311	LE	0.849184816971196	H3K4me3	N=175; R = -0.24; (ns)
N=78	(ns)	0.286341161586428	312	LE	0.631015953056599	H3K4me3	N=78; R = 0.29; (ns)
N=175	(ns)	-0.236293461823391	313	LE	-0.535560507628722	H3K4me3	N=175; R = -0.24; (ns)
N=78	(ns)	0.286341161586428	314	LE	0.206620474172871	H3K4me3	N=78; R = 0.29; (ns)
N=78	(ns)	0.286341161586428	315	LE	-1.00011975110237	H3K4me3	N=78; R = 0.29; (ns)
N=74	(ns)	0.275122734444768	316	LE	-0.237369245471793	H3K4me3	N=74; R = 0.28; (ns)
N=74	(ns)	0.275122734444768	317	LE	-0.063133118627949	H3K4me3	N=74; R = 0.28; (ns)
N=175	(ns)	-0.236293461823391	318	LE	0.622812988662946	H3K4me3	N=175; R = -0.24; (ns)
N=74	(ns)	0.275122734444768	319	LE	0.281216237178187	H3K4me3	N=74; R = 0.28; (ns)
N=74	(ns)	0.275122734444768	320	LE	-1.00866454020171	H3K4me3	N=74; R = 0.28; (ns)
N=175	(ns)	-0.236293461823391	321	LE	0.642619539315323	H3K4me3	N=175; R = -0.24; (ns)
N=175	(ns)	-0.236293461823391	322	LE	-0.693474768255591	H3K4me3	N=175; R = -0.24; (ns)
N=175	(ns)	-0.236293461823391	323	LE	-0.403855747745719	H3K4me3	N=175; R = -0.24; (ns)
N=175	(ns)	-0.236293461823391	324	LE	-0.1687055041516	H3K4me3	N=175; R = -0.24; (ns)
N=78	(ns)	0.286341161586428	325	LE	-0.538952786802288	H3K4me3	N=78; R = 0.29; (ns)
N=175	(ns)	-0.236293461823391	326	LE	-0.703261540538087	H3K4me3	N=175; R = -0.24; (ns)
N=74	(ns)	0.275122734444768	327	LE	-0.615305178162545	H3K4me3	N=74; R = 0.28; (ns)
N=175	(ns)	-0.236293461823391	328	LE	-0.936396399323241	H3K4me3	N=175; R = -0.24; (ns)
N=74	(ns)	0.275122734444768	329	LE	-0.21214164682352	H3K4me3	N=74; R = 0.28; (ns)
N=78	(ns)	0.286341161586428	330	LE	-0.960173033356326	H3K4me3	N=78; R = 0.29; (ns)
N=175	(ns)	-0.236293461823391	331	LE	0.878159050171649	H3K4me3	N=175; R = -0.24; (ns)
N=78	(ns)	0.286341161586428	332	LE	0.312893473022211	H3K4me3	N=78; R = 0.29; (ns)
N=65	(ns)	0.071758685551789	333	LE	-0.57279378433368	H3K4me3	N=65; R = 0.07; (ns)
N=74	(ns)	0.275122734444768	334	LE	0.696168031387857	H3K4me3	N=74; R = 0.28; (ns)
N=175	(ns)	-0.236293461823391	335	LE	-0.635832650442442	H3K4me3	N=175; R = -0.24; (ns)
N=78	(ns)	0.286341161586428	336	LE	0.843570293605811	H3K4me3	N=78; R = 0.29; (ns)
N=175	(ns)	-0.236293461823391	337	LE	0.186294831408927	H3K4me3	N=175; R = -0.24; (ns)
N=78	(ns)	0.286341161586428	338	LE	-0.891581287502265	H3K4me3	N=78; R = 0.29; (ns)
N=65	(ns)	0.071758685551789	339	LE	0.653137129793201	H3K4me3	N=65; R = 0.07; (ns)
N=74	(ns)	0.275122734444768	340	LE	-1.25489461901161	H3K4me3	N=74; R = 0.28; (ns)
N=78	(ns)	0.286341161586428	341	LE	0.254864655007858	H3K4me3	N=78; R = 0.29; (ns)
N=74	(ns)	0.275122734444768	342	LE	-0.0191112225850175	H3K4me3	N=74; R = 0.28; (ns)
N=175	(ns)	-0.236293461823391	343	LE	-0.474762005792455	H3K4me3	N=175; R = -0.24; (ns)
N=175	(ns)	-0.236293461823391	344	LE	-0.130108434491494	H3K4me3	N=175; R = -0.24; (ns)
N=175	(ns)	-0.236293461823391	345	LE	-0.7166333539048	H3K4me3	N=175; R = -0.24; (ns)
N=78	(ns)	0.286341161586428	346	LE	-0.343181682638057	H3K4me3	N=78; R = 0.29; (ns)
N=175	(ns)	-0.236293461823391	347	LE	0.998777070077805	H3K4me3	N=175; R = -0.24; (ns)
N=78	(ns)	0.286341161586428	348	LE	-0.501246616280838	H3K4me3	N=78; R = 0.29; (ns)
N=65	(ns)	0.071758685551789	349	LE	-0.687465042563489	H3K4me3	N=65; R = 0.07; (ns)
N=78	(ns)	0.286341161586428	350	LE	-1.10988086735138	H3K4me3	N=78; R = 0.29; (ns)
N=175	(ns)	-0.236293461823391	351	LE	-0.778552243776131	H3K4me3	N=175; R = -0.24; (ns)
N=74	(ns)	0.275122734444768	352	LE	0.316478611912155	H3K4me3	N=74; R = 0.28; (ns)
N=175	(ns)	-0.236293461823391	353	LE	-0.667735012200095	H3K4me3	N=175; R = -0.24; (ns)
N=175	(ns)	-0.236293461823391	354	LE	-0.00432037318952314	H3K4me3	N=175; R = -0.24; (ns)
N=175	(ns)	-0.236293461823391	355	LE	-0.00980402104649015	H3K4me3	N=175; R = -0.24; (ns)
N=74	(ns)	0.275122734444768	356	LE	-0.614475818995502	H3K4me3	N=74; R = 0.28; (ns)
N=175	(ns)	-0.236293461823391	357	LE	-0.823765463806886	H3K4me3	N=175; R = -0.24; (ns)
N=78	(ns)	0.286341161586428	358	LE	0.615696737803797	H3K4me3	N=78; R = 0.29; (ns)
N=175	(ns)	-0.236293461823391	359	LE	-0.942020014442328	H3K4me3	N=175; R = -0.24; (ns)
N=65	(ns)	0.071758685551789	360	LE	0.900065603664835	H3K4me3	N=65; R = 0.07; (ns)
N=78	(ns)	0.286341161586428	361	LE	0.896162300685607	H3K4me3	N=78; R = 0.29; (ns)
N=175	(ns)	-0.236293461823391	362	LE	0.114163419757363	H3K4me3	N=175; R = -0.24; (ns)
N=78	(ns)	0.286341161586428	363	LE	0.646256261205074	H3K4me3	N=78; R = 0.29; (ns)
N=74	(ns)	0.275122734444768	364	LE	0.730159539864413	H3K4me3	N=74; R = 0.28; (ns)
N=65	(ns)	0.071758685551789	365	LE	0.291298446933089	H3K4me3	N=65; R = 0.07; (ns)
N=175	(ns)	-0.236293461823391	366	LE	-1.04658412952557	H3K4me3	N=175; R = -0.24; (ns)
N=175	(ns)	-0.236293461823391	367	LE	-0.613919985717636	H3K4me3	N=175; R = -0.24; (ns)
N=74	(ns)	0.275122734444768	368	LE	-0.821721323559126	H3K4me3	N=74; R = 0.28; (ns)
N=175	(ns)	-0.236293461823391	369	LE	-0.319656846057675	H3K4me3	N=175; R = -0.24; (ns)
N=74	(ns)	0.275122734444768	370	LE	0.333760875812088	H3K4me3	N=74; R = 0.28; (ns)
N=175	(ns)	-0.236293461823391	371	LE	-0.0317981553517963	H3K4me3	N=175; R = -0.24; (ns)
N=175	(ns)	-0.236293461823391	372	LE	0.425388541426193	H3K4me3	N=175; R = -0.24; (ns)
N=175	(ns)	-0.236293461823391	373	LE	-0.467719518456646	H3K4me3	N=175; R = -0.24; (ns)
N=74	(ns)	0.275122734444768	374	LE	0.462741492713621	H3K4me3	N=74; R = 0.28; (ns)
N=175	(ns)	-0.236293461823391	375	LE	0.91690043759922	H3K4me3	N=175; R = -0.24; (ns)
N=74	(ns)	0.275122734444768	376	LE	-0.692703936779431	H3K4me3	N=74; R = 0.28; (ns)
N=74	(ns)	0.275122734444768	377	LE	-0.78237046749706	H3K4me3	N=74; R = 0.28; (ns)
N=65	(ns)	0.071758685551789	378	LE	-0.25722519182778	H3K4me3	N=65; R = 0.07; (ns)
N=78	(ns)	0.286341161586428	379	LE	0.321085818893398	H3K4me3	N=78; R = 0.29; (ns)
N=74	(ns)	0.275122734444768	380	LE	0.170325052486089	H3K4me3	N=74; R = 0.28; (ns)
N=175	(ns)	-0.236293461823391	381	LE	0.584666820396535	H3K4me3	N=175; R = -0.24; (ns)
N=175	(ns)	-0.236293461823391	382	LE	0.405313568382031	H3K4me3	N=175; R = -0.24; (ns)
N=175	(ns)	-0.236293461823391	383	LE	0.706776188022973	H3K4me3	N=175; R = -0.24; (ns)
N=175	(ns)	-0.236293461823391	384	LE	0.0684840538825372	H3K4me3	N=175; R = -0.24; (ns)
N=65	(ns)	0.071758685551789	385	LE	0.696803760629439	H3K4me3	N=65; R = 0.07; (ns)
N=175	(ns)	-0.236293461823391	386	LE	-0.70599296212616	H3K4me3	N=175; R = -0.24; (ns)
N=175	(ns)	-0.236293461823391	387	LE	-0.18850789194373	H3K4me3	N=175; R = -0.24; (ns)
N=74	(ns)	0.275122734444768	388	LE	0.5782537996108	H3K4me3	N=74; R = 0.28; (ns)
N=78	(ns)	0.286341161586428	389	LE	-0.809775778551499	H3K4me3	N=78; R = 0.29; (ns)
N=65	(ns)	0.071758685551789	390	LE	-0.9347805837342	H3K4me3	N=65; R = 0.07; (ns)
N=175	(ns)	-0.236293461823391	391	LE	-0.697343460666379	H3K4me3	N=175; R = -0.24; (ns)
N=74	(ns)	0.275122734444768	392	LE	0.63627247416563	H3K4me3	N=74; R = 0.28; (ns)
N=65	(ns)	0.071758685551789	1	ZY	-0.677400981338826	H3K4me3	N=65; R = 0.07; (ns)
N=175	(ns)	-0.236293461823391	2	ZY	0.182309160222291	H3K4me3	N=175; R = -0.24; (ns)
N=175	(ns)	-0.236293461823391	3	ZY	-0.796309243890427	H3K4me3	N=175; R = -0.24; (ns)
N=78	(ns)	0.286341161586428	4	ZY	-0.0655002083068287	H3K4me3	N=78; R = 0.29; (ns)
N=175	(ns)	-0.236293461823391	5	ZY	0.213332968535414	H3K4me3	N=175; R = -0.24; (ns)
N=65	(ns)	0.071758685551789	6	ZY	-0.586956516340719	H3K4me3	N=65; R = 0.07; (ns)
N=175	(ns)	-0.236293461823391	7	ZY	-0.260506161700303	H3K4me3	N=175; R = -0.24; (ns)
N=74	(ns)	0.275122734444768	8	ZY	0.482098457324209	H3K4me3	N=74; R = 0.28; (ns)
N=175	(ns)	-0.236293461823391	9	ZY	-0.249296423331194	H3K4me3	N=175; R = -0.24; (ns)
N=175	(ns)	-0.236293461823391	10	ZY	0.22291854342396	H3K4me3	N=175; R = -0.24; (ns)
N=175	(ns)	-0.236293461823391	11	ZY	0.638076854781483	H3K4me3	N=175; R = -0.24; (ns)
N=74	(ns)	0.275122734444768	12	ZY	-0.741915738227005	H3K4me3	N=74; R = 0.28; (ns)
N=65	(ns)	0.071758685551789	13	ZY	-1.29328046078437	H3K4me3	N=65; R = 0.07; (ns)
N=65	(ns)	0.071758685551789	14	ZY	0.559952190009941	H3K4me3	N=65; R = 0.07; (ns)
N=78	(ns)	0.286341161586428	15	ZY	-0.495946349079921	H3K4me3	N=78; R = 0.29; (ns)
N=175	(ns)	-0.236293461823391	16	ZY	0.487651457998194	H3K4me3	N=175; R = -0.24; (ns)
N=175	(ns)	-0.236293461823391	17	ZY	-1.04531473377021	H3K4me3	N=175; R = -0.24; (ns)
N=175	(ns)	-0.236293461823391	18	ZY	0.864687591448345	H3K4me3	N=175; R = -0.24; (ns)
N=175	(ns)	-0.236293461823391	19	ZY	-0.410386328870999	H3K4me3	N=175; R = -0.24; (ns)
N=175	(ns)	-0.236293461823391	20	ZY	0.755023171218208	H3K4me3	N=175; R = -0.24; (ns)
N=65	(ns)	0.071758685551789	21	ZY	0.542220974119816	H3K4me3	N=65; R = 0.07; (ns)
N=78	(ns)	0.286341161586428	22	ZY	0.846888160980178	H3K4me3	N=78; R = 0.29; (ns)
N=74	(ns)	0.275122734444768	23	ZY	-0.40731381634367	H3K4me3	N=74; R = 0.28; (ns)
N=175	(ns)	-0.236293461823391	24	ZY	-0.193727251349794	H3K4me3	N=175; R = -0.24; (ns)
N=175	(ns)	-0.236293461823391	25	ZY	1.00493419805583	H3K4me3	N=175; R = -0.24; (ns)
N=78	(ns)	0.286341161586428	26	ZY	0.346747001590111	H3K4me3	N=78; R = 0.29; (ns)
N=78	(ns)	0.286341161586428	27	ZY	-0.319877324899858	H3K4me3	N=78; R = 0.29; (ns)
N=65	(ns)	0.071758685551789	28	ZY	0.435323892550403	H3K4me3	N=65; R = 0.07; (ns)
N=74	(ns)	0.275122734444768	29	ZY	0.51147979952668	H3K4me3	N=74; R = 0.28; (ns)
N=65	(ns)	0.071758685551789	30	ZY	0.71304583946573	H3K4me3	N=65; R = 0.07; (ns)
N=74	(ns)	0.275122734444768	31	ZY	0.352612640391804	H3K4me3	N=74; R = 0.28; (ns)
N=78	(ns)	0.286341161586428	32	ZY	0.843632655247857	H3K4me3	N=78; R = 0.29; (ns)
N=65	(ns)	0.071758685551789	33	ZY	0.266239300939103	H3K4me3	N=65; R = 0.07; (ns)
N=175	(ns)	-0.236293461823391	34	ZY	0.922378781362424	H3K4me3	N=175; R = -0.24; (ns)
N=175	(ns)	-0.236293461823391	35	ZY	0.389903944554978	H3K4me3	N=175; R = -0.24; (ns)
N=65	(ns)	0.071758685551789	36	ZY	-0.62889173560788	H3K4me3	N=65; R = 0.07; (ns)
N=65	(ns)	0.071758685551789	37	ZY	0.294477503008713	H3K4me3	N=65; R = 0.07; (ns)
N=74	(ns)	0.275122734444768	38	ZY	0.257553105075292	H3K4me3	N=74; R = 0.28; (ns)
N=175	(ns)	-0.236293461823391	39	ZY	0.426109093014438	H3K4me3	N=175; R = -0.24; (ns)
[truncated: 1,137 more rows]
