# Supplementary material for: Cell-type-specific genomics reveals histone modification dynamics in mammalian meiosis
Source: Nat Commun. 2019 Aug 23;10:3821. doi: 10.1038/s41467-019-11820-7 (PMC6707301; doi:10.1038/s41467-019-11820-7)
Supplement: Supplementary file 4 — Source Data [file 41467_2019_11820_MOESM4_ESM.zip › Source Data/figureS5_cluster4_bottomPanels.tab]

name	value	dType	stage	cluster
Mei1	1.49129866710602	RNA-Seq	LE	1
Smc3	1.33183592580853	RNA-Seq	LE	1
Ankrd6	1.17841754184746	RNA-Seq	LE	1
Bend3	1.32606250731513	RNA-Seq	LE	1
Rock2	1.21968854742154	RNA-Seq	LE	1
Slc39a1	1.37302644474211	RNA-Seq	LE	1
Mei1	-0.366335702102004	RNA-Seq	ZY	1
Smc3	0.206646101136364	RNA-Seq	ZY	1
Ankrd6	-0.830337039735961	RNA-Seq	ZY	1
Bend3	0.213013595613869	RNA-Seq	ZY	1
Rock2	0.381100655510455	RNA-Seq	ZY	1
Slc39a1	0.106193830768817	RNA-Seq	ZY	1
Mei1	-0.629770421184108	RNA-Seq	PA	1
Smc3	-0.774087764684433	RNA-Seq	PA	1
Ankrd6	0.482196169578471	RNA-Seq	PA	1
Bend3	-0.692707688087818	RNA-Seq	PA	1
Rock2	-0.593200125735597	RNA-Seq	PA	1
Slc39a1	-0.808439421509416	RNA-Seq	PA	1
Mei1	-0.495192543819908	RNA-Seq	DI	1
Smc3	-0.764394262260465	RNA-Seq	DI	1
Ankrd6	-0.830276671689967	RNA-Seq	DI	1
Bend3	-0.846368414841185	RNA-Seq	DI	1
Rock2	-1.0075890771964	RNA-Seq	DI	1
Slc39a1	-0.670780854001514	RNA-Seq	DI	1
Mei1	1.48027266412124	H3K4me3	LE	1
Smc3	1.36089378654823	H3K4me3	LE	1
Ankrd6	1.44987629684861	H3K4me3	LE	1
Bend3	0.983241861464987	H3K4me3	LE	1
Rock2	1.35101368144694	H3K4me3	LE	1
Slc39a1	1.11504613272605	H3K4me3	LE	1
Mei1	-0.589495897475984	H3K4me3	ZY	1
Smc3	0.0948753453227034	H3K4me3	ZY	1
Ankrd6	-0.519160251974017	H3K4me3	ZY	1
Bend3	0.695683782910486	H3K4me3	ZY	1
Rock2	-0.286508240765534	H3K4me3	ZY	1
Slc39a1	0.396343412106415	H3K4me3	ZY	1
Mei1	-0.625034984622122	H3K4me3	PA	1
Smc3	-0.927051440603677	H3K4me3	PA	1
Ankrd6	-0.77778015554677	H3K4me3	PA	1
Bend3	-0.575016365993459	H3K4me3	PA	1
Rock2	-0.0193740095832421	H3K4me3	PA	1
Slc39a1	-1.23393887507621	H3K4me3	PA	1
Mei1	-0.26574178202313	H3K4me3	DI	1
Smc3	-0.528717691267252	H3K4me3	DI	1
Ankrd6	-0.15293588932782	H3K4me3	DI	1
Bend3	-1.10390927838201	H3K4me3	DI	1
Rock2	-1.04513143109816	H3K4me3	DI	1
Slc39a1	-0.277450669756257	H3K4me3	DI	1
Rnf34	0.501413514657102	RNA-Seq	LE	2
H2-D1	0.774475566604258	RNA-Seq	LE	2
Anapc4	0.310864714090363	RNA-Seq	LE	2
Maml1	0.93372834701512	RNA-Seq	LE	2
Rnd2	0.661139414292696	RNA-Seq	LE	2
Prss50	0.954874549626541	RNA-Seq	LE	2
Rnf34	1.06456425930476	RNA-Seq	ZY	2
H2-D1	0.951993433670161	RNA-Seq	ZY	2
Anapc4	1.1420836404668	RNA-Seq	ZY	2
Maml1	0.703568511915395	RNA-Seq	ZY	2
Rnd2	0.920307865694249	RNA-Seq	ZY	2
Prss50	0.77235989442335	RNA-Seq	ZY	2
Rnf34	-1.2240921803595	RNA-Seq	PA	2
H2-D1	-0.82111268555358	RNA-Seq	PA	2
Anapc4	-0.20518796644694	RNA-Seq	PA	2
Maml1	-0.436044050968548	RNA-Seq	PA	2
Rnd2	-1.2731344387537	RNA-Seq	PA	2
Prss50	-0.861977770029242	RNA-Seq	PA	2
Rnf34	-0.341885593602368	RNA-Seq	DI	2
H2-D1	-0.905356314720839	RNA-Seq	DI	2
Anapc4	-1.24776038811023	RNA-Seq	DI	2
Maml1	-1.20125280796197	RNA-Seq	DI	2
Rnd2	-0.308312841233248	RNA-Seq	DI	2
Prss50	-0.86525667402065	RNA-Seq	DI	2
Rnf34	1.16001611803295	H3K4me3	LE	2
H2-D1	1.32446265695536	H3K4me3	LE	2
Anapc4	1.25260931791247	H3K4me3	LE	2
Maml1	0.966581843465488	H3K4me3	LE	2
Rnd2	0.987619666265395	H3K4me3	LE	2
Prss50	1.49584386682849	H3K4me3	LE	2
Rnf34	-0.614431326449782	H3K4me3	ZY	2
H2-D1	-0.738230061059609	H3K4me3	ZY	2
Anapc4	-0.052116930864003	H3K4me3	ZY	2
Maml1	0.74554143362756	H3K4me3	ZY	2
Rnd2	0.429423716471142	H3K4me3	ZY	2
Prss50	-0.393413191381281	H3K4me3	ZY	2
Rnf34	-1.02379351715476	H3K4me3	PA	2
H2-D1	-0.807402560176096	H3K4me3	PA	2
Anapc4	-0.00540893152918725	H3K4me3	PA	2
Maml1	-1.00472981376487	H3K4me3	PA	2
Rnd2	-1.3551269388954	H3K4me3	PA	2
Prss50	-0.550720446164834	H3K4me3	PA	2
Rnf34	0.478208725571602	H3K4me3	DI	2
H2-D1	0.221169964280349	H3K4me3	DI	2
Anapc4	-1.19508345551928	H3K4me3	DI	2
Maml1	-0.707393463328181	H3K4me3	DI	2
Rnd2	-0.0619164438411394	H3K4me3	DI	2
Prss50	-0.55171022928237	H3K4me3	DI	2
Ankrd31	-1.26305082392532	RNA-Seq	LE	3
Sycp2	-1.45065974596599	RNA-Seq	LE	3
Gm15455	-0.687697879238449	RNA-Seq	LE	3
Slc12a6	0.0158242908844897	RNA-Seq	LE	3
Akr1a1	-0.902499725158949	RNA-Seq	LE	3
Hus1b	-0.974104847356093	RNA-Seq	LE	3
Ankrd31	-0.341763360349396	RNA-Seq	ZY	3
Sycp2	0.776776405400253	RNA-Seq	ZY	3
Gm15455	-0.215565127379628	RNA-Seq	ZY	3
Slc12a6	-1.30935799844776	RNA-Seq	ZY	3
Akr1a1	-0.81656020617002	RNA-Seq	ZY	3
Hus1b	-0.503551140942457	RNA-Seq	ZY	3
Ankrd31	0.792759846944999	RNA-Seq	PA	3
Sycp2	0.517420670586702	RNA-Seq	PA	3
Gm15455	1.46963476292719	RNA-Seq	PA	3
Slc12a6	1.12043155450236	RNA-Seq	PA	3
Akr1a1	1.00295268359511	RNA-Seq	PA	3
Hus1b	1.33289128410062	RNA-Seq	PA	3
Ankrd31	0.812054337329717	RNA-Seq	DI	3
Sycp2	0.156462669979033	RNA-Seq	DI	3
Gm15455	-0.566371756309117	RNA-Seq	DI	3
Slc12a6	0.173102153060905	RNA-Seq	DI	3
Akr1a1	0.716107247733855	RNA-Seq	DI	3
Hus1b	0.144764704197929	RNA-Seq	DI	3
Ankrd31	0.95730022525153	H3K4me3	LE	3
Sycp2	1.2646264961213	H3K4me3	LE	3
Gm15455	1.35856088840081	H3K4me3	LE	3
Slc12a6	1.27169506243968	H3K4me3	LE	3
Akr1a1	0.940786476144467	H3K4me3	LE	3
Hus1b	1.22460376990269	H3K4me3	LE	3
Ankrd31	0.769656777127224	H3K4me3	ZY	3
Sycp2	0.13127790705725	H3K4me3	ZY	3
Gm15455	0.0710162361760387	H3K4me3	ZY	3
Slc12a6	-0.237511010500922	H3K4me3	ZY	3
Akr1a1	0.388457184596369	H3K4me3	ZY	3
Hus1b	0.015643890775456	H3K4me3	ZY	3
Ankrd31	-0.866169237426631	H3K4me3	PA	3
Sycp2	-0.24561859404943	H3K4me3	PA	3
Gm15455	-0.462376568565591	H3K4me3	PA	3
Slc12a6	-1.14622311779967	H3K4me3	PA	3
Akr1a1	-1.39966518529218	H3K4me3	PA	3
Hus1b	-0.0155604566913204	H3K4me3	PA	3
Ankrd31	-0.860787764952123	H3K4me3	DI	3
Sycp2	-1.15028580912912	H3K4me3	DI	3
Gm15455	-0.967200556011261	H3K4me3	DI	3
Slc12a6	0.112039065860907	H3K4me3	DI	3
Akr1a1	0.0704215245513467	H3K4me3	DI	3
Hus1b	-1.22468720398683	H3K4me3	DI	3
Zfp318	-0.744165950617276	RNA-Seq	LE	4
Ubxn4	-0.601407311232426	RNA-Seq	LE	4
Nrd1	-0.8619224461432	RNA-Seq	LE	4
Aatf	-0.796675653243538	RNA-Seq	LE	4
Ankmy1	-0.694853639867128	RNA-Seq	LE	4
Atxn7l3	-0.481970316332626	RNA-Seq	LE	4
Zfp318	-0.557907430946301	RNA-Seq	ZY	4
Ubxn4	-0.773973870325324	RNA-Seq	ZY	4
Nrd1	-0.499888457208475	RNA-Seq	ZY	4
Aatf	-0.86684911513164	RNA-Seq	ZY	4
Ankmy1	-0.725819555182676	RNA-Seq	ZY	4
Atxn7l3	-0.538724298260619	RNA-Seq	ZY	4
Zfp318	-0.151228474530959	RNA-Seq	PA	4
Ubxn4	-0.0517135601285383	RNA-Seq	PA	4
Nrd1	-0.0539199557987889	RNA-Seq	PA	4
Aatf	0.492481388827086	RNA-Seq	PA	4
Ankmy1	0.00990522011833708	RNA-Seq	PA	4
Atxn7l3	-0.478736105896624	RNA-Seq	PA	4
Zfp318	1.45330185609454	RNA-Seq	DI	4
Ubxn4	1.42709474168629	RNA-Seq	DI	4
Nrd1	1.41573085915046	RNA-Seq	DI	4
Aatf	1.17104337954809	RNA-Seq	DI	4
Ankmy1	1.41076797493147	RNA-Seq	DI	4
Atxn7l3	1.49943072048987	RNA-Seq	DI	4
Zfp318	1.25296222200035	H3K4me3	LE	4
Ubxn4	1.00821036899	H3K4me3	LE	4
Nrd1	1.35330954363761	H3K4me3	LE	4
Aatf	0.759925794450587	H3K4me3	LE	4
Ankmy1	1.23151312575892	H3K4me3	LE	4
Atxn7l3	1.32401264674895	H3K4me3	LE	4
Zfp318	-1.16127699591654	H3K4me3	ZY	4
Ubxn4	0.180683915789564	H3K4me3	ZY	4
Nrd1	-0.877645954902132	H3K4me3	ZY	4
Aatf	0.728880521758489	H3K4me3	ZY	4
Ankmy1	0.396251901990255	H3K4me3	ZY	4
Atxn7l3	-0.00667254287536782	H3K4me3	ZY	4
Zfp318	-0.242461938966371	H3K4me3	PA	4
Ubxn4	-1.38315823152358	H3K4me3	PA	4
Nrd1	0.139767816409949	H3K4me3	PA	4
Aatf	-0.118713998721983	H3K4me3	PA	4
Ankmy1	-0.841724554666877	H3K4me3	PA	4
Atxn7l3	-0.223208507260583	H3K4me3	PA	4
Zfp318	0.150776712882567	H3K4me3	DI	4
Ubxn4	0.19426394674401	H3K4me3	DI	4
Nrd1	-0.61543140514543	H3K4me3	DI	4
Aatf	-1.37009231748709	H3K4me3	DI	4
Ankmy1	-0.786040473082299	H3K4me3	DI	4
Atxn7l3	-1.094131596613	H3K4me3	DI	4
Ppp1r12b	1.42933422260317	RNA-Seq	LE	1
Gm340	1.21259394470327	RNA-Seq	LE	1
Cldn3	0.588291560362698	RNA-Seq	LE	1
Sem1	-1.11722929541718	RNA-Seq	LE	1
Gm30238	0.117305208616307	RNA-Seq	LE	1
Qsox2	-0.445946028198583	RNA-Seq	LE	1
Ppp1r12b	-0.543730985767764	RNA-Seq	ZY	1
Gm340	0.427059690994106	RNA-Seq	ZY	1
Cldn3	1.04493761100604	RNA-Seq	ZY	1
Sem1	1.26206913760035	RNA-Seq	ZY	1
Gm30238	1.26675623544711	RNA-Seq	ZY	1
Qsox2	1.24342348144437	RNA-Seq	ZY	1
Ppp1r12b	-0.0759135233091841	RNA-Seq	PA	1
Gm340	-0.781071669357323	RNA-Seq	PA	1
Cldn3	-0.478753914692544	RNA-Seq	PA	1
Sem1	-0.344900107010233	RNA-Seq	PA	1
Gm30238	-0.231729142892616	RNA-Seq	PA	1
Qsox2	0.285748322746554	RNA-Seq	PA	1
Ppp1r12b	-0.809689713526226	RNA-Seq	DI	1
Gm340	-0.858581966340052	RNA-Seq	DI	1
Cldn3	-1.1544752566762	RNA-Seq	DI	1
Sem1	0.20006026482707	RNA-Seq	DI	1
Gm30238	-1.1523323011708	RNA-Seq	DI	1
Qsox2	-1.08322577599234	RNA-Seq	DI	1
Ppp1r12b	-0.286506908046643	H3K4me3	LE	1
Gm340	-1.23431072078567	H3K4me3	LE	1
Cldn3	-1.10527356240406	H3K4me3	LE	1
Sem1	-0.950365424413451	H3K4me3	LE	1
Gm30238	-1.17504014658101	H3K4me3	LE	1
Qsox2	-0.548865692547062	H3K4me3	LE	1
Ppp1r12b	-1.2575861390857	H3K4me3	ZY	1
Gm340	-0.268389996085927	H3K4me3	ZY	1
Cldn3	-0.225767537219537	H3K4me3	ZY	1
Sem1	-0.732162251557485	H3K4me3	ZY	1
Gm30238	-0.133474917842133	H3K4me3	ZY	1
Qsox2	-0.913392854450388	H3K4me3	ZY	1
Ppp1r12b	0.503458339425607	H3K4me3	PA	1
Gm340	0.380278173873727	H3K4me3	PA	1
Cldn3	0.0168433701049491	H3K4me3	PA	1
Sem1	0.571732478706404	H3K4me3	PA	1
Gm30238	1.26473245525049	H3K4me3	PA	1
Qsox2	1.36174798391345	H3K4me3	PA	1
Ppp1r12b	1.04063470770674	H3K4me3	DI	1
Gm340	1.12242254299787	H3K4me3	DI	1
Cldn3	1.31419772951865	H3K4me3	DI	1
Sem1	1.11079519726453	H3K4me3	DI	1
Gm30238	0.043782609172652	H3K4me3	DI	1
Qsox2	0.100510563084	H3K4me3	DI	1
Dnah7b	-0.982468014281761	RNA-Seq	LE	2
Mapk15	-0.849848758844153	RNA-Seq	LE	2
Rpf2	0.385062188615255	RNA-Seq	LE	2
Traf3ip1	-1.00773673424372	RNA-Seq	LE	2
Yod1	-0.947427223178293	RNA-Seq	LE	2
4933425L06Rik	-1.08492281225336	RNA-Seq	LE	2
Dnah7b	-0.689706550235818	RNA-Seq	ZY	2
Mapk15	-0.824433413911908	RNA-Seq	ZY	2
Rpf2	-0.83972047775223	RNA-Seq	ZY	2
Traf3ip1	-0.700486473516263	RNA-Seq	ZY	2
Yod1	-0.766426772262191	RNA-Seq	ZY	2
4933425L06Rik	-0.570504485916966	RNA-Seq	ZY	2
Dnah7b	0.552381811422147	RNA-Seq	PA	2
Mapk15	0.523727433107922	RNA-Seq	PA	2
Rpf2	1.23808122846491	RNA-Seq	PA	2
Traf3ip1	0.722255411170544	RNA-Seq	PA	2
Yod1	1.00911750448196	RNA-Seq	PA	2
4933425L06Rik	0.575476307245039	RNA-Seq	PA	2
Dnah7b	1.11979275309543	RNA-Seq	DI	2
Mapk15	1.15055473964814	RNA-Seq	DI	2
Rpf2	-0.783422939327935	RNA-Seq	DI	2
Traf3ip1	0.985967796589436	RNA-Seq	DI	2
Yod1	0.704736490958525	RNA-Seq	DI	2
4933425L06Rik	1.07995099092528	RNA-Seq	DI	2
Dnah7b	-0.77177025064304	H3K4me3	LE	2
Mapk15	-0.786746929941792	H3K4me3	LE	2
Rpf2	-0.6925966613828	H3K4me3	LE	2
Traf3ip1	-0.764914951221694	H3K4me3	LE	2
Yod1	-1.24126223679581	H3K4me3	LE	2
4933425L06Rik	-0.859508080255781	H3K4me3	LE	2
Dnah7b	-0.872601192260528	H3K4me3	ZY	2
Mapk15	-0.889815011352617	H3K4me3	ZY	2
Rpf2	-0.746567137060698	H3K4me3	ZY	2
Traf3ip1	-0.75643921780165	H3K4me3	ZY	2
Yod1	0.0427266313669604	H3K4me3	ZY	2
4933425L06Rik	-0.857037253189754	H3K4me3	ZY	2
Dnah7b	0.440767893886326	H3K4me3	PA	2
Mapk15	0.535107305646214	H3K4me3	PA	2
Rpf2	0.0386446204921902	H3K4me3	PA	2
Traf3ip1	0.175251780409267	H3K4me3	PA	2
Yod1	-0.00867902708910727	H3K4me3	PA	2
4933425L06Rik	0.694765685628437	H3K4me3	PA	2
Dnah7b	1.20360354901724	H3K4me3	DI	2
Mapk15	1.1414546356482	H3K4me3	DI	2
Rpf2	1.40051917795131	H3K4me3	DI	2
Traf3ip1	1.34610238861408	H3K4me3	DI	2
Yod1	1.20721463251796	H3K4me3	DI	2
4933425L06Rik	1.0217796478171	H3K4me3	DI	2
Ptges3	-1.03512330044004	RNA-Seq	LE	3
Med26	-0.784984291540073	RNA-Seq	LE	3
Scyl1	-1.17622035817099	RNA-Seq	LE	3
Sephs2	-0.91852438717981	RNA-Seq	LE	3
Cdc42ep3	-0.69833984518472	RNA-Seq	LE	3
Gtf2b	-0.891776453906151	RNA-Seq	LE	3
Ptges3	-0.301973506950977	RNA-Seq	ZY	3
Med26	-0.316411889425967	RNA-Seq	ZY	3
Scyl1	-0.173590581139446	RNA-Seq	ZY	3
Sephs2	-0.688501505648874	RNA-Seq	ZY	3
Cdc42ep3	-0.676837770484757	RNA-Seq	ZY	3
Gtf2b	-0.423905060512572	RNA-Seq	ZY	3
Ptges3	-0.0182622753923361	RNA-Seq	PA	3
Med26	-0.365038335717753	RNA-Seq	PA	3
Scyl1	0.0937956722749394	RNA-Seq	PA	3
Sephs2	0.3613520499274	RNA-Seq	PA	3
Cdc42ep3	-0.0569430436509492	RNA-Seq	PA	3
Gtf2b	-0.103582361772073	RNA-Seq	PA	3
Ptges3	1.35535908278336	RNA-Seq	DI	3
Med26	1.46643451668379	RNA-Seq	DI	3
Scyl1	1.2560152670355	RNA-Seq	DI	3
Sephs2	1.24567384290128	RNA-Seq	DI	3
Cdc42ep3	1.43212065932043	RNA-Seq	DI	3
Gtf2b	1.4192638761908	RNA-Seq	DI	3
Ptges3	-0.449085557571553	H3K4me3	LE	3
Med26	-1.17812062830514	H3K4me3	LE	3
Scyl1	-0.715664790477212	H3K4me3	LE	3
Sephs2	-0.773824816741674	H3K4me3	LE	3
Cdc42ep3	-0.878906183129019	H3K4me3	LE	3
Gtf2b	-1.10982756364383	H3K4me3	LE	3
Ptges3	-0.977740057204402	H3K4me3	ZY	3
Med26	-0.318518909325348	H3K4me3	ZY	3
Scyl1	-0.703148206618136	H3K4me3	ZY	3
Sephs2	-0.884204674493797	H3K4me3	ZY	3
Cdc42ep3	-0.847159295618806	H3K4me3	ZY	3
Gtf2b	-0.375979617040182	H3K4me3	ZY	3
Ptges3	1.35545286650742	H3K4me3	PA	3
Med26	1.19025445673004	H3K4me3	PA	3
Scyl1	0.00694961487524273	H3K4me3	PA	3
Sephs2	0.479124513048463	H3K4me3	PA	3
Cdc42ep3	0.963516645154267	H3K4me3	PA	3
Gtf2b	0.231478807279708	H3K4me3	PA	3
Ptges3	0.0713727482685382	H3K4me3	DI	3
Med26	0.306385080900449	H3K4me3	DI	3
Scyl1	1.41186338222011	H3K4me3	DI	3
Sephs2	1.17890497818701	H3K4me3	DI	3
Cdc42ep3	0.762548833593557	H3K4me3	DI	3
Gtf2b	1.2543283734043	H3K4me3	DI	3
