# Supplementary material for: Cell-type-specific genomics reveals histone modification dynamics in mammalian meiosis
Source: Nat Commun. 2019 Aug 23;10:3821. doi: 10.1038/s41467-019-11820-7 (PMC6707301; doi:10.1038/s41467-019-11820-7)
Supplement: Supplementary file 4 — Source Data [file 41467_2019_11820_MOESM4_ESM.zip › Source Data/figureS5_cluster4_topPanels.tab]

cluster	p	cc	gene	variable	value	type	title
N=126	(ns)	0.721723314052507	1	LE	-0.938823336015082	RNA-Seq	N=126; R = 0.72; (ns)
N=126	(ns)	0.721723314052507	2	LE	-1.4884106287116	RNA-Seq	N=126; R = 0.72; (ns)
N=126	(ns)	0.721723314052507	3	LE	0.385062188615255	RNA-Seq	N=126; R = 0.72; (ns)
N=302	(ns)	0.726142838873763	4	LE	-0.658656371775756	RNA-Seq	N=302; R = 0.73; (ns)
N=126	(ns)	0.721723314052507	5	LE	-0.862270624743061	RNA-Seq	N=126; R = 0.72; (ns)
N=302	(ns)	0.726142838873763	6	LE	-0.689772016616559	RNA-Seq	N=302; R = 0.73; (ns)
N=302	(ns)	0.726142838873763	7	LE	-0.904136463552659	RNA-Seq	N=302; R = 0.73; (ns)
N=302	(ns)	0.726142838873763	8	LE	-0.809897528542859	RNA-Seq	N=302; R = 0.73; (ns)
N=126	(ns)	0.721723314052507	9	LE	-0.80320175478918	RNA-Seq	N=126; R = 0.72; (ns)
N=302	(ns)	0.726142838873763	10	LE	-0.74681610906591	RNA-Seq	N=302; R = 0.73; (ns)
N=302	(ns)	0.726142838873763	11	LE	-0.653718062257909	RNA-Seq	N=302; R = 0.73; (ns)
N=302	(ns)	0.726142838873763	12	LE	-0.679277655648989	RNA-Seq	N=302; R = 0.73; (ns)
N=302	(ns)	0.726142838873763	13	LE	-0.932122368274152	RNA-Seq	N=302; R = 0.73; (ns)
N=302	(ns)	0.726142838873763	14	LE	-0.699074593980072	RNA-Seq	N=302; R = 0.73; (ns)
N=302	(ns)	0.726142838873763	15	LE	-0.686924004874013	RNA-Seq	N=302; R = 0.73; (ns)
N=110	(ns)	-0.478749702407366	16	LE	0.790380537606603	RNA-Seq	N=110; R = -0.48; (ns)
N=126	(ns)	0.721723314052507	17	LE	-0.16618277629494	RNA-Seq	N=126; R = 0.72; (ns)
N=302	(ns)	0.726142838873763	18	LE	-0.731778201419545	RNA-Seq	N=302; R = 0.73; (ns)
N=110	(ns)	-0.478749702407366	19	LE	0.976898581796122	RNA-Seq	N=110; R = -0.48; (ns)
N=302	(ns)	0.726142838873763	20	LE	-0.501400745026445	RNA-Seq	N=302; R = 0.73; (ns)
N=302	(ns)	0.726142838873763	21	LE	-0.662240501543066	RNA-Seq	N=302; R = 0.73; (ns)
N=302	(ns)	0.726142838873763	22	LE	-0.510176878556284	RNA-Seq	N=302; R = 0.73; (ns)
N=302	(ns)	0.726142838873763	23	LE	-0.723838497927731	RNA-Seq	N=302; R = 0.73; (ns)
N=302	(ns)	0.726142838873763	24	LE	-0.91293868421759	RNA-Seq	N=302; R = 0.73; (ns)
N=302	(ns)	0.726142838873763	25	LE	-0.982106391937162	RNA-Seq	N=302; R = 0.73; (ns)
N=110	(ns)	-0.478749702407366	26	LE	-0.000368029621637515	RNA-Seq	N=110; R = -0.48; (ns)
N=302	(ns)	0.726142838873763	27	LE	-0.738436352022363	RNA-Seq	N=302; R = 0.73; (ns)
N=126	(ns)	0.721723314052507	28	LE	-1.20177690748634	RNA-Seq	N=126; R = 0.72; (ns)
N=302	(ns)	0.726142838873763	29	LE	-0.492904653685057	RNA-Seq	N=302; R = 0.73; (ns)
N=110	(ns)	-0.478749702407366	30	LE	0.0709616175235832	RNA-Seq	N=110; R = -0.48; (ns)
N=302	(ns)	0.726142838873763	31	LE	-1.04189715530968	RNA-Seq	N=302; R = 0.73; (ns)
N=110	(ns)	-0.478749702407366	32	LE	-0.464711306580914	RNA-Seq	N=110; R = -0.48; (ns)
N=302	(ns)	0.726142838873763	33	LE	-1.03512330044004	RNA-Seq	N=302; R = 0.73; (ns)
N=302	(ns)	0.726142838873763	34	LE	-0.780868787636521	RNA-Seq	N=302; R = 0.73; (ns)
N=110	(ns)	-0.478749702407366	35	LE	1.09011370870364	RNA-Seq	N=110; R = -0.48; (ns)
N=110	(ns)	-0.478749702407366	36	LE	-0.651446052404797	RNA-Seq	N=110; R = -0.48; (ns)
N=302	(ns)	0.726142838873763	37	LE	-1.18518943280045	RNA-Seq	N=302; R = 0.73; (ns)
N=302	(ns)	0.726142838873763	38	LE	-0.444378187712078	RNA-Seq	N=302; R = 0.73; (ns)
N=302	(ns)	0.726142838873763	39	LE	-0.742821421203191	RNA-Seq	N=302; R = 0.73; (ns)
N=302	(ns)	0.726142838873763	40	LE	-0.732784819459714	RNA-Seq	N=302; R = 0.73; (ns)
N=302	(ns)	0.726142838873763	41	LE	-0.673022865597349	RNA-Seq	N=302; R = 0.73; (ns)
N=110	(ns)	-0.478749702407366	42	LE	-0.643233103416923	RNA-Seq	N=110; R = -0.48; (ns)
N=126	(ns)	0.721723314052507	43	LE	-1.04147334645775	RNA-Seq	N=126; R = 0.72; (ns)
N=126	(ns)	0.721723314052507	44	LE	-1.45084202294015	RNA-Seq	N=126; R = 0.72; (ns)
N=110	(ns)	-0.478749702407366	45	LE	1.45132803676921	RNA-Seq	N=110; R = -0.48; (ns)
N=302	(ns)	0.726142838873763	46	LE	-0.839213072199905	RNA-Seq	N=302; R = 0.73; (ns)
N=126	(ns)	0.721723314052507	47	LE	-1.14551528457101	RNA-Seq	N=126; R = 0.72; (ns)
N=126	(ns)	0.721723314052507	48	LE	-1.05837054703036	RNA-Seq	N=126; R = 0.72; (ns)
N=302	(ns)	0.726142838873763	49	LE	-0.557008069004811	RNA-Seq	N=302; R = 0.73; (ns)
N=126	(ns)	0.721723314052507	50	LE	-0.425826443774974	RNA-Seq	N=126; R = 0.72; (ns)
N=302	(ns)	0.726142838873763	51	LE	-1.15368107463817	RNA-Seq	N=302; R = 0.73; (ns)
N=302	(ns)	0.726142838873763	52	LE	-0.875675372276865	RNA-Seq	N=302; R = 0.73; (ns)
N=126	(ns)	0.721723314052507	53	LE	-0.644024471627641	RNA-Seq	N=126; R = 0.72; (ns)
N=302	(ns)	0.726142838873763	54	LE	-1.16951761888709	RNA-Seq	N=302; R = 0.73; (ns)
N=302	(ns)	0.726142838873763	55	LE	-0.565600460754511	RNA-Seq	N=302; R = 0.73; (ns)
N=302	(ns)	0.726142838873763	56	LE	-0.730636679872408	RNA-Seq	N=302; R = 0.73; (ns)
N=302	(ns)	0.726142838873763	57	LE	-0.616354432514529	RNA-Seq	N=302; R = 0.73; (ns)
N=302	(ns)	0.726142838873763	58	LE	-0.852655954582971	RNA-Seq	N=302; R = 0.73; (ns)
N=110	(ns)	-0.478749702407366	59	LE	0.824636673148692	RNA-Seq	N=110; R = -0.48; (ns)
N=302	(ns)	0.726142838873763	60	LE	-0.616653268677267	RNA-Seq	N=302; R = 0.73; (ns)
N=302	(ns)	0.726142838873763	61	LE	-0.678231228597526	RNA-Seq	N=302; R = 0.73; (ns)
N=302	(ns)	0.726142838873763	62	LE	-0.938124044930535	RNA-Seq	N=302; R = 0.73; (ns)
N=302	(ns)	0.726142838873763	63	LE	0.0667992633043649	RNA-Seq	N=302; R = 0.73; (ns)
N=110	(ns)	-0.478749702407366	64	LE	1.42331257507006	RNA-Seq	N=110; R = -0.48; (ns)
N=126	(ns)	0.721723314052507	65	LE	-1.4834423735843	RNA-Seq	N=126; R = 0.72; (ns)
N=302	(ns)	0.726142838873763	66	LE	-0.924581512895812	RNA-Seq	N=302; R = 0.73; (ns)
N=302	(ns)	0.726142838873763	67	LE	-0.620960136599141	RNA-Seq	N=302; R = 0.73; (ns)
N=302	(ns)	0.726142838873763	68	LE	-0.679515360550485	RNA-Seq	N=302; R = 0.73; (ns)
N=302	(ns)	0.726142838873763	69	LE	-1.11060572713549	RNA-Seq	N=302; R = 0.73; (ns)
N=126	(ns)	0.721723314052507	70	LE	-1.22266628673678	RNA-Seq	N=126; R = 0.72; (ns)
N=110	(ns)	-0.478749702407366	71	LE	0.651464146346064	RNA-Seq	N=110; R = -0.48; (ns)
N=302	(ns)	0.726142838873763	72	LE	-0.728610192065672	RNA-Seq	N=302; R = 0.73; (ns)
N=302	(ns)	0.726142838873763	73	LE	-1.06350707406008	RNA-Seq	N=302; R = 0.73; (ns)
N=110	(ns)	-0.478749702407366	74	LE	0.49322291566664	RNA-Seq	N=110; R = -0.48; (ns)
N=126	(ns)	0.721723314052507	75	LE	-1.38877018136066	RNA-Seq	N=126; R = 0.72; (ns)
N=110	(ns)	-0.478749702407366	76	LE	1.49678692230436	RNA-Seq	N=110; R = -0.48; (ns)
N=302	(ns)	0.726142838873763	77	LE	-0.520075847573152	RNA-Seq	N=302; R = 0.73; (ns)
N=302	(ns)	0.726142838873763	78	LE	-0.574496463921949	RNA-Seq	N=302; R = 0.73; (ns)
N=126	(ns)	0.721723314052507	79	LE	-0.932846478067708	RNA-Seq	N=126; R = 0.72; (ns)
N=110	(ns)	-0.478749702407366	80	LE	1.2462732651095	RNA-Seq	N=110; R = -0.48; (ns)
N=302	(ns)	0.726142838873763	81	LE	-0.972629614329017	RNA-Seq	N=302; R = 0.73; (ns)
N=110	(ns)	-0.478749702407366	82	LE	-0.227140556345888	RNA-Seq	N=110; R = -0.48; (ns)
N=126	(ns)	0.721723314052507	83	LE	-1.02760739519046	RNA-Seq	N=126; R = 0.72; (ns)
N=302	(ns)	0.726142838873763	84	LE	-0.581309639897869	RNA-Seq	N=302; R = 0.73; (ns)
N=110	(ns)	-0.478749702407366	85	LE	0.672349037596178	RNA-Seq	N=110; R = -0.48; (ns)
N=302	(ns)	0.726142838873763	86	LE	-0.749648743193439	RNA-Seq	N=302; R = 0.73; (ns)
N=126	(ns)	0.721723314052507	87	LE	-1.11812965416363	RNA-Seq	N=126; R = 0.72; (ns)
N=126	(ns)	0.721723314052507	88	LE	-0.417055379775995	RNA-Seq	N=126; R = 0.72; (ns)
N=126	(ns)	0.721723314052507	89	LE	-1.08722788673045	RNA-Seq	N=126; R = 0.72; (ns)
N=126	(ns)	0.721723314052507	90	LE	-1.14781879569277	RNA-Seq	N=126; R = 0.72; (ns)
N=302	(ns)	0.726142838873763	91	LE	-0.221420255145467	RNA-Seq	N=302; R = 0.73; (ns)
N=126	(ns)	0.721723314052507	92	LE	-0.763727792880129	RNA-Seq	N=126; R = 0.72; (ns)
N=302	(ns)	0.726142838873763	93	LE	-0.76912128324069	RNA-Seq	N=302; R = 0.73; (ns)
N=302	(ns)	0.726142838873763	94	LE	-1.07106711099092	RNA-Seq	N=302; R = 0.73; (ns)
N=302	(ns)	0.726142838873763	95	LE	-0.713161527094471	RNA-Seq	N=302; R = 0.73; (ns)
N=126	(ns)	0.721723314052507	96	LE	-1.09482998580144	RNA-Seq	N=126; R = 0.72; (ns)
N=302	(ns)	0.726142838873763	97	LE	-0.727048969165105	RNA-Seq	N=302; R = 0.73; (ns)
N=110	(ns)	-0.478749702407366	98	LE	-0.287582827842214	RNA-Seq	N=110; R = -0.48; (ns)
N=302	(ns)	0.726142838873763	99	LE	-0.838558507046803	RNA-Seq	N=302; R = 0.73; (ns)
N=302	(ns)	0.726142838873763	100	LE	-0.657663354112829	RNA-Seq	N=302; R = 0.73; (ns)
N=126	(ns)	0.721723314052507	101	LE	-1.47349034304502	RNA-Seq	N=126; R = 0.72; (ns)
N=126	(ns)	0.721723314052507	102	LE	-1.4137603376545	RNA-Seq	N=126; R = 0.72; (ns)
N=110	(ns)	-0.478749702407366	103	LE	0.117305208616307	RNA-Seq	N=110; R = -0.48; (ns)
N=126	(ns)	0.721723314052507	104	LE	-1.0459187715631	RNA-Seq	N=126; R = 0.72; (ns)
N=110	(ns)	-0.478749702407366	105	LE	1.36854157120118	RNA-Seq	N=110; R = -0.48; (ns)
N=302	(ns)	0.726142838873763	106	LE	0.42591043386809	RNA-Seq	N=302; R = 0.73; (ns)
N=302	(ns)	0.726142838873763	107	LE	-0.633890890601953	RNA-Seq	N=302; R = 0.73; (ns)
N=126	(ns)	0.721723314052507	108	LE	-0.888368326995454	RNA-Seq	N=126; R = 0.72; (ns)
N=126	(ns)	0.721723314052507	109	LE	-1.23396450553658	RNA-Seq	N=126; R = 0.72; (ns)
N=110	(ns)	-0.478749702407366	110	LE	-0.727355186009147	RNA-Seq	N=110; R = -0.48; (ns)
N=110	(ns)	-0.478749702407366	111	LE	1.16205093545806	RNA-Seq	N=110; R = -0.48; (ns)
N=302	(ns)	0.726142838873763	112	LE	-0.978503767835074	RNA-Seq	N=302; R = 0.73; (ns)
N=302	(ns)	0.726142838873763	113	LE	-0.695660868932147	RNA-Seq	N=302; R = 0.73; (ns)
N=126	(ns)	0.721723314052507	114	LE	-1.02652427334688	RNA-Seq	N=126; R = 0.72; (ns)
N=302	(ns)	0.726142838873763	115	LE	-0.701609904069845	RNA-Seq	N=302; R = 0.73; (ns)
N=126	(ns)	0.721723314052507	116	LE	-1.24267037669896	RNA-Seq	N=126; R = 0.72; (ns)
N=126	(ns)	0.721723314052507	117	LE	-0.690873022181077	RNA-Seq	N=126; R = 0.72; (ns)
N=126	(ns)	0.721723314052507	118	LE	-0.967412410018775	RNA-Seq	N=126; R = 0.72; (ns)
N=302	(ns)	0.726142838873763	119	LE	-0.814622327426854	RNA-Seq	N=302; R = 0.73; (ns)
N=126	(ns)	0.721723314052507	120	LE	-1.3011949287723	RNA-Seq	N=126; R = 0.72; (ns)
N=126	(ns)	0.721723314052507	121	LE	-1.04648607215407	RNA-Seq	N=126; R = 0.72; (ns)
N=302	(ns)	0.726142838873763	122	LE	-0.887792357850355	RNA-Seq	N=302; R = 0.73; (ns)
N=110	(ns)	-0.478749702407366	123	LE	1.466595393336	RNA-Seq	N=110; R = -0.48; (ns)
N=302	(ns)	0.726142838873763	124	LE	0.0213146038549961	RNA-Seq	N=302; R = 0.73; (ns)
N=302	(ns)	0.726142838873763	125	LE	-1.10633873838195	RNA-Seq	N=302; R = 0.73; (ns)
N=126	(ns)	0.721723314052507	126	LE	-0.769054297899349	RNA-Seq	N=126; R = 0.72; (ns)
N=126	(ns)	0.721723314052507	127	LE	-0.859155437229418	RNA-Seq	N=126; R = 0.72; (ns)
N=110	(ns)	-0.478749702407366	128	LE	1.33281841240375	RNA-Seq	N=110; R = -0.48; (ns)
N=126	(ns)	0.721723314052507	129	LE	-0.857183197438644	RNA-Seq	N=126; R = 0.72; (ns)
N=126	(ns)	0.721723314052507	130	LE	-0.951469425248731	RNA-Seq	N=126; R = 0.72; (ns)
N=110	(ns)	-0.478749702407366	131	LE	0.62862027168089	RNA-Seq	N=110; R = -0.48; (ns)
N=302	(ns)	0.726142838873763	132	LE	-0.248613566605039	RNA-Seq	N=302; R = 0.73; (ns)
N=302	(ns)	0.726142838873763	133	LE	-0.80319572407518	RNA-Seq	N=302; R = 0.73; (ns)
N=126	(ns)	0.721723314052507	134	LE	-1.08492281225336	RNA-Seq	N=126; R = 0.72; (ns)
N=126	(ns)	0.721723314052507	135	LE	-1.1833934588883	RNA-Seq	N=126; R = 0.72; (ns)
N=110	(ns)	-0.478749702407366	136	LE	0.698175653613884	RNA-Seq	N=110; R = -0.48; (ns)
N=110	(ns)	-0.478749702407366	137	LE	-0.781825938818784	RNA-Seq	N=110; R = -0.48; (ns)
N=302	(ns)	0.726142838873763	138	LE	-0.956727008472463	RNA-Seq	N=302; R = 0.73; (ns)
N=302	(ns)	0.726142838873763	139	LE	-0.76578436929591	RNA-Seq	N=302; R = 0.73; (ns)
N=302	(ns)	0.726142838873763	140	LE	-0.644501415598881	RNA-Seq	N=302; R = 0.73; (ns)
N=110	(ns)	-0.478749702407366	141	LE	0.351009101750038	RNA-Seq	N=110; R = -0.48; (ns)
N=302	(ns)	0.726142838873763	142	LE	-0.493415419101808	RNA-Seq	N=302; R = 0.73; (ns)
N=126	(ns)	0.721723314052507	143	LE	0.72008556339785	RNA-Seq	N=126; R = 0.72; (ns)
N=302	(ns)	0.726142838873763	144	LE	-0.805453181553295	RNA-Seq	N=302; R = 0.73; (ns)
N=302	(ns)	0.726142838873763	145	LE	-0.786780971138308	RNA-Seq	N=302; R = 0.73; (ns)
N=110	(ns)	-0.478749702407366	146	LE	1.07808181442796	RNA-Seq	N=110; R = -0.48; (ns)
N=302	(ns)	0.726142838873763	147	LE	-0.792946690589737	RNA-Seq	N=302; R = 0.73; (ns)
N=126	(ns)	0.721723314052507	148	LE	-1.27754931200599	RNA-Seq	N=126; R = 0.72; (ns)
N=302	(ns)	0.726142838873763	149	LE	-0.695481743020708	RNA-Seq	N=302; R = 0.73; (ns)
N=302	(ns)	0.726142838873763	150	LE	-0.776402488779996	RNA-Seq	N=302; R = 0.73; (ns)
N=302	(ns)	0.726142838873763	151	LE	-0.959483257680101	RNA-Seq	N=302; R = 0.73; (ns)
N=302	(ns)	0.726142838873763	152	LE	-0.811016202723992	RNA-Seq	N=302; R = 0.73; (ns)
N=126	(ns)	0.721723314052507	153	LE	-1.08687980071951	RNA-Seq	N=126; R = 0.72; (ns)
N=302	(ns)	0.726142838873763	154	LE	-0.764382776704093	RNA-Seq	N=302; R = 0.73; (ns)
N=302	(ns)	0.726142838873763	155	LE	-0.626161939989161	RNA-Seq	N=302; R = 0.73; (ns)
N=302	(ns)	0.726142838873763	156	LE	-0.708287444065679	RNA-Seq	N=302; R = 0.73; (ns)
N=302	(ns)	0.726142838873763	157	LE	-0.712112891617534	RNA-Seq	N=302; R = 0.73; (ns)
N=126	(ns)	0.721723314052507	158	LE	-1.14058742358046	RNA-Seq	N=126; R = 0.72; (ns)
N=302	(ns)	0.726142838873763	159	LE	-0.865721512965851	RNA-Seq	N=302; R = 0.73; (ns)
N=302	(ns)	0.726142838873763	160	LE	-0.830241803348702	RNA-Seq	N=302; R = 0.73; (ns)
N=302	(ns)	0.726142838873763	161	LE	-0.647318053419693	RNA-Seq	N=302; R = 0.73; (ns)
N=110	(ns)	-0.478749702407366	162	LE	0.584470215239678	RNA-Seq	N=110; R = -0.48; (ns)
N=302	(ns)	0.726142838873763	163	LE	-0.783296308312989	RNA-Seq	N=302; R = 0.73; (ns)
N=126	(ns)	0.721723314052507	164	LE	-0.849848758844153	RNA-Seq	N=126; R = 0.72; (ns)
N=302	(ns)	0.726142838873763	165	LE	0.674310476137383	RNA-Seq	N=302; R = 0.73; (ns)
N=302	(ns)	0.726142838873763	166	LE	-1.14501301394586	RNA-Seq	N=302; R = 0.73; (ns)
N=126	(ns)	0.721723314052507	167	LE	-0.856747546877983	RNA-Seq	N=126; R = 0.72; (ns)
N=110	(ns)	-0.478749702407366	168	LE	0.477898256206574	RNA-Seq	N=110; R = -0.48; (ns)
N=302	(ns)	0.726142838873763	169	LE	-0.821281526370757	RNA-Seq	N=302; R = 0.73; (ns)
N=302	(ns)	0.726142838873763	170	LE	-0.886123273828842	RNA-Seq	N=302; R = 0.73; (ns)
N=126	(ns)	0.721723314052507	171	LE	-1.10818238050264	RNA-Seq	N=126; R = 0.72; (ns)
N=302	(ns)	0.726142838873763	172	LE	-0.641477114865546	RNA-Seq	N=302; R = 0.73; (ns)
N=302	(ns)	0.726142838873763	173	LE	-1.22799377846872	RNA-Seq	N=302; R = 0.73; (ns)
N=302	(ns)	0.726142838873763	174	LE	-0.202669365278106	RNA-Seq	N=302; R = 0.73; (ns)
N=302	(ns)	0.726142838873763	175	LE	-0.964835180031719	RNA-Seq	N=302; R = 0.73; (ns)
N=110	(ns)	-0.478749702407366	176	LE	0.788960179858958	RNA-Seq	N=110; R = -0.48; (ns)
N=110	(ns)	-0.478749702407366	177	LE	0.596245782071858	RNA-Seq	N=110; R = -0.48; (ns)
N=302	(ns)	0.726142838873763	178	LE	-1.00399640276364	RNA-Seq	N=302; R = 0.73; (ns)
N=302	(ns)	0.726142838873763	179	LE	-0.67905781150848	RNA-Seq	N=302; R = 0.73; (ns)
N=126	(ns)	0.721723314052507	180	LE	-0.951609011237598	RNA-Seq	N=126; R = 0.72; (ns)
N=110	(ns)	-0.478749702407366	181	LE	-0.208424274949565	RNA-Seq	N=110; R = -0.48; (ns)
N=302	(ns)	0.726142838873763	182	LE	-0.668709833622566	RNA-Seq	N=302; R = 0.73; (ns)
N=302	(ns)	0.726142838873763	183	LE	-0.77386524302656	RNA-Seq	N=302; R = 0.73; (ns)
N=302	(ns)	0.726142838873763	184	LE	-0.762112079001231	RNA-Seq	N=302; R = 0.73; (ns)
N=302	(ns)	0.726142838873763	185	LE	-1.00443087536812	RNA-Seq	N=302; R = 0.73; (ns)
N=110	(ns)	-0.478749702407366	186	LE	0.147428419261153	RNA-Seq	N=110; R = -0.48; (ns)
N=302	(ns)	0.726142838873763	187	LE	-0.511435440602346	RNA-Seq	N=302; R = 0.73; (ns)
N=110	(ns)	-0.478749702407366	188	LE	0.831294297196928	RNA-Seq	N=110; R = -0.48; (ns)
N=302	(ns)	0.726142838873763	189	LE	-1.07938679881893	RNA-Seq	N=302; R = 0.73; (ns)
N=110	(ns)	-0.478749702407366	190	LE	0.887725408855799	RNA-Seq	N=110; R = -0.48; (ns)
N=126	(ns)	0.721723314052507	191	LE	-1.15334464376573	RNA-Seq	N=126; R = 0.72; (ns)
N=110	(ns)	-0.478749702407366	192	LE	1.48941485686279	RNA-Seq	N=110; R = -0.48; (ns)
N=302	(ns)	0.726142838873763	193	LE	-0.77747885368768	RNA-Seq	N=302; R = 0.73; (ns)
N=126	(ns)	0.721723314052507	194	LE	-1.16400730781027	RNA-Seq	N=126; R = 0.72; (ns)
N=126	(ns)	0.721723314052507	195	LE	-1.03728929372198	RNA-Seq	N=126; R = 0.72; (ns)
N=302	(ns)	0.726142838873763	196	LE	-0.815633167161788	RNA-Seq	N=302; R = 0.73; (ns)
N=110	(ns)	-0.478749702407366	197	LE	1.4737759425439	RNA-Seq	N=110; R = -0.48; (ns)
N=302	(ns)	0.726142838873763	198	LE	-0.558760058221878	RNA-Seq	N=302; R = 0.73; (ns)
N=302	(ns)	0.726142838873763	199	LE	-0.747740310600999	RNA-Seq	N=302; R = 0.73; (ns)
N=126	(ns)	0.721723314052507	200	LE	-1.02168231964123	RNA-Seq	N=126; R = 0.72; (ns)
N=302	(ns)	0.726142838873763	201	LE	-0.757328706284514	RNA-Seq	N=302; R = 0.73; (ns)
N=302	(ns)	0.726142838873763	202	LE	-0.702179056704892	RNA-Seq	N=302; R = 0.73; (ns)
N=302	(ns)	0.726142838873763	203	LE	-0.903022309356943	RNA-Seq	N=302; R = 0.73; (ns)
N=126	(ns)	0.721723314052507	204	LE	-0.883677900851284	RNA-Seq	N=126; R = 0.72; (ns)
N=302	(ns)	0.726142838873763	205	LE	-0.85303201263194	RNA-Seq	N=302; R = 0.73; (ns)
N=302	(ns)	0.726142838873763	206	LE	-0.693132400007605	RNA-Seq	N=302; R = 0.73; (ns)
N=302	(ns)	0.726142838873763	207	LE	-0.676897486235659	RNA-Seq	N=302; R = 0.73; (ns)
N=110	(ns)	-0.478749702407366	208	LE	0.595972362982197	RNA-Seq	N=110; R = -0.48; (ns)
N=302	(ns)	0.726142838873763	209	LE	-0.537189459057399	RNA-Seq	N=302; R = 0.73; (ns)
N=302	(ns)	0.726142838873763	210	LE	-0.731705228519621	RNA-Seq	N=302; R = 0.73; (ns)
N=302	(ns)	0.726142838873763	211	LE	-0.758758993635579	RNA-Seq	N=302; R = 0.73; (ns)
N=110	(ns)	-0.478749702407366	212	LE	1.36525312665403	RNA-Seq	N=110; R = -0.48; (ns)
N=302	(ns)	0.726142838873763	213	LE	-0.410796087920808	RNA-Seq	N=302; R = 0.73; (ns)
N=302	(ns)	0.726142838873763	214	LE	-0.897537528223352	RNA-Seq	N=302; R = 0.73; (ns)
N=302	(ns)	0.726142838873763	215	LE	-0.308445659979283	RNA-Seq	N=302; R = 0.73; (ns)
N=302	(ns)	0.726142838873763	216	LE	-0.69833984518472	RNA-Seq	N=302; R = 0.73; (ns)
N=302	(ns)	0.726142838873763	217	LE	-0.615599298178773	RNA-Seq	N=302; R = 0.73; (ns)
N=302	(ns)	0.726142838873763	218	LE	-0.734872055505196	RNA-Seq	N=302; R = 0.73; (ns)
N=126	(ns)	0.721723314052507	219	LE	-1.39915467316166	RNA-Seq	N=126; R = 0.72; (ns)
N=110	(ns)	-0.478749702407366	220	LE	0.873046389115632	RNA-Seq	N=110; R = -0.48; (ns)
N=110	(ns)	-0.478749702407366	221	LE	1.40103006744788	RNA-Seq	N=110; R = -0.48; (ns)
N=302	(ns)	0.726142838873763	222	LE	-0.765275361366229	RNA-Seq	N=302; R = 0.73; (ns)
N=302	(ns)	0.726142838873763	223	LE	-0.761632027346455	RNA-Seq	N=302; R = 0.73; (ns)
N=302	(ns)	0.726142838873763	224	LE	0.0608586406531891	RNA-Seq	N=302; R = 0.73; (ns)
N=126	(ns)	0.721723314052507	225	LE	-1.33886862216973	RNA-Seq	N=126; R = 0.72; (ns)
N=302	(ns)	0.726142838873763	226	LE	-0.903113009490357	RNA-Seq	N=302; R = 0.73; (ns)
N=302	(ns)	0.726142838873763	227	LE	-1.23073062264512	RNA-Seq	N=302; R = 0.73; (ns)
N=302	(ns)	0.726142838873763	228	LE	-1.07114869686177	RNA-Seq	N=302; R = 0.73; (ns)
N=110	(ns)	-0.478749702407366	229	LE	1.36078233674738	RNA-Seq	N=110; R = -0.48; (ns)
N=302	(ns)	0.726142838873763	230	LE	-0.577392355607251	RNA-Seq	N=302; R = 0.73; (ns)
N=302	(ns)	0.726142838873763	231	LE	-0.755351119501105	RNA-Seq	N=302; R = 0.73; (ns)
N=126	(ns)	0.721723314052507	232	LE	-1.47187448874954	RNA-Seq	N=126; R = 0.72; (ns)
N=110	(ns)	-0.478749702407366	233	LE	-0.1959907441882	RNA-Seq	N=110; R = -0.48; (ns)
N=302	(ns)	0.726142838873763	234	LE	0.902043693314022	RNA-Seq	N=302; R = 0.73; (ns)
N=302	(ns)	0.726142838873763	235	LE	-0.736407661058809	RNA-Seq	N=302; R = 0.73; (ns)
N=302	(ns)	0.726142838873763	236	LE	-0.714208312061817	RNA-Seq	N=302; R = 0.73; (ns)
N=302	(ns)	0.726142838873763	237	LE	-1.17622035817099	RNA-Seq	N=302; R = 0.73; (ns)
N=302	(ns)	0.726142838873763	238	LE	-0.596571340406363	RNA-Seq	N=302; R = 0.73; (ns)
N=302	(ns)	0.726142838873763	239	LE	-0.319437766105143	RNA-Seq	N=302; R = 0.73; (ns)
N=126	(ns)	0.721723314052507	240	LE	-0.906800256850101	RNA-Seq	N=126; R = 0.72; (ns)
N=110	(ns)	-0.478749702407366	241	LE	0.979605282024662	RNA-Seq	N=110; R = -0.48; (ns)
N=302	(ns)	0.726142838873763	242	LE	-1.12776156310872	RNA-Seq	N=302; R = 0.73; (ns)
N=302	(ns)	0.726142838873763	243	LE	-0.777230710363258	RNA-Seq	N=302; R = 0.73; (ns)
N=302	(ns)	0.726142838873763	244	LE	-0.616838970216809	RNA-Seq	N=302; R = 0.73; (ns)
N=302	(ns)	0.726142838873763	245	LE	-1.1860973769028	RNA-Seq	N=302; R = 0.73; (ns)
N=302	(ns)	0.726142838873763	246	LE	-0.935559784896052	RNA-Seq	N=302; R = 0.73; (ns)
N=302	(ns)	0.726142838873763	247	LE	-0.676196883721425	RNA-Seq	N=302; R = 0.73; (ns)
N=302	(ns)	0.726142838873763	248	LE	-1.01606976644851	RNA-Seq	N=302; R = 0.73; (ns)
N=302	(ns)	0.726142838873763	249	LE	-0.948173451503262	RNA-Seq	N=302; R = 0.73; (ns)
N=302	(ns)	0.726142838873763	250	LE	-0.680748702498672	RNA-Seq	N=302; R = 0.73; (ns)
N=302	(ns)	0.726142838873763	251	LE	-0.896295564793077	RNA-Seq	N=302; R = 0.73; (ns)
N=110	(ns)	-0.478749702407366	252	LE	1.21259394470327	RNA-Seq	N=110; R = -0.48; (ns)
N=126	(ns)	0.721723314052507	253	LE	-1.08755487616479	RNA-Seq	N=126; R = 0.72; (ns)
N=302	(ns)	0.726142838873763	254	LE	-0.771257519403148	RNA-Seq	N=302; R = 0.73; (ns)
N=302	(ns)	0.726142838873763	255	LE	-0.919189286409668	RNA-Seq	N=302; R = 0.73; (ns)
N=302	(ns)	0.726142838873763	256	LE	-0.815609831194209	RNA-Seq	N=302; R = 0.73; (ns)
N=302	(ns)	0.726142838873763	257	LE	-0.861247172147751	RNA-Seq	N=302; R = 0.73; (ns)
N=302	(ns)	0.726142838873763	258	LE	-0.899732857251467	RNA-Seq	N=302; R = 0.73; (ns)
N=126	(ns)	0.721723314052507	259	LE	-1.14065556256081	RNA-Seq	N=126; R = 0.72; (ns)
N=126	(ns)	0.721723314052507	260	LE	-1.06029325606335	RNA-Seq	N=126; R = 0.72; (ns)
N=110	(ns)	-0.478749702407366	261	LE	0.476612468786842	RNA-Seq	N=110; R = -0.48; (ns)
N=110	(ns)	-0.478749702407366	262	LE	1.0421939831118	RNA-Seq	N=110; R = -0.48; (ns)
N=302	(ns)	0.726142838873763	263	LE	-0.723787372066026	RNA-Seq	N=302; R = 0.73; (ns)
N=126	(ns)	0.721723314052507	264	LE	-1.23410269722257	RNA-Seq	N=126; R = 0.72; (ns)
N=302	(ns)	0.726142838873763	265	LE	-0.659525481619722	RNA-Seq	N=302; R = 0.73; (ns)
N=302	(ns)	0.726142838873763	266	LE	-0.71937362364609	RNA-Seq	N=302; R = 0.73; (ns)
N=126	(ns)	0.721723314052507	267	LE	-0.517242550115417	RNA-Seq	N=126; R = 0.72; (ns)
N=302	(ns)	0.726142838873763	268	LE	-0.678529765482403	RNA-Seq	N=302; R = 0.73; (ns)
N=110	(ns)	-0.478749702407366	269	LE	-0.068737792832335	RNA-Seq	N=110; R = -0.48; (ns)
N=110	(ns)	-0.478749702407366	270	LE	0.56919871950654	RNA-Seq	N=110; R = -0.48; (ns)
N=302	(ns)	0.726142838873763	271	LE	-0.858797809490872	RNA-Seq	N=302; R = 0.73; (ns)
N=126	(ns)	0.721723314052507	272	LE	-0.947276114415358	RNA-Seq	N=126; R = 0.72; (ns)
N=110	(ns)	-0.478749702407366	273	LE	1.23925201385135	RNA-Seq	N=110; R = -0.48; (ns)
N=110	(ns)	-0.478749702407366	274	LE	-0.333213541141353	RNA-Seq	N=110; R = -0.48; (ns)
N=126	(ns)	0.721723314052507	275	LE	-0.982468014281761	RNA-Seq	N=126; R = 0.72; (ns)
N=302	(ns)	0.726142838873763	276	LE	-0.831556139147346	RNA-Seq	N=302; R = 0.73; (ns)
N=302	(ns)	0.726142838873763	277	LE	-0.732494535869074	RNA-Seq	N=302; R = 0.73; (ns)
N=302	(ns)	0.726142838873763	278	LE	-0.823559943599558	RNA-Seq	N=302; R = 0.73; (ns)
N=126	(ns)	0.721723314052507	279	LE	-0.977433343746793	RNA-Seq	N=126; R = 0.72; (ns)
N=110	(ns)	-0.478749702407366	280	LE	-0.764078274848222	RNA-Seq	N=110; R = -0.48; (ns)
N=110	(ns)	-0.478749702407366	281	LE	1.33970977375806	RNA-Seq	N=110; R = -0.48; (ns)
N=110	(ns)	-0.478749702407366	282	LE	1.08033449495688	RNA-Seq	N=110; R = -0.48; (ns)
N=302	(ns)	0.726142838873763	283	LE	-0.646573549748506	RNA-Seq	N=302; R = 0.73; (ns)
N=302	(ns)	0.726142838873763	284	LE	-0.774704777985734	RNA-Seq	N=302; R = 0.73; (ns)
N=302	(ns)	0.726142838873763	285	LE	-0.630298164915834	RNA-Seq	N=302; R = 0.73; (ns)
N=302	(ns)	0.726142838873763	286	LE	-0.671186500772964	RNA-Seq	N=302; R = 0.73; (ns)
N=126	(ns)	0.721723314052507	287	LE	-1.00773673424372	RNA-Seq	N=126; R = 0.72; (ns)
N=110	(ns)	-0.478749702407366	288	LE	1.23840562077154	RNA-Seq	N=110; R = -0.48; (ns)
N=126	(ns)	0.721723314052507	289	LE	-0.947427223178293	RNA-Seq	N=126; R = 0.72; (ns)
N=302	(ns)	0.726142838873763	290	LE	-0.566409382439779	RNA-Seq	N=302; R = 0.73; (ns)
N=110	(ns)	-0.478749702407366	291	LE	1.42933422260317	RNA-Seq	N=110; R = -0.48; (ns)
N=302	(ns)	0.726142838873763	292	LE	-0.692720596702448	RNA-Seq	N=302; R = 0.73; (ns)
N=302	(ns)	0.726142838873763	293	LE	-0.797556017986142	RNA-Seq	N=302; R = 0.73; (ns)
N=302	(ns)	0.726142838873763	294	LE	-0.611644167087674	RNA-Seq	N=302; R = 0.73; (ns)
N=126	(ns)	0.721723314052507	295	LE	-0.99011704521468	RNA-Seq	N=126; R = 0.72; (ns)
N=302	(ns)	0.726142838873763	296	LE	-0.809944053922988	RNA-Seq	N=302; R = 0.73; (ns)
N=302	(ns)	0.726142838873763	297	LE	-0.868317110635864	RNA-Seq	N=302; R = 0.73; (ns)
N=110	(ns)	-0.478749702407366	298	LE	1.38602035925273	RNA-Seq	N=110; R = -0.48; (ns)
N=126	(ns)	0.721723314052507	299	LE	-1.12683746360089	RNA-Seq	N=126; R = 0.72; (ns)
N=302	(ns)	0.726142838873763	300	LE	-0.994001867071364	RNA-Seq	N=302; R = 0.73; (ns)
N=302	(ns)	0.726142838873763	301	LE	0.306016283455996	RNA-Seq	N=302; R = 0.73; (ns)
N=302	(ns)	0.726142838873763	302	LE	-0.729273619563509	RNA-Seq	N=302; R = 0.73; (ns)
N=110	(ns)	-0.478749702407366	303	LE	-0.445946028198583	RNA-Seq	N=110; R = -0.48; (ns)
N=302	(ns)	0.726142838873763	304	LE	0.608299235845806	RNA-Seq	N=302; R = 0.73; (ns)
N=302	(ns)	0.726142838873763	305	LE	-0.707635953778036	RNA-Seq	N=302; R = 0.73; (ns)
N=126	(ns)	0.721723314052507	306	LE	-1.10196373692414	RNA-Seq	N=126; R = 0.72; (ns)
N=302	(ns)	0.726142838873763	307	LE	-1.32628000563053	RNA-Seq	N=302; R = 0.73; (ns)
N=126	(ns)	0.721723314052507	308	LE	-0.96713111427207	RNA-Seq	N=126; R = 0.72; (ns)
N=302	(ns)	0.726142838873763	309	LE	-0.647265204835812	RNA-Seq	N=302; R = 0.73; (ns)
N=110	(ns)	-0.478749702407366	310	LE	1.072623027945	RNA-Seq	N=110; R = -0.48; (ns)
N=302	(ns)	0.726142838873763	311	LE	-0.880708095684928	RNA-Seq	N=302; R = 0.73; (ns)
N=302	(ns)	0.726142838873763	312	LE	-0.845363660575735	RNA-Seq	N=302; R = 0.73; (ns)
N=126	(ns)	0.721723314052507	313	LE	-1.32893784745226	RNA-Seq	N=126; R = 0.72; (ns)
N=302	(ns)	0.726142838873763	314	LE	-0.59766947829053	RNA-Seq	N=302; R = 0.73; (ns)
N=126	(ns)	0.721723314052507	315	LE	-1.03535268444336	RNA-Seq	N=126; R = 0.72; (ns)
N=302	(ns)	0.726142838873763	316	LE	-0.632014018207833	RNA-Seq	N=302; R = 0.73; (ns)
N=126	(ns)	0.721723314052507	317	LE	-1.02811252505277	RNA-Seq	N=126; R = 0.72; (ns)
N=302	(ns)	0.726142838873763	318	LE	-1.28992238250414	RNA-Seq	N=302; R = 0.73; (ns)
N=302	(ns)	0.726142838873763	319	LE	-0.882065970759602	RNA-Seq	N=302; R = 0.73; (ns)
N=126	(ns)	0.721723314052507	320	LE	-1.40704428731244	RNA-Seq	N=126; R = 0.72; (ns)
N=110	(ns)	-0.478749702407366	321	LE	0.755473939479507	RNA-Seq	N=110; R = -0.48; (ns)
N=126	(ns)	0.721723314052507	322	LE	-1.02022766738439	RNA-Seq	N=126; R = 0.72; (ns)
N=126	(ns)	0.721723314052507	323	LE	-0.822572138455591	RNA-Seq	N=126; R = 0.72; (ns)
N=110	(ns)	-0.478749702407366	324	LE	0.403360693852226	RNA-Seq	N=110; R = -0.48; (ns)
N=126	(ns)	0.721723314052507	325	LE	-1.35709869714418	RNA-Seq	N=126; R = 0.72; (ns)
N=302	(ns)	0.726142838873763	326	LE	-0.738676205255395	RNA-Seq	N=302; R = 0.73; (ns)
N=302	(ns)	0.726142838873763	327	LE	-0.93031011443649	RNA-Seq	N=302; R = 0.73; (ns)
N=302	(ns)	0.726142838873763	328	LE	-0.897808943248989	RNA-Seq	N=302; R = 0.73; (ns)
N=110	(ns)	-0.478749702407366	329	LE	-0.774442269270763	RNA-Seq	N=110; R = -0.48; (ns)
N=126	(ns)	0.721723314052507	330	LE	-1.23073900480934	RNA-Seq	N=126; R = 0.72; (ns)
N=110	(ns)	-0.478749702407366	331	LE	0.489880560242886	RNA-Seq	N=110; R = -0.48; (ns)
N=302	(ns)	0.726142838873763	332	LE	-0.96795713415247	RNA-Seq	N=302; R = 0.73; (ns)
N=302	(ns)	0.726142838873763	333	LE	-0.657267165007084	RNA-Seq	N=302; R = 0.73; (ns)
N=126	(ns)	0.721723314052507	334	LE	-0.802037160689947	RNA-Seq	N=126; R = 0.72; (ns)
N=302	(ns)	0.726142838873763	335	LE	-0.801263414962259	RNA-Seq	N=302; R = 0.73; (ns)
N=302	(ns)	0.726142838873763	336	LE	-0.840950083912986	RNA-Seq	N=302; R = 0.73; (ns)
N=302	(ns)	0.726142838873763	337	LE	-0.544193787450713	RNA-Seq	N=302; R = 0.73; (ns)
N=302	(ns)	0.726142838873763	338	LE	-0.873162025522343	RNA-Seq	N=302; R = 0.73; (ns)
N=126	(ns)	0.721723314052507	339	LE	-1.36216851570794	RNA-Seq	N=126; R = 0.72; (ns)
N=126	(ns)	0.721723314052507	340	LE	-0.951285493778086	RNA-Seq	N=126; R = 0.72; (ns)
N=302	(ns)	0.726142838873763	341	LE	-0.806159817471129	RNA-Seq	N=302; R = 0.73; (ns)
N=302	(ns)	0.726142838873763	342	LE	-0.828957297236546	RNA-Seq	N=302; R = 0.73; (ns)
N=302	(ns)	0.726142838873763	343	LE	-1.27646932415096	RNA-Seq	N=302; R = 0.73; (ns)
N=110	(ns)	-0.478749702407366	344	LE	0.191473283294457	RNA-Seq	N=110; R = -0.48; (ns)
N=126	(ns)	0.721723314052507	345	LE	-1.05474363214033	RNA-Seq	N=126; R = 0.72; (ns)
N=110	(ns)	-0.478749702407366	346	LE	0.499428272290888	RNA-Seq	N=110; R = -0.48; (ns)
N=302	(ns)	0.726142838873763	347	LE	0.0143880151569797	RNA-Seq	N=302; R = 0.73; (ns)
N=302	(ns)	0.726142838873763	348	LE	-0.59341884395893	RNA-Seq	N=302; R = 0.73; (ns)
N=110	(ns)	-0.478749702407366	349	LE	0.186028683942823	RNA-Seq	N=110; R = -0.48; (ns)
N=302	(ns)	0.726142838873763	350	LE	0.307963663111189	RNA-Seq	N=302; R = 0.73; (ns)
N=110	(ns)	-0.478749702407366	351	LE	0.746725670675484	RNA-Seq	N=110; R = -0.48; (ns)
N=126	(ns)	0.721723314052507	352	LE	-0.868439993956136	RNA-Seq	N=126; R = 0.72; (ns)
N=302	(ns)	0.726142838873763	353	LE	-0.691332284234071	RNA-Seq	N=302; R = 0.73; (ns)
N=110	(ns)	-0.478749702407366	354	LE	1.48590128076015	RNA-Seq	N=110; R = -0.48; (ns)
N=126	(ns)	0.721723314052507	355	LE	-1.49000853780186	RNA-Seq	N=126; R = 0.72; (ns)
N=302	(ns)	0.726142838873763	356	LE	-0.49036954768786	RNA-Seq	N=302; R = 0.73; (ns)
N=126	(ns)	0.721723314052507	357	LE	-0.989003498165825	RNA-Seq	N=126; R = 0.72; (ns)
N=110	(ns)	-0.478749702407366	358	LE	1.34850257065636	RNA-Seq	N=110; R = -0.48; (ns)
N=302	(ns)	0.726142838873763	359	LE	-0.809662062420175	RNA-Seq	N=302; R = 0.73; (ns)
N=110	(ns)	-0.478749702407366	360	LE	-0.239253823989052	RNA-Seq	N=110; R = -0.48; (ns)
N=302	(ns)	0.726142838873763	361	LE	-0.666809182938779	RNA-Seq	N=302; R = 0.73; (ns)
N=110	(ns)	-0.478749702407366	362	LE	0.314496400584329	RNA-Seq	N=110; R = -0.48; (ns)
N=302	(ns)	0.726142838873763	363	LE	-1.28512203223677	RNA-Seq	N=302; R = 0.73; (ns)
N=110	(ns)	-0.478749702407366	364	LE	1.33364680866097	RNA-Seq	N=110; R = -0.48; (ns)
N=110	(ns)	-0.478749702407366	365	LE	0.244329713788103	RNA-Seq	N=110; R = -0.48; (ns)
N=126	(ns)	0.721723314052507	366	LE	-1.41488054228773	RNA-Seq	N=126; R = 0.72; (ns)
N=126	(ns)	0.721723314052507	367	LE	-0.837140586323973	RNA-Seq	N=126; R = 0.72; (ns)
N=302	(ns)	0.726142838873763	368	LE	-0.891776453906151	RNA-Seq	N=302; R = 0.73; (ns)
N=302	(ns)	0.726142838873763	369	LE	-0.915202589443858	RNA-Seq	N=302; R = 0.73; (ns)
N=110	(ns)	-0.478749702407366	370	LE	-0.775499050126842	RNA-Seq	N=110; R = -0.48; (ns)
N=302	(ns)	0.726142838873763	371	LE	-0.709623798524303	RNA-Seq	N=302; R = 0.73; (ns)
N=302	(ns)	0.726142838873763	372	LE	-0.64429406553324	RNA-Seq	N=302; R = 0.73; (ns)
N=302	(ns)	0.726142838873763	373	LE	-0.612619689941845	RNA-Seq	N=302; R = 0.73; (ns)
N=302	(ns)	0.726142838873763	374	LE	-0.70442742067942	RNA-Seq	N=302; R = 0.73; (ns)
N=302	(ns)	0.726142838873763	375	LE	-0.549934756322243	RNA-Seq	N=302; R = 0.73; (ns)
N=110	(ns)	-0.478749702407366	376	LE	0.770179180247438	RNA-Seq	N=110; R = -0.48; (ns)
N=302	(ns)	0.726142838873763	377	LE	-1.13453603674188	RNA-Seq	N=302; R = 0.73; (ns)
N=302	(ns)	0.726142838873763	378	LE	-0.672743272650049	RNA-Seq	N=302; R = 0.73; (ns)
N=126	(ns)	0.721723314052507	379	LE	-1.31969367307445	RNA-Seq	N=126; R = 0.72; (ns)
N=302	(ns)	0.726142838873763	380	LE	-0.712552525866817	RNA-Seq	N=302; R = 0.73; (ns)
N=126	(ns)	0.721723314052507	381	LE	-1.03620555386581	RNA-Seq	N=126; R = 0.72; (ns)
N=302	(ns)	0.726142838873763	382	LE	-1.02885913073805	RNA-Seq	N=302; R = 0.73; (ns)
N=126	(ns)	0.721723314052507	383	LE	-1.39022085501834	RNA-Seq	N=126; R = 0.72; (ns)
N=302	(ns)	0.726142838873763	384	LE	-0.746012052318538	RNA-Seq	N=302; R = 0.73; (ns)
N=302	(ns)	0.726142838873763	385	LE	-0.516062973145483	RNA-Seq	N=302; R = 0.73; (ns)
N=302	(ns)	0.726142838873763	386	LE	-1.11109233079791	RNA-Seq	N=302; R = 0.73; (ns)
N=126	(ns)	0.721723314052507	387	LE	-0.942753895313677	RNA-Seq	N=126; R = 0.72; (ns)
N=110	(ns)	-0.478749702407366	388	LE	0.598128790106125	RNA-Seq	N=110; R = -0.48; (ns)
N=110	(ns)	-0.478749702407366	389	LE	1.38929105346242	RNA-Seq	N=110; R = -0.48; (ns)
N=110	(ns)	-0.478749702407366	390	LE	-0.590479060990059	RNA-Seq	N=110; R = -0.48; (ns)
N=110	(ns)	-0.478749702407366	391	LE	-0.376383358511075	RNA-Seq	N=110; R = -0.48; (ns)
N=126	(ns)	0.721723314052507	392	LE	-1.09239598765488	RNA-Seq	N=126; R = 0.72; (ns)
N=302	(ns)	0.726142838873763	393	LE	-1.0781825242318	RNA-Seq	N=302; R = 0.73; (ns)
N=110	(ns)	-0.478749702407366	394	LE	-0.298895991562074	RNA-Seq	N=110; R = -0.48; (ns)
N=110	(ns)	-0.478749702407366	395	LE	1.26945941123926	RNA-Seq	N=110; R = -0.48; (ns)
N=302	(ns)	0.726142838873763	396	LE	-0.288988537477536	RNA-Seq	N=302; R = 0.73; (ns)
N=126	(ns)	0.721723314052507	397	LE	-0.67883406588633	RNA-Seq	N=126; R = 0.72; (ns)
N=302	(ns)	0.726142838873763	398	LE	-0.68752709778701	RNA-Seq	N=302; R = 0.73; (ns)
N=110	(ns)	-0.478749702407366	399	LE	1.40734964827786	RNA-Seq	N=110; R = -0.48; (ns)
N=302	(ns)	0.726142838873763	400	LE	-0.745609879180171	RNA-Seq	N=302; R = 0.73; (ns)
N=302	(ns)	0.726142838873763	401	LE	-0.617623321688848	RNA-Seq	N=302; R = 0.73; (ns)
N=126	(ns)	0.721723314052507	402	LE	-1.0300208230348	RNA-Seq	N=126; R = 0.72; (ns)
N=302	(ns)	0.726142838873763	403	LE	0.0811662453104428	RNA-Seq	N=302; R = 0.73; (ns)
N=302	(ns)	0.726142838873763	404	LE	-0.685534086022966	RNA-Seq	N=302; R = 0.73; (ns)
N=302	(ns)	0.726142838873763	405	LE	-0.587339090595062	RNA-Seq	N=302; R = 0.73; (ns)
N=302	(ns)	0.726142838873763	406	LE	-0.73054623031254	RNA-Seq	N=302; R = 0.73; (ns)
N=126	(ns)	0.721723314052507	407	LE	-0.866887841662285	RNA-Seq	N=126; R = 0.72; (ns)
N=126	(ns)	0.721723314052507	408	LE	-1.38407802191992	RNA-Seq	N=126; R = 0.72; (ns)
N=302	(ns)	0.726142838873763	409	LE	-0.799135218267773	RNA-Seq	N=302; R = 0.73; (ns)
N=302	(ns)	0.726142838873763	410	LE	-0.87768275621417	RNA-Seq	N=302; R = 0.73; (ns)
N=126	(ns)	0.721723314052507	411	LE	-1.11196682273849	RNA-Seq	N=126; R = 0.72; (ns)
N=302	(ns)	0.726142838873763	412	LE	-0.784383945639278	RNA-Seq	N=302; R = 0.73; (ns)
N=126	(ns)	0.721723314052507	413	LE	-0.911741892828869	RNA-Seq	N=126; R = 0.72; (ns)
N=126	(ns)	0.721723314052507	414	LE	-1.37251605658416	RNA-Seq	N=126; R = 0.72; (ns)
N=110	(ns)	-0.478749702407366	415	LE	0.375505771596818	RNA-Seq	N=110; R = -0.48; (ns)
N=302	(ns)	0.726142838873763	416	LE	-1.24872389598387	RNA-Seq	N=302; R = 0.73; (ns)
N=126	(ns)	0.721723314052507	417	LE	-0.621009224171679	RNA-Seq	N=126; R = 0.72; (ns)
N=110	(ns)	-0.478749702407366	418	LE	0.588291560362698	RNA-Seq	N=110; R = -0.48; (ns)
N=302	(ns)	0.726142838873763	419	LE	-0.733639494813393	RNA-Seq	N=302; R = 0.73; (ns)
N=302	(ns)	0.726142838873763	420	LE	-0.922711779080152	RNA-Seq	N=302; R = 0.73; (ns)
N=302	(ns)	0.726142838873763	421	LE	-0.732166562816328	RNA-Seq	N=302; R = 0.73; (ns)
N=302	(ns)	0.726142838873763	422	LE	-0.437528000303365	RNA-Seq	N=302; R = 0.73; (ns)
N=302	(ns)	0.726142838873763	423	LE	-0.508846205452364	RNA-Seq	N=302; R = 0.73; (ns)
N=302	(ns)	0.726142838873763	424	LE	-0.907373485295329	RNA-Seq	N=302; R = 0.73; (ns)
N=302	(ns)	0.726142838873763	425	LE	-0.655925119517903	RNA-Seq	N=302; R = 0.73; (ns)
N=302	(ns)	0.726142838873763	426	LE	-0.887234576114991	RNA-Seq	N=302; R = 0.73; (ns)
N=302	(ns)	0.726142838873763	427	LE	-0.35599630571981	RNA-Seq	N=302; R = 0.73; (ns)
N=302	(ns)	0.726142838873763	428	LE	-0.35212732359887	RNA-Seq	N=302; R = 0.73; (ns)
N=126	(ns)	0.721723314052507	429	LE	-1.26391603954474	RNA-Seq	N=126; R = 0.72; (ns)
N=126	(ns)	0.721723314052507	430	LE	0.528707502902141	RNA-Seq	N=126; R = 0.72; (ns)
N=110	(ns)	-0.478749702407366	431	LE	-1.11722929541718	RNA-Seq	N=110; R = -0.48; (ns)
N=110	(ns)	-0.478749702407366	432	LE	0.988732973434646	RNA-Seq	N=110; R = -0.48; (ns)
N=302	(ns)	0.726142838873763	433	LE	-0.927552920769226	RNA-Seq	N=302; R = 0.73; (ns)
N=302	(ns)	0.726142838873763	434	LE	-0.718822006829238	RNA-Seq	N=302; R = 0.73; (ns)
N=302	(ns)	0.726142838873763	435	LE	-0.911926971402825	RNA-Seq	N=302; R = 0.73; (ns)
N=110	(ns)	-0.478749702407366	436	LE	0.611927969129967	RNA-Seq	N=110; R = -0.48; (ns)
N=126	(ns)	0.721723314052507	437	LE	-0.832823755082771	RNA-Seq	N=126; R = 0.72; (ns)
N=302	(ns)	0.726142838873763	438	LE	-1.01055923787425	RNA-Seq	N=302; R = 0.73; (ns)
N=302	(ns)	0.726142838873763	439	LE	-0.563932086423621	RNA-Seq	N=302; R = 0.73; (ns)
N=126	(ns)	0.721723314052507	440	LE	-1.15500046445707	RNA-Seq	N=126; R = 0.72; (ns)
N=302	(ns)	0.726142838873763	441	LE	-0.806031831378583	RNA-Seq	N=302; R = 0.73; (ns)
N=302	(ns)	0.726142838873763	442	LE	-0.156484243825537	RNA-Seq	N=302; R = 0.73; (ns)
N=302	(ns)	0.726142838873763	443	LE	-0.675310191512468	RNA-Seq	N=302; R = 0.73; (ns)
N=302	(ns)	0.726142838873763	444	LE	-0.674657617873231	RNA-Seq	N=302; R = 0.73; (ns)
N=126	(ns)	0.721723314052507	445	LE	-1.14139777344127	RNA-Seq	N=126; R = 0.72; (ns)
N=302	(ns)	0.726142838873763	446	LE	-0.825102941461084	RNA-Seq	N=302; R = 0.73; (ns)
N=302	(ns)	0.726142838873763	447	LE	-0.818966601122938	RNA-Seq	N=302; R = 0.73; (ns)
N=126	(ns)	0.721723314052507	448	LE	-0.992868335152172	RNA-Seq	N=126; R = 0.72; (ns)
N=302	(ns)	0.726142838873763	449	LE	-0.352031461655107	RNA-Seq	N=302; R = 0.73; (ns)
N=110	(ns)	-0.478749702407366	450	LE	1.11831829318817	RNA-Seq	N=110; R = -0.48; (ns)
N=302	(ns)	0.726142838873763	451	LE	-0.641243459914407	RNA-Seq	N=302; R = 0.73; (ns)
N=302	(ns)	0.726142838873763	452	LE	-0.602407451030047	RNA-Seq	N=302; R = 0.73; (ns)
N=126	(ns)	0.721723314052507	453	LE	-0.854034110585985	RNA-Seq	N=126; R = 0.72; (ns)
N=302	(ns)	0.726142838873763	454	LE	-0.699567596552447	RNA-Seq	N=302; R = 0.73; (ns)
N=110	(ns)	-0.478749702407366	455	LE	-0.22394373624148	RNA-Seq	N=110; R = -0.48; (ns)
N=302	(ns)	0.726142838873763	456	LE	-0.673535969648378	RNA-Seq	N=302; R = 0.73; (ns)
N=302	(ns)	0.726142838873763	457	LE	-0.728760642660714	RNA-Seq	N=302; R = 0.73; (ns)
N=110	(ns)	-0.478749702407366	458	LE	1.38404155060702	RNA-Seq	N=110; R = -0.48; (ns)
N=126	(ns)	0.721723314052507	459	LE	-1.232357491123	RNA-Seq	N=126; R = 0.72; (ns)
N=126	(ns)	0.721723314052507	460	LE	-1.15121608622743	RNA-Seq	N=126; R = 0.72; (ns)
N=302	(ns)	0.726142838873763	461	LE	-0.851794534104914	RNA-Seq	N=302; R = 0.73; (ns)
N=302	(ns)	0.726142838873763	462	LE	-0.532940731445745	RNA-Seq	N=302; R = 0.73; (ns)
N=302	(ns)	0.726142838873763	463	LE	-0.671224414478276	RNA-Seq	N=302; R = 0.73; (ns)
N=110	(ns)	-0.478749702407366	464	LE	-0.94734582638481	RNA-Seq	N=110; R = -0.48; (ns)
N=302	(ns)	0.726142838873763	465	LE	0.519244234741369	RNA-Seq	N=302; R = 0.73; (ns)
N=302	(ns)	0.726142838873763	466	LE	-0.821391480362676	RNA-Seq	N=302; R = 0.73; (ns)
N=110	(ns)	-0.478749702407366	467	LE	-0.906060383832851	RNA-Seq	N=110; R = -0.48; (ns)
N=302	(ns)	0.726142838873763	468	LE	-0.567994203233087	RNA-Seq	N=302; R = 0.73; (ns)
N=126	(ns)	0.721723314052507	469	LE	-1.34974622936563	RNA-Seq	N=126; R = 0.72; (ns)
N=302	(ns)	0.726142838873763	470	LE	-0.375603812186794	RNA-Seq	N=302; R = 0.73; (ns)
N=302	(ns)	0.726142838873763	471	LE	-0.696657992683016	RNA-Seq	N=302; R = 0.73; (ns)
N=110	(ns)	-0.478749702407366	472	LE	0.120888156745111	RNA-Seq	N=110; R = -0.48; (ns)
N=302	(ns)	0.726142838873763	473	LE	-0.855094142750264	RNA-Seq	N=302; R = 0.73; (ns)
N=126	(ns)	0.721723314052507	474	LE	-0.877635713017353	RNA-Seq	N=126; R = 0.72; (ns)
N=126	(ns)	0.721723314052507	475	LE	-0.946889089400037	RNA-Seq	N=126; R = 0.72; (ns)
N=302	(ns)	0.726142838873763	476	LE	-0.91852438717981	RNA-Seq	N=302; R = 0.73; (ns)
N=302	(ns)	0.726142838873763	477	LE	0.189740418289232	RNA-Seq	N=302; R = 0.73; (ns)
N=110	(ns)	-0.478749702407366	478	LE	1.31091781410956	RNA-Seq	N=110; R = -0.48; (ns)
N=110	(ns)	-0.478749702407366	479	LE	0.623979863376312	RNA-Seq	N=110; R = -0.48; (ns)
N=126	(ns)	0.721723314052507	480	LE	-0.973398209336579	RNA-Seq	N=126; R = 0.72; (ns)
N=110	(ns)	-0.478749702407366	481	LE	0.996458815292532	RNA-Seq	N=110; R = -0.48; (ns)
N=110	(ns)	-0.478749702407366	482	LE	1.16078266683749	RNA-Seq	N=110; R = -0.48; (ns)
N=126	(ns)	0.721723314052507	483	LE	-1.08462798957729	RNA-Seq	N=126; R = 0.72; (ns)
N=302	(ns)	0.726142838873763	484	LE	-1.26317333774871	RNA-Seq	N=302; R = 0.73; (ns)
N=126	(ns)	0.721723314052507	485	LE	-0.755945640118038	RNA-Seq	N=126; R = 0.72; (ns)
N=302	(ns)	0.726142838873763	486	LE	-0.718633218066587	RNA-Seq	N=302; R = 0.73; (ns)
N=302	(ns)	0.726142838873763	487	LE	-0.630225374730501	RNA-Seq	N=302; R = 0.73; (ns)
N=302	(ns)	0.726142838873763	488	LE	-0.667256486276175	RNA-Seq	N=302; R = 0.73; (ns)
N=302	(ns)	0.726142838873763	489	LE	-0.663014139115834	RNA-Seq	N=302; R = 0.73; (ns)
N=302	(ns)	0.726142838873763	490	LE	-0.873231354800579	RNA-Seq	N=302; R = 0.73; (ns)
N=126	(ns)	0.721723314052507	491	LE	-0.868333641337167	RNA-Seq	N=126; R = 0.72; (ns)
N=126	(ns)	0.721723314052507	492	LE	-1.45085398795676	RNA-Seq	N=126; R = 0.72; (ns)
N=110	(ns)	-0.478749702407366	493	LE	0.958301828688741	RNA-Seq	N=110; R = -0.48; (ns)
N=302	(ns)	0.726142838873763	494	LE	-0.816924612816841	RNA-Seq	N=302; R = 0.73; (ns)
N=302	(ns)	0.726142838873763	495	LE	-0.729903534331465	RNA-Seq	N=302; R = 0.73; (ns)
N=126	(ns)	0.721723314052507	496	LE	-1.11175180812984	RNA-Seq	N=126; R = 0.72; (ns)
N=302	(ns)	0.726142838873763	497	LE	-0.784984291540073	RNA-Seq	N=302; R = 0.73; (ns)
N=302	(ns)	0.726142838873763	498	LE	-0.888871103265908	RNA-Seq	N=302; R = 0.73; (ns)
N=302	(ns)	0.726142838873763	499	LE	-1.11397976774015	RNA-Seq	N=302; R = 0.73; (ns)
N=302	(ns)	0.726142838873763	500	LE	-1.19305540929332	RNA-Seq	N=302; R = 0.73; (ns)
N=110	(ns)	-0.478749702407366	501	LE	0.251769702065537	RNA-Seq	N=110; R = -0.48; (ns)
N=302	(ns)	0.726142838873763	502	LE	-0.778245613008214	RNA-Seq	N=302; R = 0.73; (ns)
N=302	(ns)	0.726142838873763	503	LE	-1.18598598908852	RNA-Seq	N=302; R = 0.73; (ns)
N=302	(ns)	0.726142838873763	504	LE	-0.824382880156055	RNA-Seq	N=302; R = 0.73; (ns)
N=302	(ns)	0.726142838873763	505	LE	-0.78789119105189	RNA-Seq	N=302; R = 0.73; (ns)
N=126	(ns)	0.721723314052507	506	LE	-0.786500631239801	RNA-Seq	N=126; R = 0.72; (ns)
N=126	(ns)	0.721723314052507	507	LE	-1.47012746858482	RNA-Seq	N=126; R = 0.72; (ns)
N=302	(ns)	0.726142838873763	508	LE	-0.654778438388679	RNA-Seq	N=302; R = 0.73; (ns)
N=126	(ns)	0.721723314052507	509	LE	-1.17150434319689	RNA-Seq	N=126; R = 0.72; (ns)
N=302	(ns)	0.726142838873763	510	LE	0.882000567336142	RNA-Seq	N=302; R = 0.73; (ns)
N=110	(ns)	-0.478749702407366	511	LE	0.410985570374147	RNA-Seq	N=110; R = -0.48; (ns)
N=110	(ns)	-0.478749702407366	512	LE	-0.962188623164321	RNA-Seq	N=110; R = -0.48; (ns)
N=110	(ns)	-0.478749702407366	513	LE	1.11984392545618	RNA-Seq	N=110; R = -0.48; (ns)
N=302	(ns)	0.726142838873763	514	LE	-0.500435490777792	RNA-Seq	N=302; R = 0.73; (ns)
N=110	(ns)	-0.478749702407366	515	LE	0.145476760839425	RNA-Seq	N=110; R = -0.48; (ns)
N=302	(ns)	0.726142838873763	516	LE	-0.817258506676113	RNA-Seq	N=302; R = 0.73; (ns)
N=110	(ns)	-0.478749702407366	517	LE	1.13266569512672	RNA-Seq	N=110; R = -0.48; (ns)
N=302	(ns)	0.726142838873763	518	LE	-0.866811084701721	RNA-Seq	N=302; R = 0.73; (ns)
N=110	(ns)	-0.478749702407366	519	LE	1.06780043474548	RNA-Seq	N=110; R = -0.48; (ns)
N=302	(ns)	0.726142838873763	520	LE	-0.747095619554973	RNA-Seq	N=302; R = 0.73; (ns)
N=302	(ns)	0.726142838873763	521	LE	-0.645244642478119	RNA-Seq	N=302; R = 0.73; (ns)
N=302	(ns)	0.726142838873763	522	LE	-0.710355911657093	RNA-Seq	N=302; R = 0.73; (ns)
N=110	(ns)	-0.478749702407366	523	LE	1.38493384788694	RNA-Seq	N=110; R = -0.48; (ns)
N=302	(ns)	0.726142838873763	524	LE	-0.897673015175702	RNA-Seq	N=302; R = 0.73; (ns)
N=302	(ns)	0.726142838873763	525	LE	-0.638185439410743	RNA-Seq	N=302; R = 0.73; (ns)
N=302	(ns)	0.726142838873763	526	LE	-1.04672145082883	RNA-Seq	N=302; R = 0.73; (ns)
N=302	(ns)	0.726142838873763	527	LE	-1.06424720903035	RNA-Seq	N=302; R = 0.73; (ns)
N=110	(ns)	-0.478749702407366	528	LE	-0.571576175675565	RNA-Seq	N=110; R = -0.48; (ns)
N=302	(ns)	0.726142838873763	529	LE	0.993692797955499	RNA-Seq	N=302; R = 0.73; (ns)
N=302	(ns)	0.726142838873763	530	LE	-1.23979818697265	RNA-Seq	N=302; R = 0.73; (ns)
N=302	(ns)	0.726142838873763	531	LE	-0.62755728120776	RNA-Seq	N=302; R = 0.73; (ns)
N=302	(ns)	0.726142838873763	532	LE	-0.94284324473904	RNA-Seq	N=302; R = 0.73; (ns)
N=302	(ns)	0.726142838873763	533	LE	-0.796222616952711	RNA-Seq	N=302; R = 0.73; (ns)
N=126	(ns)	0.721723314052507	534	LE	-1.1464289524065	RNA-Seq	N=126; R = 0.72; (ns)
N=126	(ns)	0.721723314052507	535	LE	-1.41252350091531	RNA-Seq	N=126; R = 0.72; (ns)
N=302	(ns)	0.726142838873763	536	LE	-0.780577907902456	RNA-Seq	N=302; R = 0.73; (ns)
N=126	(ns)	0.721723314052507	537	LE	-1.34388748644973	RNA-Seq	N=126; R = 0.72; (ns)
N=110	(ns)	-0.478749702407366	538	LE	-0.676205640176918	RNA-Seq	N=110; R = -0.48; (ns)
N=126	(ns)	0.721723314052507	1	ZY	-0.660384348698594	RNA-Seq	N=126; R = 0.72; (ns)
N=126	(ns)	0.721723314052507	2	ZY	0.321013245726338	RNA-Seq	N=126; R = 0.72; (ns)
N=126	(ns)	0.721723314052507	3	ZY	-0.83972047775223	RNA-Seq	N=126; R = 0.72; (ns)
N=302	(ns)	0.726142838873763	4	ZY	-0.681240798634948	RNA-Seq	N=302; R = 0.73; (ns)
N=126	(ns)	0.721723314052507	5	ZY	-0.861979206324291	RNA-Seq	N=126; R = 0.72; (ns)
N=302	(ns)	0.726142838873763	6	ZY	-0.71338530281846	RNA-Seq	N=302; R = 0.73; (ns)
N=302	(ns)	0.726142838873763	7	ZY	-0.651712816164735	RNA-Seq	N=302; R = 0.73; (ns)
N=302	(ns)	0.726142838873763	8	ZY	-0.60828052753969	RNA-Seq	N=302; R = 0.73; (ns)
N=126	(ns)	0.721723314052507	9	ZY	-0.559620155725583	RNA-Seq	N=126; R = 0.72; (ns)
N=302	(ns)	0.726142838873763	10	ZY	-0.412953677652434	RNA-Seq	N=302; R = 0.73; (ns)
N=302	(ns)	0.726142838873763	11	ZY	-0.628284386443796	RNA-Seq	N=302; R = 0.73; (ns)
N=302	(ns)	0.726142838873763	12	ZY	-0.131807427445267	RNA-Seq	N=302; R = 0.73; (ns)
N=302	(ns)	0.726142838873763	13	ZY	-0.691646520203224	RNA-Seq	N=302; R = 0.73; (ns)
N=302	(ns)	0.726142838873763	14	ZY	-0.42084967224967	RNA-Seq	N=302; R = 0.73; (ns)
N=302	(ns)	0.726142838873763	15	ZY	-0.527482316243429	RNA-Seq	N=302; R = 0.73; (ns)
N=110	(ns)	-0.478749702407366	16	ZY	-1.20618890052877	RNA-Seq	N=110; R = -0.48; (ns)
N=126	(ns)	0.721723314052507	17	ZY	-0.815794043785572	RNA-Seq	N=126; R = 0.72; (ns)
N=302	(ns)	0.726142838873763	18	ZY	-0.4571276852635	RNA-Seq	N=302; R = 0.73; (ns)
N=110	(ns)	-0.478749702407366	19	ZY	0.741242963542494	RNA-Seq	N=110; R = -0.48; (ns)
N=302	(ns)	0.726142838873763	20	ZY	-0.531347749560783	RNA-Seq	N=302; R = 0.73; (ns)
N=302	(ns)	0.726142838873763	21	ZY	-0.635918210696014	RNA-Seq	N=302; R = 0.73; (ns)
N=302	(ns)	0.726142838873763	22	ZY	-0.222692403823248	RNA-Seq	N=302; R = 0.73; (ns)
N=302	(ns)	0.726142838873763	23	ZY	-0.70243192636486	RNA-Seq	N=302; R = 0.73; (ns)
N=302	(ns)	0.726142838873763	24	ZY	-0.615249996744724	RNA-Seq	N=302; R = 0.73; (ns)
N=302	(ns)	0.726142838873763	25	ZY	-0.22588683776542	RNA-Seq	N=302; R = 0.73; (ns)
N=110	(ns)	-0.478749702407366	26	ZY	1.4143067105034	RNA-Seq	N=110; R = -0.48; (ns)
N=302	(ns)	0.726142838873763	27	ZY	-0.464734004371068	RNA-Seq	N=302; R = 0.73; (ns)
N=126	(ns)	0.721723314052507	28	ZY	-0.272610839596493	RNA-Seq	N=126; R = 0.72; (ns)
N=302	(ns)	0.726142838873763	29	ZY	-0.435510951770303	RNA-Seq	N=302; R = 0.73; (ns)
N=110	(ns)	-0.478749702407366	30	ZY	0.275325596802132	RNA-Seq	N=110; R = -0.48; (ns)
N=302	(ns)	0.726142838873763	31	ZY	0.257773324296162	RNA-Seq	N=302; R = 0.73; (ns)
N=110	(ns)	-0.478749702407366	32	ZY	1.47300289092605	RNA-Seq	N=110; R = -0.48; (ns)
N=302	(ns)	0.726142838873763	33	ZY	-0.301973506950977	RNA-Seq	N=302; R = 0.73; (ns)
N=302	(ns)	0.726142838873763	34	ZY	-0.829672058158613	RNA-Seq	N=302; R = 0.73; (ns)
N=110	(ns)	-0.478749702407366	35	ZY	-0.152756137930942	RNA-Seq	N=110; R = -0.48; (ns)
N=110	(ns)	-0.478749702407366	36	ZY	1.49098747291301	RNA-Seq	N=110; R = -0.48; (ns)
N=302	(ns)	0.726142838873763	37	ZY	0.595910082076587	RNA-Seq	N=302; R = 0.73; (ns)
N=302	(ns)	0.726142838873763	38	ZY	0.702100274022883	RNA-Seq	N=302; R = 0.73; (ns)
N=302	(ns)	0.726142838873763	39	ZY	-0.680355257606364	RNA-Seq	N=302; R = 0.73; (ns)
N=302	(ns)	0.726142838873763	40	ZY	-0.69450250570818	RNA-Seq	N=302; R = 0.73; (ns)
N=302	(ns)	0.726142838873763	41	ZY	-0.62001308797227	RNA-Seq	N=302; R = 0.73; (ns)
N=110	(ns)	-0.478749702407366	42	ZY	1.42532578790215	RNA-Seq	N=110; R = -0.48; (ns)
N=126	(ns)	0.721723314052507	43	ZY	-0.641342629113343	RNA-Seq	N=126; R = 0.72; (ns)
N=126	(ns)	0.721723314052507	44	ZY	0.721957911348292	RNA-Seq	N=126; R = 0.72; (ns)
N=110	(ns)	-0.478749702407366	45	ZY	-0.146698117365322	RNA-Seq	N=110; R = -0.48; (ns)
N=302	(ns)	0.726142838873763	46	ZY	-0.58133258189514	RNA-Seq	N=302; R = 0.73; (ns)
N=126	(ns)	0.721723314052507	47	ZY	-0.402585394268265	RNA-Seq	N=126; R = 0.72; (ns)
N=126	(ns)	0.721723314052507	48	ZY	-0.600195711881423	RNA-Seq	N=126; R = 0.72; (ns)
N=302	(ns)	0.726142838873763	49	ZY	-0.568389217448359	RNA-Seq	N=302; R = 0.73; (ns)
N=126	(ns)	0.721723314052507	50	ZY	-0.686813314164875	RNA-Seq	N=126; R = 0.72; (ns)
N=302	(ns)	0.726142838873763	51	ZY	-0.0781759640883475	RNA-Seq	N=302; R = 0.73; (ns)
N=302	(ns)	0.726142838873763	52	ZY	-0.708489551483094	RNA-Seq	N=302; R = 0.73; (ns)
N=126	(ns)	0.721723314052507	53	ZY	-1.06255500708997	RNA-Seq	N=126; R = 0.72; (ns)
N=302	(ns)	0.726142838873763	54	ZY	-0.0844323649504267	RNA-Seq	N=302; R = 0.73; (ns)
N=302	(ns)	0.726142838873763	55	ZY	-0.559419178288563	RNA-Seq	N=302; R = 0.73; (ns)
N=302	(ns)	0.726142838873763	56	ZY	-0.707264826514718	RNA-Seq	N=302; R = 0.73; (ns)
N=302	(ns)	0.726142838873763	57	ZY	-0.619731169389195	RNA-Seq	N=302; R = 0.73; (ns)
N=302	(ns)	0.726142838873763	58	ZY	-0.178749488730785	RNA-Seq	N=302; R = 0.73; (ns)
N=110	(ns)	-0.478749702407366	59	ZY	0.752139240070786	RNA-Seq	N=110; R = -0.48; (ns)
N=302	(ns)	0.726142838873763	60	ZY	-0.582703894457298	RNA-Seq	N=302; R = 0.73; (ns)
N=302	(ns)	0.726142838873763	61	ZY	-0.566886386860429	RNA-Seq	N=302; R = 0.73; (ns)
N=302	(ns)	0.726142838873763	62	ZY	-0.502632557526774	RNA-Seq	N=302; R = 0.73; (ns)
N=302	(ns)	0.726142838873763	63	ZY	-0.565756774827434	RNA-Seq	N=302; R = 0.73; (ns)
N=110	(ns)	-0.478749702407366	64	ZY	-0.919329099962929	RNA-Seq	N=110; R = -0.48; (ns)
N=126	(ns)	0.721723314052507	65	ZY	0.287308376918612	RNA-Seq	N=126; R = 0.72; (ns)
N=302	(ns)	0.726142838873763	66	ZY	-0.661096915158731	RNA-Seq	N=302; R = 0.73; (ns)
N=302	(ns)	0.726142838873763	67	ZY	-0.63243816616636	RNA-Seq	N=302; R = 0.73; (ns)
N=302	(ns)	0.726142838873763	68	ZY	-0.61466430877753	RNA-Seq	N=302; R = 0.73; (ns)
N=302	(ns)	0.726142838873763	69	ZY	-0.23250075739714	RNA-Seq	N=302; R = 0.73; (ns)
N=126	(ns)	0.721723314052507	70	ZY	-0.355744465101735	RNA-Seq	N=126; R = 0.72; (ns)
N=110	(ns)	-0.478749702407366	71	ZY	0.991278517414764	RNA-Seq	N=110; R = -0.48; (ns)
N=302	(ns)	0.726142838873763	72	ZY	-0.445862425574479	RNA-Seq	N=302; R = 0.73; (ns)
N=302	(ns)	0.726142838873763	73	ZY	0.283455064413468	RNA-Seq	N=302; R = 0.73; (ns)
N=110	(ns)	-0.478749702407366	74	ZY	0.596823454519747	RNA-Seq	N=110; R = -0.48; (ns)
N=126	(ns)	0.721723314052507	75	ZY	0.0747979029582522	RNA-Seq	N=126; R = 0.72; (ns)
N=110	(ns)	-0.478749702407366	76	ZY	-0.591222453418218	RNA-Seq	N=110; R = -0.48; (ns)
N=302	(ns)	0.726142838873763	77	ZY	-0.679217358306244	RNA-Seq	N=302; R = 0.73; (ns)
N=302	(ns)	0.726142838873763	78	ZY	-0.588466187532301	RNA-Seq	N=302; R = 0.73; (ns)
N=126	(ns)	0.721723314052507	79	ZY	-0.764526034012599	RNA-Seq	N=126; R = 0.72; (ns)
N=110	(ns)	-0.478749702407366	80	ZY	0.33665352707781	RNA-Seq	N=110; R = -0.48; (ns)
N=302	(ns)	0.726142838873763	81	ZY	-0.313785712670965	RNA-Seq	N=302; R = 0.73; (ns)
N=110	(ns)	-0.478749702407366	82	ZY	0.839831075090272	RNA-Seq	N=110; R = -0.48; (ns)
N=126	(ns)	0.721723314052507	83	ZY	-0.685532391532358	RNA-Seq	N=126; R = 0.72; (ns)
N=302	(ns)	0.726142838873763	84	ZY	-0.613977086511122	RNA-Seq	N=302; R = 0.73; (ns)
N=110	(ns)	-0.478749702407366	85	ZY	1.03646970928432	RNA-Seq	N=110; R = -0.48; (ns)
N=302	(ns)	0.726142838873763	86	ZY	-0.781767045306969	RNA-Seq	N=302; R = 0.73; (ns)
N=126	(ns)	0.721723314052507	87	ZY	-0.565297517547753	RNA-Seq	N=126; R = 0.72; (ns)
N=126	(ns)	0.721723314052507	88	ZY	-1.21079104398648	RNA-Seq	N=126; R = 0.72; (ns)
N=126	(ns)	0.721723314052507	89	ZY	-0.554123401180545	RNA-Seq	N=126; R = 0.72; (ns)
N=126	(ns)	0.721723314052507	90	ZY	-0.118860261173168	RNA-Seq	N=126; R = 0.72; (ns)
N=302	(ns)	0.726142838873763	91	ZY	0.306863082625278	RNA-Seq	N=302; R = 0.73; (ns)
N=126	(ns)	0.721723314052507	92	ZY	-0.620296112936028	RNA-Seq	N=126; R = 0.72; (ns)
N=302	(ns)	0.726142838873763	93	ZY	-0.653167397866486	RNA-Seq	N=302; R = 0.73; (ns)
N=302	(ns)	0.726142838873763	94	ZY	-0.276538847508609	RNA-Seq	N=302; R = 0.73; (ns)
N=302	(ns)	0.726142838873763	95	ZY	-0.708111133835723	RNA-Seq	N=302; R = 0.73; (ns)
N=126	(ns)	0.721723314052507	96	ZY	-0.592402982519213	RNA-Seq	N=126; R = 0.72; (ns)
N=302	(ns)	0.726142838873763	97	ZY	-0.689437327309538	RNA-Seq	N=302; R = 0.73; (ns)
N=110	(ns)	-0.478749702407366	98	ZY	1.29683820894496	RNA-Seq	N=110; R = -0.48; (ns)
N=302	(ns)	0.726142838873763	99	ZY	-0.712113351426082	RNA-Seq	N=302; R = 0.73; (ns)
N=302	(ns)	0.726142838873763	100	ZY	-0.632746996327733	RNA-Seq	N=302; R = 0.73; (ns)
N=126	(ns)	0.721723314052507	101	ZY	0.242316976525653	RNA-Seq	N=126; R = 0.72; (ns)
N=126	(ns)	0.721723314052507	102	ZY	0.248182647816369	RNA-Seq	N=126; R = 0.72; (ns)
N=110	(ns)	-0.478749702407366	103	ZY	1.26675623544711	RNA-Seq	N=110; R = -0.48; (ns)
N=126	(ns)	0.721723314052507	104	ZY	-0.632453100691032	RNA-Seq	N=126; R = 0.72; (ns)
N=110	(ns)	-0.478749702407366	105	ZY	0.107725849385698	RNA-Seq	N=110; R = -0.48; (ns)
N=302	(ns)	0.726142838873763	106	ZY	-0.851440490219988	RNA-Seq	N=302; R = 0.73; (ns)
N=302	(ns)	0.726142838873763	107	ZY	-0.601607150224153	RNA-Seq	N=302; R = 0.73; (ns)
N=126	(ns)	0.721723314052507	108	ZY	-0.839240043405573	RNA-Seq	N=126; R = 0.72; (ns)
N=126	(ns)	0.721723314052507	109	ZY	-0.223126287340819	RNA-Seq	N=126; R = 0.72; (ns)
N=110	(ns)	-0.478749702407366	110	ZY	1.42129455209384	RNA-Seq	N=110; R = -0.48; (ns)
N=110	(ns)	-0.478749702407366	111	ZY	0.401656846417007	RNA-Seq	N=110; R = -0.48; (ns)
N=302	(ns)	0.726142838873763	112	ZY	0.798922903523172	RNA-Seq	N=302; R = 0.73; (ns)
N=302	(ns)	0.726142838873763	113	ZY	-0.580938436657225	RNA-Seq	N=302; R = 0.73; (ns)
N=126	(ns)	0.721723314052507	114	ZY	-0.687754859612746	RNA-Seq	N=126; R = 0.72; (ns)
N=302	(ns)	0.726142838873763	115	ZY	-0.586086989685915	RNA-Seq	N=302; R = 0.73; (ns)
N=126	(ns)	0.721723314052507	116	ZY	1.11941725153808	RNA-Seq	N=126; R = 0.72; (ns)
N=126	(ns)	0.721723314052507	117	ZY	-0.967019072685429	RNA-Seq	N=126; R = 0.72; (ns)
N=126	(ns)	0.721723314052507	118	ZY	-0.724975285858292	RNA-Seq	N=126; R = 0.72; (ns)
N=302	(ns)	0.726142838873763	119	ZY	-0.791859021754171	RNA-Seq	N=302; R = 0.73; (ns)
N=126	(ns)	0.721723314052507	120	ZY	-0.179183865340056	RNA-Seq	N=126; R = 0.72; (ns)
N=126	(ns)	0.721723314052507	121	ZY	-0.616075623753827	RNA-Seq	N=126; R = 0.72; (ns)
N=302	(ns)	0.726142838873763	122	ZY	0.0577323049867622	RNA-Seq	N=302; R = 0.73; (ns)
N=110	(ns)	-0.478749702407366	123	ZY	-0.195244775642394	RNA-Seq	N=110; R = -0.48; (ns)
N=302	(ns)	0.726142838873763	124	ZY	-0.124351787899223	RNA-Seq	N=302; R = 0.73; (ns)
N=302	(ns)	0.726142838873763	125	ZY	-0.364356284947866	RNA-Seq	N=302; R = 0.73; (ns)
N=126	(ns)	0.721723314052507	126	ZY	-0.887182369720359	RNA-Seq	N=126; R = 0.72; (ns)
N=126	(ns)	0.721723314052507	127	ZY	-0.823229485292034	RNA-Seq	N=126; R = 0.72; (ns)
N=110	(ns)	-0.478749702407366	128	ZY	0.204339704876897	RNA-Seq	N=110; R = -0.48; (ns)
N=126	(ns)	0.721723314052507	129	ZY	-0.84664460711589	RNA-Seq	N=126; R = 0.72; (ns)
N=126	(ns)	0.721723314052507	130	ZY	-0.741629505187729	RNA-Seq	N=126; R = 0.72; (ns)
N=110	(ns)	-0.478749702407366	131	ZY	0.507474000542434	RNA-Seq	N=110; R = -0.48; (ns)
N=302	(ns)	0.726142838873763	132	ZY	-0.422074387138264	RNA-Seq	N=302; R = 0.73; (ns)
N=302	(ns)	0.726142838873763	133	ZY	-0.513283103676843	RNA-Seq	N=302; R = 0.73; (ns)
N=126	(ns)	0.721723314052507	134	ZY	-0.570504485916966	RNA-Seq	N=126; R = 0.72; (ns)
N=126	(ns)	0.721723314052507	135	ZY	-0.457063745020172	RNA-Seq	N=126; R = 0.72; (ns)
N=110	(ns)	-0.478749702407366	136	ZY	0.0857118669560867	RNA-Seq	N=110; R = -0.48; (ns)
N=110	(ns)	-0.478749702407366	137	ZY	1.20390621402773	RNA-Seq	N=110; R = -0.48; (ns)
N=302	(ns)	0.726142838873763	138	ZY	-0.662972570976409	RNA-Seq	N=302; R = 0.73; (ns)
N=302	(ns)	0.726142838873763	139	ZY	-0.627911202091006	RNA-Seq	N=302; R = 0.73; (ns)
N=302	(ns)	0.726142838873763	140	ZY	-0.687693626216648	RNA-Seq	N=302; R = 0.73; (ns)
N=110	(ns)	-0.478749702407366	141	ZY	1.2265746093932	RNA-Seq	N=110; R = -0.48; (ns)
N=302	(ns)	0.726142838873763	142	ZY	-0.694039954107837	RNA-Seq	N=302; R = 0.73; (ns)
N=126	(ns)	0.721723314052507	143	ZY	-1.28996597039389	RNA-Seq	N=126; R = 0.72; (ns)
N=302	(ns)	0.726142838873763	144	ZY	-0.660552637513642	RNA-Seq	N=302; R = 0.73; (ns)
N=302	(ns)	0.726142838873763	145	ZY	-0.760465065434678	RNA-Seq	N=302; R = 0.73; (ns)
N=110	(ns)	-0.478749702407366	146	ZY	-0.659990380463611	RNA-Seq	N=110; R = -0.48; (ns)
N=302	(ns)	0.726142838873763	147	ZY	-0.672806739360338	RNA-Seq	N=302; R = 0.73; (ns)
N=126	(ns)	0.721723314052507	148	ZY	-0.312514609596192	RNA-Seq	N=126; R = 0.72; (ns)
N=302	(ns)	0.726142838873763	149	ZY	-0.623599881329255	RNA-Seq	N=302; R = 0.73; (ns)
N=302	(ns)	0.726142838873763	150	ZY	-0.638888425506757	RNA-Seq	N=302; R = 0.73; (ns)
N=302	(ns)	0.726142838873763	151	ZY	-0.66017900907611	RNA-Seq	N=302; R = 0.73; (ns)
N=302	(ns)	0.726142838873763	152	ZY	-0.660928727370699	RNA-Seq	N=302; R = 0.73; (ns)
N=126	(ns)	0.721723314052507	153	ZY	-0.606311030219106	RNA-Seq	N=126; R = 0.72; (ns)
N=302	(ns)	0.726142838873763	154	ZY	-0.696290930649487	RNA-Seq	N=302; R = 0.73; (ns)
N=302	(ns)	0.726142838873763	155	ZY	-0.585448778638714	RNA-Seq	N=302; R = 0.73; (ns)
N=302	(ns)	0.726142838873763	156	ZY	-0.621530356533985	RNA-Seq	N=302; R = 0.73; (ns)
N=302	(ns)	0.726142838873763	157	ZY	-0.644836840242713	RNA-Seq	N=302; R = 0.73; (ns)
N=126	(ns)	0.721723314052507	158	ZY	-0.485663981597026	RNA-Seq	N=126; R = 0.72; (ns)
N=302	(ns)	0.726142838873763	159	ZY	-0.752673085994965	RNA-Seq	N=302; R = 0.73; (ns)
N=302	(ns)	0.726142838873763	160	ZY	-0.406911818385975	RNA-Seq	N=302; R = 0.73; (ns)
N=302	(ns)	0.726142838873763	161	ZY	-0.514862677946461	RNA-Seq	N=302; R = 0.73; (ns)
N=110	(ns)	-0.478749702407366	162	ZY	1.09019574504128	RNA-Seq	N=110; R = -0.48; (ns)
N=302	(ns)	0.726142838873763	163	ZY	-0.752246243557528	RNA-Seq	N=302; R = 0.73; (ns)
N=126	(ns)	0.721723314052507	164	ZY	-0.824433413911908	RNA-Seq	N=126; R = 0.72; (ns)
N=302	(ns)	0.726142838873763	165	ZY	-0.724395663584932	RNA-Seq	N=302; R = 0.73; (ns)
N=302	(ns)	0.726142838873763	166	ZY	0.0381440770921012	RNA-Seq	N=302; R = 0.73; (ns)
N=126	(ns)	0.721723314052507	167	ZY	-0.82763882668457	RNA-Seq	N=126; R = 0.72; (ns)
N=110	(ns)	-0.478749702407366	168	ZY	1.16033359073527	RNA-Seq	N=110; R = -0.48; (ns)
N=302	(ns)	0.726142838873763	169	ZY	-0.692845778850896	RNA-Seq	N=302; R = 0.73; (ns)
N=302	(ns)	0.726142838873763	170	ZY	-0.506022981927603	RNA-Seq	N=302; R = 0.73; (ns)
N=126	(ns)	0.721723314052507	171	ZY	-0.54873436646933	RNA-Seq	N=126; R = 0.72; (ns)
N=302	(ns)	0.726142838873763	172	ZY	-0.68432079305826	RNA-Seq	N=302; R = 0.73; (ns)
N=302	(ns)	0.726142838873763	173	ZY	0.887471529113006	RNA-Seq	N=302; R = 0.73; (ns)
N=302	(ns)	0.726142838873763	174	ZY	-0.647621398269993	RNA-Seq	N=302; R = 0.73; (ns)
N=302	(ns)	0.726142838873763	175	ZY	0.108449255702351	RNA-Seq	N=302; R = 0.73; (ns)
N=110	(ns)	-0.478749702407366	176	ZY	0.777015177499412	RNA-Seq	N=110; R = -0.48; (ns)
N=110	(ns)	-0.478749702407366	177	ZY	0.857109069835539	RNA-Seq	N=110; R = -0.48; (ns)
N=302	(ns)	0.726142838873763	178	ZY	-0.521824012028604	RNA-Seq	N=302; R = 0.73; (ns)
N=302	(ns)	0.726142838873763	179	ZY	-0.722085369301385	RNA-Seq	N=302; R = 0.73; (ns)
N=126	(ns)	0.721723314052507	180	ZY	-0.731021373452323	RNA-Seq	N=126; R = 0.72; (ns)
N=110	(ns)	-0.478749702407366	181	ZY	0.806262911667874	RNA-Seq	N=110; R = -0.48; (ns)
N=302	(ns)	0.726142838873763	182	ZY	-0.639807950033004	RNA-Seq	N=302; R = 0.73; (ns)
N=302	(ns)	0.726142838873763	183	ZY	-0.616052690849878	RNA-Seq	N=302; R = 0.73; (ns)
N=302	(ns)	0.726142838873763	184	ZY	-0.742334970321797	RNA-Seq	N=302; R = 0.73; (ns)
N=302	(ns)	0.726142838873763	185	ZY	-0.529234946580964	RNA-Seq	N=302; R = 0.73; (ns)
N=110	(ns)	-0.478749702407366	186	ZY	0.688806278951798	RNA-Seq	N=110; R = -0.48; (ns)
N=302	(ns)	0.726142838873763	187	ZY	-0.578891761175707	RNA-Seq	N=302; R = 0.73; (ns)
N=110	(ns)	-0.478749702407366	188	ZY	0.892571730506052	RNA-Seq	N=110; R = -0.48; (ns)
N=302	(ns)	0.726142838873763	189	ZY	0.0402254499733848	RNA-Seq	N=302; R = 0.73; (ns)
N=110	(ns)	-0.478749702407366	190	ZY	0.83595207571671	RNA-Seq	N=110; R = -0.48; (ns)
N=126	(ns)	0.721723314052507	191	ZY	0.254833499096743	RNA-Seq	N=126; R = 0.72; (ns)
N=110	(ns)	-0.478749702407366	192	ZY	-0.539663084865218	RNA-Seq	N=110; R = -0.48; (ns)
N=302	(ns)	0.726142838873763	193	ZY	0.714281854344933	RNA-Seq	N=302; R = 0.73; (ns)
N=126	(ns)	0.721723314052507	194	ZY	0.0935595025721142	RNA-Seq	N=126; R = 0.72; (ns)
N=126	(ns)	0.721723314052507	195	ZY	-0.666514476609731	RNA-Seq	N=126; R = 0.72; (ns)
N=302	(ns)	0.726142838873763	196	ZY	-0.605600562383655	RNA-Seq	N=302; R = 0.73; (ns)
N=110	(ns)	-0.478749702407366	197	ZY	-0.686761821414043	RNA-Seq	N=110; R = -0.48; (ns)
N=302	(ns)	0.726142838873763	198	ZY	-0.5330403305225	RNA-Seq	N=302; R = 0.73; (ns)
N=302	(ns)	0.726142838873763	199	ZY	-0.614706117271636	RNA-Seq	N=302; R = 0.73; (ns)
N=126	(ns)	0.721723314052507	200	ZY	-0.473800747908021	RNA-Seq	N=126; R = 0.72; (ns)
N=302	(ns)	0.726142838873763	201	ZY	-0.76038518964417	RNA-Seq	N=302; R = 0.73; (ns)
N=302	(ns)	0.726142838873763	202	ZY	-0.6022083641709	RNA-Seq	N=302; R = 0.73; (ns)
N=302	(ns)	0.726142838873763	203	ZY	-0.690932337888051	RNA-Seq	N=302; R = 0.73; (ns)
N=126	(ns)	0.721723314052507	204	ZY	-0.807453486811816	RNA-Seq	N=126; R = 0.72; (ns)
N=302	(ns)	0.726142838873763	205	ZY	-0.592217269800681	RNA-Seq	N=302; R = 0.73; (ns)
N=302	(ns)	0.726142838873763	206	ZY	-0.668042262228866	RNA-Seq	N=302; R = 0.73; (ns)
N=302	(ns)	0.726142838873763	207	ZY	-0.757799059755843	RNA-Seq	N=302; R = 0.73; (ns)
N=110	(ns)	-0.478749702407366	208	ZY	0.751206017932647	RNA-Seq	N=110; R = -0.48; (ns)
N=302	(ns)	0.726142838873763	209	ZY	-0.715727299664777	RNA-Seq	N=302; R = 0.73; (ns)
N=302	(ns)	0.726142838873763	210	ZY	-0.628019562422418	RNA-Seq	N=302; R = 0.73; (ns)
N=302	(ns)	0.726142838873763	211	ZY	-0.527293305188857	RNA-Seq	N=302; R = 0.73; (ns)
N=110	(ns)	-0.478749702407366	212	ZY	0.0989999892129994	RNA-Seq	N=110; R = -0.48; (ns)
N=302	(ns)	0.726142838873763	213	ZY	-1.13662398410094	RNA-Seq	N=302; R = 0.73; (ns)
N=302	(ns)	0.726142838873763	214	ZY	-0.463862564358005	RNA-Seq	N=302; R = 0.73; (ns)
N=302	(ns)	0.726142838873763	215	ZY	-0.9912485829599	RNA-Seq	N=302; R = 0.73; (ns)
N=302	(ns)	0.726142838873763	216	ZY	-0.676837770484757	RNA-Seq	N=302; R = 0.73; (ns)
N=302	(ns)	0.726142838873763	217	ZY	-0.925483164691342	RNA-Seq	N=302; R = 0.73; (ns)
N=302	(ns)	0.726142838873763	218	ZY	-0.0199052769843414	RNA-Seq	N=302; R = 0.73; (ns)
N=126	(ns)	0.721723314052507	219	ZY	0.00748040269817201	RNA-Seq	N=126; R = 0.72; (ns)
N=110	(ns)	-0.478749702407366	220	ZY	0.816201862087195	RNA-Seq	N=110; R = -0.48; (ns)
N=110	(ns)	-0.478749702407366	221	ZY	0.0359430822529053	RNA-Seq	N=110; R = -0.48; (ns)
N=302	(ns)	0.726142838873763	222	ZY	-0.624667586190706	RNA-Seq	N=302; R = 0.73; (ns)
N=302	(ns)	0.726142838873763	223	ZY	-0.676607722320903	RNA-Seq	N=302; R = 0.73; (ns)
N=302	(ns)	0.726142838873763	224	ZY	-0.733067746132332	RNA-Seq	N=302; R = 0.73; (ns)
N=126	(ns)	0.721723314052507	225	ZY	-0.19135831746012	RNA-Seq	N=126; R = 0.72; (ns)
N=302	(ns)	0.726142838873763	226	ZY	0.116824710712372	RNA-Seq	N=302; R = 0.73; (ns)
N=302	(ns)	0.726142838873763	227	ZY	-0.00221949095625807	RNA-Seq	N=302; R = 0.73; (ns)
N=302	(ns)	0.726142838873763	228	ZY	-0.412178136133691	RNA-Seq	N=302; R = 0.73; (ns)
N=110	(ns)	-0.478749702407366	229	ZY	0.141304334658246	RNA-Seq	N=110; R = -0.48; (ns)
N=302	(ns)	0.726142838873763	230	ZY	-0.626096487081195	RNA-Seq	N=302; R = 0.73; (ns)
N=302	(ns)	0.726142838873763	231	ZY	-0.591665447800668	RNA-Seq	N=302; R = 0.73; (ns)
N=126	(ns)	0.721723314052507	232	ZY	0.28770244783222	RNA-Seq	N=126; R = 0.72; (ns)
N=110	(ns)	-0.478749702407366	233	ZY	1.18375139155232	RNA-Seq	N=110; R = -0.48; (ns)
N=302	(ns)	0.726142838873763	234	ZY	-1.36793306563348	RNA-Seq	N=302; R = 0.73; (ns)
N=302	(ns)	0.726142838873763	235	ZY	-0.574026392095357	RNA-Seq	N=302; R = 0.73; (ns)
N=302	(ns)	0.726142838873763	236	ZY	-0.574598072554653	RNA-Seq	N=302; R = 0.73; (ns)
N=302	(ns)	0.726142838873763	237	ZY	-0.173590581139446	RNA-Seq	N=302; R = 0.73; (ns)
N=302	(ns)	0.726142838873763	238	ZY	-0.592822493225337	RNA-Seq	N=302; R = 0.73; (ns)
N=302	(ns)	0.726142838873763	239	ZY	-0.671898199988817	RNA-Seq	N=302; R = 0.73; (ns)
N=126	(ns)	0.721723314052507	240	ZY	-0.741184977551524	RNA-Seq	N=126; R = 0.72; (ns)
N=110	(ns)	-0.478749702407366	241	ZY	0.731625735526341	RNA-Seq	N=110; R = -0.48; (ns)
N=302	(ns)	0.726142838873763	242	ZY	-0.0542212159077722	RNA-Seq	N=302; R = 0.73; (ns)
N=302	(ns)	0.726142838873763	243	ZY	-0.671387600722747	RNA-Seq	N=302; R = 0.73; (ns)
N=302	(ns)	0.726142838873763	244	ZY	-0.464898309717181	RNA-Seq	N=302; R = 0.73; (ns)
N=302	(ns)	0.726142838873763	245	ZY	-0.237727996064424	RNA-Seq	N=302; R = 0.73; (ns)
N=302	(ns)	0.726142838873763	246	ZY	-0.441889724663426	RNA-Seq	N=302; R = 0.73; (ns)
N=302	(ns)	0.726142838873763	247	ZY	-0.556467323596793	RNA-Seq	N=302; R = 0.73; (ns)
N=302	(ns)	0.726142838873763	248	ZY	-0.419617478203115	RNA-Seq	N=302; R = 0.73; (ns)
N=302	(ns)	0.726142838873763	249	ZY	-0.153227090569015	RNA-Seq	N=302; R = 0.73; (ns)
N=302	(ns)	0.726142838873763	250	ZY	-0.709349661387893	RNA-Seq	N=302; R = 0.73; (ns)
N=302	(ns)	0.726142838873763	251	ZY	-0.371081154838909	RNA-Seq	N=302; R = 0.73; (ns)
N=110	(ns)	-0.478749702407366	252	ZY	0.427059690994106	RNA-Seq	N=110; R = -0.48; (ns)
N=126	(ns)	0.721723314052507	253	ZY	-0.558870026650683	RNA-Seq	N=126; R = 0.72; (ns)
N=302	(ns)	0.726142838873763	254	ZY	-0.636245268824043	RNA-Seq	N=302; R = 0.73; (ns)
N=302	(ns)	0.726142838873763	255	ZY	-0.615923464501481	RNA-Seq	N=302; R = 0.73; (ns)
N=302	(ns)	0.726142838873763	256	ZY	-0.504877779704784	RNA-Seq	N=302; R = 0.73; (ns)
N=302	(ns)	0.726142838873763	257	ZY	-0.68160934890917	RNA-Seq	N=302; R = 0.73; (ns)
N=302	(ns)	0.726142838873763	258	ZY	-0.554602423394195	RNA-Seq	N=302; R = 0.73; (ns)
N=126	(ns)	0.721723314052507	259	ZY	-0.519633451002675	RNA-Seq	N=126; R = 0.72; (ns)
N=126	(ns)	0.721723314052507	260	ZY	-0.569792169354078	RNA-Seq	N=126; R = 0.72; (ns)
N=110	(ns)	-0.478749702407366	261	ZY	1.09130951733213	RNA-Seq	N=110; R = -0.48; (ns)
N=110	(ns)	-0.478749702407366	262	ZY	0.632902636472876	RNA-Seq	N=110; R = -0.48; (ns)
N=302	(ns)	0.726142838873763	263	ZY	-0.595127037564922	RNA-Seq	N=302; R = 0.73; (ns)
N=126	(ns)	0.721723314052507	264	ZY	-0.342444282159512	RNA-Seq	N=126; R = 0.72; (ns)
N=302	(ns)	0.726142838873763	265	ZY	-0.396184717200955	RNA-Seq	N=302; R = 0.73; (ns)
N=302	(ns)	0.726142838873763	266	ZY	-0.612991222538248	RNA-Seq	N=302; R = 0.73; (ns)
N=126	(ns)	0.721723314052507	267	ZY	-0.142830462794318	RNA-Seq	N=126; R = 0.72; (ns)
N=302	(ns)	0.726142838873763	268	ZY	-0.69712277892097	RNA-Seq	N=302; R = 0.73; (ns)
N=110	(ns)	-0.478749702407366	269	ZY	1.04658605027242	RNA-Seq	N=110; R = -0.48; (ns)
N=110	(ns)	-0.478749702407366	270	ZY	0.208834895553998	RNA-Seq	N=110; R = -0.48; (ns)
N=302	(ns)	0.726142838873763	271	ZY	-0.63088402051107	RNA-Seq	N=302; R = 0.73; (ns)
N=126	(ns)	0.721723314052507	272	ZY	-0.780721561862196	RNA-Seq	N=126; R = 0.72; (ns)
N=110	(ns)	-0.478749702407366	273	ZY	-1.10067636257086	RNA-Seq	N=110; R = -0.48; (ns)
N=110	(ns)	-0.478749702407366	274	ZY	1.45460238692047	RNA-Seq	N=110; R = -0.48; (ns)
N=126	(ns)	0.721723314052507	275	ZY	-0.689706550235818	RNA-Seq	N=126; R = 0.72; (ns)
N=302	(ns)	0.726142838873763	276	ZY	-0.668247246337972	RNA-Seq	N=302; R = 0.73; (ns)
N=302	(ns)	0.726142838873763	277	ZY	-0.447891973890235	RNA-Seq	N=302; R = 0.73; (ns)
N=302	(ns)	0.726142838873763	278	ZY	-0.648876454551196	RNA-Seq	N=302; R = 0.73; (ns)
N=126	(ns)	0.721723314052507	279	ZY	-0.697232906516187	RNA-Seq	N=126; R = 0.72; (ns)
N=110	(ns)	-0.478749702407366	280	ZY	1.39561706480766	RNA-Seq	N=110; R = -0.48; (ns)
N=110	(ns)	-0.478749702407366	281	ZY	0.088130674805209	RNA-Seq	N=110; R = -0.48; (ns)
N=110	(ns)	-0.478749702407366	282	ZY	0.43882259995313	RNA-Seq	N=110; R = -0.48; (ns)
N=302	(ns)	0.726142838873763	283	ZY	0.969063042268118	RNA-Seq	N=302; R = 0.73; (ns)
N=302	(ns)	0.726142838873763	284	ZY	-0.797586689718523	RNA-Seq	N=302; R = 0.73; (ns)
N=302	(ns)	0.726142838873763	285	ZY	-0.585835775247883	RNA-Seq	N=302; R = 0.73; (ns)
N=302	(ns)	0.726142838873763	286	ZY	-0.662314520082585	RNA-Seq	N=302; R = 0.73; (ns)
N=126	(ns)	0.721723314052507	287	ZY	-0.700486473516263	RNA-Seq	N=126; R = 0.72; (ns)
N=110	(ns)	-0.478749702407366	288	ZY	0.384917607119173	RNA-Seq	N=110; R = -0.48; (ns)
N=126	(ns)	0.721723314052507	289	ZY	-0.766426772262191	RNA-Seq	N=126; R = 0.72; (ns)
N=302	(ns)	0.726142838873763	290	ZY	-0.537769693758107	RNA-Seq	N=302; R = 0.73; (ns)
N=110	(ns)	-0.478749702407366	291	ZY	-0.543730985767764	RNA-Seq	N=110; R = -0.48; (ns)
N=302	(ns)	0.726142838873763	292	ZY	-0.618555096831063	RNA-Seq	N=302; R = 0.73; (ns)
N=302	(ns)	0.726142838873763	293	ZY	-0.575761911023811	RNA-Seq	N=302; R = 0.73; (ns)
N=302	(ns)	0.726142838873763	294	ZY	-0.540741980576493	RNA-Seq	N=302; R = 0.73; (ns)
N=126	(ns)	0.721723314052507	295	ZY	-0.670460984550157	RNA-Seq	N=126; R = 0.72; (ns)
N=302	(ns)	0.726142838873763	296	ZY	0.129567763365111	RNA-Seq	N=302; R = 0.73; (ns)
N=302	(ns)	0.726142838873763	297	ZY	-0.775264820727746	RNA-Seq	N=302; R = 0.73; (ns)
N=110	(ns)	-0.478749702407366	298	ZY	-0.228043574214011	RNA-Seq	N=110; R = -0.48; (ns)
N=126	(ns)	0.721723314052507	299	ZY	-0.545307083530966	RNA-Seq	N=126; R = 0.72; (ns)
N=302	(ns)	0.726142838873763	300	ZY	-0.372532159328741	RNA-Seq	N=302; R = 0.73; (ns)
N=302	(ns)	0.726142838873763	301	ZY	-0.85862449473469	RNA-Seq	N=302; R = 0.73; (ns)
N=302	(ns)	0.726142838873763	302	ZY	-0.390792867389997	RNA-Seq	N=302; R = 0.73; (ns)
N=110	(ns)	-0.478749702407366	303	ZY	1.24342348144437	RNA-Seq	N=110; R = -0.48; (ns)
N=302	(ns)	0.726142838873763	304	ZY	-0.138387618147311	RNA-Seq	N=302; R = 0.73; (ns)
N=302	(ns)	0.726142838873763	305	ZY	-0.642196995314606	RNA-Seq	N=302; R = 0.73; (ns)
N=126	(ns)	0.721723314052507	306	ZY	-0.59046445932279	RNA-Seq	N=126; R = 0.72; (ns)
N=302	(ns)	0.726142838873763	307	ZY	0.520555921142686	RNA-Seq	N=302; R = 0.73; (ns)
N=126	(ns)	0.721723314052507	308	ZY	-0.604640917195432	RNA-Seq	N=126; R = 0.72; (ns)
N=302	(ns)	0.726142838873763	309	ZY	-0.416196981276448	RNA-Seq	N=302; R = 0.73; (ns)
N=110	(ns)	-0.478749702407366	310	ZY	0.629442533120201	RNA-Seq	N=110; R = -0.48; (ns)
N=302	(ns)	0.726142838873763	311	ZY	-0.567940294376079	RNA-Seq	N=302; R = 0.73; (ns)
N=302	(ns)	0.726142838873763	312	ZY	-0.642280205925341	RNA-Seq	N=302; R = 0.73; (ns)
N=126	(ns)	0.721723314052507	313	ZY	-0.0778251542031176	RNA-Seq	N=126; R = 0.72; (ns)
N=302	(ns)	0.726142838873763	314	ZY	-0.589266194270548	RNA-Seq	N=302; R = 0.73; (ns)
N=126	(ns)	0.721723314052507	315	ZY	-0.59579216175431	RNA-Seq	N=126; R = 0.72; (ns)
N=302	(ns)	0.726142838873763	316	ZY	-0.630742091343392	RNA-Seq	N=302; R = 0.73; (ns)
N=126	(ns)	0.721723314052507	317	ZY	-0.672862488210661	RNA-Seq	N=126; R = 0.72; (ns)
N=302	(ns)	0.726142838873763	318	ZY	0.0305237883558058	RNA-Seq	N=302; R = 0.73; (ns)
N=302	(ns)	0.726142838873763	319	ZY	-0.674005457057476	RNA-Seq	N=302; R = 0.73; (ns)
N=126	(ns)	0.721723314052507	320	ZY	0.94243564356152	RNA-Seq	N=126; R = 0.72; (ns)
N=110	(ns)	-0.478749702407366	321	ZY	0.968202013095637	RNA-Seq	N=110; R = -0.48; (ns)
N=126	(ns)	0.721723314052507	322	ZY	-0.608949387922903	RNA-Seq	N=126; R = 0.72; (ns)
N=126	(ns)	0.721723314052507	323	ZY	-0.863723588128176	RNA-Seq	N=126; R = 0.72; (ns)
N=110	(ns)	-0.478749702407366	324	ZY	0.870304831056625	RNA-Seq	N=110; R = -0.48; (ns)
N=126	(ns)	0.721723314052507	325	ZY	-0.0272835816973779	RNA-Seq	N=126; R = 0.72; (ns)
N=302	(ns)	0.726142838873763	326	ZY	-0.694954564790099	RNA-Seq	N=302; R = 0.73; (ns)
N=302	(ns)	0.726142838873763	327	ZY	-0.638505591182095	RNA-Seq	N=302; R = 0.73; (ns)
N=302	(ns)	0.726142838873763	328	ZY	-0.644520096041656	RNA-Seq	N=302; R = 0.73; (ns)
N=110	(ns)	-0.478749702407366	329	ZY	1.18450032253243	RNA-Seq	N=110; R = -0.48; (ns)
N=126	(ns)	0.721723314052507	330	ZY	-0.395895256893799	RNA-Seq	N=126; R = 0.72; (ns)
N=110	(ns)	-0.478749702407366	331	ZY	1.10070719696928	RNA-Seq	N=110; R = -0.48; (ns)
N=302	(ns)	0.726142838873763	332	ZY	-0.384854972894298	RNA-Seq	N=302; R = 0.73; (ns)
N=302	(ns)	0.726142838873763	333	ZY	-0.613039034126221	RNA-Seq	N=302; R = 0.73; (ns)
N=126	(ns)	0.721723314052507	334	ZY	-0.920080892387604	RNA-Seq	N=126; R = 0.72; (ns)
N=302	(ns)	0.726142838873763	335	ZY	-0.586373640945757	RNA-Seq	N=302; R = 0.73; (ns)
N=302	(ns)	0.726142838873763	336	ZY	-0.42899129050017	RNA-Seq	N=302; R = 0.73; (ns)
N=302	(ns)	0.726142838873763	337	ZY	-0.52426830782494	RNA-Seq	N=302; R = 0.73; (ns)
N=302	(ns)	0.726142838873763	338	ZY	-0.475714862915349	RNA-Seq	N=302; R = 0.73; (ns)
N=126	(ns)	0.721723314052507	339	ZY	0.578354316291066	RNA-Seq	N=126; R = 0.72; (ns)
N=126	(ns)	0.721723314052507	340	ZY	-0.770963585414988	RNA-Seq	N=126; R = 0.72; (ns)
N=302	(ns)	0.726142838873763	341	ZY	-0.541504732837246	RNA-Seq	N=302; R = 0.73; (ns)
N=302	(ns)	0.726142838873763	342	ZY	-0.765934943719184	RNA-Seq	N=302; R = 0.73; (ns)
N=302	(ns)	0.726142838873763	343	ZY	0.0532564739795302	RNA-Seq	N=302; R = 0.73; (ns)
N=110	(ns)	-0.478749702407366	344	ZY	1.09719494035764	RNA-Seq	N=110; R = -0.48; (ns)
N=126	(ns)	0.721723314052507	345	ZY	-0.562516019944869	RNA-Seq	N=126; R = 0.72; (ns)
N=110	(ns)	-0.478749702407366	346	ZY	0.52518674879637	RNA-Seq	N=110; R = -0.48; (ns)
N=302	(ns)	0.726142838873763	347	ZY	-0.944481377988113	RNA-Seq	N=302; R = 0.73; (ns)
N=302	(ns)	0.726142838873763	348	ZY	-0.641115470446742	RNA-Seq	N=302; R = 0.73; (ns)
N=110	(ns)	-0.478749702407366	349	ZY	1.23149638159653	RNA-Seq	N=110; R = -0.48; (ns)
N=302	(ns)	0.726142838873763	350	ZY	-1.47092157677892	RNA-Seq	N=302; R = 0.73; (ns)
N=110	(ns)	-0.478749702407366	351	ZY	0.842632172047474	RNA-Seq	N=110; R = -0.48; (ns)
N=126	(ns)	0.721723314052507	352	ZY	-0.844506422679703	RNA-Seq	N=126; R = 0.72; (ns)
N=302	(ns)	0.726142838873763	353	ZY	-0.612470776187842	RNA-Seq	N=302; R = 0.73; (ns)
N=110	(ns)	-0.478749702407366	354	ZY	-0.301960384415923	RNA-Seq	N=110; R = -0.48; (ns)
N=126	(ns)	0.721723314052507	355	ZY	0.542505745958949	RNA-Seq	N=126; R = 0.72; (ns)
N=302	(ns)	0.726142838873763	356	ZY	-0.475369592989448	RNA-Seq	N=302; R = 0.73; (ns)
N=126	(ns)	0.721723314052507	357	ZY	-0.271438408841148	RNA-Seq	N=126; R = 0.72; (ns)
N=110	(ns)	-0.478749702407366	358	ZY	0.138126700554394	RNA-Seq	N=110; R = -0.48; (ns)
N=302	(ns)	0.726142838873763	359	ZY	-0.708917486684159	RNA-Seq	N=302; R = 0.73; (ns)
N=110	(ns)	-0.478749702407366	360	ZY	0.691809121506402	RNA-Seq	N=110; R = -0.48; (ns)
N=302	(ns)	0.726142838873763	361	ZY	-0.56342053055795	RNA-Seq	N=302; R = 0.73; (ns)
N=110	(ns)	-0.478749702407366	362	ZY	0.110621901104951	RNA-Seq	N=110; R = -0.48; (ns)
N=302	(ns)	0.726142838873763	363	ZY	0.802248790079285	RNA-Seq	N=302; R = 0.73; (ns)
N=110	(ns)	-0.478749702407366	364	ZY	-0.342341118780195	RNA-Seq	N=110; R = -0.48; (ns)
N=110	(ns)	-0.478749702407366	365	ZY	1.01359934150987	RNA-Seq	N=110; R = -0.48; (ns)
N=126	(ns)	0.721723314052507	366	ZY	0.157431634347507	RNA-Seq	N=126; R = 0.72; (ns)
N=126	(ns)	0.721723314052507	367	ZY	-0.865131526297507	RNA-Seq	N=126; R = 0.72; (ns)
N=302	(ns)	0.726142838873763	368	ZY	-0.423905060512572	RNA-Seq	N=302; R = 0.73; (ns)
N=302	(ns)	0.726142838873763	369	ZY	-0.607482916730797	RNA-Seq	N=302; R = 0.73; (ns)
N=110	(ns)	-0.478749702407366	370	ZY	1.43170823011708	RNA-Seq	N=110; R = -0.48; (ns)
N=302	(ns)	0.726142838873763	371	ZY	-0.0493941782243138	RNA-Seq	N=302; R = 0.73; (ns)
N=302	(ns)	0.726142838873763	372	ZY	-0.514252721791429	RNA-Seq	N=302; R = 0.73; (ns)
N=302	(ns)	0.726142838873763	373	ZY	-0.524683802006169	RNA-Seq	N=302; R = 0.73; (ns)
N=302	(ns)	0.726142838873763	374	ZY	-0.484063979906575	RNA-Seq	N=302; R = 0.73; (ns)
N=302	(ns)	0.726142838873763	375	ZY	-0.553485562382665	RNA-Seq	N=302; R = 0.73; (ns)
N=110	(ns)	-0.478749702407366	376	ZY	0.956513282177552	RNA-Seq	N=110; R = -0.48; (ns)
N=302	(ns)	0.726142838873763	377	ZY	-0.345286011934345	RNA-Seq	N=302; R = 0.73; (ns)
N=302	(ns)	0.726142838873763	378	ZY	-0.709165135208448	RNA-Seq	N=302; R = 0.73; (ns)
N=126	(ns)	0.721723314052507	379	ZY	-0.221650904524906	RNA-Seq	N=126; R = 0.72; (ns)
N=302	(ns)	0.726142838873763	380	ZY	-0.548516540121108	RNA-Seq	N=302; R = 0.73; (ns)
N=126	(ns)	0.721723314052507	381	ZY	0.0638147513121899	RNA-Seq	N=126; R = 0.72; (ns)
N=302	(ns)	0.726142838873763	382	ZY	-0.455189480110605	RNA-Seq	N=302; R = 0.73; (ns)
N=126	(ns)	0.721723314052507	383	ZY	0.389687514751467	RNA-Seq	N=126; R = 0.72; (ns)
N=302	(ns)	0.726142838873763	384	ZY	-0.632365252279251	RNA-Seq	N=302; R = 0.73; (ns)
N=302	(ns)	0.726142838873763	385	ZY	-0.85323937245118	RNA-Seq	N=302; R = 0.73; (ns)
N=302	(ns)	0.726142838873763	386	ZY	-0.364543467233996	RNA-Seq	N=302; R = 0.73; (ns)
N=126	(ns)	0.721723314052507	387	ZY	-0.728719057283746	RNA-Seq	N=126; R = 0.72; (ns)
N=110	(ns)	-0.478749702407366	388	ZY	1.06477770673129	RNA-Seq	N=110; R = -0.48; (ns)
N=110	(ns)	-0.478749702407366	389	ZY	-0.0303418416024531	RNA-Seq	N=110; R = -0.48; (ns)
N=110	(ns)	-0.478749702407366	390	ZY	1.47804314532007	RNA-Seq	N=110; R = -0.48; (ns)
N=110	(ns)	-0.478749702407366	391	ZY	1.48676854171908	RNA-Seq	N=110; R = -0.48; (ns)
N=126	(ns)	0.721723314052507	392	ZY	-0.507273159923062	RNA-Seq	N=126; R = 0.72; (ns)
N=302	(ns)	0.726142838873763	393	ZY	-0.301795017810225	RNA-Seq	N=302; R = 0.73; (ns)
N=110	(ns)	-0.478749702407366	394	ZY	0.312227245855965	RNA-Seq	N=110; R = -0.48; (ns)
N=110	(ns)	-0.478749702407366	395	ZY	-0.048687418637262	RNA-Seq	N=110; R = -0.48; (ns)
N=302	(ns)	0.726142838873763	396	ZY	-0.479127894742365	RNA-Seq	N=302; R = 0.73; (ns)
N=126	(ns)	0.721723314052507	397	ZY	-1.0261231086573	RNA-Seq	N=126; R = 0.72; (ns)
N=302	(ns)	0.726142838873763	398	ZY	-0.330006028245213	RNA-Seq	N=302; R = 0.73; (ns)
N=110	(ns)	-0.478749702407366	399	ZY	0.0141767853561112	RNA-Seq	N=110; R = -0.48; (ns)
N=302	(ns)	0.726142838873763	400	ZY	-0.706830649977795	RNA-Seq	N=302; R = 0.73; (ns)
N=302	(ns)	0.726142838873763	401	ZY	-0.618835604353511	RNA-Seq	N=302; R = 0.73; (ns)
N=126	(ns)	0.721723314052507	402	ZY	-0.593833781083377	RNA-Seq	N=126; R = 0.72; (ns)
N=302	(ns)	0.726142838873763	403	ZY	-1.30294783933872	RNA-Seq	N=302; R = 0.73; (ns)
N=302	(ns)	0.726142838873763	404	ZY	-0.700150758956396	RNA-Seq	N=302; R = 0.73; (ns)
N=302	(ns)	0.726142838873763	405	ZY	-0.58348442548457	RNA-Seq	N=302; R = 0.73; (ns)
N=302	(ns)	0.726142838873763	406	ZY	-0.642898921596957	RNA-Seq	N=302; R = 0.73; (ns)
N=126	(ns)	0.721723314052507	407	ZY	-0.850622821249188	RNA-Seq	N=126; R = 0.72; (ns)
N=126	(ns)	0.721723314052507	408	ZY	0.963569307548011	RNA-Seq	N=126; R = 0.72; (ns)
N=302	(ns)	0.726142838873763	409	ZY	-0.506536064144108	RNA-Seq	N=302; R = 0.73; (ns)
N=302	(ns)	0.726142838873763	410	ZY	-0.181148793237594	RNA-Seq	N=302; R = 0.73; (ns)
N=126	(ns)	0.721723314052507	411	ZY	-0.577636858298433	RNA-Seq	N=126; R = 0.72; (ns)
N=302	(ns)	0.726142838873763	412	ZY	-0.278331391710886	RNA-Seq	N=302; R = 0.73; (ns)
N=126	(ns)	0.721723314052507	413	ZY	-0.806858385114786	RNA-Seq	N=126; R = 0.72; (ns)
N=126	(ns)	0.721723314052507	414	ZY	0.682448795475824	RNA-Seq	N=126; R = 0.72; (ns)
N=110	(ns)	-0.478749702407366	415	ZY	1.23659096680891	RNA-Seq	N=110; R = -0.48; (ns)
N=302	(ns)	0.726142838873763	416	ZY	-0.116537213386948	RNA-Seq	N=302; R = 0.73; (ns)
N=126	(ns)	0.721723314052507	417	ZY	-0.477678056873386	RNA-Seq	N=126; R = 0.72; (ns)
N=110	(ns)	-0.478749702407366	418	ZY	1.04493761100604	RNA-Seq	N=110; R = -0.48; (ns)
N=302	(ns)	0.726142838873763	419	ZY	-0.757531371579049	RNA-Seq	N=302; R = 0.73; (ns)
N=302	(ns)	0.726142838873763	420	ZY	-0.513750784418552	RNA-Seq	N=302; R = 0.73; (ns)
N=302	(ns)	0.726142838873763	421	ZY	-0.741538951345218	RNA-Seq	N=302; R = 0.73; (ns)
N=302	(ns)	0.726142838873763	422	ZY	-0.2793898231832	RNA-Seq	N=302; R = 0.73; (ns)
N=302	(ns)	0.726142838873763	423	ZY	-0.416042144180541	RNA-Seq	N=302; R = 0.73; (ns)
N=302	(ns)	0.726142838873763	424	ZY	-0.716232462335403	RNA-Seq	N=302; R = 0.73; (ns)
N=302	(ns)	0.726142838873763	425	ZY	-0.646813948630773	RNA-Seq	N=302; R = 0.73; (ns)
N=302	(ns)	0.726142838873763	426	ZY	-0.731296958902754	RNA-Seq	N=302; R = 0.73; (ns)
N=302	(ns)	0.726142838873763	427	ZY	-0.747035927078988	RNA-Seq	N=302; R = 0.73; (ns)
N=302	(ns)	0.726142838873763	428	ZY	-0.0107778076326799	RNA-Seq	N=302; R = 0.73; (ns)
N=126	(ns)	0.721723314052507	429	ZY	-0.323630475569535	RNA-Seq	N=126; R = 0.72; (ns)
N=126	(ns)	0.721723314052507	430	ZY	-1.46445405761937	RNA-Seq	N=126; R = 0.72; (ns)
N=110	(ns)	-0.478749702407366	431	ZY	1.26206913760035	RNA-Seq	N=110; R = -0.48; (ns)
N=110	(ns)	-0.478749702407366	432	ZY	0.716650095586558	RNA-Seq	N=110; R = -0.48; (ns)
N=302	(ns)	0.726142838873763	433	ZY	-0.527435234979428	RNA-Seq	N=302; R = 0.73; (ns)
N=302	(ns)	0.726142838873763	434	ZY	-0.631998118765617	RNA-Seq	N=302; R = 0.73; (ns)
N=302	(ns)	0.726142838873763	435	ZY	-0.666460305854635	RNA-Seq	N=302; R = 0.73; (ns)
N=110	(ns)	-0.478749702407366	436	ZY	1.08249091073851	RNA-Seq	N=110; R = -0.48; (ns)
N=126	(ns)	0.721723314052507	437	ZY	-0.82347666629093	RNA-Seq	N=126; R = 0.72; (ns)
N=302	(ns)	0.726142838873763	438	ZY	-0.293267456508307	RNA-Seq	N=302; R = 0.73; (ns)
N=302	(ns)	0.726142838873763	439	ZY	-0.545577953709938	RNA-Seq	N=302; R = 0.73; (ns)
N=126	(ns)	0.721723314052507	440	ZY	-0.491927593728928	RNA-Seq	N=126; R = 0.72; (ns)
N=302	(ns)	0.726142838873763	441	ZY	-0.278862205029518	RNA-Seq	N=302; R = 0.73; (ns)
N=302	(ns)	0.726142838873763	442	ZY	-1.08359604398309	RNA-Seq	N=302; R = 0.73; (ns)
N=302	(ns)	0.726142838873763	443	ZY	-0.658934944613873	RNA-Seq	N=302; R = 0.73; (ns)
N=302	(ns)	0.726142838873763	444	ZY	-0.757384944177189	RNA-Seq	N=302; R = 0.73; (ns)
N=126	(ns)	0.721723314052507	445	ZY	-0.491913267805028	RNA-Seq	N=126; R = 0.72; (ns)
N=302	(ns)	0.726142838873763	446	ZY	-0.699366352343353	RNA-Seq	N=302; R = 0.73; (ns)
N=302	(ns)	0.726142838873763	447	ZY	-0.781830599178124	RNA-Seq	N=302; R = 0.73; (ns)
N=126	(ns)	0.721723314052507	448	ZY	-0.672845891407216	RNA-Seq	N=126; R = 0.72; (ns)
N=302	(ns)	0.726142838873763	449	ZY	-0.71948918690394	RNA-Seq	N=302; R = 0.73; (ns)
N=110	(ns)	-0.478749702407366	450	ZY	-1.02761729117543	RNA-Seq	N=110; R = -0.48; (ns)
N=302	(ns)	0.726142838873763	451	ZY	-0.596797590029325	RNA-Seq	N=302; R = 0.73; (ns)
N=302	(ns)	0.726142838873763	452	ZY	-0.721611439147962	RNA-Seq	N=302; R = 0.73; (ns)
N=126	(ns)	0.721723314052507	453	ZY	-0.813784765032207	RNA-Seq	N=126; R = 0.72; (ns)
N=302	(ns)	0.726142838873763	454	ZY	-0.950436390428533	RNA-Seq	N=302; R = 0.73; (ns)
N=110	(ns)	-0.478749702407366	455	ZY	1.21737285043256	RNA-Seq	N=110; R = -0.48; (ns)
N=302	(ns)	0.726142838873763	456	ZY	-0.624604810803896	RNA-Seq	N=302; R = 0.73; (ns)
N=302	(ns)	0.726142838873763	457	ZY	-0.626491763022023	RNA-Seq	N=302; R = 0.73; (ns)
N=110	(ns)	-0.478749702407366	458	ZY	-0.628534086551381	RNA-Seq	N=110; R = -0.48; (ns)
N=126	(ns)	0.721723314052507	459	ZY	-0.332768445522255	RNA-Seq	N=126; R = 0.72; (ns)
N=126	(ns)	0.721723314052507	460	ZY	-0.454161623436678	RNA-Seq	N=126; R = 0.72; (ns)
N=302	(ns)	0.726142838873763	461	ZY	-0.623815168063022	RNA-Seq	N=302; R = 0.73; (ns)
N=302	(ns)	0.726142838873763	462	ZY	-0.559860139239162	RNA-Seq	N=302; R = 0.73; (ns)
N=302	(ns)	0.726142838873763	463	ZY	-0.768524045102762	RNA-Seq	N=302; R = 0.73; (ns)
N=110	(ns)	-0.478749702407366	464	ZY	1.01752460909018	RNA-Seq	N=110; R = -0.48; (ns)
N=302	(ns)	0.726142838873763	465	ZY	-0.46121918419664	RNA-Seq	N=302; R = 0.73; (ns)
N=302	(ns)	0.726142838873763	466	ZY	-0.522549838309425	RNA-Seq	N=302; R = 0.73; (ns)
N=110	(ns)	-0.478749702407366	467	ZY	1.42678557621715	RNA-Seq	N=110; R = -0.48; (ns)
N=302	(ns)	0.726142838873763	468	ZY	-0.527720606804932	RNA-Seq	N=302; R = 0.73; (ns)
N=126	(ns)	0.721723314052507	469	ZY	0.438077808213438	RNA-Seq	N=126; R = 0.72; (ns)
N=302	(ns)	0.726142838873763	470	ZY	-0.711910897760104	RNA-Seq	N=302; R = 0.73; (ns)
N=302	(ns)	0.726142838873763	471	ZY	-0.527738019156658	RNA-Seq	N=302; R = 0.73; (ns)
N=110	(ns)	-0.478749702407366	472	ZY	1.36899498687959	RNA-Seq	N=110; R = -0.48; (ns)
N=302	(ns)	0.726142838873763	473	ZY	-0.747604043304647	RNA-Seq	N=302; R = 0.73; (ns)
N=126	(ns)	0.721723314052507	474	ZY	-0.783480552469983	RNA-Seq	N=126; R = 0.72; (ns)
N=126	(ns)	0.721723314052507	475	ZY	-0.765434592988565	RNA-Seq	N=126; R = 0.72; (ns)
N=302	(ns)	0.726142838873763	476	ZY	-0.688501505648874	RNA-Seq	N=302; R = 0.73; (ns)
N=302	(ns)	0.726142838873763	477	ZY	-0.798234860459272	RNA-Seq	N=302; R = 0.73; (ns)
N=110	(ns)	-0.478749702407366	478	ZY	0.189505199947286	RNA-Seq	N=110; R = -0.48; (ns)
N=110	(ns)	-0.478749702407366	479	ZY	0.703250947034338	RNA-Seq	N=110; R = -0.48; (ns)
N=126	(ns)	0.721723314052507	480	ZY	-0.690150803548249	RNA-Seq	N=126; R = 0.72; (ns)
N=110	(ns)	-0.478749702407366	481	ZY	-0.853270667769864	RNA-Seq	N=110; R = -0.48; (ns)
N=110	(ns)	-0.478749702407366	482	ZY	0.50226257461225	RNA-Seq	N=110; R = -0.48; (ns)
N=126	(ns)	0.721723314052507	483	ZY	-0.51166872516986	RNA-Seq	N=126; R = 0.72; (ns)
N=302	(ns)	0.726142838873763	484	ZY	-0.0677405444437253	RNA-Seq	N=302; R = 0.73; (ns)
N=126	(ns)	0.721723314052507	485	ZY	-0.926460470861223	RNA-Seq	N=126; R = 0.72; (ns)
N=302	(ns)	0.726142838873763	486	ZY	-0.540645428593625	RNA-Seq	N=302; R = 0.73; (ns)
N=302	(ns)	0.726142838873763	487	ZY	-0.606453004909493	RNA-Seq	N=302; R = 0.73; (ns)
N=302	(ns)	0.726142838873763	488	ZY	0.598202070464268	RNA-Seq	N=302; R = 0.73; (ns)
N=302	(ns)	0.726142838873763	489	ZY	-0.629078753350499	RNA-Seq	N=302; R = 0.73; (ns)
N=302	(ns)	0.726142838873763	490	ZY	-0.692179292675683	RNA-Seq	N=302; R = 0.73; (ns)
N=126	(ns)	0.721723314052507	491	ZY	-0.850717840852296	RNA-Seq	N=126; R = 0.72; (ns)
N=126	(ns)	0.721723314052507	492	ZY	0.45412336158104	RNA-Seq	N=126; R = 0.72; (ns)
N=110	(ns)	-0.478749702407366	493	ZY	-1.22646268201918	RNA-Seq	N=110; R = -0.48; (ns)
N=302	(ns)	0.726142838873763	494	ZY	-0.698305437830548	RNA-Seq	N=302; R = 0.73; (ns)
N=302	(ns)	0.726142838873763	495	ZY	-0.671084580605468	RNA-Seq	N=302; R = 0.73; (ns)
N=126	(ns)	0.721723314052507	496	ZY	-0.525709142477751	RNA-Seq	N=126; R = 0.72; (ns)
N=302	(ns)	0.726142838873763	497	ZY	-0.316411889425967	RNA-Seq	N=302; R = 0.73; (ns)
N=302	(ns)	0.726142838873763	498	ZY	-0.674486531137702	RNA-Seq	N=302; R = 0.73; (ns)
N=302	(ns)	0.726142838873763	499	ZY	-0.341787220272966	RNA-Seq	N=302; R = 0.73; (ns)
N=302	(ns)	0.726142838873763	500	ZY	-0.107514858672186	RNA-Seq	N=302; R = 0.73; (ns)
N=110	(ns)	-0.478749702407366	501	ZY	1.27874192265178	RNA-Seq	N=110; R = -0.48; (ns)
N=302	(ns)	0.726142838873763	502	ZY	-0.458547049743199	RNA-Seq	N=302; R = 0.73; (ns)
N=302	(ns)	0.726142838873763	503	ZY	-0.27962702841292	RNA-Seq	N=302; R = 0.73; (ns)
N=302	(ns)	0.726142838873763	504	ZY	-0.413605626657214	RNA-Seq	N=302; R = 0.73; (ns)
N=302	(ns)	0.726142838873763	505	ZY	-0.817394746927331	RNA-Seq	N=302; R = 0.73; (ns)
N=126	(ns)	0.721723314052507	506	ZY	-0.612344477503549	RNA-Seq	N=126; R = 0.72; (ns)
N=126	(ns)	0.721723314052507	507	ZY	0.221813114192239	RNA-Seq	N=126; R = 0.72; (ns)
N=302	(ns)	0.726142838873763	508	ZY	-0.456179166228882	RNA-Seq	N=302; R = 0.73; (ns)
N=126	(ns)	0.721723314052507	509	ZY	-0.489966960684888	RNA-Seq	N=126; R = 0.72; (ns)
N=302	(ns)	0.726142838873763	510	ZY	-1.38062423477378	RNA-Seq	N=302; R = 0.73; (ns)
N=110	(ns)	-0.478749702407366	511	ZY	0.832876719417413	RNA-Seq	N=110; R = -0.48; (ns)
N=110	(ns)	-0.478749702407366	512	ZY	1.33110827552176	RNA-Seq	N=110; R = -0.48; (ns)
N=110	(ns)	-0.478749702407366	513	ZY	0.437141636811181	RNA-Seq	N=110; R = -0.48; (ns)
N=302	(ns)	0.726142838873763	514	ZY	-0.49993015431307	RNA-Seq	N=302; R = 0.73; (ns)
N=110	(ns)	-0.478749702407366	515	ZY	1.35703666415026	RNA-Seq	N=110; R = -0.48; (ns)
N=302	(ns)	0.726142838873763	516	ZY	-0.823222873379002	RNA-Seq	N=302; R = 0.73; (ns)
N=110	(ns)	-0.478749702407366	517	ZY	0.549591559184379	RNA-Seq	N=110; R = -0.48; (ns)
N=302	(ns)	0.726142838873763	518	ZY	-0.519963112957892	RNA-Seq	N=302; R = 0.73; (ns)
N=110	(ns)	-0.478749702407366	519	ZY	0.629546658832773	RNA-Seq	N=110; R = -0.48; (ns)
N=302	(ns)	0.726142838873763	520	ZY	-0.327079819294147	RNA-Seq	N=302; R = 0.73; (ns)
N=302	(ns)	0.726142838873763	521	ZY	-0.523851241991204	RNA-Seq	N=302; R = 0.73; (ns)
N=302	(ns)	0.726142838873763	522	ZY	-0.551396794096788	RNA-Seq	N=302; R = 0.73; (ns)
N=110	(ns)	-0.478749702407366	523	ZY	-0.21959039326792	RNA-Seq	N=110; R = -0.48; (ns)
N=302	(ns)	0.726142838873763	524	ZY	-0.482770588620817	RNA-Seq	N=302; R = 0.73; (ns)
N=302	(ns)	0.726142838873763	525	ZY	-0.985782485136396	RNA-Seq	N=302; R = 0.73; (ns)
N=302	(ns)	0.726142838873763	526	ZY	-0.395934544945046	RNA-Seq	N=302; R = 0.73; (ns)
N=302	(ns)	0.726142838873763	527	ZY	-0.498217510511868	RNA-Seq	N=302; R = 0.73; (ns)
N=110	(ns)	-0.478749702407366	528	ZY	1.10905825152996	RNA-Seq	N=110; R = -0.48; (ns)
N=302	(ns)	0.726142838873763	529	ZY	-0.779047884061989	RNA-Seq	N=302; R = 0.73; (ns)
N=302	(ns)	0.726142838873763	530	ZY	0.691828973362941	RNA-Seq	N=302; R = 0.73; (ns)
N=302	(ns)	0.726142838873763	531	ZY	-0.656484547745657	RNA-Seq	N=302; R = 0.73; (ns)
N=302	(ns)	0.726142838873763	532	ZY	-0.360401038707541	RNA-Seq	N=302; R = 0.73; (ns)
N=302	(ns)	0.726142838873763	533	ZY	-0.554455719974442	RNA-Seq	N=302; R = 0.73; (ns)
N=126	(ns)	0.721723314052507	534	ZY	-0.471974645889593	RNA-Seq	N=126; R = 0.72; (ns)
N=126	(ns)	0.721723314052507	535	ZY	0.910170126533706	RNA-Seq	N=126; R = 0.72; (ns)
N=302	(ns)	0.726142838873763	536	ZY	-0.730846065046485	RNA-Seq	N=302; R = 0.73; (ns)
N=126	(ns)	0.721723314052507	537	ZY	-0.0340872180603657	RNA-Seq	N=126; R = 0.72; (ns)
N=110	(ns)	-0.478749702407366	538	ZY	1.11335024246011	RNA-Seq	N=110; R = -0.48; (ns)
N=126	(ns)	0.721723314052507	1	PA	1.24892034902213	RNA-Seq	N=126; R = 0.72; (ns)
N=126	(ns)	0.721723314052507	2	PA	0.574318619367402	RNA-Seq	N=126; R = 0.72; (ns)
N=126	(ns)	0.721723314052507	3	PA	1.23808122846491	RNA-Seq	N=126; R = 0.72; (ns)
N=302	(ns)	0.726142838873763	4	PA	-0.106073497134161	RNA-Seq	N=302; R = 0.73; (ns)
N=126	(ns)	0.721723314052507	5	PA	0.746016178562982	RNA-Seq	N=126; R = 0.72; (ns)
N=302	(ns)	0.726142838873763	6	PA	-0.0163596187136198	RNA-Seq	N=302; R = 0.73; (ns)
N=302	(ns)	0.726142838873763	7	PA	0.254725743681269	RNA-Seq	N=302; R = 0.73; (ns)
N=302	(ns)	0.726142838873763	8	PA	0.0132275857630133	RNA-Seq	N=302; R = 0.73; (ns)
N=126	(ns)	0.721723314052507	9	PA	1.42741713570085	RNA-Seq	N=126; R = 0.72; (ns)
N=302	(ns)	0.726142838873763	10	PA	-0.314319216523082	RNA-Seq	N=302; R = 0.73; (ns)
N=302	(ns)	0.726142838873763	11	PA	-0.182450743158523	RNA-Seq	N=302; R = 0.73; (ns)
N=302	(ns)	0.726142838873763	12	PA	-0.641424306685724	RNA-Seq	N=302; R = 0.73; (ns)
N=302	(ns)	0.726142838873763	13	PA	0.402946624967693	RNA-Seq	N=302; R = 0.73; (ns)
N=302	(ns)	0.726142838873763	14	PA	-0.3639061162513	RNA-Seq	N=302; R = 0.73; (ns)
N=302	(ns)	0.726142838873763	15	PA	-0.26242505344808	RNA-Seq	N=302; R = 0.73; (ns)
N=110	(ns)	-0.478749702407366	16	PA	0.853643542455863	RNA-Seq	N=110; R = -0.48; (ns)
N=126	(ns)	0.721723314052507	17	PA	1.44616486635583	RNA-Seq	N=126; R = 0.72; (ns)
N=302	(ns)	0.726142838873763	18	PA	-0.285543175853901	RNA-Seq	N=302; R = 0.73; (ns)
N=110	(ns)	-0.478749702407366	19	PA	-0.758515203519249	RNA-Seq	N=110; R = -0.48; (ns)
N=302	(ns)	0.726142838873763	20	PA	-0.466728528459644	RNA-Seq	N=302; R = 0.73; (ns)
N=302	(ns)	0.726142838873763	21	PA	-0.161610944285014	RNA-Seq	N=302; R = 0.73; (ns)
N=302	(ns)	0.726142838873763	22	PA	-0.733924153326423	RNA-Seq	N=302; R = 0.73; (ns)
N=302	(ns)	0.726142838873763	23	PA	0.0183246062488337	RNA-Seq	N=302; R = 0.73; (ns)
N=302	(ns)	0.726142838873763	24	PA	0.207169714497532	RNA-Seq	N=302; R = 0.73; (ns)
N=302	(ns)	0.726142838873763	25	PA	-0.188095030710279	RNA-Seq	N=302; R = 0.73; (ns)
N=110	(ns)	-0.478749702407366	26	PA	-0.699060594256876	RNA-Seq	N=110; R = -0.48; (ns)
N=302	(ns)	0.726142838873763	27	PA	-0.26873792443276	RNA-Seq	N=302; R = 0.73; (ns)
N=126	(ns)	0.721723314052507	28	PA	0.29306214736489	RNA-Seq	N=126; R = 0.72; (ns)
N=302	(ns)	0.726142838873763	29	PA	-0.569329193474492	RNA-Seq	N=302; R = 0.73; (ns)
N=110	(ns)	-0.478749702407366	30	PA	1.02251580236422	RNA-Seq	N=110; R = -0.48; (ns)
N=302	(ns)	0.726142838873763	31	PA	-0.485599220654934	RNA-Seq	N=302; R = 0.73; (ns)
N=110	(ns)	-0.478749702407366	32	PA	-0.27395030424029	RNA-Seq	N=110; R = -0.48; (ns)
N=302	(ns)	0.726142838873763	33	PA	-0.0182622753923361	RNA-Seq	N=302; R = 0.73; (ns)
N=302	(ns)	0.726142838873763	34	PA	0.355288587476031	RNA-Seq	N=302; R = 0.73; (ns)
N=110	(ns)	-0.478749702407366	35	PA	-1.28995768341015	RNA-Seq	N=110; R = -0.48; (ns)
N=110	(ns)	-0.478749702407366	36	PA	-0.428700941164095	RNA-Seq	N=110; R = -0.48; (ns)
N=302	(ns)	0.726142838873763	37	PA	-0.435631543385895	RNA-Seq	N=302; R = 0.73; (ns)
N=302	(ns)	0.726142838873763	38	PA	-1.19571925646599	RNA-Seq	N=302; R = 0.73; (ns)
N=302	(ns)	0.726142838873763	39	PA	0.0142300634463733	RNA-Seq	N=302; R = 0.73; (ns)
N=302	(ns)	0.726142838873763	40	PA	0.0200594486481079	RNA-Seq	N=302; R = 0.73; (ns)
N=302	(ns)	0.726142838873763	41	PA	-0.167930611069076	RNA-Seq	N=302; R = 0.73; (ns)
N=110	(ns)	-0.478749702407366	42	PA	-0.0382977848769782	RNA-Seq	N=110; R = -0.48; (ns)
N=126	(ns)	0.721723314052507	43	PA	0.631553160724727	RNA-Seq	N=126; R = 0.72; (ns)
N=126	(ns)	0.721723314052507	44	PA	0.597034160828563	RNA-Seq	N=126; R = 0.72; (ns)
N=110	(ns)	-0.478749702407366	45	PA	-0.755020798745293	RNA-Seq	N=110; R = -0.48; (ns)
N=302	(ns)	0.726142838873763	46	PA	0.0215062225319695	RNA-Seq	N=302; R = 0.73; (ns)
N=126	(ns)	0.721723314052507	47	PA	1.17865624473044	RNA-Seq	N=126; R = 0.72; (ns)
N=126	(ns)	0.721723314052507	48	PA	0.560772538400824	RNA-Seq	N=126; R = 0.72; (ns)
N=302	(ns)	0.726142838873763	49	PA	-0.36827294129517	RNA-Seq	N=302; R = 0.73; (ns)
N=126	(ns)	0.721723314052507	50	PA	1.48582934524598	RNA-Seq	N=126; R = 0.72; (ns)
N=302	(ns)	0.726142838873763	51	PA	-0.0564451173635813	RNA-Seq	N=302; R = 0.73; (ns)
N=302	(ns)	0.726142838873763	52	PA	0.304001554144716	RNA-Seq	N=302; R = 0.73; (ns)
N=126	(ns)	0.721723314052507	53	PA	0.852154340147745	RNA-Seq	N=126; R = 0.72; (ns)
N=302	(ns)	0.726142838873763	54	PA	-0.0206763162241628	RNA-Seq	N=302; R = 0.73; (ns)
N=302	(ns)	0.726142838873763	55	PA	-0.368702215312885	RNA-Seq	N=302; R = 0.73; (ns)
N=302	(ns)	0.726142838873763	56	PA	0.0362479861840296	RNA-Seq	N=302; R = 0.73; (ns)
N=302	(ns)	0.726142838873763	57	PA	-0.239886882527604	RNA-Seq	N=302; R = 0.73; (ns)
N=302	(ns)	0.726142838873763	58	PA	-0.408723546128731	RNA-Seq	N=302; R = 0.73; (ns)
N=110	(ns)	-0.478749702407366	59	PA	-1.29393210927567	RNA-Seq	N=110; R = -0.48; (ns)
N=302	(ns)	0.726142838873763	60	PA	-0.283770940259757	RNA-Seq	N=302; R = 0.73; (ns)
N=302	(ns)	0.726142838873763	61	PA	-0.226994983029903	RNA-Seq	N=302; R = 0.73; (ns)
N=302	(ns)	0.726142838873763	62	PA	0.076408583510848	RNA-Seq	N=302; R = 0.73; (ns)
N=302	(ns)	0.726142838873763	63	PA	-0.879896697975222	RNA-Seq	N=302; R = 0.73; (ns)
N=110	(ns)	-0.478749702407366	64	PA	-0.220245493537384	RNA-Seq	N=110; R = -0.48; (ns)
N=126	(ns)	0.721723314052507	65	PA	0.625309903989773	RNA-Seq	N=126; R = 0.72; (ns)
N=302	(ns)	0.726142838873763	66	PA	0.318017217811777	RNA-Seq	N=302; R = 0.73; (ns)
N=302	(ns)	0.726142838873763	67	PA	-0.218560223615005	RNA-Seq	N=302; R = 0.73; (ns)
N=302	(ns)	0.726142838873763	68	PA	-0.166235485868927	RNA-Seq	N=302; R = 0.73; (ns)
N=302	(ns)	0.726142838873763	69	PA	0.0349486545249165	RNA-Seq	N=302; R = 0.73; (ns)
N=126	(ns)	0.721723314052507	70	PA	0.531481903892502	RNA-Seq	N=126; R = 0.72; (ns)
N=110	(ns)	-0.478749702407366	71	PA	-1.17041261687946	RNA-Seq	N=110; R = -0.48; (ns)
N=302	(ns)	0.726142838873763	72	PA	-0.301763387660641	RNA-Seq	N=302; R = 0.73; (ns)
N=302	(ns)	0.726142838873763	73	PA	-0.471474245033205	RNA-Seq	N=302; R = 0.73; (ns)
N=110	(ns)	-0.478749702407366	74	PA	0.405353680949472	RNA-Seq	N=110; R = -0.48; (ns)
N=126	(ns)	0.721723314052507	75	PA	0.338818665320288	RNA-Seq	N=126; R = 0.72; (ns)
N=110	(ns)	-0.478749702407366	76	PA	-0.447240748259332	RNA-Seq	N=110; R = -0.48; (ns)
N=302	(ns)	0.726142838873763	77	PA	-0.280419529834515	RNA-Seq	N=302; R = 0.73; (ns)
N=302	(ns)	0.726142838873763	78	PA	-0.326103462249632	RNA-Seq	N=302; R = 0.73; (ns)
N=126	(ns)	0.721723314052507	79	PA	0.619818751476123	RNA-Seq	N=126; R = 0.72; (ns)
N=110	(ns)	-0.478749702407366	80	PA	-0.590666562618651	RNA-Seq	N=110; R = -0.48; (ns)
N=302	(ns)	0.726142838873763	81	PA	-0.107824280921658	RNA-Seq	N=302; R = 0.73; (ns)
N=110	(ns)	-0.478749702407366	82	PA	-1.32009969144536	RNA-Seq	N=110; R = -0.48; (ns)
N=126	(ns)	0.721723314052507	83	PA	0.798931290483423	RNA-Seq	N=126; R = 0.72; (ns)
N=302	(ns)	0.726142838873763	84	PA	-0.288572203301861	RNA-Seq	N=302; R = 0.73; (ns)
N=110	(ns)	-0.478749702407366	85	PA	-0.771806230236008	RNA-Seq	N=110; R = -0.48; (ns)
N=302	(ns)	0.726142838873763	86	PA	0.193759518054264	RNA-Seq	N=302; R = 0.73; (ns)
N=126	(ns)	0.721723314052507	87	PA	0.760284868850681	RNA-Seq	N=126; R = 0.72; (ns)
N=126	(ns)	0.721723314052507	88	PA	0.946414472581534	RNA-Seq	N=126; R = 0.72; (ns)
N=126	(ns)	0.721723314052507	89	PA	0.534436449036101	RNA-Seq	N=126; R = 0.72; (ns)
N=126	(ns)	0.721723314052507	90	PA	1.29142247685849	RNA-Seq	N=126; R = 0.72; (ns)
N=302	(ns)	0.726142838873763	91	PA	-1.23711621462217	RNA-Seq	N=302; R = 0.73; (ns)
N=126	(ns)	0.721723314052507	92	PA	1.42488012138164	RNA-Seq	N=126; R = 0.72; (ns)
N=302	(ns)	0.726142838873763	93	PA	0.0145913074585757	RNA-Seq	N=302; R = 0.73; (ns)
N=302	(ns)	0.726142838873763	94	PA	0.0148945638078119	RNA-Seq	N=302; R = 0.73; (ns)
N=302	(ns)	0.726142838873763	95	PA	0.0106465912344521	RNA-Seq	N=302; R = 0.73; (ns)
N=126	(ns)	0.721723314052507	96	PA	0.727365755564086	RNA-Seq	N=126; R = 0.72; (ns)
N=302	(ns)	0.726142838873763	97	PA	0.00366552508355733	RNA-Seq	N=302; R = 0.73; (ns)
N=110	(ns)	-0.478749702407366	98	PA	-1.10720903975174	RNA-Seq	N=110; R = -0.48; (ns)
N=302	(ns)	0.726142838873763	99	PA	0.233384548275809	RNA-Seq	N=302; R = 0.73; (ns)
N=302	(ns)	0.726142838873763	100	PA	-0.17165794520848	RNA-Seq	N=302; R = 0.73; (ns)
N=126	(ns)	0.721723314052507	101	PA	0.69373641975063	RNA-Seq	N=126; R = 0.72; (ns)
N=126	(ns)	0.721723314052507	102	PA	0.943622189743032	RNA-Seq	N=126; R = 0.72; (ns)
N=110	(ns)	-0.478749702407366	103	PA	-0.231729142892616	RNA-Seq	N=110; R = -0.48; (ns)
N=126	(ns)	0.721723314052507	104	PA	0.618288982853233	RNA-Seq	N=126; R = 0.72; (ns)
N=110	(ns)	-0.478749702407366	105	PA	-0.624541543474522	RNA-Seq	N=110; R = -0.48; (ns)
N=302	(ns)	0.726142838873763	106	PA	-0.788012539395091	RNA-Seq	N=302; R = 0.73; (ns)
N=302	(ns)	0.726142838873763	107	PA	-0.240453598776746	RNA-Seq	N=302; R = 0.73; (ns)
N=126	(ns)	0.721723314052507	108	PA	0.779653949324242	RNA-Seq	N=126; R = 0.72; (ns)
N=126	(ns)	0.721723314052507	109	PA	0.300766557767767	RNA-Seq	N=126; R = 0.72; (ns)
N=110	(ns)	-0.478749702407366	110	PA	-0.0228552683112498	RNA-Seq	N=110; R = -0.48; (ns)
N=110	(ns)	-0.478749702407366	111	PA	-0.417355339788776	RNA-Seq	N=110; R = -0.48; (ns)
N=302	(ns)	0.726142838873763	112	PA	-0.743314581376306	RNA-Seq	N=302; R = 0.73; (ns)
N=302	(ns)	0.726142838873763	113	PA	-0.187446553595386	RNA-Seq	N=302; R = 0.73; (ns)
N=126	(ns)	0.721723314052507	114	PA	0.813181083462844	RNA-Seq	N=126; R = 0.72; (ns)
N=302	(ns)	0.726142838873763	115	PA	-0.173208447694917	RNA-Seq	N=302; R = 0.73; (ns)
N=126	(ns)	0.721723314052507	116	PA	-0.250687130205232	RNA-Seq	N=126; R = 0.72; (ns)
N=126	(ns)	0.721723314052507	117	PA	0.502399357682329	RNA-Seq	N=126; R = 0.72; (ns)
N=126	(ns)	0.721723314052507	118	PA	1.07688412434644	RNA-Seq	N=126; R = 0.72; (ns)
N=302	(ns)	0.726142838873763	119	PA	0.345551593067401	RNA-Seq	N=302; R = 0.73; (ns)
N=126	(ns)	0.721723314052507	120	PA	0.441003658166204	RNA-Seq	N=126; R = 0.72; (ns)
N=126	(ns)	0.721723314052507	121	PA	0.563641136537832	RNA-Seq	N=126; R = 0.72; (ns)
N=302	(ns)	0.726142838873763	122	PA	-0.550369337723646	RNA-Seq	N=302; R = 0.73; (ns)
N=110	(ns)	-0.478749702407366	123	PA	-0.598183754630995	RNA-Seq	N=110; R = -0.48; (ns)
N=302	(ns)	0.726142838873763	124	PA	-1.16888584705964	RNA-Seq	N=302; R = 0.73; (ns)
N=302	(ns)	0.726142838873763	125	PA	0.205353564647169	RNA-Seq	N=302; R = 0.73; (ns)
N=126	(ns)	0.721723314052507	126	PA	1.18160311435627	RNA-Seq	N=126; R = 0.72; (ns)
N=126	(ns)	0.721723314052507	127	PA	0.550558984643537	RNA-Seq	N=126; R = 0.72; (ns)
N=110	(ns)	-0.478749702407366	128	PA	-0.78294613571764	RNA-Seq	N=110; R = -0.48; (ns)
N=126	(ns)	0.721723314052507	129	PA	0.631782939571108	RNA-Seq	N=126; R = 0.72; (ns)
N=126	(ns)	0.721723314052507	130	PA	0.610541397846252	RNA-Seq	N=126; R = 0.72; (ns)
N=110	(ns)	-0.478749702407366	131	PA	0.354436358352055	RNA-Seq	N=110; R = -0.48; (ns)
N=302	(ns)	0.726142838873763	132	PA	-0.790518656972636	RNA-Seq	N=302; R = 0.73; (ns)
N=302	(ns)	0.726142838873763	133	PA	-0.12433928259724	RNA-Seq	N=302; R = 0.73; (ns)
N=126	(ns)	0.721723314052507	134	PA	0.575476307245039	RNA-Seq	N=126; R = 0.72; (ns)
N=126	(ns)	0.721723314052507	135	PA	0.670024182044355	RNA-Seq	N=126; R = 0.72; (ns)
N=110	(ns)	-0.478749702407366	136	PA	0.656379760893248	RNA-Seq	N=110; R = -0.48; (ns)
N=110	(ns)	-0.478749702407366	137	PA	0.440988293468634	RNA-Seq	N=110; R = -0.48; (ns)
N=302	(ns)	0.726142838873763	138	PA	0.401543876493415	RNA-Seq	N=302; R = 0.73; (ns)
N=302	(ns)	0.726142838873763	139	PA	-0.0270680067779267	RNA-Seq	N=302; R = 0.73; (ns)
N=302	(ns)	0.726142838873763	140	PA	-0.116310169185162	RNA-Seq	N=302; R = 0.73; (ns)
N=110	(ns)	-0.478749702407366	141	PA	-0.53588658155749	RNA-Seq	N=110; R = -0.48; (ns)
N=302	(ns)	0.726142838873763	142	PA	-0.292225087140016	RNA-Seq	N=302; R = 0.73; (ns)
N=126	(ns)	0.721723314052507	143	PA	0.857252503502469	RNA-Seq	N=126; R = 0.72; (ns)
N=302	(ns)	0.726142838873763	144	PA	0.0848019936785201	RNA-Seq	N=302; R = 0.73; (ns)
N=302	(ns)	0.726142838873763	145	PA	0.22331245194114	RNA-Seq	N=302; R = 0.73; (ns)
N=110	(ns)	-0.478749702407366	146	PA	-1.01983301199796	RNA-Seq	N=110; R = -0.48; (ns)
N=302	(ns)	0.726142838873763	147	PA	0.0831267328092463	RNA-Seq	N=302; R = 0.73; (ns)
N=126	(ns)	0.721723314052507	148	PA	0.740028611850672	RNA-Seq	N=126; R = 0.72; (ns)
N=302	(ns)	0.726142838873763	149	PA	-0.133377899699745	RNA-Seq	N=302; R = 0.73; (ns)
N=302	(ns)	0.726142838873763	150	PA	0.00497321166245161	RNA-Seq	N=302; R = 0.73; (ns)
N=302	(ns)	0.726142838873763	151	PA	0.402459911376643	RNA-Seq	N=302; R = 0.73; (ns)
N=302	(ns)	0.726142838873763	152	PA	0.0948348052426929	RNA-Seq	N=302; R = 0.73; (ns)
N=126	(ns)	0.721723314052507	153	PA	0.940488009520372	RNA-Seq	N=126; R = 0.72; (ns)
N=302	(ns)	0.726142838873763	154	PA	0.073026397767108	RNA-Seq	N=302; R = 0.73; (ns)
N=302	(ns)	0.726142838873763	155	PA	-0.269171979179029	RNA-Seq	N=302; R = 0.73; (ns)
N=302	(ns)	0.726142838873763	156	PA	-0.118615579563363	RNA-Seq	N=302; R = 0.73; (ns)
N=302	(ns)	0.726142838873763	157	PA	-0.0819277878198848	RNA-Seq	N=302; R = 0.73; (ns)
N=126	(ns)	0.721723314052507	158	PA	0.547754255623812	RNA-Seq	N=126; R = 0.72; (ns)
N=302	(ns)	0.726142838873763	159	PA	0.37652597582112	RNA-Seq	N=302; R = 0.73; (ns)
N=302	(ns)	0.726142838873763	160	PA	-0.212039459784911	RNA-Seq	N=302; R = 0.73; (ns)
N=302	(ns)	0.726142838873763	161	PA	-0.324603769882389	RNA-Seq	N=302; R = 0.73; (ns)
N=110	(ns)	-0.478749702407366	162	PA	-0.653465139382917	RNA-Seq	N=110; R = -0.48; (ns)
N=302	(ns)	0.726142838873763	163	PA	0.20136726017693	RNA-Seq	N=302; R = 0.73; (ns)
N=126	(ns)	0.721723314052507	164	PA	0.523727433107922	RNA-Seq	N=126; R = 0.72; (ns)
N=302	(ns)	0.726142838873763	165	PA	-0.979771329684408	RNA-Seq	N=302; R = 0.73; (ns)
N=302	(ns)	0.726142838873763	166	PA	-0.179679030832119	RNA-Seq	N=302; R = 0.73; (ns)
N=126	(ns)	0.721723314052507	167	PA	0.557220481280255	RNA-Seq	N=126; R = 0.72; (ns)
N=110	(ns)	-0.478749702407366	168	PA	-1.02324507714437	RNA-Seq	N=110; R = -0.48; (ns)
N=302	(ns)	0.726142838873763	169	PA	0.165806249713526	RNA-Seq	N=302; R = 0.73; (ns)
N=302	(ns)	0.726142838873763	170	PA	-0.00737931778943114	RNA-Seq	N=302; R = 0.73; (ns)
N=126	(ns)	0.721723314052507	171	PA	1.04997118733761	RNA-Seq	N=126; R = 0.72; (ns)
N=302	(ns)	0.726142838873763	172	PA	-0.124927840760237	RNA-Seq	N=302; R = 0.73; (ns)
N=302	(ns)	0.726142838873763	173	PA	-0.398266739152405	RNA-Seq	N=302; R = 0.73; (ns)
N=302	(ns)	0.726142838873763	174	PA	-0.618409710588827	RNA-Seq	N=302; R = 0.73; (ns)
N=302	(ns)	0.726142838873763	175	PA	-0.491218101673476	RNA-Seq	N=302; R = 0.73; (ns)
N=110	(ns)	-0.478749702407366	176	PA	-1.30627050784791	RNA-Seq	N=110; R = -0.48; (ns)
N=110	(ns)	-0.478749702407366	177	PA	-0.0733265068505751	RNA-Seq	N=110; R = -0.48; (ns)
N=302	(ns)	0.726142838873763	178	PA	0.235830064244403	RNA-Seq	N=302; R = 0.73; (ns)
N=302	(ns)	0.726142838873763	179	PA	-0.0191061504990094	RNA-Seq	N=302; R = 0.73; (ns)
N=126	(ns)	0.721723314052507	180	PA	0.572590858178509	RNA-Seq	N=126; R = 0.72; (ns)
N=110	(ns)	-0.478749702407366	181	PA	0.732534490859656	RNA-Seq	N=110; R = -0.48; (ns)
N=302	(ns)	0.726142838873763	182	PA	-0.148038917722884	RNA-Seq	N=302; R = 0.73; (ns)
N=302	(ns)	0.726142838873763	183	PA	-0.0315655461638506	RNA-Seq	N=302; R = 0.73; (ns)
N=302	(ns)	0.726142838873763	184	PA	0.145410741025005	RNA-Seq	N=302; R = 0.73; (ns)
N=302	(ns)	0.726142838873763	185	PA	0.249646502985456	RNA-Seq	N=302; R = 0.73; (ns)
N=110	(ns)	-0.478749702407366	186	PA	0.619708873346755	RNA-Seq	N=110; R = -0.48; (ns)
N=302	(ns)	0.726142838873763	187	PA	-0.405865161943673	RNA-Seq	N=302; R = 0.73; (ns)
N=110	(ns)	-0.478749702407366	188	PA	-0.976842666655494	RNA-Seq	N=110; R = -0.48; (ns)
N=302	(ns)	0.726142838873763	189	PA	-0.284589051829908	RNA-Seq	N=302; R = 0.73; (ns)
N=110	(ns)	-0.478749702407366	190	PA	-0.979302971236231	RNA-Seq	N=110; R = -0.48; (ns)
N=126	(ns)	0.721723314052507	191	PA	1.22423779209435	RNA-Seq	N=126; R = 0.72; (ns)
N=110	(ns)	-0.478749702407366	192	PA	-0.615219971702253	RNA-Seq	N=110; R = -0.48; (ns)
N=302	(ns)	0.726142838873763	193	PA	-0.938796042321494	RNA-Seq	N=302; R = 0.73; (ns)
N=126	(ns)	0.721723314052507	194	PA	1.26440301469414	RNA-Seq	N=126; R = 0.72; (ns)
N=126	(ns)	0.721723314052507	195	PA	0.732915058791777	RNA-Seq	N=126; R = 0.72; (ns)
N=302	(ns)	0.726142838873763	196	PA	0.0185049379619613	RNA-Seq	N=302; R = 0.73; (ns)
N=110	(ns)	-0.478749702407366	197	PA	-0.54622748879576	RNA-Seq	N=110; R = -0.48; (ns)
N=302	(ns)	0.726142838873763	198	PA	-0.404794593385996	RNA-Seq	N=302; R = 0.73; (ns)
N=302	(ns)	0.726142838873763	199	PA	-0.0720664656955285	RNA-Seq	N=302; R = 0.73; (ns)
N=126	(ns)	0.721723314052507	200	PA	1.30156609369909	RNA-Seq	N=126; R = 0.72; (ns)
N=302	(ns)	0.726142838873763	201	PA	0.168712957458755	RNA-Seq	N=302; R = 0.73; (ns)
N=302	(ns)	0.726142838873763	202	PA	-0.152037719741918	RNA-Seq	N=302; R = 0.73; (ns)
N=302	(ns)	0.726142838873763	203	PA	0.329635101836765	RNA-Seq	N=302; R = 0.73; (ns)
N=126	(ns)	0.721723314052507	204	PA	0.5836787439726	RNA-Seq	N=126; R = 0.72; (ns)
N=302	(ns)	0.726142838873763	205	PA	0.060339828394468	RNA-Seq	N=302; R = 0.73; (ns)
N=302	(ns)	0.726142838873763	206	PA	-0.0766737801830619	RNA-Seq	N=302; R = 0.73; (ns)
N=302	(ns)	0.726142838873763	207	PA	0.0323762704215457	RNA-Seq	N=302; R = 0.73; (ns)
N=110	(ns)	-0.478749702407366	208	PA	0.0922638196499431	RNA-Seq	N=110; R = -0.48; (ns)
N=302	(ns)	0.726142838873763	209	PA	-0.214452351765807	RNA-Seq	N=302; R = 0.73; (ns)
N=302	(ns)	0.726142838873763	210	PA	-0.0770303096796572	RNA-Seq	N=302; R = 0.73; (ns)
N=302	(ns)	0.726142838873763	211	PA	-0.169156496987079	RNA-Seq	N=302; R = 0.73; (ns)
N=110	(ns)	-0.478749702407366	212	PA	-0.567408148770972	RNA-Seq	N=110; R = -0.48; (ns)
N=302	(ns)	0.726142838873763	213	PA	0.360141387980376	RNA-Seq	N=302; R = 0.73; (ns)
N=302	(ns)	0.726142838873763	214	PA	-0.0447490562581045	RNA-Seq	N=302; R = 0.73; (ns)
N=302	(ns)	0.726142838873763	215	PA	-0.0842117859265742	RNA-Seq	N=302; R = 0.73; (ns)
N=302	(ns)	0.726142838873763	216	PA	-0.0569430436509492	RNA-Seq	N=302; R = 0.73; (ns)
N=302	(ns)	0.726142838873763	217	PA	0.233395609991584	RNA-Seq	N=302; R = 0.73; (ns)
N=302	(ns)	0.726142838873763	218	PA	-0.665377470327986	RNA-Seq	N=302; R = 0.73; (ns)
N=126	(ns)	0.721723314052507	219	PA	0.888102065224582	RNA-Seq	N=126; R = 0.72; (ns)
N=110	(ns)	-0.478749702407366	220	PA	-0.575528700443672	RNA-Seq	N=110; R = -0.48; (ns)
N=110	(ns)	-0.478749702407366	221	PA	-0.677395648451536	RNA-Seq	N=110; R = -0.48; (ns)
N=302	(ns)	0.726142838873763	222	PA	-0.0324119633840914	RNA-Seq	N=302; R = 0.73; (ns)
N=302	(ns)	0.726142838873763	223	PA	0.0379987929935126	RNA-Seq	N=302; R = 0.73; (ns)
N=302	(ns)	0.726142838873763	224	PA	-0.720535254549028	RNA-Seq	N=302; R = 0.73; (ns)
N=126	(ns)	0.721723314052507	225	PA	0.762323888869116	RNA-Seq	N=126; R = 0.72; (ns)
N=302	(ns)	0.726142838873763	226	PA	-0.571639306796553	RNA-Seq	N=302; R = 0.73; (ns)
N=302	(ns)	0.726142838873763	227	PA	0.0143063856508865	RNA-Seq	N=302; R = 0.73; (ns)
N=302	(ns)	0.726142838873763	228	PA	0.201931813493748	RNA-Seq	N=302; R = 0.73; (ns)
N=110	(ns)	-0.478749702407366	229	PA	-0.741760749966392	RNA-Seq	N=110; R = -0.48; (ns)
N=302	(ns)	0.726142838873763	230	PA	-0.278718115994281	RNA-Seq	N=302; R = 0.73; (ns)
N=302	(ns)	0.726142838873763	231	PA	-0.0920470271707871	RNA-Seq	N=302; R = 0.73; (ns)
N=126	(ns)	0.721723314052507	232	PA	0.749694839429048	RNA-Seq	N=126; R = 0.72; (ns)
N=110	(ns)	-0.478749702407366	233	PA	0.238405386594295	RNA-Seq	N=110; R = -0.48; (ns)
N=302	(ns)	0.726142838873763	234	PA	-0.088419476184857	RNA-Seq	N=302; R = 0.73; (ns)
N=302	(ns)	0.726142838873763	235	PA	-0.141519678388508	RNA-Seq	N=302; R = 0.73; (ns)
N=302	(ns)	0.726142838873763	236	PA	-0.170836831698253	RNA-Seq	N=302; R = 0.73; (ns)
N=302	(ns)	0.726142838873763	237	PA	0.0937956722749394	RNA-Seq	N=302; R = 0.73; (ns)
N=302	(ns)	0.726142838873763	238	PA	-0.295621925394988	RNA-Seq	N=302; R = 0.73; (ns)
N=302	(ns)	0.726142838873763	239	PA	-0.493053116050693	RNA-Seq	N=302; R = 0.73; (ns)
N=126	(ns)	0.721723314052507	240	PA	0.4562763836554	RNA-Seq	N=126; R = 0.72; (ns)
N=110	(ns)	-0.478749702407366	241	PA	-0.712539520519956	RNA-Seq	N=110; R = -0.48; (ns)
N=302	(ns)	0.726142838873763	242	PA	-0.125483408225175	RNA-Seq	N=302; R = 0.73; (ns)
N=302	(ns)	0.726142838873763	243	PA	0.0550171389847809	RNA-Seq	N=302; R = 0.73; (ns)
N=302	(ns)	0.726142838873763	244	PA	-0.412625323056495	RNA-Seq	N=302; R = 0.73; (ns)
N=302	(ns)	0.726142838873763	245	PA	0.200532658501061	RNA-Seq	N=302; R = 0.73; (ns)
N=302	(ns)	0.726142838873763	246	PA	-0.0115529702798657	RNA-Seq	N=302; R = 0.73; (ns)
N=302	(ns)	0.726142838873763	247	PA	-0.241971854217333	RNA-Seq	N=302; R = 0.73; (ns)
N=302	(ns)	0.726142838873763	248	PA	0.101027414096806	RNA-Seq	N=302; R = 0.73; (ns)
N=302	(ns)	0.726142838873763	249	PA	-0.306897241653117	RNA-Seq	N=302; R = 0.73; (ns)
N=302	(ns)	0.726142838873763	250	PA	-0.0354361126709223	RNA-Seq	N=302; R = 0.73; (ns)
N=302	(ns)	0.726142838873763	251	PA	-0.158722885158205	RNA-Seq	N=302; R = 0.73; (ns)
N=110	(ns)	-0.478749702407366	252	PA	-0.781071669357323	RNA-Seq	N=110; R = -0.48; (ns)
N=126	(ns)	0.721723314052507	253	PA	0.549779457480372	RNA-Seq	N=126; R = 0.72; (ns)
N=302	(ns)	0.726142838873763	254	PA	-0.00681941419106107	RNA-Seq	N=302; R = 0.73; (ns)
N=302	(ns)	0.726142838873763	255	PA	0.221001820712325	RNA-Seq	N=302; R = 0.73; (ns)
N=302	(ns)	0.726142838873763	256	PA	-0.116941907733285	RNA-Seq	N=302; R = 0.73; (ns)
N=302	(ns)	0.726142838873763	257	PA	0.222129215534213	RNA-Seq	N=302; R = 0.73; (ns)
N=302	(ns)	0.726142838873763	258	PA	0.0847692501932915	RNA-Seq	N=302; R = 0.73; (ns)
N=126	(ns)	0.721723314052507	259	PA	0.671075088101862	RNA-Seq	N=126; R = 0.72; (ns)
N=126	(ns)	0.721723314052507	260	PA	0.481481737915359	RNA-Seq	N=126; R = 0.72; (ns)
N=110	(ns)	-0.478749702407366	261	PA	-1.20389813996341	RNA-Seq	N=110; R = -0.48; (ns)
N=110	(ns)	-0.478749702407366	262	PA	-1.07237975129797	RNA-Seq	N=110; R = -0.48; (ns)
N=302	(ns)	0.726142838873763	263	PA	-0.131803826460198	RNA-Seq	N=302; R = 0.73; (ns)
N=126	(ns)	0.721723314052507	264	PA	0.546434434506754	RNA-Seq	N=126; R = 0.72; (ns)
N=302	(ns)	0.726142838873763	265	PA	-0.434122498302747	RNA-Seq	N=302; R = 0.73; (ns)
N=302	(ns)	0.726142838873763	266	PA	-0.114568916650342	RNA-Seq	N=302; R = 0.73; (ns)
N=126	(ns)	0.721723314052507	267	PA	1.44677537746774	RNA-Seq	N=126; R = 0.72; (ns)
N=302	(ns)	0.726142838873763	268	PA	-0.0562863627542596	RNA-Seq	N=302; R = 0.73; (ns)
N=110	(ns)	-0.478749702407366	269	PA	-1.33208459622383	RNA-Seq	N=110; R = -0.48; (ns)
N=110	(ns)	-0.478749702407366	270	PA	-1.46830653949036	RNA-Seq	N=110; R = -0.48; (ns)
N=302	(ns)	0.726142838873763	271	PA	0.130481208575451	RNA-Seq	N=302; R = 0.73; (ns)
N=126	(ns)	0.721723314052507	272	PA	0.855228966666477	RNA-Seq	N=126; R = 0.72; (ns)
N=110	(ns)	-0.478749702407366	273	PA	-0.417974207278003	RNA-Seq	N=110; R = -0.48; (ns)
N=110	(ns)	-0.478749702407366	274	PA	-0.292045804573367	RNA-Seq	N=110; R = -0.48; (ns)
N=126	(ns)	0.721723314052507	275	PA	0.552381811422147	RNA-Seq	N=126; R = 0.72; (ns)
N=302	(ns)	0.726142838873763	276	PA	0.142754713975792	RNA-Seq	N=302; R = 0.73; (ns)
N=302	(ns)	0.726142838873763	277	PA	-0.294732837637617	RNA-Seq	N=302; R = 0.73; (ns)
N=302	(ns)	0.726142838873763	278	PA	0.0972057216041702	RNA-Seq	N=302; R = 0.73; (ns)
N=126	(ns)	0.721723314052507	279	PA	0.557836427728802	RNA-Seq	N=126; R = 0.72; (ns)
N=110	(ns)	-0.478749702407366	280	PA	0.0509844575637077	RNA-Seq	N=110; R = -0.48; (ns)
N=110	(ns)	-0.478749702407366	281	PA	-0.41555255430145	RNA-Seq	N=110; R = -0.48; (ns)
N=110	(ns)	-0.478749702407366	282	PA	-1.2527281014794	RNA-Seq	N=110; R = -0.48; (ns)
N=302	(ns)	0.726142838873763	283	PA	-1.05311349458629	RNA-Seq	N=302; R = 0.73; (ns)
N=302	(ns)	0.726142838873763	284	PA	0.272512718148251	RNA-Seq	N=302; R = 0.73; (ns)
N=302	(ns)	0.726142838873763	285	PA	-0.263721360745751	RNA-Seq	N=302; R = 0.73; (ns)
N=302	(ns)	0.726142838873763	286	PA	-0.114829834564513	RNA-Seq	N=302; R = 0.73; (ns)
N=126	(ns)	0.721723314052507	287	PA	0.722255411170544	RNA-Seq	N=126; R = 0.72; (ns)
N=110	(ns)	-0.478749702407366	288	PA	-0.828993709409157	RNA-Seq	N=110; R = -0.48; (ns)
N=126	(ns)	0.721723314052507	289	PA	1.00911750448196	RNA-Seq	N=126; R = 0.72; (ns)
N=302	(ns)	0.726142838873763	290	PA	-0.391408859303748	RNA-Seq	N=302; R = 0.73; (ns)
N=110	(ns)	-0.478749702407366	291	PA	-0.0759135233091841	RNA-Seq	N=110; R = -0.48; (ns)
N=302	(ns)	0.726142838873763	292	PA	-0.143676170019709	RNA-Seq	N=302; R = 0.73; (ns)
N=302	(ns)	0.726142838873763	293	PA	-0.0513795009282976	RNA-Seq	N=302; R = 0.73; (ns)
N=302	(ns)	0.726142838873763	294	PA	-0.337451443101529	RNA-Seq	N=302; R = 0.73; (ns)
N=126	(ns)	0.721723314052507	295	PA	0.520942438610309	RNA-Seq	N=126; R = 0.72; (ns)
N=302	(ns)	0.726142838873763	296	PA	-0.683468749348043	RNA-Seq	N=302; R = 0.73; (ns)
N=302	(ns)	0.726142838873763	297	PA	0.438183698697399	RNA-Seq	N=302; R = 0.73; (ns)
N=110	(ns)	-0.478749702407366	298	PA	-0.156798521340323	RNA-Seq	N=110; R = -0.48; (ns)
N=126	(ns)	0.721723314052507	299	PA	0.704080186634415	RNA-Seq	N=126; R = 0.72; (ns)
N=302	(ns)	0.726142838873763	300	PA	-0.00210604429121949	RNA-Seq	N=302; R = 0.73; (ns)
N=302	(ns)	0.726142838873763	301	PA	-0.727795016388718	RNA-Seq	N=302; R = 0.73; (ns)
N=302	(ns)	0.726142838873763	302	PA	-0.358706778239853	RNA-Seq	N=302; R = 0.73; (ns)
N=110	(ns)	-0.478749702407366	303	PA	0.285748322746554	RNA-Seq	N=110; R = -0.48; (ns)
N=302	(ns)	0.726142838873763	304	PA	-1.35308201876227	RNA-Seq	N=302; R = 0.73; (ns)
N=302	(ns)	0.726142838873763	305	PA	-0.09183311981336	RNA-Seq	N=302; R = 0.73; (ns)
N=126	(ns)	0.721723314052507	306	PA	0.895565111563034	RNA-Seq	N=126; R = 0.72; (ns)
N=302	(ns)	0.726142838873763	307	PA	-0.165208036824703	RNA-Seq	N=302; R = 0.73; (ns)
N=126	(ns)	0.721723314052507	308	PA	1.26746316926587	RNA-Seq	N=126; R = 0.72; (ns)
N=302	(ns)	0.726142838873763	309	PA	-0.428048026517715	RNA-Seq	N=302; R = 0.73; (ns)
N=110	(ns)	-0.478749702407366	310	PA	-0.899860796769344	RNA-Seq	N=110; R = -0.48; (ns)
N=302	(ns)	0.726142838873763	311	PA	0.0714436572573713	RNA-Seq	N=302; R = 0.73; (ns)
N=302	(ns)	0.726142838873763	312	PA	0.124833128147668	RNA-Seq	N=302; R = 0.73; (ns)
N=126	(ns)	0.721723314052507	313	PA	0.358145080697239	RNA-Seq	N=126; R = 0.72; (ns)
N=302	(ns)	0.726142838873763	314	PA	-0.298481826427739	RNA-Seq	N=302; R = 0.73; (ns)
N=126	(ns)	0.721723314052507	315	PA	0.467176266282032	RNA-Seq	N=126; R = 0.72; (ns)
N=302	(ns)	0.726142838873763	316	PA	-0.206907755342894	RNA-Seq	N=302; R = 0.73; (ns)
N=126	(ns)	0.721723314052507	317	PA	0.702868554739871	RNA-Seq	N=126; R = 0.72; (ns)
N=302	(ns)	0.726142838873763	318	PA	0.109062122072302	RNA-Seq	N=302; R = 0.73; (ns)
N=302	(ns)	0.726142838873763	319	PA	0.250306084813145	RNA-Seq	N=302; R = 0.73; (ns)
N=126	(ns)	0.721723314052507	320	PA	0.342101487964042	RNA-Seq	N=126; R = 0.72; (ns)
N=110	(ns)	-0.478749702407366	321	PA	-0.805648146861089	RNA-Seq	N=110; R = -0.48; (ns)
N=126	(ns)	0.721723314052507	322	PA	0.453197319347561	RNA-Seq	N=126; R = 0.72; (ns)
N=126	(ns)	0.721723314052507	323	PA	0.564257202279141	RNA-Seq	N=126; R = 0.72; (ns)
N=110	(ns)	-0.478749702407366	324	PA	-1.4333118007925	RNA-Seq	N=110; R = -0.48; (ns)
N=126	(ns)	0.721723314052507	325	PA	1.00785043786933	RNA-Seq	N=126; R = 0.72; (ns)
N=302	(ns)	0.726142838873763	326	PA	0.0298848848059214	RNA-Seq	N=302; R = 0.73; (ns)
N=302	(ns)	0.726142838873763	327	PA	0.286290225180738	RNA-Seq	N=302; R = 0.73; (ns)
N=302	(ns)	0.726142838873763	328	PA	0.228419867667532	RNA-Seq	N=302; R = 0.73; (ns)
N=110	(ns)	-0.478749702407366	329	PA	-0.880722875191313	RNA-Seq	N=110; R = -0.48; (ns)
N=126	(ns)	0.721723314052507	330	PA	0.866132549701787	RNA-Seq	N=126; R = 0.72; (ns)
N=110	(ns)	-0.478749702407366	331	PA	-1.17177495152976	RNA-Seq	N=110; R = -0.48; (ns)
N=302	(ns)	0.726142838873763	332	PA	-0.0306637230176973	RNA-Seq	N=302; R = 0.73; (ns)
N=302	(ns)	0.726142838873763	333	PA	-0.197116116691791	RNA-Seq	N=302; R = 0.73; (ns)
N=126	(ns)	0.721723314052507	334	PA	0.744135440449758	RNA-Seq	N=126; R = 0.72; (ns)
N=302	(ns)	0.726142838873763	335	PA	-0.0312244340773815	RNA-Seq	N=302; R = 0.73; (ns)
N=302	(ns)	0.726142838873763	336	PA	-0.171997057445758	RNA-Seq	N=302; R = 0.73; (ns)
N=302	(ns)	0.726142838873763	337	PA	-0.429664755493924	RNA-Seq	N=302; R = 0.73; (ns)
N=302	(ns)	0.726142838873763	338	PA	-0.0677033940797628	RNA-Seq	N=302; R = 0.73; (ns)
N=126	(ns)	0.721723314052507	339	PA	0.893315550992296	RNA-Seq	N=126; R = 0.72; (ns)
N=126	(ns)	0.721723314052507	340	PA	0.954933158339048	RNA-Seq	N=126; R = 0.72; (ns)
N=302	(ns)	0.726142838873763	341	PA	-0.0840526445172761	RNA-Seq	N=302; R = 0.73; (ns)
N=302	(ns)	0.726142838873763	342	PA	0.320826339511014	RNA-Seq	N=302; R = 0.73; (ns)
N=302	(ns)	0.726142838873763	343	PA	0.0549804402140952	RNA-Seq	N=302; R = 0.73; (ns)
N=110	(ns)	-0.478749702407366	344	PA	-1.32593823054626	RNA-Seq	N=110; R = -0.48; (ns)
N=126	(ns)	0.721723314052507	345	PA	0.445775029578894	RNA-Seq	N=126; R = 0.72; (ns)
N=110	(ns)	-0.478749702407366	346	PA	0.475070914632457	RNA-Seq	N=110; R = -0.48; (ns)
N=302	(ns)	0.726142838873763	347	PA	-0.450161240278257	RNA-Seq	N=302; R = 0.73; (ns)
N=302	(ns)	0.726142838873763	348	PA	-0.241449193656328	RNA-Seq	N=302; R = 0.73; (ns)
N=110	(ns)	-0.478749702407366	349	PA	-0.237529397713895	RNA-Seq	N=110; R = -0.48; (ns)
N=302	(ns)	0.726142838873763	350	PA	0.400768494092834	RNA-Seq	N=302; R = 0.73; (ns)
N=110	(ns)	-0.478749702407366	351	PA	-1.27910777025072	RNA-Seq	N=110; R = -0.48; (ns)
N=126	(ns)	0.721723314052507	352	PA	0.675464692195864	RNA-Seq	N=126; R = 0.72; (ns)
N=302	(ns)	0.726142838873763	353	PA	-0.153389724835562	RNA-Seq	N=302; R = 0.73; (ns)
N=110	(ns)	-0.478749702407366	354	PA	-0.597415035416779	RNA-Seq	N=110; R = -0.48; (ns)
N=126	(ns)	0.721723314052507	355	PA	0.338323735150038	RNA-Seq	N=126; R = 0.72; (ns)
N=302	(ns)	0.726142838873763	356	PA	-0.533800339918205	RNA-Seq	N=302; R = 0.73; (ns)
N=126	(ns)	0.721723314052507	357	PA	1.38977225866722	RNA-Seq	N=126; R = 0.72; (ns)
N=110	(ns)	-0.478749702407366	358	PA	-0.573861785943851	RNA-Seq	N=110; R = -0.48; (ns)
N=302	(ns)	0.726142838873763	359	PA	0.172416100635897	RNA-Seq	N=302; R = 0.73; (ns)
N=110	(ns)	-0.478749702407366	360	PA	0.860404135033537	RNA-Seq	N=110; R = -0.48; (ns)
N=302	(ns)	0.726142838873763	361	PA	-0.24546350845413	RNA-Seq	N=302; R = 0.73; (ns)
N=110	(ns)	-0.478749702407366	362	PA	0.970338144739351	RNA-Seq	N=110; R = -0.48; (ns)
N=302	(ns)	0.726142838873763	363	PA	-0.300907806881994	RNA-Seq	N=302; R = 0.73; (ns)
N=110	(ns)	-0.478749702407366	364	PA	0.0579016974245559	RNA-Seq	N=110; R = -0.48; (ns)
N=110	(ns)	-0.478749702407366	365	PA	0.119943548075123	RNA-Seq	N=110; R = -0.48; (ns)
N=126	(ns)	0.721723314052507	366	PA	0.930998711493158	RNA-Seq	N=126; R = 0.72; (ns)
N=126	(ns)	0.721723314052507	367	PA	0.625439458827635	RNA-Seq	N=126; R = 0.72; (ns)
N=302	(ns)	0.726142838873763	368	PA	-0.103582361772073	RNA-Seq	N=302; R = 0.73; (ns)
N=302	(ns)	0.726142838873763	369	PA	0.198278302603052	RNA-Seq	N=302; R = 0.73; (ns)
N=110	(ns)	-0.478749702407366	370	PA	-0.069737096765373	RNA-Seq	N=110; R = -0.48; (ns)
N=302	(ns)	0.726142838873763	371	PA	-0.67071482948827	RNA-Seq	N=302; R = 0.73; (ns)
N=302	(ns)	0.726142838873763	372	PA	-0.328832868302254	RNA-Seq	N=302; R = 0.73; (ns)
N=302	(ns)	0.726142838873763	373	PA	-0.354027615182765	RNA-Seq	N=302; R = 0.73; (ns)
N=302	(ns)	0.726142838873763	374	PA	-0.289838053578354	RNA-Seq	N=302; R = 0.73; (ns)
N=302	(ns)	0.726142838873763	375	PA	-0.392338911447713	RNA-Seq	N=302; R = 0.73; (ns)
N=110	(ns)	-0.478749702407366	376	PA	-0.839129073723719	RNA-Seq	N=110; R = -0.48; (ns)
N=302	(ns)	0.726142838873763	377	PA	0.240577016172047	RNA-Seq	N=302; R = 0.73; (ns)
N=302	(ns)	0.726142838873763	378	PA	-0.0471737918322866	RNA-Seq	N=302; R = 0.73; (ns)
N=126	(ns)	0.721723314052507	379	PA	0.667212315082532	RNA-Seq	N=126; R = 0.72; (ns)
N=302	(ns)	0.726142838873763	380	PA	-0.205004487189583	RNA-Seq	N=302; R = 0.73; (ns)
N=126	(ns)	0.721723314052507	381	PA	1.33749845871499	RNA-Seq	N=126; R = 0.72; (ns)
N=302	(ns)	0.726142838873763	382	PA	0.179418188050602	RNA-Seq	N=302; R = 0.73; (ns)
N=126	(ns)	0.721723314052507	383	PA	0.0448019993706559	RNA-Seq	N=126; R = 0.72; (ns)
N=302	(ns)	0.726142838873763	384	PA	-0.0502767656180454	RNA-Seq	N=302; R = 0.73; (ns)
N=302	(ns)	0.726142838873763	385	PA	-0.0461590365649141	RNA-Seq	N=302; R = 0.73; (ns)
N=302	(ns)	0.726142838873763	386	PA	0.216362537205168	RNA-Seq	N=302; R = 0.73; (ns)
N=126	(ns)	0.721723314052507	387	PA	0.533021500793695	RNA-Seq	N=126; R = 0.72; (ns)
N=110	(ns)	-0.478749702407366	388	PA	-1.08231314665097	RNA-Seq	N=110; R = -0.48; (ns)
N=110	(ns)	-0.478749702407366	389	PA	-0.949269214113732	RNA-Seq	N=110; R = -0.48; (ns)
N=110	(ns)	-0.478749702407366	390	PA	-0.634619587224095	RNA-Seq	N=110; R = -0.48; (ns)
N=110	(ns)	-0.478749702407366	391	PA	-0.680446819569587	RNA-Seq	N=110; R = -0.48; (ns)
N=126	(ns)	0.721723314052507	392	PA	0.432496679935899	RNA-Seq	N=126; R = 0.72; (ns)
N=302	(ns)	0.726142838873763	393	PA	0.0598010198722338	RNA-Seq	N=302; R = 0.73; (ns)
N=110	(ns)	-0.478749702407366	394	PA	1.17931212812564	RNA-Seq	N=110; R = -0.48; (ns)
N=110	(ns)	-0.478749702407366	395	PA	-1.17649561886618	RNA-Seq	N=110; R = -0.48; (ns)
N=302	(ns)	0.726142838873763	396	PA	-0.709541495613499	RNA-Seq	N=302; R = 0.73; (ns)
N=126	(ns)	0.721723314052507	397	PA	0.724384494203833	RNA-Seq	N=126; R = 0.72; (ns)
N=302	(ns)	0.726142838873763	398	PA	-0.46609642218846	RNA-Seq	N=302; R = 0.73; (ns)
N=110	(ns)	-0.478749702407366	399	PA	-0.644440952496853	RNA-Seq	N=110; R = -0.48; (ns)
N=302	(ns)	0.726142838873763	400	PA	0.0592627715741574	RNA-Seq	N=302; R = 0.73; (ns)
N=302	(ns)	0.726142838873763	401	PA	-0.239432646843641	RNA-Seq	N=302; R = 0.73; (ns)
N=126	(ns)	0.721723314052507	402	PA	0.445889970014229	RNA-Seq	N=126; R = 0.72; (ns)
N=302	(ns)	0.726142838873763	403	PA	0.0867897395683287	RNA-Seq	N=302; R = 0.73; (ns)
N=302	(ns)	0.726142838873763	404	PA	-0.0419264822792606	RNA-Seq	N=302; R = 0.73; (ns)
N=302	(ns)	0.726142838873763	405	PA	-0.317130447337132	RNA-Seq	N=302; R = 0.73; (ns)
N=302	(ns)	0.726142838873763	406	PA	-0.058196006621145	RNA-Seq	N=302; R = 0.73; (ns)
N=126	(ns)	0.721723314052507	407	PA	1.01690849667995	RNA-Seq	N=126; R = 0.72; (ns)
N=126	(ns)	0.721723314052507	408	PA	0.0266128186409889	RNA-Seq	N=126; R = 0.72; (ns)
N=302	(ns)	0.726142838873763	409	PA	-0.138497212209098	RNA-Seq	N=302; R = 0.73; (ns)
N=302	(ns)	0.726142838873763	410	PA	-0.375099556569185	RNA-Seq	N=302; R = 0.73; (ns)
N=126	(ns)	0.721723314052507	411	PA	0.88005198645601	RNA-Seq	N=126; R = 0.72; (ns)
N=302	(ns)	0.726142838873763	412	PA	-0.402074577953457	RNA-Seq	N=302; R = 0.73; (ns)
N=126	(ns)	0.721723314052507	413	PA	0.71627425048169	RNA-Seq	N=126; R = 0.72; (ns)
N=126	(ns)	0.721723314052507	414	PA	-0.109040649462604	RNA-Seq	N=126; R = 0.72; (ns)
N=110	(ns)	-0.478749702407366	415	PA	-0.929357430741097	RNA-Seq	N=110; R = -0.48; (ns)
N=302	(ns)	0.726142838873763	416	PA	0.185067110934434	RNA-Seq	N=302; R = 0.73; (ns)
N=126	(ns)	0.721723314052507	417	PA	1.49343430002252	RNA-Seq	N=126; R = 0.72; (ns)
N=110	(ns)	-0.478749702407366	418	PA	-0.478753914692544	RNA-Seq	N=110; R = -0.48; (ns)
N=302	(ns)	0.726142838873763	419	PA	0.122639193005817	RNA-Seq	N=302; R = 0.73; (ns)
N=302	(ns)	0.726142838873763	420	PA	0.0651804582717942	RNA-Seq	N=302; R = 0.73; (ns)
N=302	(ns)	0.726142838873763	421	PA	0.0933668843933897	RNA-Seq	N=302; R = 0.73; (ns)
N=302	(ns)	0.726142838873763	422	PA	-0.753639328709386	RNA-Seq	N=302; R = 0.73; (ns)
N=302	(ns)	0.726142838873763	423	PA	-0.572030388384366	RNA-Seq	N=302; R = 0.73; (ns)
N=302	(ns)	0.726142838873763	424	PA	0.396088960647038	RNA-Seq	N=302; R = 0.73; (ns)
N=302	(ns)	0.726142838873763	425	PA	-0.155733127797636	RNA-Seq	N=302; R = 0.73; (ns)
N=302	(ns)	0.726142838873763	426	PA	0.380198523407095	RNA-Seq	N=302; R = 0.73; (ns)
N=302	(ns)	0.726142838873763	427	PA	-0.372297690779984	RNA-Seq	N=302; R = 0.73; (ns)
N=302	(ns)	0.726142838873763	428	PA	-1.00388285520414	RNA-Seq	N=302; R = 0.73; (ns)
N=126	(ns)	0.721723314052507	429	PA	0.656609866963203	RNA-Seq	N=126; R = 0.72; (ns)
N=126	(ns)	0.721723314052507	430	PA	0.730582129669072	RNA-Seq	N=126; R = 0.72; (ns)
N=110	(ns)	-0.478749702407366	431	PA	-0.344900107010233	RNA-Seq	N=110; R = -0.48; (ns)
N=110	(ns)	-0.478749702407366	432	PA	-0.687382669523314	RNA-Seq	N=110; R = -0.48; (ns)
N=302	(ns)	0.726142838873763	433	PA	0.093868642230273	RNA-Seq	N=302; R = 0.73; (ns)
N=302	(ns)	0.726142838873763	434	PA	-0.0899381568120049	RNA-Seq	N=302; R = 0.73; (ns)
N=302	(ns)	0.726142838873763	435	PA	0.300027684660084	RNA-Seq	N=302; R = 0.73; (ns)
N=110	(ns)	-0.478749702407366	436	PA	-0.94268173575248	RNA-Seq	N=110; R = -0.48; (ns)
N=126	(ns)	0.721723314052507	437	PA	0.469942707887943	RNA-Seq	N=126; R = 0.72; (ns)
N=302	(ns)	0.726142838873763	438	PA	-0.0701608183927988	RNA-Seq	N=302; R = 0.73; (ns)
N=302	(ns)	0.726142838873763	439	PA	-0.385675475437538	RNA-Seq	N=302; R = 0.73; (ns)
N=126	(ns)	0.721723314052507	440	PA	0.639351081134574	RNA-Seq	N=126; R = 0.72; (ns)
N=302	(ns)	0.726142838873763	441	PA	-0.375172462379713	RNA-Seq	N=302; R = 0.73; (ns)
N=302	(ns)	0.726142838873763	442	PA	-0.0984418443155643	RNA-Seq	N=302; R = 0.73; (ns)
N=302	(ns)	0.726142838873763	443	PA	-0.113792229583701	RNA-Seq	N=302; R = 0.73; (ns)
N=302	(ns)	0.726142838873763	444	PA	0.0283323269124633	RNA-Seq	N=302; R = 0.73; (ns)
N=126	(ns)	0.721723314052507	445	PA	1.06300890603945	RNA-Seq	N=126; R = 0.72; (ns)
N=302	(ns)	0.726142838873763	446	PA	0.184269021918379	RNA-Seq	N=302; R = 0.73; (ns)
N=302	(ns)	0.726142838873763	447	PA	0.333087792342677	RNA-Seq	N=302; R = 0.73; (ns)
N=126	(ns)	0.721723314052507	448	PA	0.537739396777097	RNA-Seq	N=126; R = 0.72; (ns)
N=302	(ns)	0.726142838873763	449	PA	-0.40878478046378	RNA-Seq	N=302; R = 0.73; (ns)
N=110	(ns)	-0.478749702407366	450	PA	-0.632399716198304	RNA-Seq	N=110; R = -0.48; (ns)
N=302	(ns)	0.726142838873763	451	PA	-0.23721152330106	RNA-Seq	N=302; R = 0.73; (ns)
N=302	(ns)	0.726142838873763	452	PA	-0.125349806796749	RNA-Seq	N=302; R = 0.73; (ns)
N=126	(ns)	0.721723314052507	453	PA	0.504083579799969	RNA-Seq	N=126; R = 0.72; (ns)
N=302	(ns)	0.726142838873763	454	PA	0.47427470122736	RNA-Seq	N=302; R = 0.73; (ns)
N=110	(ns)	-0.478749702407366	455	PA	0.201283237874707	RNA-Seq	N=110; R = -0.48; (ns)
N=302	(ns)	0.726142838873763	456	PA	-0.161371891794561	RNA-Seq	N=302; R = 0.73; (ns)
N=302	(ns)	0.726142838873763	457	PA	-0.0833144830927846	RNA-Seq	N=302; R = 0.73; (ns)
N=110	(ns)	-0.478749702407366	458	PA	0.0716782005907165	RNA-Seq	N=110; R = -0.48; (ns)
N=126	(ns)	0.721723314052507	459	PA	0.512608734277421	RNA-Seq	N=126; R = 0.72; (ns)
N=126	(ns)	0.721723314052507	460	PA	0.502838936318349	RNA-Seq	N=126; R = 0.72; (ns)
N=302	(ns)	0.726142838873763	461	PA	0.106699189883949	RNA-Seq	N=302; R = 0.73; (ns)
N=302	(ns)	0.726142838873763	462	PA	-0.403711118574331	RNA-Seq	N=302; R = 0.73; (ns)
N=302	(ns)	0.726142838873763	463	PA	0.040760555920599	RNA-Seq	N=302; R = 0.73; (ns)
N=110	(ns)	-0.478749702407366	464	PA	0.69453963231487	RNA-Seq	N=110; R = -0.48; (ns)
N=302	(ns)	0.726142838873763	465	PA	-1.15061379924888	RNA-Seq	N=302; R = 0.73; (ns)
N=302	(ns)	0.726142838873763	466	PA	-0.0860427206426124	RNA-Seq	N=302; R = 0.73; (ns)
N=110	(ns)	-0.478749702407366	467	PA	-0.322652793476776	RNA-Seq	N=110; R = -0.48; (ns)
N=302	(ns)	0.726142838873763	468	PA	-0.400456381071523	RNA-Seq	N=302; R = 0.73; (ns)
N=126	(ns)	0.721723314052507	469	PA	0.990017369801991	RNA-Seq	N=126; R = 0.72; (ns)
N=302	(ns)	0.726142838873763	470	PA	-0.394528456425643	RNA-Seq	N=302; R = 0.73; (ns)
N=302	(ns)	0.726142838873763	471	PA	-0.249946827464621	RNA-Seq	N=302; R = 0.73; (ns)
N=110	(ns)	-0.478749702407366	472	PA	-0.718837083416554	RNA-Seq	N=110; R = -0.48; (ns)
N=302	(ns)	0.726142838873763	473	PA	0.340056634994113	RNA-Seq	N=302; R = 0.73; (ns)
N=126	(ns)	0.721723314052507	474	PA	0.486857568731508	RNA-Seq	N=126; R = 0.72; (ns)
N=126	(ns)	0.721723314052507	475	PA	0.695717552425322	RNA-Seq	N=126; R = 0.72; (ns)
N=302	(ns)	0.726142838873763	476	PA	0.3613520499274	RNA-Seq	N=302; R = 0.73; (ns)
N=302	(ns)	0.726142838873763	477	PA	-0.73056844804139	RNA-Seq	N=302; R = 0.73; (ns)
N=110	(ns)	-0.478749702407366	478	PA	-0.505315964717584	RNA-Seq	N=110; R = -0.48; (ns)
N=110	(ns)	-0.478749702407366	479	PA	-1.44952774877315	RNA-Seq	N=110; R = -0.48; (ns)
N=126	(ns)	0.721723314052507	480	PA	0.521540614606749	RNA-Seq	N=126; R = 0.72; (ns)
N=110	(ns)	-0.478749702407366	481	PA	0.724881780911576	RNA-Seq	N=110; R = -0.48; (ns)
N=110	(ns)	-0.478749702407366	482	PA	-0.924946838568016	RNA-Seq	N=110; R = -0.48; (ns)
N=126	(ns)	0.721723314052507	483	PA	1.17742110827477	RNA-Seq	N=126; R = 0.72; (ns)
N=302	(ns)	0.726142838873763	484	PA	0.158436992507904	RNA-Seq	N=302; R = 0.73; (ns)
N=126	(ns)	0.721723314052507	485	PA	0.562839961682324	RNA-Seq	N=126; R = 0.72; (ns)
N=302	(ns)	0.726142838873763	486	PA	-0.206535737128197	RNA-Seq	N=302; R = 0.73; (ns)
N=302	(ns)	0.726142838873763	487	PA	-0.239082533297498	RNA-Seq	N=302; R = 0.73; (ns)
N=302	(ns)	0.726142838873763	488	PA	-1.01297907089219	RNA-Seq	N=302; R = 0.73; (ns)
N=302	(ns)	0.726142838873763	489	PA	-0.169404395949997	RNA-Seq	N=302; R = 0.73; (ns)
N=302	(ns)	0.726142838873763	490	PA	0.266420721910751	RNA-Seq	N=302; R = 0.73; (ns)
N=126	(ns)	0.721723314052507	491	PA	0.71001513383082	RNA-Seq	N=126; R = 0.72; (ns)
N=126	(ns)	0.721723314052507	492	PA	0.808251346528061	RNA-Seq	N=126; R = 0.72; (ns)
N=110	(ns)	-0.478749702407366	493	PA	0.654412903605053	RNA-Seq	N=110; R = -0.48; (ns)
N=302	(ns)	0.726142838873763	494	PA	0.167258082755092	RNA-Seq	N=302; R = 0.73; (ns)
N=302	(ns)	0.726142838873763	495	PA	-0.0190552692447035	RNA-Seq	N=302; R = 0.73; (ns)
N=126	(ns)	0.721723314052507	496	PA	1.08983804828266	RNA-Seq	N=126; R = 0.72; (ns)
N=302	(ns)	0.726142838873763	497	PA	-0.365038335717753	RNA-Seq	N=302; R = 0.73; (ns)
N=302	(ns)	0.726142838873763	498	PA	0.265475110043162	RNA-Seq	N=302; R = 0.73; (ns)
N=302	(ns)	0.726142838873763	499	PA	0.18816050421027	RNA-Seq	N=302; R = 0.73; (ns)
N=302	(ns)	0.726142838873763	500	PA	0.0505694369384213	RNA-Seq	N=302; R = 0.73; (ns)
N=110	(ns)	-0.478749702407366	501	PA	-1.02040106087138	RNA-Seq	N=110; R = -0.48; (ns)
N=302	(ns)	0.726142838873763	502	PA	-0.223993223310074	RNA-Seq	N=302; R = 0.73; (ns)
N=302	(ns)	0.726142838873763	503	PA	0.263107030290382	RNA-Seq	N=302; R = 0.73; (ns)
N=302	(ns)	0.726142838873763	504	PA	-0.212575190777743	RNA-Seq	N=302; R = 0.73; (ns)
N=302	(ns)	0.726142838873763	505	PA	0.342957300613098	RNA-Seq	N=302; R = 0.73; (ns)
N=126	(ns)	0.721723314052507	506	PA	1.41638391274558	RNA-Seq	N=126; R = 0.72; (ns)
N=126	(ns)	0.721723314052507	507	PA	0.69619815440179	RNA-Seq	N=126; R = 0.72; (ns)
N=302	(ns)	0.726142838873763	508	PA	-0.378879898964776	RNA-Seq	N=302; R = 0.73; (ns)
N=126	(ns)	0.721723314052507	509	PA	0.770459186812623	RNA-Seq	N=126; R = 0.72; (ns)
N=302	(ns)	0.726142838873763	510	PA	-0.0602353684245268	RNA-Seq	N=302; R = 0.73; (ns)
N=110	(ns)	-0.478749702407366	511	PA	0.203844409723626	RNA-Seq	N=110; R = -0.48; (ns)
N=110	(ns)	-0.478749702407366	512	PA	-0.526726503889875	RNA-Seq	N=110; R = -0.48; (ns)
N=110	(ns)	-0.478749702407366	513	PA	-0.364515274842331	RNA-Seq	N=110; R = -0.48; (ns)
N=302	(ns)	0.726142838873763	514	PA	-0.499634272837387	RNA-Seq	N=302; R = 0.73; (ns)
N=110	(ns)	-0.478749702407366	515	PA	-0.686008309945514	RNA-Seq	N=110; R = -0.48; (ns)
N=302	(ns)	0.726142838873763	516	PA	0.427301092342761	RNA-Seq	N=302; R = 0.73; (ns)
N=110	(ns)	-0.478749702407366	517	PA	-0.837751770982814	RNA-Seq	N=110; R = -0.48; (ns)
N=302	(ns)	0.726142838873763	518	PA	-0.0196015290437844	RNA-Seq	N=302; R = 0.73; (ns)
N=110	(ns)	-0.478749702407366	519	PA	-0.741482927165547	RNA-Seq	N=110; R = -0.48; (ns)
N=302	(ns)	0.726142838873763	520	PA	-0.400446410711226	RNA-Seq	N=302; R = 0.73; (ns)
N=302	(ns)	0.726142838873763	521	PA	-0.317074660098488	RNA-Seq	N=302; R = 0.73; (ns)
N=302	(ns)	0.726142838873763	522	PA	-0.204391900139713	RNA-Seq	N=302; R = 0.73; (ns)
N=110	(ns)	-0.478749702407366	523	PA	-0.161527089121027	RNA-Seq	N=110; R = -0.48; (ns)
N=302	(ns)	0.726142838873763	524	PA	-0.0198146214480055	RNA-Seq	N=302; R = 0.73; (ns)
N=302	(ns)	0.726142838873763	525	PA	0.423193320061427	RNA-Seq	N=302; R = 0.73; (ns)
N=302	(ns)	0.726142838873763	526	PA	0.126776957427496	RNA-Seq	N=302; R = 0.73; (ns)
N=302	(ns)	0.726142838873763	527	PA	0.33485293014682	RNA-Seq	N=302; R = 0.73; (ns)
N=110	(ns)	-0.478749702407366	528	PA	-1.07460919686544	RNA-Seq	N=110; R = -0.48; (ns)
N=302	(ns)	0.726142838873763	529	PA	-0.938773837996704	RNA-Seq	N=302; R = 0.73; (ns)
N=302	(ns)	0.726142838873763	530	PA	-0.37182418752319	RNA-Seq	N=302; R = 0.73; (ns)
N=302	(ns)	0.726142838873763	531	PA	-0.179811850787395	RNA-Seq	N=302; R = 0.73; (ns)
N=302	(ns)	0.726142838873763	532	PA	-0.100685932133554	RNA-Seq	N=302; R = 0.73; (ns)
N=302	(ns)	0.726142838873763	533	PA	-0.081774566030275	RNA-Seq	N=302; R = 0.73; (ns)
N=126	(ns)	0.721723314052507	534	PA	0.532321421337823	RNA-Seq	N=126; R = 0.72; (ns)
N=126	(ns)	0.721723314052507	535	PA	0.409587930086148	RNA-Seq	N=126; R = 0.72; (ns)
N=302	(ns)	0.726142838873763	536	PA	0.158066210994414	RNA-Seq	N=302; R = 0.73; (ns)
N=126	(ns)	0.721723314052507	537	PA	0.340133986072413	RNA-Seq	N=126; R = 0.72; (ns)
N=110	(ns)	-0.478749702407366	538	PA	0.558489301356647	RNA-Seq	N=110; R = -0.48; (ns)
N=126	(ns)	0.721723314052507	1	DI	0.350287335691543	RNA-Seq	N=126; R = 0.72; (ns)
N=126	(ns)	0.721723314052507	2	DI	0.593078763617863	RNA-Seq	N=126; R = 0.72; (ns)
N=126	(ns)	0.721723314052507	3	DI	-0.783422939327935	RNA-Seq	N=126; R = 0.72; (ns)
N=302	(ns)	0.726142838873763	4	DI	1.44597066754487	RNA-Seq	N=302; R = 0.73; (ns)
N=126	(ns)	0.721723314052507	5	DI	0.97823365250437	RNA-Seq	N=126; R = 0.72; (ns)
N=302	(ns)	0.726142838873763	6	DI	1.41951693814864	RNA-Seq	N=302; R = 0.73; (ns)
N=302	(ns)	0.726142838873763	7	DI	1.30112353603612	RNA-Seq	N=302; R = 0.73; (ns)
N=302	(ns)	0.726142838873763	8	DI	1.40495047031954	RNA-Seq	N=302; R = 0.73; (ns)
N=126	(ns)	0.721723314052507	9	DI	-0.0645952251860861	RNA-Seq	N=126; R = 0.72; (ns)
N=302	(ns)	0.726142838873763	10	DI	1.47408900324143	RNA-Seq	N=302; R = 0.73; (ns)
N=302	(ns)	0.726142838873763	11	DI	1.46445319186023	RNA-Seq	N=302; R = 0.73; (ns)
N=302	(ns)	0.726142838873763	12	DI	1.45250938977998	RNA-Seq	N=302; R = 0.73; (ns)
N=302	(ns)	0.726142838873763	13	DI	1.22082226350968	RNA-Seq	N=302; R = 0.73; (ns)
N=302	(ns)	0.726142838873763	14	DI	1.48383038248104	RNA-Seq	N=302; R = 0.73; (ns)
N=302	(ns)	0.726142838873763	15	DI	1.47683137456552	RNA-Seq	N=302; R = 0.73; (ns)
N=110	(ns)	-0.478749702407366	16	DI	-0.4378351795337	RNA-Seq	N=110; R = -0.48; (ns)
N=126	(ns)	0.721723314052507	17	DI	-0.464188046275322	RNA-Seq	N=126; R = 0.72; (ns)
N=302	(ns)	0.726142838873763	18	DI	1.47444906253695	RNA-Seq	N=302; R = 0.73; (ns)
N=110	(ns)	-0.478749702407366	19	DI	-0.959626341819367	RNA-Seq	N=110; R = -0.48; (ns)
N=302	(ns)	0.726142838873763	20	DI	1.49947702304687	RNA-Seq	N=302; R = 0.73; (ns)
N=302	(ns)	0.726142838873763	21	DI	1.45976965652409	RNA-Seq	N=302; R = 0.73; (ns)
N=302	(ns)	0.726142838873763	22	DI	1.46679343570596	RNA-Seq	N=302; R = 0.73; (ns)
N=302	(ns)	0.726142838873763	23	DI	1.40794581804376	RNA-Seq	N=302; R = 0.73; (ns)
N=302	(ns)	0.726142838873763	24	DI	1.32101896646478	RNA-Seq	N=302; R = 0.73; (ns)
N=302	(ns)	0.726142838873763	25	DI	1.39608826041286	RNA-Seq	N=302; R = 0.73; (ns)
N=110	(ns)	-0.478749702407366	26	DI	-0.71487808662489	RNA-Seq	N=110; R = -0.48; (ns)
N=302	(ns)	0.726142838873763	27	DI	1.47190828082619	RNA-Seq	N=302; R = 0.73; (ns)
N=126	(ns)	0.721723314052507	28	DI	1.18132559971794	RNA-Seq	N=126; R = 0.72; (ns)
N=302	(ns)	0.726142838873763	29	DI	1.49774479892985	RNA-Seq	N=302; R = 0.73; (ns)
N=110	(ns)	-0.478749702407366	30	DI	-1.36880301668993	RNA-Seq	N=110; R = -0.48; (ns)
N=302	(ns)	0.726142838873763	31	DI	1.26972305166845	RNA-Seq	N=302; R = 0.73; (ns)
N=110	(ns)	-0.478749702407366	32	DI	-0.734341280104844	RNA-Seq	N=110; R = -0.48; (ns)
N=302	(ns)	0.726142838873763	33	DI	1.35535908278336	RNA-Seq	N=302; R = 0.73; (ns)
N=302	(ns)	0.726142838873763	34	DI	1.2552522583191	RNA-Seq	N=302; R = 0.73; (ns)
N=110	(ns)	-0.478749702407366	35	DI	0.352600112637448	RNA-Seq	N=110; R = -0.48; (ns)
N=110	(ns)	-0.478749702407366	36	DI	-0.410840479344117	RNA-Seq	N=110; R = -0.48; (ns)
N=302	(ns)	0.726142838873763	37	DI	1.02491089410975	RNA-Seq	N=302; R = 0.73; (ns)
N=302	(ns)	0.726142838873763	38	DI	0.937997170155186	RNA-Seq	N=302; R = 0.73; (ns)
N=302	(ns)	0.726142838873763	39	DI	1.40894661536318	RNA-Seq	N=302; R = 0.73; (ns)
N=302	(ns)	0.726142838873763	40	DI	1.40722787651979	RNA-Seq	N=302; R = 0.73; (ns)
N=302	(ns)	0.726142838873763	41	DI	1.4609665646387	RNA-Seq	N=302; R = 0.73; (ns)
N=110	(ns)	-0.478749702407366	42	DI	-0.743794899608254	RNA-Seq	N=110; R = -0.48; (ns)
N=126	(ns)	0.721723314052507	43	DI	1.05126281484636	RNA-Seq	N=126; R = 0.72; (ns)
N=126	(ns)	0.721723314052507	44	DI	0.131849950763294	RNA-Seq	N=126; R = 0.72; (ns)
N=110	(ns)	-0.478749702407366	45	DI	-0.549609120658597	RNA-Seq	N=110; R = -0.48; (ns)
N=302	(ns)	0.726142838873763	46	DI	1.39903943156308	RNA-Seq	N=302; R = 0.73; (ns)
N=126	(ns)	0.721723314052507	47	DI	0.369444434108839	RNA-Seq	N=126; R = 0.72; (ns)
N=126	(ns)	0.721723314052507	48	DI	1.09779372051096	RNA-Seq	N=126; R = 0.72; (ns)
N=302	(ns)	0.726142838873763	49	DI	1.49367022774834	RNA-Seq	N=302; R = 0.73; (ns)
N=126	(ns)	0.721723314052507	50	DI	-0.373189587306131	RNA-Seq	N=126; R = 0.72; (ns)
N=302	(ns)	0.726142838873763	51	DI	1.2883021560901	RNA-Seq	N=302; R = 0.73; (ns)
N=302	(ns)	0.726142838873763	52	DI	1.28016336961524	RNA-Seq	N=302; R = 0.73; (ns)
N=126	(ns)	0.721723314052507	53	DI	0.854425138569866	RNA-Seq	N=126; R = 0.72; (ns)
N=302	(ns)	0.726142838873763	54	DI	1.27462630006168	RNA-Seq	N=302; R = 0.73; (ns)
N=302	(ns)	0.726142838873763	55	DI	1.49372185435596	RNA-Seq	N=302; R = 0.73; (ns)
N=302	(ns)	0.726142838873763	56	DI	1.4016535202031	RNA-Seq	N=302; R = 0.73; (ns)
N=302	(ns)	0.726142838873763	57	DI	1.47597248443133	RNA-Seq	N=302; R = 0.73; (ns)
N=302	(ns)	0.726142838873763	58	DI	1.44012898944249	RNA-Seq	N=302; R = 0.73; (ns)
N=110	(ns)	-0.478749702407366	59	DI	-0.282843803943804	RNA-Seq	N=110; R = -0.48; (ns)
N=302	(ns)	0.726142838873763	60	DI	1.48312810339432	RNA-Seq	N=302; R = 0.73; (ns)
N=302	(ns)	0.726142838873763	61	DI	1.47211259848786	RNA-Seq	N=302; R = 0.73; (ns)
N=302	(ns)	0.726142838873763	62	DI	1.36434801894646	RNA-Seq	N=302; R = 0.73; (ns)
N=302	(ns)	0.726142838873763	63	DI	1.37885420949829	RNA-Seq	N=302; R = 0.73; (ns)
N=110	(ns)	-0.478749702407366	64	DI	-0.283737981569743	RNA-Seq	N=110; R = -0.48; (ns)
N=126	(ns)	0.721723314052507	65	DI	0.570824092675912	RNA-Seq	N=126; R = 0.72; (ns)
N=302	(ns)	0.726142838873763	66	DI	1.26766121024277	RNA-Seq	N=302; R = 0.73; (ns)
N=302	(ns)	0.726142838873763	67	DI	1.47195852638051	RNA-Seq	N=302; R = 0.73; (ns)
N=302	(ns)	0.726142838873763	68	DI	1.46041515519694	RNA-Seq	N=302; R = 0.73; (ns)
N=302	(ns)	0.726142838873763	69	DI	1.30815783000772	RNA-Seq	N=302; R = 0.73; (ns)
N=126	(ns)	0.721723314052507	70	DI	1.04692884794602	RNA-Seq	N=126; R = 0.72; (ns)
N=110	(ns)	-0.478749702407366	71	DI	-0.472330046881365	RNA-Seq	N=110; R = -0.48; (ns)
N=302	(ns)	0.726142838873763	72	DI	1.47623600530079	RNA-Seq	N=302; R = 0.73; (ns)
N=302	(ns)	0.726142838873763	73	DI	1.25152625467982	RNA-Seq	N=302; R = 0.73; (ns)
N=110	(ns)	-0.478749702407366	74	DI	-1.49540005113586	RNA-Seq	N=110; R = -0.48; (ns)
N=126	(ns)	0.721723314052507	75	DI	0.975153613082118	RNA-Seq	N=126; R = 0.72; (ns)
N=110	(ns)	-0.478749702407366	76	DI	-0.458323720626814	RNA-Seq	N=110; R = -0.48; (ns)
N=302	(ns)	0.726142838873763	77	DI	1.47971273571391	RNA-Seq	N=302; R = 0.73; (ns)
N=302	(ns)	0.726142838873763	78	DI	1.48906611370388	RNA-Seq	N=302; R = 0.73; (ns)
N=126	(ns)	0.721723314052507	79	DI	1.07755376060418	RNA-Seq	N=126; R = 0.72; (ns)
N=110	(ns)	-0.478749702407366	80	DI	-0.992260229568658	RNA-Seq	N=110; R = -0.48; (ns)
N=302	(ns)	0.726142838873763	81	DI	1.39423960792164	RNA-Seq	N=302; R = 0.73; (ns)
N=110	(ns)	-0.478749702407366	82	DI	0.707409172700971	RNA-Seq	N=110; R = -0.48; (ns)
N=126	(ns)	0.721723314052507	83	DI	0.914208496239395	RNA-Seq	N=126; R = 0.72; (ns)
N=302	(ns)	0.726142838873763	84	DI	1.48385892971085	RNA-Seq	N=302; R = 0.73; (ns)
N=110	(ns)	-0.478749702407366	85	DI	-0.937012516644493	RNA-Seq	N=110; R = -0.48; (ns)
N=302	(ns)	0.726142838873763	86	DI	1.33765627044614	RNA-Seq	N=302; R = 0.73; (ns)
N=126	(ns)	0.721723314052507	87	DI	0.923142302860705	RNA-Seq	N=126; R = 0.72; (ns)
N=126	(ns)	0.721723314052507	88	DI	0.681431951180937	RNA-Seq	N=126; R = 0.72; (ns)
N=126	(ns)	0.721723314052507	89	DI	1.10691483887489	RNA-Seq	N=126; R = 0.72; (ns)
N=126	(ns)	0.721723314052507	90	DI	-0.0247434199925453	RNA-Seq	N=126; R = 0.72; (ns)
N=302	(ns)	0.726142838873763	91	DI	1.15167338714236	RNA-Seq	N=302; R = 0.73; (ns)
N=126	(ns)	0.721723314052507	92	DI	-0.040856215565487	RNA-Seq	N=126; R = 0.72; (ns)
N=302	(ns)	0.726142838873763	93	DI	1.4076973736486	RNA-Seq	N=302; R = 0.73; (ns)
N=302	(ns)	0.726142838873763	94	DI	1.33271139469172	RNA-Seq	N=302; R = 0.73; (ns)
N=302	(ns)	0.726142838873763	95	DI	1.41062606969574	RNA-Seq	N=302; R = 0.73; (ns)
N=126	(ns)	0.721723314052507	96	DI	0.959867212756564	RNA-Seq	N=126; R = 0.72; (ns)
N=302	(ns)	0.726142838873763	97	DI	1.41282077139109	RNA-Seq	N=302; R = 0.73; (ns)
N=110	(ns)	-0.478749702407366	98	DI	0.0979536586489858	RNA-Seq	N=110; R = -0.48; (ns)
N=302	(ns)	0.726142838873763	99	DI	1.31728731019708	RNA-Seq	N=302; R = 0.73; (ns)
N=302	(ns)	0.726142838873763	100	DI	1.46206829564904	RNA-Seq	N=302; R = 0.73; (ns)
N=126	(ns)	0.721723314052507	101	DI	0.53743694676874	RNA-Seq	N=126; R = 0.72; (ns)
N=126	(ns)	0.721723314052507	102	DI	0.221955500095096	RNA-Seq	N=126; R = 0.72; (ns)
N=110	(ns)	-0.478749702407366	103	DI	-1.1523323011708	RNA-Seq	N=110; R = -0.48; (ns)
N=126	(ns)	0.721723314052507	104	DI	1.0600828894009	RNA-Seq	N=126; R = 0.72; (ns)
N=110	(ns)	-0.478749702407366	105	DI	-0.851725877112353	RNA-Seq	N=110; R = -0.48; (ns)
N=302	(ns)	0.726142838873763	106	DI	1.21354259574699	RNA-Seq	N=302; R = 0.73; (ns)
N=302	(ns)	0.726142838873763	107	DI	1.47595163960285	RNA-Seq	N=302; R = 0.73; (ns)
N=126	(ns)	0.721723314052507	108	DI	0.947954421076785	RNA-Seq	N=126; R = 0.72; (ns)
N=126	(ns)	0.721723314052507	109	DI	1.15632423510964	RNA-Seq	N=126; R = 0.72; (ns)
N=110	(ns)	-0.478749702407366	110	DI	-0.671084097773442	RNA-Seq	N=110; R = -0.48; (ns)
N=110	(ns)	-0.478749702407366	111	DI	-1.14635244208629	RNA-Seq	N=110; R = -0.48; (ns)
N=302	(ns)	0.726142838873763	112	DI	0.922895445688208	RNA-Seq	N=302; R = 0.73; (ns)
N=302	(ns)	0.726142838873763	113	DI	1.46404585918476	RNA-Seq	N=302; R = 0.73; (ns)
N=126	(ns)	0.721723314052507	114	DI	0.901098049496783	RNA-Seq	N=126; R = 0.72; (ns)
N=302	(ns)	0.726142838873763	115	DI	1.46090534145068	RNA-Seq	N=302; R = 0.73; (ns)
N=126	(ns)	0.721723314052507	116	DI	0.373940255366116	RNA-Seq	N=126; R = 0.72; (ns)
N=126	(ns)	0.721723314052507	117	DI	1.15549273718418	RNA-Seq	N=126; R = 0.72; (ns)
N=126	(ns)	0.721723314052507	118	DI	0.615503571530632	RNA-Seq	N=126; R = 0.72; (ns)
N=302	(ns)	0.726142838873763	119	DI	1.26092975611362	RNA-Seq	N=302; R = 0.73; (ns)
N=126	(ns)	0.721723314052507	120	DI	1.03937513594615	RNA-Seq	N=126; R = 0.72; (ns)
N=126	(ns)	0.721723314052507	121	DI	1.09892055937007	RNA-Seq	N=126; R = 0.72; (ns)
N=302	(ns)	0.726142838873763	122	DI	1.38042939058724	RNA-Seq	N=302; R = 0.73; (ns)
N=110	(ns)	-0.478749702407366	123	DI	-0.673166863062607	RNA-Seq	N=110; R = -0.48; (ns)
N=302	(ns)	0.726142838873763	124	DI	1.27192303110387	RNA-Seq	N=302; R = 0.73; (ns)
N=302	(ns)	0.726142838873763	125	DI	1.26534145868265	RNA-Seq	N=302; R = 0.73; (ns)
N=126	(ns)	0.721723314052507	126	DI	0.474633553263442	RNA-Seq	N=126; R = 0.72; (ns)
N=126	(ns)	0.721723314052507	127	DI	1.13182593787791	RNA-Seq	N=126; R = 0.72; (ns)
N=110	(ns)	-0.478749702407366	128	DI	-0.754211981563004	RNA-Seq	N=110; R = -0.48; (ns)
N=126	(ns)	0.721723314052507	129	DI	1.07204486498343	RNA-Seq	N=126; R = 0.72; (ns)
N=126	(ns)	0.721723314052507	130	DI	1.08255753259021	RNA-Seq	N=126; R = 0.72; (ns)
N=110	(ns)	-0.478749702407366	131	DI	-1.49053063057538	RNA-Seq	N=110; R = -0.48; (ns)
N=302	(ns)	0.726142838873763	132	DI	1.46120661071594	RNA-Seq	N=302; R = 0.73; (ns)
N=302	(ns)	0.726142838873763	133	DI	1.44081811034926	RNA-Seq	N=302; R = 0.73; (ns)
N=126	(ns)	0.721723314052507	134	DI	1.07995099092528	RNA-Seq	N=126; R = 0.72; (ns)
N=126	(ns)	0.721723314052507	135	DI	0.970433021864115	RNA-Seq	N=126; R = 0.72; (ns)
N=110	(ns)	-0.478749702407366	136	DI	-1.44026728146322	RNA-Seq	N=110; R = -0.48; (ns)
N=110	(ns)	-0.478749702407366	137	DI	-0.86306856867758	RNA-Seq	N=110; R = -0.48; (ns)
N=302	(ns)	0.726142838873763	138	DI	1.21815570295546	RNA-Seq	N=302; R = 0.73; (ns)
N=302	(ns)	0.726142838873763	139	DI	1.42076357816484	RNA-Seq	N=302; R = 0.73; (ns)
N=302	(ns)	0.726142838873763	140	DI	1.44850521100069	RNA-Seq	N=302; R = 0.73; (ns)
N=110	(ns)	-0.478749702407366	141	DI	-1.04169712958575	RNA-Seq	N=110; R = -0.48; (ns)
N=302	(ns)	0.726142838873763	142	DI	1.47968046034966	RNA-Seq	N=302; R = 0.73; (ns)
N=126	(ns)	0.721723314052507	143	DI	-0.28737209650643	RNA-Seq	N=126; R = 0.72; (ns)
N=302	(ns)	0.726142838873763	144	DI	1.38120382538842	RNA-Seq	N=302; R = 0.73; (ns)
N=302	(ns)	0.726142838873763	145	DI	1.32393358463185	RNA-Seq	N=302; R = 0.73; (ns)
N=110	(ns)	-0.478749702407366	146	DI	0.601741578033618	RNA-Seq	N=110; R = -0.48; (ns)
N=302	(ns)	0.726142838873763	147	DI	1.38262669714083	RNA-Seq	N=302; R = 0.73; (ns)
N=126	(ns)	0.721723314052507	148	DI	0.850035309751507	RNA-Seq	N=126; R = 0.72; (ns)
N=302	(ns)	0.726142838873763	149	DI	1.45245952404971	RNA-Seq	N=302; R = 0.73; (ns)
N=302	(ns)	0.726142838873763	150	DI	1.4103177026243	RNA-Seq	N=302; R = 0.73; (ns)
N=302	(ns)	0.726142838873763	151	DI	1.21720235537957	RNA-Seq	N=302; R = 0.73; (ns)
N=302	(ns)	0.726142838873763	152	DI	1.377110124852	RNA-Seq	N=302; R = 0.73; (ns)
N=126	(ns)	0.721723314052507	153	DI	0.752702821418241	RNA-Seq	N=126; R = 0.72; (ns)
N=302	(ns)	0.726142838873763	154	DI	1.38764730958647	RNA-Seq	N=302; R = 0.73; (ns)
N=302	(ns)	0.726142838873763	155	DI	1.4807826978069	RNA-Seq	N=302; R = 0.73; (ns)
N=302	(ns)	0.726142838873763	156	DI	1.44843338016303	RNA-Seq	N=302; R = 0.73; (ns)
N=302	(ns)	0.726142838873763	157	DI	1.43887751968013	RNA-Seq	N=302; R = 0.73; (ns)
N=126	(ns)	0.721723314052507	158	DI	1.07849714955368	RNA-Seq	N=126; R = 0.72; (ns)
N=302	(ns)	0.726142838873763	159	DI	1.2418686231397	RNA-Seq	N=302; R = 0.73; (ns)
N=302	(ns)	0.726142838873763	160	DI	1.44919308151959	RNA-Seq	N=302; R = 0.73; (ns)
N=302	(ns)	0.726142838873763	161	DI	1.48678450124854	RNA-Seq	N=302; R = 0.73; (ns)
N=110	(ns)	-0.478749702407366	162	DI	-1.02120082089804	RNA-Seq	N=110; R = -0.48; (ns)
N=302	(ns)	0.726142838873763	163	DI	1.33417529169359	RNA-Seq	N=302; R = 0.73; (ns)
N=126	(ns)	0.721723314052507	164	DI	1.15055473964814	RNA-Seq	N=126; R = 0.72; (ns)
N=302	(ns)	0.726142838873763	165	DI	1.02985651713196	RNA-Seq	N=302; R = 0.73; (ns)
N=302	(ns)	0.726142838873763	166	DI	1.28654796768587	RNA-Seq	N=302; R = 0.73; (ns)
N=126	(ns)	0.721723314052507	167	DI	1.1271658922823	RNA-Seq	N=126; R = 0.72; (ns)
N=110	(ns)	-0.478749702407366	168	DI	-0.614986769797466	RNA-Seq	N=110; R = -0.48; (ns)
N=302	(ns)	0.726142838873763	169	DI	1.34832105550813	RNA-Seq	N=302; R = 0.73; (ns)
N=302	(ns)	0.726142838873763	170	DI	1.39952557354588	RNA-Seq	N=302; R = 0.73; (ns)
N=126	(ns)	0.721723314052507	171	DI	0.606945559634358	RNA-Seq	N=126; R = 0.72; (ns)
N=302	(ns)	0.726142838873763	172	DI	1.45072574868404	RNA-Seq	N=302; R = 0.73; (ns)
N=302	(ns)	0.726142838873763	173	DI	0.738788988508118	RNA-Seq	N=302; R = 0.73; (ns)
N=302	(ns)	0.726142838873763	174	DI	1.46870047413693	RNA-Seq	N=302; R = 0.73; (ns)
N=302	(ns)	0.726142838873763	175	DI	1.34760402600284	RNA-Seq	N=302; R = 0.73; (ns)
N=110	(ns)	-0.478749702407366	176	DI	-0.259704849510465	RNA-Seq	N=110; R = -0.48; (ns)
N=110	(ns)	-0.478749702407366	177	DI	-1.38002834505682	RNA-Seq	N=110; R = -0.48; (ns)
N=302	(ns)	0.726142838873763	178	DI	1.28999035054784	RNA-Seq	N=302; R = 0.73; (ns)
N=302	(ns)	0.726142838873763	179	DI	1.42024933130887	RNA-Seq	N=302; R = 0.73; (ns)
N=126	(ns)	0.721723314052507	180	DI	1.11003952651141	RNA-Seq	N=126; R = 0.72; (ns)
N=110	(ns)	-0.478749702407366	181	DI	-1.33037312757796	RNA-Seq	N=110; R = -0.48; (ns)
N=302	(ns)	0.726142838873763	182	DI	1.45655670137845	RNA-Seq	N=302; R = 0.73; (ns)
N=302	(ns)	0.726142838873763	183	DI	1.42148348004029	RNA-Seq	N=302; R = 0.73; (ns)
N=302	(ns)	0.726142838873763	184	DI	1.35903630829802	RNA-Seq	N=302; R = 0.73; (ns)
N=302	(ns)	0.726142838873763	185	DI	1.28401931896363	RNA-Seq	N=302; R = 0.73; (ns)
N=110	(ns)	-0.478749702407366	186	DI	-1.45594357155971	RNA-Seq	N=110; R = -0.48; (ns)
N=302	(ns)	0.726142838873763	187	DI	1.49619236372173	RNA-Seq	N=302; R = 0.73; (ns)
N=110	(ns)	-0.478749702407366	188	DI	-0.747023361047485	RNA-Seq	N=110; R = -0.48; (ns)
N=302	(ns)	0.726142838873763	189	DI	1.32375040067545	RNA-Seq	N=302; R = 0.73; (ns)
N=110	(ns)	-0.478749702407366	190	DI	-0.744374513336277	RNA-Seq	N=110; R = -0.48; (ns)
N=126	(ns)	0.721723314052507	191	DI	-0.325726647425369	RNA-Seq	N=126; R = 0.72; (ns)
N=110	(ns)	-0.478749702407366	192	DI	-0.33453180029532	RNA-Seq	N=110; R = -0.48; (ns)
N=302	(ns)	0.726142838873763	193	DI	1.00199304166424	RNA-Seq	N=302; R = 0.73; (ns)
N=126	(ns)	0.721723314052507	194	DI	-0.193955209455991	RNA-Seq	N=126; R = 0.72; (ns)
N=126	(ns)	0.721723314052507	195	DI	0.97088871153993	RNA-Seq	N=126; R = 0.72; (ns)
N=302	(ns)	0.726142838873763	196	DI	1.40272879158348	RNA-Seq	N=302; R = 0.73; (ns)
N=110	(ns)	-0.478749702407366	197	DI	-0.240786632334092	RNA-Seq	N=110; R = -0.48; (ns)
N=302	(ns)	0.726142838873763	198	DI	1.49659498213037	RNA-Seq	N=302; R = 0.73; (ns)
N=302	(ns)	0.726142838873763	199	DI	1.43451289356816	RNA-Seq	N=302; R = 0.73; (ns)
N=126	(ns)	0.721723314052507	200	DI	0.193916973850168	RNA-Seq	N=126; R = 0.72; (ns)
N=302	(ns)	0.726142838873763	201	DI	1.34900093846993	RNA-Seq	N=302; R = 0.73; (ns)
N=302	(ns)	0.726142838873763	202	DI	1.45642514061771	RNA-Seq	N=302; R = 0.73; (ns)
N=302	(ns)	0.726142838873763	203	DI	1.26431954540823	RNA-Seq	N=302; R = 0.73; (ns)
N=126	(ns)	0.721723314052507	204	DI	1.1074526436905	RNA-Seq	N=126; R = 0.72; (ns)
N=302	(ns)	0.726142838873763	205	DI	1.38490945403815	RNA-Seq	N=302; R = 0.73; (ns)
N=302	(ns)	0.726142838873763	206	DI	1.43784844241953	RNA-Seq	N=302; R = 0.73; (ns)
N=302	(ns)	0.726142838873763	207	DI	1.40232027556996	RNA-Seq	N=302; R = 0.73; (ns)
N=110	(ns)	-0.478749702407366	208	DI	-1.43944220056479	RNA-Seq	N=110; R = -0.48; (ns)
N=302	(ns)	0.726142838873763	209	DI	1.46736911048798	RNA-Seq	N=302; R = 0.73; (ns)
N=302	(ns)	0.726142838873763	210	DI	1.4367551006217	RNA-Seq	N=302; R = 0.73; (ns)
N=302	(ns)	0.726142838873763	211	DI	1.45520879581151	RNA-Seq	N=302; R = 0.73; (ns)
N=110	(ns)	-0.478749702407366	212	DI	-0.896844967096055	RNA-Seq	N=110; R = -0.48; (ns)
N=302	(ns)	0.726142838873763	213	DI	1.18727868404138	RNA-Seq	N=302; R = 0.73; (ns)
N=302	(ns)	0.726142838873763	214	DI	1.40614914883946	RNA-Seq	N=302; R = 0.73; (ns)
N=302	(ns)	0.726142838873763	215	DI	1.38390602886576	RNA-Seq	N=302; R = 0.73; (ns)
N=302	(ns)	0.726142838873763	216	DI	1.43212065932043	RNA-Seq	N=302; R = 0.73; (ns)
N=302	(ns)	0.726142838873763	217	DI	1.30768685287853	RNA-Seq	N=302; R = 0.73; (ns)
N=302	(ns)	0.726142838873763	218	DI	1.42015480281752	RNA-Seq	N=302; R = 0.73; (ns)
N=126	(ns)	0.721723314052507	219	DI	0.503572205238911	RNA-Seq	N=126; R = 0.72; (ns)
N=110	(ns)	-0.478749702407366	220	DI	-1.11371955075915	RNA-Seq	N=110; R = -0.48; (ns)
N=110	(ns)	-0.478749702407366	221	DI	-0.759577501249254	RNA-Seq	N=110; R = -0.48; (ns)
N=302	(ns)	0.726142838873763	222	DI	1.42235491094103	RNA-Seq	N=302; R = 0.73; (ns)
N=302	(ns)	0.726142838873763	223	DI	1.40024095667385	RNA-Seq	N=302; R = 0.73; (ns)
N=302	(ns)	0.726142838873763	224	DI	1.39274436002817	RNA-Seq	N=302; R = 0.73; (ns)
N=126	(ns)	0.721723314052507	225	DI	0.76790305076073	RNA-Seq	N=126; R = 0.72; (ns)
N=302	(ns)	0.726142838873763	226	DI	1.35792760557454	RNA-Seq	N=302; R = 0.73; (ns)
N=302	(ns)	0.726142838873763	227	DI	1.21864372795049	RNA-Seq	N=302; R = 0.73; (ns)
N=302	(ns)	0.726142838873763	228	DI	1.28139501950172	RNA-Seq	N=302; R = 0.73; (ns)
N=110	(ns)	-0.478749702407366	229	DI	-0.760325921439235	RNA-Seq	N=110; R = -0.48; (ns)
N=302	(ns)	0.726142838873763	230	DI	1.48220695868273	RNA-Seq	N=302; R = 0.73; (ns)
N=302	(ns)	0.726142838873763	231	DI	1.43906359447256	RNA-Seq	N=302; R = 0.73; (ns)
N=126	(ns)	0.721723314052507	232	DI	0.434477201488273	RNA-Seq	N=126; R = 0.72; (ns)
N=110	(ns)	-0.478749702407366	233	DI	-1.22616603395842	RNA-Seq	N=110; R = -0.48; (ns)
N=302	(ns)	0.726142838873763	234	DI	0.554308848504316	RNA-Seq	N=302; R = 0.73; (ns)
N=302	(ns)	0.726142838873763	235	DI	1.45195373154267	RNA-Seq	N=302; R = 0.73; (ns)
N=302	(ns)	0.726142838873763	236	DI	1.45964321631472	RNA-Seq	N=302; R = 0.73; (ns)
N=302	(ns)	0.726142838873763	237	DI	1.2560152670355	RNA-Seq	N=302; R = 0.73; (ns)
N=302	(ns)	0.726142838873763	238	DI	1.48501575902669	RNA-Seq	N=302; R = 0.73; (ns)
N=302	(ns)	0.726142838873763	239	DI	1.48438908214465	RNA-Seq	N=302; R = 0.73; (ns)
N=126	(ns)	0.721723314052507	240	DI	1.19170885074623	RNA-Seq	N=126; R = 0.72; (ns)
N=110	(ns)	-0.478749702407366	241	DI	-0.998691497031047	RNA-Seq	N=110; R = -0.48; (ns)
N=302	(ns)	0.726142838873763	242	DI	1.30746618724167	RNA-Seq	N=302; R = 0.73; (ns)
N=302	(ns)	0.726142838873763	243	DI	1.39360117210122	RNA-Seq	N=302; R = 0.73; (ns)
N=302	(ns)	0.726142838873763	244	DI	1.49436260299049	RNA-Seq	N=302; R = 0.73; (ns)
N=302	(ns)	0.726142838873763	245	DI	1.22329271446616	RNA-Seq	N=302; R = 0.73; (ns)
N=302	(ns)	0.726142838873763	246	DI	1.38900247983934	RNA-Seq	N=302; R = 0.73; (ns)
N=302	(ns)	0.726142838873763	247	DI	1.47463606153555	RNA-Seq	N=302; R = 0.73; (ns)
N=302	(ns)	0.726142838873763	248	DI	1.33465983055482	RNA-Seq	N=302; R = 0.73; (ns)
N=302	(ns)	0.726142838873763	249	DI	1.40829778372539	RNA-Seq	N=302; R = 0.73; (ns)
N=302	(ns)	0.726142838873763	250	DI	1.42553447655749	RNA-Seq	N=302; R = 0.73; (ns)
N=302	(ns)	0.726142838873763	251	DI	1.42609960479019	RNA-Seq	N=302; R = 0.73; (ns)
N=110	(ns)	-0.478749702407366	252	DI	-0.858581966340052	RNA-Seq	N=110; R = -0.48; (ns)
N=126	(ns)	0.721723314052507	253	DI	1.09664544533511	RNA-Seq	N=126; R = 0.72; (ns)
N=302	(ns)	0.726142838873763	254	DI	1.41432220241825	RNA-Seq	N=302; R = 0.73; (ns)
N=302	(ns)	0.726142838873763	255	DI	1.31411093019882	RNA-Seq	N=302; R = 0.73; (ns)
N=302	(ns)	0.726142838873763	256	DI	1.43742951863228	RNA-Seq	N=302; R = 0.73; (ns)
N=302	(ns)	0.726142838873763	257	DI	1.32072730552271	RNA-Seq	N=302; R = 0.73; (ns)
N=302	(ns)	0.726142838873763	258	DI	1.36956603045237	RNA-Seq	N=302; R = 0.73; (ns)
N=126	(ns)	0.721723314052507	259	DI	0.989213925461627	RNA-Seq	N=126; R = 0.72; (ns)
N=126	(ns)	0.721723314052507	260	DI	1.14860368750207	RNA-Seq	N=126; R = 0.72; (ns)
N=110	(ns)	-0.478749702407366	261	DI	-0.364023846155562	RNA-Seq	N=110; R = -0.48; (ns)
N=110	(ns)	-0.478749702407366	262	DI	-0.602716868286711	RNA-Seq	N=110; R = -0.48; (ns)
N=302	(ns)	0.726142838873763	263	DI	1.45071823609115	RNA-Seq	N=302; R = 0.73; (ns)
N=126	(ns)	0.721723314052507	264	DI	1.03011254487533	RNA-Seq	N=126; R = 0.72; (ns)
N=302	(ns)	0.726142838873763	265	DI	1.48983269712342	RNA-Seq	N=302; R = 0.73; (ns)
N=302	(ns)	0.726142838873763	266	DI	1.44693376283468	RNA-Seq	N=302; R = 0.73; (ns)
N=126	(ns)	0.721723314052507	267	DI	-0.786702364558001	RNA-Seq	N=126; R = 0.72; (ns)
N=302	(ns)	0.726142838873763	268	DI	1.43193890715763	RNA-Seq	N=302; R = 0.73; (ns)
N=110	(ns)	-0.478749702407366	269	DI	0.354236338783739	RNA-Seq	N=110; R = -0.48; (ns)
N=110	(ns)	-0.478749702407366	270	DI	0.690272924429825	RNA-Seq	N=110; R = -0.48; (ns)
N=302	(ns)	0.726142838873763	271	DI	1.35920062142649	RNA-Seq	N=302; R = 0.73; (ns)
N=126	(ns)	0.721723314052507	272	DI	0.872768709611077	RNA-Seq	N=126; R = 0.72; (ns)
N=110	(ns)	-0.478749702407366	273	DI	0.279398555997512	RNA-Seq	N=110; R = -0.48; (ns)
N=110	(ns)	-0.478749702407366	274	DI	-0.82934304120575	RNA-Seq	N=110; R = -0.48; (ns)
N=126	(ns)	0.721723314052507	275	DI	1.11979275309543	RNA-Seq	N=126; R = 0.72; (ns)
N=302	(ns)	0.726142838873763	276	DI	1.35704867150953	RNA-Seq	N=302; R = 0.73; (ns)
N=302	(ns)	0.726142838873763	277	DI	1.47511934739693	RNA-Seq	N=302; R = 0.73; (ns)
N=302	(ns)	0.726142838873763	278	DI	1.37523067654658	RNA-Seq	N=302; R = 0.73; (ns)
N=126	(ns)	0.721723314052507	279	DI	1.11682982253418	RNA-Seq	N=126; R = 0.72; (ns)
N=110	(ns)	-0.478749702407366	280	DI	-0.682523247523148	RNA-Seq	N=110; R = -0.48; (ns)
N=110	(ns)	-0.478749702407366	281	DI	-1.01228789426182	RNA-Seq	N=110; R = -0.48; (ns)
N=110	(ns)	-0.478749702407366	282	DI	-0.266428993430604	RNA-Seq	N=110; R = -0.48; (ns)
N=302	(ns)	0.726142838873763	283	DI	0.730624002066678	RNA-Seq	N=302; R = 0.73; (ns)
N=302	(ns)	0.726142838873763	284	DI	1.29977874955601	RNA-Seq	N=302; R = 0.73; (ns)
N=302	(ns)	0.726142838873763	285	DI	1.47985530090947	RNA-Seq	N=302; R = 0.73; (ns)
N=302	(ns)	0.726142838873763	286	DI	1.44833085542006	RNA-Seq	N=302; R = 0.73; (ns)
N=126	(ns)	0.721723314052507	287	DI	0.985967796589436	RNA-Seq	N=126; R = 0.72; (ns)
N=110	(ns)	-0.478749702407366	288	DI	-0.794329518481559	RNA-Seq	N=110; R = -0.48; (ns)
N=126	(ns)	0.721723314052507	289	DI	0.704736490958525	RNA-Seq	N=126; R = 0.72; (ns)
N=302	(ns)	0.726142838873763	290	DI	1.49558793550163	RNA-Seq	N=302; R = 0.73; (ns)
N=110	(ns)	-0.478749702407366	291	DI	-0.809689713526226	RNA-Seq	N=110; R = -0.48; (ns)
N=302	(ns)	0.726142838873763	292	DI	1.45495186355322	RNA-Seq	N=302; R = 0.73; (ns)
N=302	(ns)	0.726142838873763	293	DI	1.42469742993825	RNA-Seq	N=302; R = 0.73; (ns)
N=302	(ns)	0.726142838873763	294	DI	1.4898375907657	RNA-Seq	N=302; R = 0.73; (ns)
N=126	(ns)	0.721723314052507	295	DI	1.13963559115453	RNA-Seq	N=126; R = 0.72; (ns)
N=302	(ns)	0.726142838873763	296	DI	1.36384503990592	RNA-Seq	N=302; R = 0.73; (ns)
N=302	(ns)	0.726142838873763	297	DI	1.20539823266621	RNA-Seq	N=302; R = 0.73; (ns)
N=110	(ns)	-0.478749702407366	298	DI	-1.00117826369839	RNA-Seq	N=110; R = -0.48; (ns)
N=126	(ns)	0.721723314052507	299	DI	0.968064360497439	RNA-Seq	N=126; R = 0.72; (ns)
N=302	(ns)	0.726142838873763	300	DI	1.36864007069132	RNA-Seq	N=302; R = 0.73; (ns)
N=302	(ns)	0.726142838873763	301	DI	1.28040322766741	RNA-Seq	N=302; R = 0.73; (ns)
N=302	(ns)	0.726142838873763	302	DI	1.47877326519336	RNA-Seq	N=302; R = 0.73; (ns)
N=110	(ns)	-0.478749702407366	303	DI	-1.08322577599234	RNA-Seq	N=110; R = -0.48; (ns)
N=302	(ns)	0.726142838873763	304	DI	0.883170401063774	RNA-Seq	N=302; R = 0.73; (ns)
N=302	(ns)	0.726142838873763	305	DI	1.441666068906	RNA-Seq	N=302; R = 0.73; (ns)
N=126	(ns)	0.721723314052507	306	DI	0.796863084683893	RNA-Seq	N=126; R = 0.72; (ns)
N=302	(ns)	0.726142838873763	307	DI	0.970932121312551	RNA-Seq	N=302; R = 0.73; (ns)
N=126	(ns)	0.721723314052507	308	DI	0.304308862201633	RNA-Seq	N=126; R = 0.72; (ns)
N=302	(ns)	0.726142838873763	309	DI	1.49151021262998	RNA-Seq	N=302; R = 0.73; (ns)
N=110	(ns)	-0.478749702407366	310	DI	-0.802204764295856	RNA-Seq	N=110; R = -0.48; (ns)
N=302	(ns)	0.726142838873763	311	DI	1.37720473280364	RNA-Seq	N=302; R = 0.73; (ns)
N=302	(ns)	0.726142838873763	312	DI	1.36281073835341	RNA-Seq	N=302; R = 0.73; (ns)
N=126	(ns)	0.721723314052507	313	DI	1.04861792095814	RNA-Seq	N=126; R = 0.72; (ns)
N=302	(ns)	0.726142838873763	314	DI	1.48541749898882	RNA-Seq	N=302; R = 0.73; (ns)
N=126	(ns)	0.721723314052507	315	DI	1.16396857991564	RNA-Seq	N=126; R = 0.72; (ns)
N=302	(ns)	0.726142838873763	316	DI	1.46966386489412	RNA-Seq	N=302; R = 0.73; (ns)
N=126	(ns)	0.721723314052507	317	DI	0.998106458523564	RNA-Seq	N=126; R = 0.72; (ns)
N=302	(ns)	0.726142838873763	318	DI	1.15033647207603	RNA-Seq	N=302; R = 0.73; (ns)
N=302	(ns)	0.726142838873763	319	DI	1.30576534300393	RNA-Seq	N=302; R = 0.73; (ns)
N=126	(ns)	0.721723314052507	320	DI	0.122507155786881	RNA-Seq	N=126; R = 0.72; (ns)
N=110	(ns)	-0.478749702407366	321	DI	-0.918027805714055	RNA-Seq	N=110; R = -0.48; (ns)
N=126	(ns)	0.721723314052507	322	DI	1.17597973595973	RNA-Seq	N=126; R = 0.72; (ns)
N=126	(ns)	0.721723314052507	323	DI	1.12203852430463	RNA-Seq	N=126; R = 0.72; (ns)
N=110	(ns)	-0.478749702407366	324	DI	0.159646275883647	RNA-Seq	N=110; R = -0.48; (ns)
N=126	(ns)	0.721723314052507	325	DI	0.376531840972231	RNA-Seq	N=126; R = 0.72; (ns)
N=302	(ns)	0.726142838873763	326	DI	1.40374588523957	RNA-Seq	N=302; R = 0.73; (ns)
N=302	(ns)	0.726142838873763	327	DI	1.28252548043785	RNA-Seq	N=302; R = 0.73; (ns)
N=302	(ns)	0.726142838873763	328	DI	1.31390917162311	RNA-Seq	N=302; R = 0.73; (ns)
N=110	(ns)	-0.478749702407366	329	DI	0.470664821929648	RNA-Seq	N=110; R = -0.48; (ns)
N=126	(ns)	0.721723314052507	330	DI	0.760501712001352	RNA-Seq	N=126; R = 0.72; (ns)
N=110	(ns)	-0.478749702407366	331	DI	-0.418812805682402	RNA-Seq	N=110; R = -0.48; (ns)
N=302	(ns)	0.726142838873763	332	DI	1.38347583006447	RNA-Seq	N=302; R = 0.73; (ns)
N=302	(ns)	0.726142838873763	333	DI	1.4674223158251	RNA-Seq	N=302; R = 0.73; (ns)
N=126	(ns)	0.721723314052507	334	DI	0.977982612627792	RNA-Seq	N=126; R = 0.72; (ns)
N=302	(ns)	0.726142838873763	335	DI	1.4188614899854	RNA-Seq	N=302; R = 0.73; (ns)
N=302	(ns)	0.726142838873763	336	DI	1.44193843185891	RNA-Seq	N=302; R = 0.73; (ns)
N=302	(ns)	0.726142838873763	337	DI	1.49812685076958	RNA-Seq	N=302; R = 0.73; (ns)
N=302	(ns)	0.726142838873763	338	DI	1.41658028251745	RNA-Seq	N=302; R = 0.73; (ns)
N=126	(ns)	0.721723314052507	339	DI	-0.109501351575419	RNA-Seq	N=126; R = 0.72; (ns)
N=126	(ns)	0.721723314052507	340	DI	0.767315920854026	RNA-Seq	N=126; R = 0.72; (ns)
N=302	(ns)	0.726142838873763	341	DI	1.43171719482565	RNA-Seq	N=302; R = 0.73; (ns)
N=302	(ns)	0.726142838873763	342	DI	1.27406590144472	RNA-Seq	N=302; R = 0.73; (ns)
N=302	(ns)	0.726142838873763	343	DI	1.16823240995733	RNA-Seq	N=302; R = 0.73; (ns)
N=110	(ns)	-0.478749702407366	344	DI	0.0372700068941611	RNA-Seq	N=110; R = -0.48; (ns)
N=126	(ns)	0.721723314052507	345	DI	1.17148462250631	RNA-Seq	N=126; R = 0.72; (ns)
N=110	(ns)	-0.478749702407366	346	DI	-1.49968593571972	RNA-Seq	N=110; R = -0.48; (ns)
N=302	(ns)	0.726142838873763	347	DI	1.38025460310939	RNA-Seq	N=302; R = 0.73; (ns)
N=302	(ns)	0.726142838873763	348	DI	1.475983508062	RNA-Seq	N=302; R = 0.73; (ns)
N=110	(ns)	-0.478749702407366	349	DI	-1.17999566782545	RNA-Seq	N=110; R = -0.48; (ns)
N=302	(ns)	0.726142838873763	350	DI	0.762189419574898	RNA-Seq	N=302; R = 0.73; (ns)
N=110	(ns)	-0.478749702407366	351	DI	-0.310250072472234	RNA-Seq	N=110; R = -0.48; (ns)
N=126	(ns)	0.721723314052507	352	DI	1.03748172443998	RNA-Seq	N=126; R = 0.72; (ns)
N=302	(ns)	0.726142838873763	353	DI	1.45719278525747	RNA-Seq	N=302; R = 0.73; (ns)
N=110	(ns)	-0.478749702407366	354	DI	-0.586525860927453	RNA-Seq	N=110; R = -0.48; (ns)
N=126	(ns)	0.721723314052507	355	DI	0.609179056692872	RNA-Seq	N=126; R = 0.72; (ns)
N=302	(ns)	0.726142838873763	356	DI	1.49953948059551	RNA-Seq	N=302; R = 0.73; (ns)
N=126	(ns)	0.721723314052507	357	DI	-0.129330351660245	RNA-Seq	N=126; R = 0.72; (ns)
N=110	(ns)	-0.478749702407366	358	DI	-0.912767485266906	RNA-Seq	N=110; R = -0.48; (ns)
N=302	(ns)	0.726142838873763	359	DI	1.34616344846844	RNA-Seq	N=302; R = 0.73; (ns)
N=110	(ns)	-0.478749702407366	360	DI	-1.31295943255089	RNA-Seq	N=110; R = -0.48; (ns)
N=302	(ns)	0.726142838873763	361	DI	1.47569322195086	RNA-Seq	N=302; R = 0.73; (ns)
N=110	(ns)	-0.478749702407366	362	DI	-1.39545644642863	RNA-Seq	N=110; R = -0.48; (ns)
N=302	(ns)	0.726142838873763	363	DI	0.78378104903948	RNA-Seq	N=302; R = 0.73; (ns)
N=110	(ns)	-0.478749702407366	364	DI	-1.04920738730533	RNA-Seq	N=110; R = -0.48; (ns)
N=110	(ns)	-0.478749702407366	365	DI	-1.37787260337309	RNA-Seq	N=110; R = -0.48; (ns)
N=126	(ns)	0.721723314052507	366	DI	0.326450196447067	RNA-Seq	N=126; R = 0.72; (ns)
N=126	(ns)	0.721723314052507	367	DI	1.07683265379385	RNA-Seq	N=126; R = 0.72; (ns)
N=302	(ns)	0.726142838873763	368	DI	1.4192638761908	RNA-Seq	N=302; R = 0.73; (ns)
N=302	(ns)	0.726142838873763	369	DI	1.3244072035716	RNA-Seq	N=302; R = 0.73; (ns)
N=110	(ns)	-0.478749702407366	370	DI	-0.586472083224867	RNA-Seq	N=110; R = -0.48; (ns)
N=302	(ns)	0.726142838873763	371	DI	1.42973280623689	RNA-Seq	N=302; R = 0.73; (ns)
N=302	(ns)	0.726142838873763	372	DI	1.48737965562692	RNA-Seq	N=302; R = 0.73; (ns)
N=302	(ns)	0.726142838873763	373	DI	1.49133110713078	RNA-Seq	N=302; R = 0.73; (ns)
N=302	(ns)	0.726142838873763	374	DI	1.47832945416435	RNA-Seq	N=302; R = 0.73; (ns)
N=302	(ns)	0.726142838873763	375	DI	1.49575923015262	RNA-Seq	N=302; R = 0.73; (ns)
N=110	(ns)	-0.478749702407366	376	DI	-0.887563388701271	RNA-Seq	N=110; R = -0.48; (ns)
N=302	(ns)	0.726142838873763	377	DI	1.23924503250417	RNA-Seq	N=302; R = 0.73; (ns)
N=302	(ns)	0.726142838873763	378	DI	1.42908219969078	RNA-Seq	N=302; R = 0.73; (ns)
N=126	(ns)	0.721723314052507	379	DI	0.87413226251682	RNA-Seq	N=126; R = 0.72; (ns)
N=302	(ns)	0.726142838873763	380	DI	1.46607355317751	RNA-Seq	N=302; R = 0.73; (ns)
N=126	(ns)	0.721723314052507	381	DI	-0.365107656161362	RNA-Seq	N=126; R = 0.72; (ns)
N=302	(ns)	0.726142838873763	382	DI	1.30463042279805	RNA-Seq	N=302; R = 0.73; (ns)
N=126	(ns)	0.721723314052507	383	DI	0.95573134089622	RNA-Seq	N=126; R = 0.72; (ns)
N=302	(ns)	0.726142838873763	384	DI	1.42865407021583	RNA-Seq	N=302; R = 0.73; (ns)
N=302	(ns)	0.726142838873763	385	DI	1.41546138216158	RNA-Seq	N=302; R = 0.73; (ns)
[truncated: 2,305 more rows]
