# Supplementary material for: Cell-type-specific genomics reveals histone modification dynamics in mammalian meiosis
Source: Nat Commun. 2019 Aug 23;10:3821. doi: 10.1038/s41467-019-11820-7 (PMC6707301; doi:10.1038/s41467-019-11820-7)
Supplement: Supplementary file 4 — Source Data [file 41467_2019_11820_MOESM4_ESM.zip › Source Data/figureS5_cluster5_bottomPanels.tab]

name	value	dType	stage	cluster
Mei1	1.49129866710602	RNA-Seq	LE	1
Smc3	1.33183592580853	RNA-Seq	LE	1
Ankrd6	1.17841754184746	RNA-Seq	LE	1
Bend3	1.32606250731513	RNA-Seq	LE	1
Rock2	1.21968854742154	RNA-Seq	LE	1
Slc39a1	1.37302644474211	RNA-Seq	LE	1
Mei1	-0.366335702102004	RNA-Seq	ZY	1
Smc3	0.206646101136364	RNA-Seq	ZY	1
Ankrd6	-0.830337039735961	RNA-Seq	ZY	1
Bend3	0.213013595613869	RNA-Seq	ZY	1
Rock2	0.381100655510455	RNA-Seq	ZY	1
Slc39a1	0.106193830768817	RNA-Seq	ZY	1
Mei1	-0.629770421184108	RNA-Seq	PA	1
Smc3	-0.774087764684433	RNA-Seq	PA	1
Ankrd6	0.482196169578471	RNA-Seq	PA	1
Bend3	-0.692707688087818	RNA-Seq	PA	1
Rock2	-0.593200125735597	RNA-Seq	PA	1
Slc39a1	-0.808439421509416	RNA-Seq	PA	1
Mei1	-0.495192543819908	RNA-Seq	DI	1
Smc3	-0.764394262260465	RNA-Seq	DI	1
Ankrd6	-0.830276671689967	RNA-Seq	DI	1
Bend3	-0.846368414841185	RNA-Seq	DI	1
Rock2	-1.0075890771964	RNA-Seq	DI	1
Slc39a1	-0.670780854001514	RNA-Seq	DI	1
Mei1	1.48027266412124	H3K4me3	LE	1
Smc3	1.36089378654823	H3K4me3	LE	1
Ankrd6	1.44987629684861	H3K4me3	LE	1
Bend3	0.983241861464987	H3K4me3	LE	1
Rock2	1.35101368144694	H3K4me3	LE	1
Slc39a1	1.11504613272605	H3K4me3	LE	1
Mei1	-0.589495897475984	H3K4me3	ZY	1
Smc3	0.0948753453227034	H3K4me3	ZY	1
Ankrd6	-0.519160251974017	H3K4me3	ZY	1
Bend3	0.695683782910486	H3K4me3	ZY	1
Rock2	-0.286508240765534	H3K4me3	ZY	1
Slc39a1	0.396343412106415	H3K4me3	ZY	1
Mei1	-0.625034984622122	H3K4me3	PA	1
Smc3	-0.927051440603677	H3K4me3	PA	1
Ankrd6	-0.77778015554677	H3K4me3	PA	1
Bend3	-0.575016365993459	H3K4me3	PA	1
Rock2	-0.0193740095832421	H3K4me3	PA	1
Slc39a1	-1.23393887507621	H3K4me3	PA	1
Mei1	-0.26574178202313	H3K4me3	DI	1
Smc3	-0.528717691267252	H3K4me3	DI	1
Ankrd6	-0.15293588932782	H3K4me3	DI	1
Bend3	-1.10390927838201	H3K4me3	DI	1
Rock2	-1.04513143109816	H3K4me3	DI	1
Slc39a1	-0.277450669756257	H3K4me3	DI	1
Rnf34	0.501413514657102	RNA-Seq	LE	2
H2-D1	0.774475566604258	RNA-Seq	LE	2
Anapc4	0.310864714090363	RNA-Seq	LE	2
Maml1	0.93372834701512	RNA-Seq	LE	2
Rnd2	0.661139414292696	RNA-Seq	LE	2
Prss50	0.954874549626541	RNA-Seq	LE	2
Rnf34	1.06456425930476	RNA-Seq	ZY	2
H2-D1	0.951993433670161	RNA-Seq	ZY	2
Anapc4	1.1420836404668	RNA-Seq	ZY	2
Maml1	0.703568511915395	RNA-Seq	ZY	2
Rnd2	0.920307865694249	RNA-Seq	ZY	2
Prss50	0.77235989442335	RNA-Seq	ZY	2
Rnf34	-1.2240921803595	RNA-Seq	PA	2
H2-D1	-0.82111268555358	RNA-Seq	PA	2
Anapc4	-0.20518796644694	RNA-Seq	PA	2
Maml1	-0.436044050968548	RNA-Seq	PA	2
Rnd2	-1.2731344387537	RNA-Seq	PA	2
Prss50	-0.861977770029242	RNA-Seq	PA	2
Rnf34	-0.341885593602368	RNA-Seq	DI	2
H2-D1	-0.905356314720839	RNA-Seq	DI	2
Anapc4	-1.24776038811023	RNA-Seq	DI	2
Maml1	-1.20125280796197	RNA-Seq	DI	2
Rnd2	-0.308312841233248	RNA-Seq	DI	2
Prss50	-0.86525667402065	RNA-Seq	DI	2
Rnf34	1.16001611803295	H3K4me3	LE	2
H2-D1	1.32446265695536	H3K4me3	LE	2
Anapc4	1.25260931791247	H3K4me3	LE	2
Maml1	0.966581843465488	H3K4me3	LE	2
Rnd2	0.987619666265395	H3K4me3	LE	2
Prss50	1.49584386682849	H3K4me3	LE	2
Rnf34	-0.614431326449782	H3K4me3	ZY	2
H2-D1	-0.738230061059609	H3K4me3	ZY	2
Anapc4	-0.052116930864003	H3K4me3	ZY	2
Maml1	0.74554143362756	H3K4me3	ZY	2
Rnd2	0.429423716471142	H3K4me3	ZY	2
Prss50	-0.393413191381281	H3K4me3	ZY	2
Rnf34	-1.02379351715476	H3K4me3	PA	2
H2-D1	-0.807402560176096	H3K4me3	PA	2
Anapc4	-0.00540893152918725	H3K4me3	PA	2
Maml1	-1.00472981376487	H3K4me3	PA	2
Rnd2	-1.3551269388954	H3K4me3	PA	2
Prss50	-0.550720446164834	H3K4me3	PA	2
Rnf34	0.478208725571602	H3K4me3	DI	2
H2-D1	0.221169964280349	H3K4me3	DI	2
Anapc4	-1.19508345551928	H3K4me3	DI	2
Maml1	-0.707393463328181	H3K4me3	DI	2
Rnd2	-0.0619164438411394	H3K4me3	DI	2
Prss50	-0.55171022928237	H3K4me3	DI	2
Ankrd31	-1.26305082392532	RNA-Seq	LE	3
Sycp2	-1.45065974596599	RNA-Seq	LE	3
Gm15455	-0.687697879238449	RNA-Seq	LE	3
Slc12a6	0.0158242908844897	RNA-Seq	LE	3
Akr1a1	-0.902499725158949	RNA-Seq	LE	3
Hus1b	-0.974104847356093	RNA-Seq	LE	3
Ankrd31	-0.341763360349396	RNA-Seq	ZY	3
Sycp2	0.776776405400253	RNA-Seq	ZY	3
Gm15455	-0.215565127379628	RNA-Seq	ZY	3
Slc12a6	-1.30935799844776	RNA-Seq	ZY	3
Akr1a1	-0.81656020617002	RNA-Seq	ZY	3
Hus1b	-0.503551140942457	RNA-Seq	ZY	3
Ankrd31	0.792759846944999	RNA-Seq	PA	3
Sycp2	0.517420670586702	RNA-Seq	PA	3
Gm15455	1.46963476292719	RNA-Seq	PA	3
Slc12a6	1.12043155450236	RNA-Seq	PA	3
Akr1a1	1.00295268359511	RNA-Seq	PA	3
Hus1b	1.33289128410062	RNA-Seq	PA	3
Ankrd31	0.812054337329717	RNA-Seq	DI	3
Sycp2	0.156462669979033	RNA-Seq	DI	3
Gm15455	-0.566371756309117	RNA-Seq	DI	3
Slc12a6	0.173102153060905	RNA-Seq	DI	3
Akr1a1	0.716107247733855	RNA-Seq	DI	3
Hus1b	0.144764704197929	RNA-Seq	DI	3
Ankrd31	0.95730022525153	H3K4me3	LE	3
Sycp2	1.2646264961213	H3K4me3	LE	3
Gm15455	1.35856088840081	H3K4me3	LE	3
Slc12a6	1.27169506243968	H3K4me3	LE	3
Akr1a1	0.940786476144467	H3K4me3	LE	3
Hus1b	1.22460376990269	H3K4me3	LE	3
Ankrd31	0.769656777127224	H3K4me3	ZY	3
Sycp2	0.13127790705725	H3K4me3	ZY	3
Gm15455	0.0710162361760387	H3K4me3	ZY	3
Slc12a6	-0.237511010500922	H3K4me3	ZY	3
Akr1a1	0.388457184596369	H3K4me3	ZY	3
Hus1b	0.015643890775456	H3K4me3	ZY	3
Ankrd31	-0.866169237426631	H3K4me3	PA	3
Sycp2	-0.24561859404943	H3K4me3	PA	3
Gm15455	-0.462376568565591	H3K4me3	PA	3
Slc12a6	-1.14622311779967	H3K4me3	PA	3
Akr1a1	-1.39966518529218	H3K4me3	PA	3
Hus1b	-0.0155604566913204	H3K4me3	PA	3
Ankrd31	-0.860787764952123	H3K4me3	DI	3
Sycp2	-1.15028580912912	H3K4me3	DI	3
Gm15455	-0.967200556011261	H3K4me3	DI	3
Slc12a6	0.112039065860907	H3K4me3	DI	3
Akr1a1	0.0704215245513467	H3K4me3	DI	3
Hus1b	-1.22468720398683	H3K4me3	DI	3
Zfp318	-0.744165950617276	RNA-Seq	LE	4
Ubxn4	-0.601407311232426	RNA-Seq	LE	4
Nrd1	-0.8619224461432	RNA-Seq	LE	4
Aatf	-0.796675653243538	RNA-Seq	LE	4
Ankmy1	-0.694853639867128	RNA-Seq	LE	4
Atxn7l3	-0.481970316332626	RNA-Seq	LE	4
Zfp318	-0.557907430946301	RNA-Seq	ZY	4
Ubxn4	-0.773973870325324	RNA-Seq	ZY	4
Nrd1	-0.499888457208475	RNA-Seq	ZY	4
Aatf	-0.86684911513164	RNA-Seq	ZY	4
Ankmy1	-0.725819555182676	RNA-Seq	ZY	4
Atxn7l3	-0.538724298260619	RNA-Seq	ZY	4
Zfp318	-0.151228474530959	RNA-Seq	PA	4
Ubxn4	-0.0517135601285383	RNA-Seq	PA	4
Nrd1	-0.0539199557987889	RNA-Seq	PA	4
Aatf	0.492481388827086	RNA-Seq	PA	4
Ankmy1	0.00990522011833708	RNA-Seq	PA	4
Atxn7l3	-0.478736105896624	RNA-Seq	PA	4
Zfp318	1.45330185609454	RNA-Seq	DI	4
Ubxn4	1.42709474168629	RNA-Seq	DI	4
Nrd1	1.41573085915046	RNA-Seq	DI	4
Aatf	1.17104337954809	RNA-Seq	DI	4
Ankmy1	1.41076797493147	RNA-Seq	DI	4
Atxn7l3	1.49943072048987	RNA-Seq	DI	4
Zfp318	1.25296222200035	H3K4me3	LE	4
Ubxn4	1.00821036899	H3K4me3	LE	4
Nrd1	1.35330954363761	H3K4me3	LE	4
Aatf	0.759925794450587	H3K4me3	LE	4
Ankmy1	1.23151312575892	H3K4me3	LE	4
Atxn7l3	1.32401264674895	H3K4me3	LE	4
Zfp318	-1.16127699591654	H3K4me3	ZY	4
Ubxn4	0.180683915789564	H3K4me3	ZY	4
Nrd1	-0.877645954902132	H3K4me3	ZY	4
Aatf	0.728880521758489	H3K4me3	ZY	4
Ankmy1	0.396251901990255	H3K4me3	ZY	4
Atxn7l3	-0.00667254287536782	H3K4me3	ZY	4
Zfp318	-0.242461938966371	H3K4me3	PA	4
Ubxn4	-1.38315823152358	H3K4me3	PA	4
Nrd1	0.139767816409949	H3K4me3	PA	4
Aatf	-0.118713998721983	H3K4me3	PA	4
Ankmy1	-0.841724554666877	H3K4me3	PA	4
Atxn7l3	-0.223208507260583	H3K4me3	PA	4
Zfp318	0.150776712882567	H3K4me3	DI	4
Ubxn4	0.19426394674401	H3K4me3	DI	4
Nrd1	-0.61543140514543	H3K4me3	DI	4
Aatf	-1.37009231748709	H3K4me3	DI	4
Ankmy1	-0.786040473082299	H3K4me3	DI	4
Atxn7l3	-1.094131596613	H3K4me3	DI	4
Gm30948	1.47429000693355	RNA-Seq	LE	1
Srp54b	0.606286737426704	RNA-Seq	LE	1
Hspa5	0.457558272936263	RNA-Seq	LE	1
Gm22137	1.40336926438021	RNA-Seq	LE	1
Dennd5a	1.21915290095584	RNA-Seq	LE	1
Sepsecs	1.48245313974183	RNA-Seq	LE	1
Gm30948	-0.275633241129889	RNA-Seq	ZY	1
Srp54b	0.874014005890512	RNA-Seq	ZY	1
Hspa5	1.17945693458308	RNA-Seq	ZY	1
Gm22137	-0.45345613318886	RNA-Seq	ZY	1
Dennd5a	0.409340665288487	RNA-Seq	ZY	1
Sepsecs	-0.524737620527539	RNA-Seq	ZY	1
Gm30948	-0.726029351202495	RNA-Seq	PA	1
Srp54b	-1.36178964173208	RNA-Seq	PA	1
Hspa5	-0.991152284399828	RNA-Seq	PA	1
Gm22137	-0.907255515780306	RNA-Seq	PA	1
Dennd5a	-0.914523341156809	RNA-Seq	PA	1
Sepsecs	-0.293961017882576	RNA-Seq	PA	1
Gm30948	-0.472627414601167	RNA-Seq	DI	1
Srp54b	-0.118511101585138	RNA-Seq	DI	1
Hspa5	-0.645862923119512	RNA-Seq	DI	1
Gm22137	-0.0426576154110477	RNA-Seq	DI	1
Dennd5a	-0.713970225087519	RNA-Seq	DI	1
Sepsecs	-0.663754501331718	RNA-Seq	DI	1
Gm30948	-1.04260935726175	H3K4me3	LE	1
Srp54b	-0.669409465350818	H3K4me3	LE	1
Hspa5	-0.0164995622342592	H3K4me3	LE	1
Gm22137	-0.463067014268061	H3K4me3	LE	1
Dennd5a	-0.254514893250042	H3K4me3	LE	1
Sepsecs	0.963245520954693	H3K4me3	LE	1
Gm30948	0.705455114845725	H3K4me3	ZY	1
Srp54b	-0.623723854191241	H3K4me3	ZY	1
Hspa5	-0.370847303550966	H3K4me3	ZY	1
Gm22137	-0.471127362645224	H3K4me3	ZY	1
Dennd5a	-0.713537354683403	H3K4me3	ZY	1
Sepsecs	-0.573686128415771	H3K4me3	ZY	1
Gm30948	-0.655577693586719	H3K4me3	PA	1
Srp54b	-0.167915577713811	H3K4me3	PA	1
Hspa5	-0.986830960296637	H3K4me3	PA	1
Gm22137	-0.564224386401466	H3K4me3	PA	1
Dennd5a	-0.505297896569732	H3K4me3	PA	1
Sepsecs	-1.10778682446354	H3K4me3	PA	1
Gm30948	0.992731936002746	H3K4me3	DI	1
Srp54b	1.46104889725587	H3K4me3	DI	1
Hspa5	1.37417782608186	H3K4me3	DI	1
Gm22137	1.49841876331475	H3K4me3	DI	1
Dennd5a	1.47335014450318	H3K4me3	DI	1
Sepsecs	0.718227431924619	H3K4me3	DI	1
Pisd-ps1	-0.834687527710485	RNA-Seq	LE	2
Rpl31-ps11	-0.812238261819495	RNA-Seq	LE	2
Gm21276	-1.14857340481573	RNA-Seq	LE	2
Gm24088	-0.459260649839008	RNA-Seq	LE	2
Mvb12a	-0.985146484804712	RNA-Seq	LE	2
Rnf182	-0.781769409061633	RNA-Seq	LE	2
Pisd-ps1	-0.891119730013766	RNA-Seq	ZY	2
Rpl31-ps11	0.213567729402376	RNA-Seq	ZY	2
Gm21276	-0.511344615148807	RNA-Seq	ZY	2
Gm24088	-1.16940835539214	RNA-Seq	ZY	2
Mvb12a	-0.736050517549144	RNA-Seq	ZY	2
Rnf182	-0.302309867736674	RNA-Seq	ZY	2
Pisd-ps1	0.96289615972794	RNA-Seq	PA	2
Rpl31-ps11	1.32779397413077	RNA-Seq	PA	2
Gm21276	0.974253676908726	RNA-Seq	PA	2
Gm24088	1.03260313245984	RNA-Seq	PA	2
Mvb12a	0.917416098084083	RNA-Seq	PA	2
Rnf182	1.46665615234769	RNA-Seq	PA	2
Pisd-ps1	0.762911097996311	RNA-Seq	DI	2
Rpl31-ps11	-0.729123441713655	RNA-Seq	DI	2
Gm21276	0.685664343055809	RNA-Seq	DI	2
Gm24088	0.596065872771313	RNA-Seq	DI	2
Mvb12a	0.803780904269773	RNA-Seq	DI	2
Rnf182	-0.382576875549383	RNA-Seq	DI	2
Pisd-ps1	-0.501615277474548	H3K4me3	LE	2
Rpl31-ps11	-0.77322798509943	H3K4me3	LE	2
Gm21276	0.0909421889026528	H3K4me3	LE	2
Gm24088	-0.598467036982353	H3K4me3	LE	2
Mvb12a	-0.534500805250718	H3K4me3	LE	2
Rnf182	-0.326964491415578	H3K4me3	LE	2
Pisd-ps1	-0.727130410471131	H3K4me3	ZY	2
Rpl31-ps11	0.0281622972208739	H3K4me3	ZY	2
Gm21276	0.651503877876382	H3K4me3	ZY	2
Gm24088	-0.616471252153358	H3K4me3	ZY	2
Mvb12a	-0.456723526574757	H3K4me3	ZY	2
Rnf182	-0.41724814394487	H3K4me3	ZY	2
Pisd-ps1	-0.241417871316147	H3K4me3	PA	2
Rpl31-ps11	-0.657943727470122	H3K4me3	PA	2
Gm21276	-1.44165732244042	H3K4me3	PA	2
Gm24088	-0.265389056318758	H3K4me3	PA	2
Mvb12a	-0.507993750634695	H3K4me3	PA	2
Rnf182	-0.732898656157641	H3K4me3	PA	2
Pisd-ps1	1.47016355926183	H3K4me3	DI	2
Rpl31-ps11	1.40300941534868	H3K4me3	DI	2
Gm21276	0.69921125566138	H3K4me3	DI	2
Gm24088	1.48032734545447	H3K4me3	DI	2
Mvb12a	1.49921808246017	H3K4me3	DI	2
Rnf182	1.47711129151809	H3K4me3	DI	2
Gm49032	-0.527569869962027	RNA-Seq	LE	3
Ddx43	-0.034187098239728	RNA-Seq	LE	3
Tram1	-0.603271117609267	RNA-Seq	LE	3
Gm21388	-0.828884157954549	RNA-Seq	LE	3
Tspyl4	-0.837595405187357	RNA-Seq	LE	3
Crtap	-0.653286923923309	RNA-Seq	LE	3
Gm49032	-0.487537301108273	RNA-Seq	ZY	3
Ddx43	-1.25210340290863	RNA-Seq	ZY	3
Tram1	-0.644557699573707	RNA-Seq	ZY	3
Gm21388	-0.796348211425014	RNA-Seq	ZY	3
Tspyl4	-0.770168495922988	RNA-Seq	ZY	3
Crtap	-0.375529113725326	RNA-Seq	ZY	3
Gm49032	-0.48460470021293	RNA-Seq	PA	3
Ddx43	0.0936924846032034	RNA-Seq	PA	3
Tram1	-0.22522366972163	RNA-Seq	PA	3
Gm21388	0.389478824242488	RNA-Seq	PA	3
Tspyl4	0.34955715250868	RNA-Seq	PA	3
Crtap	-0.461031077202179	RNA-Seq	PA	3
Gm49032	1.49971187128323	RNA-Seq	DI	3
Ddx43	1.19259801654516	RNA-Seq	DI	3
Tram1	1.4730524869046	RNA-Seq	DI	3
Gm21388	1.23575354513708	RNA-Seq	DI	3
Tspyl4	1.25820674860167	RNA-Seq	DI	3
Crtap	1.48984711485081	RNA-Seq	DI	3
Gm49032	-0.136140190885521	H3K4me3	LE	3
Ddx43	0.640926170258057	H3K4me3	LE	3
Tram1	-0.627118129726363	H3K4me3	LE	3
Gm21388	-0.625473443278812	H3K4me3	LE	3
Tspyl4	-0.787003598451691	H3K4me3	LE	3
Crtap	0.956572887927209	H3K4me3	LE	3
Gm49032	-0.541619016590609	H3K4me3	ZY	3
Ddx43	-0.534463964850934	H3K4me3	ZY	3
Tram1	-0.600281692835795	H3K4me3	ZY	3
Gm21388	-0.713160979780293	H3K4me3	ZY	3
Tspyl4	-0.45249239973433	H3K4me3	ZY	3
Crtap	-1.0272836260888	H3K4me3	ZY	3
Gm49032	-0.769821419449372	H3K4me3	PA	3
Ddx43	-1.12512074580216	H3K4me3	PA	3
Tram1	-0.250339896367241	H3K4me3	PA	3
Gm21388	-0.106638112368791	H3K4me3	PA	3
Tspyl4	-0.219209925789751	H3K4me3	PA	3
Crtap	-0.681288425773657	H3K4me3	PA	3
Gm49032	1.4475806269255	H3K4me3	DI	3
Ddx43	1.01865854039504	H3K4me3	DI	3
Tram1	1.4777397189294	H3K4me3	DI	3
Gm21388	1.4452725354279	H3K4me3	DI	3
Tspyl4	1.45870592397577	H3K4me3	DI	3
Crtap	0.751999163935244	H3K4me3	DI	3
