# Supplementary material for: Cell-type-specific genomics reveals histone modification dynamics in mammalian meiosis
Source: Nat Commun. 2019 Aug 23;10:3821. doi: 10.1038/s41467-019-11820-7 (PMC6707301; doi:10.1038/s41467-019-11820-7)
Supplement: Supplementary file 4 — Source Data [file 41467_2019_11820_MOESM4_ESM.zip › Source Data/figureS5_cluster5_topPanels.tab]

cluster	p	cc	gene	variable	value	type	title
N=128	(ns)	-0.0814005261441274	1	LE	-0.139029299837467	RNA-Seq	N=128; R = -0.08; (ns)
N=607	(ns)	0.549460603536932	2	LE	-0.837595405187357	RNA-Seq	N=607; R = 0.55; (ns)
N=607	(ns)	0.549460603536932	3	LE	-0.980709739462792	RNA-Seq	N=607; R = 0.55; (ns)
N=607	(ns)	0.549460603536932	4	LE	-0.573642508608693	RNA-Seq	N=607; R = 0.55; (ns)
N=253	(ns)	-0.105293214229258	5	LE	1.3856250348004	RNA-Seq	N=253; R = -0.11; (ns)
N=253	(ns)	-0.105293214229258	6	LE	0.967602400116815	RNA-Seq	N=253; R = -0.11; (ns)
N=607	(ns)	0.549460603536932	7	LE	-0.535385763220724	RNA-Seq	N=607; R = 0.55; (ns)
N=607	(ns)	0.549460603536932	8	LE	-0.683415529994278	RNA-Seq	N=607; R = 0.55; (ns)
N=607	(ns)	0.549460603536932	9	LE	-1.10538479366711	RNA-Seq	N=607; R = 0.55; (ns)
N=128	(ns)	-0.0814005261441274	10	LE	-1.21049268260952	RNA-Seq	N=128; R = -0.08; (ns)
N=128	(ns)	-0.0814005261441274	11	LE	-0.856639824367896	RNA-Seq	N=128; R = -0.08; (ns)
N=607	(ns)	0.549460603536932	12	LE	-0.755373371600898	RNA-Seq	N=607; R = 0.55; (ns)
N=607	(ns)	0.549460603536932	13	LE	-0.591943804398126	RNA-Seq	N=607; R = 0.55; (ns)
N=607	(ns)	0.549460603536932	14	LE	-0.878028821648185	RNA-Seq	N=607; R = 0.55; (ns)
N=253	(ns)	-0.105293214229258	15	LE	1.4337655344049	RNA-Seq	N=253; R = -0.11; (ns)
N=128	(ns)	-0.0814005261441274	16	LE	-1.0906510487545	RNA-Seq	N=128; R = -0.08; (ns)
N=607	(ns)	0.549460603536932	17	LE	-0.537618714523481	RNA-Seq	N=607; R = 0.55; (ns)
N=607	(ns)	0.549460603536932	18	LE	-0.959423698591316	RNA-Seq	N=607; R = 0.55; (ns)
N=253	(ns)	-0.105293214229258	19	LE	-0.675386183014006	RNA-Seq	N=253; R = -0.11; (ns)
N=607	(ns)	0.549460603536932	20	LE	-0.371858018410723	RNA-Seq	N=607; R = 0.55; (ns)
N=607	(ns)	0.549460603536932	21	LE	-0.652846342726312	RNA-Seq	N=607; R = 0.55; (ns)
N=253	(ns)	-0.105293214229258	22	LE	0.769523656517895	RNA-Seq	N=253; R = -0.11; (ns)
N=607	(ns)	0.549460603536932	23	LE	-0.766145820181802	RNA-Seq	N=607; R = 0.55; (ns)
N=253	(ns)	-0.105293214229258	24	LE	-0.720163708947411	RNA-Seq	N=253; R = -0.11; (ns)
N=128	(ns)	-0.0814005261441274	25	LE	-1.44608492182131	RNA-Seq	N=128; R = -0.08; (ns)
N=607	(ns)	0.549460603536932	26	LE	-0.51758716382616	RNA-Seq	N=607; R = 0.55; (ns)
N=253	(ns)	-0.105293214229258	27	LE	-0.358114161964212	RNA-Seq	N=253; R = -0.11; (ns)
N=607	(ns)	0.549460603536932	28	LE	-0.602929430912412	RNA-Seq	N=607; R = 0.55; (ns)
N=128	(ns)	-0.0814005261441274	29	LE	-0.915902653004759	RNA-Seq	N=128; R = -0.08; (ns)
N=607	(ns)	0.549460603536932	30	LE	-0.450386969048812	RNA-Seq	N=607; R = 0.55; (ns)
N=607	(ns)	0.549460603536932	31	LE	-0.85750817790008	RNA-Seq	N=607; R = 0.55; (ns)
N=128	(ns)	-0.0814005261441274	32	LE	-0.395994629004446	RNA-Seq	N=128; R = -0.08; (ns)
N=607	(ns)	0.549460603536932	33	LE	-0.910677070132163	RNA-Seq	N=607; R = 0.55; (ns)
N=607	(ns)	0.549460603536932	34	LE	-0.130632195672827	RNA-Seq	N=607; R = 0.55; (ns)
N=607	(ns)	0.549460603536932	35	LE	-0.584412100581875	RNA-Seq	N=607; R = 0.55; (ns)
N=607	(ns)	0.549460603536932	36	LE	-0.526703199198266	RNA-Seq	N=607; R = 0.55; (ns)
N=607	(ns)	0.549460603536932	37	LE	-0.698287174699929	RNA-Seq	N=607; R = 0.55; (ns)
N=607	(ns)	0.549460603536932	38	LE	-0.694332565724358	RNA-Seq	N=607; R = 0.55; (ns)
N=607	(ns)	0.549460603536932	39	LE	-1.02071637152147	RNA-Seq	N=607; R = 0.55; (ns)
N=607	(ns)	0.549460603536932	40	LE	-0.565688112700364	RNA-Seq	N=607; R = 0.55; (ns)
N=607	(ns)	0.549460603536932	41	LE	-0.667415158167593	RNA-Seq	N=607; R = 0.55; (ns)
N=253	(ns)	-0.105293214229258	42	LE	-0.311868248237285	RNA-Seq	N=253; R = -0.11; (ns)
N=607	(ns)	0.549460603536932	43	LE	-0.718496081530229	RNA-Seq	N=607; R = 0.55; (ns)
N=607	(ns)	0.549460603536932	44	LE	-0.55242835913668	RNA-Seq	N=607; R = 0.55; (ns)
N=128	(ns)	-0.0814005261441274	45	LE	-1.43137732358288	RNA-Seq	N=128; R = -0.08; (ns)
N=607	(ns)	0.549460603536932	46	LE	-1.11924345634732	RNA-Seq	N=607; R = 0.55; (ns)
N=607	(ns)	0.549460603536932	47	LE	-0.390564289394954	RNA-Seq	N=607; R = 0.55; (ns)
N=128	(ns)	-0.0814005261441274	48	LE	-0.834687527710485	RNA-Seq	N=128; R = -0.08; (ns)
N=128	(ns)	-0.0814005261441274	49	LE	-1.46691187868941	RNA-Seq	N=128; R = -0.08; (ns)
N=253	(ns)	-0.105293214229258	50	LE	0.0043959203912197	RNA-Seq	N=253; R = -0.11; (ns)
N=607	(ns)	0.549460603536932	51	LE	-0.473940176558765	RNA-Seq	N=607; R = 0.55; (ns)
N=607	(ns)	0.549460603536932	52	LE	-0.596821480663757	RNA-Seq	N=607; R = 0.55; (ns)
N=253	(ns)	-0.105293214229258	53	LE	0.293955646402079	RNA-Seq	N=253; R = -0.11; (ns)
N=253	(ns)	-0.105293214229258	54	LE	-0.358940848127856	RNA-Seq	N=253; R = -0.11; (ns)
N=253	(ns)	-0.105293214229258	55	LE	1.36234068023351	RNA-Seq	N=253; R = -0.11; (ns)
N=607	(ns)	0.549460603536932	56	LE	-1.20221879426453	RNA-Seq	N=607; R = 0.55; (ns)
N=607	(ns)	0.549460603536932	57	LE	-0.71091034803951	RNA-Seq	N=607; R = 0.55; (ns)
N=253	(ns)	-0.105293214229258	58	LE	-0.229919398614614	RNA-Seq	N=253; R = -0.11; (ns)
N=607	(ns)	0.549460603536932	59	LE	-0.721608345765135	RNA-Seq	N=607; R = 0.55; (ns)
N=607	(ns)	0.549460603536932	60	LE	-0.72768175036946	RNA-Seq	N=607; R = 0.55; (ns)
N=253	(ns)	-0.105293214229258	61	LE	0.0586305482694443	RNA-Seq	N=253; R = -0.11; (ns)
N=607	(ns)	0.549460603536932	62	LE	-0.678668627683471	RNA-Seq	N=607; R = 0.55; (ns)
N=607	(ns)	0.549460603536932	63	LE	-0.765120462144549	RNA-Seq	N=607; R = 0.55; (ns)
N=607	(ns)	0.549460603536932	64	LE	-0.573232930507959	RNA-Seq	N=607; R = 0.55; (ns)
N=607	(ns)	0.549460603536932	65	LE	-0.678238938958107	RNA-Seq	N=607; R = 0.55; (ns)
N=607	(ns)	0.549460603536932	66	LE	-0.613733116746511	RNA-Seq	N=607; R = 0.55; (ns)
N=607	(ns)	0.549460603536932	67	LE	-0.747261539009191	RNA-Seq	N=607; R = 0.55; (ns)
N=607	(ns)	0.549460603536932	68	LE	-0.703894952698614	RNA-Seq	N=607; R = 0.55; (ns)
N=607	(ns)	0.549460603536932	69	LE	-0.187861853957731	RNA-Seq	N=607; R = 0.55; (ns)
N=128	(ns)	-0.0814005261441274	70	LE	-0.0353291369529668	RNA-Seq	N=128; R = -0.08; (ns)
N=607	(ns)	0.549460603536932	71	LE	-0.54828738014313	RNA-Seq	N=607; R = 0.55; (ns)
N=607	(ns)	0.549460603536932	72	LE	-0.548070639303739	RNA-Seq	N=607; R = 0.55; (ns)
N=253	(ns)	-0.105293214229258	73	LE	0.99414004628973	RNA-Seq	N=253; R = -0.11; (ns)
N=128	(ns)	-0.0814005261441274	74	LE	0.124506712487012	RNA-Seq	N=128; R = -0.08; (ns)
N=607	(ns)	0.549460603536932	75	LE	-0.247526914973533	RNA-Seq	N=607; R = 0.55; (ns)
N=607	(ns)	0.549460603536932	76	LE	-0.845959564641488	RNA-Seq	N=607; R = 0.55; (ns)
N=607	(ns)	0.549460603536932	77	LE	-0.238520967149216	RNA-Seq	N=607; R = 0.55; (ns)
N=607	(ns)	0.549460603536932	78	LE	-0.422278824418434	RNA-Seq	N=607; R = 0.55; (ns)
N=607	(ns)	0.549460603536932	79	LE	-1.27495389960377	RNA-Seq	N=607; R = 0.55; (ns)
N=253	(ns)	-0.105293214229258	80	LE	1.24289005341119	RNA-Seq	N=253; R = -0.11; (ns)
N=607	(ns)	0.549460603536932	81	LE	-0.770124716939395	RNA-Seq	N=607; R = 0.55; (ns)
N=607	(ns)	0.549460603536932	82	LE	-0.141165443067178	RNA-Seq	N=607; R = 0.55; (ns)
N=607	(ns)	0.549460603536932	83	LE	-0.640048949263241	RNA-Seq	N=607; R = 0.55; (ns)
N=607	(ns)	0.549460603536932	84	LE	-1.22697977964859	RNA-Seq	N=607; R = 0.55; (ns)
N=607	(ns)	0.549460603536932	85	LE	-0.801625115055956	RNA-Seq	N=607; R = 0.55; (ns)
N=607	(ns)	0.549460603536932	86	LE	-0.839362694770995	RNA-Seq	N=607; R = 0.55; (ns)
N=253	(ns)	-0.105293214229258	87	LE	0.886239224985489	RNA-Seq	N=253; R = -0.11; (ns)
N=607	(ns)	0.549460603536932	88	LE	-0.56872692212051	RNA-Seq	N=607; R = 0.55; (ns)
N=128	(ns)	-0.0814005261441274	89	LE	-0.809225293996867	RNA-Seq	N=128; R = -0.08; (ns)
N=607	(ns)	0.549460603536932	90	LE	-0.0169327738873048	RNA-Seq	N=607; R = 0.55; (ns)
N=607	(ns)	0.549460603536932	91	LE	-0.567075568224064	RNA-Seq	N=607; R = 0.55; (ns)
N=128	(ns)	-0.0814005261441274	92	LE	-1.09777636889991	RNA-Seq	N=128; R = -0.08; (ns)
N=253	(ns)	-0.105293214229258	93	LE	0.660426086331219	RNA-Seq	N=253; R = -0.11; (ns)
N=253	(ns)	-0.105293214229258	94	LE	1.48228911130371	RNA-Seq	N=253; R = -0.11; (ns)
N=607	(ns)	0.549460603536932	95	LE	-0.557587778350645	RNA-Seq	N=607; R = 0.55; (ns)
N=607	(ns)	0.549460603536932	96	LE	-0.759534225653998	RNA-Seq	N=607; R = 0.55; (ns)
N=607	(ns)	0.549460603536932	97	LE	-0.763418448170286	RNA-Seq	N=607; R = 0.55; (ns)
N=607	(ns)	0.549460603536932	98	LE	-0.640693584803106	RNA-Seq	N=607; R = 0.55; (ns)
N=607	(ns)	0.549460603536932	99	LE	-0.5396714381819	RNA-Seq	N=607; R = 0.55; (ns)
N=607	(ns)	0.549460603536932	100	LE	-1.43806282606656	RNA-Seq	N=607; R = 0.55; (ns)
N=128	(ns)	-0.0814005261441274	101	LE	-1.0053687636625	RNA-Seq	N=128; R = -0.08; (ns)
N=607	(ns)	0.549460603536932	102	LE	-0.701030891879671	RNA-Seq	N=607; R = 0.55; (ns)
N=253	(ns)	-0.105293214229258	103	LE	1.26826105026409	RNA-Seq	N=253; R = -0.11; (ns)
N=607	(ns)	0.549460603536932	104	LE	-0.626616970979302	RNA-Seq	N=607; R = 0.55; (ns)
N=128	(ns)	-0.0814005261441274	105	LE	-0.370694429724135	RNA-Seq	N=128; R = -0.08; (ns)
N=253	(ns)	-0.105293214229258	106	LE	1.46158051570412	RNA-Seq	N=253; R = -0.11; (ns)
N=607	(ns)	0.549460603536932	107	LE	-0.32376699444509	RNA-Seq	N=607; R = 0.55; (ns)
N=128	(ns)	-0.0814005261441274	108	LE	-0.808642137163139	RNA-Seq	N=128; R = -0.08; (ns)
N=253	(ns)	-0.105293214229258	109	LE	0.63622961381555	RNA-Seq	N=253; R = -0.11; (ns)
N=607	(ns)	0.549460603536932	110	LE	-0.203149632221523	RNA-Seq	N=607; R = 0.55; (ns)
N=607	(ns)	0.549460603536932	111	LE	-0.0219431386251185	RNA-Seq	N=607; R = 0.55; (ns)
N=607	(ns)	0.549460603536932	112	LE	-0.418169954438465	RNA-Seq	N=607; R = 0.55; (ns)
N=607	(ns)	0.549460603536932	113	LE	-0.692742143745634	RNA-Seq	N=607; R = 0.55; (ns)
N=607	(ns)	0.549460603536932	114	LE	-0.0824886647940219	RNA-Seq	N=607; R = 0.55; (ns)
N=253	(ns)	-0.105293214229258	115	LE	0.575518483407631	RNA-Seq	N=253; R = -0.11; (ns)
N=607	(ns)	0.549460603536932	116	LE	-0.900471742712408	RNA-Seq	N=607; R = 0.55; (ns)
N=607	(ns)	0.549460603536932	117	LE	-0.608309066563931	RNA-Seq	N=607; R = 0.55; (ns)
N=128	(ns)	-0.0814005261441274	118	LE	0.302916512509517	RNA-Seq	N=128; R = -0.08; (ns)
N=607	(ns)	0.549460603536932	119	LE	0.766212315672064	RNA-Seq	N=607; R = 0.55; (ns)
N=607	(ns)	0.549460603536932	120	LE	-0.75245517118445	RNA-Seq	N=607; R = 0.55; (ns)
N=607	(ns)	0.549460603536932	121	LE	-0.514987031785253	RNA-Seq	N=607; R = 0.55; (ns)
N=607	(ns)	0.549460603536932	122	LE	-0.601083213876765	RNA-Seq	N=607; R = 0.55; (ns)
N=253	(ns)	-0.105293214229258	123	LE	1.1624050272116	RNA-Seq	N=253; R = -0.11; (ns)
N=128	(ns)	-0.0814005261441274	124	LE	0.749273586977631	RNA-Seq	N=128; R = -0.08; (ns)
N=607	(ns)	0.549460603536932	125	LE	-0.739116962500375	RNA-Seq	N=607; R = 0.55; (ns)
N=253	(ns)	-0.105293214229258	126	LE	0.943361575856348	RNA-Seq	N=253; R = -0.11; (ns)
N=607	(ns)	0.549460603536932	127	LE	-1.01614146216059	RNA-Seq	N=607; R = 0.55; (ns)
N=607	(ns)	0.549460603536932	128	LE	-0.763434776068057	RNA-Seq	N=607; R = 0.55; (ns)
N=253	(ns)	-0.105293214229258	129	LE	1.23843717336191	RNA-Seq	N=253; R = -0.11; (ns)
N=607	(ns)	0.549460603536932	130	LE	-0.670960139858928	RNA-Seq	N=607; R = 0.55; (ns)
N=253	(ns)	-0.105293214229258	131	LE	1.45430742643673	RNA-Seq	N=253; R = -0.11; (ns)
N=253	(ns)	-0.105293214229258	132	LE	0.574002355007645	RNA-Seq	N=253; R = -0.11; (ns)
N=607	(ns)	0.549460603536932	133	LE	-0.772457351462888	RNA-Seq	N=607; R = 0.55; (ns)
N=607	(ns)	0.549460603536932	134	LE	-0.838332838845765	RNA-Seq	N=607; R = 0.55; (ns)
N=253	(ns)	-0.105293214229258	135	LE	1.46274730220395	RNA-Seq	N=253; R = -0.11; (ns)
N=607	(ns)	0.549460603536932	136	LE	-0.57354335742239	RNA-Seq	N=607; R = 0.55; (ns)
N=253	(ns)	-0.105293214229258	137	LE	1.2986378214987	RNA-Seq	N=253; R = -0.11; (ns)
N=607	(ns)	0.549460603536932	138	LE	-0.555738263431216	RNA-Seq	N=607; R = 0.55; (ns)
N=607	(ns)	0.549460603536932	139	LE	-0.712860392819573	RNA-Seq	N=607; R = 0.55; (ns)
N=607	(ns)	0.549460603536932	140	LE	-0.664926363075453	RNA-Seq	N=607; R = 0.55; (ns)
N=607	(ns)	0.549460603536932	141	LE	-0.590189696725354	RNA-Seq	N=607; R = 0.55; (ns)
N=128	(ns)	-0.0814005261441274	142	LE	-1.31030448013033	RNA-Seq	N=128; R = -0.08; (ns)
N=607	(ns)	0.549460603536932	143	LE	-0.816712917113316	RNA-Seq	N=607; R = 0.55; (ns)
N=128	(ns)	-0.0814005261441274	144	LE	-1.35895771207672	RNA-Seq	N=128; R = -0.08; (ns)
N=253	(ns)	-0.105293214229258	145	LE	1.13367275939817	RNA-Seq	N=253; R = -0.11; (ns)
N=253	(ns)	-0.105293214229258	146	LE	1.32683325265826	RNA-Seq	N=253; R = -0.11; (ns)
N=253	(ns)	-0.105293214229258	147	LE	-0.701352796309223	RNA-Seq	N=253; R = -0.11; (ns)
N=607	(ns)	0.549460603536932	148	LE	-0.808589943765668	RNA-Seq	N=607; R = 0.55; (ns)
N=253	(ns)	-0.105293214229258	149	LE	1.38869226749754	RNA-Seq	N=253; R = -0.11; (ns)
N=607	(ns)	0.549460603536932	150	LE	-0.697991911443094	RNA-Seq	N=607; R = 0.55; (ns)
N=607	(ns)	0.549460603536932	151	LE	-0.714248768848288	RNA-Seq	N=607; R = 0.55; (ns)
N=607	(ns)	0.549460603536932	152	LE	-0.70954518776052	RNA-Seq	N=607; R = 0.55; (ns)
N=128	(ns)	-0.0814005261441274	153	LE	-0.904178812570258	RNA-Seq	N=128; R = -0.08; (ns)
N=607	(ns)	0.549460603536932	154	LE	-0.584163352088554	RNA-Seq	N=607; R = 0.55; (ns)
N=253	(ns)	-0.105293214229258	155	LE	0.606286737426704	RNA-Seq	N=253; R = -0.11; (ns)
N=607	(ns)	0.549460603536932	156	LE	-0.637597180720776	RNA-Seq	N=607; R = 0.55; (ns)
N=128	(ns)	-0.0814005261441274	157	LE	-1.09043170725383	RNA-Seq	N=128; R = -0.08; (ns)
N=253	(ns)	-0.105293214229258	158	LE	0.00290890314601908	RNA-Seq	N=253; R = -0.11; (ns)
N=607	(ns)	0.549460603536932	159	LE	-0.682729935396687	RNA-Seq	N=607; R = 0.55; (ns)
N=607	(ns)	0.549460603536932	160	LE	-0.901012284257196	RNA-Seq	N=607; R = 0.55; (ns)
N=253	(ns)	-0.105293214229258	161	LE	1.28611101969445	RNA-Seq	N=253; R = -0.11; (ns)
N=607	(ns)	0.549460603536932	162	LE	-0.462122903876133	RNA-Seq	N=607; R = 0.55; (ns)
N=607	(ns)	0.549460603536932	163	LE	-0.960960875530737	RNA-Seq	N=607; R = 0.55; (ns)
N=607	(ns)	0.549460603536932	164	LE	-0.913384493570636	RNA-Seq	N=607; R = 0.55; (ns)
N=607	(ns)	0.549460603536932	165	LE	-0.500609884014355	RNA-Seq	N=607; R = 0.55; (ns)
N=128	(ns)	-0.0814005261441274	166	LE	-1.22590246083291	RNA-Seq	N=128; R = -0.08; (ns)
N=607	(ns)	0.549460603536932	167	LE	-0.594800047526143	RNA-Seq	N=607; R = 0.55; (ns)
N=607	(ns)	0.549460603536932	168	LE	-0.372477171146945	RNA-Seq	N=607; R = 0.55; (ns)
N=607	(ns)	0.549460603536932	169	LE	-0.423158225707932	RNA-Seq	N=607; R = 0.55; (ns)
N=607	(ns)	0.549460603536932	170	LE	-0.712579467230855	RNA-Seq	N=607; R = 0.55; (ns)
N=253	(ns)	-0.105293214229258	171	LE	0.549725014181771	RNA-Seq	N=253; R = -0.11; (ns)
N=607	(ns)	0.549460603536932	172	LE	-0.549178173906837	RNA-Seq	N=607; R = 0.55; (ns)
N=128	(ns)	-0.0814005261441274	173	LE	-0.727788197811127	RNA-Seq	N=128; R = -0.08; (ns)
N=607	(ns)	0.549460603536932	174	LE	-0.797643597764316	RNA-Seq	N=607; R = 0.55; (ns)
N=607	(ns)	0.549460603536932	175	LE	-0.561304508072758	RNA-Seq	N=607; R = 0.55; (ns)
N=607	(ns)	0.549460603536932	176	LE	-0.823352339564832	RNA-Seq	N=607; R = 0.55; (ns)
N=607	(ns)	0.549460603536932	177	LE	-0.788635802762231	RNA-Seq	N=607; R = 0.55; (ns)
N=607	(ns)	0.549460603536932	178	LE	-0.388767596396477	RNA-Seq	N=607; R = 0.55; (ns)
N=253	(ns)	-0.105293214229258	179	LE	0.253047691484685	RNA-Seq	N=253; R = -0.11; (ns)
N=253	(ns)	-0.105293214229258	180	LE	1.44351196012628	RNA-Seq	N=253; R = -0.11; (ns)
N=253	(ns)	-0.105293214229258	181	LE	1.47429000693355	RNA-Seq	N=253; R = -0.11; (ns)
N=607	(ns)	0.549460603536932	182	LE	-0.71644619436774	RNA-Seq	N=607; R = 0.55; (ns)
N=253	(ns)	-0.105293214229258	183	LE	-0.853316103857033	RNA-Seq	N=253; R = -0.11; (ns)
N=253	(ns)	-0.105293214229258	184	LE	0.10962882613385	RNA-Seq	N=253; R = -0.11; (ns)
N=607	(ns)	0.549460603536932	185	LE	-0.67647056048921	RNA-Seq	N=607; R = 0.55; (ns)
N=607	(ns)	0.549460603536932	186	LE	-0.576139299366751	RNA-Seq	N=607; R = 0.55; (ns)
N=607	(ns)	0.549460603536932	187	LE	-0.623511244690247	RNA-Seq	N=607; R = 0.55; (ns)
N=253	(ns)	-0.105293214229258	188	LE	1.21624502986762	RNA-Seq	N=253; R = -0.11; (ns)
N=607	(ns)	0.549460603536932	189	LE	-0.962328081984628	RNA-Seq	N=607; R = 0.55; (ns)
N=607	(ns)	0.549460603536932	190	LE	-0.646488360932396	RNA-Seq	N=607; R = 0.55; (ns)
N=253	(ns)	-0.105293214229258	191	LE	0.588047786564667	RNA-Seq	N=253; R = -0.11; (ns)
N=128	(ns)	-0.0814005261441274	192	LE	-0.821565515676126	RNA-Seq	N=128; R = -0.08; (ns)
N=607	(ns)	0.549460603536932	193	LE	-0.779916457165057	RNA-Seq	N=607; R = 0.55; (ns)
N=128	(ns)	-0.0814005261441274	194	LE	-0.781769409061633	RNA-Seq	N=128; R = -0.08; (ns)
N=607	(ns)	0.549460603536932	195	LE	-0.632953586597434	RNA-Seq	N=607; R = 0.55; (ns)
N=253	(ns)	-0.105293214229258	196	LE	1.47206553815769	RNA-Seq	N=253; R = -0.11; (ns)
N=607	(ns)	0.549460603536932	197	LE	-0.521170033588422	RNA-Seq	N=607; R = 0.55; (ns)
N=253	(ns)	-0.105293214229258	198	LE	-0.325958306479362	RNA-Seq	N=253; R = -0.11; (ns)
N=607	(ns)	0.549460603536932	199	LE	-0.708467377856546	RNA-Seq	N=607; R = 0.55; (ns)
N=607	(ns)	0.549460603536932	200	LE	-1.1166732382629	RNA-Seq	N=607; R = 0.55; (ns)
N=128	(ns)	-0.0814005261441274	201	LE	-0.795227395982889	RNA-Seq	N=128; R = -0.08; (ns)
N=128	(ns)	-0.0814005261441274	202	LE	-0.744910416296645	RNA-Seq	N=128; R = -0.08; (ns)
N=607	(ns)	0.549460603536932	203	LE	-0.757737464787375	RNA-Seq	N=607; R = 0.55; (ns)
N=607	(ns)	0.549460603536932	204	LE	-0.291397285347788	RNA-Seq	N=607; R = 0.55; (ns)
N=607	(ns)	0.549460603536932	205	LE	-1.14638630317308	RNA-Seq	N=607; R = 0.55; (ns)
N=607	(ns)	0.549460603536932	206	LE	-0.652935178117506	RNA-Seq	N=607; R = 0.55; (ns)
N=607	(ns)	0.549460603536932	207	LE	-0.971987716856574	RNA-Seq	N=607; R = 0.55; (ns)
N=607	(ns)	0.549460603536932	208	LE	-0.708343851632514	RNA-Seq	N=607; R = 0.55; (ns)
N=128	(ns)	-0.0814005261441274	209	LE	-0.805664193536435	RNA-Seq	N=128; R = -0.08; (ns)
N=607	(ns)	0.549460603536932	210	LE	-0.551078318113416	RNA-Seq	N=607; R = 0.55; (ns)
N=607	(ns)	0.549460603536932	211	LE	-0.726178153776465	RNA-Seq	N=607; R = 0.55; (ns)
N=607	(ns)	0.549460603536932	212	LE	-0.443482231391894	RNA-Seq	N=607; R = 0.55; (ns)
N=607	(ns)	0.549460603536932	213	LE	-0.742950216640336	RNA-Seq	N=607; R = 0.55; (ns)
N=607	(ns)	0.549460603536932	214	LE	-0.710247058373302	RNA-Seq	N=607; R = 0.55; (ns)
N=253	(ns)	-0.105293214229258	215	LE	0.0578729324489076	RNA-Seq	N=253; R = -0.11; (ns)
N=253	(ns)	-0.105293214229258	216	LE	1.46413858269339	RNA-Seq	N=253; R = -0.11; (ns)
N=253	(ns)	-0.105293214229258	217	LE	0.534054305455445	RNA-Seq	N=253; R = -0.11; (ns)
N=607	(ns)	0.549460603536932	218	LE	-0.75146813880836	RNA-Seq	N=607; R = 0.55; (ns)
N=607	(ns)	0.549460603536932	219	LE	-0.492383321026072	RNA-Seq	N=607; R = 0.55; (ns)
N=607	(ns)	0.549460603536932	220	LE	-0.527569869962027	RNA-Seq	N=607; R = 0.55; (ns)
N=253	(ns)	-0.105293214229258	221	LE	0.854735732024536	RNA-Seq	N=253; R = -0.11; (ns)
N=607	(ns)	0.549460603536932	222	LE	-0.925383491975844	RNA-Seq	N=607; R = 0.55; (ns)
N=607	(ns)	0.549460603536932	223	LE	-0.853881428213711	RNA-Seq	N=607; R = 0.55; (ns)
N=607	(ns)	0.549460603536932	224	LE	-0.803451037186737	RNA-Seq	N=607; R = 0.55; (ns)
N=253	(ns)	-0.105293214229258	225	LE	-0.0161238932809708	RNA-Seq	N=253; R = -0.11; (ns)
N=607	(ns)	0.549460603536932	226	LE	-0.562055371416357	RNA-Seq	N=607; R = 0.55; (ns)
N=128	(ns)	-0.0814005261441274	227	LE	-0.806525240253078	RNA-Seq	N=128; R = -0.08; (ns)
N=607	(ns)	0.549460603536932	228	LE	-1.02772884660822	RNA-Seq	N=607; R = 0.55; (ns)
N=607	(ns)	0.549460603536932	229	LE	-0.827506818727748	RNA-Seq	N=607; R = 0.55; (ns)
N=607	(ns)	0.549460603536932	230	LE	-0.606543048239236	RNA-Seq	N=607; R = 0.55; (ns)
N=607	(ns)	0.549460603536932	231	LE	-0.504106291178898	RNA-Seq	N=607; R = 0.55; (ns)
N=607	(ns)	0.549460603536932	232	LE	-0.748471404701628	RNA-Seq	N=607; R = 0.55; (ns)
N=253	(ns)	-0.105293214229258	233	LE	1.43042581861531	RNA-Seq	N=253; R = -0.11; (ns)
N=607	(ns)	0.549460603536932	234	LE	0.0705223864333163	RNA-Seq	N=607; R = 0.55; (ns)
N=607	(ns)	0.549460603536932	235	LE	0.633105958435146	RNA-Seq	N=607; R = 0.55; (ns)
N=128	(ns)	-0.0814005261441274	236	LE	0.00771939690322895	RNA-Seq	N=128; R = -0.08; (ns)
N=607	(ns)	0.549460603536932	237	LE	-0.685163397712938	RNA-Seq	N=607; R = 0.55; (ns)
N=253	(ns)	-0.105293214229258	238	LE	0.735636025828342	RNA-Seq	N=253; R = -0.11; (ns)
N=253	(ns)	-0.105293214229258	239	LE	0.571484596446334	RNA-Seq	N=253; R = -0.11; (ns)
N=607	(ns)	0.549460603536932	240	LE	-0.780253823239636	RNA-Seq	N=607; R = 0.55; (ns)
N=607	(ns)	0.549460603536932	241	LE	-0.803689944527879	RNA-Seq	N=607; R = 0.55; (ns)
N=128	(ns)	-0.0814005261441274	242	LE	-0.893471671196772	RNA-Seq	N=128; R = -0.08; (ns)
N=253	(ns)	-0.105293214229258	243	LE	1.39539947939679	RNA-Seq	N=253; R = -0.11; (ns)
N=607	(ns)	0.549460603536932	244	LE	-0.890842349729695	RNA-Seq	N=607; R = 0.55; (ns)
N=128	(ns)	-0.0814005261441274	245	LE	-1.39792622406766	RNA-Seq	N=128; R = -0.08; (ns)
N=607	(ns)	0.549460603536932	246	LE	-0.88803174173384	RNA-Seq	N=607; R = 0.55; (ns)
N=607	(ns)	0.549460603536932	247	LE	-0.828432764181105	RNA-Seq	N=607; R = 0.55; (ns)
N=253	(ns)	-0.105293214229258	248	LE	0.463771596663997	RNA-Seq	N=253; R = -0.11; (ns)
N=253	(ns)	-0.105293214229258	249	LE	1.47385705556497	RNA-Seq	N=253; R = -0.11; (ns)
N=607	(ns)	0.549460603536932	250	LE	-0.286095584517233	RNA-Seq	N=607; R = 0.55; (ns)
N=607	(ns)	0.549460603536932	251	LE	-0.823022896281381	RNA-Seq	N=607; R = 0.55; (ns)
N=253	(ns)	-0.105293214229258	252	LE	-0.373450037300373	RNA-Seq	N=253; R = -0.11; (ns)
N=253	(ns)	-0.105293214229258	253	LE	-0.443930026667777	RNA-Seq	N=253; R = -0.11; (ns)
N=253	(ns)	-0.105293214229258	254	LE	-0.799974950067922	RNA-Seq	N=253; R = -0.11; (ns)
N=253	(ns)	-0.105293214229258	255	LE	0.878048998679269	RNA-Seq	N=253; R = -0.11; (ns)
N=128	(ns)	-0.0814005261441274	256	LE	-0.645982772394474	RNA-Seq	N=128; R = -0.08; (ns)
N=607	(ns)	0.549460603536932	257	LE	-1.17274847567224	RNA-Seq	N=607; R = 0.55; (ns)
N=607	(ns)	0.549460603536932	258	LE	-0.505493874116004	RNA-Seq	N=607; R = 0.55; (ns)
N=607	(ns)	0.549460603536932	259	LE	-0.581079270801275	RNA-Seq	N=607; R = 0.55; (ns)
N=607	(ns)	0.549460603536932	260	LE	-0.525773659818291	RNA-Seq	N=607; R = 0.55; (ns)
N=607	(ns)	0.549460603536932	261	LE	-0.825399851528664	RNA-Seq	N=607; R = 0.55; (ns)
N=607	(ns)	0.549460603536932	262	LE	-0.490738112856354	RNA-Seq	N=607; R = 0.55; (ns)
N=607	(ns)	0.549460603536932	263	LE	-0.547782262703205	RNA-Seq	N=607; R = 0.55; (ns)
N=128	(ns)	-0.0814005261441274	264	LE	-0.867536264745612	RNA-Seq	N=128; R = -0.08; (ns)
N=253	(ns)	-0.105293214229258	265	LE	0.948573941984414	RNA-Seq	N=253; R = -0.11; (ns)
N=607	(ns)	0.549460603536932	266	LE	0.848023755446105	RNA-Seq	N=607; R = 0.55; (ns)
N=607	(ns)	0.549460603536932	267	LE	-0.747962244092392	RNA-Seq	N=607; R = 0.55; (ns)
N=253	(ns)	-0.105293214229258	268	LE	1.26482808835002	RNA-Seq	N=253; R = -0.11; (ns)
N=607	(ns)	0.549460603536932	269	LE	-0.912425735935081	RNA-Seq	N=607; R = 0.55; (ns)
N=607	(ns)	0.549460603536932	270	LE	-0.513736946583123	RNA-Seq	N=607; R = 0.55; (ns)
N=607	(ns)	0.549460603536932	271	LE	0.646239054742763	RNA-Seq	N=607; R = 0.55; (ns)
N=607	(ns)	0.549460603536932	272	LE	-0.533716680851958	RNA-Seq	N=607; R = 0.55; (ns)
N=607	(ns)	0.549460603536932	273	LE	-0.868630563822309	RNA-Seq	N=607; R = 0.55; (ns)
N=253	(ns)	-0.105293214229258	274	LE	-0.724760075610839	RNA-Seq	N=253; R = -0.11; (ns)
N=607	(ns)	0.549460603536932	275	LE	-0.71167312434709	RNA-Seq	N=607; R = 0.55; (ns)
N=128	(ns)	-0.0814005261441274	276	LE	-0.91250648860357	RNA-Seq	N=128; R = -0.08; (ns)
N=128	(ns)	-0.0814005261441274	277	LE	-1.18879092370905	RNA-Seq	N=128; R = -0.08; (ns)
N=128	(ns)	-0.0814005261441274	278	LE	-0.955391644348678	RNA-Seq	N=128; R = -0.08; (ns)
N=607	(ns)	0.549460603536932	279	LE	-1.20349610874019	RNA-Seq	N=607; R = 0.55; (ns)
N=253	(ns)	-0.105293214229258	280	LE	0.750025337922951	RNA-Seq	N=253; R = -0.11; (ns)
N=607	(ns)	0.549460603536932	281	LE	-0.610332419824387	RNA-Seq	N=607; R = 0.55; (ns)
N=607	(ns)	0.549460603536932	282	LE	-0.672752619018928	RNA-Seq	N=607; R = 0.55; (ns)
N=607	(ns)	0.549460603536932	283	LE	-0.511925110343551	RNA-Seq	N=607; R = 0.55; (ns)
N=607	(ns)	0.549460603536932	284	LE	-0.670240460689422	RNA-Seq	N=607; R = 0.55; (ns)
N=253	(ns)	-0.105293214229258	285	LE	0.60433793961681	RNA-Seq	N=253; R = -0.11; (ns)
N=607	(ns)	0.549460603536932	286	LE	-0.861526266446101	RNA-Seq	N=607; R = 0.55; (ns)
N=607	(ns)	0.549460603536932	287	LE	0.523861364169573	RNA-Seq	N=607; R = 0.55; (ns)
N=128	(ns)	-0.0814005261441274	288	LE	-1.13993666931156	RNA-Seq	N=128; R = -0.08; (ns)
N=607	(ns)	0.549460603536932	289	LE	-0.768577961947629	RNA-Seq	N=607; R = 0.55; (ns)
N=607	(ns)	0.549460603536932	290	LE	0.248450256058952	RNA-Seq	N=607; R = 0.55; (ns)
N=607	(ns)	0.549460603536932	291	LE	-0.927248675988189	RNA-Seq	N=607; R = 0.55; (ns)
N=253	(ns)	-0.105293214229258	292	LE	1.40336926438021	RNA-Seq	N=253; R = -0.11; (ns)
N=253	(ns)	-0.105293214229258	293	LE	0.760400274969042	RNA-Seq	N=253; R = -0.11; (ns)
N=253	(ns)	-0.105293214229258	294	LE	0.940501655443356	RNA-Seq	N=253; R = -0.11; (ns)
N=607	(ns)	0.549460603536932	295	LE	-0.731761931797427	RNA-Seq	N=607; R = 0.55; (ns)
N=607	(ns)	0.549460603536932	296	LE	-0.471207792568509	RNA-Seq	N=607; R = 0.55; (ns)
N=607	(ns)	0.549460603536932	297	LE	-0.653985605072642	RNA-Seq	N=607; R = 0.55; (ns)
N=607	(ns)	0.549460603536932	298	LE	-0.544896854855428	RNA-Seq	N=607; R = 0.55; (ns)
N=253	(ns)	-0.105293214229258	299	LE	-0.557502348107185	RNA-Seq	N=253; R = -0.11; (ns)
N=253	(ns)	-0.105293214229258	300	LE	1.42292640310445	RNA-Seq	N=253; R = -0.11; (ns)
N=253	(ns)	-0.105293214229258	301	LE	0.854240716672638	RNA-Seq	N=253; R = -0.11; (ns)
N=607	(ns)	0.549460603536932	302	LE	0.0417243002615384	RNA-Seq	N=607; R = 0.55; (ns)
N=607	(ns)	0.549460603536932	303	LE	-0.398311585738846	RNA-Seq	N=607; R = 0.55; (ns)
N=607	(ns)	0.549460603536932	304	LE	-0.716390733386446	RNA-Seq	N=607; R = 0.55; (ns)
N=128	(ns)	-0.0814005261441274	305	LE	0.0843248973340755	RNA-Seq	N=128; R = -0.08; (ns)
N=128	(ns)	-0.0814005261441274	306	LE	-1.34968917743941	RNA-Seq	N=128; R = -0.08; (ns)
N=607	(ns)	0.549460603536932	307	LE	-1.14454951040303	RNA-Seq	N=607; R = 0.55; (ns)
N=253	(ns)	-0.105293214229258	308	LE	1.04343990571937	RNA-Seq	N=253; R = -0.11; (ns)
N=607	(ns)	0.549460603536932	309	LE	-0.804355450570583	RNA-Seq	N=607; R = 0.55; (ns)
N=128	(ns)	-0.0814005261441274	310	LE	-0.5582618584566	RNA-Seq	N=128; R = -0.08; (ns)
N=253	(ns)	-0.105293214229258	311	LE	1.28430463236749	RNA-Seq	N=253; R = -0.11; (ns)
N=253	(ns)	-0.105293214229258	312	LE	0.155953989725876	RNA-Seq	N=253; R = -0.11; (ns)
N=607	(ns)	0.549460603536932	313	LE	-0.506080820206299	RNA-Seq	N=607; R = 0.55; (ns)
N=607	(ns)	0.549460603536932	314	LE	-0.596542596232685	RNA-Seq	N=607; R = 0.55; (ns)
N=607	(ns)	0.549460603536932	315	LE	-0.893793093784937	RNA-Seq	N=607; R = 0.55; (ns)
N=253	(ns)	-0.105293214229258	316	LE	1.15021446458246	RNA-Seq	N=253; R = -0.11; (ns)
N=607	(ns)	0.549460603536932	317	LE	-0.87084258341621	RNA-Seq	N=607; R = 0.55; (ns)
N=253	(ns)	-0.105293214229258	318	LE	1.23767812905052	RNA-Seq	N=253; R = -0.11; (ns)
N=607	(ns)	0.549460603536932	319	LE	-0.197616782182013	RNA-Seq	N=607; R = 0.55; (ns)
N=607	(ns)	0.549460603536932	320	LE	-0.855436128678719	RNA-Seq	N=607; R = 0.55; (ns)
N=607	(ns)	0.549460603536932	321	LE	-0.60603804778719	RNA-Seq	N=607; R = 0.55; (ns)
N=607	(ns)	0.549460603536932	322	LE	-0.616891738974683	RNA-Seq	N=607; R = 0.55; (ns)
N=607	(ns)	0.549460603536932	323	LE	-0.79571169067428	RNA-Seq	N=607; R = 0.55; (ns)
N=607	(ns)	0.549460603536932	324	LE	-0.805885992780715	RNA-Seq	N=607; R = 0.55; (ns)
N=128	(ns)	-0.0814005261441274	325	LE	-0.951237890405756	RNA-Seq	N=128; R = -0.08; (ns)
N=253	(ns)	-0.105293214229258	326	LE	0.636910105820459	RNA-Seq	N=253; R = -0.11; (ns)
N=253	(ns)	-0.105293214229258	327	LE	1.30046341901961	RNA-Seq	N=253; R = -0.11; (ns)
N=253	(ns)	-0.105293214229258	328	LE	1.22121132003482	RNA-Seq	N=253; R = -0.11; (ns)
N=253	(ns)	-0.105293214229258	329	LE	0.897796931424364	RNA-Seq	N=253; R = -0.11; (ns)
N=607	(ns)	0.549460603536932	330	LE	-0.711678334521492	RNA-Seq	N=607; R = 0.55; (ns)
N=607	(ns)	0.549460603536932	331	LE	-0.69984262390773	RNA-Seq	N=607; R = 0.55; (ns)
N=253	(ns)	-0.105293214229258	332	LE	1.3008975149717	RNA-Seq	N=253; R = -0.11; (ns)
N=253	(ns)	-0.105293214229258	333	LE	0.932250496112938	RNA-Seq	N=253; R = -0.11; (ns)
N=607	(ns)	0.549460603536932	334	LE	0.127442681859837	RNA-Seq	N=607; R = 0.55; (ns)
N=607	(ns)	0.549460603536932	335	LE	-0.493979494683354	RNA-Seq	N=607; R = 0.55; (ns)
N=607	(ns)	0.549460603536932	336	LE	-0.459712178349157	RNA-Seq	N=607; R = 0.55; (ns)
N=607	(ns)	0.549460603536932	337	LE	-0.632080380875764	RNA-Seq	N=607; R = 0.55; (ns)
N=128	(ns)	-0.0814005261441274	338	LE	-0.307574756271284	RNA-Seq	N=128; R = -0.08; (ns)
N=128	(ns)	-0.0814005261441274	339	LE	-0.88585033550569	RNA-Seq	N=128; R = -0.08; (ns)
N=253	(ns)	-0.105293214229258	340	LE	0.711294826527001	RNA-Seq	N=253; R = -0.11; (ns)
N=607	(ns)	0.549460603536932	341	LE	-0.938367309515353	RNA-Seq	N=607; R = 0.55; (ns)
N=607	(ns)	0.549460603536932	342	LE	-0.546536284571828	RNA-Seq	N=607; R = 0.55; (ns)
N=607	(ns)	0.549460603536932	343	LE	-0.863177632490557	RNA-Seq	N=607; R = 0.55; (ns)
N=607	(ns)	0.549460603536932	344	LE	-1.04344082542334	RNA-Seq	N=607; R = 0.55; (ns)
N=253	(ns)	-0.105293214229258	345	LE	1.34774467486431	RNA-Seq	N=253; R = -0.11; (ns)
N=128	(ns)	-0.0814005261441274	346	LE	-1.06317616988952	RNA-Seq	N=128; R = -0.08; (ns)
N=607	(ns)	0.549460603536932	347	LE	-0.273453389346247	RNA-Seq	N=607; R = 0.55; (ns)
N=607	(ns)	0.549460603536932	348	LE	-0.568696393154267	RNA-Seq	N=607; R = 0.55; (ns)
N=128	(ns)	-0.0814005261441274	349	LE	-0.776040428194152	RNA-Seq	N=128; R = -0.08; (ns)
N=128	(ns)	-0.0814005261441274	350	LE	-1.09997441399881	RNA-Seq	N=128; R = -0.08; (ns)
N=607	(ns)	0.549460603536932	351	LE	-0.732600922133664	RNA-Seq	N=607; R = 0.55; (ns)
N=253	(ns)	-0.105293214229258	352	LE	0.129284787350069	RNA-Seq	N=253; R = -0.11; (ns)
N=128	(ns)	-0.0814005261441274	353	LE	-1.33090669951444	RNA-Seq	N=128; R = -0.08; (ns)
N=253	(ns)	-0.105293214229258	354	LE	1.37639149178667	RNA-Seq	N=253; R = -0.11; (ns)
N=607	(ns)	0.549460603536932	355	LE	-1.22507975406067	RNA-Seq	N=607; R = 0.55; (ns)
N=607	(ns)	0.549460603536932	356	LE	-0.712646095842251	RNA-Seq	N=607; R = 0.55; (ns)
N=607	(ns)	0.549460603536932	357	LE	-0.614626127344826	RNA-Seq	N=607; R = 0.55; (ns)
N=253	(ns)	-0.105293214229258	358	LE	0.845383006915897	RNA-Seq	N=253; R = -0.11; (ns)
N=607	(ns)	0.549460603536932	359	LE	-0.570187204227881	RNA-Seq	N=607; R = 0.55; (ns)
N=253	(ns)	-0.105293214229258	360	LE	-0.159362348889183	RNA-Seq	N=253; R = -0.11; (ns)
N=128	(ns)	-0.0814005261441274	361	LE	-0.745569619067143	RNA-Seq	N=128; R = -0.08; (ns)
N=607	(ns)	0.549460603536932	362	LE	-0.0735455990173455	RNA-Seq	N=607; R = 0.55; (ns)
N=607	(ns)	0.549460603536932	363	LE	-0.529733497926439	RNA-Seq	N=607; R = 0.55; (ns)
N=607	(ns)	0.549460603536932	364	LE	-0.758263905147565	RNA-Seq	N=607; R = 0.55; (ns)
N=607	(ns)	0.549460603536932	365	LE	-0.829902321620581	RNA-Seq	N=607; R = 0.55; (ns)
N=607	(ns)	0.549460603536932	366	LE	-0.426496976701151	RNA-Seq	N=607; R = 0.55; (ns)
N=607	(ns)	0.549460603536932	367	LE	-0.523278557838426	RNA-Seq	N=607; R = 0.55; (ns)
N=607	(ns)	0.549460603536932	368	LE	-0.55272057577538	RNA-Seq	N=607; R = 0.55; (ns)
N=607	(ns)	0.549460603536932	369	LE	-0.266162507731482	RNA-Seq	N=607; R = 0.55; (ns)
N=607	(ns)	0.549460603536932	370	LE	-0.547982522080263	RNA-Seq	N=607; R = 0.55; (ns)
N=607	(ns)	0.549460603536932	371	LE	0.5743592378243	RNA-Seq	N=607; R = 0.55; (ns)
N=128	(ns)	-0.0814005261441274	372	LE	-1.23485661298615	RNA-Seq	N=128; R = -0.08; (ns)
N=607	(ns)	0.549460603536932	373	LE	0.499625725832959	RNA-Seq	N=607; R = 0.55; (ns)
N=253	(ns)	-0.105293214229258	374	LE	1.01836108633448	RNA-Seq	N=253; R = -0.11; (ns)
N=607	(ns)	0.549460603536932	375	LE	-0.484625875270381	RNA-Seq	N=607; R = 0.55; (ns)
N=607	(ns)	0.549460603536932	376	LE	-1.10539321297051	RNA-Seq	N=607; R = 0.55; (ns)
N=607	(ns)	0.549460603536932	377	LE	-0.804584144467854	RNA-Seq	N=607; R = 0.55; (ns)
N=607	(ns)	0.549460603536932	378	LE	-0.044193825514666	RNA-Seq	N=607; R = 0.55; (ns)
N=253	(ns)	-0.105293214229258	379	LE	1.14918066401133	RNA-Seq	N=253; R = -0.11; (ns)
N=128	(ns)	-0.0814005261441274	380	LE	-1.03178305378311	RNA-Seq	N=128; R = -0.08; (ns)
N=128	(ns)	-0.0814005261441274	381	LE	-1.2937964235433	RNA-Seq	N=128; R = -0.08; (ns)
N=607	(ns)	0.549460603536932	382	LE	-0.605896579043125	RNA-Seq	N=607; R = 0.55; (ns)
N=607	(ns)	0.549460603536932	383	LE	-0.655102585462154	RNA-Seq	N=607; R = 0.55; (ns)
N=607	(ns)	0.549460603536932	384	LE	-0.69214779366259	RNA-Seq	N=607; R = 0.55; (ns)
N=607	(ns)	0.549460603536932	385	LE	0.152740662835915	RNA-Seq	N=607; R = 0.55; (ns)
N=607	(ns)	0.549460603536932	386	LE	-0.919418310211643	RNA-Seq	N=607; R = 0.55; (ns)
N=607	(ns)	0.549460603536932	387	LE	-0.688359422257901	RNA-Seq	N=607; R = 0.55; (ns)
N=607	(ns)	0.549460603536932	388	LE	-0.518980479480884	RNA-Seq	N=607; R = 0.55; (ns)
N=607	(ns)	0.549460603536932	389	LE	-0.499996273042794	RNA-Seq	N=607; R = 0.55; (ns)
N=607	(ns)	0.549460603536932	390	LE	-0.481356640986464	RNA-Seq	N=607; R = 0.55; (ns)
N=607	(ns)	0.549460603536932	391	LE	-0.686366332042667	RNA-Seq	N=607; R = 0.55; (ns)
N=607	(ns)	0.549460603536932	392	LE	-0.645032946715549	RNA-Seq	N=607; R = 0.55; (ns)
N=607	(ns)	0.549460603536932	393	LE	-0.32285017135079	RNA-Seq	N=607; R = 0.55; (ns)
N=607	(ns)	0.549460603536932	394	LE	-0.545539342760608	RNA-Seq	N=607; R = 0.55; (ns)
N=128	(ns)	-0.0814005261441274	395	LE	-0.890686632492641	RNA-Seq	N=128; R = -0.08; (ns)
N=253	(ns)	-0.105293214229258	396	LE	1.45819371849383	RNA-Seq	N=253; R = -0.11; (ns)
N=607	(ns)	0.549460603536932	397	LE	-0.522006895090411	RNA-Seq	N=607; R = 0.55; (ns)
N=607	(ns)	0.549460603536932	398	LE	-0.803576094676769	RNA-Seq	N=607; R = 0.55; (ns)
N=607	(ns)	0.549460603536932	399	LE	-0.816233122846824	RNA-Seq	N=607; R = 0.55; (ns)
N=128	(ns)	-0.0814005261441274	400	LE	-0.672490855295951	RNA-Seq	N=128; R = -0.08; (ns)
N=253	(ns)	-0.105293214229258	401	LE	0.54056520407637	RNA-Seq	N=253; R = -0.11; (ns)
N=607	(ns)	0.549460603536932	402	LE	-1.1771004923372	RNA-Seq	N=607; R = 0.55; (ns)
N=253	(ns)	-0.105293214229258	403	LE	1.44312832073961	RNA-Seq	N=253; R = -0.11; (ns)
N=607	(ns)	0.549460603536932	404	LE	-0.452313192019206	RNA-Seq	N=607; R = 0.55; (ns)
N=128	(ns)	-0.0814005261441274	405	LE	-1.28945131992307	RNA-Seq	N=128; R = -0.08; (ns)
N=607	(ns)	0.549460603536932	406	LE	-0.593005723793056	RNA-Seq	N=607; R = 0.55; (ns)
N=253	(ns)	-0.105293214229258	407	LE	0.758324257102933	RNA-Seq	N=253; R = -0.11; (ns)
N=253	(ns)	-0.105293214229258	408	LE	0.933852575121394	RNA-Seq	N=253; R = -0.11; (ns)
N=607	(ns)	0.549460603536932	409	LE	-0.647321410362424	RNA-Seq	N=607; R = 0.55; (ns)
N=607	(ns)	0.549460603536932	410	LE	-0.760225814966436	RNA-Seq	N=607; R = 0.55; (ns)
N=607	(ns)	0.549460603536932	411	LE	-0.590591697395029	RNA-Seq	N=607; R = 0.55; (ns)
N=607	(ns)	0.549460603536932	412	LE	-0.496220284090024	RNA-Seq	N=607; R = 0.55; (ns)
N=607	(ns)	0.549460603536932	413	LE	-1.29982696240901	RNA-Seq	N=607; R = 0.55; (ns)
N=253	(ns)	-0.105293214229258	414	LE	1.13996320756803	RNA-Seq	N=253; R = -0.11; (ns)
N=607	(ns)	0.549460603536932	415	LE	-0.504226229693208	RNA-Seq	N=607; R = 0.55; (ns)
N=253	(ns)	-0.105293214229258	416	LE	1.31320283368336	RNA-Seq	N=253; R = -0.11; (ns)
N=607	(ns)	0.549460603536932	417	LE	-0.626548476869619	RNA-Seq	N=607; R = 0.55; (ns)
N=607	(ns)	0.549460603536932	418	LE	-0.23965445183499	RNA-Seq	N=607; R = 0.55; (ns)
N=128	(ns)	-0.0814005261441274	419	LE	-0.528021981707097	RNA-Seq	N=128; R = -0.08; (ns)
N=607	(ns)	0.549460603536932	420	LE	-0.819486711889511	RNA-Seq	N=607; R = 0.55; (ns)
N=253	(ns)	-0.105293214229258	421	LE	0.718103324443201	RNA-Seq	N=253; R = -0.11; (ns)
N=253	(ns)	-0.105293214229258	422	LE	1.11841888925803	RNA-Seq	N=253; R = -0.11; (ns)
N=607	(ns)	0.549460603536932	423	LE	-0.866572538645152	RNA-Seq	N=607; R = 0.55; (ns)
N=607	(ns)	0.549460603536932	424	LE	-1.1056382417148	RNA-Seq	N=607; R = 0.55; (ns)
N=607	(ns)	0.549460603536932	425	LE	-0.678663892768721	RNA-Seq	N=607; R = 0.55; (ns)
N=607	(ns)	0.549460603536932	426	LE	-0.61666318022975	RNA-Seq	N=607; R = 0.55; (ns)
N=128	(ns)	-0.0814005261441274	427	LE	-1.31154390705824	RNA-Seq	N=128; R = -0.08; (ns)
N=607	(ns)	0.549460603536932	428	LE	0.227858595625878	RNA-Seq	N=607; R = 0.55; (ns)
N=607	(ns)	0.549460603536932	429	LE	-0.498404834972633	RNA-Seq	N=607; R = 0.55; (ns)
N=253	(ns)	-0.105293214229258	430	LE	-0.453519599852856	RNA-Seq	N=253; R = -0.11; (ns)
N=253	(ns)	-0.105293214229258	431	LE	0.125540392766932	RNA-Seq	N=253; R = -0.11; (ns)
N=607	(ns)	0.549460603536932	432	LE	-0.603271117609267	RNA-Seq	N=607; R = 0.55; (ns)
N=607	(ns)	0.549460603536932	433	LE	-0.655771002008924	RNA-Seq	N=607; R = 0.55; (ns)
N=607	(ns)	0.549460603536932	434	LE	-1.42017506360485	RNA-Seq	N=607; R = 0.55; (ns)
N=253	(ns)	-0.105293214229258	435	LE	0.778066797149874	RNA-Seq	N=253; R = -0.11; (ns)
N=607	(ns)	0.549460603536932	436	LE	-0.710759390502198	RNA-Seq	N=607; R = 0.55; (ns)
N=607	(ns)	0.549460603536932	437	LE	-0.922003825738175	RNA-Seq	N=607; R = 0.55; (ns)
N=607	(ns)	0.549460603536932	438	LE	-0.254899265725701	RNA-Seq	N=607; R = 0.55; (ns)
N=607	(ns)	0.549460603536932	439	LE	-0.645686814886833	RNA-Seq	N=607; R = 0.55; (ns)
N=253	(ns)	-0.105293214229258	440	LE	1.49101493259233	RNA-Seq	N=253; R = -0.11; (ns)
N=253	(ns)	-0.105293214229258	441	LE	0.737768802086889	RNA-Seq	N=253; R = -0.11; (ns)
N=607	(ns)	0.549460603536932	442	LE	-0.933271133207159	RNA-Seq	N=607; R = 0.55; (ns)
N=607	(ns)	0.549460603536932	443	LE	-0.486410851813768	RNA-Seq	N=607; R = 0.55; (ns)
N=607	(ns)	0.549460603536932	444	LE	-0.470245879202058	RNA-Seq	N=607; R = 0.55; (ns)
N=607	(ns)	0.549460603536932	445	LE	-0.591441837638235	RNA-Seq	N=607; R = 0.55; (ns)
N=253	(ns)	-0.105293214229258	446	LE	1.27573357331774	RNA-Seq	N=253; R = -0.11; (ns)
N=253	(ns)	-0.105293214229258	447	LE	0.258255232846855	RNA-Seq	N=253; R = -0.11; (ns)
N=607	(ns)	0.549460603536932	448	LE	-0.699089356118835	RNA-Seq	N=607; R = 0.55; (ns)
N=607	(ns)	0.549460603536932	449	LE	-0.959220217736656	RNA-Seq	N=607; R = 0.55; (ns)
N=607	(ns)	0.549460603536932	450	LE	-0.927903730433358	RNA-Seq	N=607; R = 0.55; (ns)
N=607	(ns)	0.549460603536932	451	LE	-0.692556351657063	RNA-Seq	N=607; R = 0.55; (ns)
N=128	(ns)	-0.0814005261441274	452	LE	-1.00123015041521	RNA-Seq	N=128; R = -0.08; (ns)
N=253	(ns)	-0.105293214229258	453	LE	-0.883139250273637	RNA-Seq	N=253; R = -0.11; (ns)
N=253	(ns)	-0.105293214229258	454	LE	1.24237436936663	RNA-Seq	N=253; R = -0.11; (ns)
N=607	(ns)	0.549460603536932	455	LE	-0.423954804265423	RNA-Seq	N=607; R = 0.55; (ns)
N=128	(ns)	-0.0814005261441274	456	LE	-1.37497004050842	RNA-Seq	N=128; R = -0.08; (ns)
N=128	(ns)	-0.0814005261441274	457	LE	-1.40574813767903	RNA-Seq	N=128; R = -0.08; (ns)
N=253	(ns)	-0.105293214229258	458	LE	1.40283879526016	RNA-Seq	N=253; R = -0.11; (ns)
N=253	(ns)	-0.105293214229258	459	LE	1.47038293969638	RNA-Seq	N=253; R = -0.11; (ns)
N=253	(ns)	-0.105293214229258	460	LE	0.858317913360019	RNA-Seq	N=253; R = -0.11; (ns)
N=253	(ns)	-0.105293214229258	461	LE	1.39111024094068	RNA-Seq	N=253; R = -0.11; (ns)
N=253	(ns)	-0.105293214229258	462	LE	1.23885291379268	RNA-Seq	N=253; R = -0.11; (ns)
N=607	(ns)	0.549460603536932	463	LE	-0.908976248478715	RNA-Seq	N=607; R = 0.55; (ns)
N=607	(ns)	0.549460603536932	464	LE	-0.908143596680379	RNA-Seq	N=607; R = 0.55; (ns)
N=607	(ns)	0.549460603536932	465	LE	-0.494998831632278	RNA-Seq	N=607; R = 0.55; (ns)
N=607	(ns)	0.549460603536932	466	LE	-0.304026368006119	RNA-Seq	N=607; R = 0.55; (ns)
N=128	(ns)	-0.0814005261441274	467	LE	0.0527667129502315	RNA-Seq	N=128; R = -0.08; (ns)
N=607	(ns)	0.549460603536932	468	LE	-0.0936909193629538	RNA-Seq	N=607; R = 0.55; (ns)
N=607	(ns)	0.549460603536932	469	LE	0.521226109087907	RNA-Seq	N=607; R = 0.55; (ns)
N=128	(ns)	-0.0814005261441274	470	LE	0.0472841603524286	RNA-Seq	N=128; R = -0.08; (ns)
N=128	(ns)	-0.0814005261441274	471	LE	-0.0462551159417988	RNA-Seq	N=128; R = -0.08; (ns)
N=607	(ns)	0.549460603536932	472	LE	-0.417591443446975	RNA-Seq	N=607; R = 0.55; (ns)
N=607	(ns)	0.549460603536932	473	LE	-0.220666444265094	RNA-Seq	N=607; R = 0.55; (ns)
N=253	(ns)	-0.105293214229258	474	LE	1.24854591066286	RNA-Seq	N=253; R = -0.11; (ns)
N=607	(ns)	0.549460603536932	475	LE	-0.547208344567695	RNA-Seq	N=607; R = 0.55; (ns)
N=607	(ns)	0.549460603536932	476	LE	-0.714255622223875	RNA-Seq	N=607; R = 0.55; (ns)
N=607	(ns)	0.549460603536932	477	LE	0.211976871075483	RNA-Seq	N=607; R = 0.55; (ns)
N=253	(ns)	-0.105293214229258	478	LE	-0.731776209329997	RNA-Seq	N=253; R = -0.11; (ns)
N=253	(ns)	-0.105293214229258	479	LE	1.43950388721621	RNA-Seq	N=253; R = -0.11; (ns)
N=128	(ns)	-0.0814005261441274	480	LE	-1.12843766792603	RNA-Seq	N=128; R = -0.08; (ns)
N=128	(ns)	-0.0814005261441274	481	LE	0.536744194805019	RNA-Seq	N=128; R = -0.08; (ns)
N=607	(ns)	0.549460603536932	482	LE	-0.704409984551677	RNA-Seq	N=607; R = 0.55; (ns)
N=607	(ns)	0.549460603536932	483	LE	-0.574210183201546	RNA-Seq	N=607; R = 0.55; (ns)
N=607	(ns)	0.549460603536932	484	LE	-0.708555578445181	RNA-Seq	N=607; R = 0.55; (ns)
N=253	(ns)	-0.105293214229258	485	LE	0.646891528126678	RNA-Seq	N=253; R = -0.11; (ns)
N=607	(ns)	0.549460603536932	486	LE	-0.747939929006073	RNA-Seq	N=607; R = 0.55; (ns)
N=607	(ns)	0.549460603536932	487	LE	-1.1459451297502	RNA-Seq	N=607; R = 0.55; (ns)
N=607	(ns)	0.549460603536932	488	LE	-1.36409471862256	RNA-Seq	N=607; R = 0.55; (ns)
N=128	(ns)	-0.0814005261441274	489	LE	-1.27075940898939	RNA-Seq	N=128; R = -0.08; (ns)
N=607	(ns)	0.549460603536932	490	LE	-0.815163272986306	RNA-Seq	N=607; R = 0.55; (ns)
N=607	(ns)	0.549460603536932	491	LE	-0.654721926691331	RNA-Seq	N=607; R = 0.55; (ns)
N=253	(ns)	-0.105293214229258	492	LE	0.925828164101036	RNA-Seq	N=253; R = -0.11; (ns)
N=607	(ns)	0.549460603536932	493	LE	-0.5122195030551	RNA-Seq	N=607; R = 0.55; (ns)
N=607	(ns)	0.549460603536932	494	LE	-0.341649964180419	RNA-Seq	N=607; R = 0.55; (ns)
N=607	(ns)	0.549460603536932	495	LE	-1.07752403874871	RNA-Seq	N=607; R = 0.55; (ns)
N=607	(ns)	0.549460603536932	496	LE	0.376800994913081	RNA-Seq	N=607; R = 0.55; (ns)
N=607	(ns)	0.549460603536932	497	LE	-1.36550115517878	RNA-Seq	N=607; R = 0.55; (ns)
N=253	(ns)	-0.105293214229258	498	LE	-0.402477863456419	RNA-Seq	N=253; R = -0.11; (ns)
N=253	(ns)	-0.105293214229258	499	LE	0.321132805145505	RNA-Seq	N=253; R = -0.11; (ns)
N=253	(ns)	-0.105293214229258	500	LE	0.457558272936263	RNA-Seq	N=253; R = -0.11; (ns)
N=607	(ns)	0.549460603536932	501	LE	-0.533593516833174	RNA-Seq	N=607; R = 0.55; (ns)
N=607	(ns)	0.549460603536932	502	LE	-1.17064957527468	RNA-Seq	N=607; R = 0.55; (ns)
N=607	(ns)	0.549460603536932	503	LE	-1.08834198247611	RNA-Seq	N=607; R = 0.55; (ns)
N=607	(ns)	0.549460603536932	504	LE	-0.786410646851435	RNA-Seq	N=607; R = 0.55; (ns)
N=128	(ns)	-0.0814005261441274	505	LE	-0.826708786710358	RNA-Seq	N=128; R = -0.08; (ns)
N=607	(ns)	0.549460603536932	506	LE	-0.481099080541271	RNA-Seq	N=607; R = 0.55; (ns)
N=607	(ns)	0.549460603536932	507	LE	-0.737262183718295	RNA-Seq	N=607; R = 0.55; (ns)
N=607	(ns)	0.549460603536932	508	LE	-0.83941074316474	RNA-Seq	N=607; R = 0.55; (ns)
N=607	(ns)	0.549460603536932	509	LE	-0.972644775312208	RNA-Seq	N=607; R = 0.55; (ns)
N=253	(ns)	-0.105293214229258	510	LE	0.733744108370628	RNA-Seq	N=253; R = -0.11; (ns)
N=607	(ns)	0.549460603536932	511	LE	-1.0410391767558	RNA-Seq	N=607; R = 0.55; (ns)
N=128	(ns)	-0.0814005261441274	512	LE	-0.737130283138928	RNA-Seq	N=128; R = -0.08; (ns)
N=607	(ns)	0.549460603536932	513	LE	-0.924468684904998	RNA-Seq	N=607; R = 0.55; (ns)
N=607	(ns)	0.549460603536932	514	LE	-0.715614741662366	RNA-Seq	N=607; R = 0.55; (ns)
N=607	(ns)	0.549460603536932	515	LE	-0.52187217409007	RNA-Seq	N=607; R = 0.55; (ns)
N=607	(ns)	0.549460603536932	516	LE	-0.601936786727018	RNA-Seq	N=607; R = 0.55; (ns)
N=607	(ns)	0.549460603536932	517	LE	0.549553675937664	RNA-Seq	N=607; R = 0.55; (ns)
N=253	(ns)	-0.105293214229258	518	LE	1.20538558127306	RNA-Seq	N=253; R = -0.11; (ns)
N=253	(ns)	-0.105293214229258	519	LE	0.220636898044441	RNA-Seq	N=253; R = -0.11; (ns)
N=607	(ns)	0.549460603536932	520	LE	-0.773701079971776	RNA-Seq	N=607; R = 0.55; (ns)
N=253	(ns)	-0.105293214229258	521	LE	1.19099778251934	RNA-Seq	N=253; R = -0.11; (ns)
N=253	(ns)	-0.105293214229258	522	LE	1.03958346414585	RNA-Seq	N=253; R = -0.11; (ns)
N=253	(ns)	-0.105293214229258	523	LE	0.507922740358506	RNA-Seq	N=253; R = -0.11; (ns)
N=607	(ns)	0.549460603536932	524	LE	-0.508353988283809	RNA-Seq	N=607; R = 0.55; (ns)
N=607	(ns)	0.549460603536932	525	LE	-0.770778156764702	RNA-Seq	N=607; R = 0.55; (ns)
N=607	(ns)	0.549460603536932	526	LE	0.421999213992141	RNA-Seq	N=607; R = 0.55; (ns)
N=253	(ns)	-0.105293214229258	527	LE	0.171697628604003	RNA-Seq	N=253; R = -0.11; (ns)
N=607	(ns)	0.549460603536932	528	LE	-0.512782578930222	RNA-Seq	N=607; R = 0.55; (ns)
N=607	(ns)	0.549460603536932	529	LE	-0.559847196644259	RNA-Seq	N=607; R = 0.55; (ns)
N=253	(ns)	-0.105293214229258	530	LE	0.715937270644101	RNA-Seq	N=253; R = -0.11; (ns)
N=253	(ns)	-0.105293214229258	531	LE	-0.272448809782661	RNA-Seq	N=253; R = -0.11; (ns)
N=607	(ns)	0.549460603536932	532	LE	-0.630995003608588	RNA-Seq	N=607; R = 0.55; (ns)
N=128	(ns)	-0.0814005261441274	533	LE	-0.910731053834427	RNA-Seq	N=128; R = -0.08; (ns)
N=607	(ns)	0.549460603536932	534	LE	-0.254990105186422	RNA-Seq	N=607; R = 0.55; (ns)
N=253	(ns)	-0.105293214229258	535	LE	1.43869611223819	RNA-Seq	N=253; R = -0.11; (ns)
N=607	(ns)	0.549460603536932	536	LE	-0.717379870224398	RNA-Seq	N=607; R = 0.55; (ns)
N=253	(ns)	-0.105293214229258	537	LE	0.295816286664312	RNA-Seq	N=253; R = -0.11; (ns)
N=128	(ns)	-0.0814005261441274	538	LE	-0.485177136638832	RNA-Seq	N=128; R = -0.08; (ns)
N=607	(ns)	0.549460603536932	539	LE	-0.547326895273379	RNA-Seq	N=607; R = 0.55; (ns)
N=607	(ns)	0.549460603536932	540	LE	-0.797338494200095	RNA-Seq	N=607; R = 0.55; (ns)
N=128	(ns)	-0.0814005261441274	541	LE	-1.45198294185682	RNA-Seq	N=128; R = -0.08; (ns)
N=253	(ns)	-0.105293214229258	542	LE	0.920348029172612	RNA-Seq	N=253; R = -0.11; (ns)
N=607	(ns)	0.549460603536932	543	LE	-0.679453651835459	RNA-Seq	N=607; R = 0.55; (ns)
N=253	(ns)	-0.105293214229258	544	LE	-0.0438574244821064	RNA-Seq	N=253; R = -0.11; (ns)
N=253	(ns)	-0.105293214229258	545	LE	-1.06245313333314	RNA-Seq	N=253; R = -0.11; (ns)
N=607	(ns)	0.549460603536932	546	LE	-0.710423492906543	RNA-Seq	N=607; R = 0.55; (ns)
N=253	(ns)	-0.105293214229258	547	LE	1.17633855355418	RNA-Seq	N=253; R = -0.11; (ns)
N=607	(ns)	0.549460603536932	548	LE	-1.07659783879375	RNA-Seq	N=607; R = 0.55; (ns)
N=607	(ns)	0.549460603536932	549	LE	0.369030049821181	RNA-Seq	N=607; R = 0.55; (ns)
N=253	(ns)	-0.105293214229258	550	LE	0.990435960139013	RNA-Seq	N=253; R = -0.11; (ns)
N=607	(ns)	0.549460603536932	551	LE	-0.264032523620734	RNA-Seq	N=607; R = 0.55; (ns)
N=607	(ns)	0.549460603536932	552	LE	-0.157165567643713	RNA-Seq	N=607; R = 0.55; (ns)
N=253	(ns)	-0.105293214229258	553	LE	1.43494298330865	RNA-Seq	N=253; R = -0.11; (ns)
N=253	(ns)	-0.105293214229258	554	LE	1.37489427998255	RNA-Seq	N=253; R = -0.11; (ns)
N=607	(ns)	0.549460603536932	555	LE	-0.60094717400176	RNA-Seq	N=607; R = 0.55; (ns)
N=607	(ns)	0.549460603536932	556	LE	-0.522179302141926	RNA-Seq	N=607; R = 0.55; (ns)
N=607	(ns)	0.549460603536932	557	LE	-0.456509777954479	RNA-Seq	N=607; R = 0.55; (ns)
N=607	(ns)	0.549460603536932	558	LE	-0.347832631094474	RNA-Seq	N=607; R = 0.55; (ns)
N=607	(ns)	0.549460603536932	559	LE	-0.57861235874846	RNA-Seq	N=607; R = 0.55; (ns)
N=607	(ns)	0.549460603536932	560	LE	-0.374722867408842	RNA-Seq	N=607; R = 0.55; (ns)
N=607	(ns)	0.549460603536932	561	LE	-0.470162845183251	RNA-Seq	N=607; R = 0.55; (ns)
N=607	(ns)	0.549460603536932	562	LE	-0.493336293043135	RNA-Seq	N=607; R = 0.55; (ns)
N=253	(ns)	-0.105293214229258	563	LE	1.27732445866332	RNA-Seq	N=253; R = -0.11; (ns)
N=607	(ns)	0.549460603536932	564	LE	-1.14383725881105	RNA-Seq	N=607; R = 0.55; (ns)
N=607	(ns)	0.549460603536932	565	LE	-0.828884157954549	RNA-Seq	N=607; R = 0.55; (ns)
N=128	(ns)	-0.0814005261441274	566	LE	-1.0092169188094	RNA-Seq	N=128; R = -0.08; (ns)
N=253	(ns)	-0.105293214229258	567	LE	-0.846019382693754	RNA-Seq	N=253; R = -0.11; (ns)
N=253	(ns)	-0.105293214229258	568	LE	1.35447714690882	RNA-Seq	N=253; R = -0.11; (ns)
N=607	(ns)	0.549460603536932	569	LE	-0.558162633086203	RNA-Seq	N=607; R = 0.55; (ns)
N=253	(ns)	-0.105293214229258	570	LE	1.26432310273707	RNA-Seq	N=253; R = -0.11; (ns)
N=253	(ns)	-0.105293214229258	571	LE	0.76551327332164	RNA-Seq	N=253; R = -0.11; (ns)
N=607	(ns)	0.549460603536932	572	LE	-0.770112351509893	RNA-Seq	N=607; R = 0.55; (ns)
N=607	(ns)	0.549460603536932	573	LE	-0.65012794537189	RNA-Seq	N=607; R = 0.55; (ns)
N=607	(ns)	0.549460603536932	574	LE	-1.00452000937582	RNA-Seq	N=607; R = 0.55; (ns)
N=253	(ns)	-0.105293214229258	575	LE	1.37198574368247	RNA-Seq	N=253; R = -0.11; (ns)
N=607	(ns)	0.549460603536932	576	LE	-0.700396320044152	RNA-Seq	N=607; R = 0.55; (ns)
N=128	(ns)	-0.0814005261441274	577	LE	-1.12878309366604	RNA-Seq	N=128; R = -0.08; (ns)
N=607	(ns)	0.549460603536932	578	LE	-0.582470481669451	RNA-Seq	N=607; R = 0.55; (ns)
N=607	(ns)	0.549460603536932	579	LE	-0.776330967061437	RNA-Seq	N=607; R = 0.55; (ns)
N=607	(ns)	0.549460603536932	580	LE	0.695129843635616	RNA-Seq	N=607; R = 0.55; (ns)
N=128	(ns)	-0.0814005261441274	581	LE	-0.898481344774808	RNA-Seq	N=128; R = -0.08; (ns)
N=128	(ns)	-0.0814005261441274	582	LE	-1.37462132102579	RNA-Seq	N=128; R = -0.08; (ns)
N=253	(ns)	-0.105293214229258	583	LE	1.3897903008223	RNA-Seq	N=253; R = -0.11; (ns)
N=128	(ns)	-0.0814005261441274	584	LE	-0.186305490031193	RNA-Seq	N=128; R = -0.08; (ns)
N=607	(ns)	0.549460603536932	585	LE	0.130247237715214	RNA-Seq	N=607; R = 0.55; (ns)
N=607	(ns)	0.549460603536932	586	LE	-0.134122563544004	RNA-Seq	N=607; R = 0.55; (ns)
N=607	(ns)	0.549460603536932	587	LE	-1.00975158639704	RNA-Seq	N=607; R = 0.55; (ns)
N=128	(ns)	-0.0814005261441274	588	LE	-0.812238261819495	RNA-Seq	N=128; R = -0.08; (ns)
N=607	(ns)	0.549460603536932	589	LE	0.466745906708912	RNA-Seq	N=607; R = 0.55; (ns)
N=607	(ns)	0.549460603536932	590	LE	0.581994807161476	RNA-Seq	N=607; R = 0.55; (ns)
N=128	(ns)	-0.0814005261441274	591	LE	0.154398235994517	RNA-Seq	N=128; R = -0.08; (ns)
N=253	(ns)	-0.105293214229258	592	LE	1.48795884957565	RNA-Seq	N=253; R = -0.11; (ns)
N=607	(ns)	0.549460603536932	593	LE	-0.323226685696418	RNA-Seq	N=607; R = 0.55; (ns)
N=128	(ns)	-0.0814005261441274	594	LE	-0.787978377186839	RNA-Seq	N=128; R = -0.08; (ns)
N=607	(ns)	0.549460603536932	595	LE	-1.2557305522395	RNA-Seq	N=607; R = 0.55; (ns)
N=607	(ns)	0.549460603536932	596	LE	0.516302683721913	RNA-Seq	N=607; R = 0.55; (ns)
N=607	(ns)	0.549460603536932	597	LE	-0.687398917594838	RNA-Seq	N=607; R = 0.55; (ns)
N=607	(ns)	0.549460603536932	598	LE	-1.09551862120064	RNA-Seq	N=607; R = 0.55; (ns)
N=253	(ns)	-0.105293214229258	599	LE	1.48249844507989	RNA-Seq	N=253; R = -0.11; (ns)
N=128	(ns)	-0.0814005261441274	600	LE	0.0665111760645146	RNA-Seq	N=128; R = -0.08; (ns)
N=607	(ns)	0.549460603536932	601	LE	-0.764025926882868	RNA-Seq	N=607; R = 0.55; (ns)
N=607	(ns)	0.549460603536932	602	LE	-0.585761106351663	RNA-Seq	N=607; R = 0.55; (ns)
N=607	(ns)	0.549460603536932	603	LE	-0.461110305174951	RNA-Seq	N=607; R = 0.55; (ns)
N=607	(ns)	0.549460603536932	604	LE	-0.543062803285952	RNA-Seq	N=607; R = 0.55; (ns)
N=607	(ns)	0.549460603536932	605	LE	-0.562298930361983	RNA-Seq	N=607; R = 0.55; (ns)
N=253	(ns)	-0.105293214229258	606	LE	1.01488734343373	RNA-Seq	N=253; R = -0.11; (ns)
N=607	(ns)	0.549460603536932	607	LE	-0.705076045991296	RNA-Seq	N=607; R = 0.55; (ns)
N=253	(ns)	-0.105293214229258	608	LE	1.39419549434914	RNA-Seq	N=253; R = -0.11; (ns)
N=607	(ns)	0.549460603536932	609	LE	-0.560147943345637	RNA-Seq	N=607; R = 0.55; (ns)
N=128	(ns)	-0.0814005261441274	610	LE	0.546397118135628	RNA-Seq	N=128; R = -0.08; (ns)
N=253	(ns)	-0.105293214229258	611	LE	0.49109108381959	RNA-Seq	N=253; R = -0.11; (ns)
N=253	(ns)	-0.105293214229258	612	LE	0.124520802453037	RNA-Seq	N=253; R = -0.11; (ns)
N=253	(ns)	-0.105293214229258	613	LE	0.102520859825107	RNA-Seq	N=253; R = -0.11; (ns)
N=128	(ns)	-0.0814005261441274	614	LE	-0.00951311306481946	RNA-Seq	N=128; R = -0.08; (ns)
N=607	(ns)	0.549460603536932	615	LE	-0.63411579347716	RNA-Seq	N=607; R = 0.55; (ns)
N=128	(ns)	-0.0814005261441274	616	LE	0.739051885365818	RNA-Seq	N=128; R = -0.08; (ns)
N=128	(ns)	-0.0814005261441274	617	LE	-1.34790019164756	RNA-Seq	N=128; R = -0.08; (ns)
N=607	(ns)	0.549460603536932	618	LE	0.627091121766581	RNA-Seq	N=607; R = 0.55; (ns)
N=253	(ns)	-0.105293214229258	619	LE	0.752316788399975	RNA-Seq	N=253; R = -0.11; (ns)
N=607	(ns)	0.549460603536932	620	LE	-0.792640390317191	RNA-Seq	N=607; R = 0.55; (ns)
N=607	(ns)	0.549460603536932	621	LE	-0.794616155085693	RNA-Seq	N=607; R = 0.55; (ns)
N=607	(ns)	0.549460603536932	622	LE	-0.627076796344554	RNA-Seq	N=607; R = 0.55; (ns)
N=607	(ns)	0.549460603536932	623	LE	-0.607734037462151	RNA-Seq	N=607; R = 0.55; (ns)
N=607	(ns)	0.549460603536932	624	LE	-0.608308748382072	RNA-Seq	N=607; R = 0.55; (ns)
N=607	(ns)	0.549460603536932	625	LE	-0.890801969507137	RNA-Seq	N=607; R = 0.55; (ns)
N=607	(ns)	0.549460603536932	626	LE	-0.751902077742744	RNA-Seq	N=607; R = 0.55; (ns)
N=607	(ns)	0.549460603536932	627	LE	-0.701060058918298	RNA-Seq	N=607; R = 0.55; (ns)
N=607	(ns)	0.549460603536932	628	LE	0.24193218912246	RNA-Seq	N=607; R = 0.55; (ns)
N=128	(ns)	-0.0814005261441274	629	LE	0.278448237776879	RNA-Seq	N=128; R = -0.08; (ns)
N=128	(ns)	-0.0814005261441274	630	LE	-0.994729550028896	RNA-Seq	N=128; R = -0.08; (ns)
N=607	(ns)	0.549460603536932	631	LE	-0.906633698260588	RNA-Seq	N=607; R = 0.55; (ns)
N=607	(ns)	0.549460603536932	632	LE	-0.54745657661535	RNA-Seq	N=607; R = 0.55; (ns)
N=253	(ns)	-0.105293214229258	633	LE	1.08252628586579	RNA-Seq	N=253; R = -0.11; (ns)
N=607	(ns)	0.549460603536932	634	LE	-0.478273633501639	RNA-Seq	N=607; R = 0.55; (ns)
N=253	(ns)	-0.105293214229258	635	LE	0.769346458027837	RNA-Seq	N=253; R = -0.11; (ns)
N=607	(ns)	0.549460603536932	636	LE	-0.705200046435904	RNA-Seq	N=607; R = 0.55; (ns)
N=607	(ns)	0.549460603536932	637	LE	-0.672941052487655	RNA-Seq	N=607; R = 0.55; (ns)
N=253	(ns)	-0.105293214229258	638	LE	-0.493151615621031	RNA-Seq	N=253; R = -0.11; (ns)
N=607	(ns)	0.549460603536932	639	LE	-0.882360392901357	RNA-Seq	N=607; R = 0.55; (ns)
N=607	(ns)	0.549460603536932	640	LE	-1.11932652200663	RNA-Seq	N=607; R = 0.55; (ns)
N=253	(ns)	-0.105293214229258	641	LE	1.07215258952866	RNA-Seq	N=253; R = -0.11; (ns)
N=607	(ns)	0.549460603536932	642	LE	-0.531417693877375	RNA-Seq	N=607; R = 0.55; (ns)
N=607	(ns)	0.549460603536932	643	LE	-0.837663008169474	RNA-Seq	N=607; R = 0.55; (ns)
N=607	(ns)	0.549460603536932	644	LE	-0.472676356716074	RNA-Seq	N=607; R = 0.55; (ns)
N=607	(ns)	0.549460603536932	645	LE	-0.554311032992951	RNA-Seq	N=607; R = 0.55; (ns)
N=607	(ns)	0.549460603536932	646	LE	-0.0623277636830678	RNA-Seq	N=607; R = 0.55; (ns)
N=607	(ns)	0.549460603536932	647	LE	0.416683420147443	RNA-Seq	N=607; R = 0.55; (ns)
N=253	(ns)	-0.105293214229258	648	LE	0.857033253220864	RNA-Seq	N=253; R = -0.11; (ns)
N=607	(ns)	0.549460603536932	649	LE	-0.576634532216639	RNA-Seq	N=607; R = 0.55; (ns)
N=253	(ns)	-0.105293214229258	650	LE	1.45024912105631	RNA-Seq	N=253; R = -0.11; (ns)
N=607	(ns)	0.549460603536932	651	LE	-1.13834530620401	RNA-Seq	N=607; R = 0.55; (ns)
N=607	(ns)	0.549460603536932	652	LE	-0.90387175986926	RNA-Seq	N=607; R = 0.55; (ns)
N=607	(ns)	0.549460603536932	653	LE	-0.540817940139804	RNA-Seq	N=607; R = 0.55; (ns)
N=253	(ns)	-0.105293214229258	654	LE	1.35474479496159	RNA-Seq	N=253; R = -0.11; (ns)
N=253	(ns)	-0.105293214229258	655	LE	1.4684028269446	RNA-Seq	N=253; R = -0.11; (ns)
N=253	(ns)	-0.105293214229258	656	LE	0.738308347193314	RNA-Seq	N=253; R = -0.11; (ns)
N=607	(ns)	0.549460603536932	657	LE	-0.370923517709991	RNA-Seq	N=607; R = 0.55; (ns)
N=607	(ns)	0.549460603536932	658	LE	-0.457878362804403	RNA-Seq	N=607; R = 0.55; (ns)
N=253	(ns)	-0.105293214229258	659	LE	1.00671304462566	RNA-Seq	N=253; R = -0.11; (ns)
N=253	(ns)	-0.105293214229258	660	LE	1.29779027649689	RNA-Seq	N=253; R = -0.11; (ns)
N=607	(ns)	0.549460603536932	661	LE	-0.669305280075184	RNA-Seq	N=607; R = 0.55; (ns)
N=607	(ns)	0.549460603536932	662	LE	-0.711930709737629	RNA-Seq	N=607; R = 0.55; (ns)
N=607	(ns)	0.549460603536932	663	LE	-0.801213464929513	RNA-Seq	N=607; R = 0.55; (ns)
N=607	(ns)	0.549460603536932	664	LE	0.575966902408995	RNA-Seq	N=607; R = 0.55; (ns)
N=253	(ns)	-0.105293214229258	665	LE	1.42442041946352	RNA-Seq	N=253; R = -0.11; (ns)
N=128	(ns)	-0.0814005261441274	666	LE	-0.419370054686187	RNA-Seq	N=128; R = -0.08; (ns)
N=607	(ns)	0.549460603536932	667	LE	-0.479967436261242	RNA-Seq	N=607; R = 0.55; (ns)
N=253	(ns)	-0.105293214229258	668	LE	0.920748284270764	RNA-Seq	N=253; R = -0.11; (ns)
N=607	(ns)	0.549460603536932	669	LE	0.438814758911957	RNA-Seq	N=607; R = 0.55; (ns)
N=607	(ns)	0.549460603536932	670	LE	-0.241562006568183	RNA-Seq	N=607; R = 0.55; (ns)
N=607	(ns)	0.549460603536932	671	LE	-0.510524732684503	RNA-Seq	N=607; R = 0.55; (ns)
N=253	(ns)	-0.105293214229258	672	LE	-0.856870927507648	RNA-Seq	N=253; R = -0.11; (ns)
N=253	(ns)	-0.105293214229258	673	LE	1.26552073581226	RNA-Seq	N=253; R = -0.11; (ns)
N=253	(ns)	-0.105293214229258	674	LE	0.514696128705429	RNA-Seq	N=253; R = -0.11; (ns)
N=607	(ns)	0.549460603536932	675	LE	-1.27099683339873	RNA-Seq	N=607; R = 0.55; (ns)
N=607	(ns)	0.549460603536932	676	LE	-0.745382652298967	RNA-Seq	N=607; R = 0.55; (ns)
N=128	(ns)	-0.0814005261441274	677	LE	0.0278002140940903	RNA-Seq	N=128; R = -0.08; (ns)
N=607	(ns)	0.549460603536932	678	LE	0.0591721820106841	RNA-Seq	N=607; R = 0.55; (ns)
N=607	(ns)	0.549460603536932	679	LE	-0.558037911019053	RNA-Seq	N=607; R = 0.55; (ns)
N=607	(ns)	0.549460603536932	680	LE	0.202092777754772	RNA-Seq	N=607; R = 0.55; (ns)
N=607	(ns)	0.549460603536932	681	LE	-0.0431917447824822	RNA-Seq	N=607; R = 0.55; (ns)
N=607	(ns)	0.549460603536932	682	LE	-0.722231857188109	RNA-Seq	N=607; R = 0.55; (ns)
N=128	(ns)	-0.0814005261441274	683	LE	-1.05730727569479	RNA-Seq	N=128; R = -0.08; (ns)
N=607	(ns)	0.549460603536932	684	LE	-0.435325943499707	RNA-Seq	N=607; R = 0.55; (ns)
N=253	(ns)	-0.105293214229258	685	LE	-0.589857062741252	RNA-Seq	N=253; R = -0.11; (ns)
N=607	(ns)	0.549460603536932	686	LE	-0.980547522658045	RNA-Seq	N=607; R = 0.55; (ns)
N=607	(ns)	0.549460603536932	687	LE	-0.586431325285648	RNA-Seq	N=607; R = 0.55; (ns)
N=607	(ns)	0.549460603536932	688	LE	-0.64386994869174	RNA-Seq	N=607; R = 0.55; (ns)
N=607	(ns)	0.549460603536932	689	LE	-0.566910873687835	RNA-Seq	N=607; R = 0.55; (ns)
N=607	(ns)	0.549460603536932	690	LE	-0.8169725454925	RNA-Seq	N=607; R = 0.55; (ns)
N=607	(ns)	0.549460603536932	691	LE	-0.565480413423935	RNA-Seq	N=607; R = 0.55; (ns)
N=128	(ns)	-0.0814005261441274	692	LE	-1.36461484885797	RNA-Seq	N=128; R = -0.08; (ns)
N=253	(ns)	-0.105293214229258	693	LE	1.49693526477681	RNA-Seq	N=253; R = -0.11; (ns)
N=607	(ns)	0.549460603536932	694	LE	0.955913608332811	RNA-Seq	N=607; R = 0.55; (ns)
N=253	(ns)	-0.105293214229258	695	LE	-0.371756834026267	RNA-Seq	N=253; R = -0.11; (ns)
N=607	(ns)	0.549460603536932	696	LE	-0.657990623314749	RNA-Seq	N=607; R = 0.55; (ns)
N=253	(ns)	-0.105293214229258	697	LE	0.877737328740697	RNA-Seq	N=253; R = -0.11; (ns)
N=253	(ns)	-0.105293214229258	698	LE	1.37849498562931	RNA-Seq	N=253; R = -0.11; (ns)
N=253	(ns)	-0.105293214229258	699	LE	-0.0501037320927119	RNA-Seq	N=253; R = -0.11; (ns)
N=253	(ns)	-0.105293214229258	700	LE	0.429836559330364	RNA-Seq	N=253; R = -0.11; (ns)
N=607	(ns)	0.549460603536932	701	LE	-0.958155051423228	RNA-Seq	N=607; R = 0.55; (ns)
N=253	(ns)	-0.105293214229258	702	LE	1.11159898499027	RNA-Seq	N=253; R = -0.11; (ns)
N=607	(ns)	0.549460603536932	703	LE	-0.96899044778854	RNA-Seq	N=607; R = 0.55; (ns)
N=607	(ns)	0.549460603536932	704	LE	-0.68513493009708	RNA-Seq	N=607; R = 0.55; (ns)
N=607	(ns)	0.549460603536932	705	LE	-0.880814211609636	RNA-Seq	N=607; R = 0.55; (ns)
N=128	(ns)	-0.0814005261441274	706	LE	-0.62305669305745	RNA-Seq	N=128; R = -0.08; (ns)
N=607	(ns)	0.549460603536932	707	LE	0.428930597505823	RNA-Seq	N=607; R = 0.55; (ns)
N=128	(ns)	-0.0814005261441274	708	LE	-1.35950661563541	RNA-Seq	N=128; R = -0.08; (ns)
N=607	(ns)	0.549460603536932	709	LE	-0.104049269073619	RNA-Seq	N=607; R = 0.55; (ns)
N=607	(ns)	0.549460603536932	710	LE	-1.01576637003346	RNA-Seq	N=607; R = 0.55; (ns)
N=607	(ns)	0.549460603536932	711	LE	-0.718788281095054	RNA-Seq	N=607; R = 0.55; (ns)
N=253	(ns)	-0.105293214229258	712	LE	1.48245313974183	RNA-Seq	N=253; R = -0.11; (ns)
N=253	(ns)	-0.105293214229258	713	LE	1.18423553239301	RNA-Seq	N=253; R = -0.11; (ns)
N=253	(ns)	-0.105293214229258	714	LE	0.432680959158624	RNA-Seq	N=253; R = -0.11; (ns)
N=607	(ns)	0.549460603536932	715	LE	-0.945957673091343	RNA-Seq	N=607; R = 0.55; (ns)
N=607	(ns)	0.549460603536932	716	LE	-0.636403386484705	RNA-Seq	N=607; R = 0.55; (ns)
N=128	(ns)	-0.0814005261441274	717	LE	-0.416030806862208	RNA-Seq	N=128; R = -0.08; (ns)
N=607	(ns)	0.549460603536932	718	LE	-0.821039860759446	RNA-Seq	N=607; R = 0.55; (ns)
N=607	(ns)	0.549460603536932	719	LE	-0.682657913029832	RNA-Seq	N=607; R = 0.55; (ns)
N=607	(ns)	0.549460603536932	720	LE	-0.231480688478507	RNA-Seq	N=607; R = 0.55; (ns)
N=607	(ns)	0.549460603536932	721	LE	-0.638255333009528	RNA-Seq	N=607; R = 0.55; (ns)
N=253	(ns)	-0.105293214229258	722	LE	0.164867161868602	RNA-Seq	N=253; R = -0.11; (ns)
N=253	(ns)	-0.105293214229258	723	LE	0.259393355475807	RNA-Seq	N=253; R = -0.11; (ns)
N=128	(ns)	-0.0814005261441274	724	LE	0.359531663280415	RNA-Seq	N=128; R = -0.08; (ns)
N=607	(ns)	0.549460603536932	725	LE	-0.83669896336322	RNA-Seq	N=607; R = 0.55; (ns)
N=607	(ns)	0.549460603536932	726	LE	0.169763181810022	RNA-Seq	N=607; R = 0.55; (ns)
N=607	(ns)	0.549460603536932	727	LE	-0.56055871442189	RNA-Seq	N=607; R = 0.55; (ns)
N=607	(ns)	0.549460603536932	728	LE	-0.866807549955562	RNA-Seq	N=607; R = 0.55; (ns)
N=607	(ns)	0.549460603536932	729	LE	0.231706799166186	RNA-Seq	N=607; R = 0.55; (ns)
N=607	(ns)	0.549460603536932	730	LE	-1.11498290816348	RNA-Seq	N=607; R = 0.55; (ns)
N=607	(ns)	0.549460603536932	731	LE	-0.471789196113472	RNA-Seq	N=607; R = 0.55; (ns)
N=607	(ns)	0.549460603536932	732	LE	-1.15096430700011	RNA-Seq	N=607; R = 0.55; (ns)
N=128	(ns)	-0.0814005261441274	733	LE	-0.0946273013344495	RNA-Seq	N=128; R = -0.08; (ns)
N=253	(ns)	-0.105293214229258	734	LE	1.20963263904491	RNA-Seq	N=253; R = -0.11; (ns)
N=607	(ns)	0.549460603536932	735	LE	-0.703233188463377	RNA-Seq	N=607; R = 0.55; (ns)
N=253	(ns)	-0.105293214229258	736	LE	-0.149466184391802	RNA-Seq	N=253; R = -0.11; (ns)
N=607	(ns)	0.549460603536932	737	LE	-0.548989628433023	RNA-Seq	N=607; R = 0.55; (ns)
N=607	(ns)	0.549460603536932	738	LE	-0.32446489269691	RNA-Seq	N=607; R = 0.55; (ns)
N=253	(ns)	-0.105293214229258	739	LE	1.38516995625492	RNA-Seq	N=253; R = -0.11; (ns)
N=607	(ns)	0.549460603536932	740	LE	-0.659705782303522	RNA-Seq	N=607; R = 0.55; (ns)
N=607	(ns)	0.549460603536932	741	LE	-0.853214793594164	RNA-Seq	N=607; R = 0.55; (ns)
N=607	(ns)	0.549460603536932	742	LE	-0.421318584830255	RNA-Seq	N=607; R = 0.55; (ns)
N=607	(ns)	0.549460603536932	743	LE	-0.463896349767495	RNA-Seq	N=607; R = 0.55; (ns)
N=607	(ns)	0.549460603536932	744	LE	-0.600965399223743	RNA-Seq	N=607; R = 0.55; (ns)
N=253	(ns)	-0.105293214229258	745	LE	1.41924291457532	RNA-Seq	N=253; R = -0.11; (ns)
N=607	(ns)	0.549460603536932	746	LE	-0.541662965763175	RNA-Seq	N=607; R = 0.55; (ns)
N=607	(ns)	0.549460603536932	747	LE	-0.52580590550979	RNA-Seq	N=607; R = 0.55; (ns)
N=128	(ns)	-0.0814005261441274	748	LE	-0.825739640411954	RNA-Seq	N=128; R = -0.08; (ns)
N=607	(ns)	0.549460603536932	749	LE	-0.595975368118545	RNA-Seq	N=607; R = 0.55; (ns)
N=253	(ns)	-0.105293214229258	750	LE	1.21323637328808	RNA-Seq	N=253; R = -0.11; (ns)
N=128	(ns)	-0.0814005261441274	751	LE	-0.772062579858098	RNA-Seq	N=128; R = -0.08; (ns)
N=607	(ns)	0.549460603536932	752	LE	-1.0718314313732	RNA-Seq	N=607; R = 0.55; (ns)
N=253	(ns)	-0.105293214229258	753	LE	0.351239563967375	RNA-Seq	N=253; R = -0.11; (ns)
N=607	(ns)	0.549460603536932	754	LE	-0.159796558634539	RNA-Seq	N=607; R = 0.55; (ns)
N=607	(ns)	0.549460603536932	755	LE	-0.905725495165189	RNA-Seq	N=607; R = 0.55; (ns)
N=253	(ns)	-0.105293214229258	756	LE	-0.597192513520807	RNA-Seq	N=253; R = -0.11; (ns)
N=607	(ns)	0.549460603536932	757	LE	-0.378000330589801	RNA-Seq	N=607; R = 0.55; (ns)
N=607	(ns)	0.549460603536932	758	LE	-0.618088723579471	RNA-Seq	N=607; R = 0.55; (ns)
N=128	(ns)	-0.0814005261441274	759	LE	0.301311684552187	RNA-Seq	N=128; R = -0.08; (ns)
N=607	(ns)	0.549460603536932	760	LE	-0.93392906697402	RNA-Seq	N=607; R = 0.55; (ns)
N=607	(ns)	0.549460603536932	761	LE	-0.638242458538972	RNA-Seq	N=607; R = 0.55; (ns)
N=607	(ns)	0.549460603536932	762	LE	-0.905912862830953	RNA-Seq	N=607; R = 0.55; (ns)
N=607	(ns)	0.549460603536932	763	LE	-0.596591572516333	RNA-Seq	N=607; R = 0.55; (ns)
N=253	(ns)	-0.105293214229258	764	LE	1.23322919302004	RNA-Seq	N=253; R = -0.11; (ns)
N=128	(ns)	-0.0814005261441274	765	LE	-0.466815347309327	RNA-Seq	N=128; R = -0.08; (ns)
N=607	(ns)	0.549460603536932	766	LE	-0.611272485477296	RNA-Seq	N=607; R = 0.55; (ns)
N=253	(ns)	-0.105293214229258	767	LE	1.34629517087945	RNA-Seq	N=253; R = -0.11; (ns)
N=607	(ns)	0.549460603536932	768	LE	-0.727001043640861	RNA-Seq	N=607; R = 0.55; (ns)
N=607	(ns)	0.549460603536932	769	LE	0.39951701204685	RNA-Seq	N=607; R = 0.55; (ns)
N=253	(ns)	-0.105293214229258	770	LE	0.427960780920142	RNA-Seq	N=253; R = -0.11; (ns)
N=607	(ns)	0.549460603536932	771	LE	-0.837404168190278	RNA-Seq	N=607; R = 0.55; (ns)
N=607	(ns)	0.549460603536932	772	LE	-0.570369360059162	RNA-Seq	N=607; R = 0.55; (ns)
N=128	(ns)	-0.0814005261441274	773	LE	0.502122302615429	RNA-Seq	N=128; R = -0.08; (ns)
N=253	(ns)	-0.105293214229258	774	LE	1.42008653754222	RNA-Seq	N=253; R = -0.11; (ns)
N=607	(ns)	0.549460603536932	775	LE	-0.959131637379063	RNA-Seq	N=607; R = 0.55; (ns)
N=607	(ns)	0.549460603536932	776	LE	-0.672910498604473	RNA-Seq	N=607; R = 0.55; (ns)
N=253	(ns)	-0.105293214229258	777	LE	1.28907248257383	RNA-Seq	N=253; R = -0.11; (ns)
N=607	(ns)	0.549460603536932	778	LE	-0.522715094373771	RNA-Seq	N=607; R = 0.55; (ns)
N=607	(ns)	0.549460603536932	779	LE	-0.741174208633236	RNA-Seq	N=607; R = 0.55; (ns)
N=253	(ns)	-0.105293214229258	780	LE	-0.325352066105904	RNA-Seq	N=253; R = -0.11; (ns)
N=253	(ns)	-0.105293214229258	781	LE	-0.861754859326339	RNA-Seq	N=253; R = -0.11; (ns)
N=607	(ns)	0.549460603536932	782	LE	-0.648179812118653	RNA-Seq	N=607; R = 0.55; (ns)
N=607	(ns)	0.549460603536932	783	LE	-0.631633629550084	RNA-Seq	N=607; R = 0.55; (ns)
N=128	(ns)	-0.0814005261441274	784	LE	-0.4969371080208	RNA-Seq	N=128; R = -0.08; (ns)
N=253	(ns)	-0.105293214229258	785	LE	-0.681922529963043	RNA-Seq	N=253; R = -0.11; (ns)
N=253	(ns)	-0.105293214229258	786	LE	0.257717167527655	RNA-Seq	N=253; R = -0.11; (ns)
N=253	(ns)	-0.105293214229258	787	LE	1.22194808666198	RNA-Seq	N=253; R = -0.11; (ns)
N=607	(ns)	0.549460603536932	788	LE	-0.670117942156579	RNA-Seq	N=607; R = 0.55; (ns)
N=607	(ns)	0.549460603536932	789	LE	-0.543916694183142	RNA-Seq	N=607; R = 0.55; (ns)
N=128	(ns)	-0.0814005261441274	790	LE	-0.632735903776254	RNA-Seq	N=128; R = -0.08; (ns)
N=607	(ns)	0.549460603536932	791	LE	-0.784294547495966	RNA-Seq	N=607; R = 0.55; (ns)
N=253	(ns)	-0.105293214229258	792	LE	0.135987808886201	RNA-Seq	N=253; R = -0.11; (ns)
N=128	(ns)	-0.0814005261441274	793	LE	-0.902334124347935	RNA-Seq	N=128; R = -0.08; (ns)
N=607	(ns)	0.549460603536932	794	LE	-0.97591335546085	RNA-Seq	N=607; R = 0.55; (ns)
N=607	(ns)	0.549460603536932	795	LE	-0.511662336768975	RNA-Seq	N=607; R = 0.55; (ns)
N=607	(ns)	0.549460603536932	796	LE	-0.510155591698737	RNA-Seq	N=607; R = 0.55; (ns)
N=607	(ns)	0.549460603536932	797	LE	-0.382744331718686	RNA-Seq	N=607; R = 0.55; (ns)
N=128	(ns)	-0.0814005261441274	798	LE	-0.911808208896083	RNA-Seq	N=128; R = -0.08; (ns)
N=607	(ns)	0.549460603536932	799	LE	-0.843148913958236	RNA-Seq	N=607; R = 0.55; (ns)
N=607	(ns)	0.549460603536932	800	LE	-0.553075157648427	RNA-Seq	N=607; R = 0.55; (ns)
N=253	(ns)	-0.105293214229258	801	LE	1.36275308746145	RNA-Seq	N=253; R = -0.11; (ns)
N=607	(ns)	0.549460603536932	802	LE	-1.40657929383643	RNA-Seq	N=607; R = 0.55; (ns)
N=128	(ns)	-0.0814005261441274	803	LE	-1.09105823024673	RNA-Seq	N=128; R = -0.08; (ns)
N=253	(ns)	-0.105293214229258	804	LE	-0.449948101128568	RNA-Seq	N=253; R = -0.11; (ns)
N=607	(ns)	0.549460603536932	805	LE	-0.518507124559879	RNA-Seq	N=607; R = 0.55; (ns)
N=253	(ns)	-0.105293214229258	806	LE	1.49703519096858	RNA-Seq	N=253; R = -0.11; (ns)
N=607	(ns)	0.549460603536932	807	LE	-0.564627597423067	RNA-Seq	N=607; R = 0.55; (ns)
N=607	(ns)	0.549460603536932	808	LE	-0.741423830076789	RNA-Seq	N=607; R = 0.55; (ns)
N=607	(ns)	0.549460603536932	809	LE	-0.516981727199642	RNA-Seq	N=607; R = 0.55; (ns)
N=128	(ns)	-0.0814005261441274	810	LE	0.180105734400221	RNA-Seq	N=128; R = -0.08; (ns)
N=607	(ns)	0.549460603536932	811	LE	-0.60367970299775	RNA-Seq	N=607; R = 0.55; (ns)
N=607	(ns)	0.549460603536932	812	LE	-1.37604455918304	RNA-Seq	N=607; R = 0.55; (ns)
N=253	(ns)	-0.105293214229258	813	LE	-0.276646396437955	RNA-Seq	N=253; R = -0.11; (ns)
N=607	(ns)	0.549460603536932	814	LE	-0.82279336452842	RNA-Seq	N=607; R = 0.55; (ns)
N=253	(ns)	-0.105293214229258	815	LE	0.65456573414228	RNA-Seq	N=253; R = -0.11; (ns)
N=607	(ns)	0.549460603536932	816	LE	-0.916163243359697	RNA-Seq	N=607; R = 0.55; (ns)
N=607	(ns)	0.549460603536932	817	LE	-0.713595331134927	RNA-Seq	N=607; R = 0.55; (ns)
N=607	(ns)	0.549460603536932	818	LE	-0.722483964665783	RNA-Seq	N=607; R = 0.55; (ns)
N=607	(ns)	0.549460603536932	819	LE	-0.798879819495992	RNA-Seq	N=607; R = 0.55; (ns)
N=607	(ns)	0.549460603536932	820	LE	-0.333060704501385	RNA-Seq	N=607; R = 0.55; (ns)
N=607	(ns)	0.549460603536932	821	LE	-0.767995418277568	RNA-Seq	N=607; R = 0.55; (ns)
N=607	(ns)	0.549460603536932	822	LE	-0.208123480937139	RNA-Seq	N=607; R = 0.55; (ns)
N=253	(ns)	-0.105293214229258	823	LE	1.23979927987084	RNA-Seq	N=253; R = -0.11; (ns)
N=607	(ns)	0.549460603536932	824	LE	-0.624310950671912	RNA-Seq	N=607; R = 0.55; (ns)
N=253	(ns)	-0.105293214229258	825	LE	0.988273290337877	RNA-Seq	N=253; R = -0.11; (ns)
N=128	(ns)	-0.0814005261441274	826	LE	-1.21597427129853	RNA-Seq	N=128; R = -0.08; (ns)
N=253	(ns)	-0.105293214229258	827	LE	1.4235009941585	RNA-Seq	N=253; R = -0.11; (ns)
N=128	(ns)	-0.0814005261441274	828	LE	-1.02444065296859	RNA-Seq	N=128; R = -0.08; (ns)
N=128	(ns)	-0.0814005261441274	829	LE	-1.14857340481573	RNA-Seq	N=128; R = -0.08; (ns)
N=607	(ns)	0.549460603536932	830	LE	-0.986105602774215	RNA-Seq	N=607; R = 0.55; (ns)
N=607	(ns)	0.549460603536932	831	LE	-0.58918524037244	RNA-Seq	N=607; R = 0.55; (ns)
N=128	(ns)	-0.0814005261441274	832	LE	-0.568693968409997	RNA-Seq	N=128; R = -0.08; (ns)
N=253	(ns)	-0.105293214229258	833	LE	1.46888156517205	RNA-Seq	N=253; R = -0.11; (ns)
N=253	(ns)	-0.105293214229258	834	LE	0.141812320032013	RNA-Seq	N=253; R = -0.11; (ns)
N=607	(ns)	0.549460603536932	835	LE	-0.638756177208801	RNA-Seq	N=607; R = 0.55; (ns)
N=607	(ns)	0.549460603536932	836	LE	-0.0532855782792712	RNA-Seq	N=607; R = 0.55; (ns)
N=607	(ns)	0.549460603536932	837	LE	-0.762208868960028	RNA-Seq	N=607; R = 0.55; (ns)
N=607	(ns)	0.549460603536932	838	LE	-1.12061792706063	RNA-Seq	N=607; R = 0.55; (ns)
N=128	(ns)	-0.0814005261441274	839	LE	-0.459260649839008	RNA-Seq	N=128; R = -0.08; (ns)
N=607	(ns)	0.549460603536932	840	LE	-0.635766291377679	RNA-Seq	N=607; R = 0.55; (ns)
N=607	(ns)	0.549460603536932	841	LE	-0.581046902469391	RNA-Seq	N=607; R = 0.55; (ns)
N=253	(ns)	-0.105293214229258	842	LE	1.4344612724995	RNA-Seq	N=253; R = -0.11; (ns)
N=128	(ns)	-0.0814005261441274	843	LE	-0.567671081865308	RNA-Seq	N=128; R = -0.08; (ns)
N=607	(ns)	0.549460603536932	844	LE	-0.633129704709052	RNA-Seq	N=607; R = 0.55; (ns)
N=253	(ns)	-0.105293214229258	845	LE	1.18475867241507	RNA-Seq	N=253; R = -0.11; (ns)
N=607	(ns)	0.549460603536932	846	LE	-0.677820173344877	RNA-Seq	N=607; R = 0.55; (ns)
N=607	(ns)	0.549460603536932	847	LE	-0.750749081417216	RNA-Seq	N=607; R = 0.55; (ns)
N=607	(ns)	0.549460603536932	848	LE	-0.668570158629338	RNA-Seq	N=607; R = 0.55; (ns)
N=253	(ns)	-0.105293214229258	849	LE	-0.464640669937706	RNA-Seq	N=253; R = -0.11; (ns)
N=607	(ns)	0.549460603536932	850	LE	-0.475494573414907	RNA-Seq	N=607; R = 0.55; (ns)
N=607	(ns)	0.549460603536932	851	LE	-0.674188767656964	RNA-Seq	N=607; R = 0.55; (ns)
N=607	(ns)	0.549460603536932	852	LE	-0.503246345541657	RNA-Seq	N=607; R = 0.55; (ns)
N=607	(ns)	0.549460603536932	853	LE	-0.591932875610117	RNA-Seq	N=607; R = 0.55; (ns)
N=607	(ns)	0.549460603536932	854	LE	-0.300965291782723	RNA-Seq	N=607; R = 0.55; (ns)
N=607	(ns)	0.549460603536932	855	LE	0.315785269313451	RNA-Seq	N=607; R = 0.55; (ns)
N=253	(ns)	-0.105293214229258	856	LE	1.21915290095584	RNA-Seq	N=253; R = -0.11; (ns)
N=607	(ns)	0.549460603536932	857	LE	-0.304933192051797	RNA-Seq	N=607; R = 0.55; (ns)
N=128	(ns)	-0.0814005261441274	858	LE	0.349783363720064	RNA-Seq	N=128; R = -0.08; (ns)
N=253	(ns)	-0.105293214229258	859	LE	1.23406343692326	RNA-Seq	N=253; R = -0.11; (ns)
N=607	(ns)	0.549460603536932	860	LE	-1.24396939479207	RNA-Seq	N=607; R = 0.55; (ns)
N=253	(ns)	-0.105293214229258	861	LE	1.14692010231951	RNA-Seq	N=253; R = -0.11; (ns)
N=253	(ns)	-0.105293214229258	862	LE	0.843797862988704	RNA-Seq	N=253; R = -0.11; (ns)
N=607	(ns)	0.549460603536932	863	LE	-0.921948446167192	RNA-Seq	N=607; R = 0.55; (ns)
N=607	(ns)	0.549460603536932	864	LE	-0.936222068598753	RNA-Seq	N=607; R = 0.55; (ns)
N=253	(ns)	-0.105293214229258	865	LE	-0.435298872146076	RNA-Seq	N=253; R = -0.11; (ns)
N=607	(ns)	0.549460603536932	866	LE	-0.535177707758311	RNA-Seq	N=607; R = 0.55; (ns)
N=607	(ns)	0.549460603536932	867	LE	-0.593309612696363	RNA-Seq	N=607; R = 0.55; (ns)
N=607	(ns)	0.549460603536932	868	LE	-1.1771004923372	RNA-Seq	N=607; R = 0.55; (ns)
N=607	(ns)	0.549460603536932	869	LE	-0.697901162684298	RNA-Seq	N=607; R = 0.55; (ns)
N=253	(ns)	-0.105293214229258	870	LE	0.078373236426339	RNA-Seq	N=253; R = -0.11; (ns)
N=607	(ns)	0.549460603536932	871	LE	-0.704056072918919	RNA-Seq	N=607; R = 0.55; (ns)
N=128	(ns)	-0.0814005261441274	872	LE	-0.697633863250322	RNA-Seq	N=128; R = -0.08; (ns)
N=253	(ns)	-0.105293214229258	873	LE	-0.419045959495512	RNA-Seq	N=253; R = -0.11; (ns)
N=607	(ns)	0.549460603536932	874	LE	-0.593046397177485	RNA-Seq	N=607; R = 0.55; (ns)
N=607	(ns)	0.549460603536932	875	LE	-0.61861304619396	RNA-Seq	N=607; R = 0.55; (ns)
N=607	(ns)	0.549460603536932	876	LE	-0.235825487380574	RNA-Seq	N=607; R = 0.55; (ns)
N=128	(ns)	-0.0814005261441274	877	LE	0.798747354529371	RNA-Seq	N=128; R = -0.08; (ns)
N=607	(ns)	0.549460603536932	878	LE	-0.747468164331993	RNA-Seq	N=607; R = 0.55; (ns)
N=607	(ns)	0.549460603536932	879	LE	-0.358348295944033	RNA-Seq	N=607; R = 0.55; (ns)
N=607	(ns)	0.549460603536932	880	LE	0.612773658316894	RNA-Seq	N=607; R = 0.55; (ns)
N=607	(ns)	0.549460603536932	881	LE	-0.700353084201942	RNA-Seq	N=607; R = 0.55; (ns)
N=253	(ns)	-0.105293214229258	882	LE	1.27349735641103	RNA-Seq	N=253; R = -0.11; (ns)
N=253	(ns)	-0.105293214229258	883	LE	1.22205783043469	RNA-Seq	N=253; R = -0.11; (ns)
N=607	(ns)	0.549460603536932	884	LE	-0.516100201770076	RNA-Seq	N=607; R = 0.55; (ns)
N=607	(ns)	0.549460603536932	885	LE	-0.624512451209223	RNA-Seq	N=607; R = 0.55; (ns)
N=607	(ns)	0.549460603536932	886	LE	-0.794004580699754	RNA-Seq	N=607; R = 0.55; (ns)
N=253	(ns)	-0.105293214229258	887	LE	0.130964376054104	RNA-Seq	N=253; R = -0.11; (ns)
N=607	(ns)	0.549460603536932	888	LE	-0.50564543135808	RNA-Seq	N=607; R = 0.55; (ns)
N=253	(ns)	-0.105293214229258	889	LE	0.356214278819086	RNA-Seq	N=253; R = -0.11; (ns)
N=253	(ns)	-0.105293214229258	890	LE	-0.114738602589506	RNA-Seq	N=253; R = -0.11; (ns)
N=607	(ns)	0.549460603536932	891	LE	-1.27687484418676	RNA-Seq	N=607; R = 0.55; (ns)
N=253	(ns)	-0.105293214229258	892	LE	0.114347756885546	RNA-Seq	N=253; R = -0.11; (ns)
N=128	(ns)	-0.0814005261441274	893	LE	-0.879189137667508	RNA-Seq	N=128; R = -0.08; (ns)
N=607	(ns)	0.549460603536932	894	LE	-0.549192413422185	RNA-Seq	N=607; R = 0.55; (ns)
N=253	(ns)	-0.105293214229258	895	LE	0.885469226487992	RNA-Seq	N=253; R = -0.11; (ns)
N=607	(ns)	0.549460603536932	896	LE	-0.571294178557958	RNA-Seq	N=607; R = 0.55; (ns)
N=253	(ns)	-0.105293214229258	897	LE	1.19717398315425	RNA-Seq	N=253; R = -0.11; (ns)
N=607	(ns)	0.549460603536932	898	LE	-0.483529840867708	RNA-Seq	N=607; R = 0.55; (ns)
N=128	(ns)	-0.0814005261441274	899	LE	-1.31137286743215	RNA-Seq	N=128; R = -0.08; (ns)
N=607	(ns)	0.549460603536932	900	LE	-0.520975225407446	RNA-Seq	N=607; R = 0.55; (ns)
N=253	(ns)	-0.105293214229258	901	LE	0.850176932567339	RNA-Seq	N=253; R = -0.11; (ns)
N=607	(ns)	0.549460603536932	902	LE	-0.109431550312484	RNA-Seq	N=607; R = 0.55; (ns)
N=607	(ns)	0.549460603536932	903	LE	-1.00955213951859	RNA-Seq	N=607; R = 0.55; (ns)
N=607	(ns)	0.549460603536932	904	LE	-0.49513488492506	RNA-Seq	N=607; R = 0.55; (ns)
N=253	(ns)	-0.105293214229258	905	LE	1.30679625282912	RNA-Seq	N=253; R = -0.11; (ns)
N=607	(ns)	0.549460603536932	906	LE	-0.431333847607195	RNA-Seq	N=607; R = 0.55; (ns)
N=607	(ns)	0.549460603536932	907	LE	-0.251222275834269	RNA-Seq	N=607; R = 0.55; (ns)
N=128	(ns)	-0.0814005261441274	908	LE	-0.985146484804712	RNA-Seq	N=128; R = -0.08; (ns)
N=253	(ns)	-0.105293214229258	909	LE	0.816299140928644	RNA-Seq	N=253; R = -0.11; (ns)
N=607	(ns)	0.549460603536932	910	LE	-0.494317073855984	RNA-Seq	N=607; R = 0.55; (ns)
N=253	(ns)	-0.105293214229258	911	LE	1.18463317490668	RNA-Seq	N=253; R = -0.11; (ns)
N=607	(ns)	0.549460603536932	912	LE	-0.711419750648648	RNA-Seq	N=607; R = 0.55; (ns)
N=253	(ns)	-0.105293214229258	913	LE	1.24688254360369	RNA-Seq	N=253; R = -0.11; (ns)
N=607	(ns)	0.549460603536932	914	LE	-0.533033585496645	RNA-Seq	N=607; R = 0.55; (ns)
N=128	(ns)	-0.0814005261441274	915	LE	-0.142944253407544	RNA-Seq	N=128; R = -0.08; (ns)
N=607	(ns)	0.549460603536932	916	LE	-0.719722917179507	RNA-Seq	N=607; R = 0.55; (ns)
N=607	(ns)	0.549460603536932	917	LE	-0.772295222029972	RNA-Seq	N=607; R = 0.55; (ns)
N=607	(ns)	0.549460603536932	918	LE	-0.87656386612226	RNA-Seq	N=607; R = 0.55; (ns)
N=607	(ns)	0.549460603536932	919	LE	-0.665764856307611	RNA-Seq	N=607; R = 0.55; (ns)
N=607	(ns)	0.549460603536932	920	LE	-0.54359000573284	RNA-Seq	N=607; R = 0.55; (ns)
N=607	(ns)	0.549460603536932	921	LE	-0.794861585288591	RNA-Seq	N=607; R = 0.55; (ns)
N=253	(ns)	-0.105293214229258	922	LE	0.881977994687137	RNA-Seq	N=253; R = -0.11; (ns)
N=607	(ns)	0.549460603536932	923	LE	-0.756797113555396	RNA-Seq	N=607; R = 0.55; (ns)
N=253	(ns)	-0.105293214229258	924	LE	1.42536683825902	RNA-Seq	N=253; R = -0.11; (ns)
N=607	(ns)	0.549460603536932	925	LE	-0.640524116975969	RNA-Seq	N=607; R = 0.55; (ns)
N=253	(ns)	-0.105293214229258	926	LE	1.42003340515251	RNA-Seq	N=253; R = -0.11; (ns)
N=128	(ns)	-0.0814005261441274	927	LE	-1.3342192320909	RNA-Seq	N=128; R = -0.08; (ns)
N=128	(ns)	-0.0814005261441274	928	LE	-1.27263382376905	RNA-Seq	N=128; R = -0.08; (ns)
N=607	(ns)	0.549460603536932	929	LE	-1.05351495924138	RNA-Seq	N=607; R = 0.55; (ns)
N=607	(ns)	0.549460603536932	930	LE	-0.768868868128169	RNA-Seq	N=607; R = 0.55; (ns)
N=607	(ns)	0.549460603536932	931	LE	-0.438091096379875	RNA-Seq	N=607; R = 0.55; (ns)
N=253	(ns)	-0.105293214229258	932	LE	0.0912704538432153	RNA-Seq	N=253; R = -0.11; (ns)
N=253	(ns)	-0.105293214229258	933	LE	1.08156853872674	RNA-Seq	N=253; R = -0.11; (ns)
N=607	(ns)	0.549460603536932	934	LE	-0.583011667778703	RNA-Seq	N=607; R = 0.55; (ns)
N=253	(ns)	-0.105293214229258	935	LE	1.40371804226147	RNA-Seq	N=253; R = -0.11; (ns)
N=607	(ns)	0.549460603536932	936	LE	-1.00732068882604	RNA-Seq	N=607; R = 0.55; (ns)
N=607	(ns)	0.549460603536932	937	LE	-1.04390350659883	RNA-Seq	N=607; R = 0.55; (ns)
N=128	(ns)	-0.0814005261441274	938	LE	0.769913972806441	RNA-Seq	N=128; R = -0.08; (ns)
N=607	(ns)	0.549460603536932	939	LE	-1.00455650841452	RNA-Seq	N=607; R = 0.55; (ns)
N=607	(ns)	0.549460603536932	940	LE	-0.664641421877969	RNA-Seq	N=607; R = 0.55; (ns)
N=607	(ns)	0.549460603536932	941	LE	-0.641776305929976	RNA-Seq	N=607; R = 0.55; (ns)
N=607	(ns)	0.549460603536932	942	LE	-0.906983456775686	RNA-Seq	N=607; R = 0.55; (ns)
N=128	(ns)	-0.0814005261441274	943	LE	-0.859594243074553	RNA-Seq	N=128; R = -0.08; (ns)
N=253	(ns)	-0.105293214229258	944	LE	-0.936433032153224	RNA-Seq	N=253; R = -0.11; (ns)
N=607	(ns)	0.549460603536932	945	LE	-0.778537104657168	RNA-Seq	N=607; R = 0.55; (ns)
N=253	(ns)	-0.105293214229258	946	LE	1.48398633297612	RNA-Seq	N=253; R = -0.11; (ns)
N=607	(ns)	0.549460603536932	947	LE	-0.643612428129581	RNA-Seq	N=607; R = 0.55; (ns)
N=607	(ns)	0.549460603536932	948	LE	-0.0436265819806171	RNA-Seq	N=607; R = 0.55; (ns)
N=253	(ns)	-0.105293214229258	949	LE	1.39678419818201	RNA-Seq	N=253; R = -0.11; (ns)
N=607	(ns)	0.549460603536932	950	LE	-0.784527753056533	RNA-Seq	N=607; R = 0.55; (ns)
N=607	(ns)	0.549460603536932	951	LE	-0.867874366894202	RNA-Seq	N=607; R = 0.55; (ns)
N=607	(ns)	0.549460603536932	952	LE	-0.747653171153851	RNA-Seq	N=607; R = 0.55; (ns)
N=607	(ns)	0.549460603536932	953	LE	-0.48939321439286	RNA-Seq	N=607; R = 0.55; (ns)
N=607	(ns)	0.549460603536932	954	LE	-0.511435440602346	RNA-Seq	N=607; R = 0.55; (ns)
N=607	(ns)	0.549460603536932	955	LE	-0.28970251865575	RNA-Seq	N=607; R = 0.55; (ns)
N=607	(ns)	0.549460603536932	956	LE	-0.592600866258116	RNA-Seq	N=607; R = 0.55; (ns)
N=607	(ns)	0.549460603536932	957	LE	-0.60936996042751	RNA-Seq	N=607; R = 0.55; (ns)
N=607	(ns)	0.549460603536932	958	LE	-0.441445437129226	RNA-Seq	N=607; R = 0.55; (ns)
N=253	(ns)	-0.105293214229258	959	LE	1.24572592259422	RNA-Seq	N=253; R = -0.11; (ns)
N=607	(ns)	0.549460603536932	960	LE	-0.289994702530306	RNA-Seq	N=607; R = 0.55; (ns)
N=128	(ns)	-0.0814005261441274	961	LE	1.00828578248456	RNA-Seq	N=128; R = -0.08; (ns)
N=607	(ns)	0.549460603536932	962	LE	-0.62880894871406	RNA-Seq	N=607; R = 0.55; (ns)
N=128	(ns)	-0.0814005261441274	963	LE	-1.29161864314587	RNA-Seq	N=128; R = -0.08; (ns)
N=607	(ns)	0.549460603536932	964	LE	0.449010942906367	RNA-Seq	N=607; R = 0.55; (ns)
N=607	(ns)	0.549460603536932	965	LE	-1.36196145396903	RNA-Seq	N=607; R = 0.55; (ns)
N=607	(ns)	0.549460603536932	966	LE	-0.887287806086671	RNA-Seq	N=607; R = 0.55; (ns)
N=607	(ns)	0.549460603536932	967	LE	-1.10507919756182	RNA-Seq	N=607; R = 0.55; (ns)
N=607	(ns)	0.549460603536932	968	LE	-0.71824346139182	RNA-Seq	N=607; R = 0.55; (ns)
N=607	(ns)	0.549460603536932	969	LE	-0.034187098239728	RNA-Seq	N=607; R = 0.55; (ns)
N=607	(ns)	0.549460603536932	970	LE	-0.465171894751979	RNA-Seq	N=607; R = 0.55; (ns)
N=253	(ns)	-0.105293214229258	971	LE	0.216562322569469	RNA-Seq	N=253; R = -0.11; (ns)
N=253	(ns)	-0.105293214229258	972	LE	0.224958016367399	RNA-Seq	N=253; R = -0.11; (ns)
N=607	(ns)	0.549460603536932	973	LE	-0.601548484932666	RNA-Seq	N=607; R = 0.55; (ns)
N=607	(ns)	0.549460603536932	974	LE	-0.494516717895456	RNA-Seq	N=607; R = 0.55; (ns)
N=253	(ns)	-0.105293214229258	975	LE	0.399763172375351	RNA-Seq	N=253; R = -0.11; (ns)
N=128	(ns)	-0.0814005261441274	976	LE	-0.939316131576533	RNA-Seq	N=128; R = -0.08; (ns)
N=607	(ns)	0.549460603536932	977	LE	-1.24640995465748	RNA-Seq	N=607; R = 0.55; (ns)
N=607	(ns)	0.549460603536932	978	LE	-0.727539312652956	RNA-Seq	N=607; R = 0.55; (ns)
N=607	(ns)	0.549460603536932	979	LE	0.22584512455101	RNA-Seq	N=607; R = 0.55; (ns)
N=607	(ns)	0.549460603536932	980	LE	-0.545068416409263	RNA-Seq	N=607; R = 0.55; (ns)
N=607	(ns)	0.549460603536932	981	LE	-0.653286923923309	RNA-Seq	N=607; R = 0.55; (ns)
N=607	(ns)	0.549460603536932	982	LE	-0.869016341610238	RNA-Seq	N=607; R = 0.55; (ns)
N=607	(ns)	0.549460603536932	983	LE	-0.819063660715804	RNA-Seq	N=607; R = 0.55; (ns)
N=253	(ns)	-0.105293214229258	984	LE	1.40192172403771	RNA-Seq	N=253; R = -0.11; (ns)
N=607	(ns)	0.549460603536932	985	LE	-0.525485215437927	RNA-Seq	N=607; R = 0.55; (ns)
N=253	(ns)	-0.105293214229258	986	LE	0.958790193552307	RNA-Seq	N=253; R = -0.11; (ns)
N=253	(ns)	-0.105293214229258	987	LE	-0.531229342951271	RNA-Seq	N=253; R = -0.11; (ns)
N=253	(ns)	-0.105293214229258	988	LE	0.282549160560036	RNA-Seq	N=253; R = -0.11; (ns)
N=128	(ns)	-0.0814005261441274	1	ZY	-1.28360741333829	RNA-Seq	N=128; R = -0.08; (ns)
N=607	(ns)	0.549460603536932	2	ZY	-0.770168495922988	RNA-Seq	N=607; R = 0.55; (ns)
N=607	(ns)	0.549460603536932	3	ZY	-0.418814495907411	RNA-Seq	N=607; R = 0.55; (ns)
N=607	(ns)	0.549460603536932	4	ZY	-0.65402871040816	RNA-Seq	N=607; R = 0.55; (ns)
N=253	(ns)	-0.105293214229258	5	ZY	-0.142812238237207	RNA-Seq	N=253; R = -0.11; (ns)
N=253	(ns)	-0.105293214229258	6	ZY	0.740525745260984	RNA-Seq	N=253; R = -0.11; (ns)
N=607	(ns)	0.549460603536932	7	ZY	-0.556457669141886	RNA-Seq	N=607; R = 0.55; (ns)
N=607	(ns)	0.549460603536932	8	ZY	-0.71083733642892	RNA-Seq	N=607; R = 0.55; (ns)
N=607	(ns)	0.549460603536932	9	ZY	0.263930799824286	RNA-Seq	N=607; R = 0.55; (ns)
N=128	(ns)	-0.0814005261441274	10	ZY	-0.404399286192845	RNA-Seq	N=128; R = -0.08; (ns)
N=128	(ns)	-0.0814005261441274	11	ZY	-0.803752981101081	RNA-Seq	N=128; R = -0.08; (ns)
N=607	(ns)	0.549460603536932	12	ZY	0.268531370071792	RNA-Seq	N=607; R = 0.55; (ns)
N=607	(ns)	0.549460603536932	13	ZY	-0.543042644008713	RNA-Seq	N=607; R = 0.55; (ns)
N=607	(ns)	0.549460603536932	14	ZY	-0.805815431770646	RNA-Seq	N=607; R = 0.55; (ns)
N=253	(ns)	-0.105293214229258	15	ZY	-0.0724666677996985	RNA-Seq	N=253; R = -0.11; (ns)
N=128	(ns)	-0.0814005261441274	16	ZY	-0.603538503858216	RNA-Seq	N=128; R = -0.08; (ns)
N=607	(ns)	0.549460603536932	17	ZY	-0.297666935116822	RNA-Seq	N=607; R = 0.55; (ns)
N=607	(ns)	0.549460603536932	18	ZY	-0.572334093748138	RNA-Seq	N=607; R = 0.55; (ns)
N=253	(ns)	-0.105293214229258	19	ZY	1.48663890547222	RNA-Seq	N=253; R = -0.11; (ns)
N=607	(ns)	0.549460603536932	20	ZY	-0.453842602025377	RNA-Seq	N=607; R = 0.55; (ns)
N=607	(ns)	0.549460603536932	21	ZY	-0.583653659107583	RNA-Seq	N=607; R = 0.55; (ns)
N=253	(ns)	-0.105293214229258	22	ZY	-0.187727855124623	RNA-Seq	N=253; R = -0.11; (ns)
N=607	(ns)	0.549460603536932	23	ZY	-0.686482348505474	RNA-Seq	N=607; R = 0.55; (ns)
N=253	(ns)	-0.105293214229258	24	ZY	1.4772694598002	RNA-Seq	N=253; R = -0.11; (ns)
N=128	(ns)	-0.0814005261441274	25	ZY	0.106528569534302	RNA-Seq	N=128; R = -0.08; (ns)
N=607	(ns)	0.549460603536932	26	ZY	-1.05520457013857	RNA-Seq	N=607; R = 0.55; (ns)
N=253	(ns)	-0.105293214229258	27	ZY	1.38574156921715	RNA-Seq	N=253; R = -0.11; (ns)
N=607	(ns)	0.549460603536932	28	ZY	-0.571711464646684	RNA-Seq	N=607; R = 0.55; (ns)
N=128	(ns)	-0.0814005261441274	29	ZY	-0.529848726937331	RNA-Seq	N=128; R = -0.08; (ns)
N=607	(ns)	0.549460603536932	30	ZY	-0.492335693499963	RNA-Seq	N=607; R = 0.55; (ns)
N=607	(ns)	0.549460603536932	31	ZY	-0.855081413321391	RNA-Seq	N=607; R = 0.55; (ns)
N=128	(ns)	-0.0814005261441274	32	ZY	-1.23022421588577	RNA-Seq	N=128; R = -0.08; (ns)
N=607	(ns)	0.549460603536932	33	ZY	-0.690450633425759	RNA-Seq	N=607; R = 0.55; (ns)
N=607	(ns)	0.549460603536932	34	ZY	-0.693485266270181	RNA-Seq	N=607; R = 0.55; (ns)
N=607	(ns)	0.549460603536932	35	ZY	-0.436969115419797	RNA-Seq	N=607; R = 0.55; (ns)
N=607	(ns)	0.549460603536932	36	ZY	-0.525134681371903	RNA-Seq	N=607; R = 0.55; (ns)
N=607	(ns)	0.549460603536932	37	ZY	-0.699159569072112	RNA-Seq	N=607; R = 0.55; (ns)
N=607	(ns)	0.549460603536932	38	ZY	0.251832346083163	RNA-Seq	N=607; R = 0.55; (ns)
N=607	(ns)	0.549460603536932	39	ZY	-0.461599925714339	RNA-Seq	N=607; R = 0.55; (ns)
N=607	(ns)	0.549460603536932	40	ZY	-0.514543695167534	RNA-Seq	N=607; R = 0.55; (ns)
N=607	(ns)	0.549460603536932	41	ZY	-0.624822451678828	RNA-Seq	N=607; R = 0.55; (ns)
N=253	(ns)	-0.105293214229258	42	ZY	1.48187859122459	RNA-Seq	N=253; R = -0.11; (ns)
N=607	(ns)	0.549460603536932	43	ZY	-0.82434948673201	RNA-Seq	N=607; R = 0.55; (ns)
N=607	(ns)	0.549460603536932	44	ZY	-0.526734932734902	RNA-Seq	N=607; R = 0.55; (ns)
N=128	(ns)	-0.0814005261441274	45	ZY	0.0558496649797654	RNA-Seq	N=128; R = -0.08; (ns)
N=607	(ns)	0.549460603536932	46	ZY	-0.521073807366818	RNA-Seq	N=607; R = 0.55; (ns)
N=607	(ns)	0.549460603536932	47	ZY	-0.933933870236436	RNA-Seq	N=607; R = 0.55; (ns)
N=128	(ns)	-0.0814005261441274	48	ZY	-0.891119730013766	RNA-Seq	N=128; R = -0.08; (ns)
N=128	(ns)	-0.0814005261441274	49	ZY	0.266725923042486	RNA-Seq	N=128; R = -0.08; (ns)
N=253	(ns)	-0.105293214229258	50	ZY	1.41240647361252	RNA-Seq	N=253; R = -0.11; (ns)
N=607	(ns)	0.549460603536932	51	ZY	-0.547678120055063	RNA-Seq	N=607; R = 0.55; (ns)
N=607	(ns)	0.549460603536932	52	ZY	-0.755614267749164	RNA-Seq	N=607; R = 0.55; (ns)
N=253	(ns)	-0.105293214229258	53	ZY	1.24941163509607	RNA-Seq	N=253; R = -0.11; (ns)
N=253	(ns)	-0.105293214229258	54	ZY	1.23708002876822	RNA-Seq	N=253; R = -0.11; (ns)
N=253	(ns)	-0.105293214229258	55	ZY	-0.479065614479473	RNA-Seq	N=253; R = -0.11; (ns)
N=607	(ns)	0.549460603536932	56	ZY	-0.237290835221787	RNA-Seq	N=607; R = 0.55; (ns)
N=607	(ns)	0.549460603536932	57	ZY	-0.494515954496701	RNA-Seq	N=607; R = 0.55; (ns)
N=253	(ns)	-0.105293214229258	58	ZY	1.47188631229436	RNA-Seq	N=253; R = -0.11; (ns)
N=607	(ns)	0.549460603536932	59	ZY	-0.679109803188086	RNA-Seq	N=607; R = 0.55; (ns)
N=607	(ns)	0.549460603536932	60	ZY	-0.572091109588523	RNA-Seq	N=607; R = 0.55; (ns)
N=253	(ns)	-0.105293214229258	61	ZY	0.524945124235619	RNA-Seq	N=253; R = -0.11; (ns)
N=607	(ns)	0.549460603536932	62	ZY	-0.663396923901666	RNA-Seq	N=607; R = 0.55; (ns)
N=607	(ns)	0.549460603536932	63	ZY	-0.461672864479438	RNA-Seq	N=607; R = 0.55; (ns)
N=607	(ns)	0.549460603536932	64	ZY	-0.416665950559012	RNA-Seq	N=607; R = 0.55; (ns)
N=607	(ns)	0.549460603536932	65	ZY	-0.403848807410454	RNA-Seq	N=607; R = 0.55; (ns)
N=607	(ns)	0.549460603536932	66	ZY	-0.567002171541727	RNA-Seq	N=607; R = 0.55; (ns)
N=607	(ns)	0.549460603536932	67	ZY	-0.701434457369476	RNA-Seq	N=607; R = 0.55; (ns)
N=607	(ns)	0.549460603536932	68	ZY	-0.40034976123229	RNA-Seq	N=607; R = 0.55; (ns)
N=607	(ns)	0.549460603536932	69	ZY	-0.917508643671804	RNA-Seq	N=607; R = 0.55; (ns)
N=128	(ns)	-0.0814005261441274	70	ZY	-0.946035778407222	RNA-Seq	N=128; R = -0.08; (ns)
N=607	(ns)	0.549460603536932	71	ZY	-0.65232427622483	RNA-Seq	N=607; R = 0.55; (ns)
N=607	(ns)	0.549460603536932	72	ZY	-0.551293900169009	RNA-Seq	N=607; R = 0.55; (ns)
N=253	(ns)	-0.105293214229258	73	ZY	0.72624787897916	RNA-Seq	N=253; R = -0.11; (ns)
N=128	(ns)	-0.0814005261441274	74	ZY	-1.39413871886372	RNA-Seq	N=128; R = -0.08; (ns)
N=607	(ns)	0.549460603536932	75	ZY	-0.687086675903441	RNA-Seq	N=607; R = 0.55; (ns)
N=607	(ns)	0.549460603536932	76	ZY	-0.0698259121007482	RNA-Seq	N=607; R = 0.55; (ns)
N=607	(ns)	0.549460603536932	77	ZY	-0.927434901060149	RNA-Seq	N=607; R = 0.55; (ns)
N=607	(ns)	0.549460603536932	78	ZY	-0.579716713386766	RNA-Seq	N=607; R = 0.55; (ns)
N=607	(ns)	0.549460603536932	79	ZY	-0.032614016477111	RNA-Seq	N=607; R = 0.55; (ns)
N=253	(ns)	-0.105293214229258	80	ZY	0.376215244360953	RNA-Seq	N=253; R = -0.11; (ns)
N=607	(ns)	0.549460603536932	81	ZY	-0.660637901593404	RNA-Seq	N=607; R = 0.55; (ns)
N=607	(ns)	0.549460603536932	82	ZY	-0.190978140599177	RNA-Seq	N=607; R = 0.55; (ns)
N=607	(ns)	0.549460603536932	83	ZY	-0.626185066544792	RNA-Seq	N=607; R = 0.55; (ns)
N=607	(ns)	0.549460603536932	84	ZY	-0.270933636973099	RNA-Seq	N=607; R = 0.55; (ns)
N=607	(ns)	0.549460603536932	85	ZY	-0.548058255641251	RNA-Seq	N=607; R = 0.55; (ns)
N=607	(ns)	0.549460603536932	86	ZY	-0.771261616563885	RNA-Seq	N=607; R = 0.55; (ns)
N=253	(ns)	-0.105293214229258	87	ZY	-0.0929904682733657	RNA-Seq	N=253; R = -0.11; (ns)
N=607	(ns)	0.549460603536932	88	ZY	-0.777521903450667	RNA-Seq	N=607; R = 0.55; (ns)
N=128	(ns)	-0.0814005261441274	89	ZY	-0.913247665702122	RNA-Seq	N=128; R = -0.08; (ns)
N=607	(ns)	0.549460603536932	90	ZY	0.052644956849892	RNA-Seq	N=607; R = 0.55; (ns)
N=607	(ns)	0.549460603536932	91	ZY	-0.59187128906299	RNA-Seq	N=607; R = 0.55; (ns)
N=128	(ns)	-0.0814005261441274	92	ZY	-0.0877306151515603	RNA-Seq	N=128; R = -0.08; (ns)
N=253	(ns)	-0.105293214229258	93	ZY	1.04951481428693	RNA-Seq	N=253; R = -0.11; (ns)
N=253	(ns)	-0.105293214229258	94	ZY	-0.516086264755383	RNA-Seq	N=253; R = -0.11; (ns)
N=607	(ns)	0.549460603536932	95	ZY	-0.987917742117218	RNA-Seq	N=607; R = 0.55; (ns)
N=607	(ns)	0.549460603536932	96	ZY	-0.166840205398054	RNA-Seq	N=607; R = 0.55; (ns)
N=607	(ns)	0.549460603536932	97	ZY	-0.765467745368871	RNA-Seq	N=607; R = 0.55; (ns)
N=607	(ns)	0.549460603536932	98	ZY	-0.648913315242565	RNA-Seq	N=607; R = 0.55; (ns)
N=607	(ns)	0.549460603536932	99	ZY	-0.549404450971889	RNA-Seq	N=607; R = 0.55; (ns)
N=607	(ns)	0.549460603536932	100	ZY	0.424130494023743	RNA-Seq	N=607; R = 0.55; (ns)
N=128	(ns)	-0.0814005261441274	101	ZY	-0.552143667327803	RNA-Seq	N=128; R = -0.08; (ns)
N=607	(ns)	0.549460603536932	102	ZY	-0.648050907370504	RNA-Seq	N=607; R = 0.55; (ns)
N=253	(ns)	-0.105293214229258	103	ZY	0.146213362822325	RNA-Seq	N=253; R = -0.11; (ns)
N=607	(ns)	0.549460603536932	104	ZY	-0.583907888818252	RNA-Seq	N=607; R = 0.55; (ns)
N=128	(ns)	-0.0814005261441274	105	ZY	-0.472321014300562	RNA-Seq	N=128; R = -0.08; (ns)
N=253	(ns)	-0.105293214229258	106	ZY	-0.205769483699784	RNA-Seq	N=253; R = -0.11; (ns)
N=607	(ns)	0.549460603536932	107	ZY	0.0440436553489851	RNA-Seq	N=607; R = 0.55; (ns)
N=128	(ns)	-0.0814005261441274	108	ZY	-0.0752424768275102	RNA-Seq	N=128; R = -0.08; (ns)
N=253	(ns)	-0.105293214229258	109	ZY	1.06695412689506	RNA-Seq	N=253; R = -0.11; (ns)
N=607	(ns)	0.549460603536932	110	ZY	0.129350734140428	RNA-Seq	N=607; R = 0.55; (ns)
N=607	(ns)	0.549460603536932	111	ZY	-0.76581229050662	RNA-Seq	N=607; R = 0.55; (ns)
N=607	(ns)	0.549460603536932	112	ZY	-0.68973020924279	RNA-Seq	N=607; R = 0.55; (ns)
N=607	(ns)	0.549460603536932	113	ZY	-0.581581144499777	RNA-Seq	N=607; R = 0.55; (ns)
N=607	(ns)	0.549460603536932	114	ZY	-0.845121682732001	RNA-Seq	N=607; R = 0.55; (ns)
N=253	(ns)	-0.105293214229258	115	ZY	1.10522193990697	RNA-Seq	N=253; R = -0.11; (ns)
N=607	(ns)	0.549460603536932	116	ZY	-0.262307286105557	RNA-Seq	N=607; R = 0.55; (ns)
N=607	(ns)	0.549460603536932	117	ZY	-0.314710832168819	RNA-Seq	N=607; R = 0.55; (ns)
N=128	(ns)	-0.0814005261441274	118	ZY	-0.772510138029024	RNA-Seq	N=128; R = -0.08; (ns)
N=607	(ns)	0.549460603536932	119	ZY	-0.615942729869966	RNA-Seq	N=607; R = 0.55; (ns)
N=607	(ns)	0.549460603536932	120	ZY	-0.806878134522278	RNA-Seq	N=607; R = 0.55; (ns)
N=607	(ns)	0.549460603536932	121	ZY	-0.513797154223616	RNA-Seq	N=607; R = 0.55; (ns)
N=607	(ns)	0.549460603536932	122	ZY	-0.22894334334316	RNA-Seq	N=607; R = 0.55; (ns)
N=253	(ns)	-0.105293214229258	123	ZY	0.425940851829396	RNA-Seq	N=253; R = -0.11; (ns)
N=128	(ns)	-0.0814005261441274	124	ZY	-1.38962252605445	RNA-Seq	N=128; R = -0.08; (ns)
N=607	(ns)	0.549460603536932	125	ZY	-0.527777800452386	RNA-Seq	N=607; R = 0.55; (ns)
N=253	(ns)	-0.105293214229258	126	ZY	0.00984055244521707	RNA-Seq	N=253; R = -0.11; (ns)
N=607	(ns)	0.549460603536932	127	ZY	-0.369675508516241	RNA-Seq	N=607; R = 0.55; (ns)
N=607	(ns)	0.549460603536932	128	ZY	-0.513546293895907	RNA-Seq	N=607; R = 0.55; (ns)
N=253	(ns)	-0.105293214229258	129	ZY	0.359108749210687	RNA-Seq	N=253; R = -0.11; (ns)
N=607	(ns)	0.549460603536932	130	ZY	-0.693214307495664	RNA-Seq	N=607; R = 0.55; (ns)
N=253	(ns)	-0.105293214229258	131	ZY	-0.151532668088768	RNA-Seq	N=253; R = -0.11; (ns)
N=253	(ns)	-0.105293214229258	132	ZY	0.552810679001257	RNA-Seq	N=253; R = -0.11; (ns)
N=607	(ns)	0.549460603536932	133	ZY	-0.530790848534647	RNA-Seq	N=607; R = 0.55; (ns)
N=607	(ns)	0.549460603536932	134	ZY	-0.764491791944071	RNA-Seq	N=607; R = 0.55; (ns)
N=253	(ns)	-0.105293214229258	135	ZY	-0.524787602031136	RNA-Seq	N=253; R = -0.11; (ns)
N=607	(ns)	0.549460603536932	136	ZY	-0.51581525026512	RNA-Seq	N=607; R = 0.55; (ns)
N=253	(ns)	-0.105293214229258	137	ZY	0.256586086235339	RNA-Seq	N=253; R = -0.11; (ns)
N=607	(ns)	0.549460603536932	138	ZY	-0.561946070848613	RNA-Seq	N=607; R = 0.55; (ns)
N=607	(ns)	0.549460603536932	139	ZY	-0.722502545371223	RNA-Seq	N=607; R = 0.55; (ns)
N=607	(ns)	0.549460603536932	140	ZY	-0.483334310883451	RNA-Seq	N=607; R = 0.55; (ns)
N=607	(ns)	0.549460603536932	141	ZY	-0.649855135907717	RNA-Seq	N=607; R = 0.55; (ns)
N=128	(ns)	-0.0814005261441274	142	ZY	-0.242487290651936	RNA-Seq	N=128; R = -0.08; (ns)
N=607	(ns)	0.549460603536932	143	ZY	-0.771500009693354	RNA-Seq	N=607; R = 0.55; (ns)
N=128	(ns)	-0.0814005261441274	144	ZY	-0.109034169613326	RNA-Seq	N=128; R = -0.08; (ns)
N=253	(ns)	-0.105293214229258	145	ZY	0.531619018712196	RNA-Seq	N=253; R = -0.11; (ns)
N=253	(ns)	-0.105293214229258	146	ZY	0.0588213840812673	RNA-Seq	N=253; R = -0.11; (ns)
N=253	(ns)	-0.105293214229258	147	ZY	1.42203927761704	RNA-Seq	N=253; R = -0.11; (ns)
N=607	(ns)	0.549460603536932	148	ZY	-0.828349184695947	RNA-Seq	N=607; R = 0.55; (ns)
N=253	(ns)	-0.105293214229258	149	ZY	0.0673008311529596	RNA-Seq	N=253; R = -0.11; (ns)
N=607	(ns)	0.549460603536932	150	ZY	-0.721934574108838	RNA-Seq	N=607; R = 0.55; (ns)
N=607	(ns)	0.549460603536932	151	ZY	-0.623340559770448	RNA-Seq	N=607; R = 0.55; (ns)
N=607	(ns)	0.549460603536932	152	ZY	-0.72414267988131	RNA-Seq	N=607; R = 0.55; (ns)
N=128	(ns)	-0.0814005261441274	153	ZY	1.16342573033096	RNA-Seq	N=128; R = -0.08; (ns)
N=607	(ns)	0.549460603536932	154	ZY	-0.894950674502107	RNA-Seq	N=607; R = 0.55; (ns)
N=253	(ns)	-0.105293214229258	155	ZY	0.874014005890512	RNA-Seq	N=253; R = -0.11; (ns)
N=607	(ns)	0.549460603536932	156	ZY	-0.760650392774043	RNA-Seq	N=607; R = 0.55; (ns)
N=128	(ns)	-0.0814005261441274	157	ZY	-0.0929073476371193	RNA-Seq	N=128; R = -0.08; (ns)
N=253	(ns)	-0.105293214229258	158	ZY	1.35692676753496	RNA-Seq	N=253; R = -0.11; (ns)
N=607	(ns)	0.549460603536932	159	ZY	-0.653124392477803	RNA-Seq	N=607; R = 0.55; (ns)
N=607	(ns)	0.549460603536932	160	ZY	-0.735155384981512	RNA-Seq	N=607; R = 0.55; (ns)
N=253	(ns)	-0.105293214229258	161	ZY	0.231163131618294	RNA-Seq	N=253; R = -0.11; (ns)
N=607	(ns)	0.549460603536932	162	ZY	-0.525217886611127	RNA-Seq	N=607; R = 0.55; (ns)
N=607	(ns)	0.549460603536932	163	ZY	0.689587089278316	RNA-Seq	N=607; R = 0.55; (ns)
N=607	(ns)	0.549460603536932	164	ZY	-0.682088680850365	RNA-Seq	N=607; R = 0.55; (ns)
N=607	(ns)	0.549460603536932	165	ZY	-0.768472601836859	RNA-Seq	N=607; R = 0.55; (ns)
N=128	(ns)	-0.0814005261441274	166	ZY	0.124799810586374	RNA-Seq	N=128; R = -0.08; (ns)
N=607	(ns)	0.549460603536932	167	ZY	-0.597287671952248	RNA-Seq	N=607; R = 0.55; (ns)
N=607	(ns)	0.549460603536932	168	ZY	-0.529276889306889	RNA-Seq	N=607; R = 0.55; (ns)
N=607	(ns)	0.549460603536932	169	ZY	-0.734558631560638	RNA-Seq	N=607; R = 0.55; (ns)
N=607	(ns)	0.549460603536932	170	ZY	-0.486166839116921	RNA-Seq	N=607; R = 0.55; (ns)
N=253	(ns)	-0.105293214229258	171	ZY	0.41105256981203	RNA-Seq	N=253; R = -0.11; (ns)
N=607	(ns)	0.549460603536932	172	ZY	-0.670103271600854	RNA-Seq	N=607; R = 0.55; (ns)
N=128	(ns)	-0.0814005261441274	173	ZY	-0.99389901387688	RNA-Seq	N=128; R = -0.08; (ns)
N=607	(ns)	0.549460603536932	174	ZY	-0.658139294970578	RNA-Seq	N=607; R = 0.55; (ns)
N=607	(ns)	0.549460603536932	175	ZY	-0.511957348440616	RNA-Seq	N=607; R = 0.55; (ns)
N=607	(ns)	0.549460603536932	176	ZY	-0.76877016613133	RNA-Seq	N=607; R = 0.55; (ns)
N=607	(ns)	0.549460603536932	177	ZY	-0.715572697760729	RNA-Seq	N=607; R = 0.55; (ns)
N=607	(ns)	0.549460603536932	178	ZY	-0.634529671111865	RNA-Seq	N=607; R = 0.55; (ns)
N=253	(ns)	-0.105293214229258	179	ZY	1.27831705117708	RNA-Seq	N=253; R = -0.11; (ns)
N=253	(ns)	-0.105293214229258	180	ZY	-0.137659349597174	RNA-Seq	N=253; R = -0.11; (ns)
N=253	(ns)	-0.105293214229258	181	ZY	-0.275633241129889	RNA-Seq	N=253; R = -0.11; (ns)
N=607	(ns)	0.549460603536932	182	ZY	-0.703742387532252	RNA-Seq	N=607; R = 0.55; (ns)
N=253	(ns)	-0.105293214229258	183	ZY	1.42230153626489	RNA-Seq	N=253; R = -0.11; (ns)
N=253	(ns)	-0.105293214229258	184	ZY	1.29942398467238	RNA-Seq	N=253; R = -0.11; (ns)
N=607	(ns)	0.549460603536932	185	ZY	-0.670349131850211	RNA-Seq	N=607; R = 0.55; (ns)
N=607	(ns)	0.549460603536932	186	ZY	-0.594805367955472	RNA-Seq	N=607; R = 0.55; (ns)
N=607	(ns)	0.549460603536932	187	ZY	-0.447160946658084	RNA-Seq	N=607; R = 0.55; (ns)
N=253	(ns)	-0.105293214229258	188	ZY	0.344401739133667	RNA-Seq	N=253; R = -0.11; (ns)
N=607	(ns)	0.549460603536932	189	ZY	-0.736910791997186	RNA-Seq	N=607; R = 0.55; (ns)
N=607	(ns)	0.549460603536932	190	ZY	-0.599705838646492	RNA-Seq	N=607; R = 0.55; (ns)
N=253	(ns)	-0.105293214229258	191	ZY	1.09880036631648	RNA-Seq	N=253; R = -0.11; (ns)
N=128	(ns)	-0.0814005261441274	192	ZY	-0.770451445404311	RNA-Seq	N=128; R = -0.08; (ns)
N=607	(ns)	0.549460603536932	193	ZY	-0.726124088896424	RNA-Seq	N=607; R = 0.55; (ns)
N=128	(ns)	-0.0814005261441274	194	ZY	-0.302309867736674	RNA-Seq	N=128; R = -0.08; (ns)
N=607	(ns)	0.549460603536932	195	ZY	-0.263366786029011	RNA-Seq	N=607; R = 0.55; (ns)
N=253	(ns)	-0.105293214229258	196	ZY	-0.527245855892443	RNA-Seq	N=253; R = -0.11; (ns)
N=607	(ns)	0.549460603536932	197	ZY	0.752660226158417	RNA-Seq	N=607; R = 0.55; (ns)
N=253	(ns)	-0.105293214229258	198	ZY	1.26257709412011	RNA-Seq	N=253; R = -0.11; (ns)
N=607	(ns)	0.549460603536932	199	ZY	-0.558497417542865	RNA-Seq	N=607; R = 0.55; (ns)
N=607	(ns)	0.549460603536932	200	ZY	-0.316398478822853	RNA-Seq	N=607; R = 0.55; (ns)
N=128	(ns)	-0.0814005261441274	201	ZY	-0.934025675259986	RNA-Seq	N=128; R = -0.08; (ns)
N=128	(ns)	-0.0814005261441274	202	ZY	-0.944704072900175	RNA-Seq	N=128; R = -0.08; (ns)
N=607	(ns)	0.549460603536932	203	ZY	-0.902072017385582	RNA-Seq	N=607; R = 0.55; (ns)
N=607	(ns)	0.549460603536932	204	ZY	-0.409870348388935	RNA-Seq	N=607; R = 0.55; (ns)
N=607	(ns)	0.549460603536932	205	ZY	-0.0928763326930568	RNA-Seq	N=607; R = 0.55; (ns)
N=607	(ns)	0.549460603536932	206	ZY	0.0551958122072228	RNA-Seq	N=607; R = 0.55; (ns)
N=607	(ns)	0.549460603536932	207	ZY	-0.714779793004498	RNA-Seq	N=607; R = 0.55; (ns)
N=607	(ns)	0.549460603536932	208	ZY	-0.673041835029052	RNA-Seq	N=607; R = 0.55; (ns)
N=128	(ns)	-0.0814005261441274	209	ZY	-0.329678023739739	RNA-Seq	N=128; R = -0.08; (ns)
N=607	(ns)	0.549460603536932	210	ZY	-0.587874169355263	RNA-Seq	N=607; R = 0.55; (ns)
N=607	(ns)	0.549460603536932	211	ZY	-0.84408284262128	RNA-Seq	N=607; R = 0.55; (ns)
N=607	(ns)	0.549460603536932	212	ZY	-0.829408188339696	RNA-Seq	N=607; R = 0.55; (ns)
N=607	(ns)	0.549460603536932	213	ZY	-0.652380967174018	RNA-Seq	N=607; R = 0.55; (ns)
N=607	(ns)	0.549460603536932	214	ZY	-0.573088706546123	RNA-Seq	N=607; R = 0.55; (ns)
N=253	(ns)	-0.105293214229258	215	ZY	1.13538765806432	RNA-Seq	N=253; R = -0.11; (ns)
N=253	(ns)	-0.105293214229258	216	ZY	-0.203120478363155	RNA-Seq	N=253; R = -0.11; (ns)
N=253	(ns)	-0.105293214229258	217	ZY	0.916832260489466	RNA-Seq	N=253; R = -0.11; (ns)
N=607	(ns)	0.549460603536932	218	ZY	-0.739966571050344	RNA-Seq	N=607; R = 0.55; (ns)
N=607	(ns)	0.549460603536932	219	ZY	-0.750106432327982	RNA-Seq	N=607; R = 0.55; (ns)
N=607	(ns)	0.549460603536932	220	ZY	-0.487537301108273	RNA-Seq	N=607; R = 0.55; (ns)
N=253	(ns)	-0.105293214229258	221	ZY	-0.00245802170543788	RNA-Seq	N=253; R = -0.11; (ns)
N=607	(ns)	0.549460603536932	222	ZY	-0.633429242521662	RNA-Seq	N=607; R = 0.55; (ns)
N=607	(ns)	0.549460603536932	223	ZY	-0.737010186260752	RNA-Seq	N=607; R = 0.55; (ns)
N=607	(ns)	0.549460603536932	224	ZY	-0.792189080360584	RNA-Seq	N=607; R = 0.55; (ns)
N=253	(ns)	-0.105293214229258	225	ZY	0.808002944333769	RNA-Seq	N=253; R = -0.11; (ns)
N=607	(ns)	0.549460603536932	226	ZY	-0.440622306004243	RNA-Seq	N=607; R = 0.55; (ns)
N=128	(ns)	-0.0814005261441274	227	ZY	-0.0766283297282807	RNA-Seq	N=128; R = -0.08; (ns)
N=607	(ns)	0.549460603536932	228	ZY	-0.662104581371944	RNA-Seq	N=607; R = 0.55; (ns)
N=607	(ns)	0.549460603536932	229	ZY	-0.644381672835061	RNA-Seq	N=607; R = 0.55; (ns)
N=607	(ns)	0.549460603536932	230	ZY	0.151460970477424	RNA-Seq	N=607; R = 0.55; (ns)
N=607	(ns)	0.549460603536932	231	ZY	-0.545531577093974	RNA-Seq	N=607; R = 0.55; (ns)
N=607	(ns)	0.549460603536932	232	ZY	-0.739995380787383	RNA-Seq	N=607; R = 0.55; (ns)
N=253	(ns)	-0.105293214229258	233	ZY	-0.215216427784539	RNA-Seq	N=253; R = -0.11; (ns)
N=607	(ns)	0.549460603536932	234	ZY	0.283774409371293	RNA-Seq	N=607; R = 0.55; (ns)
N=607	(ns)	0.549460603536932	235	ZY	-0.327213695826844	RNA-Seq	N=607; R = 0.55; (ns)
N=128	(ns)	-0.0814005261441274	236	ZY	0.410419177908214	RNA-Seq	N=128; R = -0.08; (ns)
N=607	(ns)	0.549460603536932	237	ZY	-0.544841024064732	RNA-Seq	N=607; R = 0.55; (ns)
N=253	(ns)	-0.105293214229258	238	ZY	0.985184121465342	RNA-Seq	N=253; R = -0.11; (ns)
N=253	(ns)	-0.105293214229258	239	ZY	1.10064608124879	RNA-Seq	N=253; R = -0.11; (ns)
N=607	(ns)	0.549460603536932	240	ZY	-0.574891226989488	RNA-Seq	N=607; R = 0.55; (ns)
N=607	(ns)	0.549460603536932	241	ZY	-0.585395070346762	RNA-Seq	N=607; R = 0.55; (ns)
N=128	(ns)	-0.0814005261441274	242	ZY	-0.837135968491215	RNA-Seq	N=128; R = -0.08; (ns)
N=253	(ns)	-0.105293214229258	243	ZY	-0.018899924901261	RNA-Seq	N=253; R = -0.11; (ns)
N=607	(ns)	0.549460603536932	244	ZY	-0.417708982496958	RNA-Seq	N=607; R = 0.55; (ns)
N=128	(ns)	-0.0814005261441274	245	ZY	0.405778099179667	RNA-Seq	N=128; R = -0.08; (ns)
N=607	(ns)	0.549460603536932	246	ZY	-0.577498461705911	RNA-Seq	N=607; R = 0.55; (ns)
N=607	(ns)	0.549460603536932	247	ZY	-0.526695681510785	RNA-Seq	N=607; R = 0.55; (ns)
N=253	(ns)	-0.105293214229258	248	ZY	1.17260228435456	RNA-Seq	N=253; R = -0.11; (ns)
N=253	(ns)	-0.105293214229258	249	ZY	-0.22851885603229	RNA-Seq	N=253; R = -0.11; (ns)
N=607	(ns)	0.549460603536932	250	ZY	0.392581784419625	RNA-Seq	N=607; R = 0.55; (ns)
N=607	(ns)	0.549460603536932	251	ZY	-0.817010334836653	RNA-Seq	N=607; R = 0.55; (ns)
N=253	(ns)	-0.105293214229258	252	ZY	1.13837335532368	RNA-Seq	N=253; R = -0.11; (ns)
N=253	(ns)	-0.105293214229258	253	ZY	1.39995705393938	RNA-Seq	N=253; R = -0.11; (ns)
N=253	(ns)	-0.105293214229258	254	ZY	1.28268813866844	RNA-Seq	N=253; R = -0.11; (ns)
N=253	(ns)	-0.105293214229258	255	ZY	0.8037758572233	RNA-Seq	N=253; R = -0.11; (ns)
N=128	(ns)	-0.0814005261441274	256	ZY	-0.658957848824309	RNA-Seq	N=128; R = -0.08; (ns)
N=607	(ns)	0.549460603536932	257	ZY	-0.431989532384609	RNA-Seq	N=607; R = 0.55; (ns)
N=607	(ns)	0.549460603536932	258	ZY	-0.0486953940811526	RNA-Seq	N=607; R = 0.55; (ns)
N=607	(ns)	0.549460603536932	259	ZY	-0.559333256591121	RNA-Seq	N=607; R = 0.55; (ns)
N=607	(ns)	0.549460603536932	260	ZY	-0.480819465342452	RNA-Seq	N=607; R = 0.55; (ns)
N=607	(ns)	0.549460603536932	261	ZY	-0.336348440231155	RNA-Seq	N=607; R = 0.55; (ns)
N=607	(ns)	0.549460603536932	262	ZY	-0.51227409558821	RNA-Seq	N=607; R = 0.55; (ns)
N=607	(ns)	0.549460603536932	263	ZY	-0.61196975342946	RNA-Seq	N=607; R = 0.55; (ns)
N=128	(ns)	-0.0814005261441274	264	ZY	0.335548186179019	RNA-Seq	N=128; R = -0.08; (ns)
N=253	(ns)	-0.105293214229258	265	ZY	0.586128868957944	RNA-Seq	N=253; R = -0.11; (ns)
N=607	(ns)	0.549460603536932	266	ZY	-0.580034266002645	RNA-Seq	N=607; R = 0.55; (ns)
N=607	(ns)	0.549460603536932	267	ZY	-0.676125830930955	RNA-Seq	N=607; R = 0.55; (ns)
N=253	(ns)	-0.105293214229258	268	ZY	-1.0514266795925	RNA-Seq	N=253; R = -0.11; (ns)
N=607	(ns)	0.549460603536932	269	ZY	-0.795628872852463	RNA-Seq	N=607; R = 0.55; (ns)
N=607	(ns)	0.549460603536932	270	ZY	-0.532722668916948	RNA-Seq	N=607; R = 0.55; (ns)
N=607	(ns)	0.549460603536932	271	ZY	-0.513801923043226	RNA-Seq	N=607; R = 0.55; (ns)
N=607	(ns)	0.549460603536932	272	ZY	-1.1049993263751	RNA-Seq	N=607; R = 0.55; (ns)
N=607	(ns)	0.549460603536932	273	ZY	-0.778831084811857	RNA-Seq	N=607; R = 0.55; (ns)
N=253	(ns)	-0.105293214229258	274	ZY	1.27401978324203	RNA-Seq	N=253; R = -0.11; (ns)
N=607	(ns)	0.549460603536932	275	ZY	-0.710001668424519	RNA-Seq	N=607; R = 0.55; (ns)
N=128	(ns)	-0.0814005261441274	276	ZY	-0.8130595333103	RNA-Seq	N=128; R = -0.08; (ns)
N=128	(ns)	-0.0814005261441274	277	ZY	-0.463149548505066	RNA-Seq	N=128; R = -0.08; (ns)
N=128	(ns)	-0.0814005261441274	278	ZY	0.871346032794286	RNA-Seq	N=128; R = -0.08; (ns)
N=607	(ns)	0.549460603536932	279	ZY	0.324699377179157	RNA-Seq	N=607; R = 0.55; (ns)
N=253	(ns)	-0.105293214229258	280	ZY	0.097908210407503	RNA-Seq	N=253; R = -0.11; (ns)
N=607	(ns)	0.549460603536932	281	ZY	-0.715127160089532	RNA-Seq	N=607; R = 0.55; (ns)
N=607	(ns)	0.549460603536932	282	ZY	-0.621970618172976	RNA-Seq	N=607; R = 0.55; (ns)
N=607	(ns)	0.549460603536932	283	ZY	-0.588109786585484	RNA-Seq	N=607; R = 0.55; (ns)
N=607	(ns)	0.549460603536932	284	ZY	-0.666507548459119	RNA-Seq	N=607; R = 0.55; (ns)
N=253	(ns)	-0.105293214229258	285	ZY	1.07079250802604	RNA-Seq	N=253; R = -0.11; (ns)
N=607	(ns)	0.549460603536932	286	ZY	-0.617009199994622	RNA-Seq	N=607; R = 0.55; (ns)
N=607	(ns)	0.549460603536932	287	ZY	-0.210965290802194	RNA-Seq	N=607; R = 0.55; (ns)
N=128	(ns)	-0.0814005261441274	288	ZY	-0.499494790168371	RNA-Seq	N=128; R = -0.08; (ns)
N=607	(ns)	0.549460603536932	289	ZY	-0.73067641180014	RNA-Seq	N=607; R = 0.55; (ns)
N=607	(ns)	0.549460603536932	290	ZY	-0.221115106198404	RNA-Seq	N=607; R = 0.55; (ns)
N=607	(ns)	0.549460603536932	291	ZY	-0.579719900498373	RNA-Seq	N=607; R = 0.55; (ns)
N=253	(ns)	-0.105293214229258	292	ZY	-0.45345613318886	RNA-Seq	N=253; R = -0.11; (ns)
N=253	(ns)	-0.105293214229258	293	ZY	0.964799808157092	RNA-Seq	N=253; R = -0.11; (ns)
N=253	(ns)	-0.105293214229258	294	ZY	-0.198135858855615	RNA-Seq	N=253; R = -0.11; (ns)
N=607	(ns)	0.549460603536932	295	ZY	-0.763874550375626	RNA-Seq	N=607; R = 0.55; (ns)
N=607	(ns)	0.549460603536932	296	ZY	-0.567782749760142	RNA-Seq	N=607; R = 0.55; (ns)
N=607	(ns)	0.549460603536932	297	ZY	-0.511298423840918	RNA-Seq	N=607; R = 0.55; (ns)
N=607	(ns)	0.549460603536932	298	ZY	-0.559635552379793	RNA-Seq	N=607; R = 0.55; (ns)
N=253	(ns)	-0.105293214229258	299	ZY	1.23180018395881	RNA-Seq	N=253; R = -0.11; (ns)
N=253	(ns)	-0.105293214229258	300	ZY	-0.042720439811615	RNA-Seq	N=253; R = -0.11; (ns)
N=253	(ns)	-0.105293214229258	301	ZY	0.279931394718446	RNA-Seq	N=253; R = -0.11; (ns)
N=607	(ns)	0.549460603536932	302	ZY	-0.785350496118836	RNA-Seq	N=607; R = 0.55; (ns)
N=607	(ns)	0.549460603536932	303	ZY	-0.545996300230133	RNA-Seq	N=607; R = 0.55; (ns)
N=607	(ns)	0.549460603536932	304	ZY	-0.649283128303492	RNA-Seq	N=607; R = 0.55; (ns)
N=128	(ns)	-0.0814005261441274	305	ZY	-1.1128791882189	RNA-Seq	N=128; R = -0.08; (ns)
N=128	(ns)	-0.0814005261441274	306	ZY	0.89935403090085	RNA-Seq	N=128; R = -0.08; (ns)
N=607	(ns)	0.549460603536932	307	ZY	0.488572796262574	RNA-Seq	N=607; R = 0.55; (ns)
N=253	(ns)	-0.105293214229258	308	ZY	0.610819996650058	RNA-Seq	N=253; R = -0.11; (ns)
N=607	(ns)	0.549460603536932	309	ZY	-0.597325773158315	RNA-Seq	N=607; R = 0.55; (ns)
N=128	(ns)	-0.0814005261441274	310	ZY	0.58211677559484	RNA-Seq	N=128; R = -0.08; (ns)
N=253	(ns)	-0.105293214229258	311	ZY	0.110438138111403	RNA-Seq	N=253; R = -0.11; (ns)
N=253	(ns)	-0.105293214229258	312	ZY	1.35456343702313	RNA-Seq	N=253; R = -0.11; (ns)
N=607	(ns)	0.549460603536932	313	ZY	-0.519872440296547	RNA-Seq	N=607; R = 0.55; (ns)
N=607	(ns)	0.549460603536932	314	ZY	-0.609623885529865	RNA-Seq	N=607; R = 0.55; (ns)
N=607	(ns)	0.549460603536932	315	ZY	-0.607541274671945	RNA-Seq	N=607; R = 0.55; (ns)
N=253	(ns)	-0.105293214229258	316	ZY	0.523638582411669	RNA-Seq	N=253; R = -0.11; (ns)
N=607	(ns)	0.549460603536932	317	ZY	-0.844664227145581	RNA-Seq	N=607; R = 0.55; (ns)
N=253	(ns)	-0.105293214229258	318	ZY	-0.952173852862792	RNA-Seq	N=253; R = -0.11; (ns)
N=607	(ns)	0.549460603536932	319	ZY	-1.26322018728897	RNA-Seq	N=607; R = 0.55; (ns)
N=607	(ns)	0.549460603536932	320	ZY	-0.545488727451271	RNA-Seq	N=607; R = 0.55; (ns)
N=607	(ns)	0.549460603536932	321	ZY	-0.631848752557982	RNA-Seq	N=607; R = 0.55; (ns)
N=607	(ns)	0.549460603536932	322	ZY	-0.687233516659926	RNA-Seq	N=607; R = 0.55; (ns)
N=607	(ns)	0.549460603536932	323	ZY	-0.616686789945414	RNA-Seq	N=607; R = 0.55; (ns)
N=607	(ns)	0.549460603536932	324	ZY	-0.679624088529474	RNA-Seq	N=607; R = 0.55; (ns)
N=128	(ns)	-0.0814005261441274	325	ZY	-0.617136365592422	RNA-Seq	N=128; R = -0.08; (ns)
N=253	(ns)	-0.105293214229258	326	ZY	0.731248683811274	RNA-Seq	N=253; R = -0.11; (ns)
N=253	(ns)	-0.105293214229258	327	ZY	0.253684501268964	RNA-Seq	N=253; R = -0.11; (ns)
N=253	(ns)	-0.105293214229258	328	ZY	0.385409045478285	RNA-Seq	N=253; R = -0.11; (ns)
N=253	(ns)	-0.105293214229258	329	ZY	0.0434349597279756	RNA-Seq	N=253; R = -0.11; (ns)
N=607	(ns)	0.549460603536932	330	ZY	-0.676502894626148	RNA-Seq	N=607; R = 0.55; (ns)
N=607	(ns)	0.549460603536932	331	ZY	-0.121343304283992	RNA-Seq	N=607; R = 0.55; (ns)
N=253	(ns)	-0.105293214229258	332	ZY	0.0866892583769588	RNA-Seq	N=253; R = -0.11; (ns)
N=253	(ns)	-0.105293214229258	333	ZY	0.296630697877902	RNA-Seq	N=253; R = -0.11; (ns)
N=607	(ns)	0.549460603536932	334	ZY	-1.02232568096407	RNA-Seq	N=607; R = 0.55; (ns)
N=607	(ns)	0.549460603536932	335	ZY	-0.547069454000718	RNA-Seq	N=607; R = 0.55; (ns)
N=607	(ns)	0.549460603536932	336	ZY	-0.603660307617827	RNA-Seq	N=607; R = 0.55; (ns)
N=607	(ns)	0.549460603536932	337	ZY	-0.167637207939068	RNA-Seq	N=607; R = 0.55; (ns)
N=128	(ns)	-0.0814005261441274	338	ZY	0.0265447045874972	RNA-Seq	N=128; R = -0.08; (ns)
N=128	(ns)	-0.0814005261441274	339	ZY	0.296376823115305	RNA-Seq	N=128; R = -0.08; (ns)
N=253	(ns)	-0.105293214229258	340	ZY	0.201211576345127	RNA-Seq	N=253; R = -0.11; (ns)
N=607	(ns)	0.549460603536932	341	ZY	-0.251609654217142	RNA-Seq	N=607; R = 0.55; (ns)
N=607	(ns)	0.549460603536932	342	ZY	-0.496348396059288	RNA-Seq	N=607; R = 0.55; (ns)
N=607	(ns)	0.549460603536932	343	ZY	-0.809247824225142	RNA-Seq	N=607; R = 0.55; (ns)
N=607	(ns)	0.549460603536932	344	ZY	-0.185071966743481	RNA-Seq	N=607; R = 0.55; (ns)
N=253	(ns)	-0.105293214229258	345	ZY	0.1345239647044	RNA-Seq	N=253; R = -0.11; (ns)
N=128	(ns)	-0.0814005261441274	346	ZY	-0.608956172173581	RNA-Seq	N=128; R = -0.08; (ns)
N=607	(ns)	0.549460603536932	347	ZY	-0.87844024928021	RNA-Seq	N=607; R = 0.55; (ns)
N=607	(ns)	0.549460603536932	348	ZY	-0.717131836210008	RNA-Seq	N=607; R = 0.55; (ns)
N=128	(ns)	-0.0814005261441274	349	ZY	-0.951275260059411	RNA-Seq	N=128; R = -0.08; (ns)
N=128	(ns)	-0.0814005261441274	350	ZY	-0.514289555283028	RNA-Seq	N=128; R = -0.08; (ns)
N=607	(ns)	0.549460603536932	351	ZY	-0.836921435033113	RNA-Seq	N=607; R = 0.55; (ns)
N=253	(ns)	-0.105293214229258	352	ZY	1.32503411542442	RNA-Seq	N=253; R = -0.11; (ns)
N=128	(ns)	-0.0814005261441274	353	ZY	-0.208065329085285	RNA-Seq	N=128; R = -0.08; (ns)
N=253	(ns)	-0.105293214229258	354	ZY	0.0048803943867834	RNA-Seq	N=253; R = -0.11; (ns)
N=607	(ns)	0.549460603536932	355	ZY	-0.262748113012502	RNA-Seq	N=607; R = 0.55; (ns)
N=607	(ns)	0.549460603536932	356	ZY	-0.716408560555289	RNA-Seq	N=607; R = 0.55; (ns)
N=607	(ns)	0.549460603536932	357	ZY	-0.745946606223838	RNA-Seq	N=607; R = 0.55; (ns)
N=253	(ns)	-0.105293214229258	358	ZY	0.595636663155902	RNA-Seq	N=253; R = -0.11; (ns)
N=607	(ns)	0.549460603536932	359	ZY	-0.789584327066935	RNA-Seq	N=607; R = 0.55; (ns)
N=253	(ns)	-0.105293214229258	360	ZY	1.45358369979529	RNA-Seq	N=253; R = -0.11; (ns)
N=128	(ns)	-0.0814005261441274	361	ZY	-0.976540881137563	RNA-Seq	N=128; R = -0.08; (ns)
N=607	(ns)	0.549460603536932	362	ZY	0.571117310931831	RNA-Seq	N=607; R = 0.55; (ns)
N=607	(ns)	0.549460603536932	363	ZY	-0.544272450704027	RNA-Seq	N=607; R = 0.55; (ns)
N=607	(ns)	0.549460603536932	364	ZY	-0.78183811865046	RNA-Seq	N=607; R = 0.55; (ns)
N=607	(ns)	0.549460603536932	365	ZY	-0.65053934296746	RNA-Seq	N=607; R = 0.55; (ns)
N=607	(ns)	0.549460603536932	366	ZY	-0.653739232623089	RNA-Seq	N=607; R = 0.55; (ns)
N=607	(ns)	0.549460603536932	367	ZY	-0.5423961143338	RNA-Seq	N=607; R = 0.55; (ns)
N=607	(ns)	0.549460603536932	368	ZY	-0.515495860168382	RNA-Seq	N=607; R = 0.55; (ns)
N=607	(ns)	0.549460603536932	369	ZY	-0.829308469048289	RNA-Seq	N=607; R = 0.55; (ns)
N=607	(ns)	0.549460603536932	370	ZY	-0.556886829967752	RNA-Seq	N=607; R = 0.55; (ns)
N=607	(ns)	0.549460603536932	371	ZY	-1.44084585645449	RNA-Seq	N=607; R = 0.55; (ns)
N=128	(ns)	-0.0814005261441274	372	ZY	-0.391065031665913	RNA-Seq	N=128; R = -0.08; (ns)
N=607	(ns)	0.549460603536932	373	ZY	-0.830466419705642	RNA-Seq	N=607; R = 0.55; (ns)
N=253	(ns)	-0.105293214229258	374	ZY	0.653308331958715	RNA-Seq	N=253; R = -0.11; (ns)
N=607	(ns)	0.549460603536932	375	ZY	-0.370807473133224	RNA-Seq	N=607; R = 0.55; (ns)
N=607	(ns)	0.549460603536932	376	ZY	-0.538446574213558	RNA-Seq	N=607; R = 0.55; (ns)
N=607	(ns)	0.549460603536932	377	ZY	-0.644047298540461	RNA-Seq	N=607; R = 0.55; (ns)
N=607	(ns)	0.549460603536932	378	ZY	-0.640741584540135	RNA-Seq	N=607; R = 0.55; (ns)
N=253	(ns)	-0.105293214229258	379	ZY	0.52021910377781	RNA-Seq	N=253; R = -0.11; (ns)
N=128	(ns)	-0.0814005261441274	380	ZY	-0.355988931094564	RNA-Seq	N=128; R = -0.08; (ns)
N=128	(ns)	-0.0814005261441274	381	ZY	-0.2818634656143	RNA-Seq	N=128; R = -0.08; (ns)
N=607	(ns)	0.549460603536932	382	ZY	-0.795622841581613	RNA-Seq	N=607; R = 0.55; (ns)
N=607	(ns)	0.549460603536932	383	ZY	-0.599009691090591	RNA-Seq	N=607; R = 0.55; (ns)
N=607	(ns)	0.549460603536932	384	ZY	-0.592066141873717	RNA-Seq	N=607; R = 0.55; (ns)
N=607	(ns)	0.549460603536932	385	ZY	-1.01240397056879	RNA-Seq	N=607; R = 0.55; (ns)
N=607	(ns)	0.549460603536932	386	ZY	-0.404660111244001	RNA-Seq	N=607; R = 0.55; (ns)
N=607	(ns)	0.549460603536932	387	ZY	-0.557960201234122	RNA-Seq	N=607; R = 0.55; (ns)
N=607	(ns)	0.549460603536932	388	ZY	-0.687079292147453	RNA-Seq	N=607; R = 0.55; (ns)
N=607	(ns)	0.549460603536932	389	ZY	-0.505150724331405	RNA-Seq	N=607; R = 0.55; (ns)
N=607	(ns)	0.549460603536932	390	ZY	-0.611303855634709	RNA-Seq	N=607; R = 0.55; (ns)
N=607	(ns)	0.549460603536932	391	ZY	-0.524204409299526	RNA-Seq	N=607; R = 0.55; (ns)
N=607	(ns)	0.549460603536932	392	ZY	-0.555320874713343	RNA-Seq	N=607; R = 0.55; (ns)
N=607	(ns)	0.549460603536932	393	ZY	-1.10533389071986	RNA-Seq	N=607; R = 0.55; (ns)
N=607	(ns)	0.549460603536932	394	ZY	-0.563273158495489	RNA-Seq	N=607; R = 0.55; (ns)
N=128	(ns)	-0.0814005261441274	395	ZY	-0.700786948890712	RNA-Seq	N=128; R = -0.08; (ns)
N=253	(ns)	-0.105293214229258	396	ZY	-0.163604154433115	RNA-Seq	N=253; R = -0.11; (ns)
N=607	(ns)	0.549460603536932	397	ZY	-0.529960150963751	RNA-Seq	N=607; R = 0.55; (ns)
N=607	(ns)	0.549460603536932	398	ZY	0.816958221094635	RNA-Seq	N=607; R = 0.55; (ns)
N=607	(ns)	0.549460603536932	399	ZY	-0.660600913396356	RNA-Seq	N=607; R = 0.55; (ns)
N=128	(ns)	-0.0814005261441274	400	ZY	-1.02255136155904	RNA-Seq	N=128; R = -0.08; (ns)
N=253	(ns)	-0.105293214229258	401	ZY	0.0997906873629489	RNA-Seq	N=253; R = -0.11; (ns)
N=607	(ns)	0.549460603536932	402	ZY	0.19105845050883	RNA-Seq	N=607; R = 0.55; (ns)
N=253	(ns)	-0.105293214229258	403	ZY	-0.0953229512169787	RNA-Seq	N=253; R = -0.11; (ns)
N=607	(ns)	0.549460603536932	404	ZY	-0.650223879705137	RNA-Seq	N=607; R = 0.55; (ns)
N=128	(ns)	-0.0814005261441274	405	ZY	-0.292717583044101	RNA-Seq	N=128; R = -0.08; (ns)
N=607	(ns)	0.549460603536932	406	ZY	-0.588769875744737	RNA-Seq	N=607; R = 0.55; (ns)
N=253	(ns)	-0.105293214229258	407	ZY	-0.0484003139418277	RNA-Seq	N=253; R = -0.11; (ns)
N=253	(ns)	-0.105293214229258	408	ZY	0.790535626338583	RNA-Seq	N=253; R = -0.11; (ns)
N=607	(ns)	0.549460603536932	409	ZY	-0.634813483471159	RNA-Seq	N=607; R = 0.55; (ns)
N=607	(ns)	0.549460603536932	410	ZY	-0.661590317559937	RNA-Seq	N=607; R = 0.55; (ns)
N=607	(ns)	0.549460603536932	411	ZY	-0.696946052469371	RNA-Seq	N=607; R = 0.55; (ns)
N=607	(ns)	0.549460603536932	412	ZY	-0.685838267573435	RNA-Seq	N=607; R = 0.55; (ns)
N=607	(ns)	0.549460603536932	413	ZY	0.653752235627681	RNA-Seq	N=607; R = 0.55; (ns)
N=253	(ns)	-0.105293214229258	414	ZY	0.520715281324478	RNA-Seq	N=253; R = -0.11; (ns)
N=607	(ns)	0.549460603536932	415	ZY	-0.379389516512669	RNA-Seq	N=607; R = 0.55; (ns)
N=253	(ns)	-0.105293214229258	416	ZY	0.241146829822402	RNA-Seq	N=253; R = -0.11; (ns)
N=607	(ns)	0.549460603536932	417	ZY	-0.607664674204277	RNA-Seq	N=607; R = 0.55; (ns)
N=607	(ns)	0.549460603536932	418	ZY	0.0230639288083244	RNA-Seq	N=607; R = 0.55; (ns)
N=128	(ns)	-0.0814005261441274	419	ZY	-0.528057909023948	RNA-Seq	N=128; R = -0.08; (ns)
N=607	(ns)	0.549460603536932	420	ZY	-0.606019392387569	RNA-Seq	N=607; R = 0.55; (ns)
N=253	(ns)	-0.105293214229258	421	ZY	0.617125982000931	RNA-Seq	N=253; R = -0.11; (ns)
N=253	(ns)	-0.105293214229258	422	ZY	0.569358475793322	RNA-Seq	N=253; R = -0.11; (ns)
N=607	(ns)	0.549460603536932	423	ZY	-0.579617156989483	RNA-Seq	N=607; R = 0.55; (ns)
N=607	(ns)	0.549460603536932	424	ZY	0.591028902564605	RNA-Seq	N=607; R = 0.55; (ns)
N=607	(ns)	0.549460603536932	425	ZY	-0.626386236850176	RNA-Seq	N=607; R = 0.55; (ns)
N=607	(ns)	0.549460603536932	426	ZY	-0.595444445168477	RNA-Seq	N=607; R = 0.55; (ns)
N=128	(ns)	-0.0814005261441274	427	ZY	0.0681009766362035	RNA-Seq	N=128; R = -0.08; (ns)
N=607	(ns)	0.549460603536932	428	ZY	-0.802343617132151	RNA-Seq	N=607; R = 0.55; (ns)
N=607	(ns)	0.549460603536932	429	ZY	-0.514333753197442	RNA-Seq	N=607; R = 0.55; (ns)
N=253	(ns)	-0.105293214229258	430	ZY	1.49893468822358	RNA-Seq	N=253; R = -0.11; (ns)
N=253	(ns)	-0.105293214229258	431	ZY	1.36733254196183	RNA-Seq	N=253; R = -0.11; (ns)
N=607	(ns)	0.549460603536932	432	ZY	-0.644557699573707	RNA-Seq	N=607; R = 0.55; (ns)
N=607	(ns)	0.549460603536932	433	ZY	-0.6437444297451	RNA-Seq	N=607; R = 0.55; (ns)
N=607	(ns)	0.549460603536932	434	ZY	0.153714231442343	RNA-Seq	N=607; R = 0.55; (ns)
N=253	(ns)	-0.105293214229258	435	ZY	0.9034258235687	RNA-Seq	N=253; R = -0.11; (ns)
N=607	(ns)	0.549460603536932	436	ZY	-0.669022636570686	RNA-Seq	N=607; R = 0.55; (ns)
N=607	(ns)	0.549460603536932	437	ZY	0.457444640763073	RNA-Seq	N=607; R = 0.55; (ns)
N=607	(ns)	0.549460603536932	438	ZY	-0.633256149812165	RNA-Seq	N=607; R = 0.55; (ns)
N=607	(ns)	0.549460603536932	439	ZY	-0.632553570785073	RNA-Seq	N=607; R = 0.55; (ns)
N=253	(ns)	-0.105293214229258	440	ZY	-0.35464541751136	RNA-Seq	N=253; R = -0.11; (ns)
N=253	(ns)	-0.105293214229258	441	ZY	-0.159246133165442	RNA-Seq	N=253; R = -0.11; (ns)
N=607	(ns)	0.549460603536932	442	ZY	0.454169237864917	RNA-Seq	N=607; R = 0.55; (ns)
N=607	(ns)	0.549460603536932	443	ZY	-0.526309458766383	RNA-Seq	N=607; R = 0.55; (ns)
N=607	(ns)	0.549460603536932	444	ZY	-0.489176655776258	RNA-Seq	N=607; R = 0.55; (ns)
N=607	(ns)	0.549460603536932	445	ZY	-0.893105990773232	RNA-Seq	N=607; R = 0.55; (ns)
N=253	(ns)	-0.105293214229258	446	ZY	-1.05119460527731	RNA-Seq	N=253; R = -0.11; (ns)
N=253	(ns)	-0.105293214229258	447	ZY	1.21873596382289	RNA-Seq	N=253; R = -0.11; (ns)
N=607	(ns)	0.549460603536932	448	ZY	-0.611145464120177	RNA-Seq	N=607; R = 0.55; (ns)
N=607	(ns)	0.549460603536932	449	ZY	-0.697676982753969	RNA-Seq	N=607; R = 0.55; (ns)
N=607	(ns)	0.549460603536932	450	ZY	-0.616477217178115	RNA-Seq	N=607; R = 0.55; (ns)
N=607	(ns)	0.549460603536932	451	ZY	-0.682347415817666	RNA-Seq	N=607; R = 0.55; (ns)
N=128	(ns)	-0.0814005261441274	452	ZY	-0.692269035558098	RNA-Seq	N=128; R = -0.08; (ns)
N=253	(ns)	-0.105293214229258	453	ZY	1.4188815624907	RNA-Seq	N=253; R = -0.11; (ns)
N=253	(ns)	-0.105293214229258	454	ZY	0.373182306512157	RNA-Seq	N=253; R = -0.11; (ns)
N=607	(ns)	0.549460603536932	455	ZY	-1.11574796166812	RNA-Seq	N=607; R = 0.55; (ns)
N=128	(ns)	-0.0814005261441274	456	ZY	-0.105807674425051	RNA-Seq	N=128; R = -0.08; (ns)
N=128	(ns)	-0.0814005261441274	457	ZY	-0.0208941656361839	RNA-Seq	N=128; R = -0.08; (ns)
N=253	(ns)	-0.105293214229258	458	ZY	-0.732872972830522	RNA-Seq	N=253; R = -0.11; (ns)
N=253	(ns)	-0.105293214229258	459	ZY	-0.243455722197968	RNA-Seq	N=253; R = -0.11; (ns)
N=253	(ns)	-0.105293214229258	460	ZY	0.865253645913383	RNA-Seq	N=253; R = -0.11; (ns)
N=253	(ns)	-0.105293214229258	461	ZY	-0.158296154100195	RNA-Seq	N=253; R = -0.11; (ns)
N=253	(ns)	-0.105293214229258	462	ZY	0.356042018841609	RNA-Seq	N=253; R = -0.11; (ns)
N=607	(ns)	0.549460603536932	463	ZY	-0.688098150704152	RNA-Seq	N=607; R = 0.55; (ns)
N=607	(ns)	0.549460603536932	464	ZY	0.433628504965159	RNA-Seq	N=607; R = 0.55; (ns)
N=607	(ns)	0.549460603536932	465	ZY	-0.496688095091646	RNA-Seq	N=607; R = 0.55; (ns)
N=607	(ns)	0.549460603536932	466	ZY	-0.597264021200964	RNA-Seq	N=607; R = 0.55; (ns)
N=128	(ns)	-0.0814005261441274	467	ZY	-0.261110400371996	RNA-Seq	N=128; R = -0.08; (ns)
N=607	(ns)	0.549460603536932	468	ZY	-0.785230083859465	RNA-Seq	N=607; R = 0.55; (ns)
N=607	(ns)	0.549460603536932	469	ZY	-0.304143678471515	RNA-Seq	N=607; R = 0.55; (ns)
N=128	(ns)	-0.0814005261441274	470	ZY	0.44706346967061	RNA-Seq	N=128; R = -0.08; (ns)
N=128	(ns)	-0.0814005261441274	471	ZY	-0.369535037959686	RNA-Seq	N=128; R = -0.08; (ns)
N=607	(ns)	0.549460603536932	472	ZY	-0.52622642369774	RNA-Seq	N=607; R = 0.55; (ns)
N=607	(ns)	0.549460603536932	473	ZY	-0.599194686551519	RNA-Seq	N=607; R = 0.55; (ns)
N=253	(ns)	-0.105293214229258	474	ZY	-1.19881901451322	RNA-Seq	N=253; R = -0.11; (ns)
N=607	(ns)	0.549460603536932	475	ZY	-0.543002909218489	RNA-Seq	N=607; R = 0.55; (ns)
N=607	(ns)	0.549460603536932	476	ZY	-0.668603897118287	RNA-Seq	N=607; R = 0.55; (ns)
N=607	(ns)	0.549460603536932	477	ZY	-0.205251225580178	RNA-Seq	N=607; R = 0.55; (ns)
N=253	(ns)	-0.105293214229258	478	ZY	1.43304570528702	RNA-Seq	N=253; R = -0.11; (ns)
N=253	(ns)	-0.105293214229258	479	ZY	-0.873969510420571	RNA-Seq	N=253; R = -0.11; (ns)
N=128	(ns)	-0.0814005261441274	480	ZY	-0.546970256463299	RNA-Seq	N=128; R = -0.08; (ns)
N=128	(ns)	-0.0814005261441274	481	ZY	-0.755715043785392	RNA-Seq	N=128; R = -0.08; (ns)
N=607	(ns)	0.549460603536932	482	ZY	-0.628821124394041	RNA-Seq	N=607; R = 0.55; (ns)
N=607	(ns)	0.549460603536932	483	ZY	-0.564967051541442	RNA-Seq	N=607; R = 0.55; (ns)
N=607	(ns)	0.549460603536932	484	ZY	-0.718072769794605	RNA-Seq	N=607; R = 0.55; (ns)
N=253	(ns)	-0.105293214229258	485	ZY	1.01285648198657	RNA-Seq	N=253; R = -0.11; (ns)
N=607	(ns)	0.549460603536932	486	ZY	-0.674335453058051	RNA-Seq	N=607; R = 0.55; (ns)
N=607	(ns)	0.549460603536932	487	ZY	0.140641063014321	RNA-Seq	N=607; R = 0.55; (ns)
N=607	(ns)	0.549460603536932	488	ZY	-0.0762916897223667	RNA-Seq	N=607; R = 0.55; (ns)
N=128	(ns)	-0.0814005261441274	489	ZY	-0.314678962479662	RNA-Seq	N=128; R = -0.08; (ns)
N=607	(ns)	0.549460603536932	490	ZY	-0.857363468811488	RNA-Seq	N=607; R = 0.55; (ns)
N=607	(ns)	0.549460603536932	491	ZY	-0.63328571664396	RNA-Seq	N=607; R = 0.55; (ns)
N=253	(ns)	-0.105293214229258	492	ZY	0.802448893694574	RNA-Seq	N=253; R = -0.11; (ns)
N=607	(ns)	0.549460603536932	493	ZY	-0.545373680468476	RNA-Seq	N=607; R = 0.55; (ns)
N=607	(ns)	0.549460603536932	494	ZY	-0.75750180311667	RNA-Seq	N=607; R = 0.55; (ns)
N=607	(ns)	0.549460603536932	495	ZY	-0.60455852356203	RNA-Seq	N=607; R = 0.55; (ns)
N=607	(ns)	0.549460603536932	496	ZY	-0.648046863999879	RNA-Seq	N=607; R = 0.55; (ns)
N=607	(ns)	0.549460603536932	497	ZY	0.244614478341972	RNA-Seq	N=607; R = 0.55; (ns)
N=253	(ns)	-0.105293214229258	498	ZY	1.29863931816295	RNA-Seq	N=253; R = -0.11; (ns)
N=253	(ns)	-0.105293214229258	499	ZY	0.615998043514583	RNA-Seq	N=253; R = -0.11; (ns)
N=253	(ns)	-0.105293214229258	500	ZY	1.17945693458308	RNA-Seq	N=253; R = -0.11; (ns)
N=607	(ns)	0.549460603536932	501	ZY	-0.562641081037208	RNA-Seq	N=607; R = 0.55; (ns)
N=607	(ns)	0.549460603536932	502	ZY	-0.390472118614717	RNA-Seq	N=607; R = 0.55; (ns)
N=607	(ns)	0.549460603536932	503	ZY	0.786671835326264	RNA-Seq	N=607; R = 0.55; (ns)
N=607	(ns)	0.549460603536932	504	ZY	-0.448023349188656	RNA-Seq	N=607; R = 0.55; (ns)
N=128	(ns)	-0.0814005261441274	505	ZY	1.10383766936171	RNA-Seq	N=128; R = -0.08; (ns)
N=607	(ns)	0.549460603536932	506	ZY	-0.533416603913555	RNA-Seq	N=607; R = 0.55; (ns)
N=607	(ns)	0.549460603536932	507	ZY	-0.751740572248064	RNA-Seq	N=607; R = 0.55; (ns)
N=607	(ns)	0.549460603536932	508	ZY	-0.524018430102127	RNA-Seq	N=607; R = 0.55; (ns)
N=607	(ns)	0.549460603536932	509	ZY	0.19635619388011	RNA-Seq	N=607; R = 0.55; (ns)
N=253	(ns)	-0.105293214229258	510	ZY	0.97296782698252	RNA-Seq	N=253; R = -0.11; (ns)
N=607	(ns)	0.549460603536932	511	ZY	-0.484165488737593	RNA-Seq	N=607; R = 0.55; (ns)
N=128	(ns)	-0.0814005261441274	512	ZY	0.106419078704162	RNA-Seq	N=128; R = -0.08; (ns)
N=607	(ns)	0.549460603536932	513	ZY	-0.786886618894385	RNA-Seq	N=607; R = 0.55; (ns)
N=607	(ns)	0.549460603536932	514	ZY	-0.671189962695787	RNA-Seq	N=607; R = 0.55; (ns)
N=607	(ns)	0.549460603536932	515	ZY	-0.548727275439041	RNA-Seq	N=607; R = 0.55; (ns)
N=607	(ns)	0.549460603536932	516	ZY	-0.0791023411485789	RNA-Seq	N=607; R = 0.55; (ns)
N=607	(ns)	0.549460603536932	517	ZY	-1.0679227097732	RNA-Seq	N=607; R = 0.55; (ns)
N=253	(ns)	-0.105293214229258	518	ZY	0.439913285241081	RNA-Seq	N=253; R = -0.11; (ns)
N=253	(ns)	-0.105293214229258	519	ZY	1.32399204899149	RNA-Seq	N=253; R = -0.11; (ns)
N=607	(ns)	0.549460603536932	520	ZY	-0.729214026838872	RNA-Seq	N=607; R = 0.55; (ns)
N=253	(ns)	-0.105293214229258	521	ZY	0.461489354288247	RNA-Seq	N=253; R = -0.11; (ns)
N=253	(ns)	-0.105293214229258	522	ZY	-1.36074725315729	RNA-Seq	N=253; R = -0.11; (ns)
N=253	(ns)	-0.105293214229258	523	ZY	1.16058637169287	RNA-Seq	N=253; R = -0.11; (ns)
N=607	(ns)	0.549460603536932	524	ZY	-0.963392864622541	RNA-Seq	N=607; R = 0.55; (ns)
N=607	(ns)	0.549460603536932	525	ZY	-0.526843714435711	RNA-Seq	N=607; R = 0.55; (ns)
N=607	(ns)	0.549460603536932	526	ZY	-1.04448899661398	RNA-Seq	N=607; R = 0.55; (ns)
N=253	(ns)	-0.105293214229258	527	ZY	1.18758810022649	RNA-Seq	N=253; R = -0.11; (ns)
N=607	(ns)	0.549460603536932	528	ZY	-0.802842915556923	RNA-Seq	N=607; R = 0.55; (ns)
N=607	(ns)	0.549460603536932	529	ZY	-0.584413973916326	RNA-Seq	N=607; R = 0.55; (ns)
N=253	(ns)	-0.105293214229258	530	ZY	0.934484184965054	RNA-Seq	N=253; R = -0.11; (ns)
N=253	(ns)	-0.105293214229258	531	ZY	1.48144490547807	RNA-Seq	N=253; R = -0.11; (ns)
N=607	(ns)	0.549460603536932	532	ZY	-0.598512008180422	RNA-Seq	N=607; R = 0.55; (ns)
N=128	(ns)	-0.0814005261441274	533	ZY	-0.819143859404615	RNA-Seq	N=128; R = -0.08; (ns)
N=607	(ns)	0.549460603536932	534	ZY	-0.953530295112488	RNA-Seq	N=607; R = 0.55; (ns)
N=253	(ns)	-0.105293214229258	535	ZY	-0.13896710046588	RNA-Seq	N=253; R = -0.11; (ns)
N=607	(ns)	0.549460603536932	536	ZY	-0.662654231985775	RNA-Seq	N=607; R = 0.55; (ns)
N=253	(ns)	-0.105293214229258	537	ZY	1.28770025717326	RNA-Seq	N=253; R = -0.11; (ns)
N=128	(ns)	-0.0814005261441274	538	ZY	-0.74326614185281	RNA-Seq	N=128; R = -0.08; (ns)
N=607	(ns)	0.549460603536932	539	ZY	-0.595821580302426	RNA-Seq	N=607; R = 0.55; (ns)
N=607	(ns)	0.549460603536932	540	ZY	-0.297130941171511	RNA-Seq	N=607; R = 0.55; (ns)
N=128	(ns)	-0.0814005261441274	541	ZY	0.817078596946656	RNA-Seq	N=128; R = -0.08; (ns)
N=253	(ns)	-0.105293214229258	542	ZY	-0.128969571183425	RNA-Seq	N=253; R = -0.11; (ns)
N=607	(ns)	0.549460603536932	543	ZY	-0.710934048828098	RNA-Seq	N=607; R = 0.55; (ns)
N=253	(ns)	-0.105293214229258	544	ZY	0.98167639203766	RNA-Seq	N=253; R = -0.11; (ns)
N=253	(ns)	-0.105293214229258	545	ZY	1.33005786291095	RNA-Seq	N=253; R = -0.11; (ns)
N=607	(ns)	0.549460603536932	546	ZY	-0.538854911949106	RNA-Seq	N=607; R = 0.55; (ns)
N=253	(ns)	-0.105293214229258	547	ZY	-0.146104053822255	RNA-Seq	N=253; R = -0.11; (ns)
N=607	(ns)	0.549460603536932	548	ZY	-0.0992246852980638	RNA-Seq	N=607; R = 0.55; (ns)
N=607	(ns)	0.549460603536932	549	ZY	-1.48991278179815	RNA-Seq	N=607; R = 0.55; (ns)
N=253	(ns)	-0.105293214229258	550	ZY	0.442515949192802	RNA-Seq	N=253; R = -0.11; (ns)
N=607	(ns)	0.549460603536932	551	ZY	-0.709893945816632	RNA-Seq	N=607; R = 0.55; (ns)
N=607	(ns)	0.549460603536932	552	ZY	-0.113080222683696	RNA-Seq	N=607; R = 0.55; (ns)
N=253	(ns)	-0.105293214229258	553	ZY	-0.759098452835928	RNA-Seq	N=253; R = -0.11; (ns)
N=253	(ns)	-0.105293214229258	554	ZY	-0.137481697480244	RNA-Seq	N=253; R = -0.11; (ns)
N=607	(ns)	0.549460603536932	555	ZY	-0.588916772723346	RNA-Seq	N=607; R = 0.55; (ns)
N=607	(ns)	0.549460603536932	556	ZY	-0.51366070681564	RNA-Seq	N=607; R = 0.55; (ns)
N=607	(ns)	0.549460603536932	557	ZY	-0.487194346386985	RNA-Seq	N=607; R = 0.55; (ns)
N=607	(ns)	0.549460603536932	558	ZY	-0.623216686184859	RNA-Seq	N=607; R = 0.55; (ns)
N=607	(ns)	0.549460603536932	559	ZY	-0.473485859790442	RNA-Seq	N=607; R = 0.55; (ns)
N=607	(ns)	0.549460603536932	560	ZY	-0.394065150213126	RNA-Seq	N=607; R = 0.55; (ns)
N=607	(ns)	0.549460603536932	561	ZY	-0.440460514912405	RNA-Seq	N=607; R = 0.55; (ns)
N=607	(ns)	0.549460603536932	562	ZY	-0.520421312856344	RNA-Seq	N=607; R = 0.55; (ns)
N=253	(ns)	-0.105293214229258	563	ZY	0.315110774773296	RNA-Seq	N=253; R = -0.11; (ns)
N=607	(ns)	0.549460603536932	564	ZY	0.00888160874621534	RNA-Seq	N=607; R = 0.55; (ns)
N=607	(ns)	0.549460603536932	565	ZY	-0.796348211425014	RNA-Seq	N=607; R = 0.55; (ns)
N=128	(ns)	-0.0814005261441274	566	ZY	0.868227808957817	RNA-Seq	N=128; R = -0.08; (ns)
N=253	(ns)	-0.105293214229258	567	ZY	1.3738857483178	RNA-Seq	N=253; R = -0.11; (ns)
N=253	(ns)	-0.105293214229258	568	ZY	0.0698342968492192	RNA-Seq	N=253; R = -0.11; (ns)
N=607	(ns)	0.549460603536932	569	ZY	-0.593723333275804	RNA-Seq	N=607; R = 0.55; (ns)
N=253	(ns)	-0.105293214229258	570	ZY	0.301049073519924	RNA-Seq	N=253; R = -0.11; (ns)
N=253	(ns)	-0.105293214229258	571	ZY	-0.384877925014223	RNA-Seq	N=253; R = -0.11; (ns)
N=607	(ns)	0.549460603536932	572	ZY	-0.480741718170512	RNA-Seq	N=607; R = 0.55; (ns)
N=607	(ns)	0.549460603536932	573	ZY	-0.627541487178714	RNA-Seq	N=607; R = 0.55; (ns)
N=607	(ns)	0.549460603536932	574	ZY	-0.681722022198969	RNA-Seq	N=607; R = 0.55; (ns)
N=253	(ns)	-0.105293214229258	575	ZY	0.111832590772389	RNA-Seq	N=253; R = -0.11; (ns)
N=607	(ns)	0.549460603536932	576	ZY	-0.386607000303265	RNA-Seq	N=607; R = 0.55; (ns)
N=128	(ns)	-0.0814005261441274	577	ZY	-0.550841211307685	RNA-Seq	N=128; R = -0.08; (ns)
N=607	(ns)	0.549460603536932	578	ZY	-0.5976034928317	RNA-Seq	N=607; R = 0.55; (ns)
N=607	(ns)	0.549460603536932	579	ZY	-0.15541245922307	RNA-Seq	N=607; R = 0.55; (ns)
N=607	(ns)	0.549460603536932	580	ZY	-0.858527675819836	RNA-Seq	N=607; R = 0.55; (ns)
N=128	(ns)	-0.0814005261441274	581	ZY	-0.372017085723505	RNA-Seq	N=128; R = -0.08; (ns)
N=128	(ns)	-0.0814005261441274	582	ZY	-0.0847984156540741	RNA-Seq	N=128; R = -0.08; (ns)
N=253	(ns)	-0.105293214229258	583	ZY	0.0603943897033997	RNA-Seq	N=253; R = -0.11; (ns)
N=128	(ns)	-0.0814005261441274	584	ZY	-1.147024669737	RNA-Seq	N=128; R = -0.08; (ns)
N=607	(ns)	0.549460603536932	585	ZY	-0.768425843625893	RNA-Seq	N=607; R = 0.55; (ns)
N=607	(ns)	0.549460603536932	586	ZY	-0.971004587567725	RNA-Seq	N=607; R = 0.55; (ns)
N=607	(ns)	0.549460603536932	587	ZY	-0.594766465296034	RNA-Seq	N=607; R = 0.55; (ns)
N=128	(ns)	-0.0814005261441274	588	ZY	0.213567729402376	RNA-Seq	N=128; R = -0.08; (ns)
N=607	(ns)	0.549460603536932	589	ZY	-0.765984866068411	RNA-Seq	N=607; R = 0.55; (ns)
N=607	(ns)	0.549460603536932	590	ZY	-0.898782215798939	RNA-Seq	N=607; R = 0.55; (ns)
N=128	(ns)	-0.0814005261441274	591	ZY	-1.45812642434783	RNA-Seq	N=128; R = -0.08; (ns)
N=253	(ns)	-0.105293214229258	592	ZY	-0.617624835300062	RNA-Seq	N=253; R = -0.11; (ns)
N=607	(ns)	0.549460603536932	593	ZY	-0.605322481090374	RNA-Seq	N=607; R = 0.55; (ns)
N=128	(ns)	-0.0814005261441274	594	ZY	0.286682298916372	RNA-Seq	N=128; R = -0.08; (ns)
N=607	(ns)	0.549460603536932	595	ZY	-0.187203460992371	RNA-Seq	N=607; R = 0.55; (ns)
N=607	(ns)	0.549460603536932	596	ZY	-0.94835808061882	RNA-Seq	N=607; R = 0.55; (ns)
N=607	(ns)	0.549460603536932	597	ZY	-1.00633887287356	RNA-Seq	N=607; R = 0.55; (ns)
N=607	(ns)	0.549460603536932	598	ZY	-0.418847392031301	RNA-Seq	N=607; R = 0.55; (ns)
N=253	(ns)	-0.105293214229258	599	ZY	-0.279391699005235	RNA-Seq	N=253; R = -0.11; (ns)
N=128	(ns)	-0.0814005261441274	600	ZY	0.250250624424659	RNA-Seq	N=128; R = -0.08; (ns)
N=607	(ns)	0.549460603536932	601	ZY	-0.745856222519129	RNA-Seq	N=607; R = 0.55; (ns)
N=607	(ns)	0.549460603536932	602	ZY	-0.562412379751802	RNA-Seq	N=607; R = 0.55; (ns)
N=607	(ns)	0.549460603536932	603	ZY	-0.523750951051013	RNA-Seq	N=607; R = 0.55; (ns)
N=607	(ns)	0.549460603536932	604	ZY	-0.510235965754296	RNA-Seq	N=607; R = 0.55; (ns)
N=607	(ns)	0.549460603536932	605	ZY	-0.462288732112323	RNA-Seq	N=607; R = 0.55; (ns)
N=253	(ns)	-0.105293214229258	606	ZY	0.703052244086741	RNA-Seq	N=253; R = -0.11; (ns)
N=607	(ns)	0.549460603536932	607	ZY	-0.669317988821436	RNA-Seq	N=607; R = 0.55; (ns)
N=253	(ns)	-0.105293214229258	608	ZY	-0.465789487220483	RNA-Seq	N=253; R = -0.11; (ns)
N=607	(ns)	0.549460603536932	609	ZY	-0.608810847683784	RNA-Seq	N=607; R = 0.55; (ns)
N=128	(ns)	-0.0814005261441274	610	ZY	-1.47768644991425	RNA-Seq	N=128; R = -0.08; (ns)
N=253	(ns)	-0.105293214229258	611	ZY	0.771339177948951	RNA-Seq	N=253; R = -0.11; (ns)
N=253	(ns)	-0.105293214229258	612	ZY	0.554023259202273	RNA-Seq	N=253; R = -0.11; (ns)
N=253	(ns)	-0.105293214229258	613	ZY	0.864000315553672	RNA-Seq	N=253; R = -0.11; (ns)
N=128	(ns)	-0.0814005261441274	614	ZY	-1.25353116387373	RNA-Seq	N=128; R = -0.08; (ns)
N=607	(ns)	0.549460603536932	615	ZY	-0.499647300902952	RNA-Seq	N=607; R = 0.55; (ns)
N=128	(ns)	-0.0814005261441274	616	ZY	-0.732978749393991	RNA-Seq	N=128; R = -0.08; (ns)
N=128	(ns)	-0.0814005261441274	617	ZY	-0.170919598670242	RNA-Seq	N=128; R = -0.08; (ns)
N=607	(ns)	0.549460603536932	618	ZY	-1.43840868939337	RNA-Seq	N=607; R = 0.55; (ns)
N=253	(ns)	-0.105293214229258	619	ZY	0.682395960828803	RNA-Seq	N=253; R = -0.11; (ns)
N=607	(ns)	0.549460603536932	620	ZY	-0.767117200122678	RNA-Seq	N=607; R = 0.55; (ns)
N=607	(ns)	0.549460603536932	621	ZY	-0.467243930443341	RNA-Seq	N=607; R = 0.55; (ns)
N=607	(ns)	0.549460603536932	622	ZY	-0.73879992029091	RNA-Seq	N=607; R = 0.55; (ns)
N=607	(ns)	0.549460603536932	623	ZY	-0.495630777422317	RNA-Seq	N=607; R = 0.55; (ns)
N=607	(ns)	0.549460603536932	624	ZY	-0.555471032450387	RNA-Seq	N=607; R = 0.55; (ns)
N=607	(ns)	0.549460603536932	625	ZY	-0.177744563690311	RNA-Seq	N=607; R = 0.55; (ns)
N=607	(ns)	0.549460603536932	626	ZY	-0.500582304032013	RNA-Seq	N=607; R = 0.55; (ns)
N=607	(ns)	0.549460603536932	627	ZY	-0.414264413908369	RNA-Seq	N=607; R = 0.55; (ns)
N=607	(ns)	0.549460603536932	628	ZY	-0.65198121802562	RNA-Seq	N=607; R = 0.55; (ns)
N=128	(ns)	-0.0814005261441274	629	ZY	-1.37237772534403	RNA-Seq	N=128; R = -0.08; (ns)
N=128	(ns)	-0.0814005261441274	630	ZY	-0.682905324558812	RNA-Seq	N=128; R = -0.08; (ns)
N=607	(ns)	0.549460603536932	631	ZY	-0.573424788188133	RNA-Seq	N=607; R = 0.55; (ns)
N=607	(ns)	0.549460603536932	632	ZY	-0.79451343846819	RNA-Seq	N=607; R = 0.55; (ns)
N=253	(ns)	-0.105293214229258	633	ZY	0.589587387779984	RNA-Seq	N=253; R = -0.11; (ns)
N=607	(ns)	0.549460603536932	634	ZY	-0.5225376803775	RNA-Seq	N=607; R = 0.55; (ns)
N=253	(ns)	-0.105293214229258	635	ZY	0.95619700302829	RNA-Seq	N=253; R = -0.11; (ns)
N=607	(ns)	0.549460603536932	636	ZY	-0.620752228754691	RNA-Seq	N=607; R = 0.55; (ns)
N=607	(ns)	0.549460603536932	637	ZY	-0.579016612943151	RNA-Seq	N=607; R = 0.55; (ns)
N=253	(ns)	-0.105293214229258	638	ZY	1.36133927222684	RNA-Seq	N=253; R = -0.11; (ns)
N=607	(ns)	0.549460603536932	639	ZY	-0.585480138984116	RNA-Seq	N=607; R = 0.55; (ns)
N=607	(ns)	0.549460603536932	640	ZY	-0.420184946518809	RNA-Seq	N=607; R = 0.55; (ns)
N=253	(ns)	-0.105293214229258	641	ZY	0.629507106548702	RNA-Seq	N=253; R = -0.11; (ns)
N=607	(ns)	0.549460603536932	642	ZY	-0.95767839904689	RNA-Seq	N=607; R = 0.55; (ns)
N=607	(ns)	0.549460603536932	643	ZY	-0.576463921527176	RNA-Seq	N=607; R = 0.55; (ns)
N=607	(ns)	0.549460603536932	644	ZY	-0.690331348576465	RNA-Seq	N=607; R = 0.55; (ns)
N=607	(ns)	0.549460603536932	645	ZY	-0.541744979793737	RNA-Seq	N=607; R = 0.55; (ns)
N=607	(ns)	0.549460603536932	646	ZY	-0.260168395209335	RNA-Seq	N=607; R = 0.55; (ns)
N=607	(ns)	0.549460603536932	647	ZY	-0.379174429600354	RNA-Seq	N=607; R = 0.55; (ns)
N=253	(ns)	-0.105293214229258	648	ZY	0.874340718986598	RNA-Seq	N=253; R = -0.11; (ns)
N=607	(ns)	0.549460603536932	649	ZY	-0.496585145120559	RNA-Seq	N=607; R = 0.55; (ns)
N=253	(ns)	-0.105293214229258	650	ZY	-0.156910875529129	RNA-Seq	N=253; R = -0.11; (ns)
N=607	(ns)	0.549460603536932	651	ZY	0.492837410053511	RNA-Seq	N=607; R = 0.55; (ns)
N=607	(ns)	0.549460603536932	652	ZY	-0.118704035597111	RNA-Seq	N=607; R = 0.55; (ns)
N=607	(ns)	0.549460603536932	653	ZY	-0.330894457555882	RNA-Seq	N=607; R = 0.55; (ns)
N=253	(ns)	-0.105293214229258	654	ZY	-0.162624974875809	RNA-Seq	N=253; R = -0.11; (ns)
N=253	(ns)	-0.105293214229258	655	ZY	-0.217106691270579	RNA-Seq	N=253; R = -0.11; (ns)
N=253	(ns)	-0.105293214229258	656	ZY	0.965266915934635	RNA-Seq	N=253; R = -0.11; (ns)
N=607	(ns)	0.549460603536932	657	ZY	-0.47164172224062	RNA-Seq	N=607; R = 0.55; (ns)
N=607	(ns)	0.549460603536932	658	ZY	-0.561106229617133	RNA-Seq	N=607; R = 0.55; (ns)
N=253	(ns)	-0.105293214229258	659	ZY	-0.770356914824907	RNA-Seq	N=253; R = -0.11; (ns)
N=253	(ns)	-0.105293214229258	660	ZY	0.218477492597909	RNA-Seq	N=253; R = -0.11; (ns)
N=607	(ns)	0.549460603536932	661	ZY	-0.437545100835717	RNA-Seq	N=607; R = 0.55; (ns)
N=607	(ns)	0.549460603536932	662	ZY	-0.654004326260776	RNA-Seq	N=607; R = 0.55; (ns)
N=607	(ns)	0.549460603536932	663	ZY	0.951954539115009	RNA-Seq	N=607; R = 0.55; (ns)
N=607	(ns)	0.549460603536932	664	ZY	-1.43177816026728	RNA-Seq	N=607; R = 0.55; (ns)
N=253	(ns)	-0.105293214229258	665	ZY	-0.849329079701832	RNA-Seq	N=253; R = -0.11; (ns)
N=128	(ns)	-0.0814005261441274	666	ZY	-0.975558652529764	RNA-Seq	N=128; R = -0.08; (ns)
N=607	(ns)	0.549460603536932	667	ZY	-0.51438056540601	RNA-Seq	N=607; R = 0.55; (ns)
N=253	(ns)	-0.105293214229258	668	ZY	0.396071725319972	RNA-Seq	N=253; R = -0.11; (ns)
N=607	(ns)	0.549460603536932	669	ZY	-1.16669791110348	RNA-Seq	N=607; R = 0.55; (ns)
N=607	(ns)	0.549460603536932	670	ZY	-0.869033442961382	RNA-Seq	N=607; R = 0.55; (ns)
N=607	(ns)	0.549460603536932	671	ZY	-0.586459921481811	RNA-Seq	N=607; R = 0.55; (ns)
N=253	(ns)	-0.105293214229258	672	ZY	1.43523340246232	RNA-Seq	N=253; R = -0.11; (ns)
N=253	(ns)	-0.105293214229258	673	ZY	0.299274814362305	RNA-Seq	N=253; R = -0.11; (ns)
N=253	(ns)	-0.105293214229258	674	ZY	1.14673472954758	RNA-Seq	N=253; R = -0.11; (ns)
N=607	(ns)	0.549460603536932	675	ZY	-0.0289659508368153	RNA-Seq	N=607; R = 0.55; (ns)
N=607	(ns)	0.549460603536932	676	ZY	-0.951674413125208	RNA-Seq	N=607; R = 0.55; (ns)
N=128	(ns)	-0.0814005261441274	677	ZY	-1.12958516529977	RNA-Seq	N=128; R = -0.08; (ns)
N=607	(ns)	0.549460603536932	678	ZY	-1.05593909142978	RNA-Seq	N=607; R = 0.55; (ns)
N=607	(ns)	0.549460603536932	679	ZY	-0.55365358211073	RNA-Seq	N=607; R = 0.55; (ns)
N=607	(ns)	0.549460603536932	680	ZY	0.0984803451587238	RNA-Seq	N=607; R = 0.55; (ns)
N=607	(ns)	0.549460603536932	681	ZY	-0.526350727506903	RNA-Seq	N=607; R = 0.55; (ns)
N=607	(ns)	0.549460603536932	682	ZY	-0.640514461953386	RNA-Seq	N=607; R = 0.55; (ns)
N=128	(ns)	-0.0814005261441274	683	ZY	0.662572910690789	RNA-Seq	N=128; R = -0.08; (ns)
N=607	(ns)	0.549460603536932	684	ZY	-0.923570513608347	RNA-Seq	N=607; R = 0.55; (ns)
N=253	(ns)	-0.105293214229258	685	ZY	1.06139338871412	RNA-Seq	N=253; R = -0.11; (ns)
N=607	(ns)	0.549460603536932	686	ZY	-0.321992812618673	RNA-Seq	N=607; R = 0.55; (ns)
N=607	(ns)	0.549460603536932	687	ZY	-0.597407512418366	RNA-Seq	N=607; R = 0.55; (ns)
N=607	(ns)	0.549460603536932	688	ZY	-0.593587908465454	RNA-Seq	N=607; R = 0.55; (ns)
N=607	(ns)	0.549460603536932	689	ZY	-0.566701686192402	RNA-Seq	N=607; R = 0.55; (ns)
N=607	(ns)	0.549460603536932	690	ZY	-0.622968119775745	RNA-Seq	N=607; R = 0.55; (ns)
N=607	(ns)	0.549460603536932	691	ZY	-0.529448288321067	RNA-Seq	N=607; R = 0.55; (ns)
N=128	(ns)	-0.0814005261441274	692	ZY	-0.120791024658072	RNA-Seq	N=128; R = -0.08; (ns)
N=253	(ns)	-0.105293214229258	693	ZY	-0.459817558319219	RNA-Seq	N=253; R = -0.11; (ns)
N=607	(ns)	0.549460603536932	694	ZY	-0.822841065027945	RNA-Seq	N=607; R = 0.55; (ns)
N=253	(ns)	-0.105293214229258	695	ZY	1.03973688665054	RNA-Seq	N=253; R = -0.11; (ns)
N=607	(ns)	0.549460603536932	696	ZY	-0.634229901490079	RNA-Seq	N=607; R = 0.55; (ns)
N=253	(ns)	-0.105293214229258	697	ZY	0.837318200295069	RNA-Seq	N=253; R = -0.11; (ns)
N=253	(ns)	-0.105293214229258	698	ZY	-0.224508300091967	RNA-Seq	N=253; R = -0.11; (ns)
N=253	(ns)	-0.105293214229258	699	ZY	1.12247425916394	RNA-Seq	N=253; R = -0.11; (ns)
N=253	(ns)	-0.105293214229258	700	ZY	1.2115398065256	RNA-Seq	N=253; R = -0.11; (ns)
N=607	(ns)	0.549460603536932	701	ZY	0.617014700779152	RNA-Seq	N=607; R = 0.55; (ns)
N=253	(ns)	-0.105293214229258	702	ZY	0.565581884828429	RNA-Seq	N=253; R = -0.11; (ns)
N=607	(ns)	0.549460603536932	703	ZY	0.459488362300255	RNA-Seq	N=607; R = 0.55; (ns)
N=607	(ns)	0.549460603536932	704	ZY	-0.74776198110533	RNA-Seq	N=607; R = 0.55; (ns)
N=607	(ns)	0.549460603536932	705	ZY	-0.765747586367103	RNA-Seq	N=607; R = 0.55; (ns)
N=128	(ns)	-0.0814005261441274	706	ZY	0.917798890031308	RNA-Seq	N=128; R = -0.08; (ns)
N=607	(ns)	0.549460603536932	707	ZY	-0.787507169792049	RNA-Seq	N=607; R = 0.55; (ns)
N=128	(ns)	-0.0814005261441274	708	ZY	0.698662378859635	RNA-Seq	N=128; R = -0.08; (ns)
N=607	(ns)	0.549460603536932	709	ZY	-1.0574756593152	RNA-Seq	N=607; R = 0.55; (ns)
N=607	(ns)	0.549460603536932	710	ZY	-0.502257792816197	RNA-Seq	N=607; R = 0.55; (ns)
N=607	(ns)	0.549460603536932	711	ZY	-0.614348872328412	RNA-Seq	N=607; R = 0.55; (ns)
N=253	(ns)	-0.105293214229258	712	ZY	-0.524737620527539	RNA-Seq	N=253; R = -0.11; (ns)
N=253	(ns)	-0.105293214229258	713	ZY	0.473041314816156	RNA-Seq	N=253; R = -0.11; (ns)
N=253	(ns)	-0.105293214229258	714	ZY	0.847176032232474	RNA-Seq	N=253; R = -0.11; (ns)
N=607	(ns)	0.549460603536932	715	ZY	-0.582788038339109	RNA-Seq	N=607; R = 0.55; (ns)
N=607	(ns)	0.549460603536932	716	ZY	-0.707893837914762	RNA-Seq	N=607; R = 0.55; (ns)
N=128	(ns)	-0.0814005261441274	717	ZY	0.183223746441715	RNA-Seq	N=128; R = -0.08; (ns)
N=607	(ns)	0.549460603536932	718	ZY	-0.761468213285957	RNA-Seq	N=607; R = 0.55; (ns)
N=607	(ns)	0.549460603536932	719	ZY	-0.981257805642622	RNA-Seq	N=607; R = 0.55; (ns)
N=607	(ns)	0.549460603536932	720	ZY	-0.621045607821	RNA-Seq	N=607; R = 0.55; (ns)
N=607	(ns)	0.549460603536932	721	ZY	-0.0781318078667617	RNA-Seq	N=607; R = 0.55; (ns)
N=253	(ns)	-0.105293214229258	722	ZY	0.789096627788266	RNA-Seq	N=253; R = -0.11; (ns)
N=253	(ns)	-0.105293214229258	723	ZY	1.19802602485361	RNA-Seq	N=253; R = -0.11; (ns)
N=128	(ns)	-0.0814005261441274	724	ZY	-1.30212523553775	RNA-Seq	N=128; R = -0.08; (ns)
N=607	(ns)	0.549460603536932	725	ZY	0.28378303939944	RNA-Seq	N=607; R = 0.55; (ns)
N=607	(ns)	0.549460603536932	726	ZY	-1.45097755022678	RNA-Seq	N=607; R = 0.55; (ns)
N=607	(ns)	0.549460603536932	727	ZY	-0.560131579720943	RNA-Seq	N=607; R = 0.55; (ns)
N=607	(ns)	0.549460603536932	728	ZY	-0.639459396211951	RNA-Seq	N=607; R = 0.55; (ns)
N=607	(ns)	0.549460603536932	729	ZY	0.285585600901138	RNA-Seq	N=607; R = 0.55; (ns)
N=607	(ns)	0.549460603536932	730	ZY	-0.476401295677332	RNA-Seq	N=607; R = 0.55; (ns)
N=607	(ns)	0.549460603536932	731	ZY	-0.561536411886891	RNA-Seq	N=607; R = 0.55; (ns)
N=607	(ns)	0.549460603536932	732	ZY	0.404466598200162	RNA-Seq	N=607; R = 0.55; (ns)
N=128	(ns)	-0.0814005261441274	733	ZY	-1.21067897425286	RNA-Seq	N=128; R = -0.08; (ns)
N=253	(ns)	-0.105293214229258	734	ZY	0.377622431221071	RNA-Seq	N=253; R = -0.11; (ns)
N=607	(ns)	0.549460603536932	735	ZY	-0.690328355599059	RNA-Seq	N=607; R = 0.55; (ns)
N=253	(ns)	-0.105293214229258	736	ZY	1.24484990214278	RNA-Seq	N=253; R = -0.11; (ns)
N=607	(ns)	0.549460603536932	737	ZY	-0.602885079706943	RNA-Seq	N=607; R = 0.55; (ns)
N=607	(ns)	0.549460603536932	738	ZY	-0.597718925327658	RNA-Seq	N=607; R = 0.55; (ns)
N=253	(ns)	-0.105293214229258	739	ZY	0.0548568438379955	RNA-Seq	N=253; R = -0.11; (ns)
N=607	(ns)	0.549460603536932	740	ZY	-0.949752910410863	RNA-Seq	N=607; R = 0.55; (ns)
N=607	(ns)	0.549460603536932	741	ZY	-0.582419468544233	RNA-Seq	N=607; R = 0.55; (ns)
N=607	(ns)	0.549460603536932	742	ZY	-0.547722189969311	RNA-Seq	N=607; R = 0.55; (ns)
N=607	(ns)	0.549460603536932	743	ZY	-0.588621121585865	RNA-Seq	N=607; R = 0.55; (ns)
N=607	(ns)	0.549460603536932	744	ZY	-0.590427778412973	RNA-Seq	N=607; R = 0.55; (ns)
N=253	(ns)	-0.105293214229258	745	ZY	-0.0771379972763529	RNA-Seq	N=253; R = -0.11; (ns)
N=607	(ns)	0.549460603536932	746	ZY	-0.380026272912258	RNA-Seq	N=607; R = 0.55; (ns)
N=607	(ns)	0.549460603536932	747	ZY	-0.44396331387109	RNA-Seq	N=607; R = 0.55; (ns)
N=128	(ns)	-0.0814005261441274	748	ZY	0.920017284043829	RNA-Seq	N=128; R = -0.08; (ns)
N=607	(ns)	0.549460603536932	749	ZY	-0.604218092061007	RNA-Seq	N=607; R = 0.55; (ns)
N=253	(ns)	-0.105293214229258	750	ZY	-1.23346971823669	RNA-Seq	N=253; R = -0.11; (ns)
N=128	(ns)	-0.0814005261441274	751	ZY	-0.929480616779168	RNA-Seq	N=128; R = -0.08; (ns)
N=607	(ns)	0.549460603536932	752	ZY	1.23462021849815	RNA-Seq	N=607; R = 0.55; (ns)
N=253	(ns)	-0.105293214229258	753	ZY	1.10188261602524	RNA-Seq	N=253; R = -0.11; (ns)
N=607	(ns)	0.549460603536932	754	ZY	-0.143570628036257	RNA-Seq	N=607; R = 0.55; (ns)
N=607	(ns)	0.549460603536932	755	ZY	-0.755849984887545	RNA-Seq	N=607; R = 0.55; (ns)
N=253	(ns)	-0.105293214229258	756	ZY	1.15983498380584	RNA-Seq	N=253; R = -0.11; (ns)
N=607	(ns)	0.549460603536932	757	ZY	-0.507213048530117	RNA-Seq	N=607; R = 0.55; (ns)
N=607	(ns)	0.549460603536932	758	ZY	-0.573899987979982	RNA-Seq	N=607; R = 0.55; (ns)
N=128	(ns)	-0.0814005261441274	759	ZY	-1.19162433680886	RNA-Seq	N=128; R = -0.08; (ns)
N=607	(ns)	0.549460603536932	760	ZY	-0.723617099117239	RNA-Seq	N=607; R = 0.55; (ns)
N=607	(ns)	0.549460603536932	761	ZY	0.0664561188959628	RNA-Seq	N=607; R = 0.55; (ns)
N=607	(ns)	0.549460603536932	762	ZY	-0.738490969809949	RNA-Seq	N=607; R = 0.55; (ns)
N=607	(ns)	0.549460603536932	763	ZY	-0.575127140275163	RNA-Seq	N=607; R = 0.55; (ns)
N=253	(ns)	-0.105293214229258	764	ZY	-0.791859144834676	RNA-Seq	N=253; R = -0.11; (ns)
N=128	(ns)	-0.0814005261441274	765	ZY	-0.141570037259615	RNA-Seq	N=128; R = -0.08; (ns)
N=607	(ns)	0.549460603536932	766	ZY	-0.580518973727285	RNA-Seq	N=607; R = 0.55; (ns)
N=253	(ns)	-0.105293214229258	767	ZY	0.173199807755931	RNA-Seq	N=253; R = -0.11; (ns)
N=607	(ns)	0.549460603536932	768	ZY	-0.710516645358585	RNA-Seq	N=607; R = 0.55; (ns)
N=607	(ns)	0.549460603536932	769	ZY	-1.08058125325949	RNA-Seq	N=607; R = 0.55; (ns)
N=253	(ns)	-0.105293214229258	770	ZY	1.21276030302096	RNA-Seq	N=253; R = -0.11; (ns)
N=607	(ns)	0.549460603536932	771	ZY	-0.490286254021304	RNA-Seq	N=607; R = 0.55; (ns)
N=607	(ns)	0.549460603536932	772	ZY	-0.530534629473511	RNA-Seq	N=607; R = 0.55; (ns)
N=128	(ns)	-0.0814005261441274	773	ZY	-0.4445049660553	RNA-Seq	N=128; R = -0.08; (ns)
N=253	(ns)	-0.105293214229258	774	ZY	-0.0324771057666111	RNA-Seq	N=253; R = -0.11; (ns)
N=607	(ns)	0.549460603536932	775	ZY	-0.72864220728829	RNA-Seq	N=607; R = 0.55; (ns)
N=607	(ns)	0.549460603536932	776	ZY	-0.581408817362963	RNA-Seq	N=607; R = 0.55; (ns)
N=253	(ns)	-0.105293214229258	777	ZY	-0.658060048455679	RNA-Seq	N=253; R = -0.11; (ns)
N=607	(ns)	0.549460603536932	778	ZY	-0.522243416484454	RNA-Seq	N=607; R = 0.55; (ns)
N=607	(ns)	0.549460603536932	779	ZY	-0.619179632127734	RNA-Seq	N=607; R = 0.55; (ns)
N=253	(ns)	-0.105293214229258	780	ZY	1.47292686559916	RNA-Seq	N=253; R = -0.11; (ns)
N=253	(ns)	-0.105293214229258	781	ZY	1.44359676589742	RNA-Seq	N=253; R = -0.11; (ns)
N=607	(ns)	0.549460603536932	782	ZY	-0.827722974561076	RNA-Seq	N=607; R = 0.55; (ns)
N=607	(ns)	0.549460603536932	783	ZY	-0.310401660354028	RNA-Seq	N=607; R = 0.55; (ns)
N=128	(ns)	-0.0814005261441274	784	ZY	-0.441288857078726	RNA-Seq	N=128; R = -0.08; (ns)
N=253	(ns)	-0.105293214229258	785	ZY	1.21613241859211	RNA-Seq	N=253; R = -0.11; (ns)
N=253	(ns)	-0.105293214229258	786	ZY	0.563221081581236	RNA-Seq	N=253; R = -0.11; (ns)
N=253	(ns)	-0.105293214229258	787	ZY	-0.90149528141221	RNA-Seq	N=253; R = -0.11; (ns)
N=607	(ns)	0.549460603536932	788	ZY	-0.646785550884709	RNA-Seq	N=607; R = 0.55; (ns)
N=607	(ns)	0.549460603536932	789	ZY	-0.542922739460094	RNA-Seq	N=607; R = 0.55; (ns)
N=128	(ns)	-0.0814005261441274	790	ZY	-0.327096304295743	RNA-Seq	N=128; R = -0.08; (ns)
N=607	(ns)	0.549460603536932	791	ZY	-0.660202647456911	RNA-Seq	N=607; R = 0.55; (ns)
N=253	(ns)	-0.105293214229258	792	ZY	1.26667073161227	RNA-Seq	N=253; R = -0.11; (ns)
N=128	(ns)	-0.0814005261441274	793	ZY	-0.828641907923238	RNA-Seq	N=128; R = -0.08; (ns)
N=607	(ns)	0.549460603536932	794	ZY	-0.427922532263268	RNA-Seq	N=607; R = 0.55; (ns)
N=607	(ns)	0.549460603536932	795	ZY	-0.510696243222687	RNA-Seq	N=607; R = 0.55; (ns)
N=607	(ns)	0.549460603536932	796	ZY	-0.0945150603859461	RNA-Seq	N=607; R = 0.55; (ns)
N=607	(ns)	0.549460603536932	797	ZY	-1.22604030409489	RNA-Seq	N=607; R = 0.55; (ns)
N=128	(ns)	-0.0814005261441274	798	ZY	-0.812497396017754	RNA-Seq	N=128; R = -0.08; (ns)
N=607	(ns)	0.549460603536932	799	ZY	-0.398366220670989	RNA-Seq	N=607; R = 0.55; (ns)
N=607	(ns)	0.549460603536932	800	ZY	-0.255782910252491	RNA-Seq	N=607; R = 0.55; (ns)
N=253	(ns)	-0.105293214229258	801	ZY	-0.978870555221282	RNA-Seq	N=253; R = -0.11; (ns)
N=607	(ns)	0.549460603536932	802	ZY	0.110467712047889	RNA-Seq	N=607; R = 0.55; (ns)
N=128	(ns)	-0.0814005261441274	803	ZY	-0.606769865467741	RNA-Seq	N=128; R = -0.08; (ns)
N=253	(ns)	-0.105293214229258	804	ZY	1.27874789814502	RNA-Seq	N=253; R = -0.11; (ns)
N=607	(ns)	0.549460603536932	805	ZY	-0.545632927621362	RNA-Seq	N=607; R = 0.55; (ns)
N=253	(ns)	-0.105293214229258	806	ZY	-0.4114270281196	RNA-Seq	N=253; R = -0.11; (ns)
N=607	(ns)	0.549460603536932	807	ZY	-0.727076111503977	RNA-Seq	N=607; R = 0.55; (ns)
N=607	(ns)	0.549460603536932	808	ZY	-0.0653067050294076	RNA-Seq	N=607; R = 0.55; (ns)
N=607	(ns)	0.549460603536932	809	ZY	-0.469816888546865	RNA-Seq	N=607; R = 0.55; (ns)
N=128	(ns)	-0.0814005261441274	810	ZY	-1.08957751720811	RNA-Seq	N=128; R = -0.08; (ns)
N=607	(ns)	0.549460603536932	811	ZY	-0.569248237748685	RNA-Seq	N=607; R = 0.55; (ns)
N=607	(ns)	0.549460603536932	812	ZY	-0.0570116856833825	RNA-Seq	N=607; R = 0.55; (ns)
N=253	(ns)	-0.105293214229258	813	ZY	1.3884536779071	RNA-Seq	N=253; R = -0.11; (ns)
N=607	(ns)	0.549460603536932	814	ZY	0.413690453273803	RNA-Seq	N=607; R = 0.55; (ns)
N=253	(ns)	-0.105293214229258	815	ZY	0.266485498563774	RNA-Seq	N=253; R = -0.11; (ns)
N=607	(ns)	0.549460603536932	816	ZY	-0.768847383126207	RNA-Seq	N=607; R = 0.55; (ns)
N=607	(ns)	0.549460603536932	817	ZY	-0.517002623682691	RNA-Seq	N=607; R = 0.55; (ns)
N=607	(ns)	0.549460603536932	818	ZY	-0.80118951980279	RNA-Seq	N=607; R = 0.55; (ns)
N=607	(ns)	0.549460603536932	819	ZY	-0.547892365485485	RNA-Seq	N=607; R = 0.55; (ns)
N=607	(ns)	0.549460603536932	820	ZY	-0.936083866280311	RNA-Seq	N=607; R = 0.55; (ns)
N=607	(ns)	0.549460603536932	821	ZY	-0.878757817552516	RNA-Seq	N=607; R = 0.55; (ns)
N=607	(ns)	0.549460603536932	822	ZY	0.0298581701861242	RNA-Seq	N=607; R = 0.55; (ns)
N=253	(ns)	-0.105293214229258	823	ZY	0.380929264283551	RNA-Seq	N=253; R = -0.11; (ns)
N=607	(ns)	0.549460603536932	824	ZY	-0.593955360288678	RNA-Seq	N=607; R = 0.55; (ns)
N=253	(ns)	-0.105293214229258	825	ZY	0.725777944686942	RNA-Seq	N=253; R = -0.11; (ns)
N=128	(ns)	-0.0814005261441274	826	ZY	-0.388886300154595	RNA-Seq	N=128; R = -0.08; (ns)
N=253	(ns)	-0.105293214229258	827	ZY	-0.0303435564076028	RNA-Seq	N=253; R = -0.11; (ns)
N=128	(ns)	-0.0814005261441274	828	ZY	-0.689469632903567	RNA-Seq	N=128; R = -0.08; (ns)
N=128	(ns)	-0.0814005261441274	829	ZY	-0.511344615148807	RNA-Seq	N=128; R = -0.08; (ns)
N=607	(ns)	0.549460603536932	830	ZY	-0.650840052323453	RNA-Seq	N=607; R = 0.55; (ns)
N=607	(ns)	0.549460603536932	831	ZY	-0.591841998474057	RNA-Seq	N=607; R = 0.55; (ns)
N=128	(ns)	-0.0814005261441274	832	ZY	-0.616959732719421	RNA-Seq	N=128; R = -0.08; (ns)
N=253	(ns)	-0.105293214229258	833	ZY	-0.688383659429905	RNA-Seq	N=253; R = -0.11; (ns)
N=253	(ns)	-0.105293214229258	834	ZY	1.01893338784433	RNA-Seq	N=253; R = -0.11; (ns)
N=607	(ns)	0.549460603536932	835	ZY	-0.531593235050919	RNA-Seq	N=607; R = 0.55; (ns)
N=607	(ns)	0.549460603536932	836	ZY	-0.740258821329904	RNA-Seq	N=607; R = 0.55; (ns)
N=607	(ns)	0.549460603536932	837	ZY	-0.510738515420678	RNA-Seq	N=607; R = 0.55; (ns)
N=607	(ns)	0.549460603536932	838	ZY	-0.224629304305026	RNA-Seq	N=607; R = 0.55; (ns)
N=128	(ns)	-0.0814005261441274	839	ZY	-1.16940835539214	RNA-Seq	N=128; R = -0.08; (ns)
N=607	(ns)	0.549460603536932	840	ZY	-0.538797101132027	RNA-Seq	N=607; R = 0.55; (ns)
N=607	(ns)	0.549460603536932	841	ZY	-0.511939366179403	RNA-Seq	N=607; R = 0.55; (ns)
N=253	(ns)	-0.105293214229258	842	ZY	-0.0660521921639487	RNA-Seq	N=253; R = -0.11; (ns)
N=128	(ns)	-0.0814005261441274	843	ZY	-0.942486633693217	RNA-Seq	N=128; R = -0.08; (ns)
N=607	(ns)	0.549460603536932	844	ZY	-0.765351514250472	RNA-Seq	N=607; R = 0.55; (ns)
N=253	(ns)	-0.105293214229258	845	ZY	-1.24792820306612	RNA-Seq	N=253; R = -0.11; (ns)
N=607	(ns)	0.549460603536932	846	ZY	-0.671935261044165	RNA-Seq	N=607; R = 0.55; (ns)
N=607	(ns)	0.549460603536932	847	ZY	-0.82959913764708	RNA-Seq	N=607; R = 0.55; (ns)
N=607	(ns)	0.549460603536932	848	ZY	-0.999876892843866	RNA-Seq	N=607; R = 0.55; (ns)
N=253	(ns)	-0.105293214229258	849	ZY	1.47574272813276	RNA-Seq	N=253; R = -0.11; (ns)
N=607	(ns)	0.549460603536932	850	ZY	-0.827424400359286	RNA-Seq	N=607; R = 0.55; (ns)
N=607	(ns)	0.549460603536932	851	ZY	-0.677748605096798	RNA-Seq	N=607; R = 0.55; (ns)
N=607	(ns)	0.549460603536932	852	ZY	-0.502495868660119	RNA-Seq	N=607; R = 0.55; (ns)
N=607	(ns)	0.549460603536932	853	ZY	-0.592996186623091	RNA-Seq	N=607; R = 0.55; (ns)
N=607	(ns)	0.549460603536932	854	ZY	-0.753701228591898	RNA-Seq	N=607; R = 0.55; (ns)
N=607	(ns)	0.549460603536932	855	ZY	-1.37809008001419	RNA-Seq	N=607; R = 0.55; (ns)
N=253	(ns)	-0.105293214229258	856	ZY	0.409340665288487	RNA-Seq	N=253; R = -0.11; (ns)
N=607	(ns)	0.549460603536932	857	ZY	-0.298891923688851	RNA-Seq	N=607; R = 0.55; (ns)
N=128	(ns)	-0.0814005261441274	858	ZY	-1.20563943521893	RNA-Seq	N=128; R = -0.08; (ns)
N=253	(ns)	-0.105293214229258	859	ZY	0.120740637725867	RNA-Seq	N=253; R = -0.11; (ns)
N=607	(ns)	0.549460603536932	860	ZY	0.12858726219355	RNA-Seq	N=607; R = 0.55; (ns)
N=253	(ns)	-0.105293214229258	861	ZY	-0.631368203582146	RNA-Seq	N=253; R = -0.11; (ns)
N=253	(ns)	-0.105293214229258	862	ZY	0.835913999368317	RNA-Seq	N=253; R = -0.11; (ns)
N=607	(ns)	0.549460603536932	863	ZY	-0.53671294269719	RNA-Seq	N=607; R = 0.55; (ns)
N=607	(ns)	0.549460603536932	864	ZY	-0.724648115103629	RNA-Seq	N=607; R = 0.55; (ns)
N=253	(ns)	-0.105293214229258	865	ZY	1.42319588672196	RNA-Seq	N=253; R = -0.11; (ns)
N=607	(ns)	0.549460603536932	866	ZY	-0.909021733740946	RNA-Seq	N=607; R = 0.55; (ns)
N=607	(ns)	0.549460603536932	867	ZY	-0.602553391328341	RNA-Seq	N=607; R = 0.55; (ns)
N=607	(ns)	0.549460603536932	868	ZY	0.19105845050883	RNA-Seq	N=607; R = 0.55; (ns)
N=607	(ns)	0.549460603536932	869	ZY	0.359218213106877	RNA-Seq	N=607; R = 0.55; (ns)
N=253	(ns)	-0.105293214229258	870	ZY	0.939374988715697	RNA-Seq	N=253; R = -0.11; (ns)
N=607	(ns)	0.549460603536932	871	ZY	-0.59470327228971	RNA-Seq	N=607; R = 0.55; (ns)
N=128	(ns)	-0.0814005261441274	872	ZY	-0.411987140686288	RNA-Seq	N=128; R = -0.08; (ns)
N=253	(ns)	-0.105293214229258	873	ZY	1.49429076236353	RNA-Seq	N=253; R = -0.11; (ns)
N=607	(ns)	0.549460603536932	874	ZY	-0.524696092669965	RNA-Seq	N=607; R = 0.55; (ns)
N=607	(ns)	0.549460603536932	875	ZY	-0.569079954053111	RNA-Seq	N=607; R = 0.55; (ns)
N=607	(ns)	0.549460603536932	876	ZY	-0.601989713446035	RNA-Seq	N=607; R = 0.55; (ns)
N=128	(ns)	-0.0814005261441274	877	ZY	-1.41697650475177	RNA-Seq	N=128; R = -0.08; (ns)
N=607	(ns)	0.549460603536932	878	ZY	-0.277983019992267	RNA-Seq	N=607; R = 0.55; (ns)
N=607	(ns)	0.549460603536932	879	ZY	-0.818874892425954	RNA-Seq	N=607; R = 0.55; (ns)
N=607	(ns)	0.549460603536932	880	ZY	-0.85647209280122	RNA-Seq	N=607; R = 0.55; (ns)
N=607	(ns)	0.549460603536932	881	ZY	-0.706009717078156	RNA-Seq	N=607; R = 0.55; (ns)
N=253	(ns)	-0.105293214229258	882	ZY	0.317649911248746	RNA-Seq	N=253; R = -0.11; (ns)
N=253	(ns)	-0.105293214229258	883	ZY	0.0767058874379157	RNA-Seq	N=253; R = -0.11; (ns)
N=607	(ns)	0.549460603536932	884	ZY	-0.494237208297021	RNA-Seq	N=607; R = 0.55; (ns)
N=607	(ns)	0.549460603536932	885	ZY	-0.631828722397649	RNA-Seq	N=607; R = 0.55; (ns)
N=607	(ns)	0.549460603536932	886	ZY	-0.761037192908212	RNA-Seq	N=607; R = 0.55; (ns)
N=253	(ns)	-0.105293214229258	887	ZY	0.893404375205554	RNA-Seq	N=253; R = -0.11; (ns)
N=607	(ns)	0.549460603536932	888	ZY	-1.04259224470435	RNA-Seq	N=607; R = 0.55; (ns)
N=253	(ns)	-0.105293214229258	889	ZY	0.552577189225595	RNA-Seq	N=253; R = -0.11; (ns)
N=253	(ns)	-0.105293214229258	890	ZY	1.36852736989609	RNA-Seq	N=253; R = -0.11; (ns)
N=607	(ns)	0.549460603536932	891	ZY	0.584258190062242	RNA-Seq	N=607; R = 0.55; (ns)
N=253	(ns)	-0.105293214229258	892	ZY	1.28386140407977	RNA-Seq	N=253; R = -0.11; (ns)
N=128	(ns)	-0.0814005261441274	893	ZY	-0.82938314140917	RNA-Seq	N=128; R = -0.08; (ns)
N=607	(ns)	0.549460603536932	894	ZY	-0.544715765729497	RNA-Seq	N=607; R = 0.55; (ns)
N=253	(ns)	-0.105293214229258	895	ZY	-0.0586024382901727	RNA-Seq	N=253; R = -0.11; (ns)
N=607	(ns)	0.549460603536932	896	ZY	-0.608965312080036	RNA-Seq	N=607; R = 0.55; (ns)
N=253	(ns)	-0.105293214229258	897	ZY	0.453011097262729	RNA-Seq	N=253; R = -0.11; (ns)
N=607	(ns)	0.549460603536932	898	ZY	-1.02232260540937	RNA-Seq	N=607; R = 0.55; (ns)
N=128	(ns)	-0.0814005261441274	899	ZY	1.07926422778317	RNA-Seq	N=128; R = -0.08; (ns)
N=607	(ns)	0.549460603536932	900	ZY	-0.490325263144999	RNA-Seq	N=607; R = 0.55; (ns)
N=253	(ns)	-0.105293214229258	901	ZY	0.878852803415074	RNA-Seq	N=253; R = -0.11; (ns)
N=607	(ns)	0.549460603536932	902	ZY	-0.824431803391308	RNA-Seq	N=607; R = 0.55; (ns)
N=607	(ns)	0.549460603536932	903	ZY	-0.49312307028408	RNA-Seq	N=607; R = 0.55; (ns)
N=607	(ns)	0.549460603536932	904	ZY	-0.489648629125012	RNA-Seq	N=607; R = 0.55; (ns)
N=253	(ns)	-0.105293214229258	905	ZY	-0.675868076486322	RNA-Seq	N=253; R = -0.11; (ns)
N=607	(ns)	0.549460603536932	906	ZY	-0.580460854810363	RNA-Seq	N=607; R = 0.55; (ns)
N=607	(ns)	0.549460603536932	907	ZY	-1.01791495294971	RNA-Seq	N=607; R = 0.55; (ns)
N=128	(ns)	-0.0814005261441274	908	ZY	-0.736050517549144	RNA-Seq	N=128; R = -0.08; (ns)
N=253	(ns)	-0.105293214229258	909	ZY	0.91369895095858	RNA-Seq	N=253; R = -0.11; (ns)
N=607	(ns)	0.549460603536932	910	ZY	-0.516865312329632	RNA-Seq	N=607; R = 0.55; (ns)
N=253	(ns)	-0.105293214229258	911	ZY	0.169307244993096	RNA-Seq	N=253; R = -0.11; (ns)
N=607	(ns)	0.549460603536932	912	ZY	-0.573044649152142	RNA-Seq	N=607; R = 0.55; (ns)
N=253	(ns)	-0.105293214229258	913	ZY	0.316763442095819	RNA-Seq	N=253; R = -0.11; (ns)
N=607	(ns)	0.549460603536932	914	ZY	-0.55601595673572	RNA-Seq	N=607; R = 0.55; (ns)
N=128	(ns)	-0.0814005261441274	915	ZY	-0.588097770106944	RNA-Seq	N=128; R = -0.08; (ns)
N=607	(ns)	0.549460603536932	916	ZY	-0.761159561186332	RNA-Seq	N=607; R = 0.55; (ns)
N=607	(ns)	0.549460603536932	917	ZY	-0.608518746685854	RNA-Seq	N=607; R = 0.55; (ns)
N=607	(ns)	0.549460603536932	918	ZY	-0.776233757568303	RNA-Seq	N=607; R = 0.55; (ns)
N=607	(ns)	0.549460603536932	919	ZY	-0.63979662319449	RNA-Seq	N=607; R = 0.55; (ns)
N=607	(ns)	0.549460603536932	920	ZY	-0.535869711936957	RNA-Seq	N=607; R = 0.55; (ns)
N=607	(ns)	0.549460603536932	921	ZY	-0.80082363203599	RNA-Seq	N=607; R = 0.55; (ns)
N=253	(ns)	-0.105293214229258	922	ZY	0.834828461804178	RNA-Seq	N=253; R = -0.11; (ns)
N=607	(ns)	0.549460603536932	923	ZY	-0.074153077504269	RNA-Seq	N=607; R = 0.55; (ns)
N=253	(ns)	-0.105293214229258	924	ZY	-0.0930469856504803	RNA-Seq	N=253; R = -0.11; (ns)
N=607	(ns)	0.549460603536932	925	ZY	-0.561886213099853	RNA-Seq	N=607; R = 0.55; (ns)
N=253	(ns)	-0.105293214229258	926	ZY	-0.901738380165878	RNA-Seq	N=253; R = -0.11; (ns)
N=128	(ns)	-0.0814005261441274	927	ZY	0.153328993298314	RNA-Seq	N=128; R = -0.08; (ns)
N=128	(ns)	-0.0814005261441274	928	ZY	-0.213155926948045	RNA-Seq	N=128; R = -0.08; (ns)
N=607	(ns)	0.549460603536932	929	ZY	-0.424564304971701	RNA-Seq	N=607; R = 0.55; (ns)
N=607	(ns)	0.549460603536932	930	ZY	-0.869809960868068	RNA-Seq	N=607; R = 0.55; (ns)
N=607	(ns)	0.549460603536932	931	ZY	-0.49065635362053	RNA-Seq	N=607; R = 0.55; (ns)
N=253	(ns)	-0.105293214229258	932	ZY	1.30455974056127	RNA-Seq	N=253; R = -0.11; (ns)
N=253	(ns)	-0.105293214229258	933	ZY	0.615540046874773	RNA-Seq	N=253; R = -0.11; (ns)
N=607	(ns)	0.549460603536932	934	ZY	-0.650148567846241	RNA-Seq	N=607; R = 0.55; (ns)
N=253	(ns)	-0.105293214229258	935	ZY	0.0126347601922334	RNA-Seq	N=253; R = -0.11; (ns)
N=607	(ns)	0.549460603536932	936	ZY	-0.495779848994922	RNA-Seq	N=607; R = 0.55; (ns)
N=607	(ns)	0.549460603536932	937	ZY	-0.537587780390161	RNA-Seq	N=607; R = 0.55; (ns)
N=128	(ns)	-0.0814005261441274	938	ZY	-1.11185691899512	RNA-Seq	N=128; R = -0.08; (ns)
N=607	(ns)	0.549460603536932	939	ZY	-0.0505120131092105	RNA-Seq	N=607; R = 0.55; (ns)
N=607	(ns)	0.549460603536932	940	ZY	-0.63980959400565	RNA-Seq	N=607; R = 0.55; (ns)
N=607	(ns)	0.549460603536932	941	ZY	-0.631534617896368	RNA-Seq	N=607; R = 0.55; (ns)
N=607	(ns)	0.549460603536932	942	ZY	-0.435959857772829	RNA-Seq	N=607; R = 0.55; (ns)
N=128	(ns)	-0.0814005261441274	943	ZY	0.369674940013721	RNA-Seq	N=128; R = -0.08; (ns)
N=253	(ns)	-0.105293214229258	944	ZY	1.39411774777182	RNA-Seq	N=253; R = -0.11; (ns)
N=607	(ns)	0.549460603536932	945	ZY	-0.529281499067827	RNA-Seq	N=607; R = 0.55; (ns)
N=253	(ns)	-0.105293214229258	946	ZY	-0.472592922021251	RNA-Seq	N=253; R = -0.11; (ns)
N=607	(ns)	0.549460603536932	947	ZY	-0.695741978195103	RNA-Seq	N=607; R = 0.55; (ns)
N=607	(ns)	0.549460603536932	948	ZY	0.566891349897281	RNA-Seq	N=607; R = 0.55; (ns)
N=253	(ns)	-0.105293214229258	949	ZY	-0.17738990186766	RNA-Seq	N=253; R = -0.11; (ns)
N=607	(ns)	0.549460603536932	950	ZY	-0.651844781058088	RNA-Seq	N=607; R = 0.55; (ns)
N=607	(ns)	0.549460603536932	951	ZY	-0.710158059224249	RNA-Seq	N=607; R = 0.55; (ns)
N=607	(ns)	0.549460603536932	952	ZY	-0.611424435075355	RNA-Seq	N=607; R = 0.55; (ns)
N=607	(ns)	0.549460603536932	953	ZY	-0.509480724254661	RNA-Seq	N=607; R = 0.55; (ns)
N=607	(ns)	0.549460603536932	954	ZY	-0.578891761175707	RNA-Seq	N=607; R = 0.55; (ns)
N=607	(ns)	0.549460603536932	955	ZY	0.0905135435845154	RNA-Seq	N=607; R = 0.55; (ns)
N=607	(ns)	0.549460603536932	956	ZY	-1.04677979194831	RNA-Seq	N=607; R = 0.55; (ns)
N=607	(ns)	0.549460603536932	957	ZY	-0.587286845353828	RNA-Seq	N=607; R = 0.55; (ns)
N=607	(ns)	0.549460603536932	958	ZY	-0.17893818479693	RNA-Seq	N=607; R = 0.55; (ns)
N=253	(ns)	-0.105293214229258	959	ZY	0.368001620308004	RNA-Seq	N=253; R = -0.11; (ns)
N=607	(ns)	0.549460603536932	960	ZY	-0.562421347476094	RNA-Seq	N=607; R = 0.55; (ns)
N=128	(ns)	-0.0814005261441274	961	ZY	-1.3269886233838	RNA-Seq	N=128; R = -0.08; (ns)
N=607	(ns)	0.549460603536932	962	ZY	-0.77948599634327	RNA-Seq	N=607; R = 0.55; (ns)
N=128	(ns)	-0.0814005261441274	963	ZY	-0.285071910058797	RNA-Seq	N=128; R = -0.08; (ns)
N=607	(ns)	0.549460603536932	964	ZY	-0.518930995038549	RNA-Seq	N=607; R = 0.55; (ns)
N=607	(ns)	0.549460603536932	965	ZY	-0.0334922047552135	RNA-Seq	N=607; R = 0.55; (ns)
N=607	(ns)	0.549460603536932	966	ZY	-0.45886139250169	RNA-Seq	N=607; R = 0.55; (ns)
N=607	(ns)	0.549460603536932	967	ZY	-0.508797404314576	RNA-Seq	N=607; R = 0.55; (ns)
N=607	(ns)	0.549460603536932	968	ZY	-0.661035749439137	RNA-Seq	N=607; R = 0.55; (ns)
N=607	(ns)	0.549460603536932	969	ZY	-1.25210340290863	RNA-Seq	N=607; R = 0.55; (ns)
N=607	(ns)	0.549460603536932	970	ZY	-0.589754645345817	RNA-Seq	N=607; R = 0.55; (ns)
N=253	(ns)	-0.105293214229258	971	ZY	0.772199048582071	RNA-Seq	N=253; R = -0.11; (ns)
N=253	(ns)	-0.105293214229258	972	ZY	1.32317050504968	RNA-Seq	N=253; R = -0.11; (ns)
N=607	(ns)	0.549460603536932	973	ZY	-0.583366721941834	RNA-Seq	N=607; R = 0.55; (ns)
N=607	(ns)	0.549460603536932	974	ZY	-0.495108857779782	RNA-Seq	N=607; R = 0.55; (ns)
N=253	(ns)	-0.105293214229258	975	ZY	1.22790880686719	RNA-Seq	N=253; R = -0.11; (ns)
N=128	(ns)	-0.0814005261441274	976	ZY	0.456806946837117	RNA-Seq	N=128; R = -0.08; (ns)
N=607	(ns)	0.549460603536932	977	ZY	-0.286418771555478	RNA-Seq	N=607; R = 0.55; (ns)
N=607	(ns)	0.549460603536932	978	ZY	-0.601575295566447	RNA-Seq	N=607; R = 0.55; (ns)
N=607	(ns)	0.549460603536932	979	ZY	-0.431123633869235	RNA-Seq	N=607; R = 0.55; (ns)
N=607	(ns)	0.549460603536932	980	ZY	-0.563470148686209	RNA-Seq	N=607; R = 0.55; (ns)
N=607	(ns)	0.549460603536932	981	ZY	-0.375529113725326	RNA-Seq	N=607; R = 0.55; (ns)
N=607	(ns)	0.549460603536932	982	ZY	0.175038869726363	RNA-Seq	N=607; R = 0.55; (ns)
N=607	(ns)	0.549460603536932	983	ZY	-0.596756210186442	RNA-Seq	N=607; R = 0.55; (ns)
N=253	(ns)	-0.105293214229258	984	ZY	-0.956404081377959	RNA-Seq	N=253; R = -0.11; (ns)
N=607	(ns)	0.549460603536932	985	ZY	-0.614798743068106	RNA-Seq	N=607; R = 0.55; (ns)
N=253	(ns)	-0.105293214229258	986	ZY	0.767497918264514	RNA-Seq	N=253; R = -0.11; (ns)
N=253	(ns)	-0.105293214229258	987	ZY	1.43638107659662	RNA-Seq	N=253; R = -0.11; (ns)
N=253	(ns)	-0.105293214229258	988	ZY	0.824554203508982	RNA-Seq	N=253; R = -0.11; (ns)
N=128	(ns)	-0.0814005261441274	1	PA	1.11198982635578	RNA-Seq	N=128; R = -0.08; (ns)
N=607	(ns)	0.549460603536932	2	PA	0.34955715250868	RNA-Seq	N=607; R = 0.55; (ns)
N=607	(ns)	0.549460603536932	3	PA	0.0351310989061228	RNA-Seq	N=607; R = 0.55; (ns)
N=607	(ns)	0.549460603536932	4	PA	-0.249180151436239	RNA-Seq	N=607; R = 0.55; (ns)
N=253	(ns)	-0.105293214229258	5	PA	-0.242357520237197	RNA-Seq	N=253; R = -0.11; (ns)
N=253	(ns)	-0.105293214229258	6	PA	-0.685962413895861	RNA-Seq	N=253; R = -0.11; (ns)
N=607	(ns)	0.549460603536932	7	PA	-0.40477694969476	RNA-Seq	N=607; R = 0.55; (ns)
N=607	(ns)	0.549460603536932	8	PA	-0.0294005679165863	RNA-Seq	N=607; R = 0.55; (ns)
N=607	(ns)	0.549460603536932	9	PA	-0.402207562735861	RNA-Seq	N=607; R = 0.55; (ns)
N=128	(ns)	-0.0814005261441274	10	PA	0.990790806013805	RNA-Seq	N=128; R = -0.08; (ns)
N=128	(ns)	-0.0814005261441274	11	PA	1.17782927118301	RNA-Seq	N=128; R = -0.08; (ns)
N=607	(ns)	0.549460603536932	12	PA	-0.814594690408604	RNA-Seq	N=607; R = 0.55; (ns)
N=607	(ns)	0.549460603536932	13	PA	-0.357333813731003	RNA-Seq	N=607; R = 0.55; (ns)
N=607	(ns)	0.549460603536932	14	PA	0.557263433368093	RNA-Seq	N=607; R = 0.55; (ns)
N=253	(ns)	-0.105293214229258	15	PA	-0.75969901363141	RNA-Seq	N=253; R = -0.11; (ns)
N=128	(ns)	-0.0814005261441274	16	PA	0.921534161447113	RNA-Seq	N=128; R = -0.08; (ns)
N=607	(ns)	0.549460603536932	17	PA	-0.648544179247326	RNA-Seq	N=607; R = 0.55; (ns)
N=607	(ns)	0.549460603536932	18	PA	0.227920308303274	RNA-Seq	N=607; R = 0.55; (ns)
N=253	(ns)	-0.105293214229258	19	PA	-0.357186818073712	RNA-Seq	N=253; R = -0.11; (ns)
N=607	(ns)	0.549460603536932	20	PA	-0.662988374119942	RNA-Seq	N=607; R = 0.55; (ns)
N=607	(ns)	0.549460603536932	21	PA	-0.238684632451198	RNA-Seq	N=607; R = 0.55; (ns)
N=253	(ns)	-0.105293214229258	22	PA	0.758708791643456	RNA-Seq	N=253; R = -0.11; (ns)
N=607	(ns)	0.549460603536932	23	PA	0.0604694068187332	RNA-Seq	N=607; R = 0.55; (ns)
[truncated: 5,905 more rows]
