# Supplementary material for: Cell-type-specific genomics reveals histone modification dynamics in mammalian meiosis
Source: Nat Commun. 2019 Aug 23;10:3821. doi: 10.1038/s41467-019-11820-7 (PMC6707301; doi:10.1038/s41467-019-11820-7)
Supplement: Supplementary file 4 — Source Data [file 41467_2019_11820_MOESM4_ESM.zip › Source Data/figureS6b.tab]

id	cluster	stage	strength
1	(2) N=11,336	LE	-0.095555971243784
2	(3) N=3,135	LE	0.0649592976353145
3	(1) N=6,223	LE	1.00676393898777
4	(1) N=6,223	LE	0.929306043490855
5	(4) N=7,744	LE	-0.400235089307801
6	(4) N=7,744	LE	-0.397215151919211
7	(2) N=11,336	LE	-0.13093698750006
8	(3) N=3,135	LE	-1.36568371360575
9	(3) N=3,135	LE	-0.8597877659115
10	(2) N=11,336	LE	0.421963957711729
11	(1) N=6,223	LE	1.2535457923664
12	(2) N=11,336	LE	-0.200245782317888
13	(1) N=6,223	LE	1.44298450363925
14	(1) N=6,223	LE	1.29576633999555
15	(1) N=6,223	LE	1.00765855803101
16	(2) N=11,336	LE	0.408317027029684
17	(1) N=6,223	LE	1.23222850602736
18	(2) N=11,336	LE	-0.0957894720172046
19	(2) N=11,336	LE	-0.3897611176247
20	(2) N=11,336	LE	-0.642281375788398
21	(2) N=11,336	LE	-0.439902856118185
22	(2) N=11,336	LE	-0.339944473461549
23	(4) N=7,744	LE	-0.400547002282141
24	(4) N=7,744	LE	0.589995184593697
25	(1) N=6,223	LE	0.743355934743155
26	(1) N=6,223	LE	0.253678562614851
27	(3) N=3,135	LE	-0.185585196212427
28	(3) N=3,135	LE	-1.32992064014773
29	(4) N=7,744	LE	-0.628552898294759
30	(2) N=11,336	LE	-1.32999516938228
31	(3) N=3,135	LE	-0.337509112401133
32	(1) N=6,223	LE	1.11321197269593
33	(2) N=11,336	LE	-0.180465769213788
34	(1) N=6,223	LE	1.25662509901229
35	(4) N=7,744	LE	-0.846769357344054
36	(2) N=11,336	LE	-0.640090066642157
37	(2) N=11,336	LE	-0.535341130096445
38	(2) N=11,336	LE	-0.516763284056217
39	(3) N=3,135	LE	-0.810665273787979
40	(4) N=7,744	LE	-0.656668095678609
41	(1) N=6,223	LE	1.23450710757701
42	(4) N=7,744	LE	-0.452432346319639
43	(4) N=7,744	LE	-0.191420213895925
44	(4) N=7,744	LE	-1.42451642373467
45	(1) N=6,223	LE	1.473019372124
46	(2) N=11,336	LE	-0.32080627764188
47	(1) N=6,223	LE	1.61000562853815
48	(4) N=7,744	LE	-0.711801072883351
49	(1) N=6,223	LE	1.37351743572776
50	(3) N=3,135	LE	0.641422767336472
51	(3) N=3,135	LE	-0.187039696591091
52	(3) N=3,135	LE	0.448517982344218
53	(4) N=7,744	LE	1.14287677307809
54	(4) N=7,744	LE	0.166980487469123
55	(2) N=11,336	LE	-0.277805165431151
56	(2) N=11,336	LE	0.179065228491053
57	(2) N=11,336	LE	-0.760797663361248
58	(2) N=11,336	LE	-0.485409403161707
59	(2) N=11,336	LE	-0.274589392578241
60	(2) N=11,336	LE	0.0247560619018345
61	(2) N=11,336	LE	-0.0285444367924377
62	(4) N=7,744	LE	-0.988839291892917
63	(2) N=11,336	LE	-0.0495409319671118
64	(1) N=6,223	LE	1.2387974987565
65	(3) N=3,135	LE	-0.722309577327727
66	(1) N=6,223	LE	0.516632612409576
67	(1) N=6,223	LE	1.67583689593198
68	(1) N=6,223	LE	0.867628391043963
69	(4) N=7,744	LE	-0.791197351388765
70	(4) N=7,744	LE	-0.160531724580657
71	(1) N=6,223	LE	0.480642940935661
72	(1) N=6,223	LE	1.12685606872836
73	(2) N=11,336	LE	0.040388179919219
74	(1) N=6,223	LE	1.53772594987817
75	(2) N=11,336	LE	0.806919360291573
76	(2) N=11,336	LE	-0.320728007934205
77	(1) N=6,223	LE	1.17148054655681
78	(2) N=11,336	LE	-0.28382724291151
79	(4) N=7,744	LE	0.0614468173540461
80	(4) N=7,744	LE	-1.04149595593126
81	(1) N=6,223	LE	1.78375165411964
82	(2) N=11,336	LE	-0.432666150504374
83	(2) N=11,336	LE	-0.957735296850903
84	(2) N=11,336	LE	-0.328178362925301
85	(2) N=11,336	LE	-0.75804450621537
86	(4) N=7,744	LE	-0.22436834848842
87	(1) N=6,223	LE	0.834593373008169
88	(1) N=6,223	LE	1.72307081587992
89	(1) N=6,223	LE	1.78196642217147
90	(1) N=6,223	LE	0.937561737604683
91	(1) N=6,223	LE	0.880081275527543
92	(3) N=3,135	LE	-0.341037428654071
93	(3) N=3,135	LE	0.323471218824794
94	(4) N=7,744	LE	-0.34971210707085
95	(4) N=7,744	LE	1.08226138098207
96	(2) N=11,336	LE	-0.881927880611807
97	(4) N=7,744	LE	-0.614152896706305
98	(1) N=6,223	LE	1.30674879517039
99	(4) N=7,744	LE	-0.215504501148631
100	(2) N=11,336	LE	0.319149440086631
101	(1) N=6,223	LE	1.14593711370257
102	(1) N=6,223	LE	1.66748592811548
103	(4) N=7,744	LE	-0.979437558330962
104	(2) N=11,336	LE	-0.164350090711529
105	(2) N=11,336	LE	0.807782045063367
106	(1) N=6,223	LE	1.47294883879781
107	(2) N=11,336	LE	-0.241640278550315
108	(2) N=11,336	LE	-0.656852204223113
109	(2) N=11,336	LE	-0.343426185304959
110	(4) N=7,744	LE	-0.309457343559359
111	(4) N=7,744	LE	-0.394643064564718
112	(1) N=6,223	LE	0.484732903143462
113	(2) N=11,336	LE	-0.337918626980685
114	(4) N=7,744	LE	-0.000607674559972555
115	(4) N=7,744	LE	0.0208589067627637
116	(2) N=11,336	LE	-0.65660136261258
117	(2) N=11,336	LE	-0.471889846286866
118	(4) N=7,744	LE	0.574060029684541
119	(1) N=6,223	LE	0.854965084426577
120	(2) N=11,336	LE	-0.600981577897924
121	(4) N=7,744	LE	0.546717711976766
122	(4) N=7,744	LE	0.488878659243046
123	(4) N=7,744	LE	-1.15647323601684
124	(2) N=11,336	LE	-0.637574724493884
125	(2) N=11,336	LE	-0.851072429737322
126	(2) N=11,336	LE	-0.68328081504815
127	(3) N=3,135	LE	-0.324718810805249
128	(4) N=7,744	LE	-0.39369785636144
129	(2) N=11,336	LE	0.0318645879418601
130	(2) N=11,336	LE	-0.386226130519798
131	(2) N=11,336	LE	0.114405366688905
132	(3) N=3,135	LE	-1.25884638762994
133	(4) N=7,744	LE	-1.07128861328321
134	(4) N=7,744	LE	0.8126682957772
135	(2) N=11,336	LE	-0.397509749727139
136	(1) N=6,223	LE	1.49587896801835
137	(3) N=3,135	LE	-0.760634224020864
138	(2) N=11,336	LE	-0.0531050374517075
139	(2) N=11,336	LE	-0.299916745293777
140	(2) N=11,336	LE	-0.309356825443494
141	(2) N=11,336	LE	-0.570939258605488
142	(3) N=3,135	LE	-1.2512196576647
143	(2) N=11,336	LE	0.0500613823377825
144	(4) N=7,744	LE	-0.89180047851939
145	(2) N=11,336	LE	-0.440048311382105
146	(4) N=7,744	LE	-0.552287128497794
147	(4) N=7,744	LE	-0.156536230133845
148	(4) N=7,744	LE	0.783049157525275
149	(4) N=7,744	LE	-1.16714459848319
150	(2) N=11,336	LE	-0.326200955182793
151	(3) N=3,135	LE	-0.517398063214186
152	(3) N=3,135	LE	-0.622889579982635
153	(1) N=6,223	LE	1.37788784210276
154	(2) N=11,336	LE	-0.458940201998733
155	(2) N=11,336	LE	0.0775574445932017
156	(2) N=11,336	LE	-0.403395005657367
157	(2) N=11,336	LE	-0.291226417480092
158	(3) N=3,135	LE	-1.66144996238743
159	(2) N=11,336	LE	-0.692990987733632
160	(2) N=11,336	LE	-0.888405236263434
161	(2) N=11,336	LE	0.351967830189564
162	(2) N=11,336	LE	-0.426613306649152
163	(3) N=3,135	LE	-0.586618010963596
164	(4) N=7,744	LE	-0.421355558148368
165	(4) N=7,744	LE	-0.56830528326184
166	(4) N=7,744	LE	-0.645208015568726
167	(1) N=6,223	LE	1.09882552145962
168	(1) N=6,223	LE	1.00495463742309
169	(1) N=6,223	LE	1.32702200119872
170	(2) N=11,336	LE	-0.245150837677199
171	(2) N=11,336	LE	0.074665276920026
172	(3) N=3,135	LE	0.364828941069261
173	(2) N=11,336	LE	0.220054053774274
174	(2) N=11,336	LE	-0.27203563403577
175	(2) N=11,336	LE	-0.147425898711034
176	(2) N=11,336	LE	0.715930182770672
177	(2) N=11,336	LE	0.190313551794365
178	(2) N=11,336	LE	-0.257868206612925
179	(2) N=11,336	LE	-0.502809674865357
180	(3) N=3,135	LE	0.190180593112292
181	(2) N=11,336	LE	-0.032773415457248
182	(2) N=11,336	LE	-0.636010149859899
183	(2) N=11,336	LE	-0.59335145385553
184	(2) N=11,336	LE	-0.272316943337046
185	(4) N=7,744	LE	-0.431063449615411
186	(4) N=7,744	LE	-1.04963958065612
187	(2) N=11,336	LE	-0.617207540945556
188	(2) N=11,336	LE	-0.0541505018569524
189	(4) N=7,744	LE	-0.427107979979568
190	(1) N=6,223	LE	1.19450719982052
191	(2) N=11,336	LE	-0.601907946749244
192	(1) N=6,223	LE	0.835900123632281
193	(2) N=11,336	LE	0.31335325728996
194	(4) N=7,744	LE	-0.735926939754309
195	(1) N=6,223	LE	0.239528272721749
196	(1) N=6,223	LE	0.478359766036147
197	(4) N=7,744	LE	-0.966792857082607
198	(4) N=7,744	LE	-1.09776188368074
199	(4) N=7,744	LE	0.425442207677965
200	(2) N=11,336	LE	-0.479644054445701
201	(2) N=11,336	LE	-0.130560752939038
202	(3) N=3,135	LE	0.430402692767976
203	(2) N=11,336	LE	0.0654676388225604
204	(2) N=11,336	LE	-0.283480868663602
205	(2) N=11,336	LE	-0.115524164947802
206	(2) N=11,336	LE	-0.0456986123270265
207	(2) N=11,336	LE	0.271102413737475
208	(4) N=7,744	LE	-0.904922095270342
209	(2) N=11,336	LE	-0.686442164230765
210	(2) N=11,336	LE	-0.216429839962588
211	(2) N=11,336	LE	-0.215219589974537
212	(1) N=6,223	LE	1.0034451443579
213	(1) N=6,223	LE	1.75683295711042
214	(2) N=11,336	LE	0.844624860328731
215	(2) N=11,336	LE	-0.334114840508737
216	(2) N=11,336	LE	-0.42582879961105
217	(2) N=11,336	LE	-0.211348121469452
218	(3) N=3,135	LE	-0.0143124849875505
219	(2) N=11,336	LE	-0.510801983776386
220	(2) N=11,336	LE	-0.474293426710616
221	(2) N=11,336	LE	-0.377349406088953
222	(4) N=7,744	LE	-0.0141290937454159
223	(2) N=11,336	LE	-0.0301064761394131
224	(3) N=3,135	LE	0.0353793036541852
225	(4) N=7,744	LE	-1.1070729578926
226	(1) N=6,223	LE	0.868393090569212
227	(4) N=7,744	LE	-0.245595573249717
228	(4) N=7,744	LE	-0.121115596115845
229	(1) N=6,223	LE	1.38556648021701
230	(2) N=11,336	LE	-0.0361571593776808
231	(4) N=7,744	LE	-0.755530417926055
232	(4) N=7,744	LE	-0.99973364264648
233	(2) N=11,336	LE	-0.249115434610289
234	(2) N=11,336	LE	-0.291861332607116
235	(2) N=11,336	LE	-0.0512608594851157
236	(1) N=6,223	LE	1.42824371173657
237	(4) N=7,744	LE	-0.537627553113852
238	(2) N=11,336	LE	-0.411099370111903
239	(3) N=3,135	LE	-0.935535735752576
240	(1) N=6,223	LE	0.238530259193791
241	(3) N=3,135	LE	0.455031960212324
242	(2) N=11,336	LE	0.367105951424957
243	(3) N=3,135	LE	-1.59006361566712
244	(2) N=11,336	LE	-0.501108453242524
245	(2) N=11,336	LE	0.158118263192941
246	(2) N=11,336	LE	-0.31873800865165
247	(4) N=7,744	LE	-0.539364805691304
248	(2) N=11,336	LE	-0.201312495419359
249	(4) N=7,744	LE	-0.556066456378106
250	(2) N=11,336	LE	-0.222556389335673
251	(2) N=11,336	LE	-0.664077006268438
252	(2) N=11,336	LE	0.684727784862878
253	(2) N=11,336	LE	-0.261676910002421
254	(2) N=11,336	LE	0.0326941699378694
255	(4) N=7,744	LE	0.379335497762337
256	(1) N=6,223	LE	0.848033014276194
257	(2) N=11,336	LE	0.830343853447398
258	(2) N=11,336	LE	0.0993144030597721
259	(2) N=11,336	LE	-0.216628815772796
260	(1) N=6,223	LE	0.990492700246664
261	(2) N=11,336	LE	-0.397861210138044
262	(2) N=11,336	LE	-0.176112347171711
263	(4) N=7,744	LE	-0.340933670115139
264	(4) N=7,744	LE	-0.010212404511524
265	(1) N=6,223	LE	1.14172794533955
266	(2) N=11,336	LE	0.131760294302955
267	(2) N=11,336	LE	-0.175386245523986
268	(2) N=11,336	LE	0.694854614787232
269	(2) N=11,336	LE	0.474894295829879
270	(2) N=11,336	LE	-0.196781956117631
271	(2) N=11,336	LE	-0.191271155858573
272	(3) N=3,135	LE	-0.920454827418817
273	(3) N=3,135	LE	-1.10307184718549
274	(2) N=11,336	LE	-0.153168539757313
275	(4) N=7,744	LE	-0.97177973698169
276	(3) N=3,135	LE	0.932732114405867
277	(4) N=7,744	LE	-0.603218282305891
278	(2) N=11,336	LE	0.0200173817327996
279	(2) N=11,336	LE	0.291085521664156
280	(3) N=3,135	LE	-0.205832687237579
281	(1) N=6,223	LE	1.27300337684648
282	(1) N=6,223	LE	1.23762322709717
283	(1) N=6,223	LE	1.63034582771869
284	(2) N=11,336	LE	-0.358621881820335
285	(2) N=11,336	LE	-0.267820221989007
286	(2) N=11,336	LE	-0.151658458395037
287	(2) N=11,336	LE	-0.167802237691123
288	(1) N=6,223	LE	1.30788216782791
289	(4) N=7,744	LE	0.141638154722834
290	(4) N=7,744	LE	-0.428163043112377
291	(4) N=7,744	LE	-0.445599217599649
292	(4) N=7,744	LE	-0.803814566160401
293	(2) N=11,336	LE	0.747562159617305
294	(2) N=11,336	LE	0.463373749186484
295	(2) N=11,336	LE	0.00972068475295793
296	(1) N=6,223	LE	1.70382161816386
297	(1) N=6,223	LE	0.609313951287854
298	(2) N=11,336	LE	-0.224511140120234
299	(2) N=11,336	LE	0.264428852407
300	(2) N=11,336	LE	-0.76374366764632
301	(4) N=7,744	LE	-0.896868105686784
302	(4) N=7,744	LE	-0.871959853720925
303	(2) N=11,336	LE	0.0896222256455966
304	(2) N=11,336	LE	-0.596110232065415
305	(2) N=11,336	LE	-0.312608479775108
306	(1) N=6,223	LE	1.48801614206195
307	(4) N=7,744	LE	-0.566821966211047
308	(1) N=6,223	LE	1.53420164035773
309	(1) N=6,223	LE	1.44373951273348
310	(1) N=6,223	LE	1.69939308937593
311	(2) N=11,336	LE	0.435307993289061
312	(4) N=7,744	LE	-0.0609109293893277
313	(2) N=11,336	LE	-0.427383163509143
314	(1) N=6,223	LE	1.30737094765209
315	(4) N=7,744	LE	-0.902981459854417
316	(3) N=3,135	LE	-0.498665677370127
317	(3) N=3,135	LE	-1.15039793214727
318	(3) N=3,135	LE	-0.0874245545823071
319	(3) N=3,135	LE	-0.526019524003426
320	(4) N=7,744	LE	0.243054776761973
321	(2) N=11,336	LE	-0.167217591369137
322	(3) N=3,135	LE	-0.746951502726544
323	(4) N=7,744	LE	0.0907609352330442
324	(4) N=7,744	LE	-0.126245351997433
325	(4) N=7,744	LE	-0.262618407620989
326	(3) N=3,135	LE	-0.0984586902566001
327	(3) N=3,135	LE	-0.531129079359097
328	(4) N=7,744	LE	0.0166422778449889
329	(2) N=11,336	LE	-0.118657232096283
330	(2) N=11,336	LE	-0.147018432426444
331	(2) N=11,336	LE	-0.177593717914653
332	(1) N=6,223	LE	1.56261862744671
333	(2) N=11,336	LE	0.043334689597683
334	(2) N=11,336	LE	0.0350910661586573
335	(1) N=6,223	LE	0.87878656363626
336	(3) N=3,135	LE	-0.18376456009865
337	(3) N=3,135	LE	0.404940848926113
338	(1) N=6,223	LE	1.42573513548411
339	(2) N=11,336	LE	-1.13322543062127
340	(3) N=3,135	LE	-0.61218809290692
341	(4) N=7,744	LE	-0.6183104240906
342	(2) N=11,336	LE	0.318393681208698
343	(4) N=7,744	LE	0.854924180839124
344	(3) N=3,135	LE	0.692222704626074
345	(1) N=6,223	LE	1.63807582256282
346	(3) N=3,135	LE	0.10752808773816
347	(1) N=6,223	LE	1.10825189191401
348	(4) N=7,744	LE	-0.756761237689364
349	(4) N=7,744	LE	-0.0511107993498109
350	(4) N=7,744	LE	0.136713465828997
351	(1) N=6,223	LE	1.25554809978762
352	(2) N=11,336	LE	0.0328747590387452
353	(2) N=11,336	LE	-0.826827644064773
354	(2) N=11,336	LE	-0.426639962323913
355	(2) N=11,336	LE	-0.0457649539170066
356	(4) N=7,744	LE	-0.400754401638468
357	(1) N=6,223	LE	1.02827451549724
358	(2) N=11,336	LE	-0.549831823443892
359	(4) N=7,744	LE	0.845998951231122
360	(1) N=6,223	LE	1.66472824101955
361	(1) N=6,223	LE	1.22455916154829
362	(2) N=11,336	LE	0.574757033034564
363	(2) N=11,336	LE	-0.344867098149971
364	(1) N=6,223	LE	1.10256023566502
365	(3) N=3,135	LE	-0.534126628148193
366	(1) N=6,223	LE	1.6062060834963
367	(2) N=11,336	LE	-0.444322685638586
368	(2) N=11,336	LE	-0.467857277197997
369	(2) N=11,336	LE	-0.439982043953507
370	(4) N=7,744	LE	-0.574484385885806
371	(2) N=11,336	LE	-0.178210909239607
372	(2) N=11,336	LE	-0.121612579988721
373	(4) N=7,744	LE	0.686503348114702
374	(2) N=11,336	LE	-0.21637737481474
375	(2) N=11,336	LE	-0.488826184982119
376	(2) N=11,336	LE	-0.564251685170057
377	(2) N=11,336	LE	-0.340846160038709
378	(4) N=7,744	LE	-0.507372392788385
379	(4) N=7,744	LE	-0.493026012460677
380	(1) N=6,223	LE	0.565560643123384
381	(2) N=11,336	LE	-0.149826134084427
382	(2) N=11,336	LE	-0.117252462991897
383	(2) N=11,336	LE	-0.303855936823795
384	(4) N=7,744	LE	1.03980886346816
385	(2) N=11,336	LE	0.00348579241355561
386	(3) N=3,135	LE	-0.380531129113501
387	(4) N=7,744	LE	-1.35189027789064
388	(2) N=11,336	LE	-0.0822067705654054
389	(4) N=7,744	LE	-0.516110744991351
390	(2) N=11,336	LE	-0.450942994075798
391	(4) N=7,744	LE	0.274393061195646
392	(2) N=11,336	LE	0.125812069841565
393	(2) N=11,336	LE	0.291114052960195
394	(2) N=11,336	LE	-0.103809351885268
395	(4) N=7,744	LE	-0.197049636086908
396	(2) N=11,336	LE	-0.148022398173612
397	(2) N=11,336	LE	-0.166470934308102
398	(4) N=7,744	LE	-1.01028713665181
399	(2) N=11,336	LE	-0.13245144364706
400	(1) N=6,223	LE	0.962383559992919
401	(2) N=11,336	LE	-0.483825571097786
402	(4) N=7,744	LE	0.868054745544759
403	(1) N=6,223	LE	1.35658149980775
404	(1) N=6,223	LE	1.29287676284076
405	(2) N=11,336	LE	-0.320155533874108
406	(3) N=3,135	LE	-0.465121803515959
407	(4) N=7,744	LE	-0.601355462632821
408	(2) N=11,336	LE	-0.183948292014022
409	(2) N=11,336	LE	-0.221789934347171
410	(2) N=11,336	LE	-0.194562583911566
411	(2) N=11,336	LE	-0.204417786501484
412	(4) N=7,744	LE	-0.477609370461211
413	(4) N=7,744	LE	-0.481646580323891
414	(2) N=11,336	LE	-0.527110760764663
415	(4) N=7,744	LE	-0.053301108461315
416	(1) N=6,223	LE	1.19884123037547
417	(4) N=7,744	LE	-0.799541640250313
418	(2) N=11,336	LE	-0.359888022507094
419	(2) N=11,336	LE	-0.623293555212693
420	(1) N=6,223	LE	1.41296203195479
421	(2) N=11,336	LE	0.877682079150337
422	(2) N=11,336	LE	-0.298388641609897
423	(2) N=11,336	LE	-0.462927890754748
424	(2) N=11,336	LE	-0.342375343354512
425	(2) N=11,336	LE	0.0549606710027395
426	(2) N=11,336	LE	-0.462297099527375
427	(4) N=7,744	LE	-1.02070355674783
428	(4) N=7,744	LE	-0.446073655316761
429	(2) N=11,336	LE	-0.279541232713942
430	(3) N=3,135	LE	-1.33055121507358
431	(4) N=7,744	LE	-0.731410077344818
432	(2) N=11,336	LE	0.16903925108647
433	(2) N=11,336	LE	0.120628188768957
434	(3) N=3,135	LE	-0.619903880352238
435	(3) N=3,135	LE	-1.38427089846236
436	(2) N=11,336	LE	-0.189222990236365
437	(2) N=11,336	LE	0.526019253064363
438	(2) N=11,336	LE	-0.333148338943636
439	(3) N=3,135	LE	-0.0867513423884199
440	(2) N=11,336	LE	0.0732386333536299
441	(3) N=3,135	LE	0.475082397078313
442	(4) N=7,744	LE	-0.0922185028107078
443	(1) N=6,223	LE	0.99409525186852
444	(2) N=11,336	LE	-0.204893345433409
445	(2) N=11,336	LE	-0.0112180758121168
446	(2) N=11,336	LE	0.0347273287159615
447	(2) N=11,336	LE	0.104555336676013
448	(4) N=7,744	LE	0.21536919766248
449	(4) N=7,744	LE	0.879108701646646
450	(2) N=11,336	LE	-0.357747302902261
451	(2) N=11,336	LE	-0.428863117011201
452	(1) N=6,223	LE	0.636654175507656
453	(2) N=11,336	LE	-0.663246124214003
454	(2) N=11,336	LE	-0.0926548578252985
455	(1) N=6,223	LE	1.30921227872099
456	(1) N=6,223	LE	1.69183140673849
457	(3) N=3,135	LE	-0.218396988615261
458	(2) N=11,336	LE	-0.719004290125198
459	(2) N=11,336	LE	-0.175155702522317
460	(2) N=11,336	LE	-0.0273918411485273
461	(2) N=11,336	LE	-0.273432190517461
462	(2) N=11,336	LE	-0.500378463549721
463	(1) N=6,223	LE	1.17002533282654
464	(1) N=6,223	LE	1.15226859212573
465	(1) N=6,223	LE	0.827736498234358
466	(1) N=6,223	LE	0.813312986612562
467	(2) N=11,336	LE	0.222297362182437
468	(2) N=11,336	LE	0.38688969139339
469	(1) N=6,223	LE	1.09633069248604
470	(2) N=11,336	LE	0.351598632194494
471	(2) N=11,336	LE	-0.0855634874099381
472	(2) N=11,336	LE	0.289568850631123
473	(2) N=11,336	LE	0.70965577072846
474	(4) N=7,744	LE	-0.491844786370477
475	(1) N=6,223	LE	1.24622204776984
476	(2) N=11,336	LE	-0.775447126216913
477	(2) N=11,336	LE	0.542926429295016
478	(2) N=11,336	LE	0.431132945882393
479	(1) N=6,223	LE	1.69252439836299
480	(2) N=11,336	LE	-0.425964929879885
481	(2) N=11,336	LE	-0.0848838288788999
482	(3) N=3,135	LE	0.563131841355776
483	(2) N=11,336	LE	-0.0505870169757906
484	(2) N=11,336	LE	-0.091123272908264
485	(2) N=11,336	LE	0.277734307358694
486	(2) N=11,336	LE	0.380631180549398
487	(2) N=11,336	LE	-0.713031765416782
488	(2) N=11,336	LE	0.664825472537867
489	(4) N=7,744	LE	-0.393424247978425
490	(1) N=6,223	LE	1.7817835479789
491	(1) N=6,223	LE	1.78109270368043
492	(1) N=6,223	LE	1.7679525530631
493	(2) N=11,336	LE	-0.116134995034886
494	(2) N=11,336	LE	-0.890294696492169
495	(2) N=11,336	LE	-0.0209857958425178
496	(4) N=7,744	LE	-0.378148159880408
497	(4) N=7,744	LE	-0.273973013480213
498	(1) N=6,223	LE	1.51566739344763
499	(1) N=6,223	LE	1.26622861358067
500	(4) N=7,744	LE	-0.445624304669127
501	(4) N=7,744	LE	-0.876539067851943
502	(4) N=7,744	LE	-0.758009758845553
503	(4) N=7,744	LE	-0.501333923734874
504	(2) N=11,336	LE	0.146489405942535
505	(2) N=11,336	LE	0.436075033590825
506	(1) N=6,223	LE	1.72933045562552
507	(2) N=11,336	LE	-0.118483645353239
508	(4) N=7,744	LE	-1.07723927742049
509	(4) N=7,744	LE	-0.0812689949184283
510	(2) N=11,336	LE	-0.395944710040669
511	(1) N=6,223	LE	1.41369613670192
512	(1) N=6,223	LE	1.66008326981843
513	(2) N=11,336	LE	-0.244761858187511
514	(4) N=7,744	LE	-0.484922080557727
515	(4) N=7,744	LE	-1.06338004756051
516	(4) N=7,744	LE	-0.705532376931017
517	(4) N=7,744	LE	-0.617843404560263
518	(4) N=7,744	LE	-0.198262868234654
519	(1) N=6,223	LE	0.859547758539042
520	(2) N=11,336	LE	0.154660930322631
521	(2) N=11,336	LE	0.26177314586054
522	(2) N=11,336	LE	0.0171874210503123
523	(4) N=7,744	LE	-0.208001127923636
524	(1) N=6,223	LE	1.39450915149698
525	(2) N=11,336	LE	0.341396392592757
526	(2) N=11,336	LE	0.327023551379204
527	(2) N=11,336	LE	0.122581576182598
528	(4) N=7,744	LE	-1.41876722118878
529	(1) N=6,223	LE	0.459682033380735
530	(1) N=6,223	LE	1.34941461079553
531	(1) N=6,223	LE	0.969537784323693
532	(2) N=11,336	LE	-0.962968581847296
533	(3) N=3,135	LE	-1.34100253803137
534	(3) N=3,135	LE	-1.13957312219337
535	(4) N=7,744	LE	-0.650164059886276
536	(3) N=3,135	LE	-0.269892430663421
537	(4) N=7,744	LE	0.372531036135742
538	(2) N=11,336	LE	-0.0234533922637034
539	(1) N=6,223	LE	1.09041030991259
540	(2) N=11,336	LE	-0.00298611967384173
541	(1) N=6,223	LE	1.55370472274338
542	(4) N=7,744	LE	-0.520860521973827
543	(4) N=7,744	LE	-0.46547278945856
544	(3) N=3,135	LE	0.399265761835775
545	(4) N=7,744	LE	0.795983975895853
546	(4) N=7,744	LE	-0.368582784218428
547	(2) N=11,336	LE	-0.395232353058534
548	(2) N=11,336	LE	-0.417529449846875
549	(2) N=11,336	LE	-0.38893982345352
550	(2) N=11,336	LE	0.410631824474536
551	(2) N=11,336	LE	0.105640387850325
552	(2) N=11,336	LE	-0.44129315318897
553	(2) N=11,336	LE	0.0620860044507869
554	(2) N=11,336	LE	0.856175529372827
555	(2) N=11,336	LE	0.863072951951294
556	(2) N=11,336	LE	-0.359161797755571
557	(2) N=11,336	LE	-0.347293267823098
558	(1) N=6,223	LE	0.488098415216367
559	(2) N=11,336	LE	0.417089767894104
560	(4) N=7,744	LE	-0.707969611292361
561	(2) N=11,336	LE	-0.579780346298727
562	(2) N=11,336	LE	0.117750534275339
563	(2) N=11,336	LE	-0.183459463579858
564	(2) N=11,336	LE	-0.313221403654129
565	(2) N=11,336	LE	-0.147069201357852
566	(4) N=7,744	LE	-0.582136208373735
567	(4) N=7,744	LE	-0.535844064140087
568	(4) N=7,744	LE	-0.628771496475476
569	(3) N=3,135	LE	-1.18705800930437
570	(4) N=7,744	LE	-0.423743225621303
571	(4) N=7,744	LE	-0.531680475927542
572	(4) N=7,744	LE	-0.28493665857434
573	(1) N=6,223	LE	1.62372383423407
574	(4) N=7,744	LE	0.187528650705562
575	(1) N=6,223	LE	0.64727475441253
576	(2) N=11,336	LE	-0.206623548655251
577	(2) N=11,336	LE	-0.83948597494382
578	(4) N=7,744	LE	-0.12250510057331
579	(2) N=11,336	LE	-0.172311328107286
580	(2) N=11,336	LE	-0.246077682642204
581	(2) N=11,336	LE	0.722368299037582
582	(2) N=11,336	LE	-0.132093755772238
583	(3) N=3,135	LE	-0.240529987175212
584	(4) N=7,744	LE	-0.537714671912672
585	(4) N=7,744	LE	0.475197317009374
586	(4) N=7,744	LE	-0.585704832963555
587	(2) N=11,336	LE	-0.0100820172720539
588	(2) N=11,336	LE	-0.074678338383884
589	(2) N=11,336	LE	-0.578288974961189
590	(4) N=7,744	LE	-0.337580938424178
591	(4) N=7,744	LE	-0.313258628360998
592	(2) N=11,336	LE	-0.247787140606968
593	(1) N=6,223	LE	1.11612118647885
594	(4) N=7,744	LE	-0.740550880715229
595	(1) N=6,223	LE	1.32277917906645
596	(1) N=6,223	LE	1.37966497928036
597	(2) N=11,336	LE	0.572139603696459
598	(2) N=11,336	LE	-0.191136290862532
599	(2) N=11,336	LE	-0.366033391737419
600	(2) N=11,336	LE	0.441434303526005
601	(1) N=6,223	LE	0.699893501373856
602	(2) N=11,336	LE	-0.375069385126733
603	(4) N=7,744	LE	-0.584782403965455
604	(2) N=11,336	LE	-0.155787146348972
605	(2) N=11,336	LE	0.134257438071561
606	(3) N=3,135	LE	-1.10858440028929
607	(4) N=7,744	LE	-0.403333676407092
608	(2) N=11,336	LE	-0.286140462744867
609	(2) N=11,336	LE	-0.341131557006821
610	(4) N=7,744	LE	-0.64641230524032
611	(2) N=11,336	LE	-0.557691248145054
612	(4) N=7,744	LE	-0.545053350582447
613	(4) N=7,744	LE	-0.635274259108261
614	(2) N=11,336	LE	0.0594616412770901
615	(4) N=7,744	LE	0.152155891122788
616	(4) N=7,744	LE	-0.80242261193115
617	(4) N=7,744	LE	-0.981766829352397
618	(2) N=11,336	LE	-0.349630010038111
619	(2) N=11,336	LE	-0.299574393174497
620	(3) N=3,135	LE	0.524893975379601
621	(2) N=11,336	LE	0.756291417131984
622	(1) N=6,223	LE	1.64656350439466
623	(4) N=7,744	LE	-0.961168075652066
624	(4) N=7,744	LE	-0.54717068936686
625	(4) N=7,744	LE	-0.0731116053703081
626	(4) N=7,744	LE	-0.615059233484134
627	(1) N=6,223	LE	1.12464622765018
628	(1) N=6,223	LE	1.51396966075451
629	(2) N=11,336	LE	-0.539262759282294
630	(2) N=11,336	LE	-0.0893746028734256
631	(4) N=7,744	LE	-0.0781397308037143
632	(1) N=6,223	LE	0.694620652586074
633	(3) N=3,135	LE	-1.009649512324
634	(4) N=7,744	LE	-0.459055771870451
635	(4) N=7,744	LE	-1.03782593433669
636	(4) N=7,744	LE	-0.519741520185846
637	(4) N=7,744	LE	-0.532818003734413
638	(4) N=7,744	LE	-0.730990594103343
639	(2) N=11,336	LE	-0.521232844956192
640	(4) N=7,744	LE	-0.680835634504593
641	(2) N=11,336	LE	0.325490497723865
642	(2) N=11,336	LE	-0.426778389098698
643	(2) N=11,336	LE	0.0435007776479928
644	(2) N=11,336	LE	-1.08379920075455
645	(2) N=11,336	LE	-1.25191820932516
646	(4) N=7,744	LE	-0.188484706872238
647	(2) N=11,336	LE	0.101750341084589
648	(3) N=3,135	LE	-1.47355023700494
649	(2) N=11,336	LE	-0.169136554378584
650	(2) N=11,336	LE	0.391024938092111
651	(2) N=11,336	LE	-0.67773237579831
652	(2) N=11,336	LE	-0.164111727855085
653	(2) N=11,336	LE	-0.109317802901958
654	(1) N=6,223	LE	1.56855066347682
655	(2) N=11,336	LE	-0.302707851042354
656	(4) N=7,744	LE	-0.582457878488989
657	(4) N=7,744	LE	-0.48707390349056
658	(3) N=3,135	LE	-1.77386279079661
659	(4) N=7,744	LE	0.169859670219695
660	(4) N=7,744	LE	-0.228585731393265
661	(1) N=6,223	LE	0.631965597500785
662	(4) N=7,744	LE	-0.572031392577187
663	(1) N=6,223	LE	0.932868299222519
664	(4) N=7,744	LE	0.0941668457625203
665	(4) N=7,744	LE	-0.415177089578498
666	(2) N=11,336	LE	-0.230806690024054
667	(2) N=11,336	LE	-0.46611246254169
668	(2) N=11,336	LE	0.221262942578388
669	(1) N=6,223	LE	1.46684850407435
670	(2) N=11,336	LE	0.332691413318205
671	(2) N=11,336	LE	0.496942534342284
672	(2) N=11,336	LE	0.304027390287889
673	(2) N=11,336	LE	0.0420609922397025
674	(4) N=7,744	LE	-0.957258572991446
675	(4) N=7,744	LE	-0.470050901554246
676	(4) N=7,744	LE	-0.535942734410947
677	(4) N=7,744	LE	-0.603473387830891
678	(3) N=3,135	LE	-1.1642917158838
679	(3) N=3,135	LE	-1.01430753734314
680	(2) N=11,336	LE	0.0591941673403826
681	(2) N=11,336	LE	0.198167422415447
682	(1) N=6,223	LE	0.922606807544477
683	(4) N=7,744	LE	0.929527400406936
684	(2) N=11,336	LE	-0.430149874779275
685	(1) N=6,223	LE	1.64290923141756
686	(4) N=7,744	LE	-0.582075174593125
687	(1) N=6,223	LE	0.780174678330776
688	(1) N=6,223	LE	1.41874064631314
689	(4) N=7,744	LE	-1.2003896410751
690	(2) N=11,336	LE	-0.315165329536855
691	(4) N=7,744	LE	0.24420179875057
692	(4) N=7,744	LE	-0.374871287396846
693	(2) N=11,336	LE	0.22009161644742
694	(2) N=11,336	LE	0.243105953943532
695	(2) N=11,336	LE	-0.0489421449131893
696	(4) N=7,744	LE	-0.459656799362606
697	(1) N=6,223	LE	1.53572506662965
698	(2) N=11,336	LE	-0.328642094137505
699	(2) N=11,336	LE	-0.0419154117464373
700	(1) N=6,223	LE	1.6008008713007
701	(2) N=11,336	LE	-0.410667592881318
702	(3) N=3,135	LE	0.174843710626686
703	(1) N=6,223	LE	1.71063905585007
704	(2) N=11,336	LE	0.619039025502521
705	(4) N=7,744	LE	0.0551588036314452
706	(4) N=7,744	LE	-0.161253503913604
707	(2) N=11,336	LE	-0.34165109393048
708	(4) N=7,744	LE	-0.314096519011174
709	(1) N=6,223	LE	0.897082198575155
710	(2) N=11,336	LE	-0.350317738914832
711	(4) N=7,744	LE	0.875276758744742
712	(1) N=6,223	LE	0.70347200439397
713	(2) N=11,336	LE	0.00729691558936406
714	(2) N=11,336	LE	-0.0799105401879317
715	(1) N=6,223	LE	0.840159375116366
716	(2) N=11,336	LE	-0.33843450434928
717	(3) N=3,135	LE	-1.49411729385712
718	(2) N=11,336	LE	-0.617153392209054
719	(2) N=11,336	LE	0.361496855365467
720	(1) N=6,223	LE	0.98064238226967
721	(4) N=7,744	LE	-0.48285254834271
722	(2) N=11,336	LE	-0.369454522982556
723	(3) N=3,135	LE	0.249693404491321
724	(4) N=7,744	LE	-0.898095021896345
725	(2) N=11,336	LE	-0.974079347623003
726	(3) N=3,135	LE	-0.864365405520295
727	(1) N=6,223	LE	1.03657944635038
728	(2) N=11,336	LE	-0.794614150712314
729	(1) N=6,223	LE	1.27349220953172
730	(4) N=7,744	LE	-1.05663432165118
731	(4) N=7,744	LE	-0.606631321988298
732	(2) N=11,336	LE	0.834100931044965
733	(3) N=3,135	LE	-0.183705226290645
734	(4) N=7,744	LE	-0.121400702054112
735	(2) N=11,336	LE	-0.34947399180597
736	(4) N=7,744	LE	0.0201340554423105
737	(1) N=6,223	LE	1.20393554839009
738	(1) N=6,223	LE	1.24572494386525
739	(3) N=3,135	LE	-1.36855552391635
740	(1) N=6,223	LE	1.45901138560487
741	(1) N=6,223	LE	1.17174397084326
742	(3) N=3,135	LE	0.264772091421919
743	(4) N=7,744	LE	-0.146447223200634
744	(3) N=3,135	LE	0.0499421357419881
745	(3) N=3,135	LE	-0.169601782086427
746	(4) N=7,744	LE	-0.461233268837507
747	(4) N=7,744	LE	-0.534227889232595
748	(4) N=7,744	LE	-1.03023673118122
749	(2) N=11,336	LE	-0.323658165711203
750	(4) N=7,744	LE	1.0015898024765
751	(1) N=6,223	LE	1.16199033437626
752	(2) N=11,336	LE	0.38797887991073
753	(1) N=6,223	LE	0.869668984864253
754	(2) N=11,336	LE	0.716897425881447
755	(2) N=11,336	LE	0.516520104817504
756	(4) N=7,744	LE	-1.09743391806645
757	(4) N=7,744	LE	-0.600493344650968
758	(1) N=6,223	LE	1.34617492187681
759	(4) N=7,744	LE	-1.27924486426742
760	(2) N=11,336	LE	0.0367252363565477
761	(4) N=7,744	LE	-0.602513919858231
762	(3) N=3,135	LE	1.0735591509425
763	(1) N=6,223	LE	1.57758902483822
764	(4) N=7,744	LE	-1.2563517545392
765	(4) N=7,744	LE	-1.45413337324348
766	(1) N=6,223	LE	1.46297413259212
767	(1) N=6,223	LE	1.37784292039223
768	(1) N=6,223	LE	1.41837899121318
769	(3) N=3,135	LE	-1.56955873945096
770	(1) N=6,223	LE	0.978986581929533
771	(1) N=6,223	LE	1.69623509377523
772	(1) N=6,223	LE	1.53323468891009
773	(3) N=3,135	LE	-1.02053693530208
774	(1) N=6,223	LE	1.3232849629098
775	(3) N=3,135	LE	-0.710999883733624
776	(4) N=7,744	LE	-1.19870196546513
777	(3) N=3,135	LE	-0.342404092123268
778	(2) N=11,336	LE	-1.32154377589456
779	(4) N=7,744	LE	-0.397653859075963
780	(1) N=6,223	LE	0.949022539040737
781	(4) N=7,744	LE	-0.281436644605234
782	(3) N=3,135	LE	-0.682389933546585
783	(2) N=11,336	LE	-0.934867675881733
784	(2) N=11,336	LE	-0.52673630662315
785	(1) N=6,223	LE	1.74344259474289
786	(3) N=3,135	LE	-0.796306959616834
787	(1) N=6,223	LE	1.37815862633276
788	(4) N=7,744	LE	0.234853491839275
789	(3) N=3,135	LE	-0.996357353207449
790	(4) N=7,744	LE	-0.568841445619583
791	(4) N=7,744	LE	-0.69698732865713
792	(2) N=11,336	LE	0.382340438864562
793	(1) N=6,223	LE	1.26463232032005
794	(1) N=6,223	LE	1.40260321683774
795	(1) N=6,223	LE	1.03688434169022
796	(4) N=7,744	LE	-0.543021467311445
797	(4) N=7,744	LE	-0.669191793311094
798	(4) N=7,744	LE	-0.548675597325475
799	(3) N=3,135	LE	-0.489888475866033
800	(4) N=7,744	LE	-0.746703457610731
801	(1) N=6,223	LE	1.2296593899927
802	(2) N=11,336	LE	0.820126770869474
803	(1) N=6,223	LE	1.47621834494724
804	(3) N=3,135	LE	-0.9079954821214
805	(1) N=6,223	LE	0.764810049736762
806	(2) N=11,336	LE	-0.0865021392479036
807	(3) N=3,135	LE	-1.77046671385439
808	(4) N=7,744	LE	-0.920802398568848
809	(4) N=7,744	LE	-0.510381754433963
810	(1) N=6,223	LE	1.54702668121767
811	(1) N=6,223	LE	1.70080458414873
812	(4) N=7,744	LE	0.0298509014451142
813	(4) N=7,744	LE	-0.390903709269168
814	(4) N=7,744	LE	-0.194670647608424
815	(1) N=6,223	LE	1.16897564237006
816	(2) N=11,336	LE	-0.297345715377766
817	(2) N=11,336	LE	0.599925927129644
818	(1) N=6,223	LE	0.747359720343367
819	(4) N=7,744	LE	-0.3114616085621
820	(4) N=7,744	LE	-0.743714159544514
821	(4) N=7,744	LE	0.339129462949598
822	(4) N=7,744	LE	-0.238052644798063
823	(4) N=7,744	LE	-0.162890644930653
824	(4) N=7,744	LE	-0.514087481804112
825	(3) N=3,135	LE	0.370093307928872
826	(3) N=3,135	LE	-0.692857310333318
827	(4) N=7,744	LE	-0.254559892387864
828	(2) N=11,336	LE	0.394413670453427
829	(3) N=3,135	LE	-1.24447784783094
830	(4) N=7,744	LE	-1.05710958421991
831	(3) N=3,135	LE	0.412489723647775
832	(4) N=7,744	LE	-0.395037817532396
833	(3) N=3,135	LE	-1.06824409812358
834	(1) N=6,223	LE	0.883008812481774
835	(1) N=6,223	LE	1.08982746733897
836	(4) N=7,744	LE	-0.103329847225237
837	(1) N=6,223	LE	1.0155867419357
838	(3) N=3,135	LE	0.139868669342334
839	(2) N=11,336	LE	0.22727194210578
840	(3) N=3,135	LE	-1.29867858127058
841	(4) N=7,744	LE	-0.971385204580804
842	(4) N=7,744	LE	0.062133168778871
843	(4) N=7,744	LE	-0.808772949536778
844	(4) N=7,744	LE	-0.837975942312547
845	(1) N=6,223	LE	1.13244237718919
846	(4) N=7,744	LE	-0.752546932431671
847	(3) N=3,135	LE	0.16247103237944
848	(1) N=6,223	LE	1.41068402524863
849	(4) N=7,744	LE	-0.460721866171767
850	(1) N=6,223	LE	1.69736313460145
851	(4) N=7,744	LE	0.573477917727056
852	(4) N=7,744	LE	0.266294036573593
853	(4) N=7,744	LE	-0.164183929032386
854	(1) N=6,223	LE	0.383595305568299
855	(2) N=11,336	LE	-0.443115426940405
856	(4) N=7,744	LE	0.112904076441711
857	(2) N=11,336	LE	0.351787338350417
858	(1) N=6,223	LE	1.63559772202602
859	(1) N=6,223	LE	1.25262384011073
860	(3) N=3,135	LE	1.03700633124831
862	(2) N=11,336	LE	-0.605349932243638
864	(3) N=3,135	LE	1.04885173798221
866	(1) N=6,223	LE	1.2306573391739
867	(2) N=11,336	LE	-0.316105531973316
869	(1) N=6,223	LE	0.960557502428935
870	(2) N=11,336	LE	0.433246505009663
871	(2) N=11,336	LE	-0.201879603020294
872	(1) N=6,223	LE	1.73922646544927
873	(1) N=6,223	LE	1.14361461725382
874	(1) N=6,223	LE	0.314475024722755
875	(1) N=6,223	LE	1.06649900313381
876	(1) N=6,223	LE	1.74324757654011
877	(3) N=3,135	LE	-1.21689053322267
878	(1) N=6,223	LE	1.11579129785549
879	(4) N=7,744	LE	0.143328630382719
880	(4) N=7,744	LE	-0.433029753757047
881	(2) N=11,336	LE	0.273704903234916
882	(1) N=6,223	LE	0.604087631410398
883	(1) N=6,223	LE	1.28617877186577
884	(4) N=7,744	LE	-0.475607037485715
885	(3) N=3,135	LE	-1.10740418865694
886	(4) N=7,744	LE	-0.945432433796816
887	(4) N=7,744	LE	-0.284808871353056
888	(1) N=6,223	LE	1.45434084803366
889	(2) N=11,336	LE	0.114247191314827
890	(4) N=7,744	LE	-0.742684914559848
891	(4) N=7,744	LE	-0.67715115121586
892	(2) N=11,336	LE	-0.37667561812596
893	(1) N=6,223	LE	1.03262691896887
894	(2) N=11,336	LE	0.179736139732276
895	(2) N=11,336	LE	0.249677447136055
896	(4) N=7,744	LE	-0.906933531750202
897	(2) N=11,336	LE	0.429871802769463
898	(4) N=7,744	LE	-0.440068515367489
899	(4) N=7,744	LE	-0.505131632649695
900	(4) N=7,744	LE	-0.415423742201174
901	(1) N=6,223	LE	0.815328457350022
902	(2) N=11,336	LE	-0.544142606169351
903	(2) N=11,336	LE	-0.173124322561714
904	(1) N=6,223	LE	1.6553214581001
905	(1) N=6,223	LE	1.63109160826338
906	(4) N=7,744	LE	-0.498718464906875
907	(4) N=7,744	LE	-0.42365300538547
908	(4) N=7,744	LE	-0.344713327889896
909	(1) N=6,223	LE	1.02521142034168
910	(4) N=7,744	LE	-0.356005392609947
911	(2) N=11,336	LE	-0.148384216498421
912	(2) N=11,336	LE	0.0505361189450948
913	(2) N=11,336	LE	-0.875420879952255
914	(4) N=7,744	LE	-0.501586325592561
915	(3) N=3,135	LE	-0.799206497944932
916	(1) N=6,223	LE	1.3170703000533
917	(3) N=3,135	LE	1.05313836449582
918	(3) N=3,135	LE	-0.907986007550345
919	(1) N=6,223	LE	1.45539502685285
920	(4) N=7,744	LE	-0.570965576948668
921	(2) N=11,336	LE	-0.0310525980811973
922	(2) N=11,336	LE	-0.0625089702559609
923	(4) N=7,744	LE	0.401529170798744
924	(3) N=3,135	LE	-0.576729706037443
925	(1) N=6,223	LE	0.940948521434083
926	(2) N=11,336	LE	0.151014556314334
927	(2) N=11,336	LE	0.151639389314636
928	(2) N=11,336	LE	-0.62802281452012
929	(4) N=7,744	LE	-0.526179722825466
930	(2) N=11,336	LE	-0.458937396929122
931	(2) N=11,336	LE	-0.125891419244787
932	(2) N=11,336	LE	-0.622664377747602
933	(4) N=7,744	LE	-1.30406669074882
934	(4) N=7,744	LE	-0.528362430949828
935	(4) N=7,744	LE	-0.379172560013674
936	(3) N=3,135	LE	0.0187715123933437
937	(1) N=6,223	LE	1.29184737805311
938	(1) N=6,223	LE	1.29842868542956
939	(2) N=11,336	LE	-0.25497792942643
940	(2) N=11,336	LE	-0.310777948445841
941	(2) N=11,336	LE	-0.129273684116689
942	(2) N=11,336	LE	0.00514164594719582
943	(3) N=3,135	LE	0.0322949972417424
944	(2) N=11,336	LE	-0.245554319233028
945	(2) N=11,336	LE	-0.312321414094134
946	(2) N=11,336	LE	0.284546157213446
947	(2) N=11,336	LE	-0.000266031363254393
948	(2) N=11,336	LE	-0.542660153635562
949	(2) N=11,336	LE	-0.113147640257291
950	(2) N=11,336	LE	-0.0723985095935954
951	(1) N=6,223	LE	1.25402429494174
952	(4) N=7,744	LE	-0.361085929228324
953	(4) N=7,744	LE	0.145634807996242
954	(1) N=6,223	LE	0.974563721907113
955	(2) N=11,336	LE	0.125703337202512
956	(2) N=11,336	LE	-0.534428036824678
957	(4) N=7,744	LE	-0.046766905173326
958	(4) N=7,744	LE	0.31584442940535
959	(2) N=11,336	LE	-0.21485576294372
960	(2) N=11,336	LE	-0.473974809807873
961	(1) N=6,223	LE	1.51529977382758
962	(4) N=7,744	LE	0.751984786239818
963	(2) N=11,336	LE	-0.345910046207635
964	(2) N=11,336	LE	-0.244679225855752
965	(4) N=7,744	LE	-0.603923227945947
966	(2) N=11,336	LE	-0.138785562914908
967	(4) N=7,744	LE	0.0818708451658588
968	(4) N=7,744	LE	-0.815558413491896
969	(1) N=6,223	LE	1.66307954302132
970	(3) N=3,135	LE	0.0856219682716299
971	(4) N=7,744	LE	-0.891099869967069
972	(4) N=7,744	LE	-0.0734001823112494
973	(2) N=11,336	LE	-0.380451032141348
974	(2) N=11,336	LE	-0.59782151698172
975	(2) N=11,336	LE	-0.188435327335075
976	(4) N=7,744	LE	0.185907996048239
977	(1) N=6,223	LE	0.480577766634335
978	(4) N=7,744	LE	0.194535922797073
979	(1) N=6,223	LE	1.15122843066436
980	(2) N=11,336	LE	0.333843072619949
981	(1) N=6,223	LE	0.653166879998287
982	(4) N=7,744	LE	-0.849987390069758
983	(1) N=6,223	LE	1.6871786737949
984	(4) N=7,744	LE	0.386305719370084
985	(4) N=7,744	LE	0.43922518429054
986	(3) N=3,135	LE	-0.886819615718655
987	(2) N=11,336	LE	-0.219226247340636
988	(2) N=11,336	LE	-0.628092671780393
989	(2) N=11,336	LE	-0.381219071086973
990	(1) N=6,223	LE	0.638067247982505
991	(4) N=7,744	LE	0.448951513429025
992	(2) N=11,336	LE	-0.157819622991753
993	(2) N=11,336	LE	0.222065753678098
994	(2) N=11,336	LE	0.316420882467493
995	(2) N=11,336	LE	-0.580710927938499
996	(2) N=11,336	LE	-0.334935698428695
997	(4) N=7,744	LE	-0.602771538282739
998	(4) N=7,744	LE	0.224153072157307
999	(1) N=6,223	LE	1.61285198701365
1000	(4) N=7,744	LE	-0.488407864243942
1001	(2) N=11,336	LE	0.263265323192094
1002	(2) N=11,336	LE	-0.255454529233914
1003	(4) N=7,744	LE	-0.177988466997063
1004	(2) N=11,336	LE	-0.181502852624622
1005	(4) N=7,744	LE	-0.95543557426473
1006	(4) N=7,744	LE	-0.639783445397054
1007	(3) N=3,135	LE	-0.140053520116489
1008	(2) N=11,336	LE	-0.375791750040829
1009	(4) N=7,744	LE	0.346167218518219
1010	(3) N=3,135	LE	0.225197560996721
1011	(1) N=6,223	LE	0.956024661606379
1012	(2) N=11,336	LE	-0.29743379141112
1013	(2) N=11,336	LE	-0.103502645020961
1014	(2) N=11,336	LE	-0.591636609218974
1015	(4) N=7,744	LE	-0.719581350149792
1016	(4) N=7,744	LE	0.243660480814636
1017	(1) N=6,223	LE	1.34479436790782
1018	(2) N=11,336	LE	0.332074026709781
1019	(2) N=11,336	LE	0.305155331239269
1020	(2) N=11,336	LE	-0.517372973405167
1021	(2) N=11,336	LE	-0.197644567283419
1022	(2) N=11,336	LE	0.133811024904204
1023	(2) N=11,336	LE	-0.736102584689998
1024	(2) N=11,336	LE	-0.381503431431625
1025	(2) N=11,336	LE	-0.092892814253994
1026	(2) N=11,336	LE	0.39230596517402
1027	(3) N=3,135	LE	-0.39761418065742
1028	(2) N=11,336	LE	-0.31925411736328
1029	(2) N=11,336	LE	-0.296627004285576
1030	(2) N=11,336	LE	0.0682864228100224
1031	(2) N=11,336	LE	0.858610936858679
1032	(1) N=6,223	LE	1.42325205424071
1033	(1) N=6,223	LE	1.34684670603742
1034	(1) N=6,223	LE	1.12618910921364
1035	(4) N=7,744	LE	-0.878253007297319
1036	(1) N=6,223	LE	0.851728244235496
1037	(4) N=7,744	LE	-0.305416792811818
1038	(4) N=7,744	LE	-0.0993456217479818
1039	(4) N=7,744	LE	-1.21550759720095
1040	(2) N=11,336	LE	0.204202891743553
1041	(2) N=11,336	LE	-0.257208855672376
1042	(2) N=11,336	LE	-0.117728368119254
1043	(3) N=3,135	LE	-0.574786545736416
1044	(4) N=7,744	LE	-0.904218624749168
1045	(2) N=11,336	LE	-0.360051290238524
1046	(3) N=3,135	LE	-0.993196402013712
1047	(2) N=11,336	LE	0.111441797887451
1048	(1) N=6,223	LE	1.1367358578034
1049	(4) N=7,744	LE	-0.309355055554002
1050	(3) N=3,135	LE	-0.681876073153
1051	(2) N=11,336	LE	0.344696040017729
1052	(1) N=6,223	LE	0.968853080763322
1053	(2) N=11,336	LE	-0.408810806338103
1054	(1) N=6,223	LE	1.1297948772774
1055	(1) N=6,223	LE	0.731795428239582
1056	(4) N=7,744	LE	-1.21273243774525
1057	(4) N=7,744	LE	-0.593142909151026
1058	(4) N=7,744	LE	-0.230098053507155
1059	(4) N=7,744	LE	-0.0936080665903861
1060	(2) N=11,336	LE	0.0300233705144989
1061	(1) N=6,223	LE	0.763895624746907
1062	(4) N=7,744	LE	-0.205324750320635
1063	(2) N=11,336	LE	0.14731368339756
1064	(3) N=3,135	LE	-0.793055150000101
1065	(4) N=7,744	LE	-0.502917114944538
1066	(4) N=7,744	LE	-0.417117658208156
1067	(4) N=7,744	LE	-0.593645116187045
1068	(3) N=3,135	LE	-1.60226107931201
1069	(2) N=11,336	LE	-0.122417393075391
1070	(4) N=7,744	LE	-0.497790786146454
1071	(4) N=7,744	LE	-1.03427972823558
1072	(3) N=3,135	LE	-1.12013730616038
1073	(4) N=7,744	LE	-0.331163561297718
1074	(4) N=7,744	LE	-0.279941437160494
1075	(2) N=11,336	LE	0.625027982939958
1076	(1) N=6,223	LE	1.51735055304168
1077	(2) N=11,336	LE	-0.0609616345264078
1078	(4) N=7,744	LE	-1.16914330080423
1079	(4) N=7,744	LE	0.145755110634538
1080	(2) N=11,336	LE	-0.619406575470658
1081	(4) N=7,744	LE	-0.357726078575901
1082	(1) N=6,223	LE	1.03024864747612
1083	(2) N=11,336	LE	-0.00126092706193882
1084	(4) N=7,744	LE	-0.603098085152902
1085	(4) N=7,744	LE	-0.929079855755002
1086	(4) N=7,744	LE	-0.299317978968386
1087	(4) N=7,744	LE	-0.196174308330908
1088	(4) N=7,744	LE	-0.80949211125377
1089	(2) N=11,336	LE	-0.267967426978864
1090	(2) N=11,336	LE	-0.339764981480242
1091	(2) N=11,336	LE	-0.428603746063502
1092	(1) N=6,223	LE	1.43938191947855
1093	(2) N=11,336	LE	-0.682153940640952
1094	(2) N=11,336	LE	-0.541528568277647
1095	(1) N=6,223	LE	0.755226391781569
1096	(2) N=11,336	LE	-0.654534673745158
1097	(2) N=11,336	LE	-0.544188574471225
1098	(1) N=6,223	LE	0.887659068627252
1099	(4) N=7,744	LE	-0.336630484863592
1100	(4) N=7,744	LE	-0.656966085324953
1101	(2) N=11,336	LE	-0.105659042957771
1102	(3) N=3,135	LE	-0.609384887558968
1103	(3) N=3,135	LE	-0.705076191454964
1104	(4) N=7,744	LE	-0.473713449860693
1105	(4) N=7,744	LE	-0.352601928339635
1106	(1) N=6,223	LE	0.855630060369979
1107	(2) N=11,336	LE	-0.197535070296876
1108	(2) N=11,336	LE	-0.341597896386926
1109	(2) N=11,336	LE	0.122934728778213
1110	(2) N=11,336	LE	0.0509329825651636
1111	(2) N=11,336	LE	-0.757242805814539
1112	(2) N=11,336	LE	-0.285076057846227
1113	(4) N=7,744	LE	-1.00085694936541
1114	(4) N=7,744	LE	-0.463442091966963
1115	(4) N=7,744	LE	-0.942939520922376
1116	(3) N=3,135	LE	-0.953325660890166
1117	(4) N=7,744	LE	-0.55252195697788
1118	(2) N=11,336	LE	0.515442191593604
1119	(2) N=11,336	LE	-0.748671230979771
1120	(2) N=11,336	LE	-0.308653238542342
1121	(4) N=7,744	LE	-0.00730486144736425
1122	(2) N=11,336	LE	-0.471101228757812
1123	(4) N=7,744	LE	-0.422385409694216
1124	(2) N=11,336	LE	-0.592722468368696
1125	(3) N=3,135	LE	1.14344740631427
1126	(2) N=11,336	LE	-0.0720127538416904
1127	(1) N=6,223	LE	0.207013767962351
1128	(4) N=7,744	LE	-0.124383684340802
1129	(2) N=11,336	LE	-0.613572924106327
1130	(2) N=11,336	LE	-0.368188294549967
1131	(4) N=7,744	LE	-0.74871020626032
1132	(2) N=11,336	LE	-0.652424143905564
1133	(4) N=7,744	LE	-0.574966865132018
1134	(4) N=7,744	LE	-0.426083988299563
1135	(3) N=3,135	LE	0.220386365958207
1136	(2) N=11,336	LE	-0.653456193572962
1137	(3) N=3,135	LE	0.375565893253712
1138	(2) N=11,336	LE	0.634713538608816
1139	(3) N=3,135	LE	-0.902284797790094
1140	(2) N=11,336	LE	0.450112875807341
1141	(1) N=6,223	LE	1.31003786320822
1142	(4) N=7,744	LE	-1.10230357941633
1143	(2) N=11,336	LE	-0.320849205613205
1144	(2) N=11,336	LE	-0.136024985006512
1145	(2) N=11,336	LE	-0.192040909366653
1146	(2) N=11,336	LE	-0.533542263886733
1147	(4) N=7,744	LE	-0.134413144584246
1148	(4) N=7,744	LE	-0.130702005554327
1149	(4) N=7,744	LE	-0.938453676331597
1150	(1) N=6,223	LE	1.45400762741451
1151	(1) N=6,223	LE	1.53963707490555
1152	(1) N=6,223	LE	1.12890212349965
1153	(2) N=11,336	LE	0.480141746127372
1154	(2) N=11,336	LE	-0.313674107959512
1155	(3) N=3,135	LE	-1.12204194801486
1156	(4) N=7,744	LE	-0.624313831774244
1157	(1) N=6,223	LE	0.332367678527046
1158	(4) N=7,744	LE	-1.09645105511435
1159	(1) N=6,223	LE	1.60214955380963
1160	(3) N=3,135	LE	-1.044250280805
1161	(1) N=6,223	LE	1.68492591069208
1162	(1) N=6,223	LE	1.7211822902782
1163	(2) N=11,336	LE	0.0336948689904293
1164	(4) N=7,744	LE	-0.92604800002702
1165	(2) N=11,336	LE	-0.810224897152498
1166	(3) N=3,135	LE	-1.04596837870621
1167	(4) N=7,744	LE	-0.556008060680232
1168	(3) N=3,135	LE	-1.2116975007386
1169	(4) N=7,744	LE	0.107245279322652
1170	(4) N=7,744	LE	-0.674168292202437
1171	(2) N=11,336	LE	-0.399969416675294
1172	(3) N=3,135	LE	-1.64158795994904
1173	(4) N=7,744	LE	-0.443184007325827
1174	(2) N=11,336	LE	-0.419329969321039
1175	(2) N=11,336	LE	0.0385555503585403
1176	(2) N=11,336	LE	-0.678646616746763
1177	(4) N=7,744	LE	-0.0315393893545074
1178	(4) N=7,744	LE	-0.507386353500174
1179	(4) N=7,744	LE	-0.375174455398623
1180	(4) N=7,744	LE	-0.357979160411469
1181	(4) N=7,744	LE	-0.428571800923133
1182	(2) N=11,336	LE	-0.003670234246008
1183	(2) N=11,336	LE	-0.471687257774907
1184	(4) N=7,744	LE	-0.864694106391481
1185	(3) N=3,135	LE	-1.07872339625249
1186	(1) N=6,223	LE	0.801542180171435
1187	(4) N=7,744	LE	-0.736555357051539
1188	(2) N=11,336	LE	-0.904843005376859
1189	(3) N=3,135	LE	-0.129360678338007
1190	(2) N=11,336	LE	-0.286782909956848
1191	(4) N=7,744	LE	-0.451432141731897
1192	(2) N=11,336	LE	-0.0363432832513808
1193	(2) N=11,336	LE	-0.344569469044604
1194	(2) N=11,336	LE	-0.301155251191965
1195	(1) N=6,223	LE	1.38716685406876
1196	(4) N=7,744	LE	-0.72154875046954
1197	(4) N=7,744	LE	0.218668658152353
1198	(1) N=6,223	LE	1.50252820603874
1199	(2) N=11,336	LE	-0.222334467699785
1200	(4) N=7,744	LE	-0.550400248986918
1201	(2) N=11,336	LE	0.576652560199698
1202	(2) N=11,336	LE	-0.593212119983096
1203	(4) N=7,744	LE	-0.519559427307954
1204	(4) N=7,744	LE	-0.222107273929553
1205	(4) N=7,744	LE	0.0431354137402269
1206	(3) N=3,135	LE	-0.326252612957222
1207	(4) N=7,744	LE	-0.51020565589347
1208	(4) N=7,744	LE	-0.203694566220948
1209	(2) N=11,336	LE	-0.0572419562758533
1210	(2) N=11,336	LE	-0.0285397758798584
1211	(2) N=11,336	LE	-0.50870039655048
1212	(3) N=3,135	LE	-0.052293883251951
1213	(4) N=7,744	LE	-0.214408715061807
1214	(4) N=7,744	LE	-0.456242590894242
1215	(3) N=3,135	LE	0.0851194462787658
1216	(4) N=7,744	LE	-0.474954583442234
1217	(1) N=6,223	LE	0.761694422189124
1218	(4) N=7,744	LE	-0.731042690809345
1219	(2) N=11,336	LE	0.0846629324930362
1220	(4) N=7,744	LE	0.050125581052101
1221	(4) N=7,744	LE	-0.251105590308829
1222	(4) N=7,744	LE	-0.223709542362366
1223	(4) N=7,744	LE	-0.402967924912484
1224	(3) N=3,135	LE	-0.657608054310828
1225	(2) N=11,336	LE	-0.0485449297544408
1226	(2) N=11,336	LE	-0.203082735129727
1227	(4) N=7,744	LE	0.612550783069372
1228	(1) N=6,223	LE	1.21866239265503
1229	(4) N=7,744	LE	-0.341000835140709
1230	(1) N=6,223	LE	0.796390905218289
1231	(4) N=7,744	LE	-0.499430724622525
1232	(1) N=6,223	LE	0.978197335062387
1233	(4) N=7,744	LE	-1.16615695389698
1234	(4) N=7,744	LE	-0.600999640983112
1235	(4) N=7,744	LE	-0.44867183200509
1236	(4) N=7,744	LE	0.166803056910447
1237	(4) N=7,744	LE	-0.713068128239672
1238	(2) N=11,336	LE	-0.424763479801525
1239	(2) N=11,336	LE	-0.428339220776902
1240	(4) N=7,744	LE	-0.417056446008122
1241	(4) N=7,744	LE	-0.674942061121695
1242	(3) N=3,135	LE	-1.34998364269463
1243	(4) N=7,744	LE	-0.735680741928655
1244	(4) N=7,744	LE	-0.967362104665169
1245	(3) N=3,135	LE	-1.31041166480545
1246	(4) N=7,744	LE	-0.690460496069109
1247	(4) N=7,744	LE	-0.531628048608755
1248	(4) N=7,744	LE	-0.694936727876045
1249	(4) N=7,744	LE	-0.476127656512052
1250	(4) N=7,744	LE	-1.01701473509972
1251	(4) N=7,744	LE	-0.387240873522286
1252	(4) N=7,744	LE	-0.73191444906357
1253	(3) N=3,135	LE	-1.2916599994196
1254	(3) N=3,135	LE	-1.09624355468673
1255	(4) N=7,744	LE	-0.304620858328896
1256	(1) N=6,223	LE	0.759867197976915
1257	(2) N=11,336	LE	-0.70657279922852
1258	(2) N=11,336	LE	-0.539125846530896
1259	(3) N=3,135	LE	-0.627355136614219
1260	(1) N=6,223	LE	1.27234777930613
1261	(4) N=7,744	LE	-0.710142941307973
1262	(4) N=7,744	LE	-0.680249490337907
1263	(2) N=11,336	LE	0.274476793629203
1264	(2) N=11,336	LE	0.432637019618953
1265	(4) N=7,744	LE	-0.461883038337514
1266	(4) N=7,744	LE	-0.693720112295042
1267	(2) N=11,336	LE	-0.580129744975662
1268	(4) N=7,744	LE	-0.621638496145202
1269	(4) N=7,744	LE	-0.295893942933296
1270	(1) N=6,223	LE	0.201619276283792
1271	(4) N=7,744	LE	-0.378757228164645
1272	(1) N=6,223	LE	1.00737032838033
1273	(1) N=6,223	LE	1.69599075044095
1274	(3) N=3,135	LE	-0.879971554410966
1275	(1) N=6,223	LE	1.57078540891695
1276	(4) N=7,744	LE	-0.44407517700146
1277	(2) N=11,336	LE	-0.940842441818925
1278	(1) N=6,223	LE	0.758624219160286
1279	(1) N=6,223	LE	0.0835273153904987
1280	(4) N=7,744	LE	-0.569983961655654
1281	(1) N=6,223	LE	1.11964031768909
1282	(1) N=6,223	LE	0.588048988995917
1283	(1) N=6,223	LE	0.2276032563808
1284	(1) N=6,223	LE	1.09244686293866
1285	(1) N=6,223	LE	0.921995950918498
1286	(1) N=6,223	LE	1.65792892559525
1287	(4) N=7,744	LE	-0.518416369551968
1288	(2) N=11,336	LE	-0.000956777967179597
1289	(2) N=11,336	LE	0.0283069906619214
1290	(4) N=7,744	LE	-0.194298554027587
1291	(4) N=7,744	LE	-0.236000125001767
1292	(3) N=3,135	LE	-0.962531438875949
1293	(3) N=3,135	LE	-1.11496827501871
1294	(2) N=11,336	LE	0.843679760938263
1295	(4) N=7,744	LE	-0.789313645404008
1296	(3) N=3,135	LE	-0.630632026101002
1297	(2) N=11,336	LE	0.15241357229181
1298	(2) N=11,336	LE	0.541551839132187
1299	(3) N=3,135	LE	-1.76294896982495
1300	(3) N=3,135	LE	-0.333938945069238
1301	(4) N=7,744	LE	-0.814802257526275
1302	(2) N=11,336	LE	0.300580571794047
1303	(2) N=11,336	LE	0.295588286967937
1304	(4) N=7,744	LE	-0.263972128248616
1305	(3) N=3,135	LE	-0.334894273203296
1306	(4) N=7,744	LE	-0.194824219600811
1307	(2) N=11,336	LE	-0.482710338149923
1308	(4) N=7,744	LE	-0.651767277634211
1309	(4) N=7,744	LE	-0.803354452508332
1310	(4) N=7,744	LE	-0.630623286959703
1311	(3) N=3,135	LE	0.0560746715180335
1312	(4) N=7,744	LE	-0.626558073674599
1313	(1) N=6,223	LE	1.02131105370294
1314	(2) N=11,336	LE	0.142825761005227
1315	(4) N=7,744	LE	-0.411078942451655
1316	(1) N=6,223	LE	0.910715940805626
1317	(2) N=11,336	LE	0.480191363710024
1318	(2) N=11,336	LE	0.353914802733038
1319	(4) N=7,744	LE	-0.404192228869256
1320	(1) N=6,223	LE	0.344368322112843
1321	(1) N=6,223	LE	0.487648316626164
1322	(1) N=6,223	LE	0.658685158311973
1323	(4) N=7,744	LE	-0.58806495319297
1324	(4) N=7,744	LE	-0.577441087785589
1325	(4) N=7,744	LE	-0.711351348985238
1326	(4) N=7,744	LE	-0.643803731944092
1327	(1) N=6,223	LE	1.11999068214643
1328	(2) N=11,336	LE	-0.232756929866034
1329	(1) N=6,223	LE	1.08567500733576
1330	(2) N=11,336	LE	-0.0828448565157949
1331	(1) N=6,223	LE	1.75577447024847
1332	(4) N=7,744	LE	-1.13595402077747
1333	(1) N=6,223	LE	0.836897518831098
1334	(4) N=7,744	LE	-0.599052360222096
1335	(4) N=7,744	LE	-0.637424659460013
1336	(3) N=3,135	LE	-1.2433418842683
1337	(4) N=7,744	LE	-1.39696641215072
1338	(4) N=7,744	LE	0.531449071164249
1339	(1) N=6,223	LE	1.03197134579348
1340	(2) N=11,336	LE	-0.200091519316834
1341	(4) N=7,744	LE	-0.113651256005727
1342	(4) N=7,744	LE	-0.396020443794815
1343	(2) N=11,336	LE	-0.931247352390282
1344	(4) N=7,744	LE	-0.364041652397504
1345	(2) N=11,336	LE	-1.37004311645015
1346	(2) N=11,336	LE	0.474386186840957
1347	(1) N=6,223	LE	0.972108268941562
1348	(2) N=11,336	LE	0.59748663789018
1349	(2) N=11,336	LE	0.65045335217431
1350	(4) N=7,744	LE	-0.477240953632394
1351	(3) N=3,135	LE	-0.688942344249504
1352	(1) N=6,223	LE	1.10776165521593
1353	(2) N=11,336	LE	-0.116616171519785
1354	(2) N=11,336	LE	0.098722822166603
1355	(2) N=11,336	LE	0.0730956200934883
1356	(3) N=3,135	LE	-1.05041335819006
1357	(3) N=3,135	LE	-0.819095006330077
1358	(4) N=7,744	LE	-0.47255596073993
1359	(3) N=3,135	LE	-1.12153763656681
1360	(3) N=3,135	LE	-1.11466290870157
1361	(4) N=7,744	LE	-0.923756285073397
1362	(4) N=7,744	LE	-0.544585022993807
1363	(4) N=7,744	LE	-0.58806282251626
1364	(4) N=7,744	LE	0.323611210755728
1365	(4) N=7,744	LE	1.08899477150706
1366	(1) N=6,223	LE	1.59016848541549
1367	(1) N=6,223	LE	1.2689019874904
1368	(1) N=6,223	LE	1.28351179616607
1369	(1) N=6,223	LE	0.223307825349953
1370	(1) N=6,223	LE	1.31559590835675
1371	(4) N=7,744	LE	0.493717348244939
1372	(4) N=7,744	LE	-0.788952197031022
1373	(4) N=7,744	LE	-0.487428711701219
1374	(1) N=6,223	LE	1.63569489761769
1375	(1) N=6,223	LE	1.46467615014125
1376	(1) N=6,223	LE	0.705798985797204
1377	(1) N=6,223	LE	0.997599963117926
1378	(4) N=7,744	LE	-0.0670562711699951
1379	(2) N=11,336	LE	-0.154501770847027
1380	(2) N=11,336	LE	-0.558801066970859
1381	(1) N=6,223	LE	1.64253428902601
1382	(3) N=3,135	LE	-0.371709979973141
1383	(2) N=11,336	LE	-0.00125057418072122
1384	(2) N=11,336	LE	-0.0864014955683426
1385	(4) N=7,744	LE	-0.613174473535903
1386	(4) N=7,744	LE	-0.648726618922929
1387	(3) N=3,135	LE	-0.25130570671776
1388	(2) N=11,336	LE	-0.433188325945928
1389	(1) N=6,223	LE	0.645194924568943
1390	(3) N=3,135	LE	-0.00106125415108777
1391	(4) N=7,744	LE	-0.495626906662287
1392	(2) N=11,336	LE	-0.637012051081673
1393	(1) N=6,223	LE	1.48185008471697
1394	(4) N=7,744	LE	-0.558404704184664
1395	(4) N=7,744	LE	1.2198952410805
1396	(3) N=3,135	LE	-0.927914710711265
1397	(4) N=7,744	LE	0.375389078665459
1398	(4) N=7,744	LE	0.513849297284563
1399	(4) N=7,744	LE	0.28714733592174
1400	(3) N=3,135	LE	-1.16726758051192
1401	(4) N=7,744	LE	-0.71171842833339
1402	(2) N=11,336	LE	0.665714957923101
1403	(1) N=6,223	LE	1.74002010686254
1404	(2) N=11,336	LE	-0.561513988194348
1405	(1) N=6,223	LE	1.60199315038302
1406	(1) N=6,223	LE	1.53529476461139
1407	(4) N=7,744	LE	-0.458293644124997
1408	(1) N=6,223	LE	1.47589443069521
1409	(1) N=6,223	LE	1.25530065099441
1410	(4) N=7,744	LE	-0.18808672058986
1411	(2) N=11,336	LE	-0.875383835300831
1412	(2) N=11,336	LE	-0.0609361836709328
1413	(2) N=11,336	LE	-0.616992391967387
1414	(2) N=11,336	LE	0.231644543288384
1415	(2) N=11,336	LE	-0.0202829931569479
1416	(2) N=11,336	LE	-0.103575741465939
1417	(2) N=11,336	LE	-0.863354779424296
1418	(4) N=7,744	LE	-0.652063476379382
1419	(4) N=7,744	LE	-0.574352357321093
1420	(4) N=7,744	LE	-0.463970287375144
1421	(4) N=7,744	LE	-0.549007499798699
1422	(4) N=7,744	LE	-0.754585739016751
1423	(3) N=3,135	LE	-0.470681637405084
1424	(3) N=3,135	LE	-0.428839844699808
1425	(4) N=7,744	LE	-0.179949197932818
1426	(1) N=6,223	LE	1.1523076699605
1427	(3) N=3,135	LE	-1.30797033994416
1428	(1) N=6,223	LE	1.39191923033814
1429	(2) N=11,336	LE	-0.33522254282875
1430	(4) N=7,744	LE	-0.00194491122349884
1431	(1) N=6,223	LE	1.73153466227034
1432	(1) N=6,223	LE	1.61903477139095
1433	(4) N=7,744	LE	-0.406048146987191
1434	(2) N=11,336	LE	0.842792018565092
1435	(1) N=6,223	LE	1.15674198079044
1436	(1) N=6,223	LE	1.30797977796123
1437	(1) N=6,223	LE	1.11669079075151
1438	(2) N=11,336	LE	0.302182339254292
1439	(2) N=11,336	LE	0.1059359937468
1440	(1) N=6,223	LE	1.754474542712
1441	(4) N=7,744	LE	-0.22293387692359
1442	(4) N=7,744	LE	0.154296235948863
1443	(2) N=11,336	LE	-0.316700046431193
1444	(4) N=7,744	LE	-0.630983392291682
1445	(4) N=7,744	LE	-0.28792024123751
1446	(2) N=11,336	LE	-0.0308808924349894
1447	(2) N=11,336	LE	-0.000569872187633497
1448	(4) N=7,744	LE	-0.943152296356114
1449	(1) N=6,223	LE	1.21429979990188
1450	(4) N=7,744	LE	-0.920000673227482
1451	(1) N=6,223	LE	1.24914117747997
1452	(2) N=11,336	LE	0.56218156638806
1453	(4) N=7,744	LE	-0.497232551630941
1454	(4) N=7,744	LE	-0.577204282760908
1455	(4) N=7,744	LE	-0.475866400296713
1456	(1) N=6,223	LE	0.664722438638712
1457	(1) N=6,223	LE	1.255143399632
1458	(4) N=7,744	LE	1.01227723991414
1459	(1) N=6,223	LE	1.55035385074322
1460	(4) N=7,744	LE	0.354463995543543
1461	(2) N=11,336	LE	-0.705316293034451
1462	(2) N=11,336	LE	-0.313734050591191
1463	(4) N=7,744	LE	0.161885326643778
1464	(2) N=11,336	LE	-0.745716141123607
1465	(3) N=3,135	LE	-0.151508341798514
1466	(4) N=7,744	LE	-1.31744492216131
1467	(4) N=7,744	LE	0.774626569864769
1468	(2) N=11,336	LE	-0.26898080001438
1469	(2) N=11,336	LE	-0.408414869838241
1470	(4) N=7,744	LE	0.0769445153607342
1471	(4) N=7,744	LE	-1.18664060756715
1472	(1) N=6,223	LE	1.63075307464187
1473	(1) N=6,223	LE	1.52305802959195
1474	(2) N=11,336	LE	0.19145166615442
1475	(4) N=7,744	LE	-0.234672901461714
1476	(2) N=11,336	LE	0.158426940743013
1477	(4) N=7,744	LE	-1.54252612875232
1478	(1) N=6,223	LE	1.34080736037628
1479	(4) N=7,744	LE	0.0624955787790949
1480	(1) N=6,223	LE	1.5715654770676
1481	(3) N=3,135	LE	0.724993756613531
1482	(1) N=6,223	LE	1.0531188471139
1483	(2) N=11,336	LE	-0.225751652631885
1484	(1) N=6,223	LE	1.47238662631171
1485	(2) N=11,336	LE	0.430906214390136
1486	(2) N=11,336	LE	-0.277636777638308
1487	(1) N=6,223	LE	0.772204717316134
1488	(1) N=6,223	LE	0.91967499570133
1489	(4) N=7,744	LE	-0.559152329599652
1490	(2) N=11,336	LE	-0.401380562373994
1491	(2) N=11,336	LE	-0.604228237517526
1492	(2) N=11,336	LE	-0.193769096620699
1493	(4) N=7,744	LE	-0.764054445501328
1494	(4) N=7,744	LE	-0.704562324307364
1495	(4) N=7,744	LE	0.271163569011435
1496	(2) N=11,336	LE	-0.0154399379915844
1497	(2) N=11,336	LE	0.540039848970588
1498	(1) N=6,223	LE	1.22796588267861
1499	(4) N=7,744	LE	-0.516988939653263
1500	(4) N=7,744	LE	0.597378952296995
1501	(4) N=7,744	LE	-0.693949352700315
1502	(1) N=6,223	LE	1.65516259589216
1503	(4) N=7,744	LE	0.0416887700662625
1504	(1) N=6,223	LE	1.01857365683927
1505	(1) N=6,223	LE	1.65218666896507
1506	(4) N=7,744	LE	0.884605601946297
1507	(4) N=7,744	LE	-0.146482807690526
1508	(2) N=11,336	LE	-0.0346555822623064
1509	(2) N=11,336	LE	-0.470542153355345
1510	(2) N=11,336	LE	-0.206178899339005
1511	(2) N=11,336	LE	0.211583682500765
1512	(4) N=7,744	LE	-0.719198928687865
1513	(2) N=11,336	LE	-0.39612700943529
1514	(4) N=7,744	LE	-0.0237593764808054
1515	(4) N=7,744	LE	-0.390541063389284
1516	(1) N=6,223	LE	1.09997275086693
1517	(2) N=11,336	LE	0.0360336501627629
1518	(3) N=3,135	LE	-0.36641942736737
1519	(4) N=7,744	LE	0.435000949241251
1520	(3) N=3,135	LE	-0.276750261420066
1521	(1) N=6,223	LE	0.422405963136406
1522	(2) N=11,336	LE	-0.115804215365126
1523	(2) N=11,336	LE	-0.492147808529052
1524	(2) N=11,336	LE	0.621114893971621
1525	(3) N=3,135	LE	-1.25625752658839
1526	(2) N=11,336	LE	-0.215933146671741
1527	(1) N=6,223	LE	1.12828759476268
1528	(4) N=7,744	LE	-0.736886709959257
1529	(2) N=11,336	LE	-0.390282399054711
1530	(2) N=11,336	LE	-0.450134327798848
1531	(2) N=11,336	LE	-0.500932263995327
1532	(2) N=11,336	LE	-0.485224520367519
1533	(1) N=6,223	LE	1.16598218779138
1534	(1) N=6,223	LE	0.188962608784796
1535	(2) N=11,336	LE	-0.938270348127997
1536	(3) N=3,135	LE	-1.35102245648691
1537	(2) N=11,336	LE	-0.48568549094251
1538	(2) N=11,336	LE	-0.352151437268853
1539	(2) N=11,336	LE	-0.0589187184258019
1540	(2) N=11,336	LE	-0.00430613816896633
1541	(2) N=11,336	LE	-0.320561642703335
1542	(2) N=11,336	LE	0.171899255100951
1543	(2) N=11,336	LE	0.0865347586232035
1544	(1) N=6,223	LE	1.53748893985814
1545	(2) N=11,336	LE	0.201255624478956
1546	(2) N=11,336	LE	-0.000631991728178549
1547	(4) N=7,744	LE	-0.757752472513657
1548	(3) N=3,135	LE	-0.775508338610527
1549	(2) N=11,336	LE	-0.263129115860468
1550	(3) N=3,135	LE	0.174260242076185
1551	(4) N=7,744	LE	-0.699292223740101
1552	(4) N=7,744	LE	-0.60661857932224
1553	(2) N=11,336	LE	-0.454325861908526
1554	(2) N=11,336	LE	-0.202071066057692
1555	(2) N=11,336	LE	-0.980114922049093
1556	(2) N=11,336	LE	-0.53066786320516
1557	(2) N=11,336	LE	-0.210178843106966
1558	(3) N=3,135	LE	0.944385305751407
1559	(2) N=11,336	LE	-0.26661782049583
1560	(2) N=11,336	LE	-0.224585415348801
1561	(4) N=7,744	LE	-0.847682035006097
1562	(2) N=11,336	LE	-0.450835601845357
1563	(2) N=11,336	LE	-0.237747766968437
1564	(1) N=6,223	LE	1.68672336318141
1565	(3) N=3,135	LE	-0.0339622028807439
1566	(1) N=6,223	LE	1.47818765590263
1567	(1) N=6,223	LE	1.0981487353773
1568	(4) N=7,744	LE	-0.431723656888209
1569	(4) N=7,744	LE	0.0860683503043073
1570	(4) N=7,744	LE	0.084539864335627
1571	(2) N=11,336	LE	0.319922188267927
1572	(2) N=11,336	LE	-0.198584729524947
1573	(4) N=7,744	LE	-0.663396860308624
1574	(2) N=11,336	LE	0.0496039326313435
1575	(2) N=11,336	LE	0.452247043003312
1576	(2) N=11,336	LE	-0.223390740494608
1577	(4) N=7,744	LE	-0.611248258932795
1578	(2) N=11,336	LE	-0.516443823765855
1579	(2) N=11,336	LE	-0.284139866923889
1580	(2) N=11,336	LE	-0.960365337047815
1581	(2) N=11,336	LE	-0.434698368471233
1582	(2) N=11,336	LE	-0.268443272330182
1583	(2) N=11,336	LE	0.0164157564969507
1584	(1) N=6,223	LE	1.06995310949279
1585	(4) N=7,744	LE	-0.788779531109767
1586	(2) N=11,336	LE	-0.384729404161044
1587	(3) N=3,135	LE	-0.946901090193311
1588	(1) N=6,223	LE	1.74519234253672
1589	(4) N=7,744	LE	-0.423353118182343
1590	(1) N=6,223	LE	1.2406226814698
1591	(3) N=3,135	LE	-1.65131204920285
1592	(2) N=11,336	LE	-0.0354480483868004
1593	(2) N=11,336	LE	0.381056035904626
1594	(2) N=11,336	LE	-0.545426799824449
1595	(4) N=7,744	LE	-0.234603909998826
1596	(2) N=11,336	LE	-0.0452275728767044
1597	(2) N=11,336	LE	-0.412839191046636
1598	(2) N=11,336	LE	-0.274981354121992
1599	(2) N=11,336	LE	-0.221961718528004
1600	(2) N=11,336	LE	0.105161017218521
1601	(4) N=7,744	LE	0.0755006988926983
1602	(1) N=6,223	LE	1.62781275679088
1603	(3) N=3,135	LE	-0.680049884268296
1604	(2) N=11,336	LE	0.248226825176663
1605	(3) N=3,135	LE	-0.225001377503834
1606	(2) N=11,336	LE	-0.122999369949309
1607	(1) N=6,223	LE	1.03402579038613
1608	(2) N=11,336	LE	-0.0915026065799191
1609	(2) N=11,336	LE	0.0280089309243331
1610	(2) N=11,336	LE	0.30804625900945
1611	(4) N=7,744	LE	-0.498041981230618
1612	(2) N=11,336	LE	0.55401268298582
1613	(1) N=6,223	LE	0.510955611500293
1614	(1) N=6,223	LE	1.60766890733678
1615	(1) N=6,223	LE	1.76693407253937
1616	(1) N=6,223	LE	1.77466042782951
1617	(2) N=11,336	LE	-0.0842491579934746
1618	(4) N=7,744	LE	-0.160624813204422
1619	(4) N=7,744	LE	0.148200187330258
1620	(1) N=6,223	LE	0.910927725827188
1621	(3) N=3,135	LE	0.587119460239948
1622	(3) N=3,135	LE	0.722527790066184
1623	(1) N=6,223	LE	0.395284759084448
1624	(1) N=6,223	LE	1.50919151242181
1625	(1) N=6,223	LE	1.54512389344999
1626	(2) N=11,336	LE	0.293635447286993
1627	(1) N=6,223	LE	1.65417592376154
1628	(2) N=11,336	LE	-0.660085129160849
1629	(4) N=7,744	LE	-0.151361609477865
1630	(2) N=11,336	LE	-0.0441316068013736
1631	(1) N=6,223	LE	1.26141100170068
1632	(3) N=3,135	LE	-0.600217871403539
1633	(2) N=11,336	LE	0.323151883846272
1634	(2) N=11,336	LE	-0.168924755140861
1635	(3) N=3,135	LE	-0.0162456174790834
1636	(2) N=11,336	LE	-0.527422894732784
1637	(2) N=11,336	LE	-0.13219475904063
1638	(1) N=6,223	LE	0.719253529620086
1639	(2) N=11,336	LE	-0.205202436177229
1640	(2) N=11,336	LE	0.216013902920653
1641	(1) N=6,223	LE	0.778840553671748
1642	(2) N=11,336	LE	-0.426163498741635
1643	(1) N=6,223	LE	1.27688228898624
1644	(4) N=7,744	LE	0.594461044371816
1645	(2) N=11,336	LE	-0.491843698497859
1646	(2) N=11,336	LE	0.079556794460976
1647	(2) N=11,336	LE	-0.119963024789125
1648	(1) N=6,223	LE	0.718205883760709
1649	(1) N=6,223	LE	0.718699940279339
1650	(3) N=3,135	LE	-1.25417972699189
1651	(2) N=11,336	LE	0.266488989726026
1652	(4) N=7,744	LE	-0.456347073142251
1653	(1) N=6,223	LE	1.43134675259896
1654	(3) N=3,135	LE	0.740317489337919
1655	(2) N=11,336	LE	-0.498559402103598
1656	(2) N=11,336	LE	-0.438305830492633
1657	(2) N=11,336	LE	-0.775548892423853
1658	(4) N=7,744	LE	0.404945568260528
1659	(1) N=6,223	LE	1.12815546943187
1660	(1) N=6,223	LE	0.97247661982447
1661	(1) N=6,223	LE	1.59650354446904
1662	(2) N=11,336	LE	-0.106663947889719
1663	(4) N=7,744	LE	-0.408810085084141
1664	(1) N=6,223	LE	1.52288149158071
1665	(3) N=3,135	LE	0.536368768439397
1666	(2) N=11,336	LE	-0.527194585361976
1667	(4) N=7,744	LE	-0.424016202173878
1668	(4) N=7,744	LE	-0.31639765258358
1669	(1) N=6,223	LE	-0.114347333379486
1670	(4) N=7,744	LE	-1.05723241154236
1671	(4) N=7,744	LE	0.384387880601124
1672	(3) N=3,135	LE	-0.792297686570634
1673	(4) N=7,744	LE	-0.929939266267052
1674	(1) N=6,223	LE	1.67805109242654
1675	(1) N=6,223	LE	0.803894444082444
1676	(1) N=6,223	LE	1.18294234541242
1677	(2) N=11,336	LE	-0.1308653439446
1678	(2) N=11,336	LE	-0.117725380040223
1679	(4) N=7,744	LE	-0.403649148947479
1680	(3) N=3,135	LE	-0.644783735989675
1681	(3) N=3,135	LE	-0.490326127320244
1682	(3) N=3,135	LE	0.677663325586495
1683	(4) N=7,744	LE	-0.0167682855957873
1684	(3) N=3,135	LE	-1.76222595315787
1685	(4) N=7,744	LE	0.953048331538366
1686	(3) N=3,135	LE	-1.2244308985245
1687	(2) N=11,336	LE	-0.472151353022133
1688	(2) N=11,336	LE	-0.0794548072026553
1689	(1) N=6,223	LE	1.44851586356698
1690	(2) N=11,336	LE	-0.412511385273501
1691	(4) N=7,744	LE	0.395953263212162
1692	(3) N=3,135	LE	0.559083384139559
1693	(1) N=6,223	LE	1.62822300456765
1694	(2) N=11,336	LE	0.319659550292469
1695	(1) N=6,223	LE	1.04981533813309
1696	(4) N=7,744	LE	-0.734049984968299
1697	(4) N=7,744	LE	-0.13551296917541
1698	(2) N=11,336	LE	-0.343051960447111
1699	(4) N=7,744	LE	-0.477166396263579
1700	(2) N=11,336	LE	0.322985897580806
1701	(2) N=11,336	LE	-0.305941341414338
1702	(2) N=11,336	LE	-0.0188493560188748
1703	(2) N=11,336	LE	0.0421337010946067
1704	(2) N=11,336	LE	0.109025333772901
1705	(2) N=11,336	LE	0.0651955197539493
1706	(2) N=11,336	LE	-0.252269544763593
1707	(2) N=11,336	LE	-0.999761034495459
1708	(2) N=11,336	LE	-0.427336598526987
1709	(1) N=6,223	LE	1.54321177972768
1710	(2) N=11,336	LE	0.101421738639394
1711	(2) N=11,336	LE	-0.0585478383808045
1712	(2) N=11,336	LE	-0.133253503578875
1713	(3) N=3,135	LE	-1.12383280427479
1714	(4) N=7,744	LE	-1.12140394980761
1715	(2) N=11,336	LE	-0.332803395548148
1716	(2) N=11,336	LE	-0.185037968777792
1717	(2) N=11,336	LE	-0.616319769051051
1718	(2) N=11,336	LE	0.320314215146978
1719	(2) N=11,336	LE	-0.704107024068731
1720	(4) N=7,744	LE	0.0742608259272949
1721	(4) N=7,744	LE	-0.936305808525264
1722	(4) N=7,744	LE	-0.834560208749012
1723	(2) N=11,336	LE	0.0994879664503234
1724	(2) N=11,336	LE	-0.311051351984573
1725	(2) N=11,336	LE	0.0422401055730712
1726	(2) N=11,336	LE	-0.215486433788597
1727	(2) N=11,336	LE	-0.236221529047049
1728	(2) N=11,336	LE	0.0340551740340093
1729	(2) N=11,336	LE	0.0992695667361439
1730	(4) N=7,744	LE	-1.03180371613215
1731	(2) N=11,336	LE	-0.644944924971641
1732	(3) N=3,135	LE	-1.77266012243389
1733	(2) N=11,336	LE	0.650354962237087
1734	(2) N=11,336	LE	-0.984156172153493
1735	(2) N=11,336	LE	0.419213638212976
1736	(4) N=7,744	LE	0.300415153991685
1737	(2) N=11,336	LE	-0.868891168018877
1738	(2) N=11,336	LE	-0.26039001053852
1739	(2) N=11,336	LE	0.456429918480797
1740	(4) N=7,744	LE	-0.41397938823121
1741	(2) N=11,336	LE	-0.121536597927141
1742	(2) N=11,336	LE	-0.238730509635872
1743	(4) N=7,744	LE	-1.15567399618093
1744	(2) N=11,336	LE	0.238539508765471
1745	(2) N=11,336	LE	0.634815649575322
1746	(2) N=11,336	LE	-0.371389959158346
1747	(2) N=11,336	LE	-0.435867646805903
1748	(2) N=11,336	LE	-0.175592438652563
1749	(4) N=7,744	LE	-0.480874639507493
1750	(4) N=7,744	LE	-0.606835040785113
1751	(4) N=7,744	LE	-0.697712637505011
1752	(4) N=7,744	LE	-0.577553304731146
1753	(1) N=6,223	LE	1.56102184600923
1754	(2) N=11,336	LE	-0.38950974518643
1755	(2) N=11,336	LE	-0.22244776974093
1756	(1) N=6,223	LE	1.67849452868798
1757	(2) N=11,336	LE	-0.188835943388216
1758	(1) N=6,223	LE	1.4477626931904
1759	(2) N=11,336	LE	-0.331280326189048
1760	(4) N=7,744	LE	-0.508577715748188
1761	(1) N=6,223	LE	1.03528388018963
1762	(1) N=6,223	LE	1.18492622114922
1763	(2) N=11,336	LE	-0.421676205144648
1764	(2) N=11,336	LE	-0.283987963887959
1765	(4) N=7,744	LE	-0.116946919823126
1766	(1) N=6,223	LE	1.69371573027466
1767	(4) N=7,744	LE	-0.769422613656732
1768	(2) N=11,336	LE	-0.373109912462667
1769	(1) N=6,223	LE	0.52227897192988
1770	(4) N=7,744	LE	-1.61701298532434
1771	(4) N=7,744	LE	0.0877039994413446
1772	(4) N=7,744	LE	0.53372810790429
1773	(2) N=11,336	LE	0.259124700291235
1774	(2) N=11,336	LE	-0.65016924493111
1775	(2) N=11,336	LE	0.0900668162092769
1776	(2) N=11,336	LE	0.268111451422643
1777	(2) N=11,336	LE	-0.350270374345059
1778	(2) N=11,336	LE	-0.0570126674985737
1779	(4) N=7,744	LE	-0.702433060327239
1780	(2) N=11,336	LE	0.0280291599546566
1781	(2) N=11,336	LE	0.741193107140273
1782	(4) N=7,744	LE	-0.64114593384356
1783	(1) N=6,223	LE	1.55926589931374
1784	(1) N=6,223	LE	1.70895200701118
1785	(4) N=7,744	LE	-1.50403235141087
1786	(3) N=3,135	LE	0.00710292471942471
1787	(1) N=6,223	LE	1.37180192559041
1788	(1) N=6,223	LE	1.01682622647654
1789	(1) N=6,223	LE	-0.0744914303311618
1790	(1) N=6,223	LE	0.80643065997875
1791	(4) N=7,744	LE	-1.23840549121634
1792	(2) N=11,336	LE	-0.397988368438782
1793	(4) N=7,744	LE	0.154299824827718
1794	(4) N=7,744	LE	0.462752229184356
1795	(2) N=11,336	LE	-0.371208686660845
1796	(4) N=7,744	LE	-0.103777207807219
1797	(4) N=7,744	LE	-0.33077393644282
1798	(4) N=7,744	LE	-0.39419182096503
1799	(2) N=11,336	LE	0.00329442161733746
1800	(2) N=11,336	LE	0.0358051407391013
1801	(2) N=11,336	LE	0.644829159214927
1802	(2) N=11,336	LE	-0.550335252836489
1803	(2) N=11,336	LE	-0.425971630221924
1804	(2) N=11,336	LE	-0.410364129308788
1805	(2) N=11,336	LE	-0.914542073326633
1806	(1) N=6,223	LE	1.56796019236924
1807	(1) N=6,223	LE	1.41046901886561
1808	(3) N=3,135	LE	-0.18635736294279
1809	(3) N=3,135	LE	-0.721042832126193
1810	(4) N=7,744	LE	0.758387448811657
1811	(2) N=11,336	LE	-0.25006567034648
1812	(2) N=11,336	LE	-0.182942443591909
1813	(3) N=3,135	LE	-0.668745982160891
1814	(2) N=11,336	LE	-0.0331204707436207
1815	(2) N=11,336	LE	-0.541335429849753
1816	(3) N=3,135	LE	0.145920724321942
1817	(2) N=11,336	LE	-0.559361188402266
1818	(1) N=6,223	LE	1.74558998209355
1819	(4) N=7,744	LE	-0.944737349881649
1820	(4) N=7,744	LE	-0.254947607312444
1821	(4) N=7,744	LE	-0.312774079798784
1822	(2) N=11,336	LE	-0.732735153609141
1823	(2) N=11,336	LE	-0.133273914946627
1824	(4) N=7,744	LE	-1.36475135835236
1825	(2) N=11,336	LE	-1.22272517004612
1826	(4) N=7,744	LE	-0.29981137819143
1827	(2) N=11,336	LE	-0.400115421104732
1828	(4) N=7,744	LE	-0.964775946201024
1829	(2) N=11,336	LE	0.0734505242385523
1830	(4) N=7,744	LE	-0.0647221421243829
1831	(2) N=11,336	LE	-0.345858764043232
1832	(2) N=11,336	LE	-0.417137500840776
1833	(2) N=11,336	LE	-0.0227664156829546
1834	(2) N=11,336	LE	0.0178419683179931
1835	(2) N=11,336	LE	-0.52935433193473
1836	(1) N=6,223	LE	1.05025602145496
1837	(1) N=6,223	LE	1.35276822545191
1838	(1) N=6,223	LE	1.43236035794885
1839	(2) N=11,336	LE	0.000225399391640595
1840	(3) N=3,135	LE	0.0392929296616657
1841	(1) N=6,223	LE	1.62123905727249
1842	(2) N=11,336	LE	-0.558564891026894
1843	(2) N=11,336	LE	-0.467865137846143
1844	(4) N=7,744	LE	-0.417477479047689
1845	(2) N=11,336	LE	-0.27980720703654
1846	(2) N=11,336	LE	0.255657532546194
1847	(2) N=11,336	LE	-0.653539310876337
1848	(4) N=7,744	LE	-0.989241875740185
1849	(2) N=11,336	LE	0.347706093527867
1850	(4) N=7,744	LE	0.118310614481471
1851	(2) N=11,336	LE	-0.174810942152642
1852	(2) N=11,336	LE	-0.172320337220557
1853	(2) N=11,336	LE	-0.549253753799945
1854	(2) N=11,336	LE	-0.392471282994689
1855	(2) N=11,336	LE	-0.625544675026338
1856	(2) N=11,336	LE	-0.176902839771478
1857	(2) N=11,336	LE	-0.214525124023227
1858	(2) N=11,336	LE	-0.126044000254748
1859	(2) N=11,336	LE	-0.172230417625971
1860	(4) N=7,744	LE	0.377856874607198
1861	(3) N=3,135	LE	-1.10989972371459
1862	(2) N=11,336	LE	0.467945653957611
1863	(4) N=7,744	LE	-0.148147584023439
1864	(1) N=6,223	LE	0.9989784074446
1865	(4) N=7,744	LE	0.657456558297718
1866	(4) N=7,744	LE	-0.439287123152118
1867	(2) N=11,336	LE	-0.414819845495997
1868	(4) N=7,744	LE	-0.841845788200962
1869	(1) N=6,223	LE	1.56433289577835
1870	(2) N=11,336	LE	-0.313461807294531
1871	(2) N=11,336	LE	-0.425499117702759
1872	(2) N=11,336	LE	0.191896265298789
1873	(2) N=11,336	LE	-0.226715793938133
1874	(4) N=7,744	LE	-0.554018829543774
1875	(4) N=7,744	LE	-0.463596627576963
1876	(3) N=3,135	LE	-1.0266264118605
1877	(1) N=6,223	LE	0.6354062523796
1878	(2) N=11,336	LE	-0.460849911740159
1879	(4) N=7,744	LE	-0.5067061691934
1880	(2) N=11,336	LE	-0.463064640957149
1881	(2) N=11,336	LE	-0.0899300091344315
1882	(2) N=11,336	LE	-0.202183310594252
1883	(3) N=3,135	LE	0.0949025687690201
1884	(2) N=11,336	LE	-0.312722498460808
1885	(2) N=11,336	LE	0.214365001793954
1886	(2) N=11,336	LE	0.388976599599686
1887	(1) N=6,223	LE	0.8402167887419
1888	(3) N=3,135	LE	-0.65644376682042
1889	(2) N=11,336	LE	-0.21240267245377
1890	(2) N=11,336	LE	-0.0242825755164492
1891	(3) N=3,135	LE	-1.371298964536
1892	(3) N=3,135	LE	-1.71770829898895
1893	(4) N=7,744	LE	-0.882926007450364
1894	(1) N=6,223	LE	0.768674556234735
1895	(4) N=7,744	LE	-0.866095639907856
1896	(2) N=11,336	LE	-0.942921733574313
1897	(1) N=6,223	LE	1.12823577836645
1898	(4) N=7,744	LE	-0.723126708332119
1899	(4) N=7,744	LE	-1.62954902037399
1900	(2) N=11,336	LE	-0.376926686957457
1901	(3) N=3,135	LE	-1.50980846599916
1902	(2) N=11,336	LE	-0.175811675894281
1903	(3) N=3,135	LE	-0.128395039351083
1904	(2) N=11,336	LE	0.126038284484929
1905	(3) N=3,135	LE	-1.20601942531533
1906	(2) N=11,336	LE	-0.297199383207302
1907	(2) N=11,336	LE	-0.477807089437869
1908	(2) N=11,336	LE	-0.305948624196835
1909	(2) N=11,336	LE	-0.100202650218387
1910	(2) N=11,336	LE	-0.717456564033162
1911	(2) N=11,336	LE	0.345523279380129
1912	(2) N=11,336	LE	-0.779909456215952
1913	(3) N=3,135	LE	-0.458847068681872
1914	(2) N=11,336	LE	-0.386729392425623
1915	(2) N=11,336	LE	0.0187955617152972
1916	(4) N=7,744	LE	-0.900325258093507
1917	(3) N=3,135	LE	0.23812782642129
1918	(4) N=7,744	LE	-1.38974633377612
1919	(4) N=7,744	LE	-0.46912361491695
1920	(2) N=11,336	LE	-0.315931127287588
1921	(2) N=11,336	LE	0.391258856544622
1922	(1) N=6,223	LE	0.778835900064617
1923	(1) N=6,223	LE	0.272858020573581
1924	(2) N=11,336	LE	-0.139678114624951
1925	(4) N=7,744	LE	-0.355597864522423
1926	(2) N=11,336	LE	-0.16677898827005
1927	(2) N=11,336	LE	-0.0449795545166654
1928	(4) N=7,744	LE	0.0210490392196312
1929	(2) N=11,336	LE	-0.550116360041003
1930	(2) N=11,336	LE	-0.439445594235086
1931	(1) N=6,223	LE	0.817476964265838
1932	(2) N=11,336	LE	0.0499907306110174
1933	(2) N=11,336	LE	-0.410557946929867
1934	(1) N=6,223	LE	0.628665493924044
1935	(2) N=11,336	LE	-0.13278057013522
1936	(4) N=7,744	LE	-0.213971373220886
1937	(2) N=11,336	LE	0.062502997431903
1938	(4) N=7,744	LE	-0.532450715910444
1939	(4) N=7,744	LE	0.107375143569109
1940	(1) N=6,223	LE	0.842078953441595
1941	(2) N=11,336	LE	0.166688457666077
1942	(1) N=6,223	LE	0.979107860394181
1943	(1) N=6,223	LE	1.54981477048079
1944	(1) N=6,223	LE	1.50684242581035
1945	(2) N=11,336	LE	-0.201320159287558
1946	(4) N=7,744	LE	-0.806797392034644
1947	(2) N=11,336	LE	-0.0623234260744934
1948	(1) N=6,223	LE	1.71961140075855
1949	(2) N=11,336	LE	0.532976165646949
1950	(1) N=6,223	LE	0.913865896113831
1951	(2) N=11,336	LE	-0.148419603989707
1952	(1) N=6,223	LE	1.00604511210047
1953	(2) N=11,336	LE	-0.167791085809906
1954	(4) N=7,744	LE	-1.5089704436896
1955	(1) N=6,223	LE	1.02806422977588
1956	(2) N=11,336	LE	0.756312015739732
1957	(2) N=11,336	LE	0.635857885484836
1958	(1) N=6,223	LE	1.4636218070878
1959	(1) N=6,223	LE	1.6875812291009
1960	(1) N=6,223	LE	1.15497498650601
1961	(2) N=11,336	LE	-0.246610163286417
1962	(2) N=11,336	LE	-0.428299793452058
1963	(2) N=11,336	LE	0.303160533991647
1964	(3) N=3,135	LE	0.681646152437609
1965	(3) N=3,135	LE	0.712422718141969
1966	(4) N=7,744	LE	0.0541156882422981
1967	(3) N=3,135	LE	-0.839949352741899
1968	(4) N=7,744	LE	0.855338186648497
1969	(4) N=7,744	LE	0.62695956925833
1970	(2) N=11,336	LE	0.428803577267057
1971	(4) N=7,744	LE	-0.27964779704164
1972	(4) N=7,744	LE	0.134937406291393
1973	(4) N=7,744	LE	-0.71204837594964
1974	(2) N=11,336	LE	-0.0110074726139717
1975	(2) N=11,336	LE	-0.228498695552893
1976	(1) N=6,223	LE	1.72821604599829
1977	(2) N=11,336	LE	-1.14092415027943
1978	(2) N=11,336	LE	-0.275436793958747
1979	(2) N=11,336	LE	-0.455565427788876
1980	(2) N=11,336	LE	-0.231231679110233
1981	(2) N=11,336	LE	-0.513565342618471
1982	(3) N=3,135	LE	1.13255843384115
1983	(2) N=11,336	LE	-0.506202065740639
1984	(2) N=11,336	LE	0.223738601556111
1985	(1) N=6,223	LE	1.66278559242431
1986	(3) N=3,135	LE	-0.0183638453296238
1987	(4) N=7,744	LE	0.189599080246487
1988	(2) N=11,336	LE	-0.525004199184693
1989	(1) N=6,223	LE	0.569105900844297
1990	(4) N=7,744	LE	-0.378460022671366
1991	(1) N=6,223	LE	1.75362608986027
1992	(4) N=7,744	LE	-1.26214178907021
1993	(4) N=7,744	LE	-1.43784721625631
1994	(4) N=7,744	LE	0.344179440816495
1995	(4) N=7,744	LE	-1.71536267668221
1996	(2) N=11,336	LE	0.607561963929368
1997	(2) N=11,336	LE	0.718055820446218
1998	(1) N=6,223	LE	1.7098266323003
1999	(2) N=11,336	LE	-0.0875579637526764
2000	(1) N=6,223	LE	1.07151407329057
2001	(1) N=6,223	LE	1.77199745262664
2002	(4) N=7,744	LE	0.45060845790055
2003	(1) N=6,223	LE	1.67911648266858
[truncated: 140,211 more rows]
