# Supplementary material for: Cell-type-specific genomics reveals histone modification dynamics in mammalian meiosis
Source: Nat Commun. 2019 Aug 23;10:3821. doi: 10.1038/s41467-019-11820-7 (PMC6707301; doi:10.1038/s41467-019-11820-7)
Supplement: Supplementary file 4 — Source Data [file 41467_2019_11820_MOESM4_ESM.zip › Source Data/figureS6c.tab]

cluster	newType	clustPC
(1) N=6,223	Hotspot	0.0281214848143982
(2) N=11,336	Hotspot	0.687191249117855
(3) N=3,135	Hotspot	0.0207336523125997
(4) N=7,744	Hotspot	0.0133006198347107
(1) N=6,223	HS & TSS	0.0316567571910654
(2) N=11,336	HS & TSS	0.108592095977417
(3) N=3,135	HS & TSS	0.0185007974481659
(4) N=7,744	HS & TSS	0.0235020661157025
(1) N=6,223	TSS	0.781616583641331
(2) N=11,336	TSS	0.139378969654199
(3) N=3,135	TSS	0.701754385964912
(4) N=7,744	TSS	0.694602272727273
(1) N=6,223	Other	0.158605174353206
(2) N=11,336	Other	0.0648376852505293
(3) N=3,135	Other	0.259011164274322
(4) N=7,744	Other	0.268595041322314
