# Supplementary material for: Cell-type-specific genomics reveals histone modification dynamics in mammalian meiosis
Source: Nat Commun. 2019 Aug 23;10:3821. doi: 10.1038/s41467-019-11820-7 (PMC6707301; doi:10.1038/s41467-019-11820-7)
Supplement: Supplementary file 4 — Source Data [file 41467_2019_11820_MOESM4_ESM.zip › Source Data/figureS6d.tab]

cluster	newType	typePC
(1) N=6,223	Hotspot	0.021517275298168
(2) N=11,336	Hotspot	0.957826140415591
(3) N=3,135	Hotspot	0.00799213082503381
(4) N=7,744	Hotspot	0.0126644534612074
(1) N=6,223	HS & TSS	0.11810551558753
(2) N=11,336	HS & TSS	0.738009592326139
(3) N=3,135	HS & TSS	0.0347721822541966
(4) N=7,744	HS & TSS	0.109112709832134
(1) N=6,223	TSS	0.346858732083007
(2) N=11,336	TSS	0.112672038793411
(3) N=3,135	TSS	0.156885117307281
(4) N=7,744	TSS	0.383584111816302
(1) N=6,223	Other	0.213914174252276
(2) N=11,336	Other	0.159297789336801
(3) N=3,135	Other	0.175986129172085
(4) N=7,744	Other	0.450801907238838
