# Supplementary material for: Cell-type-specific genomics reveals histone modification dynamics in mammalian meiosis
Source: Nat Commun. 2019 Aug 23;10:3821. doi: 10.1038/s41467-019-11820-7 (PMC6707301; doi:10.1038/s41467-019-11820-7)
Supplement: Supplementary file 4 — Source Data [file 41467_2019_11820_MOESM4_ESM.zip › Source Data/figureS6e.tab]

cluster	newType	typePC
(1) N=6,223	Default	0.361170963667434
(2) N=11,336	Default	0.11902815959581
(3) N=3,135	Default	0.1563266215915
(4) N=7,744	Default	0.363474255145256
(1) N=6,223	Non-HS	0.191193511008111
(2) N=11,336	Non-HS	0.137697952877559
(3) N=3,135	Non-HS	0.175357280803399
(4) N=7,744	Non-HS	0.495751255310931
