# Supplementary material for: Cell-type-specific genomics reveals histone modification dynamics in mammalian meiosis
Source: Nat Commun. 2019 Aug 23;10:3821. doi: 10.1038/s41467-019-11820-7 (PMC6707301; doi:10.1038/s41467-019-11820-7)
Supplement: Supplementary file 4 — Source Data [file 41467_2019_11820_MOESM4_ESM.zip › Source Data/figureS7b.tab]

id	cluster	stage	strength
1	(2) N=12,836	LE	0.779695982298147
2	(1) N=9,744	LE	1.73861756289676
3	(5) N=5,272	LE	-1.19278282962366
4	(6) N=11,025	LE	-0.181575136308781
5	(6) N=11,025	LE	0.341856334197714
6	(2) N=12,836	LE	1.31195198833288
7	(2) N=12,836	LE	1.291716824953
8	(2) N=12,836	LE	1.38007762598892
9	(1) N=9,744	LE	1.71745064425563
10	(2) N=12,836	LE	1.39747952616386
11	(1) N=9,744	LE	1.68298426168858
12	(4) N=3,427	LE	-0.296981716585627
13	(1) N=9,744	LE	1.5578230275439
14	(2) N=12,836	LE	1.33664122244007
15	(6) N=11,025	LE	-0.105526457122664
16	(6) N=11,025	LE	-0.564534246801554
17	(1) N=9,744	LE	1.6620447736256
18	(5) N=5,272	LE	-1.11253304362614
19	(5) N=5,272	LE	-0.845496077539961
20	(5) N=5,272	LE	-0.302638493836312
21	(5) N=5,272	LE	-0.430365035049029
22	(5) N=5,272	LE	-1.69682243797241
23	(5) N=5,272	LE	-1.56630140179174
24	(6) N=11,025	LE	-1.30923188473643
25	(6) N=11,025	LE	-0.849761766236977
26	(2) N=12,836	LE	1.19742269721112
27	(2) N=12,836	LE	1.52159682241586
28	(3) N=11,018	LE	-0.547598181146701
29	(3) N=11,018	LE	0.0073613376203664
30	(1) N=9,744	LE	1.72150313109
31	(2) N=12,836	LE	1.28050796582027
32	(3) N=11,018	LE	0.235047519733893
33	(6) N=11,025	LE	-0.633232359369851
34	(2) N=12,836	LE	1.19559115013349
35	(3) N=11,018	LE	-0.123261592471352
36	(3) N=11,018	LE	-0.634467412626052
37	(3) N=11,018	LE	-0.798833186561611
38	(4) N=3,427	LE	-0.422324014129705
39	(5) N=5,272	LE	-1.28403446392841
40	(2) N=12,836	LE	1.24935832980875
41	(4) N=3,427	LE	0.974255319743619
42	(2) N=12,836	LE	0.573434372763776
43	(2) N=12,836	LE	1.0753855195229
44	(3) N=11,018	LE	0.134348169001975
45	(2) N=12,836	LE	1.03873476759029
46	(3) N=11,018	LE	-0.325734874926731
47	(2) N=12,836	LE	1.00333531870963
48	(1) N=9,744	LE	1.56215389729339
49	(3) N=11,018	LE	-0.552059571258627
50	(5) N=5,272	LE	-0.435170734160948
51	(4) N=3,427	LE	0.141854006570812
52	(4) N=3,427	LE	0.316806596062815
53	(1) N=9,744	LE	1.75540085050849
54	(1) N=9,744	LE	1.41828261873553
55	(3) N=11,018	LE	-0.193179382755662
56	(1) N=9,744	LE	1.76523379390437
57	(5) N=5,272	LE	-0.5336452584371
58	(6) N=11,025	LE	-0.614076734533887
59	(4) N=3,427	LE	0.669330177642439
60	(3) N=11,018	LE	0.468930908082346
61	(3) N=11,018	LE	0.425713127941235
62	(6) N=11,025	LE	-0.635100271440107
63	(6) N=11,025	LE	-1.22158315388238
64	(1) N=9,744	LE	1.66348137067239
65	(6) N=11,025	LE	0.659994730528938
66	(4) N=3,427	LE	0.555606238164625
67	(5) N=5,272	LE	-0.886925951107856
68	(5) N=5,272	LE	-1.22747601326279
69	(6) N=11,025	LE	-0.963928164607617
70	(5) N=5,272	LE	-0.93735188533448
71	(3) N=11,018	LE	-0.618818091712899
72	(1) N=9,744	LE	1.74762146795869
73	(4) N=3,427	LE	0.702854746994236
74	(1) N=9,744	LE	1.56221541435351
75	(6) N=11,025	LE	-0.88598638315262
76	(4) N=3,427	LE	1.1352281070733
77	(3) N=11,018	LE	-0.306399254166372
78	(4) N=3,427	LE	-0.338617531235553
79	(2) N=12,836	LE	1.27488764820243
80	(3) N=11,018	LE	0.308722220087521
81	(2) N=12,836	LE	0.78943676890541
82	(6) N=11,025	LE	-0.948522017600486
83	(3) N=11,018	LE	0.192610151264237
84	(1) N=9,744	LE	1.58374124873563
85	(2) N=12,836	LE	1.07822106410961
86	(2) N=12,836	LE	1.2157478292466
87	(3) N=11,018	LE	0.751043546059447
88	(6) N=11,025	LE	-1.20410566785098
89	(1) N=9,744	LE	1.60096927503237
90	(1) N=9,744	LE	1.64465413039803
91	(1) N=9,744	LE	1.63050584833019
92	(2) N=12,836	LE	1.43557395671538
93	(1) N=9,744	LE	1.33067470231221
94	(4) N=3,427	LE	-0.547386791506196
95	(4) N=3,427	LE	0.388160292621722
96	(4) N=3,427	LE	-0.336073058439537
97	(3) N=11,018	LE	0.386452140989966
98	(1) N=9,744	LE	1.5325138124891
99	(1) N=9,744	LE	1.76183107592163
100	(3) N=11,018	LE	0.242619555938335
101	(4) N=3,427	LE	-0.3434881441537
102	(2) N=12,836	LE	0.986709522742681
103	(6) N=11,025	LE	-1.19707542800914
104	(3) N=11,018	LE	-0.145882769767761
105	(3) N=11,018	LE	-0.580967539549897
106	(4) N=3,427	LE	-0.669160058475885
107	(1) N=9,744	LE	1.52037398112551
108	(2) N=12,836	LE	0.740849805208048
109	(2) N=12,836	LE	0.834823018410969
110	(2) N=12,836	LE	1.24038783693767
111	(2) N=12,836	LE	1.21592671380533
112	(2) N=12,836	LE	1.02982470527673
113	(2) N=12,836	LE	1.32560777201511
114	(2) N=12,836	LE	1.20700771283671
115	(6) N=11,025	LE	-0.239839356582535
116	(6) N=11,025	LE	-0.81040386303181
117	(2) N=12,836	LE	1.26402216017937
118	(2) N=12,836	LE	1.30525539810714
119	(5) N=5,272	LE	-1.04247514859804
120	(5) N=5,272	LE	-1.11575770749547
121	(1) N=9,744	LE	1.61054336433914
122	(4) N=3,427	LE	-0.549867181541445
123	(3) N=11,018	LE	0.129368998324488
124	(2) N=12,836	LE	0.778952215172056
125	(2) N=12,836	LE	1.22082416012104
126	(2) N=12,836	LE	1.29824668883128
127	(6) N=11,025	LE	-0.759229262887116
128	(6) N=11,025	LE	-0.760826715742168
129	(3) N=11,018	LE	0.0129098269454479
130	(1) N=9,744	LE	1.57210206329303
131	(2) N=12,836	LE	1.43828028506893
132	(2) N=12,836	LE	1.28474069337935
133	(6) N=11,025	LE	-0.0292521347440141
134	(6) N=11,025	LE	-0.734222006359881
135	(5) N=5,272	LE	-0.760129231490569
136	(5) N=5,272	LE	-0.769442129267043
137	(5) N=5,272	LE	-0.377483120506268
138	(6) N=11,025	LE	0.212231757657265
139	(4) N=3,427	LE	-0.87406925619965
140	(2) N=12,836	LE	1.33940855573455
141	(2) N=12,836	LE	1.15471212924204
142	(3) N=11,018	LE	0.25439288612245
143	(3) N=11,018	LE	0.335117939463978
144	(3) N=11,018	LE	0.303357156831539
145	(4) N=3,427	LE	-0.949943876383459
146	(2) N=12,836	LE	1.10435114923517
147	(2) N=12,836	LE	1.142843350808
148	(1) N=9,744	LE	1.70118310770657
149	(1) N=9,744	LE	1.63781093989383
150	(1) N=9,744	LE	1.58192494452554
151	(4) N=3,427	LE	0.60007501580391
152	(2) N=12,836	LE	0.808778107531723
153	(2) N=12,836	LE	1.24547779553892
154	(6) N=11,025	LE	0.774959584233631
155	(3) N=11,018	LE	0.370631725098036
156	(2) N=12,836	LE	1.36373997739825
157	(4) N=3,427	LE	0.724937811400337
158	(5) N=5,272	LE	-1.71766083447117
159	(6) N=11,025	LE	0.988933489548225
160	(1) N=9,744	LE	1.44811375535448
161	(1) N=9,744	LE	1.46281710825899
162	(6) N=11,025	LE	-0.554047297718017
163	(6) N=11,025	LE	-0.516816435172598
164	(1) N=9,744	LE	0.990369230153303
165	(6) N=11,025	LE	-0.936877959216187
166	(2) N=12,836	LE	0.90540992408635
167	(1) N=9,744	LE	1.56555332353316
168	(1) N=9,744	LE	1.56349198271123
169	(6) N=11,025	LE	-0.36417143561612
170	(5) N=5,272	LE	-0.909816169283413
171	(1) N=9,744	LE	0.94802966552977
172	(2) N=12,836	LE	1.5187059290522
173	(3) N=11,018	LE	0.474431406527782
174	(4) N=3,427	LE	0.175644479166862
175	(3) N=11,018	LE	0.0814919283046118
176	(3) N=11,018	LE	0.438011310873159
177	(2) N=12,836	LE	1.06571629460577
178	(3) N=11,018	LE	0.0230302009031161
179	(2) N=12,836	LE	1.01013641082578
180	(1) N=9,744	LE	1.44169127270482
181	(1) N=9,744	LE	1.6614816927465
182	(2) N=12,836	LE	1.27640797623753
183	(4) N=3,427	LE	0.629149801978017
184	(1) N=9,744	LE	1.62789007038513
185	(2) N=12,836	LE	0.985552388528397
186	(3) N=11,018	LE	0.472696442724758
187	(3) N=11,018	LE	-0.224954118183502
188	(4) N=3,427	LE	-0.419998498172533
189	(1) N=9,744	LE	1.57867674755648
190	(5) N=5,272	LE	-1.36496139217696
191	(2) N=12,836	LE	1.50636425590164
192	(6) N=11,025	LE	-0.422708152263494
193	(6) N=11,025	LE	-0.765495480647118
194	(1) N=9,744	LE	1.55353880880799
195	(6) N=11,025	LE	-0.528246570654653
196	(2) N=12,836	LE	1.45464342122241
197	(5) N=5,272	LE	-1.39800476265757
198	(5) N=5,272	LE	-1.16547178891959
199	(2) N=12,836	LE	1.30330078005857
200	(1) N=9,744	LE	1.54935549703327
201	(2) N=12,836	LE	0.511932041438627
202	(1) N=9,744	LE	1.7383308476031
203	(4) N=3,427	LE	-0.264263033713179
204	(4) N=3,427	LE	0.997676446883861
205	(2) N=12,836	LE	1.50442381581061
206	(1) N=9,744	LE	1.7839247934917
207	(1) N=9,744	LE	1.42496044163784
208	(2) N=12,836	LE	1.11152450464769
209	(2) N=12,836	LE	1.34549330559943
210	(6) N=11,025	LE	-0.526770419244623
211	(6) N=11,025	LE	-0.487552000121693
212	(2) N=12,836	LE	0.556230882619724
213	(2) N=12,836	LE	0.697467241598709
214	(3) N=11,018	LE	0.199027541820457
215	(3) N=11,018	LE	-0.387074435633866
216	(3) N=11,018	LE	-0.724863860636765
217	(3) N=11,018	LE	0.354727715848631
218	(6) N=11,025	LE	-0.864539698065961
219	(2) N=12,836	LE	1.38615389377607
220	(2) N=12,836	LE	1.3226278419972
221	(6) N=11,025	LE	-1.02907189848386
222	(6) N=11,025	LE	-0.930706320671144
223	(2) N=12,836	LE	0.780513346197972
224	(2) N=12,836	LE	1.12418756442877
225	(2) N=12,836	LE	1.17379941896845
226	(1) N=9,744	LE	1.68444757367916
227	(2) N=12,836	LE	1.34257336048848
228	(6) N=11,025	LE	0.477817067527744
229	(6) N=11,025	LE	-0.343503123683581
230	(2) N=12,836	LE	1.06148620247504
231	(1) N=9,744	LE	1.73198994205286
232	(3) N=11,018	LE	-0.0583890298107496
233	(2) N=12,836	LE	1.29043712406157
234	(2) N=12,836	LE	1.51203637602635
235	(6) N=11,025	LE	-0.973068046760101
236	(2) N=12,836	LE	1.20726778043082
237	(6) N=11,025	LE	-0.627503055180725
238	(5) N=5,272	LE	-1.10892040097892
239	(5) N=5,272	LE	-1.05250594958555
240	(5) N=5,272	LE	-0.992554082610479
241	(4) N=3,427	LE	0.60654084192257
242	(2) N=12,836	LE	0.670422676138788
243	(2) N=12,836	LE	1.31940485101597
244	(3) N=11,018	LE	0.355594796176001
245	(6) N=11,025	LE	-1.15720427205317
246	(6) N=11,025	LE	-0.705720274156982
247	(2) N=12,836	LE	1.52572732143539
248	(6) N=11,025	LE	-0.884700601799881
249	(2) N=12,836	LE	0.992455300439726
250	(2) N=12,836	LE	1.10640345879694
251	(2) N=12,836	LE	0.712722994581803
252	(6) N=11,025	LE	-0.972304985638843
253	(6) N=11,025	LE	-0.669022386844928
254	(1) N=9,744	LE	1.6577782921422
255	(2) N=12,836	LE	1.14423292499908
256	(6) N=11,025	LE	-0.658689206124103
257	(6) N=11,025	LE	-0.456706141499662
258	(4) N=3,427	LE	-0.422774614934517
259	(3) N=11,018	LE	-0.510934200152213
260	(2) N=12,836	LE	1.38461744300763
261	(3) N=11,018	LE	-0.324045617053039
262	(2) N=12,836	LE	1.38285231009387
263	(3) N=11,018	LE	0.321847777187044
264	(3) N=11,018	LE	0.12709558606257
265	(1) N=9,744	LE	1.26741798045361
266	(1) N=9,744	LE	1.52336799911136
267	(2) N=12,836	LE	0.999448693630002
268	(6) N=11,025	LE	0.473667528696839
269	(3) N=11,018	LE	0.272603931602642
270	(3) N=11,018	LE	-0.562014578373819
271	(2) N=12,836	LE	1.06756354824897
272	(5) N=5,272	LE	-0.556047621389003
273	(1) N=9,744	LE	1.06054125840061
274	(6) N=11,025	LE	-1.01615023321847
275	(6) N=11,025	LE	-1.30086488352325
276	(3) N=11,018	LE	0.0523705018702585
277	(2) N=12,836	LE	1.09995639525346
278	(1) N=9,744	LE	1.53935281157199
279	(5) N=5,272	LE	0.224137802634056
280	(2) N=12,836	LE	1.06399332856378
281	(2) N=12,836	LE	1.44864754001115
282	(2) N=12,836	LE	1.26990940065871
283	(4) N=3,427	LE	-0.84493828823314
284	(4) N=3,427	LE	0.420996879957657
285	(1) N=9,744	LE	1.75183384966484
286	(1) N=9,744	LE	1.56949412323864
287	(4) N=3,427	LE	-0.46035196745541
288	(2) N=12,836	LE	1.32269227919847
289	(2) N=12,836	LE	1.38362259089386
290	(2) N=12,836	LE	0.993367312286751
291	(3) N=11,018	LE	-0.0221520407188571
292	(3) N=11,018	LE	0.500640094111512
293	(3) N=11,018	LE	0.229064957205386
294	(5) N=5,272	LE	-0.882123299731009
295	(6) N=11,025	LE	-0.855387699922257
296	(6) N=11,025	LE	-0.852561115352767
297	(3) N=11,018	LE	-0.151963401710946
298	(4) N=3,427	LE	0.941126468892174
299	(3) N=11,018	LE	0.0803472185809062
300	(1) N=9,744	LE	1.54031425687766
301	(2) N=12,836	LE	0.491771543237193
302	(2) N=12,836	LE	1.18181502684044
303	(1) N=9,744	LE	1.62939141927823
304	(1) N=9,744	LE	1.56985430612655
305	(1) N=9,744	LE	1.65159637855192
306	(5) N=5,272	LE	-0.893671666633613
307	(5) N=5,272	LE	-1.00945225972749
308	(3) N=11,018	LE	0.171725496954005
309	(3) N=11,018	LE	-0.445047839882972
310	(3) N=11,018	LE	-0.139660163798301
311	(5) N=5,272	LE	0.200304288839255
312	(5) N=5,272	LE	-0.469214745234975
313	(3) N=11,018	LE	-0.13515975574335
314	(5) N=5,272	LE	0.0570397250162493
315	(3) N=11,018	LE	0.447645300776418
316	(1) N=9,744	LE	1.64251982084337
317	(5) N=5,272	LE	-1.64429327341426
318	(5) N=5,272	LE	-1.20928674719246
319	(4) N=3,427	LE	-0.195491078387229
320	(4) N=3,427	LE	1.06024049742052
321	(6) N=11,025	LE	-1.10401097683837
322	(6) N=11,025	LE	-0.945819935908549
323	(3) N=11,018	LE	0.221676765573422
324	(5) N=5,272	LE	-0.395617204686696
325	(3) N=11,018	LE	0.0367748177880401
326	(3) N=11,018	LE	0.0683960425922082
327	(4) N=3,427	LE	0.0277223344436
328	(1) N=9,744	LE	1.6745277671988
329	(3) N=11,018	LE	0.0159382986528316
330	(2) N=12,836	LE	1.3430329160002
331	(2) N=12,836	LE	1.19996120734464
332	(2) N=12,836	LE	1.45787234479315
333	(1) N=9,744	LE	1.67019932398033
334	(1) N=9,744	LE	1.72279274758995
335	(6) N=11,025	LE	-0.426363910014064
336	(6) N=11,025	LE	0.029860813487102
337	(5) N=5,272	LE	-0.681893876897197
338	(1) N=9,744	LE	1.18839780228571
339	(2) N=12,836	LE	1.07714390876168
340	(5) N=5,272	LE	-1.52263054097481
341	(5) N=5,272	LE	-1.30848367526303
342	(3) N=11,018	LE	-0.0797528684874884
343	(6) N=11,025	LE	-0.825365354625624
344	(2) N=12,836	LE	0.622198997007857
345	(4) N=3,427	LE	0.0893556237348274
346	(5) N=5,272	LE	-0.581112899203022
347	(3) N=11,018	LE	-0.455800553690938
348	(1) N=9,744	LE	1.55211298617282
349	(4) N=3,427	LE	0.179832636380699
350	(4) N=3,427	LE	-0.174580532078343
351	(2) N=12,836	LE	1.27355689509963
352	(2) N=12,836	LE	0.847507516257995
353	(1) N=9,744	LE	1.56433350853873
354	(2) N=12,836	LE	1.42055964787446
355	(2) N=12,836	LE	0.656520749977346
356	(2) N=12,836	LE	0.714825143840456
357	(4) N=3,427	LE	-0.14428933849151
358	(3) N=11,018	LE	-0.695730753597435
359	(5) N=5,272	LE	-0.399696973276766
360	(3) N=11,018	LE	0.540851833467856
361	(3) N=11,018	LE	-0.0162454913656399
362	(4) N=3,427	LE	-0.89737940287326
363	(3) N=11,018	LE	0.231982349641963
364	(2) N=12,836	LE	0.875211338294539
365	(3) N=11,018	LE	0.159922104863988
366	(2) N=12,836	LE	1.15135419920296
367	(4) N=3,427	LE	0.222926296109633
368	(2) N=12,836	LE	0.897932625164599
369	(2) N=12,836	LE	1.09352926951262
370	(2) N=12,836	LE	1.27837269083809
371	(3) N=11,018	LE	0.441860286598639
372	(2) N=12,836	LE	1.16729238762258
373	(2) N=12,836	LE	1.15782410823595
374	(4) N=3,427	LE	0.529717683394373
375	(4) N=3,427	LE	0.0735438075413093
376	(4) N=3,427	LE	0.555468011101558
377	(6) N=11,025	LE	-0.580213311545698
378	(2) N=12,836	LE	0.784664199330399
379	(6) N=11,025	LE	-1.25221134197048
380	(3) N=11,018	LE	-0.288042074416771
381	(4) N=3,427	LE	-1.04013936895449
382	(4) N=3,427	LE	-0.262680683830168
383	(2) N=12,836	LE	1.05478614808862
384	(6) N=11,025	LE	-0.87518059592932
385	(2) N=12,836	LE	1.40188066974704
386	(2) N=12,836	LE	1.14670914134168
387	(6) N=11,025	LE	-0.750310988605805
388	(4) N=3,427	LE	0.97284812743936
389	(2) N=12,836	LE	1.38579071555946
390	(3) N=11,018	LE	0.447956404441674
391	(2) N=12,836	LE	1.1854319613708
392	(2) N=12,836	LE	0.655041988129314
393	(5) N=5,272	LE	0.501407663538218
394	(1) N=9,744	LE	1.72529056190613
395	(3) N=11,018	LE	-0.263843648093025
396	(3) N=11,018	LE	-0.282322233704971
397	(6) N=11,025	LE	-0.681278560750986
398	(6) N=11,025	LE	-0.923844887615385
399	(3) N=11,018	LE	0.482103454869184
400	(2) N=12,836	LE	0.896080184311002
401	(3) N=11,018	LE	0.0155698961978287
402	(3) N=11,018	LE	0.0451270225004561
403	(2) N=12,836	LE	0.530165687141621
404	(5) N=5,272	LE	0.704277244497121
405	(5) N=5,272	LE	-0.945399289078653
406	(2) N=12,836	LE	1.51746379628241
407	(1) N=9,744	LE	1.19353600048739
408	(1) N=9,744	LE	1.77048215390497
409	(1) N=9,744	LE	1.42618566817221
410	(4) N=3,427	LE	0.0536835571448925
411	(4) N=3,427	LE	0.23757320381443
412	(3) N=11,018	LE	0.570355111813247
413	(1) N=9,744	LE	1.45476608806274
414	(1) N=9,744	LE	1.55760908843158
415	(2) N=12,836	LE	0.954904340087004
416	(3) N=11,018	LE	0.397273758951852
417	(2) N=12,836	LE	0.788448783066585
418	(4) N=3,427	LE	-0.423038728628319
419	(3) N=11,018	LE	-0.39518213783425
420	(4) N=3,427	LE	-0.300241929042715
421	(6) N=11,025	LE	-0.597978925051398
422	(6) N=11,025	LE	0.297221212809072
423	(3) N=11,018	LE	-0.0477788814376954
424	(3) N=11,018	LE	-0.35168896914403
425	(3) N=11,018	LE	0.31905834626854
426	(6) N=11,025	LE	-0.23259329687128
427	(6) N=11,025	LE	0.801690302420466
428	(1) N=9,744	LE	1.51011301686808
429	(3) N=11,018	LE	-0.179837814784266
430	(6) N=11,025	LE	-0.619937807956399
431	(4) N=3,427	LE	-1.27278425745041
432	(4) N=3,427	LE	-0.669929584464017
433	(4) N=3,427	LE	-0.271507330019733
434	(4) N=3,427	LE	0.271170194677763
435	(3) N=11,018	LE	-0.0654565123579835
436	(6) N=11,025	LE	-0.628706924194127
437	(2) N=12,836	LE	1.2717123287819
438	(2) N=12,836	LE	1.08793458163458
439	(2) N=12,836	LE	0.717418250072044
440	(4) N=3,427	LE	0.494056913358959
441	(3) N=11,018	LE	-0.0397989585714764
442	(5) N=5,272	LE	-0.513686983355785
443	(6) N=11,025	LE	-0.532530692716405
444	(2) N=12,836	LE	1.33402630823713
445	(4) N=3,427	LE	0.704544796509781
446	(2) N=12,836	LE	1.40862438104961
447	(2) N=12,836	LE	0.988617192967402
448	(3) N=11,018	LE	-0.692887722206026
449	(4) N=3,427	LE	-0.693859128228034
450	(3) N=11,018	LE	0.166830211789852
451	(5) N=5,272	LE	-0.867355359418832
452	(6) N=11,025	LE	-0.68120060574428
453	(6) N=11,025	LE	-0.507034680919376
454	(3) N=11,018	LE	-0.224244857211067
455	(3) N=11,018	LE	-0.436760391460244
456	(3) N=11,018	LE	-0.705661723170126
457	(4) N=3,427	LE	0.230691861243896
458	(2) N=12,836	LE	1.27873581341409
459	(3) N=11,018	LE	0.607735081794405
460	(2) N=12,836	LE	0.8898034561235
461	(1) N=9,744	LE	1.6438815057535
462	(4) N=3,427	LE	-0.0360330385586988
463	(2) N=12,836	LE	0.650630990487233
464	(2) N=12,836	LE	1.23971181354376
465	(6) N=11,025	LE	0.503469057645248
466	(2) N=12,836	LE	0.940097230073759
467	(4) N=3,427	LE	0.729205669773794
468	(2) N=12,836	LE	1.34841760068875
469	(2) N=12,836	LE	1.10596609930306
470	(3) N=11,018	LE	0.561250100246004
471	(6) N=11,025	LE	-0.551869864896454
472	(3) N=11,018	LE	0.309113362770693
473	(3) N=11,018	LE	-0.403920434964587
474	(3) N=11,018	LE	-0.0467306643794222
475	(1) N=9,744	LE	1.07368282509812
476	(4) N=3,427	LE	0.911145254194328
477	(6) N=11,025	LE	-0.748312399200035
478	(2) N=12,836	LE	1.23355646824401
479	(6) N=11,025	LE	-1.07624511007148
480	(3) N=11,018	LE	-0.0158922909634522
481	(3) N=11,018	LE	-0.295117393865826
482	(6) N=11,025	LE	-0.440113996421101
483	(3) N=11,018	LE	0.441220612911171
484	(6) N=11,025	LE	-0.906142817804955
485	(6) N=11,025	LE	-0.816099905148775
486	(6) N=11,025	LE	-1.1037401547904
487	(4) N=3,427	LE	0.907687712921296
488	(6) N=11,025	LE	-0.791097474348009
489	(6) N=11,025	LE	-0.672538281468954
490	(1) N=9,744	LE	1.39407435961231
491	(2) N=12,836	LE	1.16480851508247
492	(6) N=11,025	LE	-1.09061497703397
493	(5) N=5,272	LE	-1.00817988423473
494	(6) N=11,025	LE	-0.728527748245572
495	(6) N=11,025	LE	-0.739903933206032
496	(2) N=12,836	LE	0.938251608567925
497	(6) N=11,025	LE	-0.392925994406562
498	(6) N=11,025	LE	-0.916004474308969
499	(3) N=11,018	LE	0.355262295740266
500	(3) N=11,018	LE	0.275460717059367
501	(3) N=11,018	LE	0.331860981363215
502	(1) N=9,744	LE	1.74654757712457
503	(1) N=9,744	LE	1.33903433275559
504	(5) N=5,272	LE	-0.270716362399925
505	(3) N=11,018	LE	0.0924491211023695
506	(4) N=3,427	LE	-0.522724699143952
507	(5) N=5,272	LE	-1.21858500059967
508	(4) N=3,427	LE	0.258633558993125
509	(2) N=12,836	LE	1.28658873501041
510	(2) N=12,836	LE	1.21113433093469
511	(2) N=12,836	LE	0.652608682039537
512	(2) N=12,836	LE	0.872915006026821
513	(2) N=12,836	LE	0.648133813885726
514	(3) N=11,018	LE	-0.336724029230982
515	(6) N=11,025	LE	-0.828811843160443
516	(1) N=9,744	LE	1.67396539000631
517	(3) N=11,018	LE	0.309918050092008
518	(6) N=11,025	LE	-0.632123649720112
519	(3) N=11,018	LE	0.264068039768278
520	(3) N=11,018	LE	-0.313031634184663
521	(3) N=11,018	LE	0.636699591522141
522	(5) N=5,272	LE	-0.292982253423403
523	(1) N=9,744	LE	1.76816081314827
524	(3) N=11,018	LE	-0.332980195338435
525	(6) N=11,025	LE	-0.795198473256329
526	(6) N=11,025	LE	-0.644857161317324
527	(3) N=11,018	LE	0.5416166799874
528	(2) N=12,836	LE	0.785733306560564
529	(2) N=12,836	LE	1.02686433025617
530	(6) N=11,025	LE	-0.292811191211462
531	(4) N=3,427	LE	-0.946016521543153
532	(2) N=12,836	LE	1.4793327757729
533	(6) N=11,025	LE	-0.994937241725269
534	(3) N=11,018	LE	-0.698218872894861
535	(3) N=11,018	LE	0.194651493992412
536	(2) N=12,836	LE	1.33064309478772
537	(3) N=11,018	LE	0.344917899501965
538	(3) N=11,018	LE	-0.0983771610012177
539	(6) N=11,025	LE	0.751672644183271
540	(6) N=11,025	LE	0.312967301669247
541	(2) N=12,836	LE	1.10826383915817
542	(3) N=11,018	LE	0.569608538436267
543	(3) N=11,018	LE	0.567226352036725
544	(3) N=11,018	LE	0.184911443905947
545	(5) N=5,272	LE	-0.240000049586792
546	(3) N=11,018	LE	-0.653984739569538
547	(6) N=11,025	LE	-0.237501162788753
548	(2) N=12,836	LE	0.937103089996876
549	(2) N=12,836	LE	0.806086481049898
550	(3) N=11,018	LE	-0.0250422441323207
551	(2) N=12,836	LE	1.06713931115128
552	(3) N=11,018	LE	0.629083190498322
553	(5) N=5,272	LE	-1.4693883197835
554	(1) N=9,744	LE	1.63528576335037
555	(2) N=12,836	LE	1.31666294463569
556	(3) N=11,018	LE	-0.0531738351662051
557	(6) N=11,025	LE	-1.28211513059724
558	(2) N=12,836	LE	0.839426633323138
559	(2) N=12,836	LE	0.740184131148506
560	(2) N=12,836	LE	1.43747335686897
561	(2) N=12,836	LE	1.38422838785795
562	(2) N=12,836	LE	1.02868503923544
563	(2) N=12,836	LE	0.873169950974055
564	(3) N=11,018	LE	-0.244631219627358
565	(1) N=9,744	LE	1.58670450587193
566	(3) N=11,018	LE	0.219379196355131
567	(3) N=11,018	LE	0.164496153916171
568	(5) N=5,272	LE	-1.28029540359375
569	(3) N=11,018	LE	0.250474950894136
570	(4) N=3,427	LE	-0.0676403446672634
571	(6) N=11,025	LE	-1.08562803840112
572	(6) N=11,025	LE	-0.86960692730027
573	(2) N=12,836	LE	1.28809781849869
574	(1) N=9,744	LE	1.49593564839411
575	(2) N=12,836	LE	1.34094501478347
576	(2) N=12,836	LE	1.30897770866342
577	(1) N=9,744	LE	1.75334394470659
578	(6) N=11,025	LE	-0.931138007899095
579	(6) N=11,025	LE	-0.711548183886904
580	(3) N=11,018	LE	-0.0792947796944094
581	(3) N=11,018	LE	0.38451572280129
582	(2) N=12,836	LE	0.73955887974111
583	(2) N=12,836	LE	1.11897424249048
584	(3) N=11,018	LE	0.224080279607372
585	(2) N=12,836	LE	1.19939570222608
586	(2) N=12,836	LE	1.42636752813209
587	(2) N=12,836	LE	1.17452137900737
588	(4) N=3,427	LE	-0.211546558915913
589	(2) N=12,836	LE	0.624219153674824
590	(2) N=12,836	LE	1.36820582283898
591	(2) N=12,836	LE	0.976198139932067
592	(2) N=12,836	LE	1.14047959715566
593	(2) N=12,836	LE	1.40805413747309
594	(3) N=11,018	LE	0.748369201709045
595	(1) N=9,744	LE	1.30417678672753
596	(3) N=11,018	LE	0.222952602193701
597	(3) N=11,018	LE	0.239207570992391
598	(3) N=11,018	LE	0.432495455078537
599	(2) N=12,836	LE	0.902358332249349
600	(6) N=11,025	LE	-0.878094090499767
601	(2) N=12,836	LE	0.946381134075517
602	(3) N=11,018	LE	-0.321721039727049
603	(2) N=12,836	LE	1.1611414886182
604	(1) N=9,744	LE	1.58123591608943
605	(4) N=3,427	LE	0.35359011642784
606	(2) N=12,836	LE	1.50548544825271
607	(1) N=9,744	LE	1.56191501054271
608	(2) N=12,836	LE	1.52107123290505
609	(2) N=12,836	LE	1.4793013421891
610	(2) N=12,836	LE	1.04492728699544
611	(3) N=11,018	LE	-1.02318929490298
612	(4) N=3,427	LE	-0.254345112855731
613	(3) N=11,018	LE	0.67070560722241
614	(2) N=12,836	LE	0.79020444393531
615	(3) N=11,018	LE	0.54408793163528
616	(2) N=12,836	LE	1.17216916325798
617	(2) N=12,836	LE	0.83579456317301
618	(3) N=11,018	LE	-0.345361185306897
619	(3) N=11,018	LE	-0.954698594524044
620	(2) N=12,836	LE	1.411934672705
621	(6) N=11,025	LE	-0.717090593286466
622	(6) N=11,025	LE	-0.981350382358729
623	(6) N=11,025	LE	0.201115527702627
624	(6) N=11,025	LE	0.0687867675296381
625	(3) N=11,018	LE	-0.275453290962946
626	(3) N=11,018	LE	0.0764686336802403
627	(2) N=12,836	LE	1.37192769381843
628	(5) N=5,272	LE	-1.0668200226279
629	(2) N=12,836	LE	1.1868565377004
630	(2) N=12,836	LE	0.713333211975572
631	(2) N=12,836	LE	1.08569558862579
632	(2) N=12,836	LE	1.19197259029518
633	(2) N=12,836	LE	1.46563613329096
634	(2) N=12,836	LE	0.625293622709057
635	(3) N=11,018	LE	0.119609890340737
636	(6) N=11,025	LE	-0.513313127174887
637	(6) N=11,025	LE	-0.725317696923476
638	(1) N=9,744	LE	1.2246863282238
639	(5) N=5,272	LE	0.287984777341226
640	(1) N=9,744	LE	0.710009758326736
641	(6) N=11,025	LE	-0.240367986193459
642	(3) N=11,018	LE	-0.0291527306426491
643	(1) N=9,744	LE	1.75833332810013
644	(1) N=9,744	LE	1.66783587401079
645	(1) N=9,744	LE	1.75023113453048
646	(2) N=12,836	LE	1.1848640618522
647	(1) N=9,744	LE	1.55893793394765
648	(4) N=3,427	LE	0.209105935444841
649	(2) N=12,836	LE	0.839288206198955
650	(2) N=12,836	LE	0.738584732673792
651	(1) N=9,744	LE	1.57181466604695
652	(1) N=9,744	LE	1.46344653296639
653	(1) N=9,744	LE	1.52985947565475
654	(2) N=12,836	LE	1.27604201732549
655	(6) N=11,025	LE	-0.410423792454533
656	(6) N=11,025	LE	-0.382952761330294
657	(3) N=11,018	LE	0.432269164399371
658	(5) N=5,272	LE	-0.760939430337568
659	(3) N=11,018	LE	0.501343889837699
660	(6) N=11,025	LE	-0.688933011294382
661	(6) N=11,025	LE	-0.284721210047054
662	(2) N=12,836	LE	1.14525017899816
663	(2) N=12,836	LE	1.41554458277324
664	(1) N=9,744	LE	1.47965805720418
665	(2) N=12,836	LE	1.30482187767678
666	(6) N=11,025	LE	-0.550623025874251
667	(1) N=9,744	LE	1.36219360863208
668	(1) N=9,744	LE	1.63984339879096
669	(5) N=5,272	LE	-1.37036866667
670	(1) N=9,744	LE	1.57111920251095
671	(6) N=11,025	LE	-0.600998425885297
672	(6) N=11,025	LE	-0.661767339357268
673	(2) N=12,836	LE	1.34499649130381
674	(1) N=9,744	LE	1.7695790097406
675	(5) N=5,272	LE	-1.52980119591297
676	(3) N=11,018	LE	0.480372444766135
677	(3) N=11,018	LE	-0.0499032473815764
678	(2) N=12,836	LE	0.758507982515427
679	(2) N=12,836	LE	0.979635996472681
680	(2) N=12,836	LE	1.24898383326557
681	(3) N=11,018	LE	-0.644353257756709
682	(1) N=9,744	LE	1.58938149925789
683	(2) N=12,836	LE	1.26063416434055
684	(2) N=12,836	LE	1.3679594987028
685	(1) N=9,744	LE	1.52788508028065
686	(1) N=9,744	LE	1.70361697451086
687	(4) N=3,427	LE	0.497743601519598
688	(1) N=9,744	LE	1.67222485008958
689	(1) N=9,744	LE	1.60339953764405
690	(1) N=9,744	LE	1.72926286171839
691	(5) N=5,272	LE	-1.500796441377
692	(6) N=11,025	LE	-0.77303707387935
693	(6) N=11,025	LE	-0.774390524587512
694	(3) N=11,018	LE	0.592281443625109
695	(2) N=12,836	LE	0.636941750343455
696	(1) N=9,744	LE	1.6014668124474
697	(2) N=12,836	LE	1.54541174258462
698	(2) N=12,836	LE	0.909041702472771
699	(5) N=5,272	LE	-0.857025528300208
700	(2) N=12,836	LE	1.27027319812535
701	(1) N=9,744	LE	1.78503094185983
702	(6) N=11,025	LE	-0.234804568986964
703	(6) N=11,025	LE	-0.659641544005752
704	(6) N=11,025	LE	-0.38802282207798
705	(2) N=12,836	LE	0.880230319306961
706	(2) N=12,836	LE	0.893076299522275
707	(2) N=12,836	LE	1.46137555964446
708	(1) N=9,744	LE	1.76422601988834
709	(2) N=12,836	LE	1.40461493750249
710	(1) N=9,744	LE	1.67985585442321
711	(5) N=5,272	LE	0.79538817852884
712	(4) N=3,427	LE	0.28891294734775
713	(6) N=11,025	LE	-0.853687021230352
714	(5) N=5,272	LE	-0.764549760963664
715	(6) N=11,025	LE	-0.904046882249046
716	(1) N=9,744	LE	1.58745604857969
717	(5) N=5,272	LE	-0.943215087755524
718	(5) N=5,272	LE	-0.785714219057419
719	(2) N=12,836	LE	1.45665633092455
720	(2) N=12,836	LE	1.24981919453411
721	(2) N=12,836	LE	1.44605652458085
722	(2) N=12,836	LE	1.36985346879883
723	(2) N=12,836	LE	1.5036831787961
724	(1) N=9,744	LE	1.62468212748591
725	(2) N=12,836	LE	1.3003995384017
726	(1) N=9,744	LE	1.61384428403646
727	(6) N=11,025	LE	-0.629381711312654
728	(6) N=11,025	LE	-0.565055481300274
729	(2) N=12,836	LE	1.51299740854675
730	(5) N=5,272	LE	-1.15310446219401
731	(2) N=12,836	LE	0.968950801074079
732	(6) N=11,025	LE	-0.177406790402458
733	(2) N=12,836	LE	1.29559392755616
734	(2) N=12,836	LE	1.14553160567636
735	(2) N=12,836	LE	0.60434312418421
736	(2) N=12,836	LE	0.95697613464914
737	(2) N=12,836	LE	1.09808239210917
738	(2) N=12,836	LE	1.10818053262784
739	(2) N=12,836	LE	1.0844332429607
740	(2) N=12,836	LE	1.15868246316207
741	(2) N=12,836	LE	1.32766997351985
742	(3) N=11,018	LE	0.206056092317928
743	(3) N=11,018	LE	-0.0563105427698731
744	(1) N=9,744	LE	1.70998461162213
745	(2) N=12,836	LE	1.29199097743046
746	(1) N=9,744	LE	1.60164145837145
747	(3) N=11,018	LE	0.157120885934134
748	(2) N=12,836	LE	1.1469065202822
749	(2) N=12,836	LE	0.840083587577915
750	(2) N=12,836	LE	0.633694163233982
751	(2) N=12,836	LE	0.739212084091758
752	(4) N=3,427	LE	-0.257722858801355
753	(4) N=3,427	LE	0.507743979612241
754	(3) N=11,018	LE	-0.0684596789985125
755	(2) N=12,836	LE	1.56066456722846
756	(4) N=3,427	LE	-0.288901946248343
757	(4) N=3,427	LE	-0.196842620071838
758	(3) N=11,018	LE	0.3743160056261
759	(3) N=11,018	LE	0.370999033727795
760	(6) N=11,025	LE	-0.497200428102994
761	(3) N=11,018	LE	-0.284274177603971
762	(6) N=11,025	LE	-0.850515726515124
763	(6) N=11,025	LE	-0.845596690077736
764	(5) N=5,272	LE	-1.3165054767828
765	(3) N=11,018	LE	0.331451039860212
766	(3) N=11,018	LE	0.0928893145611745
767	(5) N=5,272	LE	0.311204733989339
768	(3) N=11,018	LE	0.0581198645303182
769	(3) N=11,018	LE	-0.59119844172466
770	(4) N=3,427	LE	-0.777854988052137
771	(3) N=11,018	LE	-0.156292166005762
772	(3) N=11,018	LE	0.559315271175927
773	(6) N=11,025	LE	-0.820157224729391
774	(6) N=11,025	LE	-0.861960701150276
775	(6) N=11,025	LE	-0.839662253823166
776	(6) N=11,025	LE	-0.70216434335336
777	(6) N=11,025	LE	-0.373629524152881
778	(5) N=5,272	LE	-0.397700282768784
779	(4) N=3,427	LE	-0.485074032378899
780	(2) N=12,836	LE	0.612051209978867
781	(1) N=9,744	LE	1.59997257083093
782	(4) N=3,427	LE	0.106143662868779
783	(3) N=11,018	LE	-1.30453780652058
784	(5) N=5,272	LE	-0.176059381549262
785	(6) N=11,025	LE	-0.853476363170648
786	(6) N=11,025	LE	-0.875486584732732
787	(6) N=11,025	LE	-0.770730679678663
788	(6) N=11,025	LE	-0.77549699674702
789	(5) N=5,272	LE	-1.12579218905719
790	(3) N=11,018	LE	0.14926123711155
791	(3) N=11,018	LE	0.181696708695534
792	(3) N=11,018	LE	-0.185774916465355
793	(6) N=11,025	LE	0.431985633725364
794	(3) N=11,018	LE	0.282064711745759
795	(6) N=11,025	LE	-0.592303008373737
796	(6) N=11,025	LE	-0.778064108960323
797	(3) N=11,018	LE	-0.0442416521548738
798	(3) N=11,018	LE	0.295744948479865
799	(6) N=11,025	LE	-0.633777702630035
800	(2) N=12,836	LE	1.22501706857571
801	(5) N=5,272	LE	-1.46359943118993
802	(5) N=5,272	LE	-1.58944938724361
803	(3) N=11,018	LE	0.168942404628632
804	(3) N=11,018	LE	0.09875234270108
805	(3) N=11,018	LE	-0.0176830858750703
806	(6) N=11,025	LE	-0.806742054854542
807	(6) N=11,025	LE	-0.793980684408581
808	(3) N=11,018	LE	0.26410273308239
809	(3) N=11,018	LE	0.319506477655828
810	(3) N=11,018	LE	0.405382823088172
811	(3) N=11,018	LE	0.381387899861155
812	(1) N=9,744	LE	1.55771512655501
813	(3) N=11,018	LE	-0.359900173815647
814	(1) N=9,744	LE	1.40596231701601
815	(3) N=11,018	LE	-0.254996014248001
816	(2) N=12,836	LE	0.943288919481671
817	(2) N=12,836	LE	0.809212193429692
818	(1) N=9,744	LE	1.64156358284748
819	(6) N=11,025	LE	-0.856017560734222
820	(4) N=3,427	LE	-0.660154683682712
821	(5) N=5,272	LE	-0.0177192163863545
822	(3) N=11,018	LE	-0.126154653676385
823	(4) N=3,427	LE	-0.924927024137435
824	(5) N=5,272	LE	-1.0998864257991
825	(5) N=5,272	LE	-1.03960753030945
826	(2) N=12,836	LE	1.38103638688678
827	(6) N=11,025	LE	-0.152232865555269
828	(3) N=11,018	LE	-0.279515593905278
829	(3) N=11,018	LE	0.194888144452026
830	(3) N=11,018	LE	0.540664552515331
831	(2) N=12,836	LE	0.854871205308433
832	(5) N=5,272	LE	-0.0519814109843038
833	(5) N=5,272	LE	-0.331353042354206
834	(5) N=5,272	LE	-1.12213958476266
835	(5) N=5,272	LE	-0.992776113074644
836	(6) N=11,025	LE	-1.16358247013731
837	(5) N=5,272	LE	-1.04840043548206
838	(6) N=11,025	LE	-0.668291274265374
839	(1) N=9,744	LE	1.61123322334574
840	(3) N=11,018	LE	-0.279986194078564
841	(2) N=12,836	LE	1.18656034144532
842	(3) N=11,018	LE	-0.0216745481106637
843	(4) N=3,427	LE	0.606402047816966
844	(6) N=11,025	LE	-0.51125306773818
845	(6) N=11,025	LE	-0.822345325527342
846	(5) N=5,272	LE	-1.20320179604301
847	(3) N=11,018	LE	0.119926325425323
848	(2) N=12,836	LE	1.14915039450594
849	(6) N=11,025	LE	-1.18778281019047
850	(3) N=11,018	LE	0.239790446438258
851	(3) N=11,018	LE	0.384162039950745
852	(4) N=3,427	LE	-0.619369812562722
853	(3) N=11,018	LE	-0.328480240799938
854	(3) N=11,018	LE	0.543889617713736
855	(3) N=11,018	LE	0.472288785798783
856	(2) N=12,836	LE	0.710916051442444
857	(5) N=5,272	LE	-1.03335144629045
858	(6) N=11,025	LE	-1.00861963976385
859	(3) N=11,018	LE	-0.551111384615723
860	(6) N=11,025	LE	-0.897633654533671
861	(2) N=12,836	LE	0.832329099045339
862	(2) N=12,836	LE	1.26480818647484
863	(2) N=12,836	LE	1.00718071707772
864	(3) N=11,018	LE	0.246269778986668
865	(2) N=12,836	LE	1.44561077622068
866	(6) N=11,025	LE	-0.54161987252688
867	(5) N=5,272	LE	-1.03082835264322
868	(6) N=11,025	LE	-0.752302547953032
869	(6) N=11,025	LE	-0.572436578234112
870	(6) N=11,025	LE	-0.555659871484269
871	(1) N=9,744	LE	1.50749035567222
872	(3) N=11,018	LE	0.489711078442641
873	(2) N=12,836	LE	1.13582382186486
874	(2) N=12,836	LE	1.08049383350249
875	(3) N=11,018	LE	-0.373580289799388
876	(4) N=3,427	LE	-1.07240926882113
877	(3) N=11,018	LE	0.225842103749177
878	(2) N=12,836	LE	1.38630899549389
879	(1) N=9,744	LE	1.64694867392933
880	(5) N=5,272	LE	-1.02366420840251
881	(3) N=11,018	LE	0.487178187244218
882	(3) N=11,018	LE	0.444479762617295
883	(3) N=11,018	LE	-0.10383471857291
884	(6) N=11,025	LE	-0.611187228786436
885	(6) N=11,025	LE	-0.527117437136726
886	(6) N=11,025	LE	-0.289277187610313
887	(3) N=11,018	LE	-0.129157401227464
888	(3) N=11,018	LE	0.50800078646275
889	(3) N=11,018	LE	0.195231679963776
890	(3) N=11,018	LE	0.107724428797405
891	(6) N=11,025	LE	-0.0908995844838394
892	(5) N=5,272	LE	-0.972801058320384
893	(6) N=11,025	LE	-0.785009958959907
894	(3) N=11,018	LE	0.299216039157643
895	(3) N=11,018	LE	0.269107553982306
896	(6) N=11,025	LE	-0.912018890305191
897	(2) N=12,836	LE	1.09363794213121
898	(3) N=11,018	LE	-0.310939470349074
899	(3) N=11,018	LE	0.201134901144948
900	(3) N=11,018	LE	0.644913140670873
901	(1) N=9,744	LE	1.59715343378529
902	(1) N=9,744	LE	1.38758986658397
903	(3) N=11,018	LE	0.399907318082852
904	(6) N=11,025	LE	-0.649185575129065
905	(3) N=11,018	LE	0.044360857537659
906	(3) N=11,018	LE	-0.25071816424637
907	(5) N=5,272	LE	-0.58165156556721
908	(3) N=11,018	LE	-0.0162510865109841
909	(3) N=11,018	LE	-0.12116219415715
910	(4) N=3,427	LE	-0.162804488607277
911	(2) N=12,836	LE	1.23183490301252
912	(2) N=12,836	LE	0.994940618662994
913	(2) N=12,836	LE	0.975434922713134
914	(4) N=3,427	LE	1.10892099251305
915	(1) N=9,744	LE	1.54203076903992
916	(1) N=9,744	LE	1.57950531754253
917	(1) N=9,744	LE	1.76728062162474
918	(1) N=9,744	LE	1.62887186274338
919	(2) N=12,836	LE	0.867305400807692
920	(3) N=11,018	LE	0.499239007782197
921	(2) N=12,836	LE	0.851283840298033
922	(3) N=11,018	LE	-0.0217586945136698
923	(3) N=11,018	LE	0.0501403581506044
924	(1) N=9,744	LE	1.1011368749413
925	(1) N=9,744	LE	1.57981652628325
926	(1) N=9,744	LE	1.20525218837931
927	(3) N=11,018	LE	0.459142775557936
928	(2) N=12,836	LE	1.07108116647275
929	(6) N=11,025	LE	-0.665678419375399
930	(1) N=9,744	LE	1.71368848708828
931	(1) N=9,744	LE	1.59754686932111
932	(3) N=11,018	LE	0.264225227517017
933	(1) N=9,744	LE	1.45858635755929
934	(5) N=5,272	LE	-0.337778072846922
935	(1) N=9,744	LE	1.55172332416736
936	(3) N=11,018	LE	-0.483560581263527
937	(1) N=9,744	LE	1.52655865906759
938	(1) N=9,744	LE	1.64063379928302
939	(6) N=11,025	LE	-0.767964409638981
940	(6) N=11,025	LE	-0.823058021926781
941	(1) N=9,744	LE	1.7035372687848
942	(2) N=12,836	LE	1.29955867866215
943	(2) N=12,836	LE	1.48520884789127
944	(2) N=12,836	LE	1.32658090478837
945	(1) N=9,744	LE	1.71180368941376
946	(2) N=12,836	LE	1.26956781809367
947	(1) N=9,744	LE	1.56474271006978
948	(1) N=9,744	LE	1.49388645801782
949	(2) N=12,836	LE	0.837387445665344
950	(2) N=12,836	LE	0.779140641297291
951	(2) N=12,836	LE	1.06732941384095
952	(1) N=9,744	LE	1.62589450496028
953	(3) N=11,018	LE	0.153337120428046
954	(3) N=11,018	LE	-0.667251744259021
955	(5) N=5,272	LE	0.51805051914436
956	(6) N=11,025	LE	-0.654188002983239
957	(1) N=9,744	LE	1.59307984280003
958	(1) N=9,744	LE	1.76989654091449
959	(2) N=12,836	LE	1.33539218753243
960	(2) N=12,836	LE	1.44534539525959
961	(2) N=12,836	LE	1.07749064199394
962	(2) N=12,836	LE	1.03069261584727
963	(2) N=12,836	LE	1.21785322105845
964	(3) N=11,018	LE	0.470350817598366
965	(1) N=9,744	LE	1.72597929773811
966	(3) N=11,018	LE	0.13383458373893
967	(1) N=9,744	LE	1.46563622104041
968	(6) N=11,025	LE	-1.29349186255411
969	(3) N=11,018	LE	0.510500935383064
970	(2) N=12,836	LE	1.14113583612083
971	(4) N=3,427	LE	1.19472534926813
972	(2) N=12,836	LE	1.38177134594981
973	(2) N=12,836	LE	0.958325468610532
974	(2) N=12,836	LE	1.19883469893447
975	(2) N=12,836	LE	1.37838895290649
976	(1) N=9,744	LE	1.56066265940664
977	(3) N=11,018	LE	0.632816114684636
978	(2) N=12,836	LE	1.0941292857389
979	(1) N=9,744	LE	1.52482157107176
980	(6) N=11,025	LE	-0.822755925172305
981	(3) N=11,018	LE	0.581041360238409
982	(2) N=12,836	LE	1.36951563133443
983	(2) N=12,836	LE	1.12049365714082
984	(2) N=12,836	LE	1.40309467457818
985	(3) N=11,018	LE	0.432350128542602
986	(2) N=12,836	LE	1.06041883442594
987	(1) N=9,744	LE	1.7786002906523
988	(6) N=11,025	LE	-0.62870308129385
989	(6) N=11,025	LE	-0.46057914504522
990	(6) N=11,025	LE	-0.308065009927355
991	(6) N=11,025	LE	0.118584466137816
992	(3) N=11,018	LE	0.231706999343065
993	(2) N=12,836	LE	1.42568800481918
994	(1) N=9,744	LE	1.67043890789534
995	(1) N=9,744	LE	1.69240696769062
996	(1) N=9,744	LE	1.77327678502431
997	(2) N=12,836	LE	0.492357459371455
998	(2) N=12,836	LE	1.39628539281383
999	(2) N=12,836	LE	1.30793904117985
1000	(6) N=11,025	LE	-0.615291481012602
1001	(5) N=5,272	LE	-0.841849490467471
1002	(6) N=11,025	LE	-0.656338969046111
1003	(6) N=11,025	LE	-0.768038543891713
1004	(6) N=11,025	LE	-0.615505552042854
1005	(6) N=11,025	LE	-0.785032283671584
1006	(1) N=9,744	LE	1.33113385977331
1007	(3) N=11,018	LE	-0.0747030970284587
1008	(4) N=3,427	LE	0.432900130747702
1009	(1) N=9,744	LE	1.62557527584576
1010	(2) N=12,836	LE	1.2416777830918
1011	(1) N=9,744	LE	1.72611653492187
1012	(3) N=11,018	LE	0.475502895735347
1013	(6) N=11,025	LE	-0.657290626429055
1014	(1) N=9,744	LE	1.58728688423797
1015	(6) N=11,025	LE	0.0727453800336275
1016	(3) N=11,018	LE	-0.318019806992724
1017	(1) N=9,744	LE	1.69793624750148
1018	(1) N=9,744	LE	1.60712956479845
1019	(2) N=12,836	LE	1.24953807829838
1020	(2) N=12,836	LE	1.41615318800035
1021	(2) N=12,836	LE	1.46243123618352
1022	(2) N=12,836	LE	1.25355113012968
1023	(2) N=12,836	LE	1.47642923121592
1024	(1) N=9,744	LE	1.54262492081379
1025	(3) N=11,018	LE	-0.0520523345870498
1026	(6) N=11,025	LE	-0.590332957697005
1027	(5) N=5,272	LE	-0.581008074268205
1028	(1) N=9,744	LE	1.54898147825363
1029	(6) N=11,025	LE	-0.565072750452755
1030	(6) N=11,025	LE	-1.1932311515952
1031	(5) N=5,272	LE	-1.17214191625381
1032	(5) N=5,272	LE	-0.428011903728234
1033	(6) N=11,025	LE	-0.285268307435151
1034	(6) N=11,025	LE	-0.395918721488503
1035	(6) N=11,025	LE	-0.406061457301594
1036	(4) N=3,427	LE	0.769222017235875
1037	(1) N=9,744	LE	1.70137975331962
1038	(1) N=9,744	LE	1.51201657554893
1039	(4) N=3,427	LE	0.475899416890323
1040	(5) N=5,272	LE	0.557554818302063
1041	(5) N=5,272	LE	-0.749125139917341
1042	(5) N=5,272	LE	-0.317559398311399
1043	(6) N=11,025	LE	-0.645350334285711
1044	(6) N=11,025	LE	-0.944929021044861
1045	(6) N=11,025	LE	0.552401308422377
1046	(6) N=11,025	LE	-0.442552978688145
1047	(2) N=12,836	LE	1.29192801650669
1048	(1) N=9,744	LE	1.34785713906091
1049	(2) N=12,836	LE	0.818556553894496
1050	(3) N=11,018	LE	0.682117269226301
1051	(6) N=11,025	LE	-1.34895592235095
1052	(4) N=3,427	LE	0.248769019157624
1053	(5) N=5,272	LE	-0.932586072805101
1054	(2) N=12,836	LE	1.22547808032166
1055	(2) N=12,836	LE	1.04580282497017
1056	(1) N=9,744	LE	1.7084721719794
1057	(6) N=11,025	LE	0.313862830805266
1058	(6) N=11,025	LE	-0.81221098994698
1059	(2) N=12,836	LE	1.49657534896269
1060	(3) N=11,018	LE	0.42852369869851
1061	(6) N=11,025	LE	0.345207861886718
1062	(3) N=11,018	LE	0.261879353166727
1063	(5) N=5,272	LE	-0.614416128101966
1064	(5) N=5,272	LE	0.262256991096338
1065	(5) N=5,272	LE	-1.15257931773798
1066	(1) N=9,744	LE	1.61736944100785
1067	(1) N=9,744	LE	1.7462868775441
1068	(2) N=12,836	LE	1.07858023957923
1069	(1) N=9,744	LE	1.29859019870483
1070	(6) N=11,025	LE	-0.985086133938026
1071	(6) N=11,025	LE	-0.844666857405155
1072	(3) N=11,018	LE	0.420855293087081
1073	(2) N=12,836	LE	1.09354931218888
1074	(5) N=5,272	LE	-1.25934304465504
1075	(5) N=5,272	LE	-1.03713317451145
1076	(5) N=5,272	LE	-0.791091399582043
1077	(3) N=11,018	LE	-0.056640792131136
1078	(2) N=12,836	LE	1.47067310815521
1079	(2) N=12,836	LE	0.83804000450059
1080	(2) N=12,836	LE	1.2611159711123
1081	(2) N=12,836	LE	1.36452303784823
1082	(2) N=12,836	LE	0.981933498541413
1083	(2) N=12,836	LE	0.913749266889992
1084	(6) N=11,025	LE	-0.573040376901411
1085	(6) N=11,025	LE	-0.252002211202286
1086	(1) N=9,744	LE	1.56256716314947
1087	(2) N=12,836	LE	1.45197454256476
1088	(5) N=5,272	LE	0.0689255490638136
1089	(2) N=12,836	LE	1.32192010763388
1090	(2) N=12,836	LE	0.727772271550876
1091	(3) N=11,018	LE	0.313862612774798
1092	(6) N=11,025	LE	-0.604915861486368
1093	(4) N=3,427	LE	0.816968024647044
1094	(2) N=12,836	LE	0.914929155225734
1095	(1) N=9,744	LE	1.69245037254244
1096	(5) N=5,272	LE	-0.579573095090483
1097	(5) N=5,272	LE	-0.0818919602168285
1098	(2) N=12,836	LE	1.1296213099146
1099	(5) N=5,272	LE	-1.12056330047041
1100	(3) N=11,018	LE	-0.0502387021256846
1101	(3) N=11,018	LE	0.350528282382177
1102	(2) N=12,836	LE	1.26354032480823
1103	(2) N=12,836	LE	1.03789980347607
1104	(6) N=11,025	LE	-0.466365377363609
1105	(2) N=12,836	LE	1.11584145552807
1106	(2) N=12,836	LE	1.03052941870466
1107	(3) N=11,018	LE	0.0214085786114484
1108	(3) N=11,018	LE	0.460461580097605
1109	(2) N=12,836	LE	1.01783836768285
1110	(2) N=12,836	LE	1.32911880545094
1111	(3) N=11,018	LE	-0.582550471317417
1112	(3) N=11,018	LE	-0.206417093709484
1113	(5) N=5,272	LE	-0.704815659529696
1114	(5) N=5,272	LE	-0.699676737715036
1115	(2) N=12,836	LE	0.844971061993823
1116	(5) N=5,272	LE	-0.480661501789618
1117	(5) N=5,272	LE	-0.818344512961738
1118	(3) N=11,018	LE	-0.571364469482499
1119	(3) N=11,018	LE	-0.020033113320448
1120	(3) N=11,018	LE	0.27993547597861
1121	(3) N=11,018	LE	-0.318511938302597
1122	(3) N=11,018	LE	0.0722307187688498
1123	(5) N=5,272	LE	-1.53091150159668
1124	(6) N=11,025	LE	-0.879103010205485
1125	(6) N=11,025	LE	-0.935926427628643
1126	(6) N=11,025	LE	-0.366676183865856
1127	(6) N=11,025	LE	0.881432351384278
1128	(6) N=11,025	LE	-0.808634654749137
1129	(6) N=11,025	LE	-0.66365018888796
1130	(6) N=11,025	LE	-0.850588867205749
1131	(6) N=11,025	LE	-0.991954740747967
1132	(6) N=11,025	LE	-0.88662920959094
1133	(1) N=9,744	LE	1.78238700359667
1134	(4) N=3,427	LE	0.5507159312784
1135	(1) N=9,744	LE	1.58549477573452
1136	(3) N=11,018	LE	0.136506071620046
1137	(3) N=11,018	LE	-0.0130201377652729
1138	(1) N=9,744	LE	1.73983357515807
1139	(6) N=11,025	LE	-0.371294637879163
1140	(1) N=9,744	LE	1.62110646094605
1141	(6) N=11,025	LE	-0.641674358776314
1142	(3) N=11,018	LE	-0.294068854762452
1143	(3) N=11,018	LE	-0.783799968402355
1144	(2) N=12,836	LE	1.0697231187773
1145	(6) N=11,025	LE	-0.860528759694766
1146	(6) N=11,025	LE	-0.824005024697697
1147	(1) N=9,744	LE	1.60373262026469
1148	(2) N=12,836	LE	1.27021365502526
1149	(1) N=9,744	LE	1.60566296326441
1150	(6) N=11,025	LE	-1.13131872848152
1151	(6) N=11,025	LE	-0.919215776821459
1152	(6) N=11,025	LE	-0.797908091604147
1153	(5) N=5,272	LE	0.123711873015298
1154	(2) N=12,836	LE	0.715291033999349
1155	(2) N=12,836	LE	1.23621472983968
1156	(6) N=11,025	LE	-0.907982088470283
1157	(3) N=11,018	LE	0.645275075406748
1158	(3) N=11,018	LE	-0.248694295965272
1159	(3) N=11,018	LE	-0.278793921229648
1160	(6) N=11,025	LE	-0.726974644233834
1161	(3) N=11,018	LE	0.399656896023574
1162	(3) N=11,018	LE	0.46349534431416
1163	(3) N=11,018	LE	-0.00148071563882355
1164	(2) N=12,836	LE	1.15680701129105
1165	(3) N=11,018	LE	0.536218541286527
1166	(2) N=12,836	LE	1.54492772571149
1167	(2) N=12,836	LE	1.05405987546741
1168	(3) N=11,018	LE	-0.161991297604644
1169	(4) N=3,427	LE	-1.12513877881242
1170	(4) N=3,427	LE	-0.799726985270872
1171	(5) N=5,272	LE	-1.35380853519407
1172	(6) N=11,025	LE	0.679274383055
1173	(1) N=9,744	LE	1.11969591597908
1174	(2) N=12,836	LE	1.27543744719383
1175	(2) N=12,836	LE	1.42813902979232
1176	(2) N=12,836	LE	1.44108769694715
1177	(6) N=11,025	LE	0.857340277015653
1178	(3) N=11,018	LE	-0.07026761769892
1179	(6) N=11,025	LE	-0.706968643396768
1180	(3) N=11,018	LE	0.55845082537993
1181	(6) N=11,025	LE	-1.52231525981465
1182	(3) N=11,018	LE	-0.454546200870835
1183	(6) N=11,025	LE	-0.495236409548772
1184	(2) N=12,836	LE	0.927756158294005
1185	(2) N=12,836	LE	0.827074981081217
1186	(2) N=12,836	LE	0.957474748153405
1187	(5) N=5,272	LE	-1.18223759724092
1188	(3) N=11,018	LE	-0.0398957806333103
1189	(2) N=12,836	LE	1.21674255329084
1190	(6) N=11,025	LE	-0.657290062748315
1191	(1) N=9,744	LE	1.47952381720922
1192	(1) N=9,744	LE	1.37470713492764
1193	(6) N=11,025	LE	-0.578903548456206
1194	(2) N=12,836	LE	1.38873865397274
1195	(2) N=12,836	LE	1.45267911926979
1196	(2) N=12,836	LE	1.51631003935317
1197	(2) N=12,836	LE	1.36213392615964
1198	(2) N=12,836	LE	1.16852301823969
1199	(2) N=12,836	LE	1.30155261444872
1200	(1) N=9,744	LE	1.53396371582284
1201	(2) N=12,836	LE	1.47649250693075
1202	(1) N=9,744	LE	1.75542769297108
1203	(1) N=9,744	LE	1.68688610660477
1204	(1) N=9,744	LE	1.37980178173007
1205	(2) N=12,836	LE	0.948750651874786
1206	(4) N=3,427	LE	-1.05627347074074
1207	(3) N=11,018	LE	-0.715226801613449
1208	(6) N=11,025	LE	0.453194528148347
1209	(1) N=9,744	LE	1.6781871178026
1210	(3) N=11,018	LE	0.423551578522795
1211	(1) N=9,744	LE	1.72481644098327
1212	(4) N=3,427	LE	0.437985880372422
1213	(3) N=11,018	LE	-0.00425672507098067
1214	(6) N=11,025	LE	-0.575599431317206
1215	(2) N=12,836	LE	1.04587790051414
1216	(1) N=9,744	LE	1.6167320168556
1217	(1) N=9,744	LE	1.25719625891959
1218	(2) N=12,836	LE	1.17932204697132
1219	(3) N=11,018	LE	0.637281657128854
1220	(3) N=11,018	LE	0.436262088399174
1221	(2) N=12,836	LE	0.982202941866259
1222	(3) N=11,018	LE	0.449564131099486
1223	(5) N=5,272	LE	-1.26319294111208
1224	(5) N=5,272	LE	0.294057734634923
1225	(1) N=9,744	LE	1.76636132147579
1226	(4) N=3,427	LE	0.0675538431183974
1227	(2) N=12,836	LE	1.36110048705962
1228	(3) N=11,018	LE	-0.199081939291343
1229	(3) N=11,018	LE	0.400464757902887
1230	(4) N=3,427	LE	-0.232927636471089
1231	(5) N=5,272	LE	-1.17331665061434
1232	(6) N=11,025	LE	-0.789604524885556
1233	(6) N=11,025	LE	-0.464330423210407
1234	(2) N=12,836	LE	1.23066990043724
1235	(2) N=12,836	LE	1.54853447890109
1236	(5) N=5,272	LE	-1.00999902454743
1237	(4) N=3,427	LE	0.306817640011336
1238	(6) N=11,025	LE	-1.06639925148167
1239	(2) N=12,836	LE	0.830280495127833
1240	(3) N=11,018	LE	0.488180437526004
1241	(1) N=9,744	LE	1.57134527573252
1242	(3) N=11,018	LE	-0.0894166681047181
1243	(4) N=3,427	LE	-0.697794910588353
1244	(3) N=11,018	LE	0.41716348975602
1245	(3) N=11,018	LE	0.228473954059696
1246	(6) N=11,025	LE	-0.967842078285819
1247	(6) N=11,025	LE	-0.863750534616868
1248	(6) N=11,025	LE	-0.635706935184536
1249	(6) N=11,025	LE	-0.712762873022506
1250	(5) N=5,272	LE	-0.887479837676183
1251	(6) N=11,025	LE	0.452124412779501
1252	(6) N=11,025	LE	0.0108988468698625
1253	(2) N=12,836	LE	1.35848993550721
1254	(2) N=12,836	LE	0.848608493225583
1255	(1) N=9,744	LE	1.46836765580519
1256	(6) N=11,025	LE	-0.723762626154814
1257	(6) N=11,025	LE	-0.478863646843123
1258	(6) N=11,025	LE	0.401646567105143
1259	(3) N=11,018	LE	-0.0631830857797881
1260	(6) N=11,025	LE	-0.0138701479134961
1261	(6) N=11,025	LE	-0.832943621301036
1262	(3) N=11,018	LE	0.403278645148253
1263	(2) N=12,836	LE	1.14081724680224
1264	(2) N=12,836	LE	1.38635718486452
1265	(3) N=11,018	LE	0.102380712312725
1266	(1) N=9,744	LE	1.62875955322864
1267	(1) N=9,744	LE	1.58230561298997
1268	(6) N=11,025	LE	-1.19436754855638
1269	(2) N=12,836	LE	0.86460827757148
1270	(2) N=12,836	LE	0.97728415720344
1271	(2) N=12,836	LE	1.30699393968579
1272	(4) N=3,427	LE	0.529431854574967
1273	(2) N=12,836	LE	1.30477353547637
1274	(2) N=12,836	LE	0.846008142998826
1275	(6) N=11,025	LE	-1.02051201477118
1276	(6) N=11,025	LE	-1.10854871704041
1277	(6) N=11,025	LE	-0.772038883128806
1278	(3) N=11,018	LE	0.694498590877566
1279	(1) N=9,744	LE	1.63163510172058
1280	(3) N=11,018	LE	0.215555104779876
1281	(6) N=11,025	LE	0.65615660679764
1282	(6) N=11,025	LE	0.590339828815333
1283	(4) N=3,427	LE	-0.603269396692567
1284	(6) N=11,025	LE	-0.662646576300205
1285	(6) N=11,025	LE	-1.09482724140814
1286	(6) N=11,025	LE	-1.11194703956799
1287	(3) N=11,018	LE	-0.0247592012717761
1288	(4) N=3,427	LE	-0.282786307356064
1289	(3) N=11,018	LE	0.0169374901504205
1290	(3) N=11,018	LE	0.35869857355527
1291	(2) N=12,836	LE	1.28102075961804
1292	(2) N=12,836	LE	1.04316272827639
1293	(3) N=11,018	LE	0.190243975586035
1294	(6) N=11,025	LE	-0.369834377189237
1295	(1) N=9,744	LE	1.64227878078205
1296	(2) N=12,836	LE	1.05084381905315
1297	(2) N=12,836	LE	1.28809592919223
1298	(2) N=12,836	LE	0.703902045966757
1299	(5) N=5,272	LE	-0.744093676572323
1300	(6) N=11,025	LE	-0.505872118299504
1301	(6) N=11,025	LE	-0.338481030809013
1302	(3) N=11,018	LE	0.0104041556362928
1303	(4) N=3,427	LE	-0.27108545631708
1304	(3) N=11,018	LE	0.189745801595652
1305	(2) N=12,836	LE	1.28764804394674
1306	(1) N=9,744	LE	1.72989992322182
1307	(1) N=9,744	LE	1.51274393852681
1308	(1) N=9,744	LE	1.65144620993574
1309	(5) N=5,272	LE	0.0729307618963934
1310	(4) N=3,427	LE	0.509990577600894
1311	(4) N=3,427	LE	-0.170043211660576
1312	(4) N=3,427	LE	-0.0178633086836995
1313	(2) N=12,836	LE	1.44610498409507
1314	(6) N=11,025	LE	-0.791565403905955
1315	(6) N=11,025	LE	-1.00720106249695
1316	(1) N=9,744	LE	1.65480082984682
1317	(1) N=9,744	LE	1.6667256624236
1318	(6) N=11,025	LE	-0.542985442479267
1319	(6) N=11,025	LE	-0.566283474487673
1320	(6) N=11,025	LE	-0.701015285971321
1321	(1) N=9,744	LE	1.64297030944005
1322	(2) N=12,836	LE	1.48144692588456
1323	(4) N=3,427	LE	0.272746377207689
1324	(5) N=5,272	LE	-1.30867251655599
1325	(3) N=11,018	LE	0.435177238844465
1326	(1) N=9,744	LE	1.57024208395162
1327	(2) N=12,836	LE	1.22932049584444
1328	(6) N=11,025	LE	-0.776194254783993
1329	(1) N=9,744	LE	1.67876842168281
1330	(4) N=3,427	LE	-0.477597842512954
1331	(6) N=11,025	LE	0.418527983979245
1332	(3) N=11,018	LE	0.312022380689856
1333	(3) N=11,018	LE	-0.285082937789232
1334	(1) N=9,744	LE	1.22181290318249
1335	(3) N=11,018	LE	-0.447556694247384
1336	(2) N=12,836	LE	0.774390051216326
1337	(2) N=12,836	LE	0.840580761986547
1338	(2) N=12,836	LE	0.86067295246291
1339	(3) N=11,018	LE	0.148258828686399
1340	(4) N=3,427	LE	-0.205589362194256
1341	(2) N=12,836	LE	1.08228319344196
1342	(6) N=11,025	LE	-1.20073044910799
1343	(2) N=12,836	LE	0.997495303685956
1344	(2) N=12,836	LE	0.780436145230854
1345	(5) N=5,272	LE	0.545202473293505
1346	(1) N=9,744	LE	1.19982895425254
1347	(6) N=11,025	LE	-0.548902778393625
1348	(2) N=12,836	LE	1.12546147926092
1349	(1) N=9,744	LE	1.77052870115497
1350	(4) N=3,427	LE	-0.338162067788202
1351	(1) N=9,744	LE	1.67070789953157
1352	(6) N=11,025	LE	-0.819017808667928
1353	(6) N=11,025	LE	-1.05942889989419
1354	(6) N=11,025	LE	-0.707040986345754
1355	(1) N=9,744	LE	1.14838280863182
1356	(6) N=11,025	LE	-0.935242482028579
1357	(6) N=11,025	LE	-0.173685927822081
1358	(1) N=9,744	LE	1.08280770114915
1359	(6) N=11,025	LE	-0.223728493930557
1360	(3) N=11,018	LE	0.647954557910612
1361	(3) N=11,018	LE	-0.366440390583775
1362	(6) N=11,025	LE	-0.779190151818076
1363	(2) N=12,836	LE	1.28147494709859
1364	(4) N=3,427	LE	-0.466642825756498
1365	(3) N=11,018	LE	-0.327501331250026
1366	(3) N=11,018	LE	-0.617777489799916
1367	(5) N=5,272	LE	-0.322269862662713
1368	(5) N=5,272	LE	-1.33369227752609
1369	(4) N=3,427	LE	-0.131362520517507
1370	(4) N=3,427	LE	-0.318418410605896
1371	(3) N=11,018	LE	-0.57511677964713
1372	(5) N=5,272	LE	-0.923800954032007
1373	(5) N=5,272	LE	-1.68324017661069
1374	(4) N=3,427	LE	0.691066713435162
1375	(4) N=3,427	LE	1.13659304547014
1376	(1) N=9,744	LE	1.4304659674552
1377	(3) N=11,018	LE	0.0929878192029567
1378	(4) N=3,427	LE	-0.966242421118461
1379	(3) N=11,018	LE	0.437345885406665
1380	(4) N=3,427	LE	1.06545840365458
1381	(6) N=11,025	LE	0.452492121036032
1382	(3) N=11,018	LE	-0.262216932496662
1383	(3) N=11,018	LE	0.604998277847021
1384	(6) N=11,025	LE	-0.944993737410003
1385	(3) N=11,018	LE	-0.158730801106472
1386	(2) N=12,836	LE	0.840466441914343
1387	(2) N=12,836	LE	1.17249655824257
1388	(2) N=12,836	LE	0.693329363779864
1389	(4) N=3,427	LE	-0.925627090847358
1390	(6) N=11,025	LE	-0.515698566237958
1391	(4) N=3,427	LE	-0.896350658984772
1392	(3) N=11,018	LE	0.389660918460682
1393	(2) N=12,836	LE	1.20039127592057
1394	(4) N=3,427	LE	-0.893721971653802
1395	(2) N=12,836	LE	0.863091792536877
1396	(3) N=11,018	LE	0.0921020967054717
1397	(2) N=12,836	LE	0.910885590970019
1398	(2) N=12,836	LE	1.15190330481967
1399	(2) N=12,836	LE	1.37383657620774
1400	(3) N=11,018	LE	0.469734678258874
1401	(6) N=11,025	LE	-0.932447477990093
1402	(6) N=11,025	LE	-1.0556961487654
1403	(6) N=11,025	LE	-0.293918638136437
1404	(6) N=11,025	LE	-0.633986872886357
1405	(6) N=11,025	LE	-0.331516779457876
1406	(5) N=5,272	LE	-0.879185851593214
1407	(6) N=11,025	LE	0.938539750873909
1408	(2) N=12,836	LE	0.689694610343001
1409	(2) N=12,836	LE	1.18971772615784
1410	(6) N=11,025	LE	-0.596190772953906
1411	(6) N=11,025	LE	-0.581342244251053
1412	(2) N=12,836	LE	1.4207963476629
1413	(6) N=11,025	LE	0.460782757285009
1414	(5) N=5,272	LE	-1.16961561902768
1415	(1) N=9,744	LE	1.68234505761802
1416	(2) N=12,836	LE	1.48306256850398
1417	(6) N=11,025	LE	-0.731874184934561
1418	(5) N=5,272	LE	-0.36892638902399
1419	(5) N=5,272	LE	-1.02333520418377
1420	(6) N=11,025	LE	-0.758270894922918
1421	(6) N=11,025	LE	-0.605019935475801
1422	(2) N=12,836	LE	1.13881854401477
1423	(3) N=11,018	LE	0.0253281340889973
1424	(1) N=9,744	LE	1.63630307685311
1425	(1) N=9,744	LE	1.61639349727292
1426	(2) N=12,836	LE	1.38897542793333
1427	(3) N=11,018	LE	0.336825941790309
1428	(1) N=9,744	LE	1.6437876897856
1429	(2) N=12,836	LE	1.12209312580655
1430	(3) N=11,018	LE	0.276997057623038
1431	(3) N=11,018	LE	0.296042843429684
1432	(2) N=12,836	LE	0.437325190628139
1433	(6) N=11,025	LE	-0.849799775055146
1434	(6) N=11,025	LE	-0.52673098506434
1435	(6) N=11,025	LE	-0.811062036182727
1436	(1) N=9,744	LE	1.6738502281396
1437	(6) N=11,025	LE	-0.619153504803025
1438	(6) N=11,025	LE	-0.766766932666985
1439	(6) N=11,025	LE	-0.897540085311553
1440	(6) N=11,025	LE	-0.764349400417872
1441	(6) N=11,025	LE	-1.40441297530127
1442	(3) N=11,018	LE	0.393501140756814
1443	(3) N=11,018	LE	0.361736593552487
1444	(6) N=11,025	LE	-0.551115613625681
1445	(1) N=9,744	LE	0.385363747361815
1446	(6) N=11,025	LE	-0.987159246914741
1447	(2) N=12,836	LE	0.926381568914189
1448	(2) N=12,836	LE	1.3795383781744
1449	(1) N=9,744	LE	1.71561412357983
1450	(2) N=12,836	LE	1.15888997182357
1451	(6) N=11,025	LE	-0.632946303408561
1452	(3) N=11,018	LE	-0.304517449257041
1453	(1) N=9,744	LE	0.719921987167719
1454	(3) N=11,018	LE	0.178857333290261
1455	(1) N=9,744	LE	1.69959870576738
1456	(2) N=12,836	LE	1.26656681185007
1457	(2) N=12,836	LE	1.52356971155843
1458	(1) N=9,744	LE	1.56484641852583
1459	(6) N=11,025	LE	-0.68094046882398
1460	(6) N=11,025	LE	-0.854697078982251
1461	(2) N=12,836	LE	1.17143036247354
1462	(2) N=12,836	LE	1.33271629054129
1463	(4) N=3,427	LE	1.17055686515685
1464	(4) N=3,427	LE	0.696828127357393
1465	(2) N=12,836	LE	1.11592861404345
1466	(1) N=9,744	LE	1.75035359265347
1467	(6) N=11,025	LE	-1.17105868595152
1468	(3) N=11,018	LE	0.489736378734169
1469	(3) N=11,018	LE	0.0628551366472165
1470	(2) N=12,836	LE	1.00658432170687
1471	(2) N=12,836	LE	1.20833554337605
1472	(2) N=12,836	LE	0.723813314900244
1473	(2) N=12,836	LE	1.22663390294435
1474	(5) N=5,272	LE	-1.2420466926254
1475	(3) N=11,018	LE	-0.250052377167814
1476	(6) N=11,025	LE	0.728304867312965
1477	(5) N=5,272	LE	-0.489109640884134
1478	(6) N=11,025	LE	-0.240160724866237
1479	(6) N=11,025	LE	-0.385761213629026
1480	(1) N=9,744	LE	1.57701519917002
1481	(1) N=9,744	LE	1.56828618609096
1482	(1) N=9,744	LE	1.6610835283704
1483	(1) N=9,744	LE	1.74178303578795
1484	(3) N=11,018	LE	0.544183544915109
1485	(1) N=9,744	LE	1.68822793708845
1486	(1) N=9,744	LE	1.74976241120706
1487	(3) N=11,018	LE	0.35190143904596
1488	(3) N=11,018	LE	0.201302413050566
1489	(5) N=5,272	LE	-0.825202700324561
1490	(1) N=9,744	LE	1.72771107277146
1491	(4) N=3,427	LE	0.58060222294869
1492	(1) N=9,744	LE	1.55957813608626
1493	(2) N=12,836	LE	0.837458983553345
1494	(1) N=9,744	LE	1.48377179589809
1495	(2) N=12,836	LE	1.49796279159159
1496	(6) N=11,025	LE	-0.179970967923977
1497	(6) N=11,025	LE	-0.572248397604462
1498	(3) N=11,018	LE	-0.410744880863157
1499	(5) N=5,272	LE	-0.73253987099077
1500	(3) N=11,018	LE	-0.0818278260756664
1501	(2) N=12,836	LE	1.5083207209443
1502	(2) N=12,836	LE	1.12955809769623
1503	(3) N=11,018	LE	-0.0451628130489404
1504	(3) N=11,018	LE	-0.815560423850588
1505	(3) N=11,018	LE	0.545662947248309
1506	(1) N=9,744	LE	1.75006644258584
1507	(3) N=11,018	LE	-0.0530463590351054
1508	(1) N=9,744	LE	1.27109130641717
1509	(2) N=12,836	LE	0.790141462704402
1510	(3) N=11,018	LE	0.0963331987497635
1511	(5) N=5,272	LE	-1.66326636627338
1512	(6) N=11,025	LE	-0.44998882177257
1513	(1) N=9,744	LE	1.77178913883346
1514	(1) N=9,744	LE	1.63792820133363
1515	(3) N=11,018	LE	0.404409236122652
1516	(2) N=12,836	LE	1.05667016861417
1517	(2) N=12,836	LE	1.43432738916937
1518	(1) N=9,744	LE	1.76092514411742
1519	(1) N=9,744	LE	1.55195327797705
1520	(2) N=12,836	LE	1.46217521054374
1521	(3) N=11,018	LE	-0.211954692694908
1522	(4) N=3,427	LE	-0.258425503264211
1523	(5) N=5,272	LE	-1.34668144489087
1524	(6) N=11,025	LE	0.298469888892339
1525	(3) N=11,018	LE	0.267038706256293
1526	(3) N=11,018	LE	-0.121633506697158
1527	(3) N=11,018	LE	0.0737852851974616
1528	(6) N=11,025	LE	0.441042840103887
1529	(3) N=11,018	LE	0.657407522855402
1530	(3) N=11,018	LE	0.430873683630132
1531	(3) N=11,018	LE	0.36035217368529
1532	(1) N=9,744	LE	0.595100115598314
1533	(3) N=11,018	LE	0.0590394500958225
1534	(5) N=5,272	LE	-1.1786698593417
1535	(5) N=5,272	LE	-1.38933140681054
1536	(1) N=9,744	LE	1.44052807975146
1537	(3) N=11,018	LE	-0.246128461717297
1538	(1) N=9,744	LE	1.55352996904691
1539	(6) N=11,025	LE	-0.819239645955999
1540	(3) N=11,018	LE	0.433840904014949
1541	(1) N=9,744	LE	1.76408274549244
1542	(6) N=11,025	LE	-0.538050441375443
1543	(1) N=9,744	LE	1.62890685609113
1544	(1) N=9,744	LE	1.66269589406234
1545	(2) N=12,836	LE	1.51515655614234
1546	(3) N=11,018	LE	-0.011497074987763
1547	(1) N=9,744	LE	1.5245742287056
1548	(4) N=3,427	LE	-0.863826381351956
1549	(5) N=5,272	LE	-1.54360141238339
1550	(4) N=3,427	LE	-0.140499279507669
1551	(2) N=12,836	LE	1.4489852912002
1552	(5) N=5,272	LE	-0.975587725707971
1553	(1) N=9,744	LE	1.53586726156241
1554	(2) N=12,836	LE	1.46592088842987
1555	(4) N=3,427	LE	-1.30603402167749
1556	(2) N=12,836	LE	0.649290461751056
1557	(2) N=12,836	LE	1.08644311598871
1558	(2) N=12,836	LE	1.39589633005457
1559	(1) N=9,744	LE	1.50329155596983
1560	(1) N=9,744	LE	1.22200587301109
1561	(3) N=11,018	LE	0.295161615826408
1562	(6) N=11,025	LE	-0.554822761674847
1563	(5) N=5,272	LE	-0.841006221778845
1564	(4) N=3,427	LE	-0.457326547257274
1565	(1) N=9,744	LE	1.73005692351065
1566	(5) N=5,272	LE	-0.52210133404385
1567	(6) N=11,025	LE	-0.105853696800486
1568	(6) N=11,025	LE	-1.05345700220814
1569	(3) N=11,018	LE	-0.227248295789073
1570	(1) N=9,744	LE	1.08913374096331
1571	(1) N=9,744	LE	1.5560573803441
1572	(5) N=5,272	LE	-0.78604325825869
1573	(6) N=11,025	LE	-0.028835752632872
1574	(3) N=11,018	LE	0.507105816620451
1575	(5) N=5,272	LE	-1.32336217135664
1576	(1) N=9,744	LE	1.63649498116266
1577	(1) N=9,744	LE	1.56617743914207
1578	(1) N=9,744	LE	1.66138741552112
1579	(2) N=12,836	LE	0.796692183245415
1580	(1) N=9,744	LE	1.70078357019408
1581	(4) N=3,427	LE	-0.445437424045283
1582	(2) N=12,836	LE	1.32984183719563
1583	(1) N=9,744	LE	1.69266410698786
1584	(5) N=5,272	LE	-0.424087115167009
1585	(1) N=9,744	LE	1.18518772770956
1586	(1) N=9,744	LE	1.64841430764445
1587	(1) N=9,744	LE	1.67812464971095
1588	(5) N=5,272	LE	-0.673434712501003
1589	(1) N=9,744	LE	1.57460636526283
1590	(1) N=9,744	LE	1.70674000369056
1591	(2) N=12,836	LE	1.45595240605643
1592	(6) N=11,025	LE	0.447311009677967
1593	(6) N=11,025	LE	0.516634987286144
1594	(6) N=11,025	LE	0.73729823156218
1595	(6) N=11,025	LE	0.781498328488264
1596	(5) N=5,272	LE	-0.541405083106937
1597	(3) N=11,018	LE	-0.413441772941455
1598	(1) N=9,744	LE	1.02503684835378
1599	(1) N=9,744	LE	1.58952666989219
1600	(1) N=9,744	LE	1.59369428935117
1601	(2) N=12,836	LE	0.914272583035156
1602	(2) N=12,836	LE	1.01343078696968
1603	(2) N=12,836	LE	1.25119508978833
1604	(2) N=12,836	LE	1.51322534985852
1605	(1) N=9,744	LE	1.58346117167237
1606	(2) N=12,836	LE	1.30527071072995
1607	(2) N=12,836	LE	1.17293104332479
1608	(1) N=9,744	LE	1.67420922009674
1609	(6) N=11,025	LE	-0.736155160402557
1610	(5) N=5,272	LE	-0.518336556334092
1611	(5) N=5,272	LE	-1.20166423001509
1612	(3) N=11,018	LE	0.103932940046725
1613	(2) N=12,836	LE	1.20621372027135
1614	(2) N=12,836	LE	0.915386397447849
1615	(1) N=9,744	LE	1.54545339238214
1616	(1) N=9,744	LE	1.62156420325028
1617	(1) N=9,744	LE	1.48067605697358
1618	(6) N=11,025	LE	-0.354113581911647
1619	(1) N=9,744	LE	1.74965130162986
1620	(1) N=9,744	LE	1.66410032650714
1621	(2) N=12,836	LE	1.53648764674264
1622	(5) N=5,272	LE	-1.11762879699702
1623	(1) N=9,744	LE	1.5073794788139
1624	(1) N=9,744	LE	1.47473774272094
1625	(1) N=9,744	LE	1.65141853618644
1626	(2) N=12,836	LE	1.5199771800721
1627	(1) N=9,744	LE	1.71040964785584
1628	(6) N=11,025	LE	-0.684283348406083
1629	(5) N=5,272	LE	-1.16533493148197
1630	(1) N=9,744	LE	1.73962510194236
1631	(1) N=9,744	LE	1.70845858072675
1632	(4) N=3,427	LE	-1.4803526450148
1633	(5) N=5,272	LE	-1.61968676846069
1634	(6) N=11,025	LE	-0.386126036958501
1635	(5) N=5,272	LE	-1.16614913643423
1636	(1) N=9,744	LE	1.4620521135139
1637	(4) N=3,427	LE	0.121609903066319
1638	(1) N=9,744	LE	1.72586932685576
1639	(1) N=9,744	LE	1.38601884453317
1640	(1) N=9,744	LE	1.58253718164561
1641	(1) N=9,744	LE	1.75163616283184
1642	(6) N=11,025	LE	-0.829024717269737
1643	(1) N=9,744	LE	1.6310238585077
1644	(1) N=9,744	LE	1.63573461252581
1645	(1) N=9,744	LE	1.62222769246115
1646	(1) N=9,744	LE	1.75789056354836
1647	(1) N=9,744	LE	1.57323127800748
1648	(1) N=9,744	LE	1.15453017498785
1649	(1) N=9,744	LE	1.50301959335307
1650	(4) N=3,427	LE	0.0599274188281721
1651	(1) N=9,744	LE	1.56897499858311
1652	(2) N=12,836	LE	1.46976405600178
1653	(6) N=11,025	LE	-1.04629836495448
1654	(1) N=9,744	LE	1.51375783037389
1655	(1) N=9,744	LE	1.68317226361494
1656	(5) N=5,272	LE	-1.19215226614073
1657	(6) N=11,025	LE	-0.653817098497438
1658	(1) N=9,744	LE	1.63051560932837
1659	(1) N=9,744	LE	1.49929852167596
1660	(1) N=9,744	LE	1.75964854381593
1661	(1) N=9,744	LE	1.42147917720609
1662	(1) N=9,744	LE	1.46054925058672
1663	(6) N=11,025	LE	-0.76250288966086
1664	(6) N=11,025	LE	-0.994534262975851
1665	(6) N=11,025	LE	-0.947939534684291
1666	(3) N=11,018	LE	-0.581998646043709
1667	(1) N=9,744	LE	1.64577623333587
1668	(1) N=9,744	LE	1.63782808731336
1669	(1) N=9,744	LE	1.44310396061954
1670	(6) N=11,025	LE	-0.399509984127424
1671	(6) N=11,025	LE	-0.708217162185048
1672	(6) N=11,025	LE	-0.969655314597285
1673	(5) N=5,272	LE	-0.776343966838652
1674	(5) N=5,272	LE	-0.237463158130261
1675	(5) N=5,272	LE	-0.883645877816247
1676	(5) N=5,272	LE	-1.09029452272707
1677	(6) N=11,025	LE	-0.773430827558766
1678	(2) N=12,836	LE	1.31012868973174
1679	(1) N=9,744	LE	1.46907550100264
1680	(3) N=11,018	LE	0.178355781861315
1681	(5) N=5,272	LE	-1.03843938213639
1682	(2) N=12,836	LE	0.842580932299926
1683	(2) N=12,836	LE	0.881929129553769
1684	(6) N=11,025	LE	-0.092262729923294
1685	(5) N=5,272	LE	0.0724200794462684
1686	(5) N=5,272	LE	-0.173163629802142
1687	(6) N=11,025	LE	-0.159149822074628
1688	(1) N=9,744	LE	1.4225396950255
1689	(1) N=9,744	LE	1.3683861955794
1690	(1) N=9,744	LE	1.61293317392217
1691	(1) N=9,744	LE	1.6742970925637
1692	(6) N=11,025	LE	-0.360498512698787
1693	(1) N=9,744	LE	1.0550836919212
1694	(6) N=11,025	LE	0.308627092490085
1695	(1) N=9,744	LE	1.02828418237019
1696	(6) N=11,025	LE	0.921934901890353
1697	(5) N=5,272	LE	-1.02366988968451
1698	(2) N=12,836	LE	0.795207650801685
1699	(2) N=12,836	LE	0.8340474832047
1700	(1) N=9,744	LE	1.63578681587587
1701	(2) N=12,836	LE	1.46073143170433
1702	(1) N=9,744	LE	1.58086750218459
1703	(1) N=9,744	LE	1.50772980473156
1704	(1) N=9,744	LE	1.08053316367676
1705	(1) N=9,744	LE	1.66322779972215
1706	(1) N=9,744	LE	1.70947177921381
1707	(2) N=12,836	LE	1.24131931813772
1708	(1) N=9,744	LE	1.52994828025986
1709	(1) N=9,744	LE	1.66704559785019
1710	(2) N=12,836	LE	1.18032405511768
1711	(1) N=9,744	LE	1.65776672919138
1712	(1) N=9,744	LE	1.50464962717893
1713	(2) N=12,836	LE	1.11471622859189
1714	(1) N=9,744	LE	1.58754154688683
1715	(1) N=9,744	LE	1.64265572279483
1716	(5) N=5,272	LE	-0.506637182485593
1717	(1) N=9,744	LE	1.74064262683049
1718	(1) N=9,744	LE	1.69803842734809
1719	(5) N=5,272	LE	-1.01140547254395
1720	(6) N=11,025	LE	-0.610946232964652
1721	(6) N=11,025	LE	0.606033595562451
1722	(6) N=11,025	LE	-0.128151383656234
1723	(6) N=11,025	LE	-1.34654878839023
1724	(2) N=12,836	LE	1.22359725591775
1725	(3) N=11,018	LE	0.447763218292759
1726	(1) N=9,744	LE	1.57482833429389
1727	(2) N=12,836	LE	1.51183752993824
1728	(2) N=12,836	LE	0.995927610344207
1729	(2) N=12,836	LE	0.666162048687827
1730	(1) N=9,744	LE	1.7629680894223
1731	(6) N=11,025	LE	-0.797574483177624
1732	(6) N=11,025	LE	-0.712836278673247
1733	(6) N=11,025	LE	-0.411643140435415
1734	(2) N=12,836	LE	0.858444403098693
1735	(6) N=11,025	LE	-0.334007892014703
1736	(1) N=9,744	LE	0.995018969365674
1737	(2) N=12,836	LE	1.29284156559444
1738	(1) N=9,744	LE	1.77822409847966
1739	(1) N=9,744	LE	1.71263079812513
1740	(6) N=11,025	LE	0.125998803976366
1741	(6) N=11,025	LE	-0.723569551367618
1742	(6) N=11,025	LE	-0.0830595027625469
1743	(4) N=3,427	LE	-0.876092957701916
1744	(1) N=9,744	LE	1.75174541071387
1745	(6) N=11,025	LE	-0.657644703828242
1746	(1) N=9,744	LE	1.71968508732013
1747	(6) N=11,025	LE	-1.47058967579905
1748	(6) N=11,025	LE	-0.882336433362589
1749	(1) N=9,744	LE	1.59713642225407
1750	(1) N=9,744	LE	1.6105604229947
1751	(1) N=9,744	LE	1.58522001808416
1752	(2) N=12,836	LE	0.96578955140157
1753	(1) N=9,744	LE	1.74706547353925
1754	(1) N=9,744	LE	1.74138599745237
1755	(1) N=9,744	LE	1.60111166719451
1756	(1) N=9,744	LE	1.1988146341385
1757	(1) N=9,744	LE	1.59627309852637
1758	(2) N=12,836	LE	1.32307310085394
1759	(6) N=11,025	LE	-0.128766118724481
1760	(6) N=11,025	LE	-1.16572424987733
1761	(1) N=9,744	LE	1.44249187237248
1762	(1) N=9,744	LE	1.5317525778596
1763	(1) N=9,744	LE	1.588141304817
1764	(6) N=11,025	LE	-0.507344946245545
1765	(5) N=5,272	LE	-1.07822153399275
1766	(6) N=11,025	LE	-1.11235480826706
1767	(1) N=9,744	LE	1.71997452399119
1768	(1) N=9,744	LE	1.68633048421436
1769	(3) N=11,018	LE	0.690872693395835
1770	(1) N=9,744	LE	1.7572987681602
1771	(1) N=9,744	LE	1.71438862717969
1772	(1) N=9,744	LE	1.59355134401373
1773	(2) N=12,836	LE	1.2111019834096
1774	(2) N=12,836	LE	1.48026393752696
1775	(1) N=9,744	LE	1.73171403148412
1776	(1) N=9,744	LE	1.7219448533471
1777	(1) N=9,744	LE	1.33762227708521
1778	(1) N=9,744	LE	1.67669820677439
1779	(1) N=9,744	LE	1.57094443592528
1780	(1) N=9,744	LE	1.55742741304613
1781	(6) N=11,025	LE	-0.381738678406154
1782	(6) N=11,025	LE	0.424314818497865
1783	(2) N=12,836	LE	1.50687960873798
1784	(6) N=11,025	LE	-0.439745330497117
1785	(6) N=11,025	LE	0.697838337406711
1786	(1) N=9,744	LE	1.5180653515777
1787	(6) N=11,025	LE	-0.443122913178618
1788	(1) N=9,744	LE	1.60390416725575
1789	(1) N=9,744	LE	1.72515322957724
1790	(1) N=9,744	LE	1.74421528352934
1791	(2) N=12,836	LE	1.50819438082978
1792	(1) N=9,744	LE	1.76119363214297
1793	(2) N=12,836	LE	1.26336764963663
1794	(2) N=12,836	LE	1.32417811577412
1795	(1) N=9,744	LE	1.38718431554063
1796	(1) N=9,744	LE	1.0818961416334
1797	(5) N=5,272	LE	-0.901364809118782
1798	(2) N=12,836	LE	1.0050984902367
1799	(2) N=12,836	LE	1.35140854349053
1800	(1) N=9,744	LE	1.76046171519597
1801	(5) N=5,272	LE	-1.11083618853795
1803	(2) N=12,836	LE	0.617469749250301
1805	(4) N=3,427	LE	1.06144924178785
1807	(6) N=11,025	LE	-0.632807268897156
1808	(4) N=3,427	LE	-0.466204002913797
1809	(1) N=9,744	LE	1.63646541740897
1810	(1) N=9,744	LE	1.71423156062678
1812	(4) N=3,427	LE	0.89373388473897
1813	(2) N=12,836	LE	1.07346304861575
1814	(3) N=11,018	LE	-0.538314159271557
1815	(2) N=12,836	LE	0.88207485651477
1816	(3) N=11,018	LE	-0.804548268845495
1817	(4) N=3,427	LE	0.275717283491333
1818	(4) N=3,427	LE	0.136436082240144
1819	(5) N=5,272	LE	-0.427209099034665
1820	(5) N=5,272	LE	-0.170321306105073
1821	(5) N=5,272	LE	-0.842675919419756
1822	(5) N=5,272	LE	-0.68085018693552
1823	(2) N=12,836	LE	0.998363500103516
1824	(6) N=11,025	LE	-0.354963413457573
1825	(1) N=9,744	LE	1.63644284984534
1826	(3) N=11,018	LE	-0.039876882459597
1827	(1) N=9,744	LE	1.68294713628513
1828	(5) N=5,272	LE	-0.593147487849731
1829	(2) N=12,836	LE	1.08973917284158
1830	(2) N=12,836	LE	1.21004096386863
1831	(4) N=3,427	LE	1.22097637472985
1832	(3) N=11,018	LE	-0.115409234117038
1833	(2) N=12,836	LE	1.19147770745234
1834	(6) N=11,025	LE	-0.287926889942696
1835	(2) N=12,836	LE	1.05200708221452
1836	(2) N=12,836	LE	0.882275191788564
1837	(2) N=12,836	LE	1.29236745473949
1838	(5) N=5,272	LE	-1.12824797965066
1839	(5) N=5,272	LE	-1.13225688010689
1840	(1) N=9,744	LE	1.19858724862155
1841	(6) N=11,025	LE	0.650116436666741
1842	(1) N=9,744	LE	1.3484394215016
1843	(2) N=12,836	LE	0.472894154634709
1844	(6) N=11,025	LE	-0.482399161413837
1845	(2) N=12,836	LE	0.561239968764268
1846	(6) N=11,025	LE	-1.26565843638316
1847	(4) N=3,427	LE	0.223950544808715
1848	(2) N=12,836	LE	1.11322736474398
1849	(2) N=12,836	LE	1.3251559478451
1850	(4) N=3,427	LE	0.958641455351857
1851	(2) N=12,836	LE	0.912495135604178
1852	(2) N=12,836	LE	0.693573122417336
1853	(5) N=5,272	LE	-0.665933165329914
1854	(5) N=5,272	LE	-0.728465429535737
1855	(6) N=11,025	LE	-0.770256227622362
1856	(5) N=5,272	LE	-0.368844672567789
1857	(2) N=12,836	LE	0.651193177182215
1858	(3) N=11,018	LE	-0.187075106642764
1859	(3) N=11,018	LE	0.158553222694745
1860	(1) N=9,744	LE	0.994387155028385
1861	(4) N=3,427	LE	0.666029939148094
1862	(6) N=11,025	LE	-0.479277857101599
1863	(2) N=12,836	LE	0.722625531387469
1864	(1) N=9,744	LE	1.75394284841498
1865	(2) N=12,836	LE	1.45389977010845
1866	(5) N=5,272	LE	-0.896025751232109
1867	(5) N=5,272	LE	-1.32868987590777
1868	(5) N=5,272	LE	-1.16715651068843
1869	(2) N=12,836	LE	0.587349930006717
1870	(2) N=12,836	LE	1.42862724853982
1871	(2) N=12,836	LE	0.898887308950951
1872	(6) N=11,025	LE	-0.661790662157998
1873	(6) N=11,025	LE	-0.679391827384762
1874	(6) N=11,025	LE	-1.00552497807846
1875	(1) N=9,744	LE	1.623648461603
1876	(4) N=3,427	LE	0.641815314929253
1877	(4) N=3,427	LE	0.961589898848013
1878	(1) N=9,744	LE	1.66065343608944
1879	(3) N=11,018	LE	0.0200584504267054
1880	(5) N=5,272	LE	-0.662371275406916
1881	(1) N=9,744	LE	1.50314506793586
1882	(1) N=9,744	LE	1.56985196913971
1883	(3) N=11,018	LE	-0.460399420980045
1884	(6) N=11,025	LE	-1.04598264309922
1885	(3) N=11,018	LE	-0.0397711178172704
1886	(2) N=12,836	LE	1.1757758224836
1887	(6) N=11,025	LE	-0.553734862509273
1888	(2) N=12,836	LE	1.46745733357787
1889	(6) N=11,025	LE	-0.894607737234685
1890	(5) N=5,272	LE	-1.29239254936503
1891	(6) N=11,025	LE	-0.820188717418453
1892	(6) N=11,025	LE	-0.797046558363245
1893	(5) N=5,272	LE	-0.803298528560214
1894	(1) N=9,744	LE	1.66625402425447
1895	(6) N=11,025	LE	0.106248712264791
1896	(1) N=9,744	LE	1.75481318887443
1897	(3) N=11,018	LE	0.228651657857461
1898	(3) N=11,018	LE	-0.277044816901468
1899	(6) N=11,025	LE	-0.897297557354851
1900	(5) N=5,272	LE	-1.1745371257765
1901	(2) N=12,836	LE	0.85858593902938
1902	(1) N=9,744	LE	1.73840018485425
1903	(1) N=9,744	LE	1.76375906085431
1904	(2) N=12,836	LE	1.04719253523036
1905	(3) N=11,018	LE	0.111116685782205
1906	(3) N=11,018	LE	0.301725932513885
1907	(6) N=11,025	LE	-0.62623973452784
1908	(6) N=11,025	LE	-0.76451778769596
1909	(6) N=11,025	LE	-0.783963977288885
1910	(5) N=5,272	LE	-0.913651798858143
1911	(6) N=11,025	LE	-0.602249947769156
1912	(6) N=11,025	LE	-0.883186527891723
1913	(1) N=9,744	LE	1.58121244434078
1914	(2) N=12,836	LE	1.19124579513419
1915	(3) N=11,018	LE	-0.498127970856686
1916	(2) N=12,836	LE	0.829164264678171
1917	(1) N=9,744	LE	1.65701074012324
1918	(6) N=11,025	LE	-0.254350506478695
1919	(6) N=11,025	LE	0.285888088737251
1920	(2) N=12,836	LE	1.51464850596003
1921	(2) N=12,836	LE	1.42428877482173
1922	(2) N=12,836	LE	1.46021305382099
1923	(5) N=5,272	LE	-0.156972633560243
1924	(6) N=11,025	LE	-0.651881539331864
1925	(6) N=11,025	LE	-0.547616107156927
1926	(6) N=11,025	LE	-0.0436444255486968
1927	(2) N=12,836	LE	1.05054287471907
1928	(1) N=9,744	LE	0.757274337301094
1929	(2) N=12,836	LE	0.905238387699432
1930	(2) N=12,836	LE	1.00812152610887
1931	(2) N=12,836	LE	0.743766503717022
1932	(5) N=5,272	LE	-1.17006182883369
1933	(6) N=11,025	LE	-1.06427746376298
1934	(5) N=5,272	LE	-1.16258855829311
1935	(2) N=12,836	LE	1.45503567614492
1936	(3) N=11,018	LE	0.720109292265881
1937	(3) N=11,018	LE	0.170873898606943
1938	(6) N=11,025	LE	-0.626001664581216
1939	(2) N=12,836	LE	1.26216333650105
1940	(1) N=9,744	LE	1.43052914753793
1941	(6) N=11,025	LE	0.884491512981915
1942	(1) N=9,744	LE	1.71115010761996
1943	(3) N=11,018	LE	0.537720338751582
1944	(1) N=9,744	LE	1.66906382406993
1945	(3) N=11,018	LE	-0.16352460162494
1946	(3) N=11,018	LE	-0.00844516517583617
1947	(6) N=11,025	LE	-0.591947201740211
1948	(6) N=11,025	LE	-0.744537460034962
1949	(1) N=9,744	LE	1.70550638613223
1950	(1) N=9,744	LE	1.62757251376242
1951	(1) N=9,744	LE	1.5934829027881
1952	(6) N=11,025	LE	-0.688913940335554
1953	(6) N=11,025	LE	-0.750946956196472
1954	(6) N=11,025	LE	-0.758170523776743
1955	(6) N=11,025	LE	-0.454518472845379
1956	(6) N=11,025	LE	-0.327463696631051
1957	(5) N=5,272	LE	-0.501630922625534
1958	(6) N=11,025	LE	-0.801480083667318
1959	(4) N=3,427	LE	0.289444607737143
1960	(4) N=3,427	LE	1.21523642580989
1961	(1) N=9,744	LE	1.75907122996661
1962	(2) N=12,836	LE	1.47715068205657
1963	(2) N=12,836	LE	1.36595624033458
1964	(3) N=11,018	LE	-0.312056958234792
1965	(2) N=12,836	LE	0.903562702977153
1966	(4) N=3,427	LE	-0.813139638481711
1967	(1) N=9,744	LE	1.76529860950298
1968	(4) N=3,427	LE	-0.211514401878961
1969	(2) N=12,836	LE	1.34026771632123
1970	(2) N=12,836	LE	0.644916675942901
1971	(4) N=3,427	LE	-0.100742498995255
1972	(6) N=11,025	LE	-1.03326695432965
1973	(6) N=11,025	LE	-0.968646580140311
1974	(5) N=5,272	LE	-1.3705987762986
1975	(2) N=12,836	LE	0.691005478660415
1976	(2) N=12,836	LE	0.944998603353572
1977	(2) N=12,836	LE	1.1796793301932
1978	(2) N=12,836	LE	0.7209403897913
1979	(2) N=12,836	LE	1.50115249885746
1980	(2) N=12,836	LE	1.22583179639261
1981	(2) N=12,836	LE	1.34001414587326
1982	(3) N=11,018	LE	-0.0650218734682352
1983	(3) N=11,018	LE	-0.0319850618555451
1984	(6) N=11,025	LE	-0.803838908365191
1985	(3) N=11,018	LE	-0.519789122662515
1986	(2) N=12,836	LE	1.04815514924323
1987	(2) N=12,836	LE	1.39936505115537
1988	(5) N=5,272	LE	-0.670282199275717
1989	(6) N=11,025	LE	-0.572700929184546
1990	(6) N=11,025	LE	-0.895796852844387
1991	(6) N=11,025	LE	-0.896337161166279
1992	(6) N=11,025	LE	-0.64787949974114
1993	(6) N=11,025	LE	-0.709160319104875
1994	(2) N=12,836	LE	1.10841296611105
1995	(2) N=12,836	LE	1.27008679271258
1996	(3) N=11,018	LE	0.376039781257764
1997	(1) N=9,744	LE	1.68986116675906
1998	(1) N=9,744	LE	1.1472046642945
1999	(3) N=11,018	LE	0.0202897373425122
2000	(3) N=11,018	LE	0.649376791431477
2001	(3) N=11,018	LE	0.754911170461359
2002	(4) N=3,427	LE	0.801407634703098
2003	(4) N=3,427	LE	1.17966587557349
[truncated: 264,641 more rows]
