# Supplementary material for: Cell-type-specific genomics reveals histone modification dynamics in mammalian meiosis
Source: Nat Commun. 2019 Aug 23;10:3821. doi: 10.1038/s41467-019-11820-7 (PMC6707301; doi:10.1038/s41467-019-11820-7)
Supplement: Supplementary file 4 — Source Data [file 41467_2019_11820_MOESM4_ESM.zip › Source Data/figureS7c.tab]

cluster	newType	clustPC
(1) N=9,744	Hotspot	0.0107758620689655
(2) N=12,836	Hotspot	0.10190090370832
(3) N=11,018	Hotspot	0.61463060446542
(4) N=3,427	Hotspot	0.0128392179749052
(5) N=5,272	Hotspot	0.00606980273141123
(6) N=11,025	Hotspot	0.0140589569160998
(1) N=9,744	HS & TSS	0.0120073891625616
(2) N=12,836	HS & TSS	0.0356808974758492
(3) N=11,018	HS & TSS	0.0927573062261754
(4) N=3,427	HS & TSS	0.0169244236941932
(5) N=5,272	HS & TSS	0.0149848254931715
(6) N=11,025	HS & TSS	0.0206802721088435
(1) N=9,744	TSS	0.574507389162562
(2) N=12,836	TSS	0.480757245247741
(3) N=11,018	TSS	0.114176801597386
(4) N=3,427	TSS	0.471257659760724
(5) N=5,272	TSS	0.662746585735964
(6) N=11,025	TSS	0.559909297052154
(1) N=9,744	Other	0.402709359605911
(2) N=12,836	Other	0.38166095356809
(3) N=11,018	Other	0.178435287711018
(4) N=3,427	Other	0.498978698570178
(5) N=5,272	Other	0.316198786039454
(6) N=11,025	Other	0.405351473922902
