# Supplementary material for: Cell-type-specific genomics reveals histone modification dynamics in mammalian meiosis
Source: Nat Commun. 2019 Aug 23;10:3821. doi: 10.1038/s41467-019-11820-7 (PMC6707301; doi:10.1038/s41467-019-11820-7)
Supplement: Supplementary file 4 — Source Data [file 41467_2019_11820_MOESM4_ESM.zip › Source Data/figureS7d.tab]

cluster	newType	typePC
(1) N=9,744	Hotspot	0.0124762357414449
(2) N=12,836	Hotspot	0.15541825095057
(3) N=11,018	Hotspot	0.804657794676806
(4) N=3,427	Hotspot	0.00522813688212928
(5) N=5,272	Hotspot	0.00380228136882129
(6) N=11,025	Hotspot	0.0184173003802281
(1) N=9,744	HS & TSS	0.0596330275229358
(2) N=12,836	HS & TSS	0.233435270132518
(3) N=11,018	HS & TSS	0.520897043832824
(4) N=3,427	HS & TSS	0.0295616717635066
(5) N=5,272	HS & TSS	0.0402650356778797
(6) N=11,025	HS & TSS	0.116207951070336
(1) N=9,744	TSS	0.230285079600148
(2) N=12,836	TSS	0.25385659632235
(3) N=11,018	TSS	0.0517503805175038
(4) N=3,427	TSS	0.0664362993130117
(5) N=5,272	TSS	0.14373277386976
(6) N=11,025	TSS	0.253938870377227
(1) N=9,744	Other	0.21057150523209
(2) N=12,836	Other	0.26289240676147
(3) N=11,018	Other	0.105500402468473
(4) N=3,427	Other	0.0917628119130668
(5) N=5,272	Other	0.0894553259994634
(6) N=11,025	Other	0.239817547625436
