# Supplementary material for: Cell-type-specific genomics reveals histone modification dynamics in mammalian meiosis
Source: Nat Commun. 2019 Aug 23;10:3821. doi: 10.1038/s41467-019-11820-7 (PMC6707301; doi:10.1038/s41467-019-11820-7)
Supplement: Supplementary file 4 — Source Data [file 41467_2019_11820_MOESM4_ESM.zip › Source Data/figureS7e.tab]

cluster	newType	typePC
(1) N=9,744	Default	0.203931294884134
(2) N=12,836	Default	0.319204856740949
(3) N=11,018	Default	0.0790701117938847
(4) N=3,427	Default	0.0914340712223292
(5) N=5,272	Default	0.108647368031391
(6) N=11,025	Default	0.197712297327312
(1) N=9,744	Non-HS	0.251914626490898
(2) N=12,836	Non-HS	0.153609541745135
(3) N=11,018	Non-HS	0.0682988072818581
(4) N=3,427	Non-HS	0.0536723163841808
(5) N=5,272	Non-HS	0.139736346516008
(6) N=11,025	Non-HS	0.332768361581921
