# Supplementary material for: Cell-type-specific genomics reveals histone modification dynamics in mammalian meiosis
Source: Nat Commun. 2019 Aug 23;10:3821. doi: 10.1038/s41467-019-11820-7 (PMC6707301; doi:10.1038/s41467-019-11820-7)
Supplement: Supplementary file 4 — Source Data [file 41467_2019_11820_MOESM4_ESM.zip › Source Data/figureS8_set1.matrix.txt]

@{"verbose":true,"scale":1,"skip zeros":false,"nan after end":false,"sort using":"mean","unscaled 5 prime":[0,0,0,0,0],"body":[0,0,0,0,0],"sample_labels":["H3K4me3_SCP3pos_H1Tneg.150bp.RPKM","H3K9ac_SCP3pos_H1Tneg.150bp.RPKM","H3K36me3_SCP3pos_H1Tneg.150bp.RPKM","H3K4me2_SCP3pos_H1Tneg.150bp.RPKM","H3K4me1_SCP3pos_H1Tneg.150bp.RPKM"],"downstream":[2500,2500,2500,2500,2500],"unscaled 3 prime":[0,0…
chr1	3125874	3126074	15.7653	2.07e-06	+	0.889614	0.889614	0.889614	0.889614	0.889614	0.990089	0.994275	0.994275	0.994275	0.994275	0.994275	0.994275	0.994275	0.994275	0.994275	0.994275	0.994275	0.592379	0.575633	0.575633	0.575633	0.575633	0.575633	0.374685	0.366312	0.366312	0.366312	0.366312	0.366312	0.517023	0.523303	0.523303	0.523303	0.523303	0.523303	0.674013	0.680293	0.680293	0.680293	0.680293	0.680293	0.429108	0.418642	0.418642
chr1	3197342	3197843	15.051	3.6e-06	-	0.732624	0.732624	0.732624	0.732624	0.732624	0.699132	0.627963	0.627963	0.627963	0.627963	0.627963	0.594472	0.523303	0.523303	0.523303	0.523303	0.523303	0.506557	0.470972	0.470972	0.470972	0.470972	0.470972	0.571446	0.784954	0.784954	0.784954	0.784954	0.784954	0.768208	0.732624	0.732624	0.732624	0.732624	0.732624	0.615404	0.366312	0.366312	0.366312	0.366312	0.366312	0.466786	0.680293	0.680293
chr1	3658393	3658894	14.602	5.03e-06	-	0.680293	0.680293	0.680293	0.709598	0.784954	0.784954	0.784954	0.784954	0.784954	0.799606	0.837284	0.837284	0.837284	0.837284	0.837284	0.734717	0.470972	0.470972	0.470972	0.470972	0.470972	0.514929	0.627963	0.627963	0.627963	0.627963	0.627963	0.701225	0.889614	0.889614	0.889614	0.889614	0.889614	0.904267	0.941945	0.941945	0.941945	0.941945	0.941945	0.854030	0.627963	0.627963	0.627963	0.627963
chr1	3668355	3668614	10.7857	5.9e-05	+	0.598659	0.732624	0.732624	0.732624	0.732624	0.732624	0.713785	0.680293	0.680293	0.680293	0.680293	0.680293	0.812167	1.046610	1.046610	1.046610	1.046610	1.046610	1.027769	0.994275	0.994275	0.994275	0.994275	0.994275	0.843564	0.575633	0.575633	0.575633	0.575633	0.575633	0.519116	0.418642	0.418642	0.418642	0.418642	0.418642	0.437481	0.470972	0.470972	0.470972	0.470972	0.470972	0.508650	0.575633
chr1	4430278	4430537	13.449	1.13e-05	+	0.575633	0.575633	0.575633	0.678200	0.941945	0.941945	0.941945	0.941945	0.941945	0.868682	0.680293	0.680293	0.680293	0.680293	0.680293	0.607031	0.418642	0.418642	0.418642	0.418642	0.418642	0.462599	0.575633	0.575633	0.575633	0.575633	0.575633	0.590285	0.627963	0.627963	0.627963	0.627963	0.627963	0.613311	0.575633	0.575633	0.575633	0.575633	0.575633	0.590285	0.627963	0.627963	0.627963	0.627963
chr1	4610015	4610333	13.3265	1.23e-05	+	0.575633	0.475158	0.470972	0.470972	0.470972	0.470972	0.470972	0.270024	0.261651	0.261651	0.261651	0.261651	0.261651	0.613311	0.627963	0.627963	0.627963	0.627963	0.627963	0.577726	0.575633	0.575633	0.575633	0.575633	0.575633	0.424922	0.418642	0.418642	0.418642	0.418642	0.418642	0.368405	0.366312	0.366312	0.366312	0.366312	0.366312	0.567260	0.575633	0.575633	0.575633	0.575633	0.575633	0.877055
chr1	4821283	4821471	11.7755	3.3e-05	+	0.640522	0.784954	0.784954	0.784954	0.784954	0.784954	0.780768	0.732624	0.732624	0.732624	0.732624	0.732624	0.732624	0.732624	0.732624	0.732624	0.732624	0.732624	0.761929	1.098940	1.098940	1.098940	1.098940	1.098940	1.103126	1.151270	1.151270	1.151270	1.151270	1.151270	1.130338	0.889614	0.889614	0.889614	0.889614	0.889614	0.860309	0.523303	0.523303	0.523303	0.523303	0.523303	0.519116	0.470972
chr1	4923620	4924121	13.2857	1.26e-05	-	0.418642	0.418642	0.397710	0.313982	0.313982	0.313982	0.313982	0.313982	0.334914	0.418642	0.418642	0.418642	0.418642	0.418642	0.397710	0.313982	0.313982	0.313982	0.313982	0.313982	0.261652	0.052330	0.052330	0.052330	0.052330	0.052330	0.094194	0.261651	0.261651	0.261651	0.261651	0.261651	0.282583	0.366312	0.366312	0.366312	0.366312	0.366312	0.366312	0.366312	0.366312	0.366312	0.366312	0.366312
chr1	5027294	5027491	16.2245	1.42e-06	+	0.837284	0.837284	0.837284	0.837284	0.837284	0.837284	0.837284	0.837284	0.837284	0.837284	1.193132	1.360590	1.360590	1.360590	1.360590	1.360590	1.111496	0.994275	0.994275	0.994275	0.994275	0.994275	0.816352	0.732624	0.732624	0.732624	0.732624	0.732624	0.554701	0.470972	0.470972	0.470972	0.470972	0.470972	0.328634	0.261651	0.261651	0.261651	0.261651	0.261651	0.510743	0.627963	0.627963	0.627963
chr1	5122247	5122748	16.6837	9.65e-07	-	0.732624	0.732624	0.732624	0.726344	0.680293	0.680293	0.680293	0.680293	0.680293	0.705412	0.889614	0.889614	0.889614	0.889614	0.889614	0.864495	0.680293	0.680293	0.680293	0.680293	0.680293	0.642615	0.366312	0.366312	0.366312	0.366312	0.366312	0.422829	0.837284	0.837284	0.837284	0.837284	0.837284	0.818445	0.680293	0.680293	0.680293	0.680293	0.680293	0.623776	0.209321	0.209321	0.209321	0.209321
chr1	5156899	5157133	14.5	5.42e-06	+	1.517580	1.517580	1.517580	1.283142	1.151270	1.151270	1.151270	1.151270	1.151270	1.251744	1.308260	1.308260	1.308260	1.308260	1.308260	1.207786	1.151270	1.151270	1.151270	1.151270	1.151270	1.184761	1.203600	1.203600	1.203600	1.203600	1.203600	0.935667	0.784954	0.784954	0.784954	0.784954	0.784954	0.617497	0.523303	0.523303	0.523303	0.523303	0.523303	0.556794	0.575633	0.575633	0.575633	0.575633
chr1	5315372	5315873	15.5714	2.41e-06	-	0.669828	1.360590	1.360590	1.360590	1.360590	1.360590	1.329192	1.098940	1.098940	1.098940	1.098940	1.098940	1.023584	0.470972	0.470972	0.470972	0.470972	0.470972	0.502370	0.732624	0.732624	0.732624	0.732624	0.732624	0.751463	0.889614	0.889614	0.889614	0.889614	0.889614	0.908454	1.046610	1.046610	1.046610	1.046610	1.046610	1.021491	0.837284	0.837284	0.837284	0.837284	0.837284	0.805886	0.575633
chr1	5525307	5525808	17.2449	5.88e-07	-	0.680293	0.680293	0.680293	0.680293	0.642615	0.627963	0.627963	0.627963	0.627963	0.627963	0.552608	0.523303	0.523303	0.523303	0.523303	0.523303	0.560981	0.575633	0.575633	0.575633	0.575633	0.575633	0.764022	0.837284	0.837284	0.837284	0.837284	0.837284	1.063354	1.151270	1.151270	1.151270	1.151270	1.151270	0.925200	0.837284	0.837284	0.837284	0.837284	0.837284	0.611218	0.523303	0.523303	0.523303
chr1	6377433	6377934	19.1429	8.93e-08	-	0.680293	0.680293	0.680293	0.644709	0.627963	0.627963	0.627963	0.627963	0.627963	0.521209	0.470972	0.470972	0.470972	0.470972	0.470972	0.399803	0.366312	0.366312	0.366312	0.366312	0.366312	0.366312	0.366312	0.366312	0.366312	0.366312	0.366312	0.437481	0.470972	0.470972	0.470972	0.470972	0.470972	0.399803	0.366312	0.366312	0.366312	0.366312	0.366312	0.473066	0.523303	0.523303	0.523303	0.523303
chr1	6445998	6446499	11.8265	3.2e-05	-	0.941945	0.941945	0.941945	0.933572	0.837284	0.837284	0.837284	0.837284	0.837284	0.807979	0.470972	0.470972	0.470972	0.470972	0.470972	0.496091	0.784954	0.784954	0.784954	0.784954	0.784954	0.797513	0.941945	0.941945	0.941945	0.941945	0.941945	0.941945	0.941945	0.941945	0.941945	0.941945	0.941945	0.916826	0.627963	0.627963	0.627963	0.627963	0.627963	0.627963	0.627963	0.627963	0.627963	0.627963
chr1	6670484	6670782	12.3061	2.38e-05	+	0.261651	0.261651	0.261651	0.261651	0.295143	0.366312	0.366312	0.366312	0.366312	0.366312	0.383058	0.418642	0.418642	0.418642	0.418642	0.418642	0.452134	0.523303	0.523303	0.523303	0.523303	0.523303	0.523303	0.523303	0.523303	0.523303	0.523303	0.523303	0.556794	0.627963	0.627963	0.627963	0.627963	0.627963	0.627963	0.627963	0.627963	0.627963	0.627963	0.627963	0.845658	1.308260	1.308260	1.308260
chr1	6831766	6832027	14.3367	6.1e-06	+	0.837284	0.837284	0.837284	0.837284	0.881241	0.889614	0.889614	0.889614	0.889614	0.889614	0.713784	0.680293	0.680293	0.680293	0.680293	0.680293	0.372592	0.313982	0.313982	0.313982	0.313982	0.313982	0.621683	0.680293	0.680293	0.680293	0.680293	0.680293	1.119871	1.203600	1.203600	1.203600	1.203600	1.203600	0.983810	0.941945	0.941945	0.941945	0.941945	0.941945	0.722157	0.680293	0.680293	0.680293
chr1	7116452	7116565	17.2245	5.98e-07	+	0.523303	0.556794	0.627963	0.627963	0.627963	0.627963	0.627963	0.611217	0.575633	0.575633	0.575633	0.575633	0.575633	0.525396	0.418642	0.418642	0.418642	0.418642	0.418642	0.351659	0.209321	0.209321	0.209321	0.209321	0.209321	0.242813	0.313982	0.313982	0.313982	0.313982	0.313982	0.397710	0.575633	0.575633	0.575633	0.575633	0.575633	0.558887	0.523303	0.523303	0.523303	0.523303	0.523303	0.523303
chr1	9942740	9943241	11.9082	3.04e-05	-	0.784954	0.743090	0.680293	0.680293	0.680293	0.680293	0.680293	0.701225	0.732624	0.732624	0.732624	0.732624	0.732624	0.669828	0.575633	0.575633	0.575633	0.575633	0.575633	0.554701	0.523303	0.523303	0.523303	0.523303	0.523303	0.565167	0.627963	0.627963	0.627963	0.627963	0.627963	0.983810	1.517580	1.517580	1.517580	1.517580	1.517580	1.852492	2.354860	2.354860	2.354860	2.354860	2.354860	2.836300
chr1	10093743	10094244	11.6837	3.49e-05	-	0.366312	0.366312	0.366312	0.366312	0.366312	0.366312	0.366312	0.366312	0.366312	0.366312	0.366312	0.439574	0.627963	0.627963	0.627963	0.627963	0.627963	0.745184	1.046610	1.046610	1.046610	1.046610	1.046610	1.002651	0.889614	0.889614	0.889614	0.889614	0.889614	0.787047	0.523303	0.523303	0.523303	0.523303	0.523303	0.567260	0.680293	0.680293	0.680293	0.680293	0.680293	0.636336	0.523303	0.523303
chr1	10112512	10113013	11.6327	3.59e-05	-	1.019396	0.994275	0.994275	0.994275	0.994275	0.994275	1.048701	1.098940	1.098940	1.098940	1.098940	1.098940	0.854032	0.627963	0.627963	0.627963	0.627963	0.627963	0.491904	0.366312	0.366312	0.366312	0.366312	0.366312	0.339100	0.313982	0.313982	0.313982	0.313982	0.313982	0.286770	0.261651	0.261651	0.261651	0.261651	0.261651	0.397710	0.523303	0.523303	0.523303	0.523303	0.523303	0.550515	0.575633
chr1	10133343	10133844	16.7347	9.23e-07	-	0.784954	0.784954	0.784954	0.784954	0.784954	0.755649	0.680293	0.680293	0.680293	0.680293	0.680293	0.694946	0.732624	0.732624	0.732624	0.732624	0.732624	0.688667	0.575633	0.575633	0.575633	0.575633	0.575633	0.560981	0.523303	0.523303	0.523303	0.523303	0.523303	0.611218	0.837284	0.837284	0.837284	0.837284	0.837284	0.807979	0.732624	0.732624	0.732624	0.732624	0.732624	0.659361	0.470972	0.470972
chr1	10162680	10163022	12.3878	2.26e-05	+	1.046610	1.042423	0.941945	0.941945	0.941945	0.941945	0.941945	0.933572	0.732624	0.732624	0.732624	0.732624	0.732624	0.728438	0.627963	0.627963	0.627963	0.627963	0.627963	0.630056	0.680293	0.680293	0.680293	0.680293	0.680293	0.676107	0.575633	0.575633	0.575633	0.575633	0.575633	0.575633	0.575633	0.575633	0.575633	0.575633	0.575633	0.569353	0.418642	0.418642	0.418642	0.418642	0.418642	0.424922
chr1	10452664	10452791	13.6122	1.01e-05	+	1.046610	1.046610	1.046610	1.046610	1.008932	0.575633	0.575633	0.575633	0.575633	0.575633	0.613311	1.046610	1.046610	1.046610	1.046610	1.046610	1.059169	1.203600	1.203600	1.203600	1.203600	1.203600	1.170108	0.784954	0.784954	0.784954	0.784954	0.784954	0.764022	0.523303	0.523303	0.523303	0.523303	0.523303	0.519116	0.470972	0.470972	0.470972	0.470972	0.470972	0.491904	0.732624	0.732624	0.732624
chr1	10616384	10616885	14.1327	7.05e-06	-	0.627963	0.828911	0.941945	0.941945	0.941945	0.941945	0.941945	0.874962	0.837284	0.837284	0.837284	0.837284	0.837284	0.669827	0.575633	0.575633	0.575633	0.575633	0.575633	0.542142	0.523303	0.523303	0.523303	0.523303	0.523303	0.724251	0.837284	0.837284	0.837284	0.837284	0.837284	1.071726	1.203600	1.203600	1.203600	1.203600	1.203600	1.002649	0.889614	0.889614	0.889614	0.889614	0.889614	0.688666
chr1	10808838	10808967	21.4184	5.23e-09	+	0.104661	0.121407	0.313982	0.313982	0.313982	0.313982	0.313982	0.339100	0.627963	0.627963	0.627963	0.627963	0.627963	0.627963	0.627963	0.627963	0.627963	0.627963	0.627963	0.640522	0.784954	0.784954	0.784954	0.784954	0.784954	0.797513	0.941945	0.941945	0.941945	0.941945	0.941945	0.954505	1.098940	1.098940	1.098940	1.098940	1.098940	1.132431	1.517580	1.517580	1.517580	1.517580	1.517580	1.433851
chr1	11546388	11546889	14.5816	5.11e-06	-	0.680293	0.856125	1.046610	1.046610	1.046610	1.046610	1.046610	1.071728	1.098940	1.098940	1.098940	1.098940	1.098940	1.199414	1.308260	1.308260	1.308260	1.308260	1.308260	1.232905	1.151270	1.151270	1.151270	1.151270	1.151270	0.849846	0.523303	0.523303	0.523303	0.523303	0.523303	0.473066	0.418642	0.418642	0.418642	0.418642	0.418642	0.594472	0.784954	0.784954	0.784954	0.784954	0.784954	0.885428
chr1	11572437	11572570	12.1327	2.65e-05	+	0.784954	0.784954	0.784954	0.772395	0.680293	0.680293	0.680293	0.680293	0.680293	0.667734	0.575633	0.575633	0.575633	0.575633	0.575633	0.581913	0.627963	0.627963	0.627963	0.627963	0.627963	0.640522	0.732624	0.732624	0.732624	0.732624	0.732624	0.713785	0.575633	0.575633	0.575633	0.575633	0.575633	0.569353	0.523303	0.523303	0.523303	0.523303	0.523303	0.542142	0.680293	0.680293	0.680293	0.680293
chr1	11577297	11577798	12.7245	1.82e-05	-	1.412920	1.381522	1.151270	1.151270	1.151270	1.151270	1.151270	1.094753	0.680293	0.680293	0.680293	0.680293	0.680293	0.667734	0.575633	0.575633	0.575633	0.575633	0.575633	0.563074	0.470972	0.470972	0.470972	0.470972	0.470972	0.546328	1.098940	1.098940	1.098940	1.098940	1.098940	1.086380	0.994275	0.994275	0.994275	0.994275	0.994275	0.981716	0.889614	0.889614	0.889614	0.889614	0.889614	0.883334
chr1	12676295	12676796	15.449	2.65e-06	-	0.994275	0.994275	0.994275	0.994275	0.994275	0.952411	0.784954	0.784954	0.784954	0.784954	0.784954	0.711692	0.418642	0.418642	0.418642	0.418642	0.418642	0.397710	0.313982	0.313982	0.313982	0.313982	0.313982	0.355846	0.523303	0.523303	0.523303	0.523303	0.523303	0.502371	0.418642	0.418642	0.418642	0.418642	0.418642	0.439574	0.523303	0.523303	0.523303	0.523303	0.523303	0.544235	0.627963	0.627963
chr1	12711510	12711794	14.2857	6.33e-06	+	0.732624	0.711692	0.470972	0.470972	0.470972	0.470972	0.470972	0.470972	0.470972	0.470972	0.470972	0.470972	0.470972	0.470972	0.470972	0.470972	0.470972	0.470972	0.470972	0.466786	0.418642	0.418642	0.418642	0.418642	0.418642	0.422828	0.470972	0.470972	0.470972	0.470972	0.470972	0.475158	0.523303	0.523303	0.523303	0.523303	0.523303	0.519116	0.470972	0.470972	0.470972	0.470972	0.470972	0.483531
chr1	12744396	12744582	17.2245_r1	5.98e-07	+	0.837284	0.837284	0.778674	0.732624	0.732624	0.732624	0.732624	0.732624	0.556794	0.418642	0.418642	0.418642	0.418642	0.418642	0.477252	0.523303	0.523303	0.523303	0.523303	0.523303	0.640523	0.732624	0.732624	0.732624	0.732624	0.732624	0.586099	0.470972	0.470972	0.470972	0.470972	0.470972	0.500277	0.523303	0.523303	0.523303	0.523303	0.523303	0.669828	0.784954	0.784954	0.784954	0.784954	0.784954
chr1	12855703	12856204	12.1122	2.68e-05	-	0.772395	0.784954	0.784954	0.784954	0.784954	0.784954	0.462599	0.418642	0.418642	0.418642	0.418642	0.418642	0.418642	0.418642	0.418642	0.418642	0.418642	0.418642	0.833097	0.889614	0.889614	0.889614	0.889614	0.889614	0.935665	0.941945	0.941945	0.941945	0.941945	0.941945	0.619590	0.575633	0.575633	0.575633	0.575633	0.575633	0.621683	0.627963	0.627963	0.627963	0.627963	0.627963	0.581913	0.575633
chr1	13052086	13052587	15.0918	3.49e-06	-	0.627963	0.657268	0.680293	0.680293	0.680293	0.680293	0.680293	0.592379	0.523303	0.523303	0.523303	0.523303	0.523303	0.435388	0.366312	0.366312	0.366312	0.366312	0.366312	0.366312	0.366312	0.366312	0.366312	0.366312	0.366312	0.424922	0.470972	0.470972	0.470972	0.470972	0.470972	0.441667	0.418642	0.418642	0.418642	0.418642	0.418642	0.418642	0.418642	0.418642	0.418642	0.418642	0.418642	0.535862
chr1	13123717	13124020	14.8265	4.26e-06	+	0.261651	0.223973	0.209321	0.209321	0.209321	0.209321	0.209321	0.360032	0.418642	0.418642	0.418642	0.418642	0.418642	0.682387	0.784954	0.784954	0.784954	0.784954	0.784954	0.935665	0.994275	0.994275	0.994275	0.994275	0.994275	0.768208	0.680293	0.680293	0.680293	0.680293	0.680293	0.529582	0.470972	0.470972	0.470972	0.470972	0.470972	0.320261	0.261651	0.261651	0.261651	0.261651	0.261651	0.412362
chr1	13305051	13305396	11.0306	5.13e-05	+	0.575633	0.527489	0.523303	0.523303	0.523303	0.523303	0.523303	0.378871	0.366312	0.366312	0.366312	0.366312	0.366312	0.414456	0.418642	0.418642	0.418642	0.418642	0.418642	0.466786	0.470972	0.470972	0.470972	0.470972	0.470972	0.567260	0.575633	0.575633	0.575633	0.575633	0.575633	0.623777	0.627963	0.627963	0.627963	0.627963	0.627963	0.531676	0.523303	0.523303	0.523303	0.523303	0.523303	0.330728
chr1	13311842	13312343	18.5918	1.6e-07	-	0.680293	0.680293	0.680293	0.680293	0.680293	0.579819	0.366312	0.366312	0.366312	0.366312	0.366312	0.416549	0.523303	0.523303	0.523303	0.523303	0.523303	0.556794	0.627963	0.627963	0.627963	0.627963	0.627963	0.560980	0.418642	0.418642	0.418642	0.418642	0.418642	0.485625	0.627963	0.627963	0.627963	0.627963	0.627963	0.778676	1.098940	1.098940	1.098940	1.098940	1.098940	1.149177	1.255930	1.255930
chr1	13594547	13595048	17.6531	4.03e-07	-	0.575633	0.575633	0.575633	0.594472	0.732624	0.732624	0.732624	0.732624	0.732624	0.713785	0.575633	0.575633	0.575633	0.575633	0.575633	0.569353	0.523303	0.523303	0.523303	0.523303	0.523303	0.542142	0.680293	0.680293	0.680293	0.680293	0.680293	0.655175	0.470972	0.470972	0.470972	0.470972	0.470972	0.458413	0.366312	0.366312	0.366312	0.366312	0.366312	0.378871	0.470972	0.470972	0.470972	0.470972
chr1	13865442	13865816	13.9694	7.91e-06	+	0.374685	0.418642	0.418642	0.418642	0.418642	0.418642	0.385151	0.209321	0.209321	0.209321	0.209321	0.209321	0.209321	0.209321	0.209321	0.209321	0.209321	0.209321	0.334914	0.994275	0.994275	0.994275	0.994275	0.994275	0.960784	0.784954	0.784954	0.784954	0.784954	0.784954	0.717971	0.366312	0.366312	0.366312	0.366312	0.366312	0.391431	0.523303	0.523303	0.523303	0.523303	0.523303	0.523303	0.523303
chr1	14227477	14227978	11.1837	4.69e-05	-	0.680293	0.680293	0.680293	0.680293	0.680293	0.680293	0.680293	0.969156	0.994275	0.994275	0.994275	0.994275	0.994275	1.090567	1.098940	1.098940	1.098940	1.098940	1.098940	1.002648	0.994275	0.994275	0.994275	0.994275	0.994275	1.331285	1.360590	1.360590	1.360590	1.360590	1.360590	1.216159	1.203600	1.203600	1.203600	1.203600	1.203600	0.962877	0.941945	0.941945	0.941945	0.941945	0.941945	0.701225
chr1	14469246	14469290	10.8776	5.6e-05	+	1.046610	1.046610	1.046610	1.046610	1.046610	0.895895	0.837284	0.837284	0.837284	0.837284	0.837284	0.724251	0.680293	0.680293	0.680293	0.680293	0.680293	0.680293	0.680293	0.680293	0.680293	0.680293	0.680293	0.680293	0.680293	0.680293	0.680293	0.680293	0.680293	0.831004	0.889614	0.889614	0.889614	0.889614	0.889614	0.814259	0.784954	0.784954	0.784954	0.784954	0.784954	0.784954	0.784954	0.784954
chr1	14540007	14540050	19.9286	3.65e-08	+	0.981716	0.889614	0.889614	0.889614	0.889614	0.889614	0.908454	1.046610	1.046610	1.046610	1.046610	1.046610	1.002652	0.680293	0.680293	0.680293	0.680293	0.680293	0.655175	0.470972	0.470972	0.470972	0.470972	0.470972	0.452133	0.313982	0.313982	0.313982	0.313982	0.313982	0.332821	0.470972	0.470972	0.470972	0.470972	0.470972	0.477252	0.523303	0.523303	0.523303	0.523303	0.523303	0.535862	0.627963
chr1	14573525	14573865	18.4592	1.83e-07	+	0.470972	0.470972	0.470972	0.470972	0.261651	0.209321	0.209321	0.209321	0.209321	0.209321	0.376778	0.418642	0.418642	0.418642	0.418642	0.418642	0.627963	0.680293	0.680293	0.680293	0.680293	0.680293	0.596565	0.575633	0.575633	0.575633	0.575633	0.575633	0.617497	0.627963	0.627963	0.627963	0.627963	0.627963	0.837284	0.889614	0.889614	0.889614	0.889614	0.889614	0.596565	0.523303	0.523303	0.523303
chr1	15122271	15122544	14.1327_r1	7.05e-06	+	0.470972	0.470972	0.470972	0.500277	0.575633	0.575633	0.575633	0.575633	0.575633	0.531676	0.418642	0.418642	0.418642	0.418642	0.418642	0.418642	0.418642	0.418642	0.418642	0.418642	0.418642	0.433294	0.470972	0.470972	0.470972	0.470972	0.470972	0.558887	0.784954	0.784954	0.784954	0.784954	0.784954	0.887522	1.151270	1.151270	1.151270	1.151270	1.151270	1.107311	0.994275	0.994275	0.994275	0.994275
chr1	15489729	15490023	14.6633	4.81e-06	+	0.680293	0.680293	0.680293	0.680293	0.676107	0.575633	0.575633	0.575633	0.575633	0.575633	0.579819	0.680293	0.680293	0.680293	0.680293	0.680293	0.680293	0.680293	0.680293	0.680293	0.680293	0.680293	0.678200	0.627963	0.627963	0.627963	0.627963	0.627963	0.634243	0.784954	0.784954	0.784954	0.784954	0.784954	0.784954	0.784954	0.784954	0.784954	0.784954	0.784954	0.782861	0.732624	0.732624	0.732624
chr1	15805970	15806310	12.0408	2.8e-05	+	0.418642	0.418642	0.607031	0.732624	0.732624	0.732624	0.732624	0.732624	0.732624	0.732624	0.732624	0.732624	0.732624	0.732624	0.544235	0.418642	0.418642	0.418642	0.418642	0.418642	0.450040	0.470972	0.470972	0.470972	0.470972	0.470972	0.910549	1.203600	1.203600	1.203600	1.203600	1.203600	1.234998	1.255930	1.255930	1.255930	1.255930	1.255930	1.161736	1.098940	1.098940	1.098940	1.098940	1.098940
chr1	15968710	15969211	16.2551	1.39e-06	-	0.941945	0.941945	0.847750	0.784954	0.784954	0.784954	0.784954	0.784954	0.690759	0.627963	0.627963	0.627963	0.627963	0.627963	0.596565	0.575633	0.575633	0.575633	0.575633	0.575633	0.575633	0.575633	0.575633	0.575633	0.575633	0.575633	0.512836	0.470972	0.470972	0.470972	0.470972	0.470972	0.470972	0.470972	0.470972	0.470972	0.470972	0.470972	0.627963	0.732624	0.732624	0.732624	0.732624	0.732624
chr1	16179693	16180194	13.0816	1.45e-05	-	0.470972	0.470972	0.470972	0.470972	0.470972	0.427015	0.313982	0.313982	0.313982	0.313982	0.313982	0.343287	0.418642	0.418642	0.418642	0.418642	0.418642	0.403990	0.366312	0.366312	0.366312	0.366312	0.366312	0.424922	0.575633	0.575633	0.575633	0.575633	0.575633	0.531676	0.418642	0.418642	0.418642	0.418642	0.418642	0.433294	0.470972	0.470972	0.470972	0.470972	0.470972	0.529582	0.680293	0.680293
chr1	16201084	16201178	13.5714	1.04e-05	+	0.761929	0.523303	0.523303	0.523303	0.523303	0.523303	0.548421	0.627963	0.627963	0.627963	0.627963	0.627963	0.627963	0.627963	0.627963	0.627963	0.627963	0.627963	0.615404	0.575633	0.575633	0.575633	0.575633	0.575633	0.588192	0.627963	0.627963	0.627963	0.627963	0.627963	0.653082	0.732624	0.732624	0.732624	0.732624	0.732624	0.657268	0.418642	0.418642	0.418642	0.418642	0.418642	0.531675	0.889614
chr1	16343157	16343658	12.3061_r1	2.38e-05	-	0.261651	0.261651	0.261651	0.261651	0.412362	0.470972	0.470972	0.470972	0.470972	0.470972	0.395617	0.366312	0.366312	0.366312	0.366312	0.366312	0.630057	0.732624	0.732624	0.732624	0.732624	0.732624	0.770302	0.784954	0.784954	0.784954	0.784954	0.784954	0.558887	0.470972	0.470972	0.470972	0.470972	0.470972	0.810073	0.941945	0.941945	0.941945	0.941945	0.941945	0.979623	0.994275	0.994275	0.994275
chr1	16366750	16366978	15	3.74e-06	+	0.784954	0.609124	0.470972	0.470972	0.470972	0.470972	0.470972	0.558887	0.627963	0.627963	0.627963	0.627963	0.627963	0.627963	0.627963	0.627963	0.627963	0.627963	0.627963	0.627963	0.627963	0.627963	0.627963	0.627963	0.627963	0.686573	0.732624	0.732624	0.732624	0.732624	0.732624	0.556794	0.418642	0.418642	0.418642	0.418642	0.418642	0.418642	0.418642	0.418642	0.418642	0.418642	0.418642	0.799609
chr1	16443310	16443811	16.6735	9.73e-07	-	0.313982	0.313982	0.376778	0.418642	0.418642	0.418642	0.418642	0.418642	0.669827	0.837284	0.837284	0.837284	0.837284	0.837284	0.900081	0.941945	0.941945	0.941945	0.941945	0.941945	0.753556	0.627963	0.627963	0.627963	0.627963	0.627963	0.627963	0.627963	0.627963	0.627963	0.627963	0.627963	0.722158	0.784954	0.784954	0.784954	0.784954	0.784954	0.847750	0.889614	0.889614	0.889614	0.889614	0.889614
chr1	17080944	17081286	10.8469	5.7e-05	+	0.941945	0.941945	0.941945	0.941945	0.941945	0.941945	0.941945	0.941945	0.941945	0.941945	0.941945	0.941945	0.941945	0.941945	0.941945	1.161734	1.308260	1.308260	1.308260	1.308260	1.308260	1.308260	1.308260	1.308260	1.308260	1.308260	1.308260	1.371056	1.412920	1.412920	1.412920	1.412920	1.412920	1.350124	1.308260	1.308260	1.308260	1.308260	1.308260	0.962878	0.732624	0.732624	0.732624	0.732624
chr1	17327530	17328031	13.5816	1.03e-05	-	0.366312	0.491905	0.523303	0.523303	0.523303	0.523303	0.523303	0.355846	0.313982	0.313982	0.313982	0.313982	0.313982	0.355846	0.366312	0.366312	0.366312	0.366312	0.366312	0.533769	0.575633	0.575633	0.575633	0.575633	0.575633	0.617497	0.627963	0.627963	0.627963	0.627963	0.627963	0.753556	0.784954	0.784954	0.784954	0.784954	0.784954	0.575633	0.523303	0.523303	0.523303	0.523303	0.523303	0.313981
chr1	17559207	17559389	16.449	1.18e-06	+	0.837284	0.837284	0.837284	0.837284	0.837284	0.837284	0.837284	0.837284	0.837284	0.837284	1.029864	1.046610	1.046610	1.046610	1.046610	1.046610	0.902174	0.889614	0.889614	0.889614	0.889614	0.889614	0.408176	0.366312	0.366312	0.366312	0.366312	0.366312	0.607031	0.627963	0.627963	0.627963	0.627963	0.627963	0.579819	0.575633	0.575633	0.575633	0.575633	0.575633	0.527489	0.523303	0.523303	0.523303
chr1	17998177	17998333	17.3367	5.4e-07	+	0.627963	0.617497	0.575633	0.575633	0.575633	0.575633	0.575633	0.607031	0.732624	0.732624	0.732624	0.732624	0.732624	0.701226	0.575633	0.575633	0.575633	0.575633	0.575633	0.554701	0.470972	0.470972	0.470972	0.470972	0.470972	0.533768	0.784954	0.784954	0.784954	0.784954	0.784954	0.837285	1.046610	1.046610	1.046610	1.046610	1.046610	1.015211	0.889614	0.889614	0.889614	0.889614	0.889614	0.868682
chr1	18170659	18171160	20.4592	1.9e-08	-	0.385151	0.366312	0.366312	0.366312	0.366312	0.366312	0.466786	0.523303	0.523303	0.523303	0.523303	0.523303	0.657268	0.732624	0.732624	0.732624	0.732624	0.732624	0.833098	0.889614	0.889614	0.889614	0.889614	0.889614	0.956597	0.994275	0.994275	0.994275	0.994275	0.994275	0.927292	0.889614	0.889614	0.889614	0.889614	0.889614	0.889614	0.889614	0.889614	0.889614	0.889614	0.889614	0.822632	0.784954
chr1	18438741	18439242	16.1327	1.53e-06	-	0.366312	0.460506	0.627963	0.627963	0.627963	0.627963	0.627963	0.684480	0.784954	0.784954	0.784954	0.784954	0.784954	0.784954	0.784954	0.784954	0.784954	0.784954	0.784954	0.841471	0.941945	0.941945	0.941945	0.941945	0.941945	1.036141	1.203600	1.203600	1.203600	1.203600	1.203600	1.165922	1.098940	1.098940	1.098940	1.098940	1.098940	0.985905	0.784954	0.784954	0.784954	0.784954	0.784954	0.766115
chr1	18494087	18494588	18.7245	1.4e-07	-	0.523303	0.577726	0.627963	0.627963	0.627963	0.627963	0.627963	0.491904	0.366312	0.366312	0.366312	0.366312	0.366312	0.393524	0.418642	0.418642	0.418642	0.418642	0.418642	0.527489	0.627963	0.627963	0.627963	0.627963	0.627963	0.627963	0.627963	0.627963	0.627963	0.627963	0.627963	0.709598	0.784954	0.784954	0.784954	0.784954	0.784954	0.839377	0.889614	0.889614	0.889614	0.889614	0.889614	0.807979
chr1	18791807	18792308	16.6429	9.99e-07	-	1.107311	1.151270	1.151270	1.151270	1.151270	1.151270	0.849845	0.732624	0.732624	0.732624	0.732624	0.732624	0.393523	0.261651	0.261651	0.261651	0.261651	0.261651	0.600752	0.732624	0.732624	0.732624	0.732624	0.732624	0.770302	0.784954	0.784954	0.784954	0.784954	0.784954	0.596565	0.523303	0.523303	0.523303	0.523303	0.523303	0.636336	0.680293	0.680293	0.680293	0.680293	0.680293	0.793327	0.837284
chr1	18979983	18980306	15.2551	3.08e-06	+	1.098940	1.098940	1.297794	1.360590	1.360590	1.360590	1.360590	1.360590	1.042420	0.941945	0.941945	0.941945	0.941945	0.941945	0.981716	0.994275	0.994275	0.994275	0.994275	0.994275	1.034050	1.046610	1.046610	1.046610	1.046610	1.046610	0.728438	0.627963	0.627963	0.627963	0.627963	0.627963	0.588192	0.575633	0.575633	0.575633	0.575633	0.575633	0.535862	0.523303	0.523303	0.523303	0.523303	0.523303
chr1	19133771	19134272	16.0306	1.67e-06	-	0.627963	0.627963	0.627963	0.627963	0.619590	0.575633	0.575633	0.575633	0.575633	0.575633	0.542142	0.366312	0.366312	0.366312	0.366312	0.366312	0.374685	0.418642	0.418642	0.418642	0.418642	0.418642	0.435388	0.523303	0.523303	0.523303	0.523303	0.523303	0.540049	0.627963	0.627963	0.627963	0.627963	0.627963	0.686573	0.994275	0.994275	0.994275	0.994275	0.994275	1.002649	1.046610	1.046610	1.046610
chr1	19172814	19173315	14.898	4.04e-06	-	0.669828	0.523303	0.523303	0.523303	0.523303	0.523303	0.500277	0.470972	0.470972	0.470972	0.470972	0.470972	0.355846	0.209321	0.209321	0.209321	0.209321	0.209321	0.278397	0.366312	0.366312	0.366312	0.366312	0.366312	0.573540	0.837284	0.837284	0.837284	0.837284	0.837284	0.745183	0.627963	0.627963	0.627963	0.627963	0.627963	0.535862	0.418642	0.418642	0.418642	0.418642	0.418642	0.395617	0.366312
chr1	20640171	20640440	14.6122	4.99e-06	+	0.470972	0.470972	0.470972	0.491904	0.575633	0.575633	0.575633	0.575633	0.575633	0.596565	0.680293	0.680293	0.680293	0.680293	0.680293	0.680293	0.680293	0.680293	0.680293	0.680293	0.680293	0.669827	0.627963	0.627963	0.627963	0.627963	0.627963	0.617497	0.575633	0.575633	0.575633	0.575633	0.575633	0.596565	0.680293	0.680293	0.680293	0.680293	0.680293	0.743089	0.994275	0.994275	0.994275	0.994275
chr1	20756878	20756993	17.9388	3.07e-07	+	0.774488	0.680293	0.680293	0.680293	0.680293	0.680293	0.680293	0.680293	0.680293	0.680293	0.680293	0.680293	0.680293	0.680293	0.680293	0.680293	0.680293	0.680293	0.722157	0.784954	0.784954	0.784954	0.784954	0.784954	0.805886	0.837284	0.837284	0.837284	0.837284	0.837284	0.795420	0.732624	0.732624	0.732624	0.732624	0.732624	0.711692	0.680293	0.680293	0.680293	0.680293	0.680293	0.722157	0.784954
chr1	21127344	21127396	12.9796	1.55e-05	+	0.261651	0.261651	0.261651	0.261651	0.261651	0.261651	0.261651	0.261651	0.261651	0.470973	0.523303	0.523303	0.523303	0.523303	0.523303	0.607031	0.627963	0.627963	0.627963	0.627963	0.627963	1.046609	1.151270	1.151270	1.151270	1.151270	1.151270	1.234998	1.255930	1.255930	1.255930	1.255930	1.255930	0.837285	0.732624	0.732624	0.732624	0.732624	0.732624	0.774488	0.784954	0.784954	0.784954	0.784954
chr1	21332737	21332931	12.5714	2.01e-05	+	0.261651	0.261651	0.261651	0.261651	0.186296	0.052330	0.052330	0.052330	0.052330	0.052330	0.071169	0.104661	0.104661	0.104661	0.104661	0.104661	0.161177	0.261651	0.261651	0.261651	0.261651	0.261651	0.280490	0.313982	0.313982	0.313982	0.313982	0.313982	0.276304	0.209321	0.209321	0.209321	0.209321	0.209321	0.303515	0.470972	0.470972	0.470972	0.470972	0.470972	0.546328	0.680293	0.680293	0.680293
chr1	21621246	21621609	16.1837	1.47e-06	+	1.255930	1.255930	1.255930	1.255930	1.230811	0.941945	0.941945	0.941945	0.941945	0.941945	0.908454	0.523303	0.523303	0.523303	0.523303	0.523303	0.523303	0.523303	0.523303	0.523303	0.523303	0.523303	0.502371	0.261651	0.261651	0.261651	0.261651	0.261651	0.290956	0.627963	0.627963	0.627963	0.627963	0.627963	0.632149	0.680293	0.680293	0.680293	0.680293	0.680293	0.692852	0.837284	0.837284	0.837284
chr1	21732219	21732347	11.8061	3.24e-05	+	0.261651	0.261651	0.261651	0.261651	0.278397	0.313982	0.313982	0.313982	0.313982	0.313982	0.313982	0.313982	0.313982	0.313982	0.313982	0.313982	0.313982	0.313982	0.313982	0.313982	0.313982	0.313982	0.297236	0.261651	0.261651	0.261651	0.261651	0.261651	0.278397	0.313982	0.313982	0.313982	0.313982	0.313982	0.464693	0.784954	0.784954	0.784954	0.784954	0.784954	0.885430	1.098940	1.098940	1.098940
chr1	21805274	21805382	14.9388	3.92e-06	+	0.837284	0.837284	0.837284	0.837284	0.849843	0.941945	0.941945	0.941945	0.941945	0.941945	0.916826	0.732624	0.732624	0.732624	0.732624	0.732624	0.738904	0.784954	0.784954	0.784954	0.784954	0.784954	0.772395	0.680293	0.680293	0.680293	0.680293	0.680293	0.686573	0.732624	0.732624	0.732624	0.732624	0.732624	0.770302	1.046610	1.046610	1.046610	1.046610	1.046610	1.046610	1.046610	1.046610	1.046610
chr1	21918187	21918535	16.1224	1.55e-06	+	0.680293	0.726344	0.784954	0.784954	0.784954	0.784954	0.784954	0.715878	0.627963	0.627963	0.627963	0.627963	0.627963	0.674014	0.732624	0.732624	0.732624	0.732624	0.732624	0.709598	0.680293	0.680293	0.680293	0.680293	0.680293	0.657268	0.627963	0.627963	0.627963	0.627963	0.627963	0.720064	0.837284	0.837284	0.837284	0.837284	0.837284	0.860309	0.889614	0.889614	0.889614	0.889614	0.889614	0.751462
chr1	22061583	22062032	13.9592	7.97e-06	+	0.261651	0.261651	0.261651	0.261651	0.261651	0.408176	0.784954	0.784954	0.784954	0.784954	0.784954	0.828911	0.941945	0.941945	0.941945	0.941945	0.941945	0.897988	0.784954	0.784954	0.784954	0.784954	0.784954	0.828911	0.941945	0.941945	0.941945	0.941945	0.941945	0.941945	0.941945	0.941945	0.941945	0.941945	0.941945	0.897988	0.784954	0.784954	0.784954	0.784954	0.784954	0.755649	0.680293	0.680293
chr1	22099617	22099822	12.7143	1.84e-05	+	0.837284	1.075913	1.151270	1.151270	1.151270	1.151270	1.151270	0.793328	0.680293	0.680293	0.680293	0.680293	0.680293	0.600751	0.575633	0.575633	0.575633	0.575633	0.575633	0.456320	0.418642	0.418642	0.418642	0.418642	0.418642	0.299329	0.261651	0.261651	0.261651	0.261651	0.261651	0.500277	0.575633	0.575633	0.575633	0.575633	0.575633	0.734717	0.784954	0.784954	0.784954	0.784954	0.784954	0.824725
chr1	22198704	22199205	17.3571	5.3e-07	-	0.313982	0.313982	0.313982	0.313982	0.094195	0.052330	0.052330	0.052330	0.052330	0.052330	0.316075	0.366312	0.366312	0.366312	0.366312	0.366312	0.805886	0.889614	0.889614	0.889614	0.889614	0.889614	0.801700	0.784954	0.784954	0.784954	0.784954	0.784954	0.653082	0.627963	0.627963	0.627963	0.627963	0.627963	0.671920	0.680293	0.680293	0.680293	0.680293	0.680293	0.548421	0.523303	0.523303	0.523303
chr1	22370135	22370550	18.5714	1.63e-07	+	0.927292	0.994275	0.994275	0.994275	0.994275	0.994275	0.887521	0.837284	0.837284	0.837284	0.837284	0.837284	0.517023	0.366312	0.366312	0.366312	0.366312	0.366312	0.259558	0.209321	0.209321	0.209321	0.209321	0.209321	0.387244	0.470972	0.470972	0.470972	0.470972	0.470972	0.648895	0.732624	0.732624	0.732624	0.732624	0.732624	0.625870	0.575633	0.575633	0.575633	0.575633	0.575633	0.397710	0.313982
chr1	22845403	22845904	14.9592	3.86e-06	-	0.860310	0.784954	0.784954	0.784954	0.784954	0.784954	0.324447	0.261651	0.261651	0.261651	0.261651	0.261651	0.399803	0.418642	0.418642	0.418642	0.418642	0.418642	0.787047	0.837284	0.837284	0.837284	0.837284	0.837284	1.113592	1.151270	1.151270	1.151270	1.151270	1.151270	1.197320	1.203600	1.203600	1.203600	1.203600	1.203600	0.743090	0.680293	0.680293	0.680293	0.680293	0.680293	1.002652	1.046610
chr1	23048039	23048336	15.5714_r1	2.41e-06	+	0.879150	1.151270	1.151270	1.151270	1.151270	1.151270	1.176388	1.203600	1.203600	1.203600	1.203600	1.203600	1.128245	1.046610	1.046610	1.046610	1.046610	1.046610	0.971252	0.889614	0.889614	0.889614	0.889614	0.889614	0.713785	0.523303	0.523303	0.523303	0.523303	0.523303	0.548421	0.575633	0.575633	0.575633	0.575633	0.575633	0.600751	0.627963	0.627963	0.627963	0.627963	0.627963	0.577726	0.523303
chr1	23111566	23111786	14.0204	7.63e-06	+	0.470972	0.470972	0.470972	0.470972	0.483531	0.784954	0.784954	0.784954	0.784954	0.784954	0.778674	0.627963	0.627963	0.627963	0.627963	0.627963	0.627963	0.627963	0.627963	0.627963	0.627963	0.627963	0.630056	0.680293	0.680293	0.680293	0.680293	0.680293	0.682386	0.732624	0.732624	0.732624	0.732624	0.732624	0.736810	0.837284	0.837284	0.837284	0.837284	0.837284	0.831004	0.680293	0.680293	0.680293
chr1	23132962	23133269	16.398	1.23e-06	+	0.889614	0.889614	0.889614	0.889614	0.889614	0.732623	0.627963	0.627963	0.627963	0.627963	0.627963	0.439574	0.313982	0.313982	0.313982	0.313982	0.313982	0.565167	0.732624	0.732624	0.732624	0.732624	0.732624	0.764022	0.784954	0.784954	0.784954	0.784954	0.784954	0.847750	0.889614	0.889614	0.889614	0.889614	0.889614	0.732623	0.627963	0.627963	0.627963	0.627963	0.627963	0.376778	0.209321	0.209321
chr1	23343695	23344196	18.7245_r1	1.4e-07	-	1.098940	1.098940	1.098940	1.098940	1.098940	1.057075	0.889614	0.889614	0.889614	0.889614	0.889614	0.764021	0.261651	0.261651	0.261651	0.261651	0.261651	0.324447	0.575633	0.575633	0.575633	0.575633	0.575633	0.554701	0.470972	0.470972	0.470972	0.470972	0.470972	0.439574	0.313982	0.313982	0.313982	0.313982	0.313982	0.334914	0.418642	0.418642	0.418642	0.418642	0.418642	0.429108	0.470972	0.470972
chr1	23356403	23356728	14.5918	5.07e-06	+	0.680293	0.617497	0.575633	0.575633	0.575633	0.575633	0.575633	0.669828	0.732624	0.732624	0.732624	0.732624	0.732624	0.575633	0.470972	0.470972	0.470972	0.470972	0.470972	0.565167	0.627963	0.627963	0.627963	0.627963	0.627963	0.722158	0.784954	0.784954	0.784954	0.784954	0.784954	0.847750	0.889614	0.889614	0.889614	0.889614	0.889614	0.826818	0.784954	0.784954	0.784954	0.784954	0.784954	0.690759
chr1	23376195	23376696	16.1735	1.48e-06	-	0.209321	0.209321	0.209321	0.219787	0.261651	0.261651	0.261651	0.261651	0.261651	0.272117	0.313982	0.313982	0.313982	0.313982	0.313982	0.313982	0.313982	0.313982	0.313982	0.313982	0.313982	0.355846	0.523303	0.523303	0.523303	0.523303	0.523303	0.502371	0.418642	0.418642	0.418642	0.418642	0.418642	0.355846	0.104661	0.104661	0.104661	0.104661	0.104661	0.156991	0.366312	0.366312	0.366312	0.366312
chr1	23834978	23835192	15.4592	2.63e-06	+	0.366312	0.366312	0.366312	0.366312	0.366312	0.366312	0.387244	0.418642	0.418642	0.418642	0.418642	0.418642	0.460506	0.523303	0.523303	0.523303	0.523303	0.523303	0.502371	0.470972	0.470972	0.470972	0.470972	0.470972	0.491904	0.523303	0.523303	0.523303	0.523303	0.523303	0.711692	0.994275	0.994275	0.994275	0.994275	0.994275	0.847750	0.627963	0.627963	0.627963	0.627963	0.627963	0.481438	0.261651
chr1	24223801	24224104	14.9796	3.8e-06	+	0.366312	0.366312	0.366312	0.366312	0.366312	0.366312	0.366312	0.366312	0.366312	0.387244	0.627963	0.627963	0.627963	0.627963	0.627963	0.640522	0.784954	0.784954	0.784954	0.784954	0.784954	0.764022	0.523303	0.523303	0.523303	0.523303	0.523303	0.506557	0.313982	0.313982	0.313982	0.313982	0.313982	0.313982	0.313982	0.313982	0.313982	0.313982	0.313982	0.330728	0.523303	0.523303	0.523303	0.523303
chr1	24451590	24452091	14.9286	3.95e-06	-	1.151270	1.151270	1.151270	1.151270	1.151270	1.004744	0.784954	0.784954	0.784954	0.784954	0.784954	0.701226	0.575633	0.575633	0.575633	0.575633	0.575633	0.533769	0.470972	0.470972	0.470972	0.470972	0.470972	0.491904	0.523303	0.523303	0.523303	0.523303	0.523303	0.858218	1.360590	1.360590	1.360590	1.360590	1.360590	1.423386	1.517580	1.517580	1.517580	1.517580	1.517580	1.266394	0.889614	0.889614
chr1	24532161	24532392	13.1224	1.41e-05	+	0.791234	0.941945	0.941945	0.941945	0.941945	0.941945	0.935665	0.784954	0.784954	0.784954	0.784954	0.784954	0.801700	1.203600	1.203600	1.203600	1.203600	1.203600	1.203600	1.203600	1.203600	1.203600	1.203600	1.203600	1.197320	1.046610	1.046610	1.046610	1.046610	1.046610	1.050796	1.151270	1.151270	1.151270	1.151270	1.151270	1.153363	1.203600	1.203600	1.203600	1.203600	1.203600	1.218252	1.569910
chr1	24692033	24692308	11.7347	3.38e-05	+	0.889614	0.805886	0.784954	0.784954	0.784954	0.784954	0.784954	0.659361	0.627963	0.627963	0.627963	0.627963	0.627963	0.418642	0.366312	0.366312	0.366312	0.366312	0.366312	0.659362	0.732624	0.732624	0.732624	0.732624	0.732624	0.983813	1.046610	1.046610	1.046610	1.046610	1.046610	1.004742	0.994275	0.994275	0.994275	0.994275	0.994275	0.868682	0.837284	0.837284	0.837284	0.837284	0.837284	0.544234
chr1	25239813	25239966	16.0816	1.6e-06	+	0.784954	0.784954	0.784954	0.784954	0.609124	0.470972	0.470972	0.470972	0.470972	0.470972	0.500277	0.523303	0.523303	0.523303	0.523303	0.523303	0.493998	0.470972	0.470972	0.470972	0.470972	0.470972	0.764022	0.994275	0.994275	0.994275	0.994275	0.994275	1.023583	1.046610	1.046610	1.046610	1.046610	1.046610	0.753558	0.523303	0.523303	0.523303	0.523303	0.523303	0.581913	0.627963	0.627963	0.627963
chr1	25384388	25384889	18.0204	2.84e-07	-	0.627963	0.627963	0.627963	0.452133	0.261651	0.261651	0.261651	0.261651	0.261651	0.311888	0.366312	0.366312	0.366312	0.366312	0.366312	0.567260	0.784954	0.784954	0.784954	0.784954	0.784954	1.061259	1.360590	1.360590	1.360590	1.360590	1.360590	1.360590	1.360590	1.360590	1.360590	1.360590	1.360590	0.983811	0.575633	0.575633	0.575633	0.575633	0.575633	0.424922	0.261651	0.261651	0.261651	0.261651
chr1	25519343	25519529	14.1633	6.9e-06	+	0.370498	0.575633	0.575633	0.575633	0.575633	0.575633	0.690759	0.837284	0.837284	0.837284	0.837284	0.837284	0.814259	0.784954	0.784954	0.784954	0.784954	0.784954	0.807979	0.837284	0.837284	0.837284	0.837284	0.837284	0.814259	0.784954	0.784954	0.784954	0.784954	0.784954	0.669828	0.523303	0.523303	0.523303	0.523303	0.523303	0.477252	0.418642	0.418642	0.418642	0.418642	0.418642	0.441667	0.470972
chr1	25531823	25532324	12.5816	2e-05	-	3.401470	3.401470	3.397284	3.349140	3.349140	3.349140	3.349140	3.349140	3.252852	2.145540	2.145540	2.145540	2.145540	2.145540	2.049252	0.941945	0.941945	0.941945	0.941945	0.941945	0.921013	0.680293	0.680293	0.680293	0.680293	0.680293	0.701225	0.941945	0.941945	0.941945	0.941945	0.941945	0.967064	1.255930	1.255930	1.255930	1.255930	1.255930	1.222438	0.837284	0.837284	0.837284	0.837284	0.837284
chr1	25534592	25534854	18.0408	2.78e-07	+	3.035160	3.372165	3.401470	3.401470	3.401470	3.401470	3.401470	2.197871	2.093210	2.093210	2.093210	2.093210	2.093210	1.467343	1.412920	1.412920	1.412920	1.412920	1.412920	1.075915	1.046610	1.046610	1.046610	1.046610	1.046610	0.468879	0.418642	0.418642	0.418642	0.418642	0.418642	0.611217	0.627963	0.627963	0.627963	0.627963	0.627963	1.013118	1.046610	1.046610	1.046610	1.046610	1.046610	0.709598
chr1	26079436	26079524	12.5408	2.05e-05	+	1.046610	1.046610	1.046610	1.046610	1.046610	1.046610	1.046610	1.046610	1.025677	0.941945	0.941945	0.941945	0.941945	0.941945	0.931479	0.889614	0.889614	0.889614	0.889614	0.889614	0.910546	0.994275	0.994275	0.994275	0.994275	0.994275	0.931479	0.680293	0.680293	0.680293	0.680293	0.680293	0.701225	0.784954	0.784954	0.784954	0.784954	0.784954	0.795420	0.837284	0.837284	0.837284	0.837284	0.837284
chr1	26388040	26388541	16.5816	1.05e-06	-	0.209321	0.209321	0.209321	0.502371	0.941945	0.941945	0.941945	0.941945	0.941945	1.025675	1.151270	1.151270	1.151270	1.151270	1.151270	0.983812	0.732624	0.732624	0.732624	0.732624	0.732624	0.837284	0.994275	0.994275	0.994275	0.994275	0.994275	0.973343	0.941945	0.941945	0.941945	0.941945	0.941945	0.962877	0.994275	0.994275	0.994275	0.994275	0.994275	0.868682	0.680293	0.680293	0.680293	0.680293
chr1	27251776	27252277	17.1837	6.21e-07	-	1.151270	1.151270	1.151270	1.151270	1.151270	1.101033	1.098940	1.098940	1.098940	1.098940	1.098940	0.797513	0.784954	0.784954	0.784954	0.784954	0.784954	0.935665	0.941945	0.941945	0.941945	0.941945	0.941945	0.992182	0.994275	0.994275	0.994275	0.994275	0.994275	0.441667	0.418642	0.418642	0.418642	0.418642	0.418642	0.468879	0.470972	0.470972	0.470972	0.470972	0.470972	0.571447	0.575633	0.575633
chr1	27529589	27530090	13.2755	1.27e-05	-	0.470972	0.470972	0.470972	0.470972	0.470972	0.470972	0.470972	0.470972	0.470972	0.470972	0.470972	0.493998	0.523303	0.523303	0.523303	0.523303	0.523303	0.592379	0.680293	0.680293	0.680293	0.680293	0.680293	0.634243	0.575633	0.575633	0.575633	0.575633	0.575633	0.598658	0.627963	0.627963	0.627963	0.627963	0.627963	0.674014	0.732624	0.732624	0.732624	0.732624	0.732624	0.847750	0.994275	0.994275
chr1	28035315	28035816	18.2143	2.34e-07	-	0.627963	0.627963	0.565167	0.470972	0.470972	0.470972	0.470972	0.470972	0.533768	0.627963	0.627963	0.627963	0.627963	0.627963	0.648895	0.680293	0.680293	0.680293	0.680293	0.680293	0.680293	0.680293	0.680293	0.680293	0.680293	0.680293	0.638429	0.575633	0.575633	0.575633	0.575633	0.575633	0.575633	0.575633	0.575633	0.575633	0.575633	0.575633	0.743090	0.994275	0.994275	0.994275	0.994275	0.994275
chr1	28091311	28091812	12.6122	1.96e-05	-	0.418642	0.418642	0.418642	0.418642	0.653082	0.837284	0.837284	0.837284	0.837284	0.837284	0.837284	0.837284	0.837284	0.837284	0.837284	0.837284	0.837284	0.837284	0.837284	0.837284	0.837284	0.837284	0.837284	0.837284	0.837284	0.837284	0.837284	0.837284	0.895894	0.941945	0.941945	0.941945	0.941945	0.941945	0.971250	0.994275	0.994275	0.994275	0.994275	0.994275	0.877055	0.784954	0.784954	0.784954
chr1	30179011	30179253	16.6429_r1	9.99e-07	+	1.046610	1.046610	0.870779	0.418642	0.418642	0.418642	0.418642	0.418642	0.506557	0.732624	0.732624	0.732624	0.732624	0.732624	0.747276	0.784954	0.784954	0.784954	0.784954	0.784954	0.697039	0.470972	0.470972	0.470972	0.470972	0.470972	0.558887	0.784954	0.784954	0.784954	0.784954	0.784954	0.784954	0.784954	0.784954	0.784954	0.784954	0.784954	0.726344	0.575633	0.575633	0.575633	0.575633	0.575633
chr1	30700347	30700848	20.551	1.69e-08	-	0.627963	0.602844	0.418642	0.418642	0.418642	0.418642	0.418642	0.418642	0.418642	0.418642	0.418642	0.418642	0.418642	0.412362	0.366312	0.366312	0.366312	0.366312	0.366312	0.422829	0.837284	0.837284	0.837284	0.837284	0.837284	0.874962	1.151270	1.151270	1.151270	1.151270	1.151270	1.151270	1.151270	1.151270	1.151270	1.151270	1.151270	1.144990	1.098940	1.098940	1.098940	1.098940	1.098940	1.111499
chr1	30852096	30852273	11.0918	4.95e-05	+	1.203600	1.203600	1.071726	0.837284	0.837284	0.837284	0.837284	0.837284	0.592379	0.156991	0.156991	0.156991	0.156991	0.156991	0.251185	0.418642	0.418642	0.418642	0.418642	0.418642	0.418642	0.418642	0.418642	0.418642	0.418642	0.418642	0.380964	0.313982	0.313982	0.313982	0.313982	0.313982	0.502371	0.837284	0.837284	0.837284	0.837284	0.837284	0.987997	1.255930	1.255930	1.255930	1.255930	1.255930
chr1	31060456	31060781	16.4388	1.19e-06	+	0.627963	0.627963	0.627963	0.627963	0.627963	0.477252	0.418642	0.418642	0.418642	0.418642	0.418642	0.380964	0.366312	0.366312	0.366312	0.366312	0.366312	0.517023	0.575633	0.575633	0.575633	0.575633	0.575633	0.613311	0.627963	0.627963	0.627963	0.627963	0.627963	0.703319	0.732624	0.732624	0.732624	0.732624	0.732624	0.883335	0.941945	0.941945	0.941945	0.941945	0.941945	0.828911	0.784954	0.784954
chr1	31405412	31405913	11.8265_r1	3.2e-05	-	1.308260	1.308260	1.308260	1.308260	1.172202	1.046610	1.046610	1.046610	1.046610	1.046610	0.883337	0.732624	0.732624	0.732624	0.732624	0.732624	0.732624	0.732624	0.732624	0.732624	0.732624	0.732624	0.787047	0.837284	0.837284	0.837284	0.837284	0.837284	0.891708	0.941945	0.941945	0.941945	0.941945	0.941945	0.941945	0.941945	0.941945	0.941945	0.941945	0.941945	0.860310	0.784954	0.784954	0.784954
chr1	32078929	32079207	12.8061	1.73e-05	+	0.941945	0.753556	0.680293	0.680293	0.680293	0.680293	0.680293	0.567260	0.523303	0.523303	0.523303	0.523303	0.523303	0.598658	0.627963	0.627963	0.627963	0.627963	0.627963	1.004744	1.151270	1.151270	1.151270	1.151270	1.151270	1.151270	1.151270	1.151270	1.151270	1.151270	1.151270	0.736811	0.575633	0.575633	0.575633	0.575633	0.575633	0.613311	0.627963	0.627963	0.627963	0.627963	0.627963	0.891708
chr1	32242754	32242973	12.0102	2.86e-05	+	0.627963	0.600751	0.575633	0.575633	0.575633	0.575633	0.575633	0.602845	0.627963	0.627963	0.627963	0.627963	0.627963	0.573540	0.523303	0.523303	0.523303	0.523303	0.523303	0.577726	0.627963	0.627963	0.627963	0.627963	0.627963	0.655175	0.680293	0.680293	0.680293	0.680293	0.680293	0.625870	0.575633	0.575633	0.575633	0.575633	0.575633	0.575633	0.575633	0.575633	0.575633	0.575633	0.575633	0.657268
chr1	32311189	32311690	14.1939	6.75e-06	-	0.732624	0.663548	0.575633	0.575633	0.575633	0.575633	0.575633	0.759835	0.994275	0.994275	0.994275	0.994275	0.994275	1.017302	1.046610	1.046610	1.046610	1.046610	1.046610	1.000557	0.941945	0.941945	0.941945	0.941945	0.941945	1.057073	1.203600	1.203600	1.203600	1.203600	1.203600	1.249650	1.308260	1.308260	1.308260	1.308260	1.308260	1.170107	0.994275	0.994275	0.994275	0.994275	0.994275	1.040328
chr1	32589330	32589831	12.7755	1.76e-05	-	0.732624	0.732624	0.732624	0.690759	0.680293	0.680293	0.680293	0.680293	0.680293	0.638429	0.627963	0.627963	0.627963	0.627963	0.627963	0.586099	0.575633	0.575633	0.575633	0.575633	0.575633	0.659361	0.680293	0.680293	0.680293	0.680293	0.680293	0.596565	0.575633	0.575633	0.575633	0.575633	0.575633	0.575633	0.575633	0.575633	0.575633	0.575633	0.575633	0.868683	0.941945	0.941945	0.941945	0.941945
chr1	32867619	32868120	14.0408	7.53e-06	-	0.470972	0.470972	0.470972	0.470972	0.470972	0.470972	0.470972	0.470972	0.470972	0.470972	0.470972	0.470972	0.470972	0.470972	0.470972	0.470972	0.533768	0.732624	0.732624	0.732624	0.732624	0.732624	0.782861	0.941945	0.941945	0.941945	0.941945	0.941945	0.929386	0.889614	0.889614	0.889614	0.889614	0.889614	0.914733	0.994275	0.994275	0.994275	0.994275	0.994275	1.031954	1.151270	1.151270	1.151270
chr1	33366870	33367117	15.3367	2.9e-06	+	0.512837	0.366312	0.366312	0.366312	0.366312	0.366312	0.366312	0.366312	0.366312	0.366312	0.366312	0.366312	0.441667	0.470972	0.470972	0.470972	0.470972	0.470972	0.508650	0.523303	0.523303	0.523303	0.523303	0.523303	0.410269	0.366312	0.366312	0.366312	0.366312	0.366312	0.517023	0.575633	0.575633	0.575633	0.575633	0.575633	0.688667	0.732624	0.732624	0.732624	0.732624	0.732624	0.657268	0.627963
chr1	33377469	33377970	16.3673	1.26e-06	-	0.470972	0.470972	0.470972	0.470972	0.571446	0.889614	0.889614	0.889614	0.889614	0.889614	0.939852	1.098940	1.098940	1.098940	1.098940	1.098940	1.011024	0.732624	0.732624	0.732624	0.732624	0.732624	0.720065	0.680293	0.680293	0.680293	0.680293	0.680293	0.768209	1.046610	1.046610	1.046610	1.046610	1.046610	0.971253	0.732624	0.732624	0.732624	0.732624	0.732624	0.720065	0.680293	0.680293	0.680293
chr1	33546128	33546252	15.1939	3.23e-06	+	0.627963	0.627963	0.816352	0.941945	0.941945	0.941945	0.941945	0.941945	0.941945	0.941945	0.941945	0.941945	0.941945	0.941945	0.910546	0.889614	0.889614	0.889614	0.889614	0.889614	1.140802	1.308260	1.308260	1.308260	1.308260	1.308260	1.214066	1.151270	1.151270	1.151270	1.151270	1.151270	0.994276	0.889614	0.889614	0.889614	0.889614	0.889614	0.952411	0.994275	0.994275	0.994275	0.994275	0.994275
chr1	33564835	33565336	12.4082	2.23e-05	-	0.889614	0.889614	0.889614	0.889614	0.889614	0.638429	0.470972	0.470972	0.470972	0.470972	0.470972	0.659361	0.784954	0.784954	0.784954	0.784954	0.784954	1.036142	1.203600	1.203600	1.203600	1.203600	1.203600	1.109406	1.046610	1.046610	1.046610	1.046610	1.046610	0.795422	0.627963	0.627963	0.627963	0.627963	0.627963	0.533768	0.470972	0.470972	0.470972	0.470972	0.470972	0.470972	0.470972	0.470972
chr1	33721848	33722349	10.9796	5.28e-05	-	0.523303	0.523303	0.523303	0.540049	0.732624	0.732624	0.732624	0.732624	0.732624	0.715878	0.523303	0.523303	0.523303	0.523303	0.523303	0.506557	0.313982	0.313982	0.313982	0.313982	0.313982	0.339100	0.627963	0.627963	0.627963	0.627963	0.627963	0.653082	0.941945	0.941945	0.941945	0.941945	0.941945	0.933572	0.837284	0.837284	0.837284	0.837284	0.837284	0.849843	0.994275	0.994275	0.994275	0.994275
chr1	33764794	33765295	18.4082	1.93e-07	-	0.680293	0.680293	0.680293	0.680293	0.680293	0.542141	0.104661	0.104661	0.104661	0.104661	0.104661	0.129779	0.209321	0.209321	0.209321	0.209321	0.209321	0.259558	0.418642	0.418642	0.418642	0.418642	0.418642	0.443761	0.523303	0.523303	0.523303	0.523303	0.523303	0.586099	0.784954	0.784954	0.784954	0.784954	0.784954	0.810072	0.889614	0.889614	0.889614	0.889614	0.889614	0.814259	0.575633	0.575633
chr1	33860128	33860629	14.7959	4.36e-06	-	0.680293	0.680293	0.680293	1.186854	1.255930	1.255930	1.255930	1.255930	1.255930	0.979623	0.941945	0.941945	0.941945	0.941945	0.941945	0.573540	0.523303	0.523303	0.523303	0.523303	0.523303	0.707505	0.732624	0.732624	0.732624	0.732624	0.732624	0.962877	0.994275	0.994275	0.994275	0.994275	0.994275	1.178481	1.203600	1.203600	1.203600	1.203600	1.203600	1.019394	0.994275	0.994275	0.994275	0.994275
chr1	34322654	34322881	12.8367	1.7e-05	+	0.575633	0.717971	0.784954	0.784954	0.784954	0.784954	0.784954	0.927292	0.994275	0.994275	0.994275	0.994275	0.994275	0.994275	0.994275	0.994275	0.994275	0.994275	0.994275	0.602845	0.418642	0.418642	0.418642	0.418642	0.418642	0.311888	0.261651	0.261651	0.261651	0.261651	0.261651	0.759835	0.994275	0.994275	0.994275	0.994275	0.994275	1.136616	1.203600	1.203600	1.203600	1.203600	1.203600	1.025675
chr1	35180775	35181276	11	5.22e-05	-	0.418642	0.418642	0.418642	0.418642	0.418642	0.313982	0.313982	0.313982	0.313982	0.313982	0.313982	0.313982	0.313982	0.313982	0.313982	0.313982	0.313982	0.732624	0.732624	0.732624	0.732624	0.732624	0.732624	0.680293	0.680293	0.680293	0.680293	0.680293	0.680293	0.732624	0.732624	0.732624	0.732624	0.732624	0.732624	0.418642	0.418642	0.418642	0.418642	0.418642	0.418642	0.889614	0.889614	0.889614
chr1	35231367	35231868	13.7245	9.38e-06	-	0.891708	0.784954	0.784954	0.784954	0.784954	0.784954	0.701226	0.523303	0.523303	0.523303	0.523303	0.523303	0.439574	0.261651	0.261651	0.261651	0.261651	0.261651	0.295143	0.366312	0.366312	0.366312	0.366312	0.366312	0.483532	0.732624	0.732624	0.732624	0.732624	0.732624	0.682387	0.575633	0.575633	0.575633	0.575633	0.575633	0.592379	0.627963	0.627963	0.627963	0.627963	0.627963	0.661455	0.732624
chr1	35308881	35309382	15.8571	1.92e-06	-	0.680293	0.680293	0.680293	0.680293	0.680293	0.680293	0.680293	0.680293	0.680293	0.680293	0.680293	0.600751	0.575633	0.575633	0.575633	0.575633	0.575633	0.535862	0.523303	0.523303	0.523303	0.523303	0.523303	0.523303	0.523303	0.523303	0.523303	0.523303	0.523303	0.642615	0.680293	0.680293	0.680293	0.680293	0.680293	0.560981	0.523303	0.523303	0.523303	0.523303	0.523303	0.403990	0.366312	0.366312
chr1	35315671	35316172	14.3673	5.97e-06	-	0.385151	0.209321	0.209321	0.209321	0.209321	0.209321	0.200948	0.156991	0.156991	0.156991	0.156991	0.156991	0.215601	0.523303	0.523303	0.523303	0.523303	0.523303	0.523303	0.523303	0.523303	0.523303	0.523303	0.523303	0.489812	0.313982	0.313982	0.313982	0.313982	0.313982	0.305609	0.261651	0.261651	0.261651	0.261651	0.261651	0.286770	0.418642	0.418642	0.418642	0.418642	0.418642	0.468879	0.732624
chr1	35337678	35338179	14.602_r1	5.03e-06	-	0.523303	0.523303	0.523303	0.523303	0.523303	0.339101	0.313982	0.313982	0.313982	0.313982	0.313982	0.452133	0.470972	0.470972	0.470972	0.470972	0.470972	0.332821	0.313982	0.313982	0.313982	0.313982	0.313982	0.313982	0.313982	0.313982	0.313982	0.313982	0.313982	1.050795	1.151270	1.151270	1.151270	1.151270	1.151270	0.506557	0.418642	0.418642	0.418642	0.418642	0.418642	0.326541	0.313982	0.313982
chr1	35443027	35443528	18.4796	1.8e-07	-	1.308260	1.308260	1.308260	1.308260	1.308260	1.308260	1.308260	0.923106	0.889614	0.889614	0.889614	0.889614	0.889614	0.889614	0.889614	0.889614	0.889614	0.889614	0.889614	0.697039	0.680293	0.680293	0.680293	0.680293	0.680293	0.439574	0.418642	0.418642	0.418642	0.418642	0.418642	0.514930	0.523303	0.523303	0.523303	0.523303	0.523303	0.330728	0.313982	0.313982	0.313982	0.313982	0.313982	0.554701
chr1	35604890	35605391	12.8163	1.72e-05	-	0.575633	0.680293	0.837284	0.837284	0.837284	0.837284	0.837284	0.795420	0.732624	0.732624	0.732624	0.732624	0.732624	0.586099	0.366312	0.366312	0.366312	0.366312	0.366312	0.575633	0.889614	0.889614	0.889614	0.889614	0.889614	0.931478	0.994275	0.994275	0.994275	0.994275	0.994275	0.805886	0.523303	0.523303	0.523303	0.523303	0.523303	0.481439	0.418642	0.418642	0.418642	0.418642	0.418642	0.439574
chr1	35722655	35722830	16.6429_r2	9.99e-07	+	0.749370	0.732624	0.732624	0.732624	0.732624	0.732624	0.839377	0.889614	0.889614	0.889614	0.889614	0.889614	0.960783	0.994275	0.994275	0.994275	0.994275	0.994275	0.923106	0.889614	0.889614	0.889614	0.889614	0.889614	0.711691	0.627963	0.627963	0.627963	0.627963	0.627963	0.627963	0.627963	0.627963	0.627963	0.627963	0.627963	0.699132	0.732624	0.732624	0.732624	0.732624	0.732624	1.195225	1.412920
chr1	35728795	35729296	14.3878	5.88e-06	-	0.366312	0.376778	0.418642	0.418642	0.418642	0.418642	0.418642	0.418642	0.418642	0.418642	0.418642	0.418642	0.418642	0.408176	0.366312	0.366312	0.366312	0.366312	0.366312	0.355846	0.313982	0.313982	0.313982	0.313982	0.313982	0.293050	0.209321	0.209321	0.209321	0.209321	0.209321	0.230253	0.313982	0.313982	0.313982	0.313982	0.313982	0.345380	0.470972	0.470972	0.470972	0.470972	0.470972	0.523302
chr1	36222452	36222884	19.1429_r1	8.93e-08	+	0.680293	0.642615	0.627963	0.627963	0.627963	0.627963	0.627963	0.740997	0.784954	0.784954	0.784954	0.784954	0.784954	0.822632	0.837284	0.837284	0.837284	0.837284	0.837284	0.686573	0.627963	0.627963	0.627963	0.627963	0.627963	0.703319	0.732624	0.732624	0.732624	0.732624	0.732624	1.071727	1.203600	1.203600	1.203600	1.203600	1.203600	1.165922	1.151270	1.151270	1.151270	1.151270	1.151270	0.774489
chr1	36343024	36343525	15.3367_r1	2.9e-06	-	0.935665	0.784954	0.784954	0.784954	0.784954	0.784954	0.776581	0.575633	0.575633	0.575633	0.575633	0.575633	0.571447	0.470972	0.470972	0.470972	0.470972	0.470972	0.468879	0.418642	0.418642	0.418642	0.418642	0.418642	0.435388	0.837284	0.837284	0.837284	0.837284	0.837284	0.835191	0.784954	0.784954	0.784954	0.784954	0.784954	0.772395	0.470972	0.470972	0.470972	0.470972	0.470972	0.475158	0.575633
chr1	36503881	36504133	10.9592	5.34e-05	+	0.680293	0.680293	0.680293	0.738903	0.889614	0.889614	0.889614	0.889614	0.889614	0.889614	0.889614	0.889614	0.889614	0.889614	0.889614	0.787047	0.523303	0.523303	0.523303	0.523303	0.523303	0.552608	0.627963	0.627963	0.627963	0.627963	0.627963	0.657268	0.732624	0.732624	0.732624	0.732624	0.732624	0.644709	0.418642	0.418642	0.418642	0.418642	0.418642	0.535862	0.837284	0.837284	0.837284	0.837284
chr1	36623476	36623769	11.6224	3.62e-05	+	0.523303	0.431201	0.418642	0.418642	0.418642	0.418642	0.418642	0.510744	0.523303	0.523303	0.523303	0.523303	0.523303	0.523303	0.523303	0.523303	0.523303	0.523303	0.523303	0.569353	0.575633	0.575633	0.575633	0.575633	0.575633	1.082194	1.151270	1.151270	1.151270	1.151270	1.151270	1.059169	1.046610	1.046610	1.046610	1.046610	1.046610	0.724251	0.680293	0.680293	0.680293	0.680293	0.680293	0.588192
chr1	36904085	36904586	14.3367_r1	6.1e-06	-	0.941945	0.941945	0.941945	0.973343	0.994275	0.994275	0.994275	0.994275	0.994275	0.837284	0.732624	0.732624	0.732624	0.732624	0.732624	0.607031	0.523303	0.523303	0.523303	0.523303	0.523303	0.586099	0.627963	0.627963	0.627963	0.627963	0.627963	0.847750	0.994275	0.994275	0.994275	0.994275	0.994275	0.931478	0.889614	0.889614	0.889614	0.889614	0.889614	0.795420	0.732624	0.732624	0.732624	0.732624
chr1	37157061	37157179	14.1224	7.1e-06	+	0.575633	0.575633	0.575633	0.659361	0.680293	0.680293	0.680293	0.680293	0.680293	0.764022	0.784954	0.784954	0.784954	0.784954	0.784954	0.659361	0.627963	0.627963	0.627963	0.627963	0.627963	0.586099	0.575633	0.575633	0.575633	0.575633	0.575633	0.910547	0.994275	0.994275	0.994275	0.994275	0.994275	0.701225	0.627963	0.627963	0.627963	0.627963	0.627963	0.334913	0.261651	0.261651	0.261651	0.261651
chr1	37306222	37306723	13.0714	1.45e-05	-	0.366312	0.366312	0.391431	0.575633	0.575633	0.575633	0.575633	0.575633	0.581913	0.627963	0.627963	0.627963	0.627963	0.627963	0.609124	0.470972	0.470972	0.470972	0.470972	0.470972	0.464692	0.418642	0.418642	0.418642	0.418642	0.418642	0.380964	0.104661	0.104661	0.104661	0.104661	0.104661	0.161178	0.575633	0.575633	0.575633	0.575633	0.575633	0.650989	1.203600	1.203600	1.203600	1.203600	1.203600
chr1	37350429	37350745	17.7245	3.77e-07	+	0.680293	0.680293	0.680293	0.680293	0.856125	1.046610	1.046610	1.046610	1.046610	1.046610	1.121965	1.203600	1.203600	1.203600	1.203600	1.203600	1.228718	1.255930	1.255930	1.255930	1.255930	1.255930	1.205693	1.151270	1.151270	1.151270	1.151270	1.151270	0.874964	0.575633	0.575633	0.575633	0.575633	0.575633	0.525396	0.470972	0.470972	0.470972	0.470972	0.470972	0.370498	0.261651	0.261651	0.261651
chr1	37388601	37389102	12.8878	1.64e-05	-	0.261651	0.261651	0.261651	0.261651	0.412362	0.418642	0.418642	0.418642	0.418642	0.418642	0.870775	0.889614	0.889614	0.889614	0.889614	0.889614	0.789140	0.784954	0.784954	0.784954	0.784954	0.784954	0.533769	0.523303	0.523303	0.523303	0.523303	0.523303	0.473065	0.470972	0.470972	0.470972	0.470972	0.470972	0.320262	0.313982	0.313982	0.313982	0.313982	0.313982	0.213507	0.209321	0.209321	0.209321
chr1	37397397	37397898	11.0816	4.98e-05	-	0.523303	0.542142	0.680293	0.680293	0.680293	0.680293	0.680293	0.680293	0.680293	0.680293	0.680293	0.680293	0.680293	0.686573	0.732624	0.732624	0.732624	0.732624	0.732624	0.751463	0.889614	0.889614	0.889614	0.889614	0.889614	0.883334	0.837284	0.837284	0.837284	0.837284	0.837284	0.824725	0.732624	0.732624	0.732624	0.732624	0.732624	0.701226	0.470972	0.470972	0.470972	0.470972	0.470972	0.521209
chr1	37616704	37616921	16.0816_r1	1.6e-06	+	0.732624	0.732624	0.732624	0.732624	0.732624	0.782861	0.837284	0.837284	0.837284	0.837284	0.837284	0.661454	0.470972	0.470972	0.470972	0.470972	0.470972	0.420735	0.366312	0.366312	0.366312	0.366312	0.366312	0.441668	0.523303	0.523303	0.523303	0.523303	0.523303	0.623777	0.732624	0.732624	0.732624	0.732624	0.732624	0.732624	0.732624	0.732624	0.732624	0.732624	0.732624	0.581913	0.418642	0.418642
chr1	37671708	37671977	14.1939_r1	6.75e-06	+	0.803793	0.837284	0.837284	0.837284	0.837284	0.837284	0.766115	0.732624	0.732624	0.732624	0.732624	0.732624	0.697039	0.680293	0.680293	0.680293	0.680293	0.680293	0.680293	0.680293	0.680293	0.680293	0.680293	0.680293	0.537955	0.470972	0.470972	0.470972	0.470972	0.470972	0.577726	0.627963	0.627963	0.627963	0.627963	0.627963	0.699132	0.732624	0.732624	0.732624	0.732624	0.732624	0.768208	0.784954
chr1	38008590	38008897	13.602	1.02e-05	+	0.686573	0.627963	0.627963	0.627963	0.627963	0.627963	0.703319	0.732624	0.732624	0.732624	0.732624	0.732624	0.732624	0.732624	0.732624	0.732624	0.732624	0.732624	0.770302	0.784954	0.784954	0.784954	0.784954	0.784954	1.048702	1.151270	1.151270	1.151270	1.151270	1.151270	1.188948	1.203600	1.203600	1.203600	1.203600	1.203600	1.015208	0.941945	0.941945	0.941945	0.941945	0.941945	0.866589	0.837284
chr1	38223675	38224176	15.4184	2.72e-06	-	0.732624	0.732624	0.732624	0.732624	0.732624	0.994275	0.994275	0.994275	0.994275	0.994275	0.994275	0.941945	0.941945	0.941945	0.941945	0.941945	0.941945	0.994275	0.994275	0.994275	0.994275	0.994275	0.994275	0.784954	0.784954	0.784954	0.784954	0.784954	0.784954	0.941945	0.941945	0.941945	0.941945	0.941945	0.941945	0.941945	0.941945	0.941945	0.941945	0.941945	0.941945	0.784954	0.784954	0.784954
chr1	38311924	38312144	16.7449	9.15e-07	+	0.680293	0.680293	0.680293	0.680293	0.680293	0.680293	0.604937	0.470972	0.470972	0.470972	0.470972	0.470972	0.414456	0.313982	0.313982	0.313982	0.313982	0.313982	0.370498	0.470972	0.470972	0.470972	0.470972	0.470972	0.470972	0.470972	0.470972	0.470972	0.470972	0.470972	0.470972	0.470972	0.470972	0.470972	0.470972	0.470972	0.527489	0.627963	0.627963	0.627963	0.627963	0.627963	0.703319	0.837284
chr1	38384731	38385043	14.7551	4.5e-06	+	0.575633	0.575633	0.550515	0.523303	0.523303	0.523303	0.523303	0.523303	0.498184	0.470972	0.470972	0.470972	0.470972	0.470972	0.445854	0.418642	0.418642	0.418642	0.418642	0.418642	0.544234	0.680293	0.680293	0.680293	0.680293	0.680293	0.805886	0.941945	0.941945	0.941945	0.941945	0.941945	0.866589	0.784954	0.784954	0.784954	0.784954	0.784954	0.659362	0.523303	0.523303	0.523303	0.523303	0.523303
chr1	38680585	38681023	14.1633_r1	6.9e-06	+	0.523303	0.523303	0.523303	0.556794	0.732624	0.732624	0.732624	0.732624	0.732624	0.657268	0.261651	0.261651	0.261651	0.261651	0.261651	0.286770	0.418642	0.418642	0.418642	0.418642	0.418642	0.477252	0.784954	0.784954	0.784954	0.784954	0.784954	0.768208	0.680293	0.680293	0.680293	0.680293	0.680293	0.655175	0.523303	0.523303	0.523303	0.523303	0.523303	0.540049	0.627963	0.627963	0.627963	0.627963
chr1	39230443	39230548	11.2347	4.55e-05	+	0.586099	0.575633	0.575633	0.575633	0.575633	0.575633	0.450040	0.418642	0.418642	0.418642	0.418642	0.418642	0.334914	0.313982	0.313982	0.313982	0.313982	0.313982	0.355846	0.366312	0.366312	0.366312	0.366312	0.366312	0.366312	0.366312	0.366312	0.366312	0.366312	0.366312	0.533769	0.575633	0.575633	0.575633	0.575633	0.575633	0.533769	0.523303	0.523303	0.523303	0.523303	0.523303	0.690760	0.732624
chr1	39377453	39377716	15.8163	1.98e-06	+	0.523303	0.523303	0.636336	0.837284	0.837284	0.837284	0.837284	0.837284	0.837284	0.837284	0.837284	0.837284	0.837284	0.837284	0.780767	0.680293	0.680293	0.680293	0.680293	0.680293	0.548421	0.313982	0.313982	0.313982	0.313982	0.313982	0.502371	0.837284	0.837284	0.837284	0.837284	0.837284	0.856123	0.889614	0.889614	0.889614	0.889614	0.889614	0.663547	0.261651	0.261651	0.261651	0.261651	0.261651
chr1	39382247	39382748	11.4898	3.92e-05	-	0.575633	0.575633	0.575633	0.569353	0.523303	0.523303	0.523303	0.523303	0.523303	0.504464	0.366312	0.366312	0.366312	0.366312	0.366312	0.372592	0.418642	0.418642	0.418642	0.418642	0.418642	0.393523	0.209321	0.209321	0.209321	0.209321	0.209321	0.234440	0.418642	0.418642	0.418642	0.418642	0.418642	0.418642	0.418642	0.418642	0.418642	0.418642	0.418642	0.424922	0.470972	0.470972	0.470972	0.470972
chr1	39500504	39500817	17.2755	5.71e-07	+	0.156991	0.156991	0.156991	0.156991	0.156991	0.282583	0.470972	0.470972	0.470972	0.470972	0.470972	0.575633	0.732624	0.732624	0.732624	0.732624	0.732624	0.690760	0.627963	0.627963	0.627963	0.627963	0.627963	0.732623	0.889614	0.889614	0.889614	0.889614	0.889614	1.015208	1.203600	1.203600	1.203600	1.203600	1.203600	1.015210	0.732624	0.732624	0.732624	0.732624	0.732624	0.858218	1.046610	1.046610
chr1	39540611	39540782	12.3469	2.32e-05	+	0.542142	0.575633	0.575633	0.575633	0.575633	0.575633	0.839377	0.889614	0.889614	0.889614	0.889614	0.889614	1.329191	1.412920	1.412920	1.412920	1.412920	1.412920	1.149177	1.098940	1.098940	1.098940	1.098940	1.098940	0.923106	0.889614	0.889614	0.889614	0.889614	0.889614	0.977529	0.994275	0.994275	0.994275	0.994275	0.994275	0.686573	0.627963	0.627963	0.627963	0.627963	0.627963	0.759835	0.784954
chr1	39614254	39614755	18.2347	2.3e-07	-	0.732624	0.732624	0.908454	0.941945	0.941945	0.941945	0.941945	0.941945	0.722157	0.680293	0.680293	0.680293	0.680293	0.680293	0.680293	0.680293	0.680293	0.680293	0.680293	0.680293	0.856123	0.889614	0.889614	0.889614	0.889614	0.889614	0.581913	0.523303	0.523303	0.523303	0.523303	0.523303	0.303515	0.261651	0.261651	0.261651	0.261651	0.261651	0.393523	0.418642	0.418642	0.418642	0.418642	0.418642
chr1	39637956	39638240	13.8265	8.74e-06	+	0.313982	0.313982	0.313982	0.313982	0.313982	0.313982	0.313982	0.313982	0.313982	0.313982	0.313982	0.313982	0.313982	0.313982	0.313982	0.313982	0.265837	0.261651	0.261651	0.261651	0.261651	0.261651	0.357939	0.366312	0.366312	0.366312	0.366312	0.366312	0.462599	0.470972	0.470972	0.470972	0.470972	0.470972	0.278397	0.261651	0.261651	0.261651	0.261651	0.261651	0.213507	0.209321	0.209321	0.209321
chr1	39878959	39879460	12.8367_r1	1.7e-05	-	0.728437	0.784954	0.784954	0.784954	0.784954	0.784954	0.818445	0.837284	0.837284	0.837284	0.837284	0.837284	0.703319	0.627963	0.627963	0.627963	0.627963	0.627963	0.460506	0.366312	0.366312	0.366312	0.366312	0.366312	0.399803	0.418642	0.418642	0.418642	0.418642	0.418642	0.351660	0.313982	0.313982	0.313982	0.313982	0.313982	0.246999	0.209321	0.209321	0.209321	0.209321	0.209321	0.309795	0.366312
chr1	39984505	39985006	15.398	2.76e-06	-	0.994275	0.994275	0.994275	0.994275	0.784954	0.732624	0.732624	0.732624	0.732624	0.732624	0.607031	0.575633	0.575633	0.575633	0.575633	0.575633	0.408176	0.366312	0.366312	0.366312	0.366312	0.366312	0.366312	0.366312	0.366312	0.366312	0.366312	0.366312	0.617497	0.680293	0.680293	0.680293	0.680293	0.680293	0.638429	0.627963	0.627963	0.627963	0.627963	0.627963	0.795420	0.837284	0.837284	0.837284
chr1	40295506	40296007	17	7.32e-07	-	0.263745	0.313982	0.313982	0.313982	0.313982	0.313982	0.473066	0.523303	0.523303	0.523303	0.523303	0.523303	0.403990	0.366312	0.366312	0.366312	0.366312	0.366312	0.445854	0.470972	0.470972	0.470972	0.470972	0.470972	0.669828	0.732624	0.732624	0.732624	0.732624	0.732624	0.851936	0.889614	0.889614	0.889614	0.889614	0.889614	1.048702	1.098940	1.098940	1.098940	1.098940	1.098940	0.939852	0.889614
chr1	40469636	40470137	15.7143	2.15e-06	-	0.941945	0.941945	0.941945	0.941945	0.941945	0.883335	0.837284	0.837284	0.837284	0.837284	0.837284	0.661455	0.523303	0.523303	0.523303	0.523303	0.523303	0.493998	0.470972	0.470972	0.470972	0.470972	0.470972	0.529582	0.575633	0.575633	0.575633	0.575633	0.575633	0.780768	0.941945	0.941945	0.941945	0.941945	0.941945	0.854030	0.784954	0.784954	0.784954	0.784954	0.784954	0.638429	0.523303	0.523303
chr1	40488953	40489205	17.4592	4.83e-07	+	0.784954	0.784954	0.835192	1.098940	1.098940	1.098940	1.098940	1.098940	1.132431	1.308260	1.308260	1.308260	1.308260	1.308260	1.274769	1.098940	1.098940	1.098940	1.098940	1.098940	1.132431	1.308260	1.308260	1.308260	1.308260	1.308260	1.249650	0.941945	0.941945	0.941945	0.941945	0.941945	0.925199	0.837284	0.837284	0.837284	0.837284	0.837284	0.879149	1.098940	1.098940	1.098940	1.098940	1.098940
chr1	40815962	40816463	13.7857	8.99e-06	-	0.837284	0.837284	0.837284	0.837284	1.082192	1.308260	1.308260	1.308260	1.308260	1.308260	1.199414	1.098940	1.098940	1.098940	1.098940	1.098940	0.935667	0.784954	0.784954	0.784954	0.784954	0.784954	0.948227	1.098940	1.098940	1.098940	1.098940	1.098940	1.398268	1.674570	1.674570	1.674570	1.674570	1.674570	1.538512	1.412920	1.412920	1.412920	1.412920	1.412920	1.113589	0.837284	0.837284	0.837284
chr1	40904102	40904603	13.3367	1.22e-05	-	0.680293	0.680293	0.728438	0.732624	0.732624	0.732624	0.732624	0.732624	0.684480	0.680293	0.680293	0.680293	0.680293	0.680293	1.258023	1.308260	1.308260	1.308260	1.308260	1.308260	1.741552	1.779230	1.779230	1.779230	1.779230	1.779230	0.912640	0.837284	0.837284	0.837284	0.837284	0.837284	0.355846	0.313982	0.313982	0.313982	0.313982	0.313982	0.362126	0.366312	0.366312	0.366312	0.366312	0.366312
chr1	41256658	41256925	14.2449	6.51e-06	+	1.046610	1.046610	0.778676	0.627963	0.627963	0.627963	0.627963	0.627963	0.527489	0.470972	0.470972	0.470972	0.470972	0.470972	0.437481	0.418642	0.418642	0.418642	0.418642	0.418642	0.318168	0.261651	0.261651	0.261651	0.261651	0.261651	0.261651	0.261651	0.261651	0.261651	0.261651	0.261651	0.395616	0.470972	0.470972	0.470972	0.470972	0.470972	0.403990	0.366312	0.366312	0.366312	0.366312	0.366312
chr1	41649026	41649295	13.0408	1.48e-05	+	0.575633	0.575633	0.575633	0.764024	1.046610	1.046610	1.046610	1.046610	1.046610	1.214066	1.465250	1.465250	1.465250	1.465250	1.465250	1.318726	1.098940	1.098940	1.098940	1.098940	1.098940	0.868685	0.523303	0.523303	0.523303	0.523303	0.523303	0.627963	0.784954	0.784954	0.784954	0.784954	0.784954	0.826818	0.889614	0.889614	0.889614	0.889614	0.889614	0.722157	0.470972	0.470972	0.470972	0.470972
chr1	41654664	41655165	13.551	1.06e-05	-	0.772394	0.889614	0.889614	0.889614	0.889614	0.889614	0.889614	0.889614	0.889614	0.889614	0.889614	0.889614	0.843564	0.784954	0.784954	0.784954	0.784954	0.784954	0.692853	0.575633	0.575633	0.575633	0.575633	0.575633	0.621683	0.680293	0.680293	0.680293	0.680293	0.680293	0.703319	0.732624	0.732624	0.732624	0.732624	0.732624	0.548422	0.313982	0.313982	0.313982	0.313982	0.313982	0.267931	0.209321
chr1	41660767	41661021	12.1429	2.63e-05	+	1.098940	1.098940	0.979624	0.941945	0.941945	0.941945	0.941945	0.941945	1.021490	1.046610	1.046610	1.046610	1.046610	1.046610	0.807981	0.732624	0.732624	0.732624	0.732624	0.732624	0.891708	0.941945	0.941945	0.941945	0.941945	0.941945	1.061261	1.098940	1.098940	1.098940	1.098940	1.098940	0.701227	0.575633	0.575633	0.575633	0.575633	0.575633	0.734717	0.784954	0.784954	0.784954	0.784954	0.784954
chr1	42021269	42021770	17.2347	5.93e-07	-	0.615404	0.575633	0.575633	0.575633	0.575633	0.575633	0.537955	0.418642	0.418642	0.418642	0.418642	0.418642	0.406083	0.366312	0.366312	0.366312	0.366312	0.366312	0.441667	0.680293	0.680293	0.680293	0.680293	0.680293	0.717971	0.837284	0.837284	0.837284	0.837284	0.837284	0.887522	1.046610	1.046610	1.046610	1.046610	1.046610	1.059169	1.098940	1.098940	1.098940	1.098940	1.098940	1.086381	1.046610
chr1	42209548	42209762	16.9796	7.45e-07	+	0.732624	0.732624	0.732624	0.732624	0.732624	0.711692	0.627963	0.627963	0.627963	0.627963	0.627963	0.586099	0.418642	0.418642	0.418642	0.418642	0.418642	0.429108	0.470972	0.470972	0.470972	0.470972	0.470972	0.460506	0.418642	0.418642	0.418642	0.418642	0.418642	0.491904	0.784954	0.784954	0.784954	0.784954	0.784954	0.784954	0.784954	0.784954	0.784954	0.784954	0.784954	0.690760	0.313982	0.313982
chr1	42255635	42256136	14.5714	5.15e-06	-	0.470972	0.470972	0.470972	0.502371	0.523303	0.523303	0.523303	0.523303	0.523303	0.743090	0.889614	0.889614	0.889614	0.889614	0.889614	0.952411	0.994275	0.994275	0.994275	0.994275	0.994275	0.743090	0.575633	0.575633	0.575633	0.575633	0.575633	0.732624	0.837284	0.837284	0.837284	0.837284	0.837284	0.805886	0.784954	0.784954	0.784954	0.784954	0.784954	0.627963	0.523303	0.523303	0.523303	0.523303
chr1	42515086	42515587	13.5306	1.07e-05	-	0.156991	0.215601	0.261651	0.261651	0.261651	0.261651	0.261651	0.496091	0.680293	0.680293	0.680293	0.680293	0.680293	0.768208	0.837284	0.837284	0.837284	0.837284	0.837284	0.749369	0.680293	0.680293	0.680293	0.680293	0.680293	0.504464	0.366312	0.366312	0.366312	0.366312	0.366312	0.278397	0.209321	0.209321	0.209321	0.209321	0.209321	0.385151	0.523303	0.523303	0.523303	0.523303	0.523303	0.581913
chr1	42825383	42825884	18.8571	1.21e-07	-	0.575633	0.575633	0.575633	0.575633	0.575633	0.895897	1.046610	1.046610	1.046610	1.046610	1.046610	0.761930	0.627963	0.627963	0.627963	0.627963	0.627963	0.343286	0.209321	0.209321	0.209321	0.209321	0.209321	0.316075	0.366312	0.366312	0.366312	0.366312	0.366312	0.330728	0.313982	0.313982	0.313982	0.313982	0.313982	0.278397	0.261651	0.261651	0.261651	0.261651	0.261651	0.368405	0.418642	0.418642
chr1	43239841	43240342	14.8673	4.14e-06	-	0.627963	0.627963	0.627963	0.627963	0.627963	0.609124	0.575633	0.575633	0.575633	0.575633	0.575633	0.613311	0.680293	0.680293	0.680293	0.680293	0.680293	0.699132	0.732624	0.732624	0.732624	0.732624	0.732624	0.694946	0.627963	0.627963	0.627963	0.627963	0.627963	0.533769	0.366312	0.366312	0.366312	0.366312	0.366312	0.611219	1.046610	1.046610	1.046610	1.046610	1.046610	1.197320	1.465250	1.465250
chr1	43453832	43454067	12.2551	2.46e-05	+	0.418642	0.418642	0.418642	0.418642	0.418642	0.418642	0.418642	0.418642	0.418642	0.418642	0.921013	0.941945	0.941945	0.941945	0.941945	0.941945	0.791234	0.784954	0.784954	0.784954	0.784954	0.784954	0.483531	0.470972	0.470972	0.470972	0.470972	0.470972	0.470972	0.470972	0.470972	0.470972	0.470972	0.470972	0.521210	0.523303	0.523303	0.523303	0.523303	0.523303	0.674013	0.680293	0.680293	0.680293
chr1	43512196	43512697	16.551	1.08e-06	-	0.523303	0.523303	0.523303	0.523303	0.523303	0.523303	0.523303	0.523303	0.523303	0.523303	0.523303	0.523303	0.523303	0.523303	0.523303	0.514930	0.470972	0.470972	0.470972	0.470972	0.470972	0.470972	0.470972	0.470972	0.470972	0.470972	0.470972	0.521209	0.784954	0.784954	0.784954	0.784954	0.784954	0.759835	0.627963	0.627963	0.627963	0.627963	0.627963	0.577726	0.313982	0.313982	0.313982	0.313982
chr1	43686172	43686673	18.9694	1.08e-07	-	0.784954	0.784954	0.772395	0.680293	0.680293	0.680293	0.680293	0.680293	0.699132	0.837284	0.837284	0.837284	0.837284	0.837284	0.843564	0.889614	0.889614	0.889614	0.889614	0.889614	0.914733	1.098940	1.098940	1.098940	1.098940	1.098940	1.092660	1.046610	1.046610	1.046610	1.046610	1.046610	1.027770	0.889614	0.889614	0.889614	0.889614	0.889614	0.883334	0.837284	0.837284	0.837284	0.837284	0.837284
chr1	43807734	43807884	13.3878	1.18e-05	+	0.837284	0.837284	0.837284	0.799606	0.732624	0.732624	0.732624	0.732624	0.732624	0.789140	0.889614	0.889614	0.889614	0.889614	0.889614	0.889614	0.889614	0.889614	0.889614	0.889614	0.889614	0.738903	0.470972	0.470972	0.470972	0.470972	0.470972	0.433294	0.366312	0.366312	0.366312	0.366312	0.366312	0.535862	0.837284	0.837284	0.837284	0.837284	0.837284	0.799606	0.732624	0.732624	0.732624	0.732624
chr1	43864242	43864584	13.7959	8.93e-06	+	0.784954	0.866589	0.941945	0.941945	0.941945	0.941945	0.941945	1.105217	1.255930	1.255930	1.255930	1.255930	1.255930	1.038234	0.837284	0.837284	0.837284	0.837284	0.837284	0.565167	0.313982	0.313982	0.313982	0.313982	0.313982	0.395617	0.470972	0.470972	0.470972	0.470972	0.470972	0.607031	0.732624	0.732624	0.732624	0.732624	0.732624	0.705412	0.680293	0.680293	0.680293	0.680293	0.680293	0.598658
chr1	44017577	44017879	17.3061	5.56e-07	+	1.251743	0.837284	0.837284	0.837284	0.837284	0.837284	0.868683	1.098940	1.098940	1.098940	1.098940	1.098940	1.098940	1.098940	1.098940	1.098940	1.098940	1.098940	1.042423	0.627963	0.627963	0.627963	0.627963	0.627963	0.609124	0.470972	0.470972	0.470972	0.470972	0.470972	0.596565	1.517580	1.517580	1.517580	1.517580	1.517580	1.417106	0.680293	0.680293	0.680293	0.680293	0.680293	0.667734	0.575633
chr1	44027661	44028162	15.2653	3.06e-06	-	0.588192	0.680293	0.680293	0.680293	0.680293	0.680293	0.944040	1.151270	1.151270	1.151270	1.151270	1.151270	1.034048	0.941945	0.941945	0.941945	0.941945	0.941945	0.766115	0.627963	0.627963	0.627963	0.627963	0.627963	0.715878	0.784954	0.784954	0.784954	0.784954	0.784954	0.814259	0.837284	0.837284	0.837284	0.837284	0.837284	0.690759	0.575633	0.575633	0.575633	0.575633	0.575633	0.458413	0.366312
chr1	44179673	44179945	11.1224	4.86e-05	+	0.627963	0.627963	0.627963	0.533769	0.366312	0.366312	0.366312	0.366312	0.366312	0.328634	0.261651	0.261651	0.261651	0.261651	0.261651	0.261651	0.261651	0.261651	0.261651	0.261651	0.261651	0.261651	0.261651	0.261651	0.261651	0.261651	0.261651	0.374685	0.575633	0.575633	0.575633	0.575633	0.575633	0.745185	1.046610	1.046610	1.046610	1.046610	1.046610	0.933575	0.732624	0.732624	0.732624	0.732624
chr1	44203981	44204280	15.398_r1	2.76e-06	+	0.575633	0.575633	0.596565	0.680293	0.680293	0.680293	0.680293	0.680293	0.711691	0.837284	0.837284	0.837284	0.837284	0.837284	0.847750	0.889614	0.889614	0.889614	0.889614	0.889614	0.805886	0.470972	0.470972	0.470972	0.470972	0.470972	0.418642	0.209321	0.209321	0.209321	0.209321	0.209321	0.219787	0.261651	0.261651	0.261651	0.261651	0.261651	0.303515	0.470972	0.470972	0.470972	0.470972	0.470972
chr1	44473857	44474358	15.3673	2.83e-06	-	0.470972	0.470972	0.470972	0.470972	0.433294	0.418642	0.418642	0.418642	0.418642	0.418642	0.192576	0.104661	0.104661	0.104661	0.104661	0.104661	0.217694	0.261651	0.261651	0.261651	0.261651	0.261651	0.487718	0.575633	0.575633	0.575633	0.575633	0.575633	0.537955	0.523303	0.523303	0.523303	0.523303	0.523303	0.372592	0.313982	0.313982	0.313982	0.313982	0.313982	0.427015	0.470972	0.470972	0.470972
chr1	44661837	44662338	16.2959	1.34e-06	-	0.627963	0.627963	0.627963	0.627963	0.627963	0.546328	0.470972	0.470972	0.470972	0.470972	0.470972	0.498184	0.523303	0.523303	0.523303	0.523303	0.523303	0.523303	0.523303	0.523303	0.523303	0.523303	0.523303	0.441668	0.366312	0.366312	0.366312	0.366312	0.366312	0.502371	0.627963	0.627963	0.627963	0.627963	0.627963	0.900083	1.151270	1.151270	1.151270	1.151270	1.151270	1.042421	0.941945	0.941945
chr1	45345667	45346020	16.9286	7.79e-07	+	0.470972	0.470972	0.470972	0.470972	0.470972	0.470972	0.470972	0.470972	0.470972	0.470972	0.470972	0.470972	0.470972	0.470972	0.470972	0.470972	0.470972	0.470972	0.546328	0.575633	0.575633	0.575633	0.575633	0.575633	0.537955	0.523303	0.523303	0.523303	0.523303	0.523303	0.598658	0.627963	0.627963	0.627963	0.627963	0.627963	0.627963	0.627963	0.627963	0.627963	0.627963	0.627963	0.665641	0.680293
chr1	45838112	45838325	13.6429	9.92e-06	+	0.418642	0.418642	0.418642	0.380964	0.366312	0.366312	0.366312	0.366312	0.366312	0.290956	0.261651	0.261651	0.261651	0.261651	0.261651	0.223973	0.209321	0.209321	0.209321	0.209321	0.209321	0.246999	0.261651	0.261651	0.261651	0.261651	0.261651	0.713784	0.889614	0.889614	0.889614	0.889614	0.889614	0.814259	0.784954	0.784954	0.784954	0.784954	0.784954	0.445854	0.313982	0.313982	0.313982	0.313982
chr1	45872221	45872722	20.6224	1.54e-08	-	0.653082	0.784954	0.784954	0.784954	0.784954	0.784954	0.768208	0.680293	0.680293	0.680293	0.680293	0.680293	0.722157	0.941945	0.941945	0.941945	0.941945	0.941945	0.916826	0.784954	0.784954	0.784954	0.784954	0.784954	0.751463	0.575633	0.575633	0.575633	0.575633	0.575633	0.542142	0.366312	0.366312	0.366312	0.366312	0.366312	0.374685	0.418642	0.418642	0.418642	0.418642	0.418642	0.418642	0.418642
chr1	46019400	46019901	14.5408	5.26e-06	-	0.732624	0.732624	0.732624	0.732624	0.732624	0.732624	0.732624	0.732624	0.470972	0.470972	0.470972	0.470972	0.470972	0.470972	0.575633	0.575633	0.575633	0.575633	0.575633	0.575633	0.941945	0.941945	0.941945	0.941945	0.941945	0.941945	0.575633	0.575633	0.575633	0.575633	0.575633	0.575633	0.156991	0.156991	0.156991	0.156991	0.156991	0.156991	0.261651	0.261651	0.261651	0.261651	0.261651	0.261651
chr1	47579106	47579607	13.9796	7.86e-06	-	0.994275	0.994275	1.073820	1.098940	1.098940	1.098940	1.098940	1.098940	0.979624	0.941945	0.941945	0.941945	0.941945	0.941945	0.981716	0.994275	0.994275	0.994275	0.994275	0.994275	0.874962	0.837284	0.837284	0.837284	0.837284	0.837284	0.837284	0.837284	0.837284	0.837284	0.837284	0.837284	0.797513	0.784954	0.784954	0.784954	0.784954	0.784954	0.586099	0.523303	0.523303	0.523303	0.523303	0.523303
chr1	47649036	47649326	17.5	4.65e-07	+	0.837284	0.837284	0.862403	0.941945	0.941945	0.941945	0.941945	0.941945	0.879149	0.680293	0.680293	0.680293	0.680293	0.680293	0.667734	0.627963	0.627963	0.627963	0.627963	0.627963	0.640522	0.680293	0.680293	0.680293	0.680293	0.680293	0.743090	0.941945	0.941945	0.941945	0.941945	0.941945	0.941945	0.941945	0.941945	0.941945	0.941945	0.941945	0.941945	0.941945	0.941945	0.941945	0.941945	0.941945
chr1	47820856	47820885	16.2041	1.45e-06	+	0.366312	0.366312	0.366312	0.366312	0.366312	0.533769	0.575633	0.575633	0.575633	0.575633	0.575633	0.491904	0.470972	0.470972	0.470972	0.470972	0.470972	0.429108	0.418642	0.418642	0.418642	0.418642	0.418642	0.586099	0.627963	0.627963	0.627963	0.627963	0.627963	0.669827	0.680293	0.680293	0.680293	0.680293	0.680293	0.680293	0.680293	0.680293	0.680293	0.680293	0.680293	0.638429	0.627963	0.627963
chr1	47909857	47910358	15.2041	3.21e-06	-	0.470972	0.470972	0.395617	0.366312	0.366312	0.366312	0.366312	0.366312	0.705412	0.837284	0.837284	0.837284	0.837284	0.837284	0.987999	1.046610	1.046610	1.046610	1.046610	1.046610	1.008929	0.994275	0.994275	0.994275	0.994275	0.994275	0.843564	0.784954	0.784954	0.784954	0.784954	0.784954	0.634243	0.575633	0.575633	0.575633	0.575633	0.575633	0.764022	0.837284	0.837284	0.837284	0.837284	0.837284
chr1	48432117	48432618	14.4592	5.58e-06	-	0.416549	0.523303	0.523303	0.523303	0.523303	0.523303	0.439574	0.261651	0.261651	0.261651	0.261651	0.261651	0.261651	0.261651	0.261651	0.261651	0.261651	0.261651	0.395616	0.680293	0.680293	0.680293	0.680293	0.680293	0.730530	0.837284	0.837284	0.837284	0.837284	0.837284	0.669827	0.313982	0.313982	0.313982	0.313982	0.313982	0.280490	0.209321	0.209321	0.209321	0.209321	0.209321	0.276304	0.418642
chr1	48542633	48542810	19.1327	9.03e-08	+	0.313982	0.313982	0.313982	0.665641	0.732624	0.732624	0.732624	0.732624	0.732624	0.908454	0.941945	0.941945	0.941945	0.941945	0.941945	0.766115	0.732624	0.732624	0.732624	0.732624	0.732624	0.644709	0.627963	0.627963	0.627963	0.627963	0.627963	0.715878	0.732624	0.732624	0.732624	0.732624	0.732624	0.864496	0.889614	0.889614	0.889614	0.889614	0.889614	0.625870	0.575633	0.575633	0.575633	0.575633
chr1	49624217	49624403	11.8776	3.1e-05	+	0.941945	0.941945	0.941945	0.941945	0.941945	0.816352	0.627963	0.627963	0.627963	0.627963	0.627963	0.502371	0.313982	0.313982	0.313982	0.313982	0.313982	0.397710	0.523303	0.523303	0.523303	0.523303	0.523303	0.586099	0.680293	0.680293	0.680293	0.680293	0.680293	0.701225	0.732624	0.732624	0.732624	0.732624	0.732624	0.711692	0.680293	0.680293	0.680293	0.680293	0.680293	0.764021	0.889614	0.889614
chr1	49957990	49958491	16.3776	1.25e-06	-	0.732624	0.732624	0.732624	0.774488	0.837284	0.837284	0.837284	0.837284	0.837284	0.795420	0.732624	0.732624	0.732624	0.732624	0.732624	0.648896	0.523303	0.523303	0.523303	0.523303	0.523303	0.627963	0.784954	0.784954	0.784954	0.784954	0.784954	0.847750	0.941945	0.941945	0.941945	0.941945	0.941945	0.816352	0.627963	0.627963	0.627963	0.627963	0.627963	0.607031	0.575633	0.575633	0.575633	0.575633
chr1	50399224	50399439	16.7347_r1	9.23e-07	+	0.824725	0.784954	0.784954	0.784954	0.784954	0.784954	0.784954	0.784954	0.784954	0.784954	0.784954	0.784954	0.747276	0.627963	0.627963	0.627963	0.627963	0.627963	0.640522	0.680293	0.680293	0.680293	0.680293	0.680293	0.743090	0.941945	0.941945	0.941945	0.941945	0.941945	0.929386	0.889614	0.889614	0.889614	0.889614	0.889614	0.927293	1.046610	1.046610	1.046610	1.046610	1.046610	1.134524	1.412920
chr1	51306706	51307207	14.5714_r1	5.15e-06	-	0.378871	0.366312	0.366312	0.366312	0.366312	0.366312	0.565167	0.627963	0.627963	0.627963	0.627963	0.627963	1.065447	1.203600	1.203600	1.203600	1.203600	1.203600	1.243371	1.255930	1.255930	1.255930	1.255930	1.255930	0.818446	0.680293	0.680293	0.680293	0.680293	0.680293	0.481438	0.418642	0.418642	0.418642	0.418642	0.418642	0.657268	0.732624	0.732624	0.732624	0.732624	0.732624	0.692852	0.680293
chr1	51376234	51376563	12.449	2.17e-05	+	1.046610	1.046610	0.757743	0.732624	0.732624	0.732624	0.732624	0.732624	0.395617	0.366312	0.366312	0.366312	0.366312	0.366312	0.558887	0.575633	0.575633	0.575633	0.575633	0.575633	0.816352	0.837284	0.837284	0.837284	0.837284	0.837284	0.740997	0.732624	0.732624	0.732624	0.732624	0.732624	0.491904	0.470972	0.470972	0.470972	0.470972	0.470972	0.422828	0.418642	0.418642	0.418642	0.418642	0.418642
chr1	51378557	51379058	16.3265	1.31e-06	-	0.835192	0.732624	0.732624	0.732624	0.732624	0.732624	0.732624	0.732624	0.732624	0.732624	0.732624	0.732624	0.845657	0.889614	0.889614	0.889614	0.889614	0.889614	0.851936	0.837284	0.837284	0.837284	0.837284	0.837284	1.101032	1.203600	1.203600	1.203600	1.203600	1.203600	0.977530	0.889614	0.889614	0.889614	0.889614	0.889614	0.701225	0.627963	0.627963	0.627963	0.627963	0.627963	0.740997	0.784954
chr1	51382518	51382855	12.7653	1.78e-05	+	0.784954	0.784954	0.715878	0.627963	0.627963	0.627963	0.627963	0.627963	0.743089	0.889614	0.889614	0.889614	0.889614	0.889614	1.027768	1.203600	1.203600	1.203600	1.203600	1.203600	1.042421	0.837284	0.837284	0.837284	0.837284	0.837284	0.860309	0.889614	0.889614	0.889614	0.889614	0.889614	0.820538	0.732624	0.732624	0.732624	0.732624	0.732624	0.732624	0.732624	0.732624	0.732624	0.732624	0.732624
chr1	51909895	51910396	18.2959	2.16e-07	-	0.732624	0.743090	0.784954	0.784954	0.784954	0.784954	0.784954	0.774488	0.732624	0.732624	0.732624	0.732624	0.732624	0.701226	0.575633	0.575633	0.575633	0.575633	0.575633	0.512837	0.261651	0.261651	0.261651	0.261651	0.261651	0.313981	0.523303	0.523303	0.523303	0.523303	0.523303	0.523303	0.523303	0.523303	0.523303	0.523303	0.523303	0.544235	0.627963	0.627963	0.627963	0.627963	0.627963	0.638429
chr1	52538857	52539140	18.1429	2.52e-07	+	0.732624	0.732624	0.732624	0.732624	0.395617	0.366312	0.366312	0.366312	0.366312	0.366312	0.558887	0.575633	0.575633	0.575633	0.575633	0.575633	0.768208	0.784954	0.784954	0.784954	0.784954	0.784954	0.592379	0.575633	0.575633	0.575633	0.575633	0.575633	0.527489	0.523303	0.523303	0.523303	0.523303	0.523303	0.571447	0.575633	0.575633	0.575633	0.575633	0.575633	0.479345	0.470972	0.470972	0.470972
chr1	52595589	52595867	19.0408	9.97e-08	+	0.627963	0.627963	0.621683	0.575633	0.575633	0.575633	0.575633	0.575633	0.588192	0.680293	0.680293	0.680293	0.680293	0.680293	0.674013	0.627963	0.627963	0.627963	0.627963	0.627963	0.596565	0.366312	0.366312	0.366312	0.366312	0.366312	0.416549	0.784954	0.784954	0.784954	0.784954	0.784954	0.772395	0.680293	0.680293	0.680293	0.680293	0.680293	0.667734	0.575633	0.575633	0.575633	0.575633	0.575633
chr1	53215683	53216184	14.2551	6.47e-06	-	0.889614	0.889614	0.889614	0.854030	0.837284	0.837284	0.837284	0.837284	0.837284	0.766115	0.732624	0.732624	0.732624	0.732624	0.732624	0.625870	0.575633	0.575633	0.575633	0.575633	0.575633	0.682387	0.732624	0.732624	0.732624	0.732624	0.732624	0.946134	1.046610	1.046610	1.046610	1.046610	1.046610	1.082194	1.098940	1.098940	1.098940	1.098940	1.098940	0.814260	0.680293	0.680293	0.680293	0.680293
chr1	53322170	53322671	11_r1	5.22e-05	-	0.994275	0.994275	1.015208	1.098940	1.098940	1.098940	1.098940	1.098940	1.015211	0.680293	0.680293	0.680293	0.680293	0.680293	0.659361	0.575633	0.575633	0.575633	0.575633	0.575633	0.544235	0.418642	0.418642	0.418642	0.418642	0.418642	0.418642	0.418642	0.418642	0.418642	0.418642	0.418642	0.470972	0.680293	0.680293	0.680293	0.680293	0.680293	0.648895	0.523303	0.523303	0.523303	0.523303	0.523303
chr1	53907709	53908210	15.5102	2.53e-06	-	1.128243	1.203600	1.203600	1.203600	1.203600	1.203600	1.002649	0.889614	0.889614	0.889614	0.889614	0.889614	0.755649	0.680293	0.680293	0.680293	0.680293	0.680293	0.814258	0.889614	0.889614	0.889614	0.889614	0.889614	0.822632	0.784954	0.784954	0.784954	0.784954	0.784954	0.684480	0.627963	0.627963	0.627963	0.627963	0.627963	0.493998	0.418642	0.418642	0.418642	0.418642	0.418642	0.519116	0.575633
chr1	54308057	54308451	16.4694	1.16e-06	+	0.680293	0.680293	0.680293	0.646802	0.470972	0.470972	0.470972	0.470972	0.470972	0.462599	0.418642	0.418642	0.418642	0.418642	0.418642	0.552608	1.255930	1.255930	1.255930	1.255930	1.255930	1.314540	1.622240	1.622240	1.622240	1.622240	1.622240	1.538512	1.098940	1.098940	1.098940	1.098940	1.098940	1.098940	1.098940	1.098940	1.098940	1.098940	1.098940	1.090567	1.046610	1.046610	1.046610	1.046610
chr1	54479102	54479603	20.0408	3.19e-08	-	1.360590	1.360590	1.216159	1.203600	1.203600	1.203600	1.203600	1.203600	1.203600	1.203600	1.203600	1.203600	1.203600	1.203600	1.636892	1.674570	1.674570	1.674570	1.674570	1.674570	1.530139	1.517580	1.517580	1.517580	1.517580	1.517580	1.036139	0.994275	0.994275	0.994275	0.994275	0.994275	0.946131	0.941945	0.941945	0.941945	0.941945	0.941945	1.182668	1.203600	1.203600	1.203600	1.203600	1.203600
chr1	54564196	54564382	11.6735	3.51e-05	+	0.575633	0.575633	0.575633	0.575633	0.458413	0.366312	0.366312	0.366312	0.366312	0.366312	0.337007	0.313982	0.313982	0.313982	0.313982	0.313982	0.460507	0.575633	0.575633	0.575633	0.575633	0.575633	0.634243	0.680293	0.680293	0.680293	0.680293	0.680293	0.768208	0.837284	0.837284	0.837284	0.837284	0.837284	0.925199	0.994275	0.994275	0.994275	0.994275	0.994275	1.052887	1.098940	1.098940	1.098940
chr1	54689977	54690157	15.1735	3.28e-06	+	0.784954	0.962880	1.046610	1.046610	1.046610	1.046610	1.046610	0.761930	0.627963	0.627963	0.627963	0.627963	0.627963	0.556794	0.523303	0.523303	0.523303	0.523303	0.523303	0.487718	0.470972	0.470972	0.470972	0.470972	0.470972	0.470972	0.470972	0.470972	0.470972	0.470972	0.470972	0.648895	0.732624	0.732624	0.732624	0.732624	0.732624	0.661455	0.627963	0.627963	0.627963	0.627963	0.627963	0.556794
chr1	54706184	54706685	13.2449	1.3e-05	-	0.680293	0.646802	0.627963	0.627963	0.627963	0.627963	0.627963	0.862403	0.994275	0.994275	0.994275	0.994275	0.994275	1.161734	1.255930	1.255930	1.255930	1.255930	1.255930	0.987997	0.837284	0.837284	0.837284	0.837284	0.837284	0.770302	0.732624	0.732624	0.732624	0.732624	0.732624	1.101031	1.308260	1.308260	1.308260	1.308260	1.308260	1.207786	1.151270	1.151270	1.151270	1.151270	1.151270	1.017302
chr1	54740143	54740425	11.3469	4.26e-05	+	0.523303	0.523303	0.560981	0.627963	0.627963	0.627963	0.627963	0.627963	0.684480	0.784954	0.784954	0.784954	0.784954	0.784954	0.897989	1.098940	1.098940	1.098940	1.098940	1.098940	1.061261	0.994275	0.994275	0.994275	0.994275	0.994275	0.956597	0.889614	0.889614	0.889614	0.889614	0.889614	1.002649	1.203600	1.203600	1.203600	1.203600	1.203600	1.128243	0.994275	0.994275	0.994275	0.994275	0.994275
chr1	54797727	54798228	11.9082_r1	3.04e-05	-	0.575633	0.575633	0.575633	0.671920	0.680293	0.680293	0.680293	0.680293	0.680293	0.632149	0.627963	0.627963	0.627963	0.627963	0.627963	0.531676	0.523303	0.523303	0.523303	0.523303	0.523303	0.667734	0.680293	0.680293	0.680293	0.680293	0.680293	0.632149	0.627963	0.627963	0.627963	0.627963	0.627963	0.483531	0.470972	0.470972	0.470972	0.470972	0.470972	0.567260	0.575633	0.575633	0.575633	0.575633
chr1	54853453	54853847	19.9898	3.39e-08	+	0.366312	0.366312	0.366312	0.366312	0.470972	0.470972	0.470972	0.470972	0.470972	0.470972	0.732624	0.732624	0.732624	0.732624	0.732624	0.732624	0.680293	0.680293	0.680293	0.680293	0.680293	0.680293	0.418642	0.418642	0.418642	0.418642	0.418642	0.418642	0.575633	0.575633	0.575633	0.575633	0.575633	0.575633	0.575633	0.575633	0.575633	0.575633	0.575633	0.575633	0.313982	0.313982	0.313982	0.313982
chr1	55011946	55012244	17.4592_r1	4.83e-07	+	1.046610	1.046610	0.921013	0.889614	0.889614	0.889614	0.889614	0.889614	0.596565	0.523303	0.523303	0.523303	0.523303	0.523303	0.397710	0.366312	0.366312	0.366312	0.366312	0.366312	0.408176	0.418642	0.418642	0.418642	0.418642	0.418642	0.376778	0.366312	0.366312	0.366312	0.366312	0.366312	0.324448	0.313982	0.313982	0.313982	0.313982	0.313982	0.313982	0.313982	0.313982	0.313982	0.313982	0.313982
chr1	55233934	55234435	10.8163	5.8e-05	-	2.145540	2.145540	2.145540	1.375239	0.941945	0.941945	0.941945	0.941945	0.941945	0.674014	0.523303	0.523303	0.523303	0.523303	0.523303	0.724251	0.837284	0.837284	0.837284	0.837284	0.837284	0.736810	0.680293	0.680293	0.680293	0.680293	0.680293	0.579819	0.523303	0.523303	0.523303	0.523303	0.523303	0.690760	0.784954	0.784954	0.784954	0.784954	0.784954	0.751463	0.732624	0.732624	0.732624	0.732624
chr1	55308576	55309077	16.8571	8.3e-07	-	0.680293	0.630056	0.627963	0.627963	0.627963	0.627963	0.627963	0.879148	0.889614	0.889614	0.889614	0.889614	0.889614	1.442225	1.465250	1.465250	1.465250	1.465250	1.465250	0.912639	0.889614	0.889614	0.889614	0.889614	0.889614	0.638429	0.627963	0.627963	0.627963	0.627963	0.627963	0.828911	0.837284	0.837284	0.837284	0.837284	0.837284	0.736810	0.732624	0.732624	0.732624	0.732624	0.732624	0.531676
chr1	55338190	55338505	13.051	1.47e-05	+	0.680293	0.680293	0.680293	0.680293	0.680293	0.680293	0.680293	0.680293	0.588192	0.575633	0.575633	0.575633	0.575633	0.575633	0.437481	0.418642	0.418642	0.418642	0.418642	0.418642	0.280490	0.261651	0.261651	0.261651	0.261651	0.261651	0.399803	0.418642	0.418642	0.418642	0.418642	0.418642	0.280490	0.261651	0.261651	0.261651	0.261651	0.261651	0.261651	0.261651	0.261651	0.261651	0.261651	0.261651
chr1	55699686	55699791	11.9694	2.93e-05	+	0.703319	0.627963	0.627963	0.627963	0.627963	0.627963	0.764022	0.889614	0.889614	0.889614	0.889614	0.889614	1.188945	1.465250	1.465250	1.465250	1.465250	1.465250	1.465250	1.465250	1.465250	1.465250	1.465250	1.465250	1.193131	0.941945	0.941945	0.941945	0.941945	0.941945	0.860310	0.784954	0.784954	0.784954	0.784954	0.784954	0.839377	0.889614	0.889614	0.889614	0.889614	0.889614	0.807979	0.732624
chr1	55951265	55951766	11.2959	4.39e-05	-	0.575633	0.575633	0.575633	0.575633	0.491905	0.366312	0.366312	0.366312	0.366312	0.366312	0.491904	0.680293	0.680293	0.680293	0.680293	0.680293	0.764021	0.889614	0.889614	0.889614	0.889614	0.889614	0.847750	0.784954	0.784954	0.784954	0.784954	0.784954	0.722158	0.627963	0.627963	0.627963	0.627963	0.627963	0.607031	0.575633	0.575633	0.575633	0.575633	0.575633	0.575633	0.575633	0.575633	0.575633
chr1	56244956	56245042	15.7755	2.05e-06	+	0.740997	0.732624	0.732624	0.732624	0.732624	0.732624	0.632149	0.627963	0.627963	0.627963	0.627963	0.627963	0.728438	0.732624	0.732624	0.732624	0.732624	0.732624	0.531676	0.523303	0.523303	0.523303	0.523303	0.523303	0.422828	0.418642	0.418642	0.418642	0.418642	0.418642	0.971250	0.994275	0.994275	0.994275	0.994275	0.994275	1.044517	1.046610	1.046610	1.046610	1.046610	1.046610	0.745183	0.732624
chr1	56332997	56333263	14.5714_r2	5.15e-06	+	0.784954	0.784954	0.795420	0.837284	0.837284	0.837284	0.837284	0.837284	0.826818	0.784954	0.784954	0.784954	0.784954	0.784954	0.743090	0.575633	0.575633	0.575633	0.575633	0.575633	0.565167	0.523303	0.523303	0.523303	0.523303	0.523303	0.533769	0.575633	0.575633	0.575633	0.575633	0.575633	0.586099	0.627963	0.627963	0.627963	0.627963	0.627963	0.659361	0.784954	0.784954	0.784954	0.784954	0.784954
chr1	56843189	56843502	13.5	1.09e-05	+	0.816352	0.837284	0.837284	0.837284	0.837284	0.837284	1.004745	1.046610	1.046610	1.046610	1.046610	1.046610	0.795421	0.732624	0.732624	0.732624	0.732624	0.732624	0.481438	0.418642	0.418642	0.418642	0.418642	0.418642	0.418642	0.418642	0.418642	0.418642	0.418642	0.418642	0.669828	0.732624	0.732624	0.732624	0.732624	0.732624	0.983813	1.046610	1.046610	1.046610	1.046610	1.046610	0.795421	0.732624
chr1	56870255	56870756	11.6122	3.64e-05	-	0.784954	0.784954	0.952411	0.994275	0.994275	0.994275	0.994275	0.994275	0.826818	0.784954	0.784954	0.784954	0.784954	0.784954	0.952411	0.994275	0.994275	0.994275	0.994275	0.994275	0.743089	0.680293	0.680293	0.680293	0.680293	0.680293	0.554701	0.523303	0.523303	0.523303	0.523303	0.523303	0.648895	0.680293	0.680293	0.680293	0.680293	0.680293	0.847750	0.889614	0.889614	0.889614	0.889614	0.889614
chr1	57673010	57673283	12.0306	2.82e-05	+	0.671920	0.680293	0.680293	0.680293	0.680293	0.680293	0.768208	0.784954	0.784954	0.784954	0.784954	0.784954	0.697039	0.680293	0.680293	0.680293	0.680293	0.680293	0.636336	0.627963	0.627963	0.627963	0.627963	0.627963	0.671920	0.680293	0.680293	0.680293	0.680293	0.680293	0.724251	0.732624	0.732624	0.732624	0.732624	0.732624	0.732624	0.732624	0.732624	0.732624	0.732624	0.732624	0.644709	0.627963
chr1	57765934	57766435	16.2347	1.41e-06	-	0.994275	0.994275	0.994275	0.994275	0.994275	0.994275	0.994275	0.994275	0.994275	0.994275	0.994275	0.994275	0.994275	0.994275	0.994275	0.826818	0.732624	0.732624	0.732624	0.732624	0.732624	0.632150	0.575633	0.575633	0.575633	0.575633	0.575633	0.843564	0.994275	0.994275	0.994275	0.994275	0.994275	1.061261	1.098940	1.098940	1.098940	1.098940	1.098940	1.098940	1.098940	1.098940	1.098940	1.098940
chr1	57931726	57931996	13.7653	9.12e-06	+	0.784954	0.807979	0.837284	0.837284	0.837284	0.837284	0.837284	0.653082	0.418642	0.418642	0.418642	0.418642	0.418642	0.257465	0.052330	0.052330	0.052330	0.052330	0.052330	0.236533	0.470972	0.470972	0.470972	0.470972	0.470972	0.586099	0.732624	0.732624	0.732624	0.732624	0.732624	0.709598	0.680293	0.680293	0.680293	0.680293	0.680293	0.588192	0.470972	0.470972	0.470972	0.470972	0.470972	0.540048
chr1	58097841	58098342	15.2551_r1	3.08e-06	-	0.523303	0.504464	0.470972	0.470972	0.470972	0.470972	0.470972	0.470972	0.470972	0.470972	0.470972	0.470972	0.470972	0.433294	0.366312	0.366312	0.366312	0.366312	0.366312	0.422829	0.523303	0.523303	0.523303	0.523303	0.523303	0.674014	0.941945	0.941945	0.941945	0.941945	0.941945	0.979624	1.046610	1.046610	1.046610	1.046610	1.046610	1.008931	0.941945	0.941945	0.941945	0.941945	0.941945	0.847750
chr1	58402997	58403498	13.1327	1.4e-05	-	0.627963	0.627963	0.627963	0.577726	0.209321	0.209321	0.209321	0.209321	0.209321	0.259558	0.627963	0.627963	0.627963	0.627963	0.627963	0.697039	1.203600	1.203600	1.203600	1.203600	1.203600	1.228718	1.412920	1.412920	1.412920	1.412920	1.412920	1.425479	1.517580	1.517580	1.517580	1.517580	1.517580	1.479902	1.203600	1.203600	1.203600	1.203600	1.203600	1.153363	0.784954	0.784954	0.784954	0.784954
chr1	58419991	58420492	17.949	3.04e-07	-	0.889614	0.889614	0.889614	0.889614	0.889614	0.776581	0.575633	0.575633	0.575633	0.575633	0.575633	0.688666	0.889614	0.889614	0.889614	0.889614	0.889614	0.870775	0.837284	0.837284	0.837284	0.837284	0.837284	0.856123	0.889614	0.889614	0.889614	0.889614	0.889614	1.078004	1.412920	1.412920	1.412920	1.412920	1.412920	1.337565	1.203600	1.203600	1.203600	1.203600	1.203600	1.354310	1.622240	1.622240
chr1	58438133	58438366	20.0408_r1	3.19e-08	+	0.994275	0.994275	1.295701	1.308260	1.308260	1.308260	1.308260	1.308260	1.006834	0.994275	0.994275	0.994275	0.994275	0.994275	0.793327	0.784954	0.784954	0.784954	0.784954	0.784954	0.935665	0.941945	0.941945	0.941945	0.941945	0.941945	0.439574	0.418642	0.418642	0.418642	0.418642	0.418642	0.418642	0.418642	0.418642	0.418642	0.418642	0.418642	0.418642	0.418642	0.418642	0.418642	0.418642	0.418642
chr1	58966935	58967186	12.2857	2.41e-05	+	1.203600	1.203600	1.203600	1.203600	1.203600	1.287328	1.412920	1.412920	1.412920	1.412920	1.412920	1.496648	1.622240	1.622240	1.622240	1.622240	1.622240	1.371054	0.994275	0.994275	0.994275	0.994275	0.994275	0.889615	0.732624	0.732624	0.732624	0.732624	0.732624	0.774488	0.837284	0.837284	0.837284	0.837284	0.837284	0.921014	1.046610	1.046610	1.046610	1.046610	1.046610	0.962880	0.837284	0.837284
chr1	59150058	59150559	15.0204	3.69e-06	-	0.399803	0.366312	0.366312	0.366312	0.366312	0.366312	0.366312	0.366312	0.366312	0.366312	0.366312	0.366312	0.579819	0.680293	0.680293	0.680293	0.680293	0.680293	0.537955	0.470972	0.470972	0.470972	0.470972	0.470972	0.613310	0.680293	0.680293	0.680293	0.680293	0.680293	0.644709	0.627963	0.627963	0.627963	0.627963	0.627963	0.627963	0.627963	0.627963	0.627963	0.627963	0.627963	0.841471	0.941945
chr1	59157447	59157948	11.6429	3.57e-05	-	0.052330	0.064890	0.156991	0.156991	0.156991	0.156991	0.156991	0.194669	0.470972	0.470972	0.470972	0.470972	0.470972	0.483531	0.575633	0.575633	0.575633	0.575633	0.575633	0.556794	0.418642	0.418642	0.418642	0.418642	0.418642	0.412362	0.366312	0.366312	0.366312	0.366312	0.366312	0.366312	0.366312	0.366312	0.366312	0.366312	0.366312	0.372592	0.418642	0.418642	0.418642	0.418642	0.418642	0.399803
chr1	59162800	59162986	14.7551_r1	4.5e-06	+	0.313982	0.313982	0.502371	0.575633	0.575633	0.575633	0.575633	0.575633	0.726344	0.784954	0.784954	0.784954	0.784954	0.784954	0.709598	0.680293	0.680293	0.680293	0.680293	0.680293	0.642615	0.627963	0.627963	0.627963	0.627963	0.627963	0.816352	0.889614	0.889614	0.889614	0.889614	0.889614	0.964970	0.994275	0.994275	0.994275	0.994275	0.994275	1.295699	1.412920	1.412920	1.412920	1.412920	1.412920
chr1	59249415	59249759	15.0714	3.55e-06	+	0.366312	0.366312	0.642616	0.941945	0.941945	0.941945	0.941945	0.941945	1.117776	1.308260	1.308260	1.308260	1.308260	1.308260	1.283142	1.255930	1.255930	1.255930	1.255930	1.255930	1.130336	0.994275	0.994275	0.994275	0.994275	0.994275	0.868683	0.732624	0.732624	0.732624	0.732624	0.732624	0.958693	1.203600	1.203600	1.203600	1.203600	1.203600	1.128245	1.046610	1.046610	1.046610	1.046610	1.046610
chr1	59403252	59403511	16.6122	1.03e-06	+	1.101032	0.941945	0.941945	0.941945	0.941945	0.941945	1.004742	1.203600	1.203600	1.203600	1.203600	1.203600	1.216159	1.255930	1.255930	1.255930	1.255930	1.255930	1.155455	0.837284	0.837284	0.837284	0.837284	0.837284	0.774488	0.575633	0.575633	0.575633	0.575633	0.575633	0.575633	0.575633	0.575633	0.575633	0.575633	0.575633	0.600751	0.680293	0.680293	0.680293	0.680293	0.680293	0.655175	0.575633
chr1	59752424	59752925	13.1735	1.36e-05	-	0.470972	0.470972	0.470972	0.470972	0.452133	0.000000	0.000000	0.000000	0.000000	0.000000	0.000000	0.000000	0.000000	0.000000	0.000000	0.000000	0.004186	0.104661	0.104661	0.104661	0.104661	0.104661	0.121407	0.523303	0.523303	0.523303	0.523303	0.523303	0.523303	0.523303	0.523303	0.523303	0.523303	0.523303	0.540049	0.941945	0.941945	0.941945	0.941945	0.941945	0.948225	1.098940	1.098940	1.098940
chr1	59772646	59773147	13.4796	1.11e-05	-	0.523303	0.523303	0.523303	0.548421	0.680293	0.680293	0.680293	0.680293	0.680293	0.671920	0.627963	0.627963	0.627963	0.627963	0.627963	0.602844	0.470972	0.470972	0.470972	0.470972	0.470972	0.454226	0.366312	0.366312	0.366312	0.366312	0.366312	0.424922	0.732624	0.732624	0.732624	0.732624	0.732624	0.782862	1.046610	1.046610	1.046610	1.046610	1.046610	1.004745	0.784954	0.784954	0.784954	0.784954
chr1	59856202	59856703	14.8776	4.1e-06	-	1.308260	1.308260	1.308260	1.308260	1.115686	1.098940	1.098940	1.098940	1.098940	1.098940	0.473066	0.418642	0.418642	0.418642	0.418642	0.418642	0.370498	0.366312	0.366312	0.366312	0.366312	0.366312	0.655175	0.680293	0.680293	0.680293	0.680293	0.680293	0.921013	0.941945	0.941945	0.941945	0.941945	0.941945	0.701225	0.680293	0.680293	0.680293	0.680293	0.680293	0.439574	0.418642	0.418642	0.418642
chr1	60105759	60105973	12.0714	2.75e-05	+	1.308260	1.308260	1.308260	1.308260	1.308260	0.906361	0.680293	0.680293	0.680293	0.680293	0.680293	0.579819	0.523303	0.523303	0.523303	0.523303	0.523303	0.355846	0.261651	0.261651	0.261651	0.261651	0.261651	0.261651	0.261651	0.261651	0.261651	0.261651	0.261651	0.563074	0.732624	0.732624	0.732624	0.732624	0.732624	1.101031	1.308260	1.308260	1.308260	1.308260	1.308260	1.274769	1.255930	1.255930
chr1	60119577	60120078	15.9796	1.74e-06	-	0.784954	0.784954	0.784954	0.688666	0.680293	0.680293	0.680293	0.680293	0.680293	0.680293	0.680293	0.680293	0.680293	0.680293	0.680293	0.680293	0.680293	0.680293	0.680293	0.680293	0.680293	0.872868	0.889614	0.889614	0.889614	0.889614	0.889614	0.648895	0.627963	0.627963	0.627963	0.627963	0.627963	0.435388	0.418642	0.418642	0.418642	0.418642	0.418642	0.418642	0.418642	0.418642	0.418642	0.418642
chr1	60245116	60245617	10.7653	5.97e-05	-	0.470972	0.470972	0.697040	1.098940	1.098940	1.098940	1.098940	1.098940	1.174295	1.308260	1.308260	1.308260	1.308260	1.308260	1.044514	0.575633	0.575633	0.575633	0.575633	0.575633	0.688666	0.889614	0.889614	0.889614	0.889614	0.889614	1.002649	1.203600	1.203600	1.203600	1.203600	1.203600	1.128243	0.994275	0.994275	0.994275	0.994275	0.994275	0.956597	0.889614	0.889614	0.889614	0.889614	0.889614
chr1	60272027	60272528	11.7041	3.44e-05	-	0.732624	0.732624	0.732624	0.732624	0.732624	1.117778	1.151270	1.151270	1.151270	1.151270	1.151270	1.151270	1.151270	1.151270	1.151270	1.151270	1.151270	0.573540	0.523303	0.523303	0.523303	0.523303	0.523303	0.523303	0.523303	0.523303	0.523303	0.523303	0.523303	0.523303	0.523303	0.523303	0.523303	0.523303	0.523303	0.427015	0.418642	0.418642	0.418642	0.418642	0.418642	0.466786	0.470972	0.470972
chr1	60549193	60549694	18.9184	1.14e-07	-	0.470972	0.470972	0.470972	0.514929	0.627963	0.627963	0.627963	0.627963	0.627963	0.627963	0.627963	0.627963	0.627963	0.627963	0.627963	0.686573	0.837284	0.837284	0.837284	0.837284	0.837284	0.866589	0.941945	0.941945	0.941945	0.941945	0.941945	0.883335	0.732624	0.732624	0.732624	0.732624	0.732624	0.776581	0.889614	0.889614	0.889614	0.889614	0.889614	0.977530	1.203600	1.203600	1.203600	1.203600
chr1	60720946	60721208	12.6837	1.87e-05	+	0.627963	0.627963	0.611217	0.418642	0.418642	0.418642	0.418642	0.418642	0.431201	0.575633	0.575633	0.575633	0.575633	0.575633	0.584006	0.680293	0.680293	0.680293	0.680293	0.680293	0.676107	0.627963	0.627963	0.627963	0.627963	0.627963	0.623777	0.575633	0.575633	0.575633	0.575633	0.575633	0.604938	0.941945	0.941945	0.941945	0.941945	0.941945	0.950318	1.046610	1.046610	1.046610	1.046610	1.046610
chr1	61078658	61079159	13.8776	8.43e-06	-	0.470972	0.470972	0.364219	0.313982	0.313982	0.313982	0.313982	0.313982	0.242813	0.209321	0.209321	0.209321	0.209321	0.209321	0.244905	0.261651	0.261651	0.261651	0.261651	0.261651	0.688666	0.889614	0.889614	0.889614	0.889614	0.889614	0.889614	0.889614	0.889614	0.889614	0.889614	0.889614	0.533769	0.366312	0.366312	0.366312	0.366312	0.366312	0.508650	0.575633	0.575633	0.575633	0.575633	0.575633
chr1	61278136	61278496	15.3265	2.92e-06	+	0.523303	0.523303	0.523303	0.623777	0.680293	0.680293	0.680293	0.680293	0.680293	0.613311	0.575633	0.575633	0.575633	0.575633	0.575633	0.542142	0.523303	0.523303	0.523303	0.523303	0.523303	0.657268	0.732624	0.732624	0.732624	0.732624	0.732624	0.699132	0.680293	0.680293	0.680293	0.680293	0.680293	0.546328	0.470972	0.470972	0.470972	0.470972	0.470972	0.470972	0.470972	0.470972	0.470972	0.470972
chr1	61545815	61546316	14.2347	6.56e-06	-	0.680293	0.680293	0.680293	0.680293	0.868684	1.151270	1.151270	1.151270	1.151270	1.151270	1.172202	1.203600	1.203600	1.203600	1.203600	1.203600	1.098938	0.941945	0.941945	0.941945	0.941945	0.941945	0.837284	0.680293	0.680293	0.680293	0.680293	0.680293	0.554701	0.366312	0.366312	0.366312	0.366312	0.366312	0.450040	0.575633	0.575633	0.575633	0.575633	0.575633	0.680293	0.837284	0.837284	0.837284
chr1	61697730	61698006	13.5204	1.08e-05	+	0.627963	0.627963	0.627963	0.627963	0.627963	0.627963	0.627963	0.627963	0.627963	0.778674	0.837284	0.837284	0.837284	0.837284	0.837284	0.837284	0.837284	0.837284	0.837284	0.837284	0.837284	0.686573	0.627963	0.627963	0.627963	0.627963	0.627963	0.816352	0.889614	0.889614	0.889614	0.889614	0.889614	0.851936	0.837284	0.837284	0.837284	0.837284	0.837284	0.874962	0.889614	0.889614	0.889614	0.889614
chr1	61820019	61820520	13.2959	1.25e-05	-	1.151270	1.151270	1.151270	1.151270	1.075913	0.837284	0.837284	0.837284	0.837284	0.837284	0.761929	0.523303	0.523303	0.523303	0.523303	0.523303	0.523303	0.523303	0.523303	0.523303	0.523303	0.523303	0.573540	0.732624	0.732624	0.732624	0.732624	0.732624	0.732624	0.732624	0.732624	0.732624	0.732624	0.732624	0.632150	0.313982	0.313982	0.313982	0.313982	0.313982	0.351660	0.470972	0.470972	0.470972
chr1	61872041	61872333	12.9286	1.6e-05	+	0.994275	0.994275	1.069633	1.151270	1.151270	1.151270	1.151270	1.151270	1.075912	0.994275	0.994275	0.994275	0.994275	0.994275	0.793327	0.575633	0.575633	0.575633	0.575633	0.575633	0.450041	0.313982	0.313982	0.313982	0.313982	0.313982	0.238626	0.156991	0.156991	0.156991	0.156991	0.156991	0.131873	0.104661	0.104661	0.104661	0.104661	0.104661	0.280490	0.470972	0.470972	0.470972	0.470972	0.470972
chr1	61916659	61916775	16.2959_r1	1.34e-06	+	0.627963	0.627963	0.627963	0.592379	0.575633	0.575633	0.575633	0.575633	0.575633	0.682387	0.732624	0.732624	0.732624	0.732624	0.732624	0.697039	0.680293	0.680293	0.680293	0.680293	0.680293	0.573540	0.523303	0.523303	0.523303	0.523303	0.523303	0.594472	0.627963	0.627963	0.627963	0.627963	0.627963	0.592379	0.575633	0.575633	0.575633	0.575633	0.575633	0.682387	0.732624	0.732624	0.732624	0.732624
chr1	62088833	62089334	14.4592_r1	5.58e-06	-	0.784954	0.784954	0.784954	0.784954	0.784954	0.571446	0.470972	0.470972	0.470972	0.470972	0.470972	0.328634	0.261651	0.261651	0.261651	0.261651	0.261651	0.475159	0.575633	0.575633	0.575633	0.575633	0.575633	0.753556	0.837284	0.837284	0.837284	0.837284	0.837284	0.730530	0.680293	0.680293	0.680293	0.680293	0.680293	0.537955	0.470972	0.470972	0.470972	0.470972	0.470972	0.399803	0.366312	0.366312
chr1	62122733	62123234	16.1837_r1	1.47e-06	-	0.837284	0.837284	0.837284	0.837284	0.837284	0.837284	0.837284	0.837284	0.837284	0.837284	0.837284	0.837284	0.837284	0.837284	0.837284	0.837284	0.837284	0.694946	0.627963	0.627963	0.627963	0.627963	0.627963	1.090565	1.308260	1.308260	1.308260	1.308260	1.308260	1.877610	2.145540	2.145540	2.145540	2.145540	2.145540	1.718527	1.517580	1.517580	1.517580	1.517580	1.517580	1.090563	0.889614	0.889614
chr1	62127707	62127986	15.8163_r1	1.98e-06	+	0.837284	0.837284	0.837284	0.837284	0.837284	0.837284	0.969156	0.994275	0.994275	0.994275	0.994275	0.994275	0.642616	0.575633	0.575633	0.575633	0.575633	0.575633	0.575633	0.575633	0.575633	0.575633	0.575633	0.575633	0.531676	0.523303	0.523303	0.523303	0.523303	0.523303	0.479345	0.470972	0.470972	0.470972	0.470972	0.470972	0.470972	0.470972	0.470972	0.470972	0.470972	0.470972	0.295142	0.261651
chr1	62350899	62351400	16.4898	1.14e-06	-	0.994275	0.994275	0.994275	0.994275	0.994275	0.987995	0.837284	0.837284	0.837284	0.837284	0.837284	0.851937	1.203600	1.203600	1.203600	1.203600	1.203600	1.195227	0.994275	0.994275	0.994275	0.994275	0.994275	0.983809	0.732624	0.732624	0.732624	0.732624	0.732624	0.726344	0.575633	0.575633	0.575633	0.575633	0.575633	0.569353	0.418642	0.418642	0.418642	0.418642	0.418642	0.431201	0.732624	0.732624
chr1	62580692	62580952	14.7653	4.46e-06	+	0.366312	0.642615	0.680293	0.680293	0.680293	0.680293	0.680293	0.680293	0.680293	0.680293	0.680293	0.680293	0.680293	0.357939	0.313982	0.313982	0.313982	0.313982	0.313982	0.267931	0.261651	0.261651	0.261651	0.261651	0.261651	0.491905	0.523303	0.523303	0.523303	0.523303	0.523303	0.615404	0.627963	0.627963	0.627963	0.627963	0.627963	0.581913	0.575633	0.575633	0.575633	0.575633	0.575633	0.391431
chr1	62591421	62591922	18.3163	2.12e-07	-	0.575633	0.575633	0.525396	0.261651	0.261651	0.261651	0.261651	0.261651	0.311888	0.575633	0.575633	0.575633	0.575633	0.575633	0.667735	1.151270	1.151270	1.151270	1.151270	1.151270	1.092659	0.784954	0.784954	0.784954	0.784954	0.784954	0.801700	0.889614	0.889614	0.889614	0.889614	0.889614	0.948225	1.255930	1.255930	1.255930	1.255930	1.255930	1.188947	0.837284	0.837284	0.837284	0.837284	0.837284
chr1	62922766	62923080	19.7143	4.69e-08	+	0.523303	0.523303	0.523303	0.475158	0.470972	0.470972	0.470972	0.470972	0.470972	0.567260	0.575633	0.575633	0.575633	0.575633	0.575633	0.431201	0.418642	0.418642	0.418642	0.418642	0.418642	0.129779	0.104661	0.104661	0.104661	0.104661	0.104661	0.537955	0.575633	0.575633	0.575633	0.575633	0.575633	1.297793	1.360590	1.360590	1.360590	1.360590	1.360590	1.023580	0.994275	0.994275	0.994275	0.994275
chr1	63151848	63152349	16.7449_r1	9.15e-07	-	0.470972	0.470972	0.470972	0.487718	0.680293	0.680293	0.680293	0.680293	0.680293	0.680293	0.680293	0.680293	0.680293	0.680293	0.680293	0.717971	1.151270	1.151270	1.151270	1.151270	1.151270	1.155456	1.203600	1.203600	1.203600	1.203600	1.203600	1.157549	0.627963	0.627963	0.627963	0.627963	0.627963	0.623777	0.575633	0.575633	0.575633	0.575633	0.575633	0.575633	0.575633	0.575633	0.575633	0.575633
chr1	63364974	63365475	14.4796	5.5e-06	-	0.366312	0.366312	0.380964	0.732624	0.732624	0.732624	0.732624	0.732624	0.730531	0.680293	0.680293	0.680293	0.680293	0.680293	0.665641	0.313982	0.313982	0.313982	0.313982	0.313982	0.322355	0.523303	0.523303	0.523303	0.523303	0.523303	0.523303	0.523303	0.523303	0.523303	0.523303	0.523303	0.529583	0.680293	0.680293	0.680293	0.680293	0.680293	0.697039	1.098940	1.098940	1.098940	1.098940	1.098940
chr1	63727130	63727313	15.4592_r1	2.63e-06	+	0.313982	0.313982	0.313982	0.621683	0.680293	0.680293	0.680293	0.680293	0.680293	0.768208	0.784954	0.784954	0.784954	0.784954	0.784954	0.960784	0.994275	0.994275	0.994275	0.994275	0.994275	0.906360	0.889614	0.889614	0.889614	0.889614	0.889614	0.625870	0.575633	0.575633	0.575633	0.575633	0.575633	0.707505	0.732624	0.732624	0.732624	0.732624	0.732624	0.512836	0.470972	0.470972	0.470972	0.470972
chr1	63937693	63937935	12.0102_r1	2.86e-05	+	0.470972	0.470972	0.470972	0.646802	0.784954	0.784954	0.784954	0.784954	0.784954	0.784954	0.784954	0.784954	0.784954	0.784954	0.784954	0.638429	0.523303	0.523303	0.523303	0.523303	0.523303	0.523303	0.523303	0.523303	0.523303	0.523303	0.523303	0.552608	0.575633	0.575633	0.575633	0.575633	0.575633	0.810073	0.994275	0.994275	0.994275	0.994275	0.994275	1.140802	1.255930	1.255930	1.255930	1.255930
chr1	64071578	64072063	13.0408_r1	1.48e-05	+	1.046610	0.627964	0.523303	0.523303	0.523303	0.523303	0.523303	0.607031	0.627963	0.627963	0.627963	0.627963	0.627963	0.502370	0.470972	0.470972	0.470972	0.470972	0.470972	0.387244	0.366312	0.366312	0.366312	0.366312	0.366312	0.450040	0.470972	0.470972	0.470972	0.470972	0.470972	0.680294	0.732624	0.732624	0.732624	0.732624	0.732624	1.025677	1.098940	1.098940	1.098940	1.098940	1.098940	1.140804
chr1	64105165	64105665	11.8061_r1	3.24e-05	+	0.784954	0.910547	0.994275	0.994275	0.994275	0.994275	0.994275	0.994275	0.994275	0.994275	0.994275	0.994275	0.994275	0.962877	0.941945	0.941945	0.941945	0.941945	0.941945	0.941945	0.941945	0.941945	0.941945	0.941945	0.941945	0.973343	0.994275	0.994275	0.994275	0.994275	0.994275	1.057074	1.098940	1.098940	1.098940	1.098940	1.098940	1.098940	1.098940	1.098940	1.098940	1.098940	1.098940	0.973344
chr1	64321747	64322248	17.3163	5.51e-07	-	0.732624	0.732624	0.732624	0.732624	0.732624	0.713785	0.575633	0.575633	0.575633	0.575633	0.575633	0.581913	0.627963	0.627963	0.627963	0.627963	0.627963	0.627963	0.627963	0.627963	0.627963	0.627963	0.627963	0.659361	0.889614	0.889614	0.889614	0.889614	0.889614	0.883334	0.837284	0.837284	0.837284	0.837284	0.837284	0.793327	0.470972	0.470972	0.470972	0.470972	0.470972	0.502370	0.732624	0.732624
chr1	64538008	64538271	12.1837	2.57e-05	+	0.732624	0.732624	0.791234	0.837284	0.837284	0.837284	0.837284	0.837284	0.632149	0.470972	0.470972	0.470972	0.470972	0.470972	0.441667	0.418642	0.418642	0.418642	0.418642	0.418642	0.447947	0.470972	0.470972	0.470972	0.470972	0.470972	0.764022	0.994275	0.994275	0.994275	0.994275	0.994275	1.023583	1.046610	1.046610	1.046610	1.046610	1.046610	0.841472	0.680293	0.680293	0.680293	0.680293	0.680293
chr1	64694507	64695008	11.3469_r1	4.26e-05	-	0.424922	0.366312	0.366312	0.366312	0.366312	0.366312	0.441667	0.470972	0.470972	0.470972	0.470972	0.470972	0.470972	0.470972	0.470972	0.470972	0.470972	0.470972	0.734717	0.837284	0.837284	0.837284	0.837284	0.837284	0.874962	0.889614	0.889614	0.889614	0.889614	0.889614	0.738903	0.680293	0.680293	0.680293	0.680293	0.680293	0.831004	0.889614	0.889614	0.889614	0.889614	0.889614	1.266394	1.412920
chr1	64760155	64760656	16.6633	9.82e-07	-	0.627963	0.627963	0.627963	0.627963	0.627963	0.627963	0.627963	0.627963	0.627963	0.627963	0.795420	0.837284	0.837284	0.837284	0.837284	0.837284	0.879148	0.889614	0.889614	0.889614	0.889614	0.889614	0.931479	0.941945	0.941945	0.941945	0.941945	0.941945	0.774488	0.732624	0.732624	0.732624	0.732624	0.732624	0.565167	0.523303	0.523303	0.523303	0.523303	0.523303	0.523303	0.523303	0.523303	0.523303
chr1	64803674	64804175	17.5816	4.31e-07	-	1.412920	1.412920	1.412920	1.412920	1.410827	1.360590	1.360590	1.360590	1.360590	1.360590	1.358497	1.308260	1.308260	1.308260	1.308260	1.308260	1.299887	1.098940	1.098940	1.098940	1.098940	1.098940	1.080101	0.627963	0.627963	0.627963	0.627963	0.627963	0.634243	0.784954	0.784954	0.784954	0.784954	0.784954	0.793327	0.994275	0.994275	0.994275	0.994275	0.994275	0.985902	0.784954	0.784954	0.784954
chr1	64944265	64944766	17.8571	3.32e-07	-	0.460506	0.523303	0.523303	0.523303	0.523303	0.523303	0.690760	0.941945	0.941945	0.941945	0.941945	0.941945	1.067539	1.255930	1.255930	1.255930	1.255930	1.255930	1.214066	1.151270	1.151270	1.151270	1.151270	1.151270	1.046608	0.889614	0.889614	0.889614	0.889614	0.889614	0.868682	0.837284	0.837284	0.837284	0.837284	0.837284	0.879148	0.941945	0.941945	0.941945	0.941945	0.941945	0.900081	0.837284
chr1	65190364	65190865	13.3469	1.21e-05	-	0.470972	0.470972	0.470972	0.470972	0.401896	0.313982	0.313982	0.313982	0.313982	0.313982	0.290956	0.261651	0.261651	0.261651	0.261651	0.261651	0.330727	0.418642	0.418642	0.418642	0.418642	0.418642	0.579819	0.784954	0.784954	0.784954	0.784954	0.784954	0.807979	0.837284	0.837284	0.837284	0.837284	0.837284	0.952413	1.098940	1.098940	1.098940	1.098940	1.098940	0.937761	0.732624	0.732624	0.732624
chr1	65408739	65408951	13.4388	1.14e-05	+	0.837284	0.837284	0.837284	0.837284	0.753556	0.732624	0.732624	0.732624	0.732624	0.732624	0.732624	0.732624	0.732624	0.732624	0.732624	0.732624	0.690759	0.680293	0.680293	0.680293	0.680293	0.680293	0.764022	0.784954	0.784954	0.784954	0.784954	0.784954	1.161735	1.255930	1.255930	1.255930	1.255930	1.255930	1.423386	1.465250	1.465250	1.465250	1.465250	1.465250	1.255930	1.203600	1.203600	1.203600
chr1	66341916	66342120	11.5714	3.73e-05	+	0.575633	0.575633	0.575633	0.952414	1.098940	1.098940	1.098940	1.098940	1.098940	1.211973	1.255930	1.255930	1.255930	1.255930	1.255930	1.105220	1.046610	1.046610	1.046610	1.046610	1.046610	1.008929	0.994275	0.994275	0.994275	0.994275	0.994275	1.446410	1.622240	1.622240	1.622240	1.622240	1.622240	1.320819	1.203600	1.203600	1.203600	1.203600	1.203600	0.676108	0.470972	0.470972	0.470972	0.470972
chr1	66416112	66416613	13.6837	9.64e-06	-	0.470972	0.470972	0.715878	0.941945	0.941945	0.941945	0.941945	0.941945	0.969157	0.994275	0.994275	0.994275	0.994275	0.994275	0.776581	0.575633	0.575633	0.575633	0.575633	0.575633	0.575633	0.575633	0.575633	0.575633	0.575633	0.575633	0.548421	0.523303	0.523303	0.523303	0.523303	0.523303	0.496091	0.470972	0.470972	0.470972	0.470972	0.470972	0.443760	0.418642	0.418642	0.418642	0.418642	0.418642
chr1	66452573	66452820	20.2653	2.42e-08	+	0.418642	0.418642	0.418642	0.418642	0.374685	0.366312	0.366312	0.366312	0.366312	0.366312	0.146525	0.104661	0.104661	0.104661	0.104661	0.104661	0.368405	0.418642	0.418642	0.418642	0.418642	0.418642	0.946135	1.046610	1.046610	1.046610	1.046610	1.046610	0.870776	0.837284	0.837284	0.837284	0.837284	0.837284	0.397710	0.313982	0.313982	0.313982	0.313982	0.313982	0.226067	0.209321	0.209321	0.209321
chr1	66938461	66938864	18.7959	1.29e-07	+	0.784954	0.784954	0.784954	0.784954	0.784954	0.810072	0.837284	0.837284	0.837284	0.837284	0.837284	0.611217	0.366312	0.366312	0.366312	0.366312	0.366312	0.366312	0.366312	0.366312	0.366312	0.366312	0.366312	0.667734	0.994275	0.994275	0.994275	0.994275	0.994275	1.195225	1.412920	1.412920	1.412920	1.412920	1.412920	1.211970	0.994275	0.994275	0.994275	0.994275	0.994275	0.944038	0.889614	0.889614
chr1	67228283	67228784	11.6224_r1	3.62e-05	-	0.418642	0.418642	0.418642	0.418642	0.418642	0.489811	0.523303	0.523303	0.523303	0.523303	0.523303	0.630056	0.680293	0.680293	0.680293	0.680293	0.680293	0.787047	0.837284	0.837284	0.837284	0.837284	0.837284	0.659361	0.575633	0.575633	0.575633	0.575633	0.575633	0.362125	0.261651	0.261651	0.261651	0.261651	0.261651	0.439574	0.523303	0.523303	0.523303	0.523303	0.523303	0.630056	0.680293	0.680293
chr1	67391739	67391943	12.2959	2.39e-05	+	1.308260	1.308260	1.308260	1.308260	1.308260	1.308260	1.308260	1.308260	1.308260	1.308260	0.939853	0.732624	0.732624	0.732624	0.732624	0.732624	0.565167	0.470972	0.470972	0.470972	0.470972	0.470972	0.571446	0.627963	0.627963	0.627963	0.627963	0.627963	0.560981	0.523303	0.523303	0.523303	0.523303	0.523303	0.389338	0.313982	0.313982	0.313982	0.313982	0.313982	0.380964	0.418642	0.418642	0.418642
chr1	67460229	67460730	12.0714_r1	2.75e-05	-	0.941945	0.810073	0.784954	0.784954	0.784954	0.784954	0.784954	0.740997	0.732624	0.732624	0.732624	0.732624	0.732624	0.776581	0.784954	0.784954	0.784954	0.784954	0.784954	0.784954	0.784954	0.784954	0.784954	0.784954	0.784954	0.697039	0.680293	0.680293	0.680293	0.680293	0.680293	0.636336	0.627963	0.627963	0.627963	0.627963	0.627963	0.364219	0.313982	0.313982	0.313982	0.313982	0.313982	0.270024
chr1	67544668	67544890	15.5816	2.39e-06	+	0.460506	0.680293	0.680293	0.680293	0.680293	0.680293	0.680293	0.680293	0.680293	0.680293	0.680293	0.680293	0.655175	0.523303	0.523303	0.523303	0.523303	0.523303	0.556794	0.732624	0.732624	0.732624	0.732624	0.732624	0.707505	0.575633	0.575633	0.575633	0.575633	0.575633	0.533769	0.313982	0.313982	0.313982	0.313982	0.313982	0.380965	0.732624	0.732624	0.732624	0.732624	0.732624	0.791235	1.098940
chr1	67795935	67796218	11.5204	3.84e-05	+	0.523303	0.523303	0.523303	0.523303	0.529583	0.680293	0.680293	0.680293	0.680293	0.680293	0.694946	1.046610	1.046610	1.046610	1.046610	1.046610	1.050796	1.151270	1.151270	1.151270	1.151270	1.151270	1.147084	1.046610	1.046610	1.046610	1.046610	1.046610	1.036144	0.784954	0.784954	0.784954	0.784954	0.784954	0.772395	0.470972	0.470972	0.470972	0.470972	0.470972	0.483531	0.784954	0.784954	0.784954
chr1	67935352	67935853	11.2347_r1	4.55e-05	-	0.889614	0.889614	0.889614	0.889614	1.226625	1.255930	1.255930	1.255930	1.255930	1.255930	0.726344	0.680293	0.680293	0.680293	0.680293	0.680293	0.391430	0.366312	0.366312	0.366312	0.366312	0.366312	0.318168	0.313982	0.313982	0.313982	0.313982	0.313982	0.362126	0.366312	0.366312	0.366312	0.366312	0.366312	0.318168	0.313982	0.313982	0.313982	0.313982	0.313982	0.362126	0.366312	0.366312	0.366312
chr1	67962103	67962396	21.1531	7.59e-09	+	0.734717	0.732624	0.732624	0.732624	0.732624	0.732624	0.632149	0.627963	0.627963	0.627963	0.627963	0.627963	0.627963	0.627963	0.627963	0.627963	0.627963	0.627963	0.929386	0.941945	0.941945	0.941945	0.941945	0.941945	0.891707	0.889614	0.889614	0.889614	0.889614	0.889614	0.889614	0.889614	0.889614	0.889614	0.889614	0.889614	1.442225	1.465250	1.465250	1.465250	1.465250	1.465250	1.867144	1.883890
chr1	68108439	68108776	17.4898	4.69e-07	+	0.680293	0.650988	0.575633	0.575633	0.575633	0.575633	0.575633	0.531676	0.418642	0.418642	0.418642	0.418642	0.418642	0.447947	0.523303	0.523303	0.523303	0.523303	0.523303	0.581913	0.732624	0.732624	0.732624	0.732624	0.732624	0.791234	0.941945	0.941945	0.941945	0.941945	0.941945	0.897988	0.784954	0.784954	0.784954	0.784954	0.784954	0.711692	0.523303	0.523303	0.523303	0.523303	0.523303	0.508650
chr1	68227384	68227592	17.4898_r1	4.69e-07	+	0.994275	0.994275	0.994275	0.994275	0.831004	0.680293	0.680293	0.680293	0.680293	0.680293	0.734717	0.784954	0.784954	0.784954	0.784954	0.784954	0.921015	1.046610	1.046610	1.046610	1.046610	1.046610	0.937760	0.837284	0.837284	0.837284	0.837284	0.837284	0.755649	0.680293	0.680293	0.680293	0.680293	0.680293	0.680293	0.680293	0.680293	0.680293	0.680293	0.680293	0.653081	0.627963	0.627963	0.627963
chr1	68488762	68489263	16.1429	1.52e-06	-	0.573540	0.523303	0.523303	0.523303	0.523303	0.523303	0.414456	0.313982	0.313982	0.313982	0.313982	0.313982	0.450041	0.575633	0.575633	0.575633	0.575633	0.575633	0.738903	0.889614	0.889614	0.889614	0.889614	0.889614	1.025675	1.151270	1.151270	1.151270	1.151270	1.151270	1.124058	1.098940	1.098940	1.098940	1.098940	1.098940	1.017303	0.941945	0.941945	0.941945	0.941945	0.941945	1.078006	1.203600
chr1	68918551	68919052	15.2653_r1	3.06e-06	-	0.627963	0.627963	0.627963	0.627963	0.627963	0.627963	0.627963	0.627963	0.879148	0.889614	0.889614	0.889614	0.889614	0.889614	0.839377	0.837284	0.837284	0.837284	0.837284	0.837284	0.535862	0.523303	0.523303	0.523303	0.523303	0.523303	0.473065	0.470972	0.470972	0.470972	0.470972	0.470972	0.521210	0.523303	0.523303	0.523303	0.523303	0.523303	0.422828	0.418642	0.418642	0.418642	0.418642	0.418642
chr1	68936696	68937197	14.4694	5.54e-06	-	0.941945	0.958691	1.046610	1.046610	1.046610	1.046610	1.046610	0.987999	0.680293	0.680293	0.680293	0.680293	0.680293	0.680293	0.680293	0.680293	0.680293	0.680293	0.680293	0.697039	0.784954	0.784954	0.784954	0.784954	0.784954	0.743090	0.523303	0.523303	0.523303	0.523303	0.523303	0.573540	0.837284	0.837284	0.837284	0.837284	0.837284	0.887522	1.151270	1.151270	1.151270	1.151270	1.151270	1.101032
chr1	69048383	69048884	17.3673	5.26e-07	-	0.470972	0.470972	0.470972	0.470972	0.470972	0.577726	0.627963	0.627963	0.627963	0.627963	0.627963	0.770301	0.837284	0.837284	0.837284	0.837284	0.837284	0.730530	0.680293	0.680293	0.680293	0.680293	0.680293	0.502370	0.418642	0.418642	0.418642	0.418642	0.418642	0.560980	0.627963	0.627963	0.627963	0.627963	0.627963	0.841471	0.941945	0.941945	0.941945	0.941945	0.941945	0.764022	0.680293	0.680293
chr1	69300735	69301236	11.2857	4.42e-05	-	0.680293	0.617497	0.575633	0.575633	0.575633	0.575633	0.575633	0.575633	0.575633	0.575633	0.575633	0.575633	0.575633	0.544235	0.523303	0.523303	0.523303	0.523303	0.523303	0.491904	0.470972	0.470972	0.470972	0.470972	0.470972	0.533769	0.575633	0.575633	0.575633	0.575633	0.575633	0.575633	0.575633	0.575633	0.575633	0.575633	0.575633	0.512836	0.470972	0.470972	0.470972	0.470972	0.470972	0.533769
chr1	69418965	69419466	16.5	1.13e-06	-	1.151270	1.151270	1.046608	0.889614	0.889614	0.889614	0.889614	0.889614	0.743090	0.523303	0.523303	0.523303	0.523303	0.523303	0.481439	0.418642	0.418642	0.418642	0.418642	0.418642	0.439574	0.470972	0.470972	0.470972	0.470972	0.470972	0.575633	0.732624	0.732624	0.732624	0.732624	0.732624	0.732624	0.732624	0.732624	0.732624	0.732624	0.732624	0.669828	0.575633	0.575633	0.575633	0.575633	0.575633
chr1	70064296	70064455	18.8571_r1	1.21e-07	+	0.470972	0.470972	0.470972	0.470972	0.470972	0.470972	0.470972	0.470972	0.470972	0.470972	0.470972	0.366312	0.366312	0.366312	0.366312	0.366312	0.366312	0.889614	0.889614	0.889614	0.889614	0.889614	0.889614	1.098940	1.098940	1.098940	1.098940	1.098940	1.098940	0.889614	0.889614	0.889614	0.889614	0.889614	0.889614	1.098940	1.098940	1.098940	1.098940	1.098940	1.098940	0.837284	0.837284	0.837284
chr1	70551236	70551692	11.1224_r1	4.86e-05	+	0.575633	0.575633	0.575633	0.692853	0.784954	0.784954	0.784954	0.784954	0.784954	0.667734	0.575633	0.575633	0.575633	0.575633	0.575633	0.458413	0.366312	0.366312	0.366312	0.366312	0.366312	0.454227	0.523303	0.523303	0.523303	0.523303	0.523303	0.552608	0.575633	0.575633	0.575633	0.575633	0.575633	0.429108	0.313982	0.313982	0.313982	0.313982	0.313982	0.372592	0.418642	0.418642	0.418642	0.418642
chr1	70731622	70731797	12.9286_r1	1.6e-05	+	0.889614	0.889614	0.889614	0.889614	0.889614	0.757742	0.523303	0.523303	0.523303	0.523303	0.523303	0.560981	0.627963	0.627963	0.627963	0.627963	0.627963	0.627963	0.627963	0.627963	0.627963	0.627963	0.627963	0.571446	0.470972	0.470972	0.470972	0.470972	0.470972	0.470972	0.470972	0.470972	0.470972	0.470972	0.470972	0.527489	0.627963	0.627963	0.627963	0.627963	0.627963	0.533769	0.366312	0.366312
chr1	71308524	71309025	13.6327	9.99e-06	-	1.308260	1.308260	1.289421	0.837284	0.837284	0.837284	0.837284	0.837284	0.828911	0.627963	0.627963	0.627963	0.627963	0.627963	0.636336	0.837284	0.837284	0.837284	0.837284	0.837284	0.822632	0.470972	0.470972	0.470972	0.470972	0.470972	0.466786	0.366312	0.366312	0.366312	0.366312	0.366312	0.383058	0.784954	0.784954	0.784954	0.784954	0.784954	0.795420	1.046610	1.046610	1.046610	1.046610	1.046610
chr1	71428592	71429093	12.2551_r1	2.46e-05	-	1.203600	1.203600	1.203600	1.203600	1.203600	1.069633	0.784954	0.784954	0.784954	0.784954	0.784954	0.768208	0.732624	0.732624	0.732624	0.732624	0.732624	0.732624	0.732624	0.732624	0.732624	0.732624	0.732624	0.749370	0.784954	0.784954	0.784954	0.784954	0.784954	0.784954	0.784954	0.784954	0.784954	0.784954	0.784954	0.751462	0.680293	0.680293	0.680293	0.680293	0.680293	0.596565	0.418642	0.418642
chr1	71484098	71484211	12.9796_r1	1.55e-05	+	1.046610	1.046610	1.046610	0.971254	0.575633	0.575633	0.575633	0.575633	0.575633	0.558887	0.470972	0.470972	0.470972	0.470972	0.470972	0.521209	0.784954	0.784954	0.784954	0.784954	0.784954	0.759835	0.627963	0.627963	0.627963	0.627963	0.627963	0.669827	0.889614	0.889614	0.889614	0.889614	0.889614	0.856123	0.680293	0.680293	0.680293	0.680293	0.680293	0.705412	0.837284	0.837284	0.837284	0.837284
chr1	71487501	71487866	12.7755_r1	1.76e-05	+	1.080101	1.151270	1.151270	1.151270	1.151270	1.151270	1.201507	1.308260	1.308260	1.308260	1.308260	1.308260	1.291514	1.255930	1.255930	1.255930	1.255930	1.255930	1.188948	1.046610	1.046610	1.046610	1.046610	1.046610	0.895897	0.575633	0.575633	0.575633	0.575633	0.575633	0.508650	0.366312	0.366312	0.366312	0.366312	0.366312	0.366312	0.366312	0.366312	0.366312	0.366312	0.366312	0.366312	0.366312
chr1	71764120	71764621	12.6429	1.92e-05	-	0.418642	0.418642	0.418642	0.418642	0.439574	0.523303	0.523303	0.523303	0.523303	0.523303	0.491905	0.366312	0.366312	0.366312	0.366312	0.366312	0.376778	0.418642	0.418642	0.418642	0.418642	0.418642	0.460506	0.627963	0.627963	0.627963	0.627963	0.627963	0.638429	0.680293	0.680293	0.680293	0.680293	0.680293	0.627963	0.418642	0.418642	0.418642	0.418642	0.418642	0.376778	0.209321	0.209321	0.209321
chr1	71905001	71905502	12.3776	2.27e-05	-	0.776581	0.784954	0.784954	0.784954	0.784954	0.784954	0.734717	0.732624	0.732624	0.732624	0.732624	0.732624	0.531676	0.523303	0.523303	0.523303	0.523303	0.523303	0.322355	0.313982	0.313982	0.313982	0.313982	0.313982	0.263744	0.261651	0.261651	0.261651	0.261651	0.261651	0.161177	0.156991	0.156991	0.156991	0.156991	0.156991	0.207228	0.209321	0.209321	0.209321	0.209321	0.209321	0.460506	0.470972
chr1	71959571	71959782	14.7755	4.43e-06	+	0.313982	0.313982	0.328634	0.680293	0.680293	0.680293	0.680293	0.680293	0.684479	0.784954	0.784954	0.784954	0.784954	0.784954	0.782861	0.732624	0.732624	0.732624	0.732624	0.732624	0.728438	0.627963	0.627963	0.627963	0.627963	0.627963	0.630056	0.680293	0.680293	0.680293	0.680293	0.680293	0.686573	0.837284	0.837284	0.837284	0.837284	0.837284	0.824725	0.523303	0.523303	0.523303	0.523303	0.523303
chr1	72084723	72085004	15.2347	3.13e-06	+	0.523303	0.523303	0.523303	0.523303	0.523303	0.496091	0.470972	0.470972	0.470972	0.470972	0.470972	0.634243	0.784954	0.784954	0.784954	0.784954	0.784954	0.975438	1.151270	1.151270	1.151270	1.151270	1.151270	1.069633	0.994275	0.994275	0.994275	0.994275	0.994275	0.858216	0.732624	0.732624	0.732624	0.732624	0.732624	0.650989	0.575633	0.575633	0.575633	0.575633	0.575633	0.602845	0.627963	0.627963
chr1	72183443	72183944	16.7245	9.31e-07	-	0.366312	0.424922	0.575633	0.575633	0.575633	0.575633	0.575633	0.604938	0.680293	0.680293	0.680293	0.680293	0.680293	0.592378	0.366312	0.366312	0.366312	0.366312	0.366312	0.439574	0.627963	0.627963	0.627963	0.627963	0.627963	0.642615	0.680293	0.680293	0.680293	0.680293	0.680293	0.724251	0.837284	0.837284	0.837284	0.837284	0.837284	0.837284	0.837284	0.837284	0.837284	0.837284	0.837284	0.764022
chr1	72280260	72280469	14.0204_r1	7.63e-06	+	0.680293	0.680293	0.680293	0.709598	0.732624	0.732624	0.732624	0.732624	0.732624	0.644709	0.575633	0.575633	0.575633	0.575633	0.575633	0.604938	0.627963	0.627963	0.627963	0.627963	0.627963	0.598658	0.575633	0.575633	0.575633	0.575633	0.575633	0.722158	0.837284	0.837284	0.837284	0.837284	0.837284	0.983811	1.098940	1.098940	1.098940	1.098940	1.098940	0.923108	0.784954	0.784954	0.784954	0.784954
chr1	72368034	72368535	11.0408	5.1e-05	-	0.575633	0.575633	0.575633	0.575633	0.575633	0.609124	0.627963	0.627963	0.627963	0.627963	0.627963	0.627963	0.627963	0.627963	0.627963	0.627963	0.627963	0.460506	0.366312	0.366312	0.366312	0.366312	0.366312	0.399803	0.418642	0.418642	0.418642	0.418642	0.418642	0.385151	0.366312	0.366312	0.366312	0.366312	0.366312	0.366312	0.366312	0.366312	0.366312	0.366312	0.366312	0.734717	0.941945	0.941945
chr1	72410549	72411050	15.3061	2.97e-06	-	0.418642	0.435388	0.837284	0.837284	0.837284	0.837284	0.837284	0.831004	0.680293	0.680293	0.680293	0.680293	0.680293	0.667734	0.366312	0.366312	0.366312	0.366312	0.366312	0.372592	0.523303	0.523303	0.523303	0.523303	0.523303	0.531676	0.732624	0.732624	0.732624	0.732624	0.732624	0.728438	0.627963	0.627963	0.627963	0.627963	0.627963	0.625870	0.575633	0.575633	0.575633	0.575633	0.575633	0.579819
chr1	72496522	72496681	13.1122	1.42e-05	+	0.575633	0.575633	0.575633	0.575633	0.575633	0.571447	0.470972	0.470972	0.470972	0.470972	0.470972	0.483531	0.784954	0.784954	0.784954	0.784954	0.784954	0.784954	0.784954	0.784954	0.784954	0.784954	0.784954	0.776581	0.575633	0.575633	0.575633	0.575633	0.575633	0.569353	0.418642	0.418642	0.418642	0.418642	0.418642	0.422828	0.523303	0.523303	0.523303	0.523303	0.523303	0.527489	0.627963	0.627963
chr1	72767798	72768299	16.5612	1.07e-06	-	0.575633	0.575633	0.575633	0.575633	0.575633	0.558887	0.366312	0.366312	0.366312	0.366312	0.366312	0.366312	0.366312	0.366312	0.366312	0.366312	0.366312	0.362126	0.313982	0.313982	0.313982	0.313982	0.313982	0.318168	0.366312	0.366312	0.366312	0.366312	0.366312	0.378871	0.523303	0.523303	0.523303	0.523303	0.523303	0.531676	0.627963	0.627963	0.627963	0.627963	0.627963	0.632149	0.680293	0.680293
chr1	73102756	73102980	12.7449	1.8e-05	+	0.732624	0.581913	0.523303	0.523303	0.523303	0.523303	0.523303	0.824725	0.941945	0.941945	0.941945	0.941945	0.941945	0.941945	0.941945	0.941945	0.941945	0.941945	0.941945	0.527489	0.366312	0.366312	0.366312	0.366312	0.366312	0.403990	0.418642	0.418642	0.418642	0.418642	0.418642	0.607031	0.680293	0.680293	0.680293	0.680293	0.680293	0.717971	0.732624	0.732624	0.732624	0.732624	0.732624	0.694946
chr1	73219870	73220188	18.7143	1.41e-07	+	0.414456	0.941945	0.941945	0.941945	0.941945	0.941945	1.000555	1.308260	1.308260	1.308260	1.308260	1.308260	1.258022	0.994275	0.994275	0.994275	0.994275	0.994275	0.994275	0.994275	0.994275	0.994275	0.994275	0.994275	0.918919	0.523303	0.523303	0.523303	0.523303	0.523303	0.523303	0.523303	0.523303	0.523303	0.523303	0.523303	0.581913	0.889614	0.889614	0.889614	0.889614	0.889614	0.872868	0.784954
chr1	73407035	73407536	15.1939_r1	3.23e-06	-	0.575633	0.575633	0.575633	0.607031	0.627963	0.627963	0.627963	0.627963	0.627963	0.659361	0.680293	0.680293	0.680293	0.680293	0.680293	0.743090	0.784954	0.784954	0.784954	0.784954	0.784954	0.690759	0.627963	0.627963	0.627963	0.627963	0.627963	0.502370	0.418642	0.418642	0.418642	0.418642	0.418642	0.418642	0.418642	0.418642	0.418642	0.418642	0.418642	0.512837	0.575633	0.575633	0.575633	0.575633
chr1	73905105	73905269	16.2959_r2	1.34e-06	+	0.837284	0.837284	0.736810	0.627963	0.627963	0.627963	0.627963	0.627963	0.602845	0.575633	0.575633	0.575633	0.575633	0.575633	0.525396	0.470972	0.470972	0.470972	0.470972	0.470972	0.395617	0.313982	0.313982	0.313982	0.313982	0.313982	0.263745	0.209321	0.209321	0.209321	0.209321	0.209321	0.209321	0.209321	0.209321	0.209321	0.209321	0.209321	0.284677	0.366312	0.366312	0.366312	0.366312	0.366312
chr1	73979670	73980171	16.551_r1	1.08e-06	-	0.627963	0.627963	0.627963	0.627963	0.627963	0.627963	0.617497	0.575633	0.575633	0.575633	0.575633	0.575633	0.575633	0.575633	0.575633	0.575633	0.575633	0.575633	0.596565	0.680293	0.680293	0.680293	0.680293	0.680293	0.596565	0.261651	0.261651	0.261651	0.261651	0.261651	0.240719	0.156991	0.156991	0.156991	0.156991	0.156991	0.219787	0.470972	0.470972	0.470972	0.470972	0.470972	0.481438	0.523303
chr1	74172105	74172499	17.6633	3.99e-07	+	1.465250	1.465250	1.465250	1.481996	1.674570	1.674570	1.674570	1.674570	1.674570	1.645265	1.308260	1.308260	1.308260	1.308260	1.308260	1.270582	0.837284	0.837284	0.837284	0.837284	0.837284	0.807979	0.470972	0.470972	0.470972	0.470972	0.470972	0.479345	0.575633	0.575633	0.575633	0.575633	0.575633	0.604938	0.941945	0.941945	0.941945	0.941945	0.941945	0.916826	0.627963	0.627963	0.627963	0.627963
chr1	74314798	74315174	12.7653_r1	1.78e-05	+	0.784954	0.784954	0.784954	0.784954	0.784954	0.784954	0.784954	0.784954	0.784954	0.784954	0.784954	0.784954	0.784954	0.784954	0.646802	0.470972	0.470972	0.470972	0.470972	0.470972	0.493998	0.523303	0.523303	0.523303	0.523303	0.523303	0.477252	0.418642	0.418642	0.418642	0.418642	0.418642	0.441667	0.470972	0.470972	0.470972	0.470972	0.470972	0.678200	0.941945	0.941945	0.941945	0.941945	0.941945
chr1	74903796	74904022	12.6735	1.88e-05	+	0.366312	0.403990	0.470972	0.470972	0.470972	0.470972	0.470972	0.489811	0.523303	0.523303	0.523303	0.523303	0.523303	0.466786	0.366312	0.366312	0.366312	0.366312	0.366312	0.403990	0.470972	0.470972	0.470972	0.470972	0.470972	0.546328	0.680293	0.680293	0.680293	0.680293	0.680293	0.623777	0.523303	0.523303	0.523303	0.523303	0.523303	0.466786	0.366312	0.366312	0.366312	0.366312	0.366312	0.479345
chr1	74973522	74973783	20.4388	1.95e-08	+	1.098940	1.073821	0.784954	0.784954	0.784954	0.784954	0.784954	0.768208	0.575633	0.575633	0.575633	0.575633	0.575633	0.596565	0.837284	0.837284	0.837284	0.837284	0.837284	0.833098	0.784954	0.784954	0.784954	0.784954	0.784954	0.814259	1.151270	1.151270	1.151270	1.151270	1.151270	1.176388	1.465250	1.465250	1.465250	1.465250	1.465250	1.419199	0.889614	0.889614	0.889614	0.889614	0.889614	0.847750
chr1	74991961	74992248	11.0714	5.01e-05	+	0.104661	0.146525	0.366312	0.366312	0.366312	0.366312	0.366312	0.408176	0.627963	0.627963	0.627963	0.627963	0.627963	0.627963	0.627963	0.627963	0.627963	0.627963	0.627963	0.611217	0.523303	0.523303	0.523303	0.523303	0.523303	0.590286	0.941945	0.941945	0.941945	0.941945	0.941945	0.975437	1.151270	1.151270	1.151270	1.151270	1.151270	1.109405	0.889614	0.889614	0.889614	0.889614	0.889614	0.839377
chr1	75011845	75012003	12	2.88e-05	+	0.784954	0.835191	0.837284	0.837284	0.837284	0.837284	0.837284	0.636336	0.627963	0.627963	0.627963	0.627963	0.627963	0.477252	0.470972	0.470972	0.470972	0.470972	0.470972	0.772395	0.784954	0.784954	0.784954	0.784954	0.784954	1.036144	1.046610	1.046610	1.046610	1.046610	1.046610	1.197320	1.203600	1.203600	1.203600	1.203600	1.203600	1.304074	1.308260	1.308260	1.308260	1.308260	1.308260	1.207786
chr1	75048406	75048907	16.7347_r2	9.23e-07	-	0.144432	0.156991	0.156991	0.156991	0.156991	0.156991	0.355846	0.418642	0.418642	0.418642	0.418642	0.418642	0.657268	0.732624	0.732624	0.732624	0.732624	0.732624	0.692852	0.680293	0.680293	0.680293	0.680293	0.680293	0.481438	0.418642	0.418642	0.418642	0.418642	0.418642	0.378871	0.366312	0.366312	0.366312	0.366312	0.366312	0.684480	0.784954	0.784954	0.784954	0.784954	0.784954	0.784954	0.784954
chr1	75139613	75139898	11.0102	5.19e-05	+	0.889614	0.889614	0.889614	0.889614	0.889614	0.858216	0.732624	0.732624	0.732624	0.732624	0.732624	0.795421	1.046610	1.046610	1.046610	1.046610	1.046610	0.994279	0.784954	0.784954	0.784954	0.784954	0.784954	0.722158	0.470972	0.470972	0.470972	0.470972	0.470972	0.523302	0.732624	0.732624	0.732624	0.732624	0.732624	0.795421	1.046610	1.046610	1.046610	1.046610	1.046610	0.983813	0.732624	0.732624
chr1	75293473	75293974	16.6327	1.01e-06	-	0.418642	0.418642	0.418642	0.418642	0.418642	0.418642	0.418642	0.418642	0.418642	0.418642	0.427015	0.523303	0.523303	0.523303	0.523303	0.523303	0.540049	0.732624	0.732624	0.732624	0.732624	0.732624	0.715878	0.523303	0.523303	0.523303	0.523303	0.523303	0.519116	0.470972	0.470972	0.470972	0.470972	0.470972	0.470972	0.470972	0.470972	0.470972	0.470972	0.470972	0.470972	0.470972	0.470972	0.470972
chr1	75297214	75297715	14.3163	6.19e-06	-	0.366312	0.366312	0.366312	0.366312	0.573540	0.837284	0.837284	0.837284	0.837284	0.837284	0.814259	0.784954	0.784954	0.784954	0.784954	0.784954	0.531675	0.209321	0.209321	0.209321	0.209321	0.209321	0.347473	0.523303	0.523303	0.523303	0.523303	0.523303	0.661455	0.837284	0.837284	0.837284	0.837284	0.837284	0.768208	0.680293	0.680293	0.680293	0.680293	0.680293	0.680293	0.680293	0.680293	0.680293
chr1	75526026	75526222	14.6939	4.7e-06	+	0.575633	0.324448	0.313982	0.313982	0.313982	0.313982	0.313982	0.313982	0.313982	0.313982	0.313982	0.313982	0.313982	0.263744	0.261651	0.261651	0.261651	0.261651	0.261651	0.261651	0.261651	0.261651	0.261651	0.261651	0.261651	0.412362	0.418642	0.418642	0.418642	0.418642	0.418642	0.669827	0.680293	0.680293	0.680293	0.680293	0.680293	0.630056	0.627963	0.627963	0.627963	0.627963	0.627963	0.427015
chr1	75758811	75759312	14.7041	4.67e-06	-	0.791234	0.837284	0.837284	0.837284	0.837284	0.837284	0.720064	0.627963	0.627963	0.627963	0.627963	0.627963	0.510743	0.418642	0.418642	0.418642	0.418642	0.418642	0.506557	0.575633	0.575633	0.575633	0.575633	0.575633	0.604938	0.627963	0.627963	0.627963	0.627963	0.627963	0.627963	0.627963	0.627963	0.627963	0.627963	0.627963	0.569353	0.523303	0.523303	0.523303	0.523303	0.523303	0.523303	0.523303
chr1	75786152	75786653	13.5714_r1	1.04e-05	-	0.837284	0.837284	0.548421	0.523303	0.523303	0.523303	0.523303	0.523303	0.619590	0.627963	0.627963	0.627963	0.627963	0.627963	0.579819	0.575633	0.575633	0.575633	0.575633	0.575633	0.479345	0.470972	0.470972	0.470972	0.470972	0.470972	0.422828	0.418642	0.418642	0.418642	0.418642	0.418642	0.418642	0.418642	0.418642	0.418642	0.418642	0.418642	0.370498	0.366312	0.366312	0.366312	0.366312	0.366312
chr1	75978574	75978733	14.4592_r2	5.58e-06	+	0.418642	0.393523	0.209321	0.209321	0.209321	0.209321	0.209321	0.221880	0.313982	0.313982	0.313982	0.313982	0.313982	0.339101	0.523303	0.523303	0.523303	0.523303	0.523303	0.510744	0.418642	0.418642	0.418642	0.418642	0.418642	0.418642	0.418642	0.418642	0.418642	0.418642	0.418642	0.424922	0.470972	0.470972	0.470972	0.470972	0.470972	0.464692	0.418642	0.418642	0.418642	0.418642	0.418642	0.431201
chr1	75994007	75994166	12.7041	1.85e-05	+	1.046610	1.046610	0.908456	0.732624	0.732624	0.732624	0.732624	0.732624	0.709598	0.680293	0.680293	0.680293	0.680293	0.680293	0.795420	0.941945	0.941945	0.941945	0.941945	0.941945	0.849844	0.732624	0.732624	0.732624	0.732624	0.732624	0.663548	0.575633	0.575633	0.575633	0.575633	0.575633	0.529582	0.470972	0.470972	0.470972	0.470972	0.470972	0.517023	0.575633	0.575633	0.575633	0.575633	0.575633
chr1	76137163	76137664	17.6122	4.19e-07	-	0.575633	0.575633	0.550515	0.523303	0.523303	0.523303	0.523303	0.523303	0.498184	0.470972	0.470972	0.470972	0.470972	0.470972	0.420735	0.366312	0.366312	0.366312	0.366312	0.366312	0.341194	0.313982	0.313982	0.313982	0.313982	0.313982	0.364219	0.418642	0.418642	0.418642	0.418642	0.418642	0.443760	0.470972	0.470972	0.470972	0.470972	0.470972	0.521209	0.575633	0.575633	0.575633	0.575633	0.575633
chr1	76345318	76345819	13.3776	1.19e-05	-	1.023581	1.098940	1.098940	1.098940	1.098940	1.098940	0.996372	0.732624	0.732624	0.732624	0.732624	0.732624	0.674014	0.523303	0.523303	0.523303	0.523303	0.523303	0.567260	0.680293	0.680293	0.680293	0.680293	0.680293	0.782862	1.046610	1.046610	1.046610	1.046610	1.046610	0.914736	0.575633	0.575633	0.575633	0.575633	0.575633	0.502371	0.313982	0.313982	0.313982	0.313982	0.313982	0.343287	0.418642
chr1	76448100	76448492	14.1327_r2	7.05e-06	+	1.098940	1.098940	0.571447	0.470972	0.470972	0.470972	0.470972	0.470972	0.514930	0.523303	0.523303	0.523303	0.523303	0.523303	0.567260	0.575633	0.575633	0.575633	0.575633	0.575633	0.883335	0.941945	0.941945	0.941945	0.941945	0.941945	0.985902	0.994275	0.994275	0.994275	0.994275	0.994275	0.862403	0.837284	0.837284	0.837284	0.837284	0.837284	1.101032	1.151270	1.151270	1.151270	1.151270	1.151270
chr1	76494665	76495166	12.7041_r1	1.85e-05	-	1.098940	1.098940	1.098940	1.098940	0.973346	0.784954	0.784954	0.784954	0.784954	0.784954	0.617497	0.366312	0.366312	0.366312	0.366312	0.366312	0.429108	0.523303	0.523303	0.523303	0.523303	0.523303	0.586099	0.680293	0.680293	0.680293	0.680293	0.680293	0.596565	0.470972	0.470972	0.470972	0.470972	0.470972	0.450040	0.418642	0.418642	0.418642	0.418642	0.418642	0.439574	0.470972	0.470972	0.470972
chr1	76636934	76637056	18.0612	2.73e-07	+	0.994275	0.994275	1.078007	1.098940	1.098940	1.098940	1.098940	1.098940	0.722158	0.627963	0.627963	0.627963	0.627963	0.627963	0.669827	0.680293	0.680293	0.680293	0.680293	0.680293	0.596565	0.575633	0.575633	0.575633	0.575633	0.575633	0.743090	0.784954	0.784954	0.784954	0.784954	0.784954	0.743090	0.732624	0.732624	0.732624	0.732624	0.732624	0.607031	0.575633	0.575633	0.575633	0.575633	0.575633
chr1	76974991	76975492	18	2.89e-07	-	0.837284	0.837284	0.837284	0.837284	0.837284	0.931480	1.098940	1.098940	1.098940	1.098940	1.098940	1.080101	1.046610	1.046610	1.046610	1.046610	1.046610	0.877058	0.575633	0.575633	0.575633	0.575633	0.575633	0.537955	0.470972	0.470972	0.470972	0.470972	0.470972	0.621683	0.889614	0.889614	0.889614	0.889614	0.889614	0.964971	1.098940	1.098940	1.098940	1.098940	1.098940	1.023583	0.889614	0.889614
chr1	77048179	77048680	12.3878_r1	2.26e-05	-	0.837284	0.837284	0.837284	0.837284	0.837284	1.057075	1.098940	1.098940	1.098940	1.098940	1.098940	1.011021	0.994275	0.994275	0.994275	0.994275	0.994275	0.642616	0.575633	0.575633	0.575633	0.575633	0.575633	0.487718	0.470972	0.470972	0.470972	0.470972	0.470972	0.514930	0.523303	0.523303	0.523303	0.523303	0.523303	0.831004	0.889614	0.889614	0.889614	0.889614	0.889614	1.021491	1.046610	1.046610
chr1	77051982	77052350	11.102	4.92e-05	+	1.098940	1.098940	1.098940	1.065449	1.046610	1.046610	1.046610	1.046610	1.046610	0.946133	0.889614	0.889614	0.889614	0.889614	0.889614	0.655175	0.523303	0.523303	0.523303	0.523303	0.523303	0.489811	0.470972	0.470972	0.470972	0.470972	0.470972	0.537955	0.575633	0.575633	0.575633	0.575633	0.575633	0.843564	0.994275	0.994275	0.994275	0.994275	0.994275	1.061261	1.098940	1.098940	1.098940	1.098940
chr1	77136681	77137018	19.6429	5.1e-08	+	1.178481	1.203600	1.203600	1.203600	1.203600	1.203600	0.801700	0.784954	0.784954	0.784954	0.784954	0.784954	0.383058	0.366312	0.366312	0.366312	0.366312	0.366312	0.567260	0.575633	0.575633	0.575633	0.575633	0.575633	0.726344	0.732624	0.732624	0.732624	0.732624	0.732624	0.883334	0.889614	0.889614	0.889614	0.889614	0.889614	0.939852	0.941945	0.941945	0.941945	0.941945	0.941945	0.740997	0.732624
chr1	77429413	77429914	12.6939	1.86e-05	-	0.575633	0.575633	0.424922	0.261651	0.261651	0.261651	0.261651	0.261651	0.286770	0.313982	0.313982	0.313982	0.313982	0.313982	0.414456	0.523303	0.523303	0.523303	0.523303	0.523303	0.648895	0.784954	0.784954	0.784954	0.784954	0.784954	0.810072	0.837284	0.837284	0.837284	0.837284	0.837284	0.736810	0.627963	0.627963	0.627963	0.627963	0.627963	0.678200	0.732624	0.732624	0.732624	0.732624	0.732624
chr1	77434640	77435141	12.2959_r1	2.39e-05	-	0.470972	0.596565	0.784954	0.784954	0.784954	0.784954	0.784954	0.764022	0.732624	0.732624	0.732624	0.732624	0.732624	0.648896	0.523303	0.523303	0.523303	0.523303	0.523303	0.544235	0.575633	0.575633	0.575633	0.575633	0.575633	0.554701	0.523303	0.523303	0.523303	0.523303	0.523303	0.586099	0.680293	0.680293	0.680293	0.680293	0.680293	0.575633	0.418642	0.418642	0.418642	0.418642	0.418642	0.313982
chr1	77700249	77700476	16.5306	1.1e-06	+	0.313982	0.339100	0.366312	0.366312	0.366312	0.366312	0.366312	0.441668	0.523303	0.523303	0.523303	0.523303	0.523303	0.699132	0.889614	0.889614	0.889614	0.889614	0.889614	0.889614	0.889614	0.889614	0.889614	0.889614	0.889614	0.914733	0.941945	0.941945	0.941945	0.941945	0.941945	0.941945	0.941945	0.941945	0.941945	0.941945	0.941945	0.891708	0.837284	0.837284	0.837284	0.837284	0.837284	0.787047
chr1	78175178	78175679	11.3061	4.37e-05	-	0.366312	0.412362	0.418642	0.418642	0.418642	0.418642	0.418642	0.418642	0.418642	0.418642	0.418642	0.418642	0.418642	0.280490	0.261651	0.261651	0.261651	0.261651	0.261651	0.353753	0.366312	0.366312	0.366312	0.366312	0.366312	0.458413	0.470972	0.470972	0.470972	0.470972	0.470972	0.424922	0.418642	0.418642	0.418642	0.418642	0.418642	0.234440	0.209321	0.209321	0.209321	0.209321	0.209321	0.209321
chr1	78186914	78187415	18.5816	1.62e-07	-	1.203600	1.203600	0.927295	0.575633	0.575633	0.575633	0.575633	0.575633	0.437481	0.261651	0.261651	0.261651	0.261651	0.261651	0.307702	0.366312	0.366312	0.366312	0.366312	0.366312	0.343287	0.313982	0.313982	0.313982	0.313982	0.313982	0.313982	0.313982	0.313982	0.313982	0.313982	0.313982	0.360032	0.418642	0.418642	0.418642	0.418642	0.418642	0.395617	0.366312	0.366312	0.366312	0.366312	0.366312
chr1	78270005	78270109	13.2959_r1	1.25e-05	+	0.837284	0.837284	0.837284	0.837284	0.837284	0.837284	0.837284	0.734717	0.470972	0.470972	0.470972	0.470972	0.470972	0.529582	0.680293	0.680293	0.680293	0.680293	0.680293	0.782862	1.046610	1.046610	1.046610	1.046610	1.046610	1.046610	1.046610	1.046610	1.046610	1.046610	1.046610	0.929389	0.627963	0.627963	0.627963	0.627963	0.627963	0.627963	0.627963	0.627963	0.627963	0.627963	0.627963	0.701225
chr1	78317010	78317511	11.2653	4.47e-05	-	0.418642	0.418642	0.418642	0.418642	0.512837	0.575633	0.575633	0.575633	0.575633	0.575633	0.764022	0.889614	0.889614	0.889614	0.889614	0.889614	1.078006	1.203600	1.203600	1.203600	1.203600	1.203600	1.109406	1.046610	1.046610	1.046610	1.046610	1.046610	0.921014	0.837284	0.837284	0.837284	0.837284	0.837284	0.774488	0.732624	0.732624	0.732624	0.732624	0.732624	0.607031	0.523303	0.523303	0.523303
chr1	78590698	78590879	18.949	1.1e-07	+	0.634243	0.784954	0.784954	0.784954	0.784954	0.784954	0.703319	0.627963	0.627963	0.627963	0.627963	0.627963	0.655175	0.680293	0.680293	0.680293	0.680293	0.680293	0.680293	0.680293	0.680293	0.680293	0.680293	0.680293	0.517023	0.366312	0.366312	0.366312	0.366312	0.366312	0.556794	0.732624	0.732624	0.732624	0.732624	0.732624	0.814259	0.889614	0.889614	0.889614	0.889614	0.889614	0.699132	0.523303
chr1	78604190	78604691	16.4286	1.2e-06	-	0.680293	0.743089	0.837284	0.837284	0.837284	0.837284	0.837284	0.690759	0.470972	0.470972	0.470972	0.470972	0.470972	0.450040	0.418642	0.418642	0.418642	0.418642	0.418642	0.481438	0.575633	0.575633	0.575633	0.575633	0.575633	0.596565	0.627963	0.627963	0.627963	0.627963	0.627963	0.607031	0.575633	0.575633	0.575633	0.575633	0.575633	0.470973	0.313982	0.313982	0.313982	0.313982	0.313982	0.230254
chr1	78853954	78854156	12.6531	1.91e-05	+	1.098940	1.098940	1.098940	1.098940	1.098940	1.004745	0.627963	0.627963	0.627963	0.627963	0.627963	0.627963	0.627963	0.627963	0.627963	0.627963	0.627963	0.638429	0.680293	0.680293	0.680293	0.680293	0.680293	0.690759	0.732624	0.732624	0.732624	0.732624	0.732624	0.743090	0.784954	0.784954	0.784954	0.784954	0.784954	0.805886	0.889614	0.889614	0.889614	0.889614	0.889614	0.889614	0.889614	0.889614
chr1	78979422	78979923	14.2857_r1	6.33e-06	-	0.523303	0.523303	0.523303	0.523303	0.548421	0.732624	0.732624	0.732624	0.732624	0.732624	0.726344	0.680293	0.680293	0.680293	0.680293	0.680293	0.711691	0.941945	0.941945	0.941945	0.941945	0.941945	0.923106	0.784954	0.784954	0.784954	0.784954	0.784954	0.772395	0.680293	0.680293	0.680293	0.680293	0.680293	0.667734	0.575633	0.575633	0.575633	0.575633	0.575633	0.537955	0.261651	0.261651	0.261651
chr1	79014413	79014667	17.3163_r1	5.51e-07	+	0.805886	0.784954	0.784954	0.784954	0.784954	0.784954	0.596565	0.470972	0.470972	0.470972	0.470972	0.470972	0.502371	0.523303	0.523303	0.523303	0.523303	0.523303	0.805886	0.994275	0.994275	0.994275	0.994275	0.994275	1.182666	1.308260	1.308260	1.308260	1.308260	1.308260	0.931480	0.680293	0.680293	0.680293	0.680293	0.680293	0.617497	0.575633	0.575633	0.575633	0.575633	0.575633	0.701226	0.784954
chr1	79268856	79269081	16.7857	8.83e-07	+	0.941945	0.941945	0.941945	0.941945	0.941945	0.979623	0.994275	0.994275	0.994275	0.994275	0.994275	0.730530	0.627963	0.627963	0.627963	0.627963	0.627963	0.552608	0.523303	0.523303	0.523303	0.523303	0.523303	0.674014	0.732624	0.732624	0.732624	0.732624	0.732624	0.732624	0.732624	0.732624	0.732624	0.732624	0.732624	0.657268	0.627963	0.627963	0.627963	0.627963	0.627963	0.627963	0.627963	0.627963
chr1	79686983	79687169	13.949	8.03e-06	+	0.680293	0.680293	0.684479	0.784954	0.784954	0.784954	0.784954	0.784954	0.780768	0.680293	0.680293	0.680293	0.680293	0.680293	0.669827	0.418642	0.418642	0.418642	0.418642	0.418642	0.431201	0.732624	0.732624	0.732624	0.732624	0.732624	0.743090	0.994275	0.994275	0.994275	0.994275	0.994275	0.994275	0.994275	0.994275	0.994275	0.994275	0.994275	0.992182	0.941945	0.941945	0.941945	0.941945	0.941945
chr1	79795274	79795492	15.3163	2.94e-06	+	0.313982	0.313982	0.397710	0.575633	0.575633	0.575633	0.575633	0.575633	0.558887	0.523303	0.523303	0.523303	0.523303	0.523303	0.523303	0.523303	0.523303	0.523303	0.523303	0.523303	0.523303	0.523303	0.523303	0.523303	0.523303	0.523303	0.422829	0.209321	0.209321	0.209321	0.209321	0.209321	0.242813	0.313982	0.313982	0.313982	0.313982	0.313982	0.414456	0.627963	0.627963	0.627963	0.627963	0.627963
chr1	80009436	80009937	17.9184	3.13e-07	-	0.523303	0.523303	0.523303	0.611217	0.680293	0.680293	0.680293	0.680293	0.680293	0.650988	0.627963	0.627963	0.627963	0.627963	0.627963	0.569353	0.523303	0.523303	0.523303	0.523303	0.523303	0.611217	0.680293	0.680293	0.680293	0.680293	0.680293	0.856123	0.994275	0.994275	0.994275	0.994275	0.994275	0.935665	0.889614	0.889614	0.889614	0.889614	0.889614	0.918919	0.941945	0.941945	0.941945	0.941945
chr1	80289439	80289940	12.2857_r1	2.41e-05	-	0.575633	0.736810	0.941945	0.941945	0.941945	0.941945	0.941945	0.918919	0.889614	0.889614	0.889614	0.889614	0.889614	0.981717	1.098940	1.098940	1.098940	1.098940	1.098940	1.075915	1.046610	1.046610	1.046610	1.046610	1.046610	0.908456	0.732624	0.732624	0.732624	0.732624	0.732624	0.824725	0.941945	0.941945	0.941945	0.941945	0.941945	0.964970	0.994275	0.994275	0.994275	0.994275	0.994275	0.925199
chr1	80298010	80298229	15.1327	3.39e-06	+	1.412920	1.412920	1.412920	1.412920	1.412920	1.373149	1.360590	1.360590	1.360590	1.360590	1.360590	1.121965	1.046610	1.046610	1.046610	1.046610	1.046610	0.688667	0.575633	0.575633	0.575633	0.575633	0.575633	0.575633	0.575633	0.575633	0.575633	0.575633	0.575633	0.814259	0.889614	0.889614	0.889614	0.889614	0.889614	1.048702	1.098940	1.098940	1.098940	1.098940	1.098940	0.820540	0.732624	0.732624
chr1	80511520	80512021	15.9286	1.81e-06	-	0.366312	0.366312	0.366312	0.366312	0.355846	0.313982	0.313982	0.313982	0.313982	0.313982	0.282584	0.156991	0.156991	0.156991	0.156991	0.156991	0.272118	0.732624	0.732624	0.732624	0.732624	0.732624	0.753556	0.837284	0.837284	0.837284	0.837284	0.837284	0.816352	0.732624	0.732624	0.732624	0.732624	0.732624	0.784954	0.994275	0.994275	0.994275	0.994275	0.994275	0.962877	0.837284	0.837284	0.837284
chr1	80557040	80557292	14.6939_r1	4.7e-06	+	0.366312	0.366312	0.366312	0.366312	0.366312	0.500277	0.575633	0.575633	0.575633	0.575633	0.575633	0.642615	0.680293	0.680293	0.680293	0.680293	0.680293	0.512836	0.418642	0.418642	0.418642	0.418642	0.418642	0.318168	0.261651	0.261651	0.261651	0.261651	0.261651	0.362125	0.418642	0.418642	0.418642	0.418642	0.418642	0.385151	0.366312	0.366312	0.366312	0.366312	0.366312	0.366312	0.366312	0.366312
chr1	80757450	80757622	12.4898	2.12e-05	+	0.552608	0.523303	0.523303	0.523303	0.523303	0.523303	0.569353	0.627963	0.627963	0.627963	0.627963	0.627963	0.743089	0.889614	0.889614	0.889614	0.889614	0.889614	0.751462	0.575633	0.575633	0.575633	0.575633	0.575633	0.529582	0.470972	0.470972	0.470972	0.470972	0.470972	0.540048	0.627963	0.627963	0.627963	0.627963	0.627963	0.697039	0.784954	0.784954	0.784954	0.784954	0.784954	0.784954	0.784954
chr1	80903986	80904364	16.5612_r1	1.07e-06	+	0.470972	0.470972	0.470972	0.680293	0.680293	0.680293	0.680293	0.680293	0.680293	0.889614	0.889614	0.889614	0.889614	0.889614	0.889614	0.941945	0.941945	0.941945	0.941945	0.941945	0.941945	0.889614	0.889614	0.889614	0.889614	0.889614	0.889614	0.837284	0.837284	0.837284	0.837284	0.837284	0.837284	0.523303	0.523303	0.523303	0.523303	0.523303	0.523303	0.470972	0.470972	0.470972	0.470972	0.470972
chr1	81083690	81084025	12.6327	1.93e-05	+	1.151270	1.151270	1.151270	1.107311	0.994275	0.994275	0.994275	0.994275	0.994275	0.994275	0.994275	0.994275	0.994275	0.994275	0.994275	0.935665	0.784954	0.784954	0.784954	0.784954	0.784954	0.799606	0.837284	0.837284	0.837284	0.837284	0.837284	0.851936	0.889614	0.889614	0.889614	0.889614	0.889614	0.757742	0.418642	0.418642	0.418642	0.418642	0.418642	0.403990	0.366312	0.366312	0.366312	0.366312
chr1	81489451	81489578	14.6327	4.92e-06	+	0.575633	0.692853	0.784954	0.784954	0.784954	0.784954	0.784954	0.755649	0.732624	0.732624	0.732624	0.732624	0.732624	0.703319	0.680293	0.680293	0.680293	0.680293	0.680293	0.885431	1.046610	1.046610	1.046610	1.046610	1.046610	1.046610	1.046610	1.046610	1.046610	1.046610	1.046610	0.841472	0.680293	0.680293	0.680293	0.680293	0.680293	0.826818	0.941945	0.941945	0.941945	0.941945	0.941945	1.147081
chr1	81705129	81705630	12.6327_r1	1.93e-05	-	0.627963	0.452133	0.418642	0.418642	0.418642	0.418642	0.418642	0.682387	0.732624	0.732624	0.732624	0.732624	0.732624	0.864496	0.889614	0.889614	0.889614	0.889614	0.889614	0.757742	0.732624	0.732624	0.732624	0.732624	0.732624	0.908454	0.941945	0.941945	0.941945	0.941945	0.941945	1.161735	1.203600	1.203600	1.203600	1.203600	1.203600	1.115686	1.098940	1.098940	1.098940	1.098940	1.098940	0.923106
chr1	81748534	81749035	15.0714_r1	3.55e-06	-	0.523303	0.523303	0.523303	0.791234	0.941945	0.941945	0.941945	0.941945	0.941945	0.908453	0.889614	0.889614	0.889614	0.889614	0.889614	0.655175	0.523303	0.523303	0.523303	0.523303	0.523303	0.590285	0.627963	0.627963	0.627963	0.627963	0.627963	0.694946	0.732624	0.732624	0.732624	0.732624	0.732624	0.565167	0.470972	0.470972	0.470972	0.470972	0.470972	0.504464	0.523303	0.523303	0.523303	0.523303
chr1	81855460	81855961	18.551	1.67e-07	-	0.837284	0.837284	0.711691	0.627963	0.627963	0.627963	0.627963	0.627963	0.470972	0.366312	0.366312	0.366312	0.366312	0.366312	0.334914	0.313982	0.313982	0.313982	0.313982	0.313982	0.251185	0.209321	0.209321	0.209321	0.209321	0.209321	0.146525	0.104661	0.104661	0.104661	0.104661	0.104661	0.230254	0.313982	0.313982	0.313982	0.313982	0.313982	0.439575	0.523303	0.523303	0.523303	0.523303	0.523303
chr1	81963618	81963846	15.6837	2.21e-06	+	0.523303	0.523303	0.523303	0.523303	0.537955	0.575633	0.575633	0.575633	0.575633	0.575633	0.648895	0.837284	0.837284	0.837284	0.837284	0.837284	0.764022	0.575633	0.575633	0.575633	0.575633	0.575633	0.531676	0.418642	0.418642	0.418642	0.418642	0.418642	0.447947	0.523303	0.523303	0.523303	0.523303	0.523303	0.567260	0.680293	0.680293	0.680293	0.680293	0.680293	0.680293	0.680293	0.680293	0.680293
chr1	82045906	82046142	20.2449	2.49e-08	+	0.837284	0.937759	0.941945	0.941945	0.941945	0.941945	0.941945	0.590285	0.575633	0.575633	0.575633	0.575633	0.575633	0.575633	0.575633	0.575633	0.575633	0.575633	0.575633	0.575633	0.575633	0.575633	0.575633	0.575633	0.575633	0.374685	0.366312	0.366312	0.366312	0.366312	0.366312	0.316075	0.313982	0.313982	0.313982	0.313982	0.313982	0.364219	0.366312	0.366312	0.366312	0.366312	0.366312	0.366312
chr1	82054649	82054807	15.6224	2.32e-06	+	0.600752	0.784954	0.784954	0.784954	0.784954	0.784954	0.810073	0.994275	0.994275	0.994275	0.994275	0.994275	0.987995	0.941945	0.941945	0.941945	0.941945	0.941945	0.954505	1.046610	1.046610	1.046610	1.046610	1.046610	1.040330	0.994275	0.994275	0.994275	0.994275	0.994275	1.013114	1.151270	1.151270	1.151270	1.151270	1.151270	1.188948	1.465250	1.465250	1.465250	1.465250	1.465250	1.440132	1.255930
chr1	82092528	82093029	11.4898_r1	3.92e-05	-	0.523303	0.523303	0.523303	0.523303	0.523303	0.477252	0.470972	0.470972	0.470972	0.470972	0.470972	0.563074	0.575633	0.575633	0.575633	0.575633	0.575633	0.391431	0.366312	0.366312	0.366312	0.366312	0.366312	0.228160	0.209321	0.209321	0.209321	0.209321	0.209321	0.393523	0.418642	0.418642	0.418642	0.418642	0.418642	0.418642	0.418642	0.418642	0.418642	0.418642	0.418642	0.280490	0.261651	0.261651
chr1	82530905	82531037	12.9082	1.62e-05	+	0.418642	0.594472	0.627963	0.627963	0.627963	0.627963	0.627963	0.847750	0.889614	0.889614	0.889614	0.889614	0.889614	1.021491	1.046610	1.046610	1.046610	1.046610	1.046610	0.958691	0.941945	0.941945	0.941945	0.941945	0.941945	0.941945	0.941945	0.941945	0.941945	0.941945	0.941945	0.634243	0.575633	0.575633	0.575633	0.575633	0.575633	0.223974	0.156991	0.156991	0.156991	0.156991	0.156991	0.288863
chr1	82616361	82616862	15.1429	3.36e-06	-	0.849844	0.941945	0.941945	0.941945	0.941945	0.941945	0.883335	0.837284	0.837284	0.837284	0.837284	0.837284	0.690759	0.575633	0.575633	0.575633	0.575633	0.575633	0.575633	0.575633	0.575633	0.575633	0.575633	0.575633	0.751462	0.889614	0.889614	0.889614	0.889614	0.889614	0.948224	0.994275	0.994275	0.994275	0.994275	0.994275	0.964970	0.941945	0.941945	0.941945	0.941945	0.941945	0.912640	0.889614
chr1	82828539	82829040	17.0816	6.8e-07	-	0.470972	0.470972	0.470972	0.355846	0.209321	0.209321	0.209321	0.209321	0.209321	0.232346	0.261651	0.261651	0.261651	0.261651	0.261651	0.284677	0.313982	0.313982	0.313982	0.313982	0.313982	0.267931	0.209321	0.209321	0.209321	0.209321	0.209321	0.393523	0.627963	0.627963	0.627963	0.627963	0.627963	0.720064	0.837284	0.837284	0.837284	0.837284	0.837284	0.653082	0.418642	0.418642	0.418642	0.418642
chr1	83047842	83048343	16.3571	1.27e-06	-	0.627963	0.627963	0.627963	0.795421	1.151270	1.151270	1.151270	1.151270	1.151270	1.117779	1.046610	1.046610	1.046610	1.046610	1.046610	0.996371	0.889614	0.889614	0.889614	0.889614	0.889614	0.906360	0.941945	0.941945	0.941945	0.941945	0.941945	0.841471	0.627963	0.627963	0.627963	0.627963	0.627963	0.611217	0.575633	0.575633	0.575633	0.575633	0.575633	0.525396	0.418642	0.418642	0.418642	0.418642
chr1	83389928	83390067	16.7245_r1	9.31e-07	+	0.627963	0.627963	0.720065	0.732624	0.732624	0.732624	0.732624	0.732624	0.824725	0.837284	0.837284	0.837284	0.837284	0.837284	0.699132	0.680293	0.680293	0.680293	0.680293	0.680293	0.403990	0.366312	0.366312	0.366312	0.366312	0.366312	0.504464	0.523303	0.523303	0.523303	0.523303	0.523303	0.707505	0.732624	0.732624	0.732624	0.732624	0.732624	0.778674	0.784954	0.784954	0.784954	0.784954	0.784954
chr1	83689830	83690331	15.4286	2.7e-06	-	0.732624	0.732624	0.732624	0.648895	0.627963	0.627963	0.627963	0.627963	0.627963	0.795420	0.837284	0.837284	0.837284	0.837284	0.837284	0.711691	0.680293	0.680293	0.680293	0.680293	0.680293	0.638429	0.627963	0.627963	0.627963	0.627963	0.627963	0.586099	0.575633	0.575633	0.575633	0.575633	0.575633	0.617497	0.627963	0.627963	0.627963	0.627963	0.627963	0.837284	0.889614	0.889614	0.889614	0.889614
chr1	84487131	84487632	16.5612_r2	1.07e-06	-	0.261651	0.261651	0.261651	0.261651	0.261651	0.500277	0.575633	0.575633	0.575633	0.575633	0.575633	0.814259	0.889614	0.889614	0.889614	0.889614	0.889614	0.810072	0.784954	0.784954	0.784954	0.784954	0.784954	0.824725	0.837284	0.837284	0.837284	0.837284	0.837284	0.797513	0.784954	0.784954	0.784954	0.784954	0.784954	0.665641	0.627963	0.627963	0.627963	0.627963	0.627963	1.065447	1.203600	1.203600
chr1	84805893	84806168	20.3265	2.25e-08	+	0.900080	0.941945	0.941945	0.941945	0.941945	0.941945	0.952411	0.994275	0.994275	0.994275	0.994275	0.994275	1.036140	1.203600	1.203600	1.203600	1.203600	1.203600	1.266396	1.517580	1.517580	1.517580	1.517580	1.517580	1.423386	1.046610	1.046610	1.046610	1.046610	1.046610	1.151270	1.569910	1.569910	1.569910	1.569910	1.569910	1.737366	2.407190	2.407190	2.407190	2.407190	2.407190	2.721172	3.977100
chr1	84843323	84843719	14.3163_r1	6.19e-06	+	1.255930	0.904267	0.837284	0.837284	0.837284	0.837284	0.837284	0.837284	0.837284	0.837284	0.837284	0.837284	0.837284	0.749370	0.732624	0.732624	0.732624	0.732624	0.732624	0.776581	0.784954	0.784954	0.784954	0.784954	0.784954	0.960784	0.994275	0.994275	0.994275	0.994275	0.994275	0.862403	0.837284	0.837284	0.837284	0.837284	0.837284	0.925199	0.941945	0.941945	0.941945	0.941945	0.941945	1.029864
chr1	85774537	85774799	17.4796	4.74e-07	+	0.732624	0.732624	0.732624	0.468879	0.366312	0.366312	0.366312	0.366312	0.366312	0.290956	0.261651	0.261651	0.261651	0.261651	0.261651	0.864499	1.098940	1.098940	1.098940	1.098940	1.098940	1.023581	0.994275	0.994275	0.994275	0.994275	0.994275	0.843564	0.784954	0.784954	0.784954	0.784954	0.784954	0.973346	1.046610	1.046610	1.046610	1.046610	1.046610	0.895895	0.837284	0.837284	0.837284	0.837284
chr1	86087949	86088450	13.2041	1.33e-05	-	0.784954	0.784954	0.784954	0.784954	0.784954	0.782861	0.732624	0.732624	0.732624	0.732624	0.732624	0.715878	0.313982	0.313982	0.313982	0.313982	0.313982	0.328634	0.680293	0.680293	0.680293	0.680293	0.680293	0.680293	0.680293	0.680293	0.680293	0.680293	0.680293	0.676107	0.575633	0.575633	0.575633	0.575633	0.575633	0.581913	0.732624	0.732624	0.732624	0.732624	0.732624	0.736810	0.837284	0.837284
chr1	86207627	86207839	15.5714_r2	2.41e-06	+	0.941945	0.941945	0.824725	0.575633	0.575633	0.575633	0.575633	0.575633	0.642616	0.784954	0.784954	0.784954	0.784954	0.784954	0.717971	0.575633	0.575633	0.575633	0.575633	0.575633	0.575633	0.575633	0.575633	0.575633	0.575633	0.575633	0.609124	0.680293	0.680293	0.680293	0.680293	0.680293	0.663547	0.627963	0.627963	0.627963	0.627963	0.627963	0.711691	0.889614	0.889614	0.889614	0.889614	0.889614
chr1	86346132	86346633	12.9082_r1	1.62e-05	-	0.209321	0.322355	0.366312	0.366312	0.366312	0.366312	0.366312	0.592378	0.680293	0.680293	0.680293	0.680293	0.680293	0.755649	0.784954	0.784954	0.784954	0.784954	0.784954	0.822632	0.837284	0.837284	0.837284	0.837284	0.837284	0.874962	0.889614	0.889614	0.889614	0.889614	0.889614	0.701225	0.627963	0.627963	0.627963	0.627963	0.627963	0.590285	0.575633	0.575633	0.575633	0.575633	0.575633	0.613311
chr1	86432845	86433072	15.1429_r1	3.36e-06	+	0.680293	0.680293	0.680293	0.680293	0.680293	0.713785	0.784954	0.784954	0.784954	0.784954	0.784954	0.717971	0.575633	0.575633	0.575633	0.575633	0.575633	0.558887	0.523303	0.523303	0.523303	0.523303	0.523303	0.607031	0.784954	0.784954	0.784954	0.784954	0.784954	0.734717	0.627963	0.627963	0.627963	0.627963	0.627963	0.678200	0.784954	0.784954	0.784954	0.784954	0.784954	0.918921	1.203600	1.203600
chr1	86792604	86793105	13.5_r1	1.09e-05	-	0.784954	0.784954	0.784954	0.784954	0.916826	0.941945	0.941945	0.941945	0.941945	0.941945	0.546328	0.470972	0.470972	0.470972	0.470972	0.470972	0.690760	0.732624	0.732624	0.732624	0.732624	0.732624	0.864496	0.889614	0.889614	0.889614	0.889614	0.889614	0.845657	0.837284	0.837284	0.837284	0.837284	0.837284	1.057075	1.098940	1.098940	1.098940	1.098940	1.098940	0.835192	0.784954	0.784954	0.784954
chr1	86983611	86983913	16.0102	1.7e-06	+	0.889614	0.889614	0.889614	0.889614	0.889614	0.864496	0.837284	0.837284	0.837284	0.837284	0.837284	0.686573	0.523303	0.523303	0.523303	0.523303	0.523303	0.623777	0.732624	0.732624	0.732624	0.732624	0.732624	0.657268	0.575633	0.575633	0.575633	0.575633	0.575633	0.525396	0.470972	0.470972	0.470972	0.470972	0.470972	0.646802	0.837284	0.837284	0.837284	0.837284	0.837284	0.862402	0.889614	0.889614
chr1	87227480	87227705	11.8878	3.08e-05	+	0.784954	0.784954	0.713785	0.680293	0.680293	0.680293	0.680293	0.680293	0.822631	0.889614	0.889614	0.889614	0.889614	0.889614	0.818445	0.784954	0.784954	0.784954	0.784954	0.784954	0.642616	0.575633	0.575633	0.575633	0.575633	0.575633	0.575633	0.575633	0.575633	0.575633	0.575633	0.575633	0.611217	0.627963	0.627963	0.627963	0.627963	0.627963	0.841471	0.941945	0.941945	0.941945	0.941945	0.941945
chr1	87286300	87286801	12.5204	2.08e-05	-	0.261651	0.261651	0.261651	0.261651	0.261651	0.261651	0.156991	0.156991	0.156991	0.156991	0.156991	0.156991	0.052330	0.052330	0.052330	0.052330	0.052330	0.052330	0.627963	0.627963	0.627963	0.627963	0.627963	0.627963	0.837284	0.837284	0.837284	0.837284	0.837284	0.837284	1.046610	1.046610	1.046610	1.046610	1.046610	1.046610	1.203600	1.203600	1.203600	1.203600	1.203600	1.203600	0.994275	0.994275
chr1	87438381	87438712	19.2551	7.89e-08	+	0.753556	0.837284	0.837284	0.837284	0.837284	0.837284	1.101032	1.151270	1.151270	1.151270	1.151270	1.151270	1.239184	1.255930	1.255930	1.255930	1.255930	1.255930	0.948225	0.889614	0.889614	0.889614	0.889614	0.889614	0.757742	0.732624	0.732624	0.732624	0.732624	0.732624	0.996372	1.046610	1.046610	1.046610	1.046610	1.046610	0.958691	0.941945	0.941945	0.941945	0.941945	0.941945	0.766115	0.732624
chr1	87651485	87651899	16.3673_r1	1.26e-06	+	0.506557	0.523303	0.523303	0.523303	0.523303	0.523303	0.558887	0.575633	0.575633	0.575633	0.575633	0.575633	0.646802	0.680293	0.680293	0.680293	0.680293	0.680293	0.609124	0.575633	0.575633	0.575633	0.575633	0.575633	0.575633	0.575633	0.575633	0.575633	0.575633	0.575633	0.433295	0.366312	0.366312	0.366312	0.366312	0.366312	0.401896	0.418642	0.418642	0.418642	0.418642	0.418642	0.311888	0.261651
chr1	87770241	87770535	14.5612	5.18e-06	+	0.627963	0.627963	0.627963	0.627963	0.600751	0.575633	0.575633	0.575633	0.575633	0.575633	0.711692	0.837284	0.837284	0.837284	0.837284	0.837284	0.973345	1.098940	1.098940	1.098940	1.098940	1.098940	0.962879	0.837284	0.837284	0.837284	0.837284	0.837284	0.728437	0.627963	0.627963	0.627963	0.627963	0.627963	0.872871	1.098940	1.098940	1.098940	1.098940	1.098940	1.044514	0.994275	0.994275	0.994275
chr1	87957048	87957337	15.5408	2.47e-06	+	0.784954	0.784954	0.784954	0.784954	0.784954	0.784954	0.784954	0.784954	0.713785	0.680293	0.680293	0.680293	0.680293	0.680293	0.609124	0.575633	0.575633	0.575633	0.575633	0.575633	1.002651	1.203600	1.203600	1.203600	1.203600	1.203600	1.274769	1.308260	1.308260	1.308260	1.308260	1.308260	1.201507	1.151270	1.151270	1.151270	1.151270	1.151270	1.186854	1.203600	1.203600	1.203600	1.203600	1.203600
chr1	88083991	88084492	11.7551	3.34e-05	-	0.366312	0.366312	0.366312	0.366312	0.366312	0.554701	0.889614	0.889614	0.889614	0.889614	0.889614	0.964971	1.098940	1.098940	1.098940	1.098940	1.098940	1.193134	1.360590	1.360590	1.360590	1.360590	1.360590	1.228717	0.994275	0.994275	0.994275	0.994275	0.994275	0.787047	0.418642	0.418642	0.418642	0.418642	0.418642	0.418642	0.418642	0.418642	0.418642	0.418642	0.418642	0.399803	0.366312	0.366312
chr1	88586633	88586835	12.3673	2.29e-05	+	0.523303	0.523303	0.579819	0.680293	0.680293	0.680293	0.680293	0.680293	0.812167	1.046610	1.046610	1.046610	1.046610	1.046610	1.046610	1.046610	1.046610	1.046610	1.046610	1.046610	0.858219	0.523303	0.523303	0.523303	0.523303	0.523303	0.429108	0.261651	0.261651	0.261651	0.261651	0.261651	0.299329	0.366312	0.366312	0.366312	0.366312	0.366312	0.479345	0.680293	0.680293	0.680293	0.680293	0.680293
chr1	88620596	88621097	21.5306	4.45e-09	-	0.470972	0.521209	0.784954	0.784954	0.784954	0.784954	0.784954	0.835192	1.098940	1.098940	1.098940	1.098940	1.098940	1.082194	0.994275	0.994275	0.994275	0.994275	0.994275	0.960784	0.784954	0.784954	0.784954	0.784954	0.784954	0.768208	0.680293	0.680293	0.680293	0.680293	0.680293	0.663547	0.575633	0.575633	0.575633	0.575633	0.575633	0.600752	0.732624	0.732624	0.732624	0.732624	0.732624	0.715878
chr1	89557152	89557653	17.1837_r1	6.21e-07	-	0.820538	0.837284	0.837284	0.837284	0.837284	0.837284	2.040880	2.145540	2.145540	2.145540	2.145540	2.145540	2.241827	2.250200	2.250200	2.250200	2.250200	2.250200	1.191041	1.098940	1.098940	1.098940	1.098940	1.098940	0.906360	0.889614	0.889614	0.889614	0.889614	0.889614	0.889614	0.889614	0.889614	0.889614	0.889614	0.889614	1.130338	1.151270	1.151270	1.151270	1.151270	1.151270	1.247557	1.255930
chr1	89661775	89662276	15.6837_r1	2.21e-06	-	0.523303	0.523303	0.523303	0.313982	0.313982	0.313982	0.313982	0.313982	0.313982	0.366312	0.366312	0.366312	0.366312	0.366312	0.366312	0.418642	0.418642	0.418642	0.418642	0.418642	0.418642	0.261651	0.261651	0.261651	0.261651	0.261651	0.261651	0.261651	0.261651	0.261651	0.261651	0.261651	0.261651	0.366312	0.366312	0.366312	0.366312	0.366312	0.366312	0.261651	0.261651	0.261651	0.261651	0.261651
chr1	89800323	89800824	13.8469	8.62e-06	-	0.540049	0.732624	0.732624	0.732624	0.732624	0.732624	0.728438	0.680293	0.680293	0.680293	0.680293	0.680293	0.692852	0.837284	0.837284	0.837284	0.837284	0.837284	0.841470	0.889614	0.889614	0.889614	0.889614	0.889614	0.881241	0.784954	0.784954	0.784954	0.784954	0.784954	0.764022	0.523303	0.523303	0.523303	0.523303	0.523303	0.510744	0.366312	0.366312	0.366312	0.366312	0.366312	0.387244	0.627963
chr1	90134828	90135329	13.898	8.32e-06	-	0.261651	0.399803	0.418642	0.418642	0.418642	0.418642	0.418642	0.556794	0.575633	0.575633	0.575633	0.575633	0.575633	0.621683	0.627963	0.627963	0.627963	0.627963	0.627963	0.766115	0.784954	0.784954	0.784954	0.784954	0.784954	0.508650	0.470972	0.470972	0.470972	0.470972	0.470972	0.517023	0.523303	0.523303	0.523303	0.523303	0.523303	0.661454	0.680293	0.680293	0.680293	0.680293	0.680293	0.956597
chr1	90179270	90179771	15.551	2.45e-06	-	0.209321	0.209321	0.209321	0.209321	0.209321	0.209321	0.209321	0.209321	0.251185	0.418642	0.418642	0.418642	0.418642	0.418642	0.408176	0.366312	0.366312	0.366312	0.366312	0.366312	0.324448	0.156991	0.156991	0.156991	0.156991	0.156991	0.261651	0.680293	0.680293	0.680293	0.680293	0.680293	0.680293	0.680293	0.680293	0.680293	0.680293	0.680293	0.638429	0.470972	0.470972	0.470972	0.470972	0.470972
chr1	90392107	90392414	18.4286	1.89e-07	+	0.523303	0.523303	0.523303	0.439575	0.313982	0.313982	0.313982	0.313982	0.313982	0.355846	0.418642	0.418642	0.418642	0.418642	0.418642	0.544235	0.732624	0.732624	0.732624	0.732624	0.732624	0.669828	0.575633	0.575633	0.575633	0.575633	0.575633	0.491905	0.366312	0.366312	0.366312	0.366312	0.366312	0.324448	0.261651	0.261651	0.261651	0.261651	0.261651	0.303515	0.366312	0.366312	0.366312	0.366312
chr1	90981662	90982163	11.2245	4.58e-05	-	0.680293	0.680293	0.680293	0.680293	0.761928	0.837284	0.837284	0.837284	0.837284	0.837284	0.646802	0.470972	0.470972	0.470972	0.470972	0.470972	0.525396	0.575633	0.575633	0.575633	0.575633	0.575633	0.630056	0.680293	0.680293	0.680293	0.680293	0.680293	0.544234	0.418642	0.418642	0.418642	0.418642	0.418642	0.364219	0.313982	0.313982	0.313982	0.313982	0.313982	0.286770	0.261651	0.261651	0.261651
chr1	91096822	91096910	11.551	3.77e-05	+	0.523303	0.255372	0.104661	0.104661	0.104661	0.104661	0.104661	0.138152	0.156991	0.156991	0.156991	0.156991	0.156991	0.391431	0.523303	0.523303	0.523303	0.523303	0.523303	0.590285	0.627963	0.627963	0.627963	0.627963	0.627963	0.427015	0.313982	0.313982	0.313982	0.313982	0.313982	0.380964	0.418642	0.418642	0.418642	0.418642	0.418642	0.418642	0.418642	0.418642	0.418642	0.418642	0.418642	0.318168
chr1	91269536	91270037	16.5816_r1	1.05e-06	-	0.575633	0.575633	0.575633	0.575633	0.575633	0.546328	0.523303	0.523303	0.523303	0.523303	0.523303	0.552608	0.575633	0.575633	0.575633	0.575633	0.575633	0.604938	0.627963	0.627963	0.627963	0.627963	0.627963	0.715878	0.784954	0.784954	0.784954	0.784954	0.784954	0.960786	1.098940	1.098940	1.098940	1.098940	1.098940	0.981717	0.889614	0.889614	0.889614	0.889614	0.889614	0.772394	0.680293	0.680293
chr1	91342102	91342256	12.1531	2.62e-05	+	0.575633	0.575633	0.575633	0.575633	0.575633	0.575633	0.575633	0.575633	0.575633	0.575633	0.600752	0.732624	0.732624	0.732624	0.732624	0.732624	0.699133	0.523303	0.523303	0.523303	0.523303	0.523303	0.456320	0.104661	0.104661	0.104661	0.104661	0.104661	0.121407	0.209321	0.209321	0.209321	0.209321	0.209321	0.259558	0.523303	0.523303	0.523303	0.523303	0.523303	0.523303	0.523303	0.523303	0.523303
chr1	91529920	91530120	19.4082	6.66e-08	+	0.418642	0.418642	0.418642	0.334914	0.313982	0.313982	0.313982	0.313982	0.313982	0.313982	0.313982	0.313982	0.313982	0.313982	0.313982	0.355846	0.366312	0.366312	0.366312	0.366312	0.366312	0.366312	0.366312	0.366312	0.366312	0.366312	0.366312	0.282583	0.261651	0.261651	0.261651	0.261651	0.261651	0.470973	0.523303	0.523303	0.523303	0.523303	0.523303	0.690760	0.732624	0.732624	0.732624	0.732624
chr1	92345609	92346110	11.0714_r1	5.01e-05	-	0.470972	0.470972	0.470972	0.470972	0.571446	0.627963	0.627963	0.627963	0.627963	0.627963	0.427015	0.313982	0.313982	0.313982	0.313982	0.313982	0.548421	0.680293	0.680293	0.680293	0.680293	0.680293	0.780767	0.837284	0.837284	0.837284	0.837284	0.837284	0.636336	0.523303	0.523303	0.523303	0.523303	0.523303	0.556794	0.575633	0.575633	0.575633	0.575633	0.575633	0.843564	0.994275	0.994275	0.994275
chr1	92944193	92944694	14.4592_r3	5.58e-06	-	0.418642	0.506557	0.732624	0.732624	0.732624	0.732624	0.732624	0.732624	0.732624	0.732624	0.732624	0.732624	0.732624	0.586099	0.209321	0.209321	0.209321	0.209321	0.209321	0.238626	0.313982	0.313982	0.313982	0.313982	0.313982	0.313982	0.313982	0.313982	0.313982	0.313982	0.313982	0.328634	0.366312	0.366312	0.366312	0.366312	0.366312	0.410269	0.523303	0.523303	0.523303	0.523303	0.523303	0.508650
chr1	93113725	93114226	13.2653	1.28e-05	-	0.889614	0.889614	0.889614	1.255930	1.255930	1.255930	1.255930	1.255930	1.255930	1.622240	1.622240	1.622240	1.622240	1.622240	1.622240	1.046610	1.046610	1.046610	1.046610	1.046610	1.046610	1.098940	1.098940	1.098940	1.098940	1.098940	1.098940	1.151270	1.151270	1.151270	1.151270	1.151270	1.151270	1.308260	1.308260	1.308260	1.308260	1.308260	1.308260	1.308260	1.308260	1.308260	1.308260	1.308260
chr1	93293963	93294209	17.5204	4.56e-07	+	0.431202	0.313982	0.313982	0.313982	0.313982	0.313982	0.406083	0.523303	0.523303	0.523303	0.523303	0.523303	0.615404	0.732624	0.732624	0.732624	0.732624	0.732624	0.617497	0.470972	0.470972	0.470972	0.470972	0.470972	0.540048	0.627963	0.627963	0.627963	0.627963	0.627963	0.627963	0.627963	0.627963	0.627963	0.627963	0.627963	0.720064	0.837284	0.837284	0.837284	0.837284	0.837284	0.860309	0.889614
chr1	93345975	93346476	13.2347	1.31e-05	-	0.575633	0.575633	0.575633	0.575633	0.575633	0.941945	0.941945	0.941945	0.941945	0.941945	0.941945	1.098940	1.098940	1.098940	1.098940	1.098940	1.098940	0.784954	0.784954	0.784954	0.784954	0.784954	0.784954	0.366312	0.366312	0.366312	0.366312	0.366312	0.366312	0.575633	0.575633	0.575633	0.575633	0.575633	0.575633	0.837284	0.837284	0.837284	0.837284	0.837284	0.837284	1.151270	1.151270	1.151270
chr1	93470906	93471010	14.5_r1	5.42e-06	+	0.523303	0.523303	0.523303	0.523303	0.523303	0.573540	0.680293	0.680293	0.680293	0.680293	0.680293	0.630056	0.523303	0.523303	0.523303	0.523303	0.523303	0.439574	0.261651	0.261651	0.261651	0.261651	0.261651	0.345380	0.523303	0.523303	0.523303	0.523303	0.523303	0.640522	0.889614	0.889614	0.889614	0.889614	0.889614	0.822631	0.680293	0.680293	0.680293	0.680293	0.680293	0.697039	0.732624	0.732624
chr1	93486648	93487149	13.1429	1.39e-05	-	0.732624	0.732624	0.732624	0.707505	0.418642	0.418642	0.418642	0.418642	0.418642	0.443761	0.732624	0.732624	0.732624	0.732624	0.732624	0.732624	0.732624	0.732624	0.732624	0.732624	0.732624	0.711692	0.470972	0.470972	0.470972	0.470972	0.470972	0.483531	0.627963	0.627963	0.627963	0.627963	0.627963	0.682387	1.308260	1.308260	1.308260	1.308260	1.308260	1.333378	1.622240	1.622240	1.622240	1.622240
chr1	93544295	93544796	12.898	1.63e-05	-	0.313982	0.313982	0.313982	0.313982	0.313982	0.387244	0.680293	0.680293	0.680293	0.680293	0.680293	0.680293	0.680293	0.680293	0.680293	0.680293	0.680293	0.607031	0.313982	0.313982	0.313982	0.313982	0.313982	0.397710	0.732624	0.732624	0.732624	0.732624	0.732624	0.816353	1.151270	1.151270	1.151270	1.151270	1.151270	1.130338	1.046610	1.046610	1.046610	1.046610	1.046610	1.015211	0.889614	0.889614
chr1	93552734	93553235	15.102	3.47e-06	-	0.575633	0.676107	0.732624	0.732624	0.732624	0.732624	0.732624	0.766115	0.784954	0.784954	0.784954	0.784954	0.784954	0.650989	0.575633	0.575633	0.575633	0.575633	0.575633	0.743090	0.837284	0.837284	0.837284	0.837284	0.837284	1.138709	1.308260	1.308260	1.308260	1.308260	1.308260	1.241278	1.203600	1.203600	1.203600	1.203600	1.203600	1.036141	0.941945	0.941945	0.941945	0.941945	0.941945	0.941945
chr1	93790212	93790713	12.6327_r2	1.93e-05	-	0.732624	0.732624	0.678200	0.627963	0.627963	0.627963	0.627963	0.627963	0.682387	0.732624	0.732624	0.732624	0.732624	0.732624	0.678200	0.627963	0.627963	0.627963	0.627963	0.627963	0.573540	0.523303	0.523303	0.523303	0.523303	0.523303	0.523303	0.523303	0.523303	0.523303	0.523303	0.523303	0.468879	0.418642	0.418642	0.418642	0.418642	0.418642	0.500277	0.575633	0.575633	0.575633	0.575633	0.575633
chr1	94029379	94029594	15.102_r1	3.47e-06	+	0.680293	0.680293	0.726344	0.784954	0.784954	0.784954	0.784954	0.784954	0.761929	0.732624	0.732624	0.732624	0.732624	0.732624	0.824725	0.941945	0.941945	0.941945	0.941945	0.941945	0.964970	0.994275	0.994275	0.994275	0.994275	0.994275	0.764022	0.470972	0.470972	0.470972	0.470972	0.470972	0.309795	0.104661	0.104661	0.104661	0.104661	0.104661	0.427015	0.837284	0.837284	0.837284	0.837284	0.837284
chr1	94287484	94287666	16.2551_r1	1.39e-06	+	0.523303	0.523303	0.523303	0.523303	0.523303	0.680293	0.680293	0.680293	0.680293	0.680293	0.680293	0.575633	0.575633	0.575633	0.575633	0.575633	0.575633	0.523303	0.523303	0.523303	0.523303	0.523303	0.523303	0.418642	0.418642	0.418642	0.418642	0.418642	0.418642	0.523303	0.523303	0.523303	0.523303	0.523303	0.523303	0.575633	0.575633	0.575633	0.575633	0.575633	0.575633	0.784954	0.784954	0.784954
chr1	94331903	94332239	18.0816	2.67e-07	+	0.470972	0.383058	0.366312	0.366312	0.366312	0.366312	0.366312	0.717971	0.784954	0.784954	0.784954	0.784954	0.784954	1.224531	1.308260	1.308260	1.308260	1.308260	1.308260	0.956597	0.889614	0.889614	0.889614	0.889614	0.889614	0.493998	0.418642	0.418642	0.418642	0.418642	0.418642	0.374685	0.366312	0.366312	0.366312	0.366312	0.366312	0.498184	0.523303	0.523303	0.523303	0.523303	0.523303	0.611217
chr1	94574329	94574830	15.3469	2.87e-06	-	0.732624	0.732624	0.732624	0.732624	0.732624	0.600752	0.575633	0.575633	0.575633	0.575633	0.575633	0.707505	0.732624	0.732624	0.732624	0.732624	0.732624	0.996372	1.046610	1.046610	1.046610	1.046610	1.046610	1.002649	0.994275	0.994275	0.994275	0.994275	0.994275	0.994275	0.994275	0.994275	0.994275	0.994275	0.994275	1.082194	1.098940	1.098940	1.098940	1.098940	1.098940	1.054983	1.046610	1.046610
chr1	95731562	95731702	13.2755_r1	1.27e-05	+	0.941945	0.941945	0.941945	0.941945	1.044513	1.308260	1.308260	1.308260	1.308260	1.308260	1.234998	1.046610	1.046610	1.046610	1.046610	1.046610	0.987999	0.837284	0.837284	0.837284	0.837284	0.837284	0.910548	1.098940	1.098940	1.098940	1.098940	1.098940	0.981719	0.680293	0.680293	0.680293	0.680293	0.680293	0.636336	0.523303	0.523303	0.523303	0.523303	0.523303	0.713786	1.203600	1.203600	1.203600
chr1	96349213	96349532	16.551_r2	1.08e-06	+	0.575633	0.575633	0.575633	0.575633	0.575633	0.575633	0.575633	0.575633	0.575633	0.805886	0.837284	0.837284	0.837284	0.837284	0.837284	0.975436	0.994275	0.994275	0.994275	0.994275	0.994275	0.625870	0.575633	0.575633	0.575633	0.575633	0.575633	0.391431	0.366312	0.366312	0.366312	0.366312	0.366312	0.274210	0.261651	0.261651	0.261651	0.261651	0.261651	0.399803	0.418642	0.418642	0.418642	0.418642
chr1	96886016	96886517	10.7857_r1	5.9e-05	-	0.504464	0.470972	0.470972	0.470972	0.470972	0.470972	0.508650	0.575633	0.575633	0.575633	0.575633	0.575633	0.650989	0.784954	0.784954	0.784954	0.784954	0.784954	0.690760	0.523303	0.523303	0.523303	0.523303	0.523303	0.447947	0.313982	0.313982	0.313982	0.313982	0.313982	0.370498	0.470972	0.470972	0.470972	0.470972	0.470972	0.546328	0.680293	0.680293	0.680293	0.680293	0.680293	0.755649	0.889614
chr1	96997308	96997628	16.4592	1.17e-06	+	0.680293	0.680293	0.680293	0.680293	0.680293	0.981719	1.098940	1.098940	1.098940	1.098940	1.098940	0.835192	0.732624	0.732624	0.732624	0.732624	0.732624	0.657268	0.627963	0.627963	0.627963	0.627963	0.627963	0.665641	0.680293	0.680293	0.680293	0.680293	0.680293	0.680293	0.680293	0.680293	0.680293	0.680293	0.680293	0.755649	0.784954	0.784954	0.784954	0.784954	0.784954	0.671920	0.627963	0.627963
chr1	97182670	97183171	14.551	5.22e-06	-	1.203600	1.203600	1.203600	1.203600	1.098939	0.680293	0.680293	0.680293	0.680293	0.680293	0.669827	0.627963	0.627963	0.627963	0.627963	0.627963	0.627963	0.627963	0.627963	0.627963	0.627963	0.627963	0.617497	0.575633	0.575633	0.575633	0.575633	0.575633	0.554701	0.470972	0.470972	0.470972	0.470972	0.470972	0.460506	0.418642	0.418642	0.418642	0.418642	0.418642	0.470972	0.680293	0.680293	0.680293
chr1	97306358	97306859	15.398_r2	2.76e-06	-	0.470972	0.470972	0.542141	0.575633	0.575633	0.575633	0.575633	0.575633	0.504464	0.470972	0.470972	0.470972	0.470972	0.470972	0.506557	0.523303	0.523303	0.523303	0.523303	0.523303	0.594472	0.627963	0.627963	0.627963	0.627963	0.627963	0.485625	0.418642	0.418642	0.418642	0.418642	0.418642	0.311888	0.261651	0.261651	0.261651	0.261651	0.261651	0.297236	0.313982	0.313982	0.313982	0.313982	0.313982
chr1	97710391	97710514	17.898	3.19e-07	+	0.732624	0.732624	0.732624	0.757743	1.046610	1.046610	1.046610	1.046610	1.046610	1.017305	0.680293	0.680293	0.680293	0.680293	0.680293	0.659361	0.418642	0.418642	0.418642	0.418642	0.418642	0.427015	0.523303	0.523303	0.523303	0.523303	0.523303	0.531676	0.627963	0.627963	0.627963	0.627963	0.627963	0.644709	0.837284	0.837284	0.837284	0.837284	0.837284	0.841470	0.889614	0.889614	0.889614	0.889614
chr1	97800808	97801309	15.1531	3.33e-06	-	0.680293	0.680293	0.680293	0.680293	0.502370	0.418642	0.418642	0.418642	0.418642	0.418642	0.810072	0.994275	0.994275	0.994275	0.994275	0.994275	1.314538	1.465250	1.465250	1.465250	1.465250	1.465250	1.144987	0.994275	0.994275	0.994275	0.994275	0.994275	0.745183	0.627963	0.627963	0.627963	0.627963	0.627963	0.699132	0.732624	0.732624	0.732624	0.732624	0.732624	0.590286	0.523303	0.523303	0.523303
chr1	97853227	97853491	11.5306	3.82e-05	+	0.261651	0.261651	0.261651	0.261651	0.261651	0.242812	0.209321	0.209321	0.209321	0.209321	0.209321	0.246999	0.313982	0.313982	0.313982	0.313982	0.313982	0.332821	0.366312	0.366312	0.366312	0.366312	0.366312	0.441668	0.575633	0.575633	0.575633	0.575633	0.575633	0.745185	1.046610	1.046610	1.046610	1.046610	1.046610	0.952414	0.784954	0.784954	0.784954	0.784954	0.784954	0.709598	0.575633	0.575633
chr1	98077311	98077812	11.1429	4.8e-05	-	0.399803	0.261651	0.261651	0.261651	0.261651	0.261651	0.437481	0.575633	0.575633	0.575633	0.575633	0.575633	0.780768	0.941945	0.941945	0.941945	0.941945	0.941945	0.941945	0.941945	0.941945	0.941945	0.941945	0.941945	0.854030	0.784954	0.784954	0.784954	0.784954	0.784954	0.814259	0.837284	0.837284	0.837284	0.837284	0.837284	0.778674	0.732624	0.732624	0.732624	0.732624	0.732624	0.498184	0.313982
chr1	98561781	98562282	16.4184	1.21e-06	-	0.784954	0.784954	0.784954	0.784954	0.784954	0.944038	0.994275	0.994275	0.994275	0.994275	0.994275	0.874962	0.837284	0.837284	0.837284	0.837284	0.837284	0.678200	0.627963	0.627963	0.627963	0.627963	0.627963	0.508650	0.470972	0.470972	0.470972	0.470972	0.470972	0.470972	0.470972	0.470972	0.470972	0.470972	0.470972	0.749369	0.837284	0.837284	0.837284	0.837284	0.837284	0.877055	0.889614	0.889614
chr1	98727155	98727656	12.7653_r2	1.78e-05	-	0.418642	0.418642	0.502371	0.523303	0.523303	0.523303	0.523303	0.523303	0.941949	1.046610	1.046610	1.046610	1.046610	1.046610	0.921013	0.889614	0.889614	0.889614	0.889614	0.889614	1.057075	1.098940	1.098940	1.098940	1.098940	1.098940	1.224532	1.255930	1.255930	1.255930	1.255930	1.255930	0.837285	0.732624	0.732624	0.732624	0.732624	0.732624	0.732624	0.732624	0.732624	0.732624	0.732624	0.732624
chr1	98861394	98861659	14.3367_r2	6.1e-06	+	0.523303	0.523303	0.523303	0.523303	0.523303	0.523303	0.523303	0.523303	0.523303	0.523303	0.542142	0.994275	0.994275	0.994275	0.994275	0.994275	1.006834	1.308260	1.308260	1.308260	1.308260	1.308260	1.289421	0.837284	0.837284	0.837284	0.837284	0.837284	0.837284	0.837284	0.837284	0.837284	0.837284	0.837284	0.833098	0.732624	0.732624	0.732624	0.732624	0.732624	0.722158	0.470972	0.470972	0.470972
chr1	99002717	99003218	15.6837_r2	2.21e-06	-	0.994275	0.994275	0.960783	0.889614	0.889614	0.889614	0.889614	0.889614	0.705412	0.313982	0.313982	0.313982	0.313982	0.313982	0.297236	0.261651	0.261651	0.261651	0.261651	0.261651	0.412362	0.732624	0.732624	0.732624	0.732624	0.732624	0.766115	0.837284	0.837284	0.837284	0.837284	0.837284	0.870776	0.941945	0.941945	0.941945	0.941945	0.941945	0.958691	0.994275	0.994275	0.994275	0.994275	0.994275
chr1	99303835	99303951	12.8061_r1	1.73e-05	+	0.784954	0.784954	0.784954	0.784954	0.784954	0.784954	0.784954	0.784954	0.784954	0.784954	0.747276	0.732624	0.732624	0.732624	0.732624	0.732624	0.845657	0.889614	0.889614	0.889614	0.889614	0.889614	0.776581	0.732624	0.732624	0.732624	0.732624	0.732624	0.544235	0.470972	0.470972	0.470972	0.470972	0.470972	0.546328	0.575633	0.575633	0.575633	0.575633	0.575633	0.650988	0.680293	0.680293	0.680293
chr1	99830664	99831012	14.3265	6.14e-06	+	0.418642	0.418642	0.418642	0.418642	0.527489	0.627963	0.627963	0.627963	0.627963	0.627963	0.519116	0.418642	0.418642	0.418642	0.418642	0.418642	0.391430	0.366312	0.366312	0.366312	0.366312	0.366312	0.584006	0.784954	0.784954	0.784954	0.784954	0.784954	0.975438	1.151270	1.151270	1.151270	1.151270	1.151270	1.096847	1.046610	1.046610	1.046610	1.046610	1.046610	0.964972	0.889614	0.889614	0.889614
chr1	99883410	99883911	16.6735_r1	9.73e-07	-	0.366312	0.366312	0.366312	0.366312	0.491905	0.575633	0.575633	0.575633	0.575633	0.575633	0.638429	0.680293	0.680293	0.680293	0.680293	0.680293	0.617497	0.575633	0.575633	0.575633	0.575633	0.575633	0.764022	0.889614	0.889614	0.889614	0.889614	0.889614	0.889614	0.889614	0.889614	0.889614	0.889614	0.889614	0.701225	0.575633	0.575633	0.575633	0.575633	0.575633	0.575633	0.575633	0.575633	0.575633
chr1	99930370	99930784	11.1224_r2	4.86e-05	+	0.732624	0.732624	0.732624	0.732624	0.732624	0.732624	0.732624	0.732624	0.732624	0.732624	0.761929	1.098940	1.098940	1.098940	1.098940	1.098940	1.128245	1.465250	1.465250	1.465250	1.465250	1.465250	1.444318	1.203600	1.203600	1.203600	1.203600	1.203600	1.182668	0.941945	0.941945	0.941945	0.941945	0.941945	0.929386	0.784954	0.784954	0.784954	0.784954	0.784954	0.768208	0.575633	0.575633	0.575633
chr1	100023345	100023846	14.7245	4.6e-06	-	0.575633	0.575633	0.575633	0.544235	0.418642	0.418642	0.418642	0.418642	0.418642	0.470972	0.680293	0.680293	0.680293	0.680293	0.680293	0.795420	1.255930	1.255930	1.255930	1.255930	1.255930	1.287328	1.412920	1.412920	1.412920	1.412920	1.412920	1.318725	0.941945	0.941945	0.941945	0.941945	0.941945	0.889615	0.680293	0.680293	0.680293	0.680293	0.680293	0.711691	0.837284	0.837284	0.837284	0.837284
chr1	100675978	100676198	15.1429_r2	3.36e-06	+	0.313982	0.313982	0.313982	0.313982	0.477252	0.627963	0.627963	0.627963	0.627963	0.627963	0.764022	0.889614	0.889614	0.889614	0.889614	0.889614	0.753555	0.627963	0.627963	0.627963	0.627963	0.627963	0.709598	0.784954	0.784954	0.784954	0.784954	0.784954	1.002650	1.203600	1.203600	1.203600	1.203600	1.203600	1.013116	0.837284	0.837284	0.837284	0.837284	0.837284	0.592379	0.366312	0.366312	0.366312
chr1	100974681	100975182	18.3878	1.97e-07	-	0.837284	0.837284	0.837284	0.837284	0.837284	0.757742	0.732624	0.732624	0.732624	0.732624	0.732624	0.812166	0.837284	0.837284	0.837284	0.837284	0.837284	1.155455	1.255930	1.255930	1.255930	1.255930	1.255930	1.335472	1.360590	1.360590	1.360590	1.360590	1.360590	0.883336	0.732624	0.732624	0.732624	0.732624	0.732624	0.533768	0.470972	0.470972	0.470972	0.470972	0.470972	0.709598	0.784954	0.784954
chr1	102471294	102471795	17.6633_r1	3.99e-07	-	0.366312	0.378871	0.418642	0.418642	0.418642	0.418642	0.418642	0.493998	0.732624	0.732624	0.732624	0.732624	0.732624	0.732624	0.732624	0.732624	0.732624	0.732624	0.732624	0.757742	0.837284	0.837284	0.837284	0.837284	0.837284	0.874962	0.994275	0.994275	0.994275	0.994275	0.994275	0.981716	0.941945	0.941945	0.941945	0.941945	0.941945	0.992183	1.151270	1.151270	1.151270	1.151270	1.151270	1.126152
chr1	103754558	103754687	12.8163_r1	1.72e-05	+	0.575633	0.621683	0.627963	0.627963	0.627963	0.627963	0.627963	0.489811	0.470972	0.470972	0.470972	0.470972	0.470972	0.332821	0.313982	0.313982	0.313982	0.313982	0.313982	0.406083	0.418642	0.418642	0.418642	0.418642	0.418642	0.464692	0.470972	0.470972	0.470972	0.470972	0.470972	0.424922	0.418642	0.418642	0.418642	0.418642	0.418642	0.602844	0.627963	0.627963	0.627963	0.627963	0.627963	0.812166
chr1	103966854	103967355	16.551_r3	1.08e-06	-	0.366312	0.366312	0.366312	0.366312	0.498184	0.523303	0.523303	0.523303	0.523303	0.523303	0.523303	0.523303	0.523303	0.523303	0.523303	0.523303	0.567260	0.575633	0.575633	0.575633	0.575633	0.575633	1.015211	1.098940	1.098940	1.098940	1.098940	1.098940	0.967064	0.941945	0.941945	0.941945	0.941945	0.941945	0.546328	0.470972	0.470972	0.470972	0.470972	0.470972	0.207228	0.156991	0.156991	0.156991
chr1	104668263	104668475	18.8878	1.17e-07	+	0.994275	0.994275	0.994275	1.113591	1.151270	1.151270	1.151270	1.151270	1.151270	1.230812	1.255930	1.255930	1.255930	1.255930	1.255930	0.897988	0.784954	0.784954	0.784954	0.784954	0.784954	0.546328	0.470972	0.470972	0.470972	0.470972	0.470972	0.470972	0.470972	0.470972	0.470972	0.470972	0.470972	0.550514	0.575633	0.575633	0.575633	0.575633	0.575633	0.575633	0.575633	0.575633	0.575633	0.575633
chr1	104775508	104775777	20.4286	1.98e-08	+	0.680293	0.680293	0.609124	0.575633	0.575633	0.575633	0.575633	0.575633	0.717971	0.784954	0.784954	0.784954	0.784954	0.784954	0.856123	0.889614	0.889614	0.889614	0.889614	0.889614	0.711691	0.627963	0.627963	0.627963	0.627963	0.627963	0.663547	0.680293	0.680293	0.680293	0.680293	0.680293	0.787047	0.837284	0.837284	0.837284	0.837284	0.837284	0.730530	0.680293	0.680293	0.680293	0.680293	0.680293
chr1	104820821	104821322	15.0204_r1	3.69e-06	-	0.837284	0.837284	0.837284	0.837284	0.845657	0.889614	0.889614	0.889614	0.889614	0.889614	0.856123	0.680293	0.680293	0.680293	0.680293	0.680293	0.697039	0.784954	0.784954	0.784954	0.784954	0.784954	0.801700	0.889614	0.889614	0.889614	0.889614	0.889614	0.847750	0.627963	0.627963	0.627963	0.627963	0.627963	0.636336	0.680293	0.680293	0.680293	0.680293	0.680293	0.646802	0.470972	0.470972	0.470972
chr1	105174576	105174855	19.8367	4.07e-08	+	0.575633	0.575633	0.575633	0.575633	0.575633	0.764022	0.889614	0.889614	0.889614	0.889614	0.889614	0.795420	0.732624	0.732624	0.732624	0.732624	0.732624	0.858217	0.941945	0.941945	0.941945	0.941945	0.941945	0.941945	0.941945	0.941945	0.941945	0.941945	0.941945	0.941945	0.941945	0.941945	0.941945	0.941945	0.941945	1.224530	1.412920	1.412920	1.412920	1.412920	1.412920	1.287328	1.203600	1.203600
chr1	105517466	105517967	14.1735	6.85e-06	-	0.563074	0.261651	0.261651	0.261651	0.261651	0.261651	0.337007	0.470972	0.470972	0.470972	0.470972	0.470972	0.508650	0.575633	0.575633	0.575633	0.575633	0.575633	0.594472	0.627963	0.627963	0.627963	0.627963	0.627963	0.665641	0.732624	0.732624	0.732624	0.732624	0.732624	0.676107	0.575633	0.575633	0.575633	0.575633	0.575633	0.613311	0.680293	0.680293	0.680293	0.680293	0.680293	0.642615	0.575633
chr1	105803943	105804444	12.8469	1.68e-05	-	0.680293	0.680293	0.680293	0.680293	0.680293	0.636336	0.523303	0.523303	0.523303	0.523303	0.523303	0.435388	0.209321	0.209321	0.209321	0.209321	0.209321	0.209321	0.209321	0.209321	0.209321	0.209321	0.209321	0.267931	0.418642	0.418642	0.418642	0.418642	0.418642	0.535862	0.837284	0.837284	0.837284	0.837284	0.837284	0.925200	1.151270	1.151270	1.151270	1.151270	1.151270	1.019396	0.680293	0.680293
chr1	105813283	105813335	11.2347_r2	4.55e-05	+	0.470972	0.470972	0.470972	0.339100	0.104661	0.104661	0.104661	0.104661	0.104661	0.198855	0.366312	0.366312	0.366312	0.366312	0.366312	0.517023	0.784954	0.784954	0.784954	0.784954	0.784954	0.728437	0.627963	0.627963	0.627963	0.627963	0.627963	0.646802	0.680293	0.680293	0.680293	0.680293	0.680293	0.755649	0.889614	0.889614	0.889614	0.889614	0.889614	0.757742	0.523303	0.523303	0.523303	0.523303
chr1	105963497	105963716	12.6327_r3	1.93e-05	+	0.575633	0.575633	0.575633	0.575633	0.575633	0.575633	0.575633	0.575633	0.575633	0.525396	0.366312	0.366312	0.366312	0.366312	0.366312	0.353753	0.313982	0.313982	0.313982	0.313982	0.313982	0.326541	0.366312	0.366312	0.366312	0.366312	0.366312	0.391430	0.470972	0.470972	0.470972	0.470972	0.470972	0.433294	0.313982	0.313982	0.313982	0.313982	0.313982	0.276304	0.156991	0.156991	0.156991	0.156991
chr1	106068906	106069317	17.3469	5.35e-07	+	0.156991	0.410270	0.732624	0.732624	0.732624	0.732624	0.732624	0.870778	1.046610	1.046610	1.046610	1.046610	1.046610	1.069635	1.098940	1.098940	1.098940	1.098940	1.098940	1.052887	0.994275	0.994275	0.994275	0.994275	0.994275	0.879149	0.732624	0.732624	0.732624	0.732624	0.732624	0.617497	0.470972	0.470972	0.470972	0.470972	0.470972	0.447947	0.418642	0.418642	0.418642	0.418642	0.418642	0.372592
chr1	106262112	106262280	17.6531_r1	4.03e-07	+	0.489812	0.523303	0.523303	0.523303	0.523303	0.523303	0.435388	0.418642	0.418642	0.418642	0.418642	0.418642	0.594472	0.627963	0.627963	0.627963	0.627963	0.627963	1.023584	1.098940	1.098940	1.098940	1.098940	1.098940	0.967064	0.941945	0.941945	0.941945	0.941945	0.941945	0.590286	0.523303	0.523303	0.523303	0.523303	0.523303	0.303515	0.261651	0.261651	0.261651	0.261651	0.261651	0.261651	0.261651
chr1	106389452	106389688	14.5714_r3	5.15e-06	+	0.418642	0.418642	0.418642	0.418642	0.418642	0.460506	0.470972	0.470972	0.470972	0.470972	0.470972	0.722158	0.784954	0.784954	0.784954	0.784954	0.784954	0.784954	0.784954	0.784954	0.784954	0.784954	0.784954	0.491904	0.418642	0.418642	0.418642	0.418642	0.418642	0.418642	0.418642	0.418642	0.418642	0.418642	0.418642	0.627963	0.680293	0.680293	0.680293	0.680293	0.680293	1.098939	1.203600	1.203600
chr1	106706658	106706820	16.7143	9.4e-07	+	0.575633	0.575633	0.458413	0.366312	0.366312	0.366312	0.366312	0.366312	0.483532	0.575633	0.575633	0.575633	0.575633	0.575633	0.722158	0.837284	0.837284	0.837284	0.837284	0.837284	0.866589	0.889614	0.889614	0.889614	0.889614	0.889614	0.772394	0.680293	0.680293	0.680293	0.680293	0.680293	0.738903	0.784954	0.784954	0.784954	0.784954	0.784954	0.902174	0.994275	0.994275	0.994275	0.994275	0.994275
chr1	106752901	106753402	16.0408	1.65e-06	-	0.418642	0.418642	0.669827	0.680293	0.680293	0.680293	0.680293	0.680293	0.579819	0.575633	0.575633	0.575633	0.575633	0.575633	0.424922	0.418642	0.418642	0.418642	0.418642	0.418642	0.619590	0.627963	0.627963	0.627963	0.627963	0.627963	0.728438	0.732624	0.732624	0.732624	0.732624	0.732624	1.335471	1.360590	1.360590	1.360590	1.360590	1.360590	1.260116	1.255930	1.255930	1.255930	1.255930	1.255930
chr1	106958194	106958395	18.1224	2.57e-07	+	0.627963	0.627963	0.627963	0.627963	0.627963	0.627963	0.627963	0.627963	0.826818	0.889614	0.889614	0.889614	0.889614	0.889614	0.730530	0.680293	0.680293	0.680293	0.680293	0.680293	0.560981	0.523303	0.523303	0.523303	0.523303	0.523303	0.483531	0.470972	0.470972	0.470972	0.470972	0.470972	0.391430	0.366312	0.366312	0.366312	0.366312	0.366312	0.445854	0.470972	0.470972	0.470972	0.470972	0.470972
chr1	107515606	107516107	17.1633	6.32e-07	-	0.600751	0.575633	0.575633	0.575633	0.575633	0.575633	0.694946	0.732624	0.732624	0.732624	0.732624	0.732624	0.812166	0.837284	0.837284	0.837284	0.837284	0.837284	0.757742	0.732624	0.732624	0.732624	0.732624	0.732624	0.772395	0.784954	0.784954	0.784954	0.784954	0.784954	0.625870	0.575633	0.575633	0.575633	0.575633	0.575633	0.456320	0.418642	0.418642	0.418642	0.418642	0.418642	0.697039	0.784954
chr1	108209132	108209182	13.5306_r1	1.07e-05	+	0.837284	0.822632	0.784954	0.784954	0.784954	0.784954	0.784954	0.814259	0.889614	0.889614	0.889614	0.889614	0.889614	0.845657	0.732624	0.732624	0.732624	0.732624	0.732624	0.630057	0.366312	0.366312	0.366312	0.366312	0.366312	0.395617	0.470972	0.470972	0.470972	0.470972	0.470972	0.544235	0.732624	0.732624	0.732624	0.732624	0.732624	0.747276	0.784954	0.784954	0.784954	0.784954	0.784954	0.799606
chr1	108379444	108379945	16.2449	1.4e-06	-	0.994275	0.994275	0.994275	0.994275	0.994275	0.881242	0.523303	0.523303	0.523303	0.523303	0.523303	0.460507	0.261651	0.261651	0.261651	0.261651	0.261651	0.274210	0.313982	0.313982	0.313982	0.313982	0.313982	0.364219	0.523303	0.523303	0.523303	0.523303	0.523303	0.573540	0.732624	0.732624	0.732624	0.732624	0.732624	0.996369	1.831560	1.831560	1.831560	1.831560	1.831560	1.819001	1.779230	1.779230
chr1	108656475	108656976	16.0102_r1	1.7e-06	-	0.732624	0.732624	0.732624	0.732624	0.732624	0.680293	0.680293	0.680293	0.680293	0.680293	0.680293	0.732624	0.732624	0.732624	0.732624	0.732624	0.732624	0.994275	0.994275	0.994275	0.994275	0.994275	0.994275	1.046610	1.046610	1.046610	1.046610	1.046610	1.046610	0.523303	0.523303	0.523303	0.523303	0.523303	0.523303	0.575633	0.575633	0.575633	0.575633	0.575633	0.575633	0.470972	0.470972	0.470972
chr1	108686037	108686538	17.5408	4.48e-07	-	1.255930	1.255930	1.255930	1.255930	1.255930	1.119869	0.994275	0.994275	0.994275	0.994275	0.994275	0.939851	0.889614	0.889614	0.889614	0.889614	0.889614	0.699132	0.523303	0.523303	0.523303	0.523303	0.523303	0.713785	0.889614	0.889614	0.889614	0.889614	0.889614	1.134522	1.360590	1.360590	1.360590	1.360590	1.360590	1.251744	1.151270	1.151270	1.151270	1.151270	1.151270	1.368963	1.569910	1.569910
chr1	108912935	108913436	14.3163_r2	6.19e-06	-	0.941945	0.941945	0.941945	1.067540	1.151270	1.151270	1.151270	1.151270	1.151270	0.868684	0.680293	0.680293	0.680293	0.680293	0.680293	0.617497	0.575633	0.575633	0.575633	0.575633	0.575633	1.046607	1.360590	1.360590	1.360590	1.360590	1.360590	1.297794	1.255930	1.255930	1.255930	1.255930	1.255930	0.910548	0.680293	0.680293	0.680293	0.680293	0.680293	0.962879	1.151270	1.151270	1.151270	1.151270
chr1	108977640	108977906	19.9694	3.48e-08	+	0.784954	0.736810	0.732624	0.732624	0.732624	0.732624	0.732624	1.021491	1.046610	1.046610	1.046610	1.046610	1.046610	0.805886	0.784954	0.784954	0.784954	0.784954	0.784954	0.399803	0.366312	0.366312	0.366312	0.366312	0.366312	0.366312	0.366312	0.366312	0.366312	0.366312	0.366312	0.558887	0.575633	0.575633	0.575633	0.575633	0.575633	0.816352	0.837284	0.837284	0.837284	0.837284	0.837284	0.740997
chr1	109537592	109537858	12.6531_r1	1.91e-05	+	0.627963	0.680293	0.680293	0.680293	0.680293	0.680293	0.680293	0.575633	0.575633	0.575633	0.575633	0.575633	0.575633	0.680293	0.680293	0.680293	0.680293	0.680293	0.680293	1.098940	1.098940	1.098940	1.098940	1.098940	1.098940	0.837284	0.837284	0.837284	0.837284	0.837284	0.837284	0.941945	0.941945	0.941945	0.941945	0.941945	0.941945	1.203600	1.203600	1.203600	1.203600	1.203600	1.203600	1.151270
chr1	110398427	110398762	15.7653_r1	2.07e-06	+	0.339100	0.313982	0.313982	0.313982	0.313982	0.313982	0.313982	0.313982	0.313982	0.313982	0.313982	0.313982	0.552608	0.627963	0.627963	0.627963	0.627963	0.627963	0.627963	0.627963	0.627963	0.627963	0.627963	0.627963	0.468879	0.418642	0.418642	0.418642	0.418642	0.418642	0.617497	0.680293	0.680293	0.680293	0.680293	0.680293	0.560981	0.523303	0.523303	0.523303	0.523303	0.523303	0.364219	0.313982
chr1	111451097	111451383	17.2245_r2	5.98e-07	+	0.470972	0.470972	0.470972	0.470972	0.470972	0.470972	0.470972	0.470972	0.439574	0.418642	0.418642	0.418642	0.418642	0.418642	0.481439	0.523303	0.523303	0.523303	0.523303	0.523303	0.554701	0.575633	0.575633	0.575633	0.575633	0.575633	0.544235	0.523303	0.523303	0.523303	0.523303	0.523303	0.586099	0.627963	0.627963	0.627963	0.627963	0.627963	0.816352	0.941945	0.941945	0.941945	0.941945	0.941945
chr1	111735571	111735995	15.4694	2.61e-06	+	0.680293	0.680293	0.630056	0.523303	0.523303	0.523303	0.523303	0.523303	0.523303	0.523303	0.523303	0.523303	0.523303	0.523303	0.590286	0.732624	0.732624	0.732624	0.732624	0.732624	0.648895	0.470972	0.470972	0.470972	0.470972	0.470972	0.504464	0.575633	0.575633	0.575633	0.575633	0.575633	0.625870	0.732624	0.732624	0.732624	0.732624	0.732624	0.615404	0.366312	0.366312	0.366312	0.366312	0.366312
chr1	111795392	111795452	13	1.52e-05	+	0.575633	0.575633	0.575633	0.575633	0.575633	0.483531	0.470972	0.470972	0.470972	0.470972	0.470972	0.240719	0.209321	0.209321	0.209321	0.209321	0.209321	0.577726	0.627963	0.627963	0.627963	0.627963	0.627963	0.627963	0.627963	0.627963	0.627963	0.627963	0.627963	0.397710	0.366312	0.366312	0.366312	0.366312	0.366312	0.642615	0.680293	0.680293	0.680293	0.680293	0.680293	1.186854	1.255930	1.255930
chr1	112249525	112250026	11.7347_r1	3.38e-05	-	0.784954	0.784954	0.784954	0.523303	0.523303	0.523303	0.523303	0.523303	0.523303	0.575633	0.575633	0.575633	0.575633	0.575633	0.575633	0.889614	0.889614	0.889614	0.889614	0.889614	0.889614	1.046610	1.046610	1.046610	1.046610	1.046610	1.046610	0.680293	0.680293	0.680293	0.680293	0.680293	0.680293	0.941945	0.941945	0.941945	0.941945	0.941945	0.941945	1.255930	1.255930	1.255930	1.255930	1.255930
chr1	112531332	112531833	20.3878	2.08e-08	-	1.151270	0.887522	0.784954	0.784954	0.784954	0.784954	0.784954	0.634243	0.575633	0.575633	0.575633	0.575633	0.575633	0.575633	0.575633	0.575633	0.575633	0.575633	0.575633	0.650988	0.680293	0.680293	0.680293	0.680293	0.680293	0.793327	0.837284	0.837284	0.837284	0.837284	0.837284	1.138709	1.255930	1.255930	1.255930	1.255930	1.255930	1.331285	1.360590	1.360590	1.360590	1.360590	1.360590	1.059166
chr1	113328318	113328819	19.5714	5.53e-08	-	0.994275	0.994275	1.023581	1.098940	1.098940	1.098940	1.098940	1.098940	0.996372	0.732624	0.732624	0.732624	0.732624	0.732624	0.703319	0.627963	0.627963	0.627963	0.627963	0.627963	0.598658	0.523303	0.523303	0.523303	0.523303	0.523303	0.581913	0.732624	0.732624	0.732624	0.732624	0.732624	0.703319	0.627963	0.627963	0.627963	0.627963	0.627963	0.540048	0.313982	0.313982	0.313982	0.313982	0.313982
chr1	113650450	113650951	15.6224_r1	2.32e-06	-	1.098940	1.098940	1.098940	1.098940	1.098940	1.098940	0.941945	0.941945	0.941945	0.941945	0.941945	0.941945	0.994275	0.994275	0.994275	0.994275	0.994275	0.994275	1.308260	1.308260	1.308260	1.308260	1.308260	1.308260	0.784954	0.784954	0.784954	0.784954	0.784954	0.784954	0.418642	0.418642	0.418642	0.418642	0.418642	0.418642	0.732624	0.732624	0.732624	0.732624	0.732624	0.732624	0.941945	0.941945
chr1	113839007	113839508	14.398	5.84e-06	-	0.427015	0.470972	0.470972	0.470972	0.470972	0.470972	0.847750	0.994275	0.994275	0.994275	0.994275	0.994275	1.069634	1.098940	1.098940	1.098940	1.098940	1.098940	0.759837	0.627963	0.627963	0.627963	0.627963	0.627963	0.552608	0.523303	0.523303	0.523303	0.523303	0.523303	0.636336	0.680293	0.680293	0.680293	0.680293	0.680293	0.717971	0.732624	0.732624	0.732624	0.732624	0.732624	0.807979	0.837284
chr1	113982853	113983115	11.7551_r1	3.34e-05	+	0.489811	0.523303	0.523303	0.523303	0.523303	0.523303	0.542142	0.575633	0.575633	0.575633	0.575633	0.575633	0.613311	0.680293	0.680293	0.680293	0.680293	0.680293	0.717971	0.784954	0.784954	0.784954	0.784954	0.784954	0.784954	0.784954	0.784954	0.784954	0.784954	0.784954	0.897989	1.098940	1.098940	1.098940	1.098940	1.098940	1.061261	0.994275	0.994275	0.994275	0.994275	0.994275	1.031954	1.098940
chr1	114266073	114266574	16.4286_r1	1.2e-06	-	0.357939	0.261651	0.261651	0.261651	0.261651	0.261651	0.261651	0.261651	0.261651	0.261651	0.261651	0.261651	0.274210	0.418642	0.418642	0.418642	0.418642	0.418642	0.443761	0.732624	0.732624	0.732624	0.732624	0.732624	0.749370	0.941945	0.941945	0.941945	0.941945	0.941945	0.900081	0.418642	0.418642	0.418642	0.418642	0.418642	0.418642	0.418642	0.418642	0.418642	0.418642	0.418642	0.456320	0.889614
chr1	114279474	114279730	15.6837_r3	2.21e-06	+	0.470972	0.470972	0.470972	0.475158	0.523303	0.523303	0.523303	0.523303	0.523303	0.569354	1.098940	1.098940	1.098940	1.098940	1.098940	1.078008	0.837284	0.837284	0.837284	0.837284	0.837284	0.812166	0.523303	0.523303	0.523303	0.523303	0.523303	0.535862	0.680293	0.680293	0.680293	0.680293	0.680293	0.667734	0.523303	0.523303	0.523303	0.523303	0.523303	0.514930	0.418642	0.418642	0.418642	0.418642
chr1	114963099	114963600	15.1531_r1	3.33e-06	-	0.418642	0.418642	0.418642	0.418642	0.418642	0.429108	0.680293	0.680293	0.680293	0.680293	0.680293	0.680293	0.680293	0.680293	0.680293	0.680293	0.680293	0.682386	0.732624	0.732624	0.732624	0.732624	0.732624	0.743090	0.994275	0.994275	0.994275	0.994275	0.994275	0.990089	0.889614	0.889614	0.889614	0.889614	0.889614	0.874962	0.523303	0.523303	0.523303	0.523303	0.523303	0.527489	0.627963	0.627963
chr1	115571383	115571686	18.2347_r1	2.3e-07	+	0.784954	0.784954	0.784954	0.784954	0.803793	0.837284	0.837284	0.837284	0.837284	0.837284	0.743090	0.575633	0.575633	0.575633	0.575633	0.575633	0.556794	0.523303	0.523303	0.523303	0.523303	0.523303	0.523303	0.523303	0.523303	0.523303	0.523303	0.523303	0.617497	0.784954	0.784954	0.784954	0.784954	0.784954	0.841471	0.941945	0.941945	0.941945	0.941945	0.941945	0.866589	0.732624	0.732624	0.732624
chr1	115932533	115932696	17.602	4.23e-07	+	1.151270	1.151270	1.151270	1.239184	1.308260	1.308260	1.308260	1.308260	1.308260	1.073818	0.889614	0.889614	0.889614	0.889614	0.889614	0.655174	0.470972	0.470972	0.470972	0.470972	0.470972	0.646802	0.784954	0.784954	0.784954	0.784954	0.784954	0.843564	0.889614	0.889614	0.889614	0.889614	0.889614	0.801700	0.732624	0.732624	0.732624	0.732624	0.732624	0.820538	0.889614	0.889614	0.889614	0.889614
chr1	116039680	116039789	13.2347_r1	1.31e-05	+	0.523303	0.523303	0.391431	0.156991	0.156991	0.156991	0.156991	0.156991	0.156991	0.156991	0.156991	0.156991	0.156991	0.156991	0.232347	0.366312	0.366312	0.366312	0.366312	0.366312	0.611219	1.046610	1.046610	1.046610	1.046610	1.046610	0.990091	0.889614	0.889614	0.889614	0.889614	0.889614	0.701225	0.366312	0.366312	0.366312	0.366312	0.366312	0.441668	0.575633	0.575633	0.575633	0.575633	0.575633
chr1	116957494	116957995	19.2041	8.35e-08	-	0.575633	0.575633	0.575633	0.575633	0.575633	0.588192	0.627963	0.627963	0.627963	0.627963	0.627963	0.678200	0.837284	0.837284	0.837284	0.837284	0.837284	0.812166	0.732624	0.732624	0.732624	0.732624	0.732624	0.657268	0.418642	0.418642	0.418642	0.418642	0.418642	0.418642	0.418642	0.418642	0.418642	0.418642	0.418642	0.481438	0.680293	0.680293	0.680293	0.680293	0.680293	0.680293	0.680293	0.680293
chr1	117083970	117084220	13.0102	1.51e-05	+	0.711692	0.784954	0.784954	0.784954	0.784954	0.784954	0.826818	0.837284	0.837284	0.837284	0.837284	0.837284	0.586099	0.523303	0.523303	0.523303	0.523303	0.523303	0.607031	0.627963	0.627963	0.627963	0.627963	0.627963	0.753556	0.784954	0.784954	0.784954	0.784954	0.784954	0.533768	0.470972	0.470972	0.470972	0.470972	0.470972	0.722158	0.784954	0.784954	0.784954	0.784954	0.784954	0.743090	0.732624
chr1	118299331	118299832	15.5408_r1	2.47e-06	-	0.209321	0.209321	0.209321	0.607031	0.732624	0.732624	0.732624	0.732624	0.732624	0.971253	1.046610	1.046610	1.046610	1.046610	1.046610	1.086381	1.098940	1.098940	1.098940	1.098940	1.098940	1.059169	1.046610	1.046610	1.046610	1.046610	1.046610	0.768209	0.680293	0.680293	0.680293	0.680293	0.680293	0.481438	0.418642	0.418642	0.418642	0.418642	0.418642	0.299329	0.261651	0.261651	0.261651	0.261651
chr1	118324541	118325042	11.6837_r1	3.49e-05	-	0.732624	0.732624	0.732624	0.600752	0.366312	0.366312	0.366312	0.366312	0.366312	0.328634	0.261651	0.261651	0.261651	0.261651	0.261651	0.355846	0.523303	0.523303	0.523303	0.523303	0.523303	0.523303	0.523303	0.523303	0.523303	0.523303	0.523303	0.504464	0.470972	0.470972	0.470972	0.470972	0.470972	0.489811	0.523303	0.523303	0.523303	0.523303	0.523303	0.447947	0.313982	0.313982	0.313982	0.313982
chr1	118494399	118494900	17.3673_r1	5.26e-07	-	0.680293	0.680293	0.680293	0.680293	0.680293	0.674013	0.523303	0.523303	0.523303	0.523303	0.523303	0.527489	0.627963	0.627963	0.627963	0.627963	0.627963	0.632149	0.732624	0.732624	0.732624	0.732624	0.732624	0.734717	0.784954	0.784954	0.784954	0.784954	0.784954	0.793327	0.994275	0.994275	0.994275	0.994275	0.994275	0.987995	0.837284	0.837284	0.837284	0.837284	0.837284	0.826818	0.575633	0.575633
chr1	118498305	118498520	15.9898	1.73e-06	+	0.627963	0.602845	0.575633	0.575633	0.575633	0.575633	0.575633	0.701225	0.837284	0.837284	0.837284	0.837284	0.837284	0.912640	0.994275	0.994275	0.994275	0.994275	0.994275	0.893801	0.784954	0.784954	0.784954	0.784954	0.784954	0.759836	0.732624	0.732624	0.732624	0.732624	0.732624	0.682387	0.627963	0.627963	0.627963	0.627963	0.627963	0.577726	0.523303	0.523303	0.523303	0.523303	0.523303	0.598658
chr1	118538469	118538733	12.7959	1.74e-05	+	0.575633	0.586099	0.837284	0.837284	0.837284	0.837284	0.837284	0.837284	0.837284	0.837284	0.837284	0.837284	0.837284	0.831004	0.680293	0.680293	0.680293	0.680293	0.680293	0.690759	0.941945	0.941945	0.941945	0.941945	0.941945	0.939852	0.889614	0.889614	0.889614	0.889614	0.889614	0.887521	0.837284	0.837284	0.837284	0.837284	0.837284	0.849843	1.151270	1.151270	1.151270	1.151270	1.151270	1.147084
chr1	118555418	118555709	14.1939_r2	6.75e-06	+	0.366312	0.339100	0.313982	0.313982	0.313982	0.313982	0.313982	0.450041	0.575633	0.575633	0.575633	0.575633	0.575633	0.521209	0.470972	0.470972	0.470972	0.470972	0.470972	0.362125	0.261651	0.261651	0.261651	0.261651	0.261651	0.261651	0.261651	0.261651	0.261651	0.261651	0.261651	0.316075	0.366312	0.366312	0.366312	0.366312	0.366312	0.366312	0.366312	0.366312	0.366312	0.366312	0.366312	0.529582
chr1	118597533	118598034	16.7143_r1	9.4e-07	-	0.523303	0.523303	0.523303	0.701226	0.784954	0.784954	0.784954	0.784954	0.784954	0.927292	0.994275	0.994275	0.994275	0.994275	0.994275	0.923106	0.889614	0.889614	0.889614	0.889614	0.889614	0.640522	0.523303	0.523303	0.523303	0.523303	0.523303	0.523303	0.523303	0.523303	0.523303	0.523303	0.523303	0.594472	0.627963	0.627963	0.627963	0.627963	0.627963	0.627963	0.627963	0.627963	0.627963	0.627963
chr1	119276187	119276392	18.0714	2.7e-07	+	0.366312	0.366312	0.424922	0.470972	0.470972	0.470972	0.470972	0.470972	0.441667	0.418642	0.418642	0.418642	0.418642	0.418642	0.682386	0.889614	0.889614	0.889614	0.889614	0.889614	0.918919	0.941945	0.941945	0.941945	0.941945	0.941945	0.619591	0.366312	0.366312	0.366312	0.366312	0.366312	0.424922	0.470972	0.470972	0.470972	0.470972	0.470972	0.500277	0.523303	0.523303	0.523303	0.523303	0.523303
chr1	119400369	119400870	17.102	6.68e-07	-	0.418642	0.418642	0.418642	0.418642	0.380964	0.261651	0.261651	0.261651	0.261651	0.261651	0.261651	0.261651	0.261651	0.261651	0.261651	0.261651	0.337007	0.575633	0.575633	0.575633	0.575633	0.575633	0.650988	0.889614	0.889614	0.889614	0.889614	0.889614	0.839377	0.680293	0.680293	0.680293	0.680293	0.680293	0.554701	0.156991	0.156991	0.156991	0.156991	0.156991	0.383059	1.098940	1.098940	1.098940
chr1	119528578	119528926	11.2347_r3	4.55e-05	+	5.704000	5.624458	4.709720	4.709720	4.709720	4.709720	4.709720	4.642738	3.872440	3.872440	3.872440	3.872440	3.872440	3.818017	3.192150	3.192150	3.192150	3.192150	3.192150	3.041439	1.308260	1.308260	1.308260	1.308260	1.308260	1.253836	0.627963	0.627963	0.627963	0.627963	0.627963	0.611217	0.418642	0.418642	0.418642	0.418642	0.418642	0.452133	0.837284	0.837284	0.837284	0.837284	0.837284	0.812166
chr1	119559194	119559695	15.1939_r2	3.23e-06	-	0.732624	0.732624	0.732624	0.807981	1.046610	1.046610	1.046610	1.046610	1.046610	1.096847	1.255930	1.255930	1.255930	1.255930	1.255930	1.155455	0.837284	0.837284	0.837284	0.837284	0.837284	0.912641	1.151270	1.151270	1.151270	1.151270	1.151270	1.289421	1.726900	1.726900	1.726900	1.726900	1.726900	1.689222	1.569910	1.569910	1.569910	1.569910	1.569910	1.368961	0.732624	0.732624	0.732624	0.732624
chr1	119769457	119769669	15.7653_r2	2.07e-06	+	0.627963	0.627963	0.627963	0.627963	0.627963	0.682387	0.732624	0.732624	0.732624	0.732624	0.732624	0.705412	0.680293	0.680293	0.680293	0.680293	0.680293	0.598658	0.523303	0.523303	0.523303	0.523303	0.523303	0.686573	0.837284	0.837284	0.837284	0.837284	0.837284	0.891708	0.941945	0.941945	0.941945	0.941945	0.941945	0.751463	0.575633	0.575633	0.575633	0.575633	0.575633	0.630056	0.680293	0.680293
chr1	119891275	119891548	16.6735_r2	9.73e-07	+	0.313982	0.313982	0.313982	0.290956	0.261651	0.261651	0.261651	0.261651	0.261651	0.491904	0.784954	0.784954	0.784954	0.784954	0.784954	0.831004	0.889614	0.889614	0.889614	0.889614	0.889614	0.636336	0.313982	0.313982	0.313982	0.313982	0.313982	0.221881	0.104661	0.104661	0.104661	0.104661	0.104661	0.173737	0.261651	0.261651	0.261651	0.261651	0.261651	0.399803	0.575633	0.575633	0.575633	0.575633
chr1	120190770	120191101	14.3469	6.05e-06	+	0.732624	0.732624	0.732624	0.732624	0.753556	0.784954	0.784954	0.784954	0.784954	0.784954	0.826818	0.889614	0.889614	0.889614	0.889614	0.889614	0.973344	1.098940	1.098940	1.098940	1.098940	1.098940	0.931481	0.680293	0.680293	0.680293	0.680293	0.680293	0.470972	0.156991	0.156991	0.156991	0.156991	0.156991	0.177923	0.209321	0.209321	0.209321	0.209321	0.209321	0.439574	0.784954	0.784954	0.784954
chr1	121018917	121019292	11.1531	4.77e-05	+	0.418642	0.418642	0.418642	0.460506	0.680293	0.680293	0.680293	0.680293	0.680293	0.671920	0.627963	0.627963	0.627963	0.627963	0.627963	0.602844	0.470972	0.470972	0.470972	0.470972	0.470972	0.496091	0.627963	0.627963	0.627963	0.627963	0.627963	0.636336	0.680293	0.680293	0.680293	0.680293	0.680293	0.705412	0.837284	0.837284	0.837284	0.837284	0.837284	0.854030	0.941945	0.941945	0.941945	0.941945
chr1	121146880	121147128	13.5204_r1	1.08e-05	+	0.523303	0.523303	0.523303	0.523303	0.523303	0.548421	0.680293	0.680293	0.680293	0.680293	0.680293	0.713784	0.889614	0.889614	0.889614	0.889614	0.889614	0.872868	0.784954	0.784954	0.784954	0.784954	0.784954	0.793327	0.837284	0.837284	0.837284	0.837284	0.837284	0.812165	0.680293	0.680293	0.680293	0.680293	0.680293	0.621683	0.313982	0.313982	0.313982	0.313982	0.313982	0.313982	0.313982	0.313982
chr1	121313169	121313319	13.2245	1.31e-05	+	0.941945	0.941945	0.941945	0.941945	0.584006	0.470972	0.470972	0.470972	0.470972	0.470972	0.709598	0.784954	0.784954	0.784954	0.784954	0.784954	1.142896	1.255930	1.255930	1.255930	1.255930	1.255930	1.255930	1.255930	1.255930	1.255930	1.255930	1.255930	1.335472	1.360590	1.360590	1.360590	1.360590	1.360590	1.002648	0.889614	0.889614	0.889614	0.889614	0.889614	0.650988	0.575633	0.575633	0.575633
chr1	121326925	121327426	12.1531_r1	2.62e-05	-	0.680293	0.680293	0.680293	1.098940	1.098940	1.098940	1.098940	1.098940	1.098940	1.360590	1.360590	1.360590	1.360590	1.360590	1.360590	1.151270	1.151270	1.151270	1.151270	1.151270	1.151270	0.575633	0.575633	0.575633	0.575633	0.575633	0.575633	0.470972	0.470972	0.470972	0.470972	0.470972	0.470972	0.941945	0.941945	0.941945	0.941945	0.941945	0.941945	0.837284	0.837284	0.837284	0.837284	0.837284
chr1	121440403	121440661	14.2449_r1	6.51e-06	+	0.462599	0.575633	0.575633	0.575633	0.575633	0.575633	0.619590	0.732624	0.732624	0.732624	0.732624	0.732624	0.659361	0.470972	0.470972	0.470972	0.470972	0.470972	0.544235	0.732624	0.732624	0.732624	0.732624	0.732624	0.776581	0.889614	0.889614	0.889614	0.889614	0.889614	0.831004	0.680293	0.680293	0.680293	0.680293	0.680293	0.548421	0.209321	0.209321	0.209321	0.209321	0.209321	0.238626	0.313982
chr1	121809413	121809739	17.398	5.11e-07	+	0.941945	0.941945	0.941945	0.941945	0.927293	0.575633	0.575633	0.575633	0.575633	0.575633	0.575633	0.575633	0.575633	0.575633	0.575633	0.575633	0.573540	0.523303	0.523303	0.523303	0.523303	0.523303	0.531676	0.732624	0.732624	0.732624	0.732624	0.732624	0.720065	0.418642	0.418642	0.418642	0.418642	0.418642	0.408176	0.156991	0.156991	0.156991	0.156991	0.156991	0.165364	0.366312	0.366312	0.366312
chr1	122348658	122349159	13.7449	9.25e-06	-	0.944038	0.994275	0.994275	0.994275	0.994275	0.994275	0.851937	0.784954	0.784954	0.784954	0.784954	0.784954	0.891708	0.941945	0.941945	0.941945	0.941945	0.941945	0.906360	0.889614	0.889614	0.889614	0.889614	0.889614	0.747276	0.680293	0.680293	0.680293	0.680293	0.680293	0.609124	0.575633	0.575633	0.575633	0.575633	0.575633	0.575633	0.575633	0.575633	0.575633	0.575633	0.575633	0.611217	0.627963
chr1	122664817	122665070	13.0306	1.49e-05	+	1.098940	1.098940	0.759837	0.627963	0.627963	0.627963	0.627963	0.627963	0.439574	0.366312	0.366312	0.366312	0.366312	0.366312	0.328634	0.313982	0.313982	0.313982	0.313982	0.313982	0.728437	0.889614	0.889614	0.889614	0.889614	0.889614	1.002651	1.046610	1.046610	1.046610	1.046610	1.046610	0.858218	0.784954	0.784954	0.784954	0.784954	0.784954	0.709598	0.680293	0.680293	0.680293	0.680293	0.680293
chr1	123326037	123326293	19.9184	3.69e-08	+	0.523303	0.523303	0.523303	0.523303	0.523303	0.523303	0.523303	0.711692	0.837284	0.837284	0.837284	0.837284	0.837284	0.994278	1.098940	1.098940	1.098940	1.098940	1.098940	0.816354	0.627963	0.627963	0.627963	0.627963	0.627963	0.502370	0.418642	0.418642	0.418642	0.418642	0.418642	0.450040	0.470972	0.470972	0.470972	0.470972	0.470972	0.565167	0.627963	0.627963	0.627963	0.627963	0.627963	0.502370
chr1	123441072	123441573	18.0612_r1	2.73e-07	-	0.732624	0.732624	0.732624	0.732624	0.745183	0.837284	0.837284	0.837284	0.837284	0.837284	0.868683	1.098940	1.098940	1.098940	1.098940	1.098940	1.105220	1.151270	1.151270	1.151270	1.151270	1.151270	1.107312	0.784954	0.784954	0.784954	0.784954	0.784954	0.766115	0.627963	0.627963	0.627963	0.627963	0.627963	0.584006	0.261651	0.261651	0.261651	0.261651	0.261651	0.355846	1.046610	1.046610	1.046610
chr1	124746377	124746878	16.9184	7.86e-07	-	0.470972	0.470972	0.470972	0.470972	0.470972	1.000559	1.046610	1.046610	1.046610	1.046610	1.046610	1.624333	1.674570	1.674570	1.674570	1.674570	1.674570	1.193134	1.151270	1.151270	1.151270	1.151270	1.151270	0.717971	0.680293	0.680293	0.680293	0.680293	0.680293	0.632149	0.627963	0.627963	0.627963	0.627963	0.627963	0.868682	0.889614	0.889614	0.889614	0.889614	0.889614	0.793327	0.784954	0.784954
chr1	124776807	124777155	17.3061_r1	5.56e-07	+	0.565167	0.366312	0.366312	0.366312	0.366312	0.366312	0.341193	0.261651	0.261651	0.261651	0.261651	0.261651	0.337007	0.575633	0.575633	0.575633	0.575633	0.575633	0.575633	0.575633	0.575633	0.575633	0.575633	0.575633	0.500277	0.261651	0.261651	0.261651	0.261651	0.261651	0.286770	0.366312	0.366312	0.366312	0.366312	0.366312	0.366312	0.366312	0.366312	0.366312	0.366312	0.366312	0.466786	0.784954
chr1	125103591	125103866	11.898	3.06e-05	+	0.156991	0.156991	0.156991	0.156991	0.182110	0.366312	0.366312	0.366312	0.366312	0.366312	0.397710	0.627963	0.627963	0.627963	0.627963	0.627963	0.621683	0.575633	0.575633	0.575633	0.575633	0.575633	0.569353	0.523303	0.523303	0.523303	0.523303	0.523303	0.535862	0.627963	0.627963	0.627963	0.627963	0.627963	0.627963	0.627963	0.627963	0.627963	0.627963	0.627963	0.627963	0.627963	0.627963	0.627963
chr1	125427970	125428471	13.5_r2	1.09e-05	-	0.261651	0.261651	0.261651	0.261651	0.251185	0.209321	0.209321	0.209321	0.209321	0.209321	0.209321	0.209321	0.209321	0.209321	0.209321	0.209321	0.293049	0.627963	0.627963	0.627963	0.627963	0.627963	0.659361	0.784954	0.784954	0.784954	0.784954	0.784954	0.732624	0.523303	0.523303	0.523303	0.523303	0.523303	0.544235	0.627963	0.627963	0.627963	0.627963	0.627963	0.659361	0.784954	0.784954	0.784954
chr1	125579789	125579989	14.4082	5.79e-06	+	0.889614	0.889614	0.596565	0.366312	0.366312	0.366312	0.366312	0.366312	0.307702	0.261651	0.261651	0.261651	0.261651	0.261651	0.466786	0.627963	0.627963	0.627963	0.627963	0.627963	0.715878	0.784954	0.784954	0.784954	0.784954	0.784954	0.609124	0.470972	0.470972	0.470972	0.470972	0.470972	0.529582	0.575633	0.575633	0.575633	0.575633	0.575633	0.575633	0.575633	0.575633	0.575633	0.575633	0.575633
chr1	126136442	126136943	12.8571	1.67e-05	-	0.575633	0.575633	0.575633	0.575633	0.575633	0.609124	0.680293	0.680293	0.680293	0.680293	0.680293	0.663547	0.627963	0.627963	0.627963	0.627963	0.627963	0.627963	0.627963	0.627963	0.627963	0.627963	0.627963	0.611217	0.575633	0.575633	0.575633	0.575633	0.575633	0.609124	0.680293	0.680293	0.680293	0.680293	0.680293	0.747276	0.889614	0.889614	0.889614	0.889614	0.889614	0.906360	0.941945	0.941945
chr1	126185682	126186183	15.3571	2.85e-06	-	0.366312	0.403990	0.418642	0.418642	0.418642	0.418642	0.418642	0.343287	0.313982	0.313982	0.313982	0.313982	0.313982	0.502371	0.575633	0.575633	0.575633	0.575633	0.575633	0.650988	0.680293	0.680293	0.680293	0.680293	0.680293	0.491904	0.418642	0.418642	0.418642	0.418642	0.418642	0.493998	0.523303	0.523303	0.523303	0.523303	0.523303	0.636336	0.680293	0.680293	0.680293	0.680293	0.680293	0.717971
chr1	126461971	126462472	11.602	3.66e-05	-	0.393523	0.261651	0.261651	0.261651	0.261651	0.261651	0.270024	0.313982	0.313982	0.313982	0.313982	0.313982	0.355846	0.575633	0.575633	0.575633	0.575633	0.575633	0.600752	0.732624	0.732624	0.732624	0.732624	0.732624	0.682387	0.418642	0.418642	0.418642	0.418642	0.418642	0.418642	0.418642	0.418642	0.418642	0.418642	0.418642	0.460506	0.680293	0.680293	0.680293	0.680293	0.680293	0.705412	0.837284
chr1	126466702	126467203	17.2857	5.66e-07	-	0.837284	0.837284	0.837284	0.837284	0.692852	0.680293	0.680293	0.680293	0.680293	0.680293	0.439574	0.418642	0.418642	0.418642	0.418642	0.418642	0.466786	0.470972	0.470972	0.470972	0.470972	0.470972	0.519116	0.523303	0.523303	0.523303	0.523303	0.523303	0.427015	0.418642	0.418642	0.418642	0.418642	0.418642	0.370498	0.366312	0.366312	0.366312	0.366312	0.366312	0.558887	0.575633	0.575633	0.575633
chr1	126515400	126515901	17.0306	7.12e-07	-	0.261651	0.261651	0.418642	0.418642	0.418642	0.418642	0.418642	0.418642	0.680293	0.680293	0.680293	0.680293	0.680293	0.680293	1.151270	1.151270	1.151270	1.151270	1.151270	1.151270	1.412920	1.412920	1.412920	1.412920	1.412920	1.412920	0.889614	0.889614	0.889614	0.889614	0.889614	0.889614	0.784954	0.784954	0.784954	0.784954	0.784954	0.784954	0.523303	0.523303	0.523303	0.523303	0.523303	0.523303
chr1	126655476	126655977	17.2041	6.1e-07	-	0.784954	0.483531	0.470972	0.470972	0.470972	0.470972	0.470972	0.671920	0.680293	0.680293	0.680293	0.680293	0.680293	1.484089	1.517580	1.517580	1.517580	1.517580	1.517580	1.467343	1.465250	1.465250	1.465250	1.465250	1.465250	0.761929	0.732624	0.732624	0.732624	0.732624	0.732624	0.481438	0.470972	0.470972	0.470972	0.470972	0.470972	0.320262	0.313982	0.313982	0.313982	0.313982	0.313982	0.213507
chr1	126728838	126729339	16.0204	1.68e-06	-	0.470972	0.445854	0.418642	0.418642	0.418642	0.418642	0.418642	0.493998	0.575633	0.575633	0.575633	0.575633	0.575633	0.625870	0.680293	0.680293	0.680293	0.680293	0.680293	0.906362	1.151270	1.151270	1.151270	1.151270	1.151270	1.226625	1.308260	1.308260	1.308260	1.308260	1.308260	1.132429	0.941945	0.941945	0.941945	0.941945	0.941945	0.791234	0.627963	0.627963	0.627963	0.627963	0.627963	0.527489
chr1	126737576	126738077	13.8265_r1	8.74e-06	-	0.418642	0.418642	0.418642	0.720065	0.732624	0.732624	0.732624	0.732624	0.732624	0.632149	0.627963	0.627963	0.627963	0.627963	0.627963	0.326541	0.313982	0.313982	0.313982	0.313982	0.313982	0.364219	0.366312	0.366312	0.366312	0.366312	0.366312	0.717972	0.732624	0.732624	0.732624	0.732624	0.732624	0.732624	0.732624	0.732624	0.732624	0.732624	0.732624	0.682386	0.680293	0.680293	0.680293	0.680293
chr1	126872170	126872671	17.3265	5.45e-07	-	0.366312	0.366312	0.366312	0.366312	0.439574	0.732624	0.732624	0.732624	0.732624	0.732624	0.711692	0.627963	0.627963	0.627963	0.627963	0.627963	0.565167	0.313982	0.313982	0.313982	0.313982	0.313982	0.334914	0.418642	0.418642	0.418642	0.418642	0.418642	0.460506	0.627963	0.627963	0.627963	0.627963	0.627963	0.617497	0.575633	0.575633	0.575633	0.575633	0.575633	0.565167	0.523303	0.523303	0.523303
chr1	126930570	126930674	14.102	7.21e-06	+	0.366312	0.366312	0.366312	0.320262	0.313982	0.313982	0.313982	0.313982	0.313982	0.406083	0.418642	0.418642	0.418642	0.418642	0.418642	0.418642	0.418642	0.418642	0.418642	0.418642	0.418642	0.280490	0.261651	0.261651	0.261651	0.261651	0.261651	0.353753	0.366312	0.366312	0.366312	0.366312	0.366312	0.320262	0.313982	0.313982	0.313982	0.313982	0.313982	0.267931	0.261651	0.261651	0.261651	0.261651
chr1	126947174	126947328	12.0918	2.72e-05	+	0.994275	0.994275	0.994275	0.981716	0.680293	0.680293	0.680293	0.680293	0.680293	0.680293	0.680293	0.680293	0.680293	0.680293	0.680293	0.682386	0.732624	0.732624	0.732624	0.732624	0.732624	0.730531	0.680293	0.680293	0.680293	0.680293	0.680293	0.684479	0.784954	0.784954	0.784954	0.784954	0.784954	0.784954	0.784954	0.784954	0.784954	0.784954	0.784954	0.780768	0.680293	0.680293	0.680293	0.680293
chr1	127145467	127145584	17.9796	2.95e-07	+	0.470972	0.470972	0.470972	0.470972	0.470972	0.523303	0.523303	0.523303	0.523303	0.523303	0.523303	0.470972	0.470972	0.470972	0.470972	0.470972	0.470972	0.261651	0.261651	0.261651	0.261651	0.261651	0.261651	0.418642	0.418642	0.418642	0.418642	0.418642	0.418642	0.470972	0.470972	0.470972	0.470972	0.470972	0.470972	0.313982	0.313982	0.313982	0.313982	0.313982	0.313982	0.523303	0.523303	0.523303
chr1	127343290	127343708	12.1633	2.6e-05	+	0.682386	0.680293	0.680293	0.680293	0.680293	0.680293	0.630056	0.627963	0.627963	0.627963	0.627963	0.627963	0.728438	0.732624	0.732624	0.732624	0.732624	0.732624	0.682386	0.680293	0.680293	0.680293	0.680293	0.680293	0.881241	0.889614	0.889614	0.889614	0.889614	0.889614	0.839377	0.837284	0.837284	0.837284	0.837284	0.837284	0.636336	0.627963	0.627963	0.627963	0.627963	0.627963	1.180575	1.203600
chr1	127378526	127378674	13.8265_r2	8.74e-06	+	0.627963	0.627963	0.627963	0.627963	0.627963	0.627963	0.941945	0.941945	0.941945	0.941945	0.941945	0.941945	0.837284	0.837284	0.837284	0.837284	0.837284	0.837284	0.523303	0.523303	0.523303	0.523303	0.523303	0.523303	0.575633	0.575633	0.575633	0.575633	0.575633	0.575633	0.575633	0.575633	0.575633	0.575633	0.575633	0.575633	0.627963	0.627963	0.627963	0.627963	0.627963	0.627963	0.627963	0.627963
chr1	127465438	127465939	15.0102	3.72e-06	-	0.784954	0.784954	0.784954	0.784954	0.784954	0.709598	0.627963	0.627963	0.627963	0.627963	0.627963	0.703319	0.784954	0.784954	0.784954	0.784954	0.784954	0.659362	0.523303	0.523303	0.523303	0.523303	0.523303	0.473066	0.418642	0.418642	0.418642	0.418642	0.418642	0.393524	0.366312	0.366312	0.366312	0.366312	0.366312	0.366312	0.366312	0.366312	0.366312	0.366312	0.366312	0.391430	0.418642	0.418642
chr1	127518891	127519392	17.9388_r1	3.07e-07	-	0.680293	0.736810	0.837284	0.837284	0.837284	0.837284	0.837284	0.780767	0.680293	0.680293	0.680293	0.680293	0.680293	0.586099	0.418642	0.418642	0.418642	0.418642	0.418642	0.362125	0.261651	0.261651	0.261651	0.261651	0.261651	0.412362	0.680293	0.680293	0.680293	0.680293	0.680293	0.755649	0.889614	0.889614	0.889614	0.889614	0.889614	0.738903	0.470972	0.470972	0.470972	0.470972	0.470972	0.414456
chr1	127987420	127987921	13.5918	1.03e-05	-	0.627963	0.627963	0.627963	0.627963	0.659361	0.784954	0.784954	0.784954	0.784954	0.784954	0.784954	0.784954	0.784954	0.784954	0.784954	0.784954	0.805886	0.889614	0.889614	0.889614	0.889614	0.889614	0.879148	0.837284	0.837284	0.837284	0.837284	0.837284	0.795420	0.627963	0.627963	0.627963	0.627963	0.627963	0.617497	0.575633	0.575633	0.575633	0.575633	0.575633	0.586099	0.627963	0.627963	0.627963
chr1	128178469	128178970	15.1939_r3	3.23e-06	-	0.627963	0.627963	0.665641	0.784954	0.784954	0.784954	0.784954	0.784954	0.822632	0.941945	0.941945	0.941945	0.941945	0.941945	0.891708	0.732624	0.732624	0.732624	0.732624	0.732624	0.720065	0.680293	0.680293	0.680293	0.680293	0.680293	0.655175	0.575633	0.575633	0.575633	0.575633	0.575633	0.575633	0.575633	0.575633	0.575633	0.575633	0.575633	0.600751	0.680293	0.680293	0.680293	0.680293	0.680293
chr1	128327136	128327637	14.6224	4.96e-06	-	0.575633	0.575633	0.575633	0.399803	0.261651	0.261651	0.261651	0.261651	0.261651	0.290956	0.313982	0.313982	0.313982	0.313982	0.313982	0.401896	0.470972	0.470972	0.470972	0.470972	0.470972	0.441667	0.418642	0.418642	0.418642	0.418642	0.418642	0.418642	0.418642	0.418642	0.418642	0.418642	0.418642	0.447947	0.470972	0.470972	0.470972	0.470972	0.470972	0.383058	0.313982	0.313982	0.313982	0.313982
chr1	128352945	128353446	11.102_r1	4.92e-05	-	0.680293	0.680293	0.680293	0.648895	0.523303	0.523303	0.523303	0.523303	0.523303	0.544235	0.627963	0.627963	0.627963	0.627963	0.627963	0.586099	0.418642	0.418642	0.418642	0.418642	0.418642	0.418642	0.418642	0.418642	0.418642	0.418642	0.418642	0.397710	0.313982	0.313982	0.313982	0.313982	0.313982	0.366312	0.575633	0.575633	0.575633	0.575633	0.575633	0.669828	1.046610	1.046610	1.046610	1.046610
chr1	128440337	128440615	12.8776	1.65e-05	+	0.837284	0.837284	0.837284	0.837284	0.833098	0.732624	0.732624	0.732624	0.732624	0.732624	0.730531	0.680293	0.680293	0.680293	0.680293	0.680293	0.676107	0.575633	0.575633	0.575633	0.575633	0.575633	0.571447	0.470972	0.470972	0.470972	0.470972	0.470972	0.473065	0.523303	0.523303	0.523303	0.523303	0.523303	0.527489	0.627963	0.627963	0.627963	0.627963	0.627963	0.630056	0.680293	0.680293	0.680293
chr1	128517235	128517300	13.051_r1	1.47e-05	+	0.627963	0.627963	0.627963	0.627963	0.627963	0.770301	0.837284	0.837284	0.837284	0.837284	0.837284	0.872868	0.889614	0.889614	0.889614	0.889614	0.889614	0.640522	0.523303	0.523303	0.523303	0.523303	0.523303	0.807980	0.941945	0.941945	0.941945	0.941945	0.941945	1.013117	1.046610	1.046610	1.046610	1.046610	1.046610	0.833100	0.732624	0.732624	0.732624	0.732624	0.732624	0.697039	0.680293	0.680293
chr1	128520531	128520913	10.9082	5.5e-05	+	1.622240	1.622240	1.622240	1.622240	1.622240	1.161736	1.098940	1.098940	1.098940	1.098940	1.098940	0.914733	0.889614	0.889614	0.889614	0.889614	0.889614	1.258022	1.308260	1.308260	1.308260	1.308260	1.308260	0.709599	0.627963	0.627963	0.627963	0.627963	0.627963	0.627963	0.627963	0.627963	0.627963	0.627963	0.627963	0.720065	0.732624	0.732624	0.732624	0.732624	0.732624	0.548421	0.523303	0.523303
chr1	128533532	128534033	18.3878_r1	1.97e-07	-	0.732624	0.732624	0.732624	0.807979	0.837284	0.837284	0.837284	0.837284	0.837284	0.987999	1.046610	1.046610	1.046610	1.046610	1.046610	1.159643	1.203600	1.203600	1.203600	1.203600	1.203600	1.165922	1.151270	1.151270	1.151270	1.151270	1.151270	1.226625	1.255930	1.255930	1.255930	1.255930	1.255930	1.142897	1.098940	1.098940	1.098940	1.098940	1.098940	1.061262	1.046610	1.046610	1.046610	1.046610
chr1	128543458	128543959	20.602	1.58e-08	-	0.523303	0.523303	0.523303	0.523303	0.594472	0.627963	0.627963	0.627963	0.627963	0.627963	0.699132	0.732624	0.732624	0.732624	0.732624	0.732624	0.839377	0.889614	0.889614	0.889614	0.889614	0.889614	0.925199	0.941945	0.941945	0.941945	0.941945	0.941945	0.657268	0.523303	0.523303	0.523303	0.523303	0.523303	0.843564	0.994275	0.994275	0.994275	0.994275	0.994275	1.029863	1.046610	1.046610	1.046610
chr1	128789432	128789933	13.551_r1	1.06e-05	-	0.366312	0.366312	0.366312	0.517023	0.575633	0.575633	0.575633	0.575633	0.575633	0.613311	0.627963	0.627963	0.627963	0.627963	0.627963	0.627963	0.627963	0.627963	0.627963	0.627963	0.627963	0.665641	0.680293	0.680293	0.680293	0.680293	0.680293	1.094752	1.255930	1.255930	1.255930	1.255930	1.255930	1.481996	1.569910	1.569910	1.569910	1.569910	1.569910	1.193134	1.046610	1.046610	1.046610	1.046610
chr1	129512130	129512466	12.6531_r2	1.91e-05	+	0.313982	0.313982	0.602845	0.627963	0.627963	0.627963	0.627963	0.627963	0.579819	0.575633	0.575633	0.575633	0.575633	0.575633	0.431201	0.418642	0.418642	0.418642	0.418642	0.418642	0.803793	0.837284	0.837284	0.837284	0.837284	0.837284	0.837284	0.837284	0.837284	0.837284	0.837284	0.837284	0.692852	0.680293	0.680293	0.680293	0.680293	0.680293	0.824725	0.837284	0.837284	0.837284	0.837284	0.837284
chr1	129542789	129543290	13.6939	9.58e-06	-	1.674570	1.674570	1.674570	1.674570	1.674570	1.628520	1.569910	1.569910	1.569910	1.569910	1.569910	1.454784	1.308260	1.308260	1.308260	1.308260	1.308260	1.147081	0.941945	0.941945	0.941945	0.941945	0.941945	0.757743	0.523303	0.523303	0.523303	0.523303	0.523303	0.362126	0.156991	0.156991	0.156991	0.156991	0.156991	0.295143	0.470972	0.470972	0.470972	0.470972	0.470972	0.563073	0.680293	0.680293
chr1	129705837	129706006	19.4694	6.21e-08	+	0.837284	0.837284	0.837284	0.793327	0.784954	0.784954	0.784954	0.784954	0.784954	0.565167	0.523303	0.523303	0.523303	0.523303	0.523303	0.567260	0.575633	0.575633	0.575633	0.575633	0.575633	0.575633	0.575633	0.575633	0.575633	0.575633	0.575633	0.487718	0.470972	0.470972	0.470972	0.470972	0.470972	0.470972	0.470972	0.470972	0.470972	0.470972	0.470972	0.690760	0.732624	0.732624	0.732624	0.732624
chr1	129861695	129861958	15.0816	3.52e-06	+	0.883334	0.732624	0.732624	0.732624	0.732624	0.732624	0.720065	0.418642	0.418642	0.418642	0.418642	0.418642	0.418642	0.418642	0.418642	0.418642	0.418642	0.418642	0.424922	0.575633	0.575633	0.575633	0.575633	0.575633	0.584006	0.784954	0.784954	0.784954	0.784954	0.784954	0.782861	0.732624	0.732624	0.732624	0.732624	0.732624	0.720065	0.418642	0.418642	0.418642	0.418642	0.418642	0.418642	0.418642
chr1	129996281	129996782	11.1531_r1	4.77e-05	-	0.575633	0.337007	0.261651	0.261651	0.261651	0.261651	0.261651	0.380964	0.418642	0.418642	0.418642	0.418642	0.418642	0.498184	0.523303	0.523303	0.523303	0.523303	0.523303	0.523303	0.523303	0.523303	0.523303	0.523303	0.523303	0.523303	0.523303	0.523303	0.523303	0.523303	0.523303	0.483531	0.470972	0.470972	0.470972	0.470972	0.470972	0.470972	0.470972	0.470972	0.470972	0.470972	0.470972	0.550514
chr1	130171828	130171981	13.2245_r1	1.31e-05	+	0.994275	0.994275	0.994275	0.994275	0.994275	0.952411	0.732624	0.732624	0.732624	0.732624	0.732624	0.807980	1.203600	1.203600	1.203600	1.203600	1.203600	1.203600	1.203600	1.203600	1.203600	1.203600	1.203600	1.153362	0.889614	0.889614	0.889614	0.889614	0.889614	0.864496	0.732624	0.732624	0.732624	0.732624	0.732624	0.724251	0.680293	0.680293	0.680293	0.680293	0.680293	0.671920	0.627963	0.627963
chr1	130367826	130368327	17.3469_r1	5.35e-07	-	0.418642	0.368405	0.366312	0.366312	0.366312	0.366312	0.366312	0.768208	0.784954	0.784954	0.784954	0.784954	0.784954	0.935665	0.941945	0.941945	0.941945	0.941945	0.941945	0.489811	0.470972	0.470972	0.470972	0.470972	0.470972	0.420735	0.418642	0.418642	0.418642	0.418642	0.418642	0.318168	0.313982	0.313982	0.313982	0.313982	0.313982	0.263744	0.261651	0.261651	0.261651	0.261651	0.261651	0.512837
chr1	130540440	130540941	17.2245_r3	5.98e-07	-	0.732624	0.732624	0.732624	0.732624	0.732624	0.669828	0.575633	0.575633	0.575633	0.575633	0.575633	0.638429	0.732624	0.732624	0.732624	0.732624	0.732624	0.774488	0.837284	0.837284	0.837284	0.837284	0.837284	0.837284	0.837284	0.837284	0.837284	0.837284	0.837284	0.962878	1.151270	1.151270	1.151270	1.151270	1.151270	1.130338	1.098940	1.098940	1.098940	1.098940	1.098940	1.015210	0.889614	0.889614
chr1	130999128	130999629	13.3163	1.24e-05	-	0.313982	0.313982	0.313982	0.313982	0.313982	0.406083	0.418642	0.418642	0.418642	0.418642	0.418642	0.326541	0.313982	0.313982	0.313982	0.313982	0.313982	0.313982	0.313982	0.313982	0.313982	0.313982	0.313982	0.544235	0.575633	0.575633	0.575633	0.575633	0.575633	0.667734	0.680293	0.680293	0.680293	0.680293	0.680293	0.542142	0.523303	0.523303	0.523303	0.523303	0.523303	0.523303	0.523303	0.523303
chr1	131030622	131031123	11.3061_r1	4.37e-05	-	0.732624	0.732624	0.732624	0.732624	0.694946	0.418642	0.418642	0.418642	0.418642	0.418642	0.399803	0.261651	0.261651	0.261651	0.261651	0.261651	0.274210	0.366312	0.366312	0.366312	0.366312	0.366312	0.385151	0.523303	0.523303	0.523303	0.523303	0.523303	0.535862	0.627963	0.627963	0.627963	0.627963	0.627963	0.653082	0.837284	0.837284	0.837284	0.837284	0.837284	0.799606	0.523303	0.523303	0.523303
chr1	131181004	131181281	10.9388	5.41e-05	+	0.627963	0.627963	0.627963	0.627963	0.663547	0.680293	0.680293	0.680293	0.680293	0.680293	0.537955	0.470972	0.470972	0.470972	0.470972	0.470972	0.506557	0.523303	0.523303	0.523303	0.523303	0.523303	0.772394	0.889614	0.889614	0.889614	0.889614	0.889614	0.960783	0.994275	0.994275	0.994275	0.994275	0.994275	0.958691	0.941945	0.941945	0.941945	0.941945	0.941945	0.657268	0.523303	0.523303	0.523303
chr1	131358119	131358620	20.0918	3e-08	-	0.592378	0.313982	0.313982	0.313982	0.313982	0.313982	0.414456	0.732624	0.732624	0.732624	0.732624	0.732624	0.820540	1.098940	1.098940	1.098940	1.098940	1.098940	1.048702	0.889614	0.889614	0.889614	0.889614	0.889614	0.939852	1.098940	1.098940	1.098940	1.098940	1.098940	0.998465	0.680293	0.680293	0.680293	0.680293	0.680293	0.579819	0.261651	0.261651	0.261651	0.261651	0.261651	0.424922	0.941945
chr1	131565258	131565428	19.5306	5.8e-08	+	0.313982	0.313982	0.389337	0.418642	0.418642	0.418642	0.418642	0.418642	0.380964	0.366312	0.366312	0.366312	0.366312	0.366312	0.328634	0.313982	0.313982	0.313982	0.313982	0.313982	0.238626	0.209321	0.209321	0.209321	0.209321	0.209321	0.548421	0.680293	0.680293	0.680293	0.680293	0.680293	0.755649	0.784954	0.784954	0.784954	0.784954	0.784954	0.596565	0.523303	0.523303	0.523303	0.523303	0.523303
chr1	131594318	131594624	17.5204_r1	4.56e-07	+	0.627963	0.496091	0.470972	0.470972	0.470972	0.470972	0.470972	0.602844	0.627963	0.627963	0.627963	0.627963	0.627963	0.715878	0.732624	0.732624	0.732624	0.732624	0.732624	0.556794	0.523303	0.523303	0.523303	0.523303	0.523303	0.699133	0.732624	0.732624	0.732624	0.732624	0.732624	0.864496	0.889614	0.889614	0.889614	0.889614	0.889614	0.625870	0.575633	0.575633	0.575633	0.575633	0.575633	0.487718
chr1	131829328	131829620	13.0918	1.44e-05	+	0.732624	0.732624	0.732624	1.234998	1.255930	1.255930	1.255930	1.255930	1.255930	1.607588	1.622240	1.622240	1.622240	1.622240	1.622240	1.371056	1.360590	1.360590	1.360590	1.360590	1.360590	1.712248	1.726900	1.726900	1.726900	1.726900	1.726900	1.877610	1.883890	1.883890	1.883890	1.883890	1.883890	1.833653	1.831560	1.831560	1.831560	1.831560	1.831560	3.841042	3.924770	3.924770	3.924770	3.924770
chr1	132020549	132021050	16.1122	1.56e-06	-	1.255930	1.243371	0.941945	0.941945	0.941945	0.941945	0.941945	0.950318	1.151270	1.151270	1.151270	1.151270	1.151270	1.142897	0.941945	0.941945	0.941945	0.941945	0.941945	0.925199	0.523303	0.523303	0.523303	0.523303	0.523303	0.535862	0.837284	0.837284	0.837284	0.837284	0.837284	0.839377	0.889614	0.889614	0.889614	0.889614	0.889614	0.887521	0.837284	0.837284	0.837284	0.837284	0.837284	0.839377
chr1	132523624	132524125	17.5_r1	4.65e-07	-	0.473065	0.523303	0.523303	0.523303	0.523303	0.523303	0.517023	0.366312	0.366312	0.366312	0.366312	0.366312	0.387244	0.889614	0.889614	0.889614	0.889614	0.889614	0.900080	1.151270	1.151270	1.151270	1.151270	1.151270	1.130338	0.627963	0.627963	0.627963	0.627963	0.627963	0.634243	0.784954	0.784954	0.784954	0.784954	0.784954	0.784954	0.784954	0.784954	0.784954	0.784954	0.784954	0.776581	0.575633
chr1	132618337	132618838	12.7653_r3	1.78e-05	-	0.418642	0.418642	0.418642	0.445854	0.470972	0.470972	0.470972	0.470972	0.470972	0.362125	0.261651	0.261651	0.261651	0.261651	0.261651	0.397710	0.523303	0.523303	0.523303	0.523303	0.523303	0.523303	0.523303	0.523303	0.523303	0.523303	0.523303	0.387244	0.261651	0.261651	0.261651	0.261651	0.261651	0.152804	0.052330	0.052330	0.052330	0.052330	0.052330	0.106754	0.156991	0.156991	0.156991	0.156991
chr1	132989534	132989772	15.3776	2.81e-06	+	0.889614	0.889614	0.889614	0.889614	0.889614	0.883334	0.837284	0.837284	0.837284	0.837284	0.837284	0.805886	0.575633	0.575633	0.575633	0.575633	0.575633	0.581913	0.627963	0.627963	0.627963	0.627963	0.627963	0.665641	0.941945	0.941945	0.941945	0.941945	0.941945	0.923106	0.784954	0.784954	0.784954	0.784954	0.784954	0.816353	1.046610	1.046610	1.046610	1.046610	1.046610	1.021491	0.837284	0.837284
chr1	133487871	133488237	15.7245	2.14e-06	+	0.889614	0.864496	0.732624	0.732624	0.732624	0.732624	0.732624	0.724251	0.680293	0.680293	0.680293	0.680293	0.680293	0.630056	0.366312	0.366312	0.366312	0.366312	0.366312	0.341193	0.209321	0.209321	0.209321	0.209321	0.209321	0.209321	0.209321	0.209321	0.209321	0.209321	0.209321	0.242812	0.418642	0.418642	0.418642	0.418642	0.418642	0.468879	0.732624	0.732624	0.732624	0.732624	0.732624	0.774488
chr1	133695073	133695574	14.2653	6.42e-06	-	0.313982	0.313982	0.313982	0.313982	0.326541	0.470972	0.470972	0.470972	0.470972	0.470972	0.470972	0.470972	0.470972	0.470972	0.470972	0.470972	0.479345	0.575633	0.575633	0.575633	0.575633	0.575633	0.575633	0.575633	0.575633	0.575633	0.575633	0.575633	0.567260	0.470972	0.470972	0.470972	0.470972	0.470972	0.462599	0.366312	0.366312	0.366312	0.366312	0.366312	0.383058	0.575633	0.575633	0.575633
chr1	133715916	133716417	14.102_r1	7.21e-06	-	0.941945	0.941945	0.941945	0.941945	0.941945	0.941945	0.941945	0.941945	0.941945	0.941945	0.979624	1.046610	1.046610	1.046610	1.046610	1.046610	0.952414	0.784954	0.784954	0.784954	0.784954	0.784954	0.653082	0.418642	0.418642	0.418642	0.418642	0.418642	0.456320	0.523303	0.523303	0.523303	0.523303	0.523303	0.542142	0.575633	0.575633	0.575633	0.575633	0.575633	0.500277	0.366312	0.366312	0.366312
chr1	133740074	133740238	11.9796	2.91e-05	+	0.837284	0.837284	0.837284	0.812166	0.732624	0.732624	0.732624	0.732624	0.732624	0.682387	0.523303	0.523303	0.523303	0.523303	0.523303	0.611218	0.889614	0.889614	0.889614	0.889614	0.889614	0.914733	0.994275	0.994275	0.994275	0.994275	0.994275	1.057072	1.255930	1.255930	1.255930	1.255930	1.255930	1.180574	0.941945	0.941945	0.941945	0.941945	0.941945	0.916826	0.837284	0.837284	0.837284	0.837284
chr1	134071309	134071429	15.6531	2.26e-06	+	0.732624	0.732624	0.732624	1.130337	1.255930	1.255930	1.255930	1.255930	1.255930	1.415013	1.465250	1.465250	1.465250	1.465250	1.465250	0.948225	0.784954	0.784954	0.784954	0.784954	0.784954	0.665641	0.627963	0.627963	0.627963	0.627963	0.627963	0.747276	0.784954	0.784954	0.784954	0.784954	0.784954	0.546328	0.470972	0.470972	0.470972	0.470972	0.470972	0.351660	0.313982	0.313982	0.313982	0.313982
chr1	134534683	134534945	15.7653_r3	2.07e-06	+	0.209321	0.209321	0.209321	0.209321	0.209321	0.267931	0.313982	0.313982	0.313982	0.313982	0.313982	0.489811	0.627963	0.627963	0.627963	0.627963	0.627963	0.569353	0.523303	0.523303	0.523303	0.523303	0.523303	0.318168	0.156991	0.156991	0.156991	0.156991	0.156991	0.186296	0.209321	0.209321	0.209321	0.209321	0.209321	0.473065	0.680293	0.680293	0.680293	0.680293	0.680293	0.738903	0.784954	0.784954
chr1	134671256	134671757	15.2551_r2	3.08e-06	-	0.418642	0.418642	0.418642	0.418642	0.418642	0.418642	0.418642	0.418642	0.418642	0.418642	0.537955	0.575633	0.575633	0.575633	0.575633	0.575633	0.496091	0.470972	0.470972	0.470972	0.470972	0.470972	0.232346	0.156991	0.156991	0.156991	0.156991	0.156991	0.236533	0.261651	0.261651	0.261651	0.261651	0.261651	0.540048	0.627963	0.627963	0.627963	0.627963	0.627963	0.946135	1.046610	1.046610	1.046610
chr1	134843604	134843936	11.3367	4.29e-05	+	0.941945	0.690759	0.627963	0.627963	0.627963	0.627963	0.627963	0.544235	0.523303	0.523303	0.523303	0.523303	0.523303	0.565167	0.575633	0.575633	0.575633	0.575633	0.575633	0.701226	0.732624	0.732624	0.732624	0.732624	0.732624	0.816352	0.837284	0.837284	0.837284	0.837284	0.837284	0.586099	0.523303	0.523303	0.523303	0.523303	0.523303	0.690760	0.732624	0.732624	0.732624	0.732624	0.732624	0.774488
chr1	135357528	135357900	12.5918	1.99e-05	+	0.366312	0.366312	0.366312	0.366312	0.366312	0.337007	0.313982	0.313982	0.313982	0.313982	0.313982	0.372592	0.418642	0.418642	0.418642	0.418642	0.418642	0.447947	0.470972	0.470972	0.470972	0.470972	0.470972	0.383058	0.313982	0.313982	0.313982	0.313982	0.313982	0.343287	0.366312	0.366312	0.366312	0.366312	0.366312	0.542141	0.680293	0.680293	0.680293	0.680293	0.680293	0.650988	0.627963	0.627963
chr1	135482056	135482347	17.5102	4.61e-07	+	0.209321	0.209321	0.209321	0.209321	0.209321	0.213507	0.313982	0.313982	0.313982	0.313982	0.313982	0.322355	0.523303	0.523303	0.523303	0.523303	0.523303	0.529583	0.680293	0.680293	0.680293	0.680293	0.680293	0.667734	0.366312	0.366312	0.366312	0.366312	0.366312	0.364219	0.313982	0.313982	0.313982	0.313982	0.313982	0.334914	0.837284	0.837284	0.837284	0.837284	0.837284	0.845657	1.046610	1.046610
chr1	135496791	135497292	14.8367	4.23e-06	-	0.313982	0.370498	0.470972	0.470972	0.470972	0.470972	0.470972	0.489811	0.523303	0.523303	0.523303	0.523303	0.523303	0.560981	0.627963	0.627963	0.627963	0.627963	0.627963	0.496091	0.261651	0.261651	0.261651	0.261651	0.261651	0.299329	0.366312	0.366312	0.366312	0.366312	0.366312	0.479345	0.680293	0.680293	0.680293	0.680293	0.680293	0.774488	0.941945	0.941945	0.941945	0.941945	0.941945	0.960784
chr1	135821913	135822414	14.0816	7.31e-06	-	0.680293	0.680293	0.680293	0.680293	0.604938	0.523303	0.523303	0.523303	0.523303	0.523303	0.447947	0.366312	0.366312	0.366312	0.366312	0.366312	0.290956	0.209321	0.209321	0.209321	0.209321	0.209321	0.234439	0.261651	0.261651	0.261651	0.261651	0.261651	0.362125	0.470972	0.470972	0.470972	0.470972	0.470972	0.596565	0.732624	0.732624	0.732624	0.732624	0.732624	0.707505	0.680293	0.680293	0.680293
chr1	135962847	135963133	15.3571_r1	2.85e-06	+	0.470972	0.470972	0.470972	0.470972	0.533769	0.575633	0.575633	0.575633	0.575633	0.575633	0.544235	0.523303	0.523303	0.523303	0.523303	0.523303	0.429108	0.366312	0.366312	0.366312	0.366312	0.366312	0.617497	0.784954	0.784954	0.784954	0.784954	0.784954	1.036142	1.203600	1.203600	1.203600	1.203600	1.203600	1.078005	0.994275	0.994275	0.994275	0.994275	0.994275	0.680293	0.470972	0.470972	0.470972
chr1	136009773	136010274	14.0918	7.26e-06	-	0.663547	0.470972	0.470972	0.470972	0.470972	0.470972	0.470972	0.470972	0.470972	0.470972	0.470972	0.470972	0.462599	0.366312	0.366312	0.366312	0.366312	0.366312	0.374685	0.470972	0.470972	0.470972	0.470972	0.470972	0.479345	0.575633	0.575633	0.575633	0.575633	0.575633	0.563074	0.418642	0.418642	0.418642	0.418642	0.418642	0.418642	0.418642	0.418642	0.418642	0.418642	0.418642	0.447947	0.784954
chr1	136091129	136091630	11.2041	4.63e-05	-	0.941945	0.941945	0.941945	0.854030	0.837284	0.837284	0.837284	0.837284	0.837284	0.749370	0.732624	0.732624	0.732624	0.732624	0.732624	0.293049	0.209321	0.209321	0.209321	0.209321	0.209321	0.560980	0.627963	0.627963	0.627963	0.627963	0.627963	0.671920	0.680293	0.680293	0.680293	0.680293	0.680293	0.372592	0.313982	0.313982	0.313982	0.313982	0.313982	0.270024	0.261651	0.261651	0.261651	0.261651
chr1	136168779	136169280	13.4184	1.15e-05	-	0.261651	0.701226	0.784954	0.784954	0.784954	0.784954	0.784954	0.828911	0.837284	0.837284	0.837284	0.837284	0.837284	0.573540	0.523303	0.523303	0.523303	0.523303	0.523303	0.655175	0.680293	0.680293	0.680293	0.680293	0.680293	0.680293	0.680293	0.680293	0.680293	0.680293	0.680293	0.548421	0.523303	0.523303	0.523303	0.523303	0.523303	0.523303	0.523303	0.523303	0.523303	0.523303	0.523303	0.699133
chr1	136314493	136314994	14.1224_r1	7.1e-06	-	1.255930	1.255930	1.255930	1.446411	1.936220	1.936220	1.936220	1.936220	1.936220	1.804348	1.465250	1.465250	1.465250	1.465250	1.465250	1.304072	0.889614	0.889614	0.889614	0.889614	0.889614	0.772394	0.470972	0.470972	0.470972	0.470972	0.470972	0.500277	0.575633	0.575633	0.575633	0.575633	0.575633	0.766116	1.255930	1.255930	1.255930	1.255930	1.255930	1.197320	1.046610	1.046610	1.046610	1.046610
chr1	136330550	136330998	16.0714	1.61e-06	+	0.470972	0.470972	0.470972	0.470972	0.470972	0.621683	0.627963	0.627963	0.627963	0.627963	0.627963	0.627963	0.627963	0.627963	0.627963	0.627963	0.627963	0.678200	0.680293	0.680293	0.680293	0.680293	0.680293	0.579819	0.575633	0.575633	0.575633	0.575633	0.575633	0.726344	0.732624	0.732624	0.732624	0.732624	0.732624	0.782861	0.784954	0.784954	0.784954	0.784954	0.784954	0.533769	0.523303	0.523303
chr1	136539936	136540139	15.8061	2e-06	+	0.418642	0.418642	0.418642	0.418642	0.468879	0.523303	0.523303	0.523303	0.523303	0.523303	0.422829	0.313982	0.313982	0.313982	0.313982	0.313982	0.238626	0.156991	0.156991	0.156991	0.156991	0.156991	0.282583	0.418642	0.418642	0.418642	0.418642	0.418642	0.368405	0.313982	0.313982	0.313982	0.313982	0.313982	0.364219	0.418642	0.418642	0.418642	0.418642	0.418642	0.619590	0.837284	0.837284	0.837284
chr1	136562600	136563101	15.2347_r1	3.13e-06	-	0.732624	0.732624	0.732624	0.732624	0.837284	0.837284	0.837284	0.837284	0.837284	0.837284	0.784954	0.784954	0.784954	0.784954	0.784954	0.784954	0.627963	0.627963	0.627963	0.627963	0.627963	0.627963	0.523303	0.523303	0.523303	0.523303	0.523303	0.523303	0.680293	0.680293	0.680293	0.680293	0.680293	0.680293	1.308260	1.308260	1.308260	1.308260	1.308260	1.308260	0.994275	0.994275	0.994275	0.994275
chr1	136595121	136595517	16.9082	7.93e-07	+	0.941945	0.584006	0.470972	0.470972	0.470972	0.470972	0.470972	0.391430	0.366312	0.366312	0.366312	0.366312	0.366312	0.525396	0.575633	0.575633	0.575633	0.575633	0.575633	0.575633	0.575633	0.575633	0.575633	0.575633	0.575633	0.774488	0.837284	0.837284	0.837284	0.837284	0.837284	0.916826	0.941945	0.941945	0.941945	0.941945	0.941945	1.101032	1.151270	1.151270	1.151270	1.151270	1.151270	1.270582
chr1	137119667	137120168	19.3878	6.81e-08	-	0.837284	0.837284	0.770301	0.627963	0.627963	0.627963	0.627963	0.627963	0.493998	0.209321	0.209321	0.209321	0.209321	0.209321	0.226067	0.261651	0.261651	0.261651	0.261651	0.261651	0.345380	0.523303	0.523303	0.523303	0.523303	0.523303	0.523303	0.523303	0.523303	0.523303	0.523303	0.523303	0.489811	0.418642	0.418642	0.418642	0.418642	0.418642	0.468879	0.575633	0.575633	0.575633	0.575633	0.575633
chr1	137135249	137135750	13.0204	1.5e-05	-	0.523303	0.531676	0.732624	0.732624	0.732624	0.732624	0.732624	0.726344	0.575633	0.575633	0.575633	0.575633	0.575633	0.567260	0.366312	0.366312	0.366312	0.366312	0.366312	0.383058	0.784954	0.784954	0.784954	0.784954	0.784954	0.778674	0.627963	0.627963	0.627963	0.627963	0.627963	0.627963	0.627963	0.627963	0.627963	0.627963	0.627963	0.625870	0.575633	0.575633	0.575633	0.575633	0.575633	0.571447
chr1	137363884	137364385	22.1429	1.76e-09	-	0.313982	0.313982	0.313982	0.514930	0.627963	0.627963	0.627963	0.627963	0.627963	0.661454	0.680293	0.680293	0.680293	0.680293	0.680293	0.445854	0.313982	0.313982	0.313982	0.313982	0.313982	0.447947	0.523303	0.523303	0.523303	0.523303	0.523303	0.690760	0.784954	0.784954	0.784954	0.784954	0.784954	0.650989	0.575633	0.575633	0.575633	0.575633	0.575633	0.508650	0.470972	0.470972	0.470972	0.470972
chr1	137504512	137505013	17.4592_r2	4.83e-07	-	0.755649	0.680293	0.680293	0.680293	0.680293	0.680293	0.544234	0.418642	0.418642	0.418642	0.418642	0.418642	0.500277	0.575633	0.575633	0.575633	0.575633	0.575633	0.766115	0.941945	0.941945	0.941945	0.941945	0.941945	0.969157	0.994275	0.994275	0.994275	0.994275	0.994275	0.967063	0.941945	0.941945	0.941945	0.941945	0.941945	0.724251	0.523303	0.523303	0.523303	0.523303	0.523303	0.414456	0.313982
chr1	137634690	137635191	11.1531_r2	4.77e-05	-	0.261651	0.261651	0.261651	0.261651	0.261651	0.429108	0.680293	0.680293	0.680293	0.680293	0.680293	0.680293	0.680293	0.680293	0.680293	0.680293	0.680293	0.554701	0.366312	0.366312	0.366312	0.366312	0.366312	0.429108	0.523303	0.523303	0.523303	0.523303	0.523303	0.565167	0.627963	0.627963	0.627963	0.627963	0.627963	0.648895	0.680293	0.680293	0.680293	0.680293	0.680293	0.617497	0.523303	0.523303
chr1	137839511	137839815	15.6633	2.24e-06	+	0.627963	0.627963	0.627963	0.791234	0.941945	0.941945	0.941945	0.941945	0.941945	0.914733	0.889614	0.889614	0.889614	0.889614	0.889614	0.699132	0.523303	0.523303	0.523303	0.523303	0.523303	0.632150	0.732624	0.732624	0.732624	0.732624	0.732624	0.814259	0.889614	0.889614	0.889614	0.889614	0.889614	1.025675	1.151270	1.151270	1.151270	1.151270	1.151270	1.096847	1.046610	1.046610	1.046610	1.046610
chr1	137856265	137856476	18.8776	1.19e-07	+	0.680293	0.554701	0.523303	0.523303	0.523303	0.523303	0.523303	0.439574	0.418642	0.418642	0.418642	0.418642	0.418642	0.502371	0.523303	0.523303	0.523303	0.523303	0.523303	0.690760	0.732624	0.732624	0.732624	0.732624	0.732624	0.774488	0.784954	0.784954	0.784954	0.784954	0.784954	0.784954	0.784954	0.784954	0.784954	0.784954	0.784954	0.868682	0.889614	0.889614	0.889614	0.889614	0.889614	0.889614
chr1	138137965	138138079	10.8469_r1	5.7e-05	+	0.523303	0.523303	0.523303	0.707505	0.732624	0.732624	0.732624	0.732624	0.732624	0.916826	0.941945	0.941945	0.941945	0.941945	0.941945	1.080101	1.098940	1.098940	1.098940	1.098940	1.098940	1.006835	0.994275	0.994275	0.994275	0.994275	0.994275	0.625870	0.575633	0.575633	0.575633	0.575633	0.575633	0.529583	0.523303	0.523303	0.523303	0.523303	0.523303	0.799606	0.837284	0.837284	0.837284	0.837284
chr1	138344742	138344996	16.4694_r1	1.16e-06	+	0.313982	0.313982	0.313982	0.433294	0.470972	0.470972	0.470972	0.470972	0.470972	0.431201	0.418642	0.418642	0.418642	0.418642	0.418642	0.259558	0.209321	0.209321	0.209321	0.209321	0.209321	0.209321	0.209321	0.209321	0.209321	0.209321	0.209321	0.487718	0.575633	0.575633	0.575633	0.575633	0.575633	0.734717	0.784954	0.784954	0.784954	0.784954	0.784954	0.586099	0.523303	0.523303	0.523303	0.523303
chr1	138484099	138484600	12.8469_r1	1.68e-05	-	0.680293	0.680293	0.680293	0.680293	0.680293	0.680293	0.680293	0.680293	0.680293	0.669827	0.418642	0.418642	0.418642	0.418642	0.418642	0.418642	0.418642	0.418642	0.418642	0.418642	0.418642	0.431201	0.732624	0.732624	0.732624	0.732624	0.732624	0.726344	0.575633	0.575633	0.575633	0.575633	0.575633	0.567260	0.366312	0.366312	0.366312	0.366312	0.366312	0.370498	0.470972	0.470972	0.470972	0.470972
chr1	138967443	138967746	11.3776	4.18e-05	+	0.879149	0.941945	0.941945	0.941945	0.941945	0.941945	0.822632	0.784954	0.784954	0.784954	0.784954	0.784954	0.745183	0.732624	0.732624	0.732624	0.732624	0.732624	0.971253	1.046610	1.046610	1.046610	1.046610	1.046610	0.887522	0.837284	0.837284	0.837284	0.837284	0.837284	0.956597	0.994275	0.994275	0.994275	0.994275	0.994275	0.994275	0.994275	0.994275	0.994275	0.994275	0.994275	0.676107	0.575633
chr1	139243917	139244074	14.1429	7e-06	+	0.680293	0.680293	0.847750	0.889614	0.889614	0.889614	0.889614	0.889614	0.889614	0.889614	0.889614	0.889614	0.889614	0.889614	0.722157	0.680293	0.680293	0.680293	0.680293	0.680293	0.805886	0.837284	0.837284	0.837284	0.837284	0.837284	1.004745	1.046610	1.046610	1.046610	1.046610	1.046610	0.586100	0.470972	0.470972	0.470972	0.470972	0.470972	0.638429	0.680293	0.680293	0.680293	0.680293	0.680293
chr1	139264462	139264963	14.8878	4.07e-06	-	0.699132	0.523303	0.523303	0.523303	0.523303	0.523303	0.523303	0.523303	0.523303	0.523303	0.523303	0.523303	0.496091	0.470972	0.470972	0.470972	0.470972	0.470972	0.525396	0.575633	0.575633	0.575633	0.575633	0.575633	0.602845	0.627963	0.627963	0.627963	0.627963	0.627963	0.791234	0.941945	0.941945	0.941945	0.941945	0.941945	1.078006	1.203600	1.203600	1.203600	1.203600	1.203600	0.985904	0.784954
chr1	139444549	139445050	14.4898	5.46e-06	-	0.627963	0.627963	0.627963	0.619590	0.418642	0.418642	0.418642	0.418642	0.418642	0.416549	0.366312	0.366312	0.366312	0.366312	0.366312	0.376778	0.627963	0.627963	0.627963	0.627963	0.627963	0.636336	0.837284	0.837284	0.837284	0.837284	0.837284	0.828911	0.627963	0.627963	0.627963	0.627963	0.627963	0.621683	0.470972	0.470972	0.470972	0.470972	0.470972	0.487718	0.889614	0.889614	0.889614	0.889614
chr1	139447058	139447380	14.3469_r1	6.05e-06	+	1.308260	1.308260	1.308260	1.228718	1.203600	1.203600	1.203600	1.203600	1.203600	0.845658	0.732624	0.732624	0.732624	0.732624	0.732624	0.692852	0.680293	0.680293	0.680293	0.680293	0.680293	0.640522	0.627963	0.627963	0.627963	0.627963	0.627963	0.747276	0.784954	0.784954	0.784954	0.784954	0.784954	0.983813	1.046610	1.046610	1.046610	1.046610	1.046610	0.927293	0.889614	0.889614	0.889614	0.889614
chr1	140661352	140661853	16.102	1.57e-06	-	0.889614	0.889614	0.889614	0.889614	1.034050	1.046610	1.046610	1.046610	1.046610	1.046610	1.094754	1.098940	1.098940	1.098940	1.098940	1.098940	0.713785	0.680293	0.680293	0.680293	0.680293	0.680293	0.584006	0.575633	0.575633	0.575633	0.575633	0.575633	0.623777	0.627963	0.627963	0.627963	0.627963	0.627963	0.339100	0.313982	0.313982	0.313982	0.313982	0.313982	0.265837	0.261651	0.261651	0.261651
chr1	140862033	140862371	15.4898	2.57e-06	+	0.366312	0.366312	0.366312	0.366312	0.366312	0.366312	0.366312	0.366312	0.366312	0.366312	0.366312	0.366312	0.366312	0.412363	0.941945	0.941945	0.941945	0.941945	0.941945	0.946131	0.994275	0.994275	0.994275	0.994275	0.994275	0.973343	0.732624	0.732624	0.732624	0.732624	0.732624	0.736810	0.784954	0.784954	0.784954	0.784954	0.784954	0.768208	0.575633	0.575633	0.575633	0.575633	0.575633	0.579819
chr1	141100493	141100994	12.9388	1.59e-05	-	0.784954	0.726344	0.575633	0.575633	0.575633	0.575633	0.575633	0.531676	0.418642	0.418642	0.418642	0.418642	0.418642	0.477252	0.627963	0.627963	0.627963	0.627963	0.627963	0.745184	1.046610	1.046610	1.046610	1.046610	1.046610	1.178482	1.517580	1.517580	1.517580	1.517580	1.517580	1.458970	1.308260	1.308260	1.308260	1.308260	1.308260	1.205692	0.941945	0.941945	0.941945	0.941945	0.941945	0.912640
chr1	141211037	141211538	10.8571	5.67e-05	-	0.627963	0.600751	0.575633	0.575633	0.575633	0.575633	0.575633	0.630056	0.680293	0.680293	0.680293	0.680293	0.680293	0.897989	1.098940	1.098940	1.098940	1.098940	1.098940	1.044514	0.994275	0.994275	0.994275	0.994275	0.994275	0.803793	0.627963	0.627963	0.627963	0.627963	0.627963	0.600751	0.575633	0.575633	0.575633	0.575633	0.575633	0.466786	0.366312	0.366312	0.366312	0.366312	0.366312	0.366312
chr1	141619888	141620108	17.0918	6.74e-07	+	0.627963	0.627963	0.724251	0.732624	0.732624	0.732624	0.732624	0.732624	0.588192	0.575633	0.575633	0.575633	0.575633	0.575633	0.479345	0.470972	0.470972	0.470972	0.470972	0.470972	0.856123	0.889614	0.889614	0.889614	0.889614	0.889614	0.985902	0.994275	0.994275	0.994275	0.994275	0.994275	1.042423	1.046610	1.046610	1.046610	1.046610	1.046610	0.902174	0.889614	0.889614	0.889614	0.889614	0.889614
chr1	141786709	141786777	14.9694	3.83e-06	+	0.680293	0.680293	0.680293	0.680293	0.604938	0.575633	0.575633	0.575633	0.575633	0.575633	0.575633	0.575633	0.575633	0.575633	0.575633	0.575633	0.613311	0.627963	0.627963	0.627963	0.627963	0.627963	0.514929	0.470972	0.470972	0.470972	0.470972	0.470972	0.847750	0.994275	0.994275	0.994275	0.994275	0.994275	1.069634	1.098940	1.098940	1.098940	1.098940	1.098940	0.797514	0.680293	0.680293	0.680293
chr1	141968968	141969131	16.8673	8.22e-07	+	0.732624	0.732624	0.782861	0.784954	0.784954	0.784954	0.784954	0.784954	0.533769	0.523303	0.523303	0.523303	0.523303	0.523303	0.272117	0.261651	0.261651	0.261651	0.261651	0.261651	0.311889	0.313982	0.313982	0.313982	0.313982	0.313982	0.364219	0.366312	0.366312	0.366312	0.366312	0.366312	0.416549	0.418642	0.418642	0.418642	0.418642	0.418642	0.619590	0.627963	0.627963	0.627963	0.627963	0.627963
chr1	142167209	142167710	17.1327	6.5e-07	-	1.098940	1.098940	1.098940	1.098940	1.031954	0.994275	0.994275	0.994275	0.994275	0.994275	1.061261	1.098940	1.098940	1.098940	1.098940	1.098940	1.031954	0.994275	0.994275	0.994275	0.994275	0.994275	1.061261	1.098940	1.098940	1.098940	1.098940	1.098940	0.998463	0.941945	0.941945	0.941945	0.941945	0.941945	1.042422	1.098940	1.098940	1.098940	1.098940	1.098940	1.098940	1.098940	1.098940	1.098940
chr1	142270036	142270341	18.4694	1.81e-07	+	0.994275	0.994275	0.994275	0.994275	0.994275	0.994275	0.994275	0.994275	0.994275	0.994275	0.831004	0.680293	0.680293	0.680293	0.680293	0.680293	0.761928	0.837284	0.837284	0.837284	0.837284	0.837284	0.837284	0.837284	0.837284	0.837284	0.837284	0.837284	0.728437	0.627963	0.627963	0.627963	0.627963	0.627963	0.818445	0.994275	0.994275	0.994275	0.994275	0.994275	0.939851	0.889614	0.889614	0.889614
chr1	142807135	142807636	11.7653	3.32e-05	-	0.732624	0.732624	0.732624	0.732624	0.732624	0.764022	0.784954	0.784954	0.784954	0.784954	0.784954	0.941948	1.046610	1.046610	1.046610	1.046610	1.046610	1.015209	0.994275	0.994275	0.994275	0.994275	0.994275	1.057074	1.098940	1.098940	1.098940	1.098940	1.098940	1.098940	1.098940	1.098940	1.098940	1.098940	1.098940	1.067542	1.046610	1.046610	1.046610	1.046610	1.046610	0.952412	0.889614	0.889614
chr1	143273172	143273673	11.5408	3.8e-05	-	0.941945	0.941945	0.941945	0.941945	1.048699	1.831560	1.831560	1.831560	1.831560	1.831560	1.837840	1.883890	1.883890	1.883890	1.883890	1.883890	1.833653	1.465250	1.465250	1.465250	1.465250	1.465250	1.534326	2.040880	2.040880	2.040880	2.040880	2.040880	2.103676	2.564180	2.564180	2.564180	2.564180	2.564180	2.513943	2.145540	2.145540	2.145540	2.145540	2.145540	2.013668	1.046610	1.046610	1.046610
chr1	143601503	143602004	12.949	1.58e-05	-	0.994275	0.994275	0.994275	0.994275	1.132431	1.151270	1.151270	1.151270	1.151270	1.151270	1.151270	1.151270	1.151270	1.151270	1.151270	1.151270	1.059169	1.046610	1.046610	1.046610	1.046610	1.046610	1.092660	1.098940	1.098940	1.098940	1.098940	1.098940	0.730531	0.680293	0.680293	0.680293	0.680293	0.680293	0.496091	0.470972	0.470972	0.470972	0.470972	0.470972	0.470972	0.470972	0.470972	0.470972
chr1	143641682	143641953	11.9082_r2	3.04e-05	+	0.994275	0.994275	0.994275	0.851937	0.784954	0.784954	0.784954	0.784954	0.784954	0.642616	0.575633	0.575633	0.575633	0.575633	0.575633	0.931482	1.098940	1.098940	1.098940	1.098940	1.098940	0.921014	0.837284	0.837284	0.837284	0.837284	0.837284	0.552607	0.418642	0.418642	0.418642	0.418642	0.418642	0.418642	0.418642	0.418642	0.418642	0.418642	0.418642	0.489811	0.523303	0.523303	0.523303	0.523303
chr1	143654072	143654278	14.8163	4.3e-06	+	0.680293	0.680293	0.680293	0.680293	0.680293	0.680293	0.680293	0.889614	0.889614	0.889614	0.889614	0.889614	0.889614	1.151270	1.151270	1.151270	1.151270	1.151270	1.151270	1.360590	1.360590	1.360590	1.360590	1.360590	1.360590	1.255930	1.255930	1.255930	1.255930	1.255930	1.255930	1.308260	1.308260	1.308260	1.308260	1.308260	1.308260	1.465250	1.465250	1.465250	1.465250	1.465250	1.465250	1.046610
chr1	143790133	143790634	13.8163	8.8e-06	-	1.098940	0.849845	0.732624	0.732624	0.732624	0.732624	0.732624	0.981719	1.098940	1.098940	1.098940	1.098940	1.098940	1.597122	1.831560	1.831560	1.831560	1.831560	1.831560	1.511300	1.360590	1.360590	1.360590	1.360590	1.360590	1.182668	1.098940	1.098940	1.098940	1.098940	1.098940	0.885430	0.784954	0.784954	0.784954	0.784954	0.784954	0.678200	0.627963	0.627963	0.627963	0.627963	0.627963	0.770301
chr1	143876795	143877188	13.3061	1.25e-05	+	0.366312	0.366312	0.366312	0.366312	0.366312	0.366312	0.366312	0.366312	0.366312	0.366312	0.399803	0.418642	0.418642	0.418642	0.418642	0.418642	0.418642	0.418642	0.418642	0.418642	0.418642	0.418642	0.418642	0.418642	0.418642	0.418642	0.418642	0.418642	0.653082	0.784954	0.784954	0.784954	0.784954	0.784954	0.818445	0.837284	0.837284	0.837284	0.837284	0.837284	0.904267	0.941945	0.941945	0.941945
chr1	144094919	144095420	11.7041_r1	3.44e-05	-	0.548421	0.627963	0.627963	0.627963	0.627963	0.627963	0.627963	0.627963	0.627963	0.627963	0.627963	0.627963	0.615404	0.575633	0.575633	0.575633	0.575633	0.575633	0.613311	0.732624	0.732624	0.732624	0.732624	0.732624	0.795420	0.994275	0.994275	0.994275	0.994275	0.994275	0.918919	0.680293	0.680293	0.680293	0.680293	0.680293	0.717971	0.837284	0.837284	0.837284	0.837284	0.837284	0.849843	0.889614
chr1	144268172	144268673	12.6429_r1	1.92e-05	-	0.648895	0.418642	0.418642	0.418642	0.418642	0.418642	0.468879	0.837284	0.837284	0.837284	0.837284	0.837284	0.837284	0.837284	0.837284	0.837284	0.837284	0.837284	0.799606	0.523303	0.523303	0.523303	0.523303	0.523303	0.529583	0.575633	0.575633	0.575633	0.575633	0.575633	0.588192	0.680293	0.680293	0.680293	0.680293	0.680293	0.699132	0.837284	0.837284	0.837284	0.837284	0.837284	0.849843	0.941945
chr1	144421656	144422157	11.3469_r2	4.26e-05	-	0.575633	0.575633	0.456320	0.418642	0.418642	0.418642	0.418642	0.418642	0.617497	0.680293	0.680293	0.680293	0.680293	0.680293	0.998465	1.098940	1.098940	1.098940	1.098940	1.098940	1.138711	1.151270	1.151270	1.151270	1.151270	1.151270	0.872870	0.784954	0.784954	0.784954	0.784954	0.784954	0.586099	0.523303	0.523303	0.523303	0.523303	0.523303	0.523303	0.523303	0.523303	0.523303	0.523303	0.523303
chr1	144435513	144436014	13.3265_r1	1.23e-05	-	0.889614	0.889614	0.889614	0.889614	0.764022	0.627963	0.627963	0.627963	0.627963	0.627963	0.678200	0.732624	0.732624	0.732624	0.732624	0.732624	0.983811	1.255930	1.255930	1.255930	1.255930	1.255930	1.255930	1.255930	1.255930	1.255930	1.255930	1.255930	1.205693	1.151270	1.151270	1.151270	1.151270	1.151270	0.950320	0.732624	0.732624	0.732624	0.732624	0.732624	0.807979	0.889614	0.889614	0.889614
chr1	144509845	144510346	14.2347_r1	6.56e-06	-	0.418642	0.460506	0.627963	0.627963	0.627963	0.627963	0.627963	0.711692	1.046610	1.046610	1.046610	1.046610	1.046610	1.078008	1.203600	1.203600	1.203600	1.203600	1.203600	1.234998	1.360590	1.360590	1.360590	1.360590	1.360590	1.381522	1.465250	1.465250	1.465250	1.465250	1.465250	1.391988	1.098940	1.098940	1.098940	1.098940	1.098940	1.036143	0.784954	0.784954	0.784954	0.784954	0.784954	0.764022
chr1	144775268	144775550	15.0612	3.58e-06	+	0.784954	0.747276	0.680293	0.680293	0.680293	0.680293	0.680293	0.717971	0.784954	0.784954	0.784954	0.784954	0.784954	0.784954	0.784954	0.784954	0.784954	0.784954	0.784954	0.766115	0.732624	0.732624	0.732624	0.732624	0.732624	0.751463	0.784954	0.784954	0.784954	0.784954	0.784954	0.728437	0.627963	0.627963	0.627963	0.627963	0.627963	0.646802	0.680293	0.680293	0.680293	0.680293	0.680293	0.661454
chr1	144906692	144907193	16.551_r4	1.08e-06	-	0.313982	0.313982	0.313982	0.313982	0.313982	0.397710	0.575633	0.575633	0.575633	0.575633	0.575633	0.542141	0.470972	0.470972	0.470972	0.470972	0.470972	0.504464	0.575633	0.575633	0.575633	0.575633	0.575633	0.676107	0.889614	0.889614	0.889614	0.889614	0.889614	0.923106	0.994275	0.994275	0.994275	0.994275	0.994275	0.927292	0.784954	0.784954	0.784954	0.784954	0.784954	0.667734	0.418642	0.418642
chr1	144953210	144953711	11.3265	4.31e-05	-	0.177923	0.156991	0.156991	0.156991	0.156991	0.156991	0.156991	0.156991	0.156991	0.156991	0.156991	0.156991	0.156991	0.156991	0.156991	0.156991	0.156991	0.156991	0.219787	0.261651	0.261651	0.261651	0.261651	0.261651	0.387244	0.470972	0.470972	0.470972	0.470972	0.470972	0.690759	0.837284	0.837284	0.837284	0.837284	0.837284	1.151268	1.360590	1.360590	1.360590	1.360590	1.360590	1.548978	1.674570
chr1	145164718	145165219	14.551_r1	5.22e-06	-	0.500277	0.575633	0.575633	0.575633	0.575633	0.575633	0.590285	0.627963	0.627963	0.627963	0.627963	0.627963	0.569353	0.418642	0.418642	0.418642	0.418642	0.418642	0.491904	0.680293	0.680293	0.680293	0.680293	0.680293	0.738903	0.889614	0.889614	0.889614	0.889614	0.889614	0.860309	0.784954	0.784954	0.784954	0.784954	0.784954	0.814259	0.889614	0.889614	0.889614	0.889614	0.889614	0.831004	0.680293
chr1	145618857	145619358	18.5204	1.72e-07	-	1.203600	1.203600	1.203600	1.203600	1.015208	0.941945	0.941945	0.941945	0.941945	0.941945	0.565167	0.418642	0.418642	0.418642	0.418642	0.418642	0.418642	0.418642	0.418642	0.418642	0.418642	0.418642	0.908457	1.098940	1.098940	1.098940	1.098940	1.098940	1.023581	0.994275	0.994275	0.994275	0.994275	0.994275	0.617497	0.470972	0.470972	0.470972	0.470972	0.470972	0.659361	0.732624	0.732624	0.732624
chr1	147126820	147127007	11.3776_r1	4.18e-05	+	0.837284	0.837284	0.837284	0.701225	0.575633	0.575633	0.575633	0.575633	0.575633	0.657268	0.732624	0.732624	0.732624	0.732624	0.732624	0.732624	0.732624	0.732624	0.732624	0.732624	0.732624	0.732624	0.732624	0.732624	0.732624	0.732624	0.732624	0.868683	0.994275	0.994275	0.994275	0.994275	0.994275	0.776581	0.575633	0.575633	0.575633	0.575633	0.575633	0.602845	0.627963	0.627963	0.627963	0.627963
chr1	148570283	148570608	13.8367	8.68e-06	+	0.512837	0.575633	0.575633	0.575633	0.575633	0.575633	0.868683	0.941945	0.941945	0.941945	0.941945	0.941945	0.941945	0.941945	0.941945	0.941945	0.941945	0.941945	0.648895	0.575633	0.575633	0.575633	0.575633	0.575633	0.366312	0.313982	0.313982	0.313982	0.313982	0.313982	0.565167	0.627963	0.627963	0.627963	0.627963	0.627963	0.627963	0.627963	0.627963	0.627963	0.627963	0.627963	0.711692	0.732624
chr1	148590632	148591133	13.7347	9.31e-06	-	0.209321	0.209321	0.209321	0.322355	0.366312	0.366312	0.366312	0.366312	0.366312	0.441667	0.470972	0.470972	0.470972	0.470972	0.470972	0.433294	0.418642	0.418642	0.418642	0.418642	0.418642	0.531676	0.575633	0.575633	0.575633	0.575633	0.575633	0.613311	0.627963	0.627963	0.627963	0.627963	0.627963	0.816352	0.889614	0.889614	0.889614	0.889614	0.889614	1.002651	1.046610	1.046610	1.046610	1.046610
chr1	148813543	148814044	17.6633_r2	3.99e-07	-	1.203600	1.203600	1.203600	1.101032	0.837284	0.837284	0.837284	0.837284	0.837284	0.764022	0.575633	0.575633	0.575633	0.575633	0.575633	0.560981	0.523303	0.523303	0.523303	0.523303	0.523303	0.596565	0.784954	0.784954	0.784954	0.784954	0.784954	0.784954	0.784954	0.784954	0.784954	0.784954	0.784954	0.726344	0.575633	0.575633	0.575633	0.575633	0.575633	0.722159	1.098940	1.098940	1.098940	1.098940
chr1	149036221	149036722	11.2347_r4	4.55e-05	-	0.521209	0.784954	0.784954	0.784954	0.784954	0.784954	0.810073	0.941945	0.941945	0.941945	0.941945	0.941945	0.900081	0.680293	0.680293	0.680293	0.680293	0.680293	0.646802	0.470972	0.470972	0.470972	0.470972	0.470972	0.470972	0.470972	0.470972	0.470972	0.470972	0.470972	0.512836	0.732624	0.732624	0.732624	0.732624	0.732624	0.774488	0.994275	0.994275	0.994275	0.994275	0.994275	0.960784	0.784954
chr1	149164734	149165235	14.8776_r1	4.1e-06	-	0.523303	0.523303	0.523303	0.523303	0.523303	0.724251	0.837284	0.837284	0.837284	0.837284	0.837284	0.971253	1.046610	1.046610	1.046610	1.046610	1.046610	1.013116	0.994275	0.994275	0.994275	0.994275	0.994275	0.826818	0.732624	0.732624	0.732624	0.732624	0.732624	0.565167	0.470972	0.470972	0.470972	0.470972	0.470972	0.403990	0.366312	0.366312	0.366312	0.366312	0.366312	0.801703	1.046610	1.046610
chr1	149215810	149216043	18.0918	2.65e-07	+	0.837284	0.837284	0.837284	0.837284	0.820538	0.418642	0.418642	0.418642	0.418642	0.418642	0.414456	0.313982	0.313982	0.313982	0.313982	0.313982	0.332821	0.784954	0.784954	0.784954	0.784954	0.784954	0.787047	0.837284	0.837284	0.837284	0.837284	0.837284	0.828911	0.627963	0.627963	0.627963	0.627963	0.627963	0.623777	0.523303	0.523303	0.523303	0.523303	0.523303	0.527489	0.627963	0.627963	0.627963
chr1	149957840	149958341	13.6224	1.01e-05	-	0.313982	0.502371	0.784954	0.784954	0.784954	0.784954	0.784954	0.973344	1.255930	1.255930	1.255930	1.255930	1.255930	1.172202	1.046610	1.046610	1.046610	1.046610	1.046610	0.858219	0.575633	0.575633	0.575633	0.575633	0.575633	0.722158	0.941945	0.941945	0.941945	0.941945	0.941945	0.941945	0.941945	0.941945	0.941945	0.941945	0.941945	0.753556	0.470972	0.470972	0.470972	0.470972	0.470972	0.429108
chr1	150017824	150018145	15.8367	1.95e-06	+	0.366312	0.366312	0.366312	0.366312	0.328634	0.261651	0.261651	0.261651	0.261651	0.261651	0.374685	0.575633	0.575633	0.575633	0.575633	0.575633	0.688666	0.889614	0.889614	0.889614	0.889614	0.889614	0.851936	0.784954	0.784954	0.784954	0.784954	0.784954	0.690760	0.523303	0.523303	0.523303	0.523303	0.523303	0.485625	0.418642	0.418642	0.418642	0.418642	0.418642	0.380964	0.313982	0.313982	0.313982
chr1	150384457	150384843	16.4694_r2	1.16e-06	+	0.889614	0.889614	0.627963	0.627963	0.627963	0.627963	0.627963	0.627963	0.575633	0.575633	0.575633	0.575633	0.575633	0.575633	0.470972	0.470972	0.470972	0.470972	0.470972	0.470972	0.941945	0.941945	0.941945	0.941945	0.941945	0.941945	1.203600	1.203600	1.203600	1.203600	1.203600	1.203600	0.732624	0.732624	0.732624	0.732624	0.732624	0.732624	0.470972	0.470972	0.470972	0.470972	0.470972	0.470972
chr1	150405409	150405540	15.7041	2.17e-06	+	0.837284	0.837284	0.837284	0.937759	0.941945	0.941945	0.941945	0.941945	0.941945	1.142897	1.151270	1.151270	1.151270	1.151270	1.151270	1.201507	1.203600	1.203600	1.203600	1.203600	1.203600	1.203600	1.203600	1.203600	1.203600	1.203600	1.203600	1.153363	1.151270	1.151270	1.151270	1.151270	1.151270	1.000555	0.994275	0.994275	0.994275	0.994275	0.994275	0.994275	0.994275	0.994275	0.994275	0.994275
chr1	150694177	150694678	16.4286_r2	1.2e-06	-	0.313982	0.362126	0.366312	0.366312	0.366312	0.366312	0.366312	0.510744	0.523303	0.523303	0.523303	0.523303	0.523303	0.523303	0.523303	0.523303	0.523303	0.523303	0.523303	0.571447	0.575633	0.575633	0.575633	0.575633	0.575633	0.768208	0.784954	0.784954	0.784954	0.784954	0.784954	0.736810	0.732624	0.732624	0.732624	0.732624	0.732624	0.395617	0.366312	0.366312	0.366312	0.366312	0.366312	0.462599
chr1	150846487	150846988	15.2245	3.16e-06	-	1.046610	1.046610	1.046610	0.910549	0.784954	0.784954	0.784954	0.784954	0.784954	0.703319	0.627963	0.627963	0.627963	0.627963	0.627963	0.491904	0.366312	0.366312	0.366312	0.366312	0.366312	0.366312	0.366312	0.366312	0.366312	0.366312	0.366312	0.502371	0.627963	0.627963	0.627963	0.627963	0.627963	0.600751	0.575633	0.575633	0.575633	0.575633	0.575633	0.820541	1.046610	1.046610	1.046610	1.046610
chr1	151048348	151048849	14.6837	4.74e-06	-	1.098940	1.078008	0.837284	0.837284	0.837284	0.837284	0.837284	0.807979	0.470972	0.470972	0.470972	0.470972	0.470972	0.458413	0.313982	0.313982	0.313982	0.313982	0.313982	0.334914	0.575633	0.575633	0.575633	0.575633	0.575633	0.584006	0.680293	0.680293	0.680293	0.680293	0.680293	0.655175	0.366312	0.366312	0.366312	0.366312	0.366312	0.370498	0.418642	0.418642	0.418642	0.418642	0.418642	0.452133
chr1	151225048	151225549	11.898_r1	3.06e-05	-	0.104661	0.129779	0.418642	0.418642	0.418642	0.418642	0.418642	0.431201	0.575633	0.575633	0.575633	0.575633	0.575633	0.584006	0.680293	0.680293	0.680293	0.680293	0.680293	0.697039	0.889614	0.889614	0.889614	0.889614	0.889614	0.885428	0.837284	0.837284	0.837284	0.837284	0.837284	0.824725	0.680293	0.680293	0.680293	0.680293	0.680293	0.650988	0.313982	0.313982	0.313982	0.313982	0.313982	0.339100
chr1	151394538	151394987	12.1939	2.55e-05	+	0.156991	0.232347	0.313982	0.313982	0.313982	0.313982	0.313982	0.364219	0.418642	0.418642	0.418642	0.418642	0.418642	0.468879	0.523303	0.523303	0.523303	0.523303	0.523303	0.523303	0.523303	0.523303	0.523303	0.523303	0.523303	0.498184	0.470972	0.470972	0.470972	0.470972	0.470972	0.571446	0.680293	0.680293	0.680293	0.680293	0.680293	0.780767	0.889614	0.889614	0.889614	0.889614	0.889614	0.889614
chr1	151397751	151398252	15.1633	3.31e-06	-	0.994275	0.994275	0.994275	0.994275	0.994275	0.994275	0.994275	0.994275	0.994275	0.994275	0.994275	0.994275	0.994275	0.994275	0.994275	0.994275	1.195227	1.203600	1.203600	1.203600	1.203600	1.203600	1.203600	1.203600	1.203600	1.203600	1.203600	1.203600	0.952411	0.941945	0.941945	0.941945	0.941945	0.941945	0.791234	0.784954	0.784954	0.784954	0.784954	0.784954	0.684479	0.680293	0.680293	0.680293
chr1	151674453	151674954	17.6122_r1	4.19e-07	-	0.523303	0.523303	0.246999	0.209321	0.209321	0.209321	0.209321	0.209321	0.485625	0.523303	0.523303	0.523303	0.523303	0.523303	0.707505	0.732624	0.732624	0.732624	0.732624	0.732624	0.778674	0.784954	0.784954	0.784954	0.784954	0.784954	0.646802	0.627963	0.627963	0.627963	0.627963	0.627963	0.397710	0.366312	0.366312	0.366312	0.366312	0.366312	0.412362	0.418642	0.418642	0.418642	0.418642	0.418642
chr1	151893124	151893625	16.1735_r1	1.48e-06	-	0.468879	0.418642	0.418642	0.418642	0.418642	0.418642	0.433294	0.784954	0.784954	0.784954	0.784954	0.784954	0.791234	0.941945	0.941945	0.941945	0.941945	0.941945	0.931479	0.680293	0.680293	0.680293	0.680293	0.680293	0.674013	0.523303	0.523303	0.523303	0.523303	0.523303	0.519117	0.418642	0.418642	0.418642	0.418642	0.418642	0.422828	0.523303	0.523303	0.523303	0.523303	0.523303	0.533769	0.784954
chr1	152046382	152046603	12.2959_r2	2.39e-05	+	0.837284	0.837284	0.694946	0.627963	0.627963	0.627963	0.627963	0.627963	0.485625	0.418642	0.418642	0.418642	0.418642	0.418642	0.347473	0.313982	0.313982	0.313982	0.313982	0.313982	0.420735	0.470972	0.470972	0.470972	0.470972	0.470972	0.470972	0.470972	0.470972	0.470972	0.470972	0.470972	0.470972	0.470972	0.470972	0.470972	0.470972	0.470972	0.720064	0.837284	0.837284	0.837284	0.837284	0.837284
chr1	152278769	152279160	15.3163_r1	2.94e-06	+	0.889614	0.889614	0.889614	0.918919	0.941945	0.941945	0.941945	0.941945	0.941945	0.766115	0.627963	0.627963	0.627963	0.627963	0.627963	0.686573	0.732624	0.732624	0.732624	0.732624	0.732624	0.644709	0.575633	0.575633	0.575633	0.575633	0.575633	0.458413	0.366312	0.366312	0.366312	0.366312	0.366312	0.395617	0.418642	0.418642	0.418642	0.418642	0.418642	0.506557	0.575633	0.575633	0.575633	0.575633
chr1	152406435	152406936	11.5102	3.87e-05	-	0.523303	0.429108	0.366312	0.366312	0.366312	0.366312	0.366312	0.334914	0.313982	0.313982	0.313982	0.313982	0.313982	0.439575	0.523303	0.523303	0.523303	0.523303	0.523303	0.554701	0.575633	0.575633	0.575633	0.575633	0.575633	0.481438	0.418642	0.418642	0.418642	0.418642	0.418642	0.544235	0.627963	0.627963	0.627963	0.627963	0.627963	0.690760	0.732624	0.732624	0.732624	0.732624	0.732624	0.921016
chr1	152743798	152744299	16.8878	8.08e-07	-	0.837284	0.795420	0.313982	0.313982	0.313982	0.313982	0.313982	0.305609	0.209321	0.209321	0.209321	0.209321	0.209321	0.242812	0.627963	0.627963	0.627963	0.627963	0.627963	0.678200	1.255930	1.255930	1.255930	1.255930	1.255930	1.234998	0.994275	0.994275	0.994275	0.994275	0.994275	0.964970	0.627963	0.627963	0.627963	0.627963	0.627963	0.644709	0.837284	0.837284	0.837284	0.837284	0.837284	0.870776
chr1	152749243	152749744	11.2347_r5	4.55e-05	-	0.941945	0.941945	0.941945	0.956597	0.994275	0.994275	0.994275	0.994275	0.994275	0.979623	0.941945	0.941945	0.941945	0.941945	0.941945	0.883335	0.732624	0.732624	0.732624	0.732624	0.732624	0.688667	0.575633	0.575633	0.575633	0.575633	0.575633	0.663548	0.889614	0.889614	0.889614	0.889614	0.889614	0.904267	0.941945	0.941945	0.941945	0.941945	0.941945	0.868682	0.680293	0.680293	0.680293	0.680293
chr1	152755230	152755731	15.3776_r1	2.81e-06	-	1.203600	1.203600	1.203600	0.826819	0.732624	0.732624	0.732624	0.732624	0.732624	0.941945	0.994275	0.994275	0.994275	0.994275	0.994275	1.078007	1.098940	1.098940	1.098940	1.098940	1.098940	0.973344	0.941945	0.941945	0.941945	0.941945	0.941945	0.941945	0.941945	0.941945	0.941945	0.941945	0.941945	0.523303	0.418642	0.418642	0.418642	0.418642	0.418642	0.293049	0.261651	0.261651	0.261651	0.261651
chr1	152874248	152874749	15.4286_r1	2.7e-06	-	1.151270	1.151270	1.151270	1.151270	1.151270	1.126151	0.837284	0.837284	0.837284	0.837284	0.837284	0.820538	0.627963	0.627963	0.627963	0.627963	0.627963	0.632149	0.680293	0.680293	0.680293	0.680293	0.680293	0.688666	0.784954	0.784954	0.784954	0.784954	0.784954	0.789140	0.837284	0.837284	0.837284	0.837284	0.837284	0.862403	1.151270	1.151270	1.151270	1.151270	1.151270	1.134524	0.941945	0.941945
chr1	152969825	152970168	18.5714_r1	1.63e-07	+	0.941945	0.941945	0.941945	0.941945	1.381521	1.465250	1.465250	1.465250	1.465250	1.465250	1.157550	1.098940	1.098940	1.098940	1.098940	1.098940	0.703319	0.627963	0.627963	0.627963	0.627963	0.627963	0.627963	0.627963	0.627963	0.627963	0.627963	0.627963	0.496091	0.470972	0.470972	0.470972	0.470972	0.470972	0.558887	0.575633	0.575633	0.575633	0.575633	0.575633	0.531676	0.523303	0.523303	0.523303
chr1	153195679	153195878	16.3571_r1	1.27e-06	+	0.209321	0.209321	0.221880	0.313982	0.313982	0.313982	0.313982	0.313982	0.326541	0.418642	0.418642	0.418642	0.418642	0.418642	0.462599	0.784954	0.784954	0.784954	0.784954	0.784954	0.784954	0.784954	0.784954	0.784954	0.784954	0.784954	0.772395	0.680293	0.680293	0.680293	0.680293	0.680293	0.655175	0.470972	0.470972	0.470972	0.470972	0.470972	0.470972	0.470972	0.470972	0.470972	0.470972	0.470972
chr1	153431777	153432150	14.3878_r1	5.88e-06	+	0.941945	0.941945	0.941945	0.941945	0.941945	0.969157	0.994275	0.994275	0.994275	0.994275	0.994275	0.885428	0.784954	0.784954	0.784954	0.784954	0.784954	0.757742	0.732624	0.732624	0.732624	0.732624	0.732624	0.923108	1.098940	1.098940	1.098940	1.098940	1.098940	1.343844	1.569910	1.569910	1.569910	1.569910	1.569910	1.379429	1.203600	1.203600	1.203600	1.203600	1.203600	1.339658	1.465250	1.465250
chr1	153440713	153441022	18.0918_r1	2.65e-07	+	0.627963	0.627963	0.627963	0.556794	0.523303	0.523303	0.523303	0.523303	0.523303	0.452134	0.418642	0.418642	0.418642	0.418642	0.418642	0.454226	0.470972	0.470972	0.470972	0.470972	0.470972	0.577726	0.627963	0.627963	0.627963	0.627963	0.627963	0.699132	0.732624	0.732624	0.732624	0.732624	0.732624	0.910547	0.994275	0.994275	0.994275	0.994275	0.994275	1.065447	1.098940	1.098940	1.098940	1.098940
chr1	153448454	153448706	11.7959	3.26e-05	+	0.795420	0.837284	0.837284	0.837284	0.837284	0.837284	0.774488	0.523303	0.523303	0.523303	0.523303	0.523303	0.470973	0.261651	0.261651	0.261651	0.261651	0.261651	0.261651	0.261651	0.261651	0.261651	0.261651	0.261651	0.324447	0.575633	0.575633	0.575633	0.575633	0.575633	0.596565	0.680293	0.680293	0.680293	0.680293	0.680293	0.648895	0.523303	0.523303	0.523303	0.523303	0.523303	0.533769	0.575633
chr1	153623004	153623167	11.051	5.07e-05	+	1.465250	1.465250	1.465250	1.465250	1.381522	1.255930	1.255930	1.255930	1.255930	1.255930	1.151268	0.994275	0.994275	0.994275	0.994275	0.994275	0.910547	0.784954	0.784954	0.784954	0.784954	0.784954	0.617497	0.366312	0.366312	0.366312	0.366312	0.366312	0.491904	0.680293	0.680293	0.680293	0.680293	0.680293	0.868684	1.151270	1.151270	1.151270	1.151270	1.151270	0.983812	0.732624	0.732624	0.732624
chr1	153640370	153640576	11.9592	2.95e-05	+	0.627963	0.627963	0.627963	0.627963	0.627963	1.205693	1.255930	1.255930	1.255930	1.255930	1.255930	1.015207	0.994275	0.994275	0.994275	0.994275	0.994275	0.560981	0.523303	0.523303	0.523303	0.523303	0.523303	0.475158	0.470972	0.470972	0.470972	0.470972	0.470972	0.326541	0.313982	0.313982	0.313982	0.313982	0.313982	0.602845	0.627963	0.627963	0.627963	0.627963	0.627963	0.579819	0.575633	0.575633
chr1	153717774	153717898	17.0612	6.93e-07	+	0.854030	0.941945	0.941945	0.941945	0.941945	0.941945	1.126149	1.360590	1.360590	1.360590	1.360590	1.360590	1.314540	1.255930	1.255930	1.255930	1.255930	1.255930	1.301980	1.360590	1.360590	1.360590	1.360590	1.360590	1.590842	1.883890	1.883890	1.883890	1.883890	1.883890	1.975991	2.093210	2.093210	2.093210	2.093210	2.093210	2.070185	2.040880	2.040880	2.040880	2.040880	2.040880	2.156006	2.302530
chr1	153914688	153915189	15.9388	1.8e-06	-	0.889614	0.889614	0.889614	0.889614	0.889614	0.889614	0.889614	0.939851	0.994275	0.994275	0.994275	0.994275	0.994275	0.918919	0.837284	0.837284	0.837284	0.837284	0.837284	0.661454	0.470972	0.470972	0.470972	0.470972	0.470972	0.445854	0.418642	0.418642	0.418642	0.418642	0.418642	0.644709	0.889614	0.889614	0.889614	0.889614	0.889614	0.839377	0.784954	0.784954	0.784954	0.784954	0.784954	0.609124
chr1	154103668	154104169	18.3776	1.99e-07	-	0.410269	0.523303	0.523303	0.523303	0.523303	0.523303	0.537955	0.575633	0.575633	0.575633	0.575633	0.575633	0.678200	0.941945	0.941945	0.941945	0.941945	0.941945	1.015208	1.203600	1.203600	1.203600	1.203600	1.203600	1.247557	1.360590	1.360590	1.360590	1.360590	1.360590	1.404547	1.517580	1.517580	1.517580	1.517580	1.517580	1.356402	0.941945	0.941945	0.941945	0.941945	0.941945	0.897988	0.784954
chr1	154258658	154258841	18.5306	1.7e-07	+	0.937759	0.941945	0.941945	0.941945	0.941945	0.941945	0.740997	0.732624	0.732624	0.732624	0.732624	0.732624	0.481438	0.470972	0.470972	0.470972	0.470972	0.470972	0.470972	0.470972	0.470972	0.470972	0.470972	0.470972	0.320262	0.313982	0.313982	0.313982	0.313982	0.313982	0.565167	0.575633	0.575633	0.575633	0.575633	0.575633	0.776581	0.784954	0.784954	0.784954	0.784954	0.784954	0.885428	0.889614
chr1	154653042	154653315	16.6224	1.02e-06	+	0.418642	0.418642	0.424922	0.470972	0.470972	0.470972	0.470972	0.470972	0.477252	0.523303	0.523303	0.523303	0.523303	0.523303	0.510744	0.418642	0.418642	0.418642	0.418642	0.418642	0.418642	0.418642	0.418642	0.418642	0.418642	0.418642	0.443761	0.627963	0.627963	0.627963	0.627963	0.627963	0.627963	0.627963	0.627963	0.627963	0.627963	0.627963	0.609124	0.470972	0.470972	0.470972	0.470972	0.470972
chr1	154727729	154728230	16.7245_r2	9.31e-07	-	0.732624	0.732624	0.732624	0.293049	0.209321	0.209321	0.209321	0.209321	0.209321	0.604938	0.680293	0.680293	0.680293	0.680293	0.680293	0.900081	0.941945	0.941945	0.941945	0.941945	0.941945	0.590286	0.523303	0.523303	0.523303	0.523303	0.523303	0.435388	0.418642	0.418642	0.418642	0.418642	0.418642	0.374685	0.366312	0.366312	0.366312	0.366312	0.366312	0.278397	0.261651	0.261651	0.261651	0.261651
chr1	155052111	155052415	16.4286_r3	1.2e-06	+	1.098940	1.098940	1.098940	1.098940	1.098940	0.799609	0.523303	0.523303	0.523303	0.523303	0.523303	0.523303	0.523303	0.523303	0.523303	0.523303	0.523303	0.604938	0.680293	0.680293	0.680293	0.680293	0.680293	0.625870	0.575633	0.575633	0.575633	0.575633	0.575633	0.412362	0.261651	0.261651	0.261651	0.261651	0.261651	0.261651	0.261651	0.261651	0.261651	0.261651	0.261651	0.370498	0.470972	0.470972
chr1	155231404	155231595	14.2653_r1	6.42e-06	+	0.414456	0.418642	0.418642	0.418642	0.418642	0.418642	0.468879	0.470972	0.470972	0.470972	0.470972	0.470972	0.320262	0.313982	0.313982	0.313982	0.313982	0.313982	0.364219	0.366312	0.366312	0.366312	0.366312	0.366312	0.918920	0.941945	0.941945	0.941945	0.941945	0.941945	0.841470	0.837284	0.837284	0.837284	0.837284	0.837284	0.535862	0.523303	0.523303	0.523303	0.523303	0.523303	0.473065	0.470972
chr1	155535259	155535760	12.8673	1.66e-05	-	0.290956	0.366312	0.366312	0.366312	0.366312	0.366312	0.433294	0.470972	0.470972	0.470972	0.470972	0.470972	0.638429	0.732624	0.732624	0.732624	0.732624	0.732624	0.699132	0.680293	0.680293	0.680293	0.680293	0.680293	0.546328	0.470972	0.470972	0.470972	0.470972	0.470972	0.470972	0.470972	0.470972	0.470972	0.470972	0.470972	0.537955	0.575633	0.575633	0.575633	0.575633	0.575633	0.542142	0.523303
chr1	155663446	155663781	15.1224	3.41e-06	+	0.418642	0.500277	0.575633	0.575633	0.575633	0.575633	0.575633	0.521209	0.470972	0.470972	0.470972	0.470972	0.470972	0.498184	0.523303	0.523303	0.523303	0.523303	0.523303	0.659362	0.784954	0.784954	0.784954	0.784954	0.784954	0.866589	0.941945	0.941945	0.941945	0.941945	0.941945	0.778674	0.627963	0.627963	0.627963	0.627963	0.627963	0.600751	0.575633	0.575633	0.575633	0.575633	0.575633	0.847753
chr1	155693818	155694319	19.1735	8.63e-08	-	0.573539	0.837284	0.837284	0.837284	0.837284	0.837284	0.764022	0.575633	0.575633	0.575633	0.575633	0.575633	0.502371	0.313982	0.313982	0.313982	0.313982	0.313982	0.328634	0.366312	0.366312	0.366312	0.366312	0.366312	0.410269	0.523303	0.523303	0.523303	0.523303	0.523303	0.596565	0.784954	0.784954	0.784954	0.784954	0.784954	0.828911	0.941945	0.941945	0.941945	0.941945	0.941945	0.839378	0.575633
chr1	155984208	155984709	14.1122	7.16e-06	-	0.816352	0.732624	0.732624	0.732624	0.732624	0.732624	0.590286	0.523303	0.523303	0.523303	0.523303	0.523303	0.487718	0.470972	0.470972	0.470972	0.470972	0.470972	0.720064	0.837284	0.837284	0.837284	0.837284	0.837284	0.694946	0.627963	0.627963	0.627963	0.627963	0.627963	0.592379	0.575633	0.575633	0.575633	0.575633	0.575633	0.860310	0.994275	0.994275	0.994275	0.994275	0.994275	1.065447	1.098940
chr1	156280011	156280512	13.5714_r2	1.04e-05	-	0.646802	0.784954	0.784954	0.784954	0.784954	0.784954	0.697039	0.627963	0.627963	0.627963	0.627963	0.627963	0.569353	0.523303	0.523303	0.523303	0.523303	0.523303	0.523303	0.523303	0.523303	0.523303	0.523303	0.523303	0.347473	0.209321	0.209321	0.209321	0.209321	0.209321	0.443761	0.627963	0.627963	0.627963	0.627963	0.627963	0.569353	0.523303	0.523303	0.523303	0.523303	0.523303	0.523303	0.523303
chr1	156847315	156847516	14.3469_r2	6.05e-06	+	1.569910	1.350124	1.203600	1.203600	1.203600	1.203600	1.203600	0.701227	0.366312	0.366312	0.366312	0.366312	0.366312	0.429108	0.470972	0.470972	0.470972	0.470972	0.470972	0.565167	0.627963	0.627963	0.627963	0.627963	0.627963	0.690760	0.732624	0.732624	0.732624	0.732624	0.732624	0.889615	0.994275	0.994275	0.994275	0.994275	0.994275	0.837284	0.732624	0.732624	0.732624	0.732624	0.732624	0.701225
chr1	156949789	156950290	16.9898	7.38e-07	-	0.261651	0.422828	0.627963	0.627963	0.627963	0.627963	0.627963	0.581913	0.523303	0.523303	0.523303	0.523303	0.523303	0.592379	0.680293	0.680293	0.680293	0.680293	0.680293	0.795420	0.941945	0.941945	0.941945	0.941945	0.941945	0.941945	0.941945	0.941945	0.941945	0.941945	0.941945	0.987998	1.046610	1.046610	1.046610	1.046610	1.046610	1.069635	1.098940	1.098940	1.098940	1.098940	1.098940	1.052887
chr1	157150359	157150657	14.4082_r1	5.79e-06	+	0.627963	0.627963	0.627963	0.577726	0.470972	0.470972	0.470972	0.470972	0.470972	0.554701	0.732624	0.732624	0.732624	0.732624	0.732624	0.816352	0.994275	0.994275	0.994275	0.994275	0.994275	1.094750	1.308260	1.308260	1.308260	1.308260	1.308260	1.341751	1.412920	1.412920	1.412920	1.412920	1.412920	1.228716	0.837284	0.837284	0.837284	0.837284	0.837284	0.703319	0.418642	0.418642	0.418642	0.418642
chr1	157267734	157268235	13.1531	1.38e-05	-	0.941945	0.941945	0.941945	0.941945	0.941945	1.008931	1.046610	1.046610	1.046610	1.046610	1.046610	0.946133	0.889614	0.889614	0.889614	0.889614	0.889614	0.755649	0.680293	0.680293	0.680293	0.680293	0.680293	0.847750	0.941945	0.941945	0.941945	0.941945	0.941945	0.908453	0.889614	0.889614	0.889614	0.889614	0.889614	0.856123	0.837284	0.837284	0.837284	0.837284	0.837284	0.770302	0.732624	0.732624
chr1	157466944	157467445	20.3163	2.28e-08	-	0.732624	0.732624	0.732624	0.732624	0.732624	0.669828	0.470972	0.470972	0.470972	0.470972	0.470972	0.546328	0.784954	0.784954	0.784954	0.784954	0.784954	0.810072	0.889614	0.889614	0.889614	0.889614	0.889614	0.939852	1.098940	1.098940	1.098940	1.098940	1.098940	1.136618	1.255930	1.255930	1.255930	1.255930	1.255930	1.218252	1.098940	1.098940	1.098940	1.098940	1.098940	1.073820	0.994275	0.994275
chr1	157597057	157597558	13.5204_r2	1.08e-05	-	0.523303	0.523303	0.485625	0.470972	0.470972	0.470972	0.470972	0.470972	7.893472	10.780000	10.780000	10.780000	10.780000	10.780000	7.087602	5.651670	5.651670	5.651670	5.651670	5.651670	1.770856	0.261651	0.261651	0.261651	0.261651	0.261651	0.337007	0.366312	0.366312	0.366312	0.366312	0.366312	0.253278	0.209321	0.209321	0.209321	0.209321	0.209321	0.322355	0.366312	0.366312	0.366312	0.366312	0.366312
chr1	158064456	158064918	12.6633	1.9e-05	+	0.422829	0.313982	0.313982	0.313982	0.313982	0.313982	0.514930	0.732624	0.732624	0.732624	0.732624	0.732624	0.782861	0.837284	0.837284	0.837284	0.837284	0.837284	0.761928	0.680293	0.680293	0.680293	0.680293	0.680293	0.680293	0.680293	0.680293	0.680293	0.680293	0.680293	0.680293	0.680293	0.680293	0.680293	0.680293	0.680293	0.529582	0.366312	0.366312	0.366312	0.366312	0.366312	0.517023	0.680293
chr1	158156637	158157138	16.7857_r1	8.83e-07	-	0.366312	0.366312	0.366312	0.366312	0.366312	0.366312	0.366312	0.366312	0.366312	0.366312	0.366312	0.529582	0.680293	0.680293	0.680293	0.680293	0.680293	0.653081	0.627963	0.627963	0.627963	0.627963	0.627963	0.600751	0.575633	0.575633	0.575633	0.575633	0.575633	0.657268	0.732624	0.732624	0.732624	0.732624	0.732624	0.678200	0.627963	0.627963	0.627963	0.627963	0.627963	0.709598	0.784954	0.784954
chr1	158222979	158223310	16.7755	8.91e-07	+	0.313982	0.313982	0.313982	0.313982	0.473066	0.523303	0.523303	0.523303	0.523303	0.523303	0.642615	0.680293	0.680293	0.680293	0.680293	0.680293	0.640522	0.627963	0.627963	0.627963	0.627963	0.627963	0.508650	0.470972	0.470972	0.470972	0.470972	0.470972	0.709598	0.784954	0.784954	0.784954	0.784954	0.784954	0.745183	0.732624	0.732624	0.732624	0.732624	0.732624	0.732624	0.732624	0.732624	0.732624
chr1	158243947	158244220	16.051	1.64e-06	+	0.600751	0.209321	0.209321	0.209321	0.209321	0.209321	0.209321	0.209321	0.209321	0.209321	0.209321	0.209321	0.309795	0.523303	0.523303	0.523303	0.523303	0.523303	0.556794	0.627963	0.627963	0.627963	0.627963	0.627963	0.611217	0.575633	0.575633	0.575633	0.575633	0.575633	0.542141	0.470972	0.470972	0.470972	0.470972	0.470972	0.403989	0.261651	0.261651	0.261651	0.261651	0.261651	0.362125	0.575633
chr1	158379333	158379498	17.4184	5.01e-07	+	0.837284	0.837284	0.837284	0.837284	0.837284	0.648895	0.523303	0.523303	0.523303	0.523303	0.523303	0.554701	0.575633	0.575633	0.575633	0.575633	0.575633	0.826818	0.994275	0.994275	0.994275	0.994275	0.994275	1.025676	1.046610	1.046610	1.046610	1.046610	1.046610	0.826820	0.680293	0.680293	0.680293	0.680293	0.680293	0.648895	0.627963	0.627963	0.627963	0.627963	0.627963	0.565167	0.523303	0.523303
chr1	159092557	159092764	15.8878	1.87e-06	+	0.994275	0.994275	0.994275	0.994275	0.994275	1.161733	1.412920	1.412920	1.412920	1.412920	1.412920	1.308260	1.151270	1.151270	1.151270	1.151270	1.151270	0.921015	0.575633	0.575633	0.575633	0.575633	0.575633	0.512837	0.418642	0.418642	0.418642	0.418642	0.418642	0.565167	0.784954	0.784954	0.784954	0.784954	0.784954	0.889616	1.046610	1.046610	1.046610	1.046610	1.046610	0.941948	0.784954	0.784954
chr1	159152063	159152134	12.5204_r1	2.08e-05	+	1.203600	1.203600	1.203600	1.203600	1.588749	1.622240	1.622240	1.622240	1.622240	1.622240	0.514930	0.418642	0.418642	0.418642	0.418642	0.418642	0.418642	0.418642	0.418642	0.418642	0.418642	0.418642	0.466786	0.470972	0.470972	0.470972	0.470972	0.470972	0.567260	0.575633	0.575633	0.575633	0.575633	0.575633	0.768208	0.784954	0.784954	0.784954	0.784954	0.784954	1.073821	1.098940	1.098940	1.098940
chr1	159307214	159307482	11.4388	4.04e-05	+	0.784954	0.784954	0.784954	0.784954	0.592379	0.575633	0.575633	0.575633	0.575633	0.575633	0.912640	0.941945	0.941945	0.941945	0.941945	0.941945	1.038237	1.046610	1.046610	1.046610	1.046610	1.046610	0.661455	0.627963	0.627963	0.627963	0.627963	0.627963	0.483531	0.470972	0.470972	0.470972	0.470972	0.470972	0.759835	0.784954	0.784954	0.784954	0.784954	0.784954	0.688666	0.680293	0.680293	0.680293
chr1	159694636	159695137	16.2041_r1	1.45e-06	-	0.941945	0.736810	0.575633	0.575633	0.575633	0.575633	0.575633	0.429108	0.313982	0.313982	0.313982	0.313982	0.313982	0.431202	0.523303	0.523303	0.523303	0.523303	0.523303	0.757743	0.941945	0.941945	0.941945	0.941945	0.941945	0.854030	0.784954	0.784954	0.784954	0.784954	0.784954	0.814259	0.837284	0.837284	0.837284	0.837284	0.837284	0.778674	0.732624	0.732624	0.732624	0.732624	0.732624	0.527489
chr1	160025486	160025696	15.4592_r2	2.63e-06	+	0.889614	0.889614	0.923106	0.941945	0.941945	0.941945	0.941945	0.941945	0.707505	0.575633	0.575633	0.575633	0.575633	0.575633	0.475159	0.418642	0.418642	0.418642	0.418642	0.418642	0.519116	0.575633	0.575633	0.575633	0.575633	0.575633	0.575633	0.575633	0.575633	0.575633	0.575633	0.575633	0.441668	0.366312	0.366312	0.366312	0.366312	0.366312	0.232347	0.156991	0.156991	0.156991	0.156991	0.156991
chr1	160079907	160080174	12.8367_r2	1.7e-05	+	0.156991	0.156991	0.156991	0.156991	0.156991	0.156991	0.156991	0.156991	0.408176	0.575633	0.575633	0.575633	0.575633	0.575633	0.450040	0.366312	0.366312	0.366312	0.366312	0.366312	0.429108	0.470972	0.470972	0.470972	0.470972	0.470972	0.816355	1.046610	1.046610	1.046610	1.046610	1.046610	1.046610	1.046610	1.046610	1.046610	1.046610	1.046610	0.732626	0.523303	0.523303	0.523303	0.523303	0.523303
chr1	160155258	160155475	18_r1	2.89e-07	+	0.889614	0.889614	0.889614	0.889614	0.889614	0.889614	0.889614	0.755649	0.680293	0.680293	0.680293	0.680293	0.680293	0.479345	0.366312	0.366312	0.366312	0.366312	0.366312	0.299329	0.261651	0.261651	0.261651	0.261651	0.261651	0.496091	0.627963	0.627963	0.627963	0.627963	0.627963	0.560981	0.523303	0.523303	0.523303	0.523303	0.523303	0.523303	0.523303	0.523303	0.523303	0.523303	0.523303	0.724251
chr1	161089479	161089980	11.2551	4.5e-05	-	0.732624	0.600752	0.575633	0.575633	0.575633	0.575633	0.575633	1.015211	1.098940	1.098940	1.098940	1.098940	1.098940	1.054983	1.046610	1.046610	1.046610	1.046610	1.046610	0.738904	0.680293	0.680293	0.680293	0.680293	0.680293	0.724251	0.732624	0.732624	0.732624	0.732624	0.732624	0.512836	0.470972	0.470972	0.470972	0.470972	0.470972	0.251185	0.209321	0.209321	0.209321	0.209321	0.209321	0.033491
chr1	161103744	161103971	11.6939	3.46e-05	+	0.523303	0.523303	0.523303	0.523303	0.523303	0.523303	0.523303	0.523303	0.523303	0.523303	0.523303	0.655175	0.994275	0.994275	0.994275	0.994275	0.994275	0.979623	0.941945	0.941945	0.941945	0.941945	0.941945	0.897988	0.784954	0.784954	0.784954	0.784954	0.784954	0.770302	0.732624	0.732624	0.732624	0.732624	0.732624	0.732624	0.732624	0.732624	0.732624	0.732624	0.732624	0.703319	0.627963	0.627963
chr1	161357712	161358213	11.3163	4.34e-05	-	1.046610	1.046610	1.101033	1.151270	1.151270	1.151270	1.151270	1.151270	1.096847	1.046610	1.046610	1.046610	1.046610	1.046610	0.937760	0.837284	0.837284	0.837284	0.837284	0.837284	0.565167	0.313982	0.313982	0.313982	0.313982	0.313982	0.395617	0.470972	0.470972	0.470972	0.470972	0.470972	0.552607	0.627963	0.627963	0.627963	0.627963	0.627963	0.546328	0.470972	0.470972	0.470972	0.470972	0.470972
chr1	161584022	161584523	16.3061	1.33e-06	-	1.159642	0.837284	0.837284	0.837284	0.837284	0.837284	0.862403	1.046610	1.046610	1.046610	1.046610	1.046610	1.096847	1.465250	1.465250	1.465250	1.465250	1.465250	1.433852	1.203600	1.203600	1.203600	1.203600	1.203600	1.172201	0.941945	0.941945	0.941945	0.941945	0.941945	0.904267	0.627963	0.627963	0.627963	0.627963	0.627963	0.634243	0.680293	0.680293	0.680293	0.680293	0.680293	0.730531	1.098940
chr1	161890452	161890577	15.2857	3.01e-06	+	0.418642	0.418642	0.418642	0.477252	0.523303	0.523303	0.523303	0.523303	0.523303	0.581913	0.627963	0.627963	0.627963	0.627963	0.627963	0.803793	0.941945	0.941945	0.941945	0.941945	0.941945	1.205691	1.412920	1.412920	1.412920	1.412920	1.412920	1.295701	1.203600	1.203600	1.203600	1.203600	1.203600	1.027768	0.889614	0.889614	0.889614	0.889614	0.889614	0.772394	0.680293	0.680293	0.680293	0.680293
chr1	162183704	162183907	15.3571_r2	2.85e-06	+	0.575633	0.575633	0.575633	0.575633	0.575633	0.575633	0.575633	0.523303	0.313982	0.313982	0.313982	0.313982	0.313982	0.397710	0.732624	0.732624	0.732624	0.732624	0.732624	0.743090	0.784954	0.784954	0.784954	0.784954	0.784954	0.774488	0.732624	0.732624	0.732624	0.732624	0.732624	0.680294	0.470972	0.470972	0.470972	0.470972	0.470972	0.439574	0.313982	0.313982	0.313982	0.313982	0.313982	0.313982
chr1	162448241	162448742	19.1327_r1	9.03e-08	-	0.418642	0.418642	0.418642	0.531676	0.732624	0.732624	0.732624	0.732624	0.732624	0.770302	0.837284	0.837284	0.837284	0.837284	0.837284	0.837284	0.837284	0.837284	0.837284	0.837284	0.837284	0.856123	0.889614	0.889614	0.889614	0.889614	0.889614	0.720064	0.418642	0.418642	0.418642	0.418642	0.418642	0.437481	0.470972	0.470972	0.470972	0.470972	0.470972	0.565167	0.732624	0.732624	0.732624	0.732624
chr1	162620166	162620667	15.7653_r4	2.07e-06	-	0.994275	0.994275	0.994275	0.994275	0.843564	0.575633	0.575633	0.575633	0.575633	0.575633	0.688666	0.889614	0.889614	0.889614	0.889614	0.889614	0.814258	0.680293	0.680293	0.680293	0.680293	0.680293	0.510743	0.209321	0.209321	0.209321	0.209321	0.209321	0.228160	0.261651	0.261651	0.261651	0.261651	0.261651	0.337007	0.470972	0.470972	0.470972	0.470972	0.470972	0.508650	0.575633	0.575633	0.575633
chr1	163091514	163092015	14.4184	5.75e-06	-	0.971250	0.941945	0.941945	0.941945	0.941945	0.941945	1.034048	1.151270	1.151270	1.151270	1.151270	1.151270	1.174295	1.203600	1.203600	1.203600	1.203600	1.203600	0.950320	0.627963	0.627963	0.627963	0.627963	0.627963	0.512837	0.366312	0.366312	0.366312	0.366312	0.366312	0.389337	0.418642	0.418642	0.418642	0.418642	0.418642	0.510743	0.627963	0.627963	0.627963	0.627963	0.627963	0.812168	1.046610
chr1	163310854	163311107	14.0612	7.42e-06	+	0.366312	0.366312	0.366312	0.366312	0.397710	0.523303	0.523303	0.523303	0.523303	0.523303	0.586099	0.837284	0.837284	0.837284	0.837284	0.837284	0.826818	0.784954	0.784954	0.784954	0.784954	0.784954	0.722158	0.470972	0.470972	0.470972	0.470972	0.470972	0.533768	0.784954	0.784954	0.784954	0.784954	0.784954	0.847751	1.098940	1.098940	1.098940	1.098940	1.098940	1.078007	0.994275	0.994275	0.994275
chr1	163643472	163643973	12.7449_r1	1.8e-05	-	0.575633	0.575633	0.575633	0.575633	0.563074	0.470972	0.470972	0.470972	0.470972	0.470972	0.489811	0.627963	0.627963	0.627963	0.627963	0.627963	0.621683	0.575633	0.575633	0.575633	0.575633	0.575633	0.594472	0.732624	0.732624	0.732624	0.732624	0.732624	0.738904	0.784954	0.784954	0.784954	0.784954	0.784954	0.753556	0.523303	0.523303	0.523303	0.523303	0.523303	0.504464	0.366312	0.366312	0.366312
chr1	163806399	163806529	17.5612	4.39e-07	+	0.732624	0.732624	0.732624	0.791234	0.837284	0.837284	0.837284	0.837284	0.837284	0.807979	0.784954	0.784954	0.784954	0.784954	0.784954	0.784954	0.784954	0.784954	0.784954	0.784954	0.784954	0.814259	0.837284	0.837284	0.837284	0.837284	0.837284	0.983811	1.098940	1.098940	1.098940	1.098940	1.098940	1.216159	1.308260	1.308260	1.308260	1.308260	1.308260	1.132428	0.994275	0.994275	0.994275	0.994275
chr1	163841822	163842323	11.4592	3.99e-05	-	1.048702	0.680293	0.680293	0.680293	0.680293	0.680293	0.661454	0.523303	0.523303	0.523303	0.523303	0.523303	0.554701	0.784954	0.784954	0.784954	0.784954	0.784954	0.753556	0.523303	0.523303	0.523303	0.523303	0.523303	0.523303	0.523303	0.523303	0.523303	0.523303	0.523303	0.554701	0.784954	0.784954	0.784954	0.784954	0.784954	0.784954	0.784954	0.784954	0.784954	0.784954	0.784954	0.766115	0.627963
chr1	163848891	163849392	15.0204_r2	3.69e-06	-	0.575633	0.537955	0.470972	0.470972	0.470972	0.470972	0.470972	0.621683	0.889614	0.889614	0.889614	0.889614	0.889614	0.946133	1.046610	1.046610	1.046610	1.046610	1.046610	0.858219	0.523303	0.523303	0.523303	0.523303	0.523303	0.560981	0.627963	0.627963	0.627963	0.627963	0.627963	0.684480	0.784954	0.784954	0.784954	0.784954	0.784954	0.803793	0.837284	0.837284	0.837284	0.837284	0.837284	1.025674
chr1	163855091	163855592	12.0816	2.73e-05	-	0.523303	0.523303	0.523303	0.542142	0.575633	0.575633	0.575633	0.575633	0.575633	0.632150	0.732624	0.732624	0.732624	0.732624	0.732624	0.807980	0.941945	0.941945	0.941945	0.941945	0.941945	0.941945	0.941945	0.941945	0.941945	0.941945	0.941945	0.791234	0.523303	0.523303	0.523303	0.523303	0.523303	0.504464	0.470972	0.470972	0.470972	0.470972	0.470972	0.584006	0.784954	0.784954	0.784954	0.784954
chr1	164176188	164176379	12.8367_r3	1.7e-05	+	0.418642	0.418642	0.418642	0.418642	0.418642	0.418642	0.418642	0.418642	0.418642	0.418642	0.418642	0.418642	0.368405	0.261651	0.261651	0.261651	0.261651	0.261651	0.362125	0.575633	0.575633	0.575633	0.575633	0.575633	0.659361	0.837284	0.837284	0.837284	0.837284	0.837284	0.820538	0.784954	0.784954	0.784954	0.784954	0.784954	0.784954	0.784954	0.784954	0.784954	0.784954	0.784954	0.717971	0.575633
chr1	164314845	164315346	12.1224	2.67e-05	-	0.627963	0.627963	0.627963	0.711692	1.046610	1.046610	1.046610	1.046610	1.046610	1.046610	1.046610	1.046610	1.046610	1.046610	1.046610	0.994279	0.784954	0.784954	0.784954	0.784954	0.784954	0.764022	0.680293	0.680293	0.680293	0.680293	0.680293	0.627963	0.418642	0.418642	0.418642	0.418642	0.418642	0.429108	0.470972	0.470972	0.470972	0.470972	0.470972	0.481438	0.523303	0.523303	0.523303	0.523303
chr1	164334747	164334946	13.6224_r1	1.01e-05	+	0.468879	0.418642	0.418642	0.418642	0.418642	0.418642	0.638429	0.680293	0.680293	0.680293	0.680293	0.680293	0.724251	0.732624	0.732624	0.732624	0.732624	0.732624	0.468879	0.418642	0.418642	0.418642	0.418642	0.418642	0.462599	0.470972	0.470972	0.470972	0.470972	0.470972	0.558887	0.575633	0.575633	0.575633	0.575633	0.575633	0.707505	0.732624	0.732624	0.732624	0.732624	0.732624	0.864496	0.889614
chr1	164443824	164443894	16.2041_r2	1.45e-06	+	0.784954	0.860310	0.994275	0.994275	0.994275	0.994275	0.994275	1.013116	1.046610	1.046610	1.046610	1.046610	1.046610	1.140804	1.308260	1.308260	1.308260	1.308260	1.308260	1.948783	3.087490	3.087490	3.087490	3.087490	3.087490	3.483105	4.186420	4.186420	4.186420	4.186420	4.186420	3.847322	3.244480	3.244480	3.244480	3.244480	3.244480	3.395190	3.663120	3.663120	3.663120	3.663120	3.663120	3.568926
chr1	165015693	165016194	14.3163_r3	6.19e-06	-	0.784954	0.784954	0.784954	0.784954	0.784954	0.697039	0.470972	0.470972	0.470972	0.470972	0.470972	0.456320	0.418642	0.418642	0.418642	0.418642	0.418642	0.579819	0.994275	0.994275	0.994275	0.994275	0.994275	0.979623	0.941945	0.941945	0.941945	0.941945	0.941945	0.897988	0.784954	0.784954	0.784954	0.784954	0.784954	0.784954	0.784954	0.784954	0.784954	0.784954	0.784954	0.682387	0.418642	0.418642
chr1	165437856	165438357	13.8571	8.56e-06	-	0.575633	0.575633	0.337007	0.261651	0.261651	0.261651	0.261651	0.261651	0.142339	0.104661	0.104661	0.104661	0.104661	0.104661	0.144432	0.156991	0.156991	0.156991	0.156991	0.156991	0.276304	0.313982	0.313982	0.313982	0.313982	0.313982	0.552608	0.627963	0.627963	0.627963	0.627963	0.627963	0.826818	0.889614	0.889614	0.889614	0.889614	0.889614	0.810072	0.784954	0.784954	0.784954	0.784954	0.784954
chr1	165601986	165602487	14.8673_r1	4.14e-06	-	0.680293	0.680293	0.680293	0.650988	0.627963	0.627963	0.627963	0.627963	0.627963	0.686573	0.732624	0.732624	0.732624	0.732624	0.732624	0.791234	0.837284	0.837284	0.837284	0.837284	0.837284	0.749369	0.680293	0.680293	0.680293	0.680293	0.680293	0.768208	0.837284	0.837284	0.837284	0.837284	0.837284	0.778674	0.732624	0.732624	0.732624	0.732624	0.732624	0.674014	0.627963	0.627963	0.627963	0.627963
chr1	165624987	165625488	17.0612_r1	6.93e-07	-	0.784954	0.784954	0.784954	0.784954	0.784954	0.730530	0.680293	0.680293	0.680293	0.680293	0.680293	0.707505	0.732624	0.732624	0.732624	0.732624	0.732624	0.787047	0.837284	0.837284	0.837284	0.837284	0.837284	0.646802	0.470972	0.470972	0.470972	0.470972	0.470972	0.552607	0.627963	0.627963	0.627963	0.627963	0.627963	0.627963	0.627963	0.627963	0.627963	0.627963	0.627963	0.627963	0.627963	0.627963
chr1	165645092	165645593	10.7653_r1	5.97e-05	-	0.941945	0.941945	0.941945	0.941945	0.941945	0.858216	0.680293	0.680293	0.680293	0.680293	0.680293	0.630056	0.523303	0.523303	0.523303	0.523303	0.523303	0.590286	0.732624	0.732624	0.732624	0.732624	0.732624	0.782861	0.889614	0.889614	0.889614	0.889614	0.889614	0.956598	1.098940	1.098940	1.098940	1.098940	1.098940	1.082194	1.046610	1.046610	1.046610	1.046610	1.046610	0.929389	0.680293	0.680293
chr1	165688246	165688494	16.1531	1.51e-06	+	0.837284	0.837284	0.837284	0.586099	0.523303	0.523303	0.523303	0.523303	0.523303	0.607031	0.627963	0.627963	0.627963	0.627963	0.627963	0.544235	0.523303	0.523303	0.523303	0.523303	0.523303	0.355846	0.313982	0.313982	0.313982	0.313982	0.313982	0.439574	0.470972	0.470972	0.470972	0.470972	0.470972	0.722158	0.784954	0.784954	0.784954	0.784954	0.784954	0.533768	0.470972	0.470972	0.470972	0.470972
chr1	165867344	165867726	17.3367_r1	5.4e-07	+	0.743090	0.680293	0.680293	0.680293	0.680293	0.680293	0.596565	0.470972	0.470972	0.470972	0.470972	0.470972	0.429108	0.366312	0.366312	0.366312	0.366312	0.366312	0.408176	0.470972	0.470972	0.470972	0.470972	0.470972	0.596565	0.784954	0.784954	0.784954	0.784954	0.784954	0.826818	0.889614	0.889614	0.889614	0.889614	0.889614	0.931478	0.994275	0.994275	0.994275	0.994275	0.994275	0.931479	0.837284
chr1	166305345	166305846	12.3571	2.3e-05	-	0.732624	0.732624	0.732624	0.753556	0.837284	0.837284	0.837284	0.837284	0.837284	0.889615	1.098940	1.098940	1.098940	1.098940	1.098940	1.025677	0.732624	0.732624	0.732624	0.732624	0.732624	0.680294	0.470972	0.470972	0.470972	0.470972	0.470972	0.439574	0.313982	0.313982	0.313982	0.313982	0.313982	0.303516	0.261651	0.261651	0.261651	0.261651	0.261651	0.261651	0.261651	0.261651	0.261651	0.261651
chr1	166710853	166711154	17.7347	3.73e-07	+	0.313982	0.313982	0.313982	0.313982	0.313982	0.320262	0.366312	0.366312	0.366312	0.366312	0.366312	0.347473	0.209321	0.209321	0.209321	0.209321	0.209321	0.228160	0.366312	0.366312	0.366312	0.366312	0.366312	0.416549	0.784954	0.784954	0.784954	0.784954	0.784954	0.791234	0.837284	0.837284	0.837284	0.837284	0.837284	0.818445	0.680293	0.680293	0.680293	0.680293	0.680293	0.674013	0.627963	0.627963
chr1	167618567	167618673	15.4898_r1	2.57e-06	+	0.470972	0.638429	0.680293	0.680293	0.680293	0.680293	0.680293	0.638429	0.627963	0.627963	0.627963	0.627963	0.627963	0.711692	0.732624	0.732624	0.732624	0.732624	0.732624	0.774488	0.784954	0.784954	0.784954	0.784954	0.784954	0.366312	0.261651	0.261651	0.261651	0.261651	0.261651	0.303516	0.313982	0.313982	0.313982	0.313982	0.313982	0.481439	0.523303	0.523303	0.523303	0.523303	0.523303	0.565167
chr1	167788992	167789384	16.7551	9.07e-07	+	0.650989	0.575633	0.575633	0.575633	0.575633	0.575633	0.575633	0.575633	0.575633	0.575633	0.575633	0.575633	0.521209	0.470972	0.470972	0.470972	0.470972	0.470972	0.416549	0.366312	0.366312	0.366312	0.366312	0.366312	0.420735	0.470972	0.470972	0.470972	0.470972	0.470972	0.607031	0.732624	0.732624	0.732624	0.732624	0.732624	0.814259	0.889614	0.889614	0.889614	0.889614	0.889614	0.916826	0.941945
chr1	167998240	167998741	14.7653_r1	4.46e-06	-	1.098940	1.098940	1.098940	0.910549	0.627963	0.627963	0.627963	0.627963	0.627963	0.502371	0.313982	0.313982	0.313982	0.313982	0.313982	0.397710	0.523303	0.523303	0.523303	0.523303	0.523303	0.586099	0.680293	0.680293	0.680293	0.680293	0.680293	0.638429	0.575633	0.575633	0.575633	0.575633	0.575633	0.429108	0.209321	0.209321	0.209321	0.209321	0.209321	0.334914	0.523303	0.523303	0.523303	0.523303
chr1	168101427	168101928	17.4592_r3	4.83e-07	-	1.046610	1.046610	1.046610	1.191041	1.203600	1.203600	1.203600	1.203600	1.203600	0.674014	0.627963	0.627963	0.627963	0.627963	0.627963	0.435388	0.418642	0.418642	0.418642	0.418642	0.418642	0.707505	0.732624	0.732624	0.732624	0.732624	0.732624	0.925199	0.941945	0.941945	0.941945	0.941945	0.941945	0.990089	0.994275	0.994275	0.994275	0.994275	0.994275	0.994275	0.994275	0.994275	0.994275	0.994275
chr1	168158558	168159059	18.2653	2.23e-07	-	0.470972	0.470972	0.470972	0.470972	0.470972	0.470972	0.470972	0.470972	0.506557	0.523303	0.523303	0.523303	0.523303	0.523303	0.452134	0.418642	0.418642	0.418642	0.418642	0.418642	0.596565	0.680293	0.680293	0.680293	0.680293	0.680293	0.751462	0.784954	0.784954	0.784954	0.784954	0.784954	0.571446	0.470972	0.470972	0.470972	0.470972	0.470972	0.755649	0.889614	0.889614	0.889614	0.889614	0.889614
chr1	168222686	168222911	15.6327	2.3e-06	+	0.627963	0.627963	0.435388	0.418642	0.418642	0.418642	0.418642	0.418642	0.370498	0.366312	0.366312	0.366312	0.366312	0.366312	0.703319	0.732624	0.732624	0.732624	0.732624	0.732624	0.732624	0.732624	0.732624	0.732624	0.732624	0.732624	0.780768	0.784954	0.784954	0.784954	0.784954	0.784954	0.881241	0.889614	0.889614	0.889614	0.889614	0.889614	1.034050	1.046610	1.046610	1.046610	1.046610	1.046610
chr1	168460809	168461310	13.6939_r1	9.58e-06	-	0.470972	0.470972	0.571446	0.627963	0.627963	0.627963	0.627963	0.627963	0.627963	0.627963	0.627963	0.627963	0.627963	0.627963	0.594472	0.575633	0.575633	0.575633	0.575633	0.575633	0.542142	0.523303	0.523303	0.523303	0.523303	0.523303	0.489811	0.470972	0.470972	0.470972	0.470972	0.470972	0.470972	0.470972	0.470972	0.470972	0.470972	0.470972	0.571446	0.627963	0.627963	0.627963	0.627963	0.627963
chr1	168522000	168522315	17.2959	5.61e-07	+	0.837284	0.837284	0.837284	0.837284	0.837284	0.837284	0.837284	0.837284	0.837284	0.807979	0.732624	0.732624	0.732624	0.732624	0.732624	0.805886	0.994275	0.994275	0.994275	0.994275	0.994275	0.964970	0.889614	0.889614	0.889614	0.889614	0.889614	0.933573	1.046610	1.046610	1.046610	1.046610	1.046610	1.251744	1.779230	1.779230	1.779230	1.779230	1.779230	1.793882	1.831560	1.831560	1.831560	1.831560
chr1	168729564	168729836	14.1531	6.95e-06	+	1.046610	1.046610	1.046610	1.046610	1.046610	1.046610	0.784954	0.784954	0.784954	0.784954	0.784954	0.784954	0.313982	0.313982	0.313982	0.313982	0.313982	0.313982	0.941945	0.941945	0.941945	0.941945	0.941945	0.941945	0.837284	0.837284	0.837284	0.837284	0.837284	0.837284	0.784954	0.784954	0.784954	0.784954	0.784954	0.784954	1.465250	1.465250	1.465250	1.465250	1.465250	1.465250	1.308260	1.308260
chr1	168783053	168783214	15.1122	3.44e-06	+	0.889614	0.889614	0.889614	0.889614	0.805886	0.627963	0.627963	0.627963	0.627963	0.627963	0.644709	0.680293	0.680293	0.680293	0.680293	0.680293	0.780767	0.994275	0.994275	0.994275	0.994275	0.994275	0.960783	0.889614	0.889614	0.889614	0.889614	0.889614	0.839377	0.732624	0.732624	0.732624	0.732624	0.732624	0.766115	0.837284	0.837284	0.837284	0.837284	0.837284	0.854030	0.889614	0.889614	0.889614
chr1	168968517	168969018	13.4592	1.12e-05	-	0.364219	0.470972	0.470972	0.470972	0.470972	0.470972	0.504464	0.575633	0.575633	0.575633	0.575633	0.575633	0.558887	0.523303	0.523303	0.523303	0.523303	0.523303	0.456320	0.313982	0.313982	0.313982	0.313982	0.313982	0.313982	0.313982	0.313982	0.313982	0.313982	0.313982	0.414456	0.627963	0.627963	0.627963	0.627963	0.627963	0.728437	0.941945	0.941945	0.941945	0.941945	0.941945	0.874962	0.732624
chr1	169330708	169330941	13.3265_r2	1.23e-05	+	0.313982	0.313982	0.313982	0.364219	0.366312	0.366312	0.366312	0.366312	0.366312	0.316075	0.313982	0.313982	0.313982	0.313982	0.313982	0.364219	0.366312	0.366312	0.366312	0.366312	0.366312	0.717972	0.732624	0.732624	0.732624	0.732624	0.732624	0.732624	0.732624	0.732624	0.732624	0.732624	0.732624	0.180016	0.156991	0.156991	0.156991	0.156991	0.156991	0.056517	0.052330	0.052330	0.052330	0.052330
chr1	169397094	169397595	14.7653_r2	4.46e-06	-	0.470972	0.433294	0.313982	0.313982	0.313982	0.313982	0.313982	0.376778	0.575633	0.575633	0.575633	0.575633	0.575633	0.613311	0.732624	0.732624	0.732624	0.732624	0.732624	0.682387	0.523303	0.523303	0.523303	0.523303	0.523303	0.535862	0.575633	0.575633	0.575633	0.575633	0.575633	0.701227	1.098940	1.098940	1.098940	1.098940	1.098940	1.111499	1.151270	1.151270	1.151270	1.151270	1.151270	1.050795
chr1	170079330	170079412	15.8878_r1	1.87e-06	+	0.889614	1.065448	1.098940	1.098940	1.098940	1.098940	1.098940	1.011021	0.994275	0.994275	0.994275	0.994275	0.994275	0.510743	0.418642	0.418642	0.418642	0.418642	0.418642	0.506557	0.523303	0.523303	0.523303	0.523303	0.523303	0.567260	0.575633	0.575633	0.575633	0.575633	0.575633	0.707505	0.732624	0.732624	0.732624	0.732624	0.732624	0.732624	0.732624	0.732624	0.732624	0.732624	0.732624	0.380965
chr1	170440696	170440975	13.6837_r1	9.64e-06	+	0.680293	0.680293	0.701225	0.732624	0.732624	0.732624	0.732624	0.732624	0.795420	0.889614	0.889614	0.889614	0.889614	0.889614	0.847750	0.784954	0.784954	0.784954	0.784954	0.784954	0.596565	0.313982	0.313982	0.313982	0.313982	0.313982	0.565167	0.941945	0.941945	0.941945	0.941945	0.941945	0.921013	0.889614	0.889614	0.889614	0.889614	0.889614	0.617497	0.209321	0.209321	0.209321	0.209321	0.209321
chr1	170578727	170579228	17.102_r1	6.68e-07	-	0.941945	0.941945	0.941945	0.941945	0.941945	0.941945	0.941945	0.941945	0.941945	0.941945	0.941945	0.653082	0.627963	0.627963	0.627963	0.627963	0.627963	0.531676	0.523303	0.523303	0.523303	0.523303	0.523303	0.427015	0.418642	0.418642	0.418642	0.418642	0.418642	0.418642	0.418642	0.418642	0.418642	0.418642	0.418642	0.322355	0.313982	0.313982	0.313982	0.313982	0.313982	0.410269	0.418642	0.418642
chr1	170646615	170647116	12.602	1.97e-05	-	0.680293	0.680293	0.575633	0.418642	0.418642	0.418642	0.418642	0.418642	0.481438	0.575633	0.575633	0.575633	0.575633	0.575633	0.533769	0.470972	0.470972	0.470972	0.470972	0.470972	0.429108	0.366312	0.366312	0.366312	0.366312	0.366312	0.387244	0.418642	0.418642	0.418642	0.418642	0.418642	0.460506	0.523303	0.523303	0.523303	0.523303	0.523303	0.565167	0.627963	0.627963	0.627963	0.627963	0.627963
chr1	170794756	170795257	17.9694	2.98e-07	-	0.678200	0.627963	0.627963	0.627963	0.627963	0.627963	0.627963	0.627963	0.627963	0.627963	0.627963	0.627963	0.548421	0.523303	0.523303	0.523303	0.523303	0.523303	0.205135	0.104661	0.104661	0.104661	0.104661	0.104661	0.184203	0.209321	0.209321	0.209321	0.209321	0.209321	0.487718	0.575633	0.575633	0.575633	0.575633	0.575633	0.496091	0.470972	0.470972	0.470972	0.470972	0.470972	0.311888	0.261651
chr1	170817329	170817413	15.7551	2.08e-06	+	1.308260	1.000555	0.941945	0.941945	0.941945	0.941945	0.941945	0.634243	0.575633	0.575633	0.575633	0.575633	0.575633	0.531676	0.523303	0.523303	0.523303	0.523303	0.523303	1.094753	1.203600	1.203600	1.203600	1.203600	1.203600	1.291514	1.308260	1.308260	1.308260	1.308260	1.308260	0.868683	0.784954	0.784954	0.784954	0.784954	0.784954	0.872868	0.889614	0.889614	0.889614	0.889614	0.889614	0.933572
chr1	170829303	170829804	11.4898_r2	3.92e-05	-	0.575633	0.575633	0.391431	0.366312	0.366312	0.366312	0.366312	0.366312	0.412362	0.418642	0.418642	0.418642	0.418642	0.418642	0.464692	0.470972	0.470972	0.470972	0.470972	0.470972	0.655175	0.680293	0.680293	0.680293	0.680293	0.680293	0.772395	0.784954	0.784954	0.784954	0.784954	0.784954	0.554701	0.523303	0.523303	0.523303	0.523303	0.523303	0.246999	0.209321	0.209321	0.209321	0.209321	0.209321
chr1	170898260	170898494	15.2959	2.99e-06	+	0.996373	0.418642	0.418642	0.418642	0.418642	0.418642	0.439574	0.680293	0.680293	0.680293	0.680293	0.680293	0.717971	1.151270	1.151270	1.151270	1.151270	1.151270	1.130338	0.889614	0.889614	0.889614	0.889614	0.889614	0.864496	0.575633	0.575633	0.575633	0.575633	0.575633	0.563074	0.418642	0.418642	0.418642	0.418642	0.418642	0.439574	0.680293	0.680293	0.680293	0.680293	0.680293	0.717971	1.151270
chr1	170932526	170932759	19.1429_r2	8.93e-08	+	1.255930	1.255930	1.255930	1.255930	1.255930	1.255930	1.255930	1.255930	1.255930	1.255930	1.184761	1.151270	1.151270	1.151270	1.151270	1.151270	1.008929	0.941945	0.941945	0.941945	0.941945	0.941945	0.657268	0.523303	0.523303	0.523303	0.523303	0.523303	0.701226	0.784954	0.784954	0.784954	0.784954	0.784954	0.784954	0.784954	0.784954	0.784954	0.784954	0.784954	0.678200	0.627963	0.627963	0.627963
chr1	171002915	171003273	14.5612_r1	5.18e-06	+	0.460507	0.523303	0.523303	0.523303	0.523303	0.523303	0.483531	0.470972	0.470972	0.470972	0.470972	0.470972	0.192576	0.104661	0.104661	0.104661	0.104661	0.104661	0.184203	0.209321	0.209321	0.209321	0.209321	0.209321	0.288863	0.313982	0.313982	0.313982	0.313982	0.313982	0.393524	0.418642	0.418642	0.418642	0.418642	0.418642	0.697039	0.784954	0.784954	0.784954	0.784954	0.784954	0.944038	0.994275
chr1	171013734	171014235	11.2449	4.53e-05	-	0.209321	0.209321	0.209321	0.209321	0.209321	0.209321	0.209321	0.209321	0.209321	0.209321	0.209321	0.209321	0.209321	0.209321	0.209321	0.209321	0.209321	0.309795	0.366312	0.366312	0.366312	0.366312	0.366312	0.433294	0.470972	0.470972	0.470972	0.470972	0.470972	0.705412	0.837284	0.837284	0.837284	0.837284	0.837284	0.837284	0.837284	0.837284	0.837284	0.837284	0.837284	0.870775	0.889614	0.889614
chr1	171171041	171171542	12.449_r1	2.17e-05	-	0.627963	0.627963	0.627963	0.609124	0.575633	0.575633	0.575633	0.575633	0.575633	0.650989	0.784954	0.784954	0.784954	0.784954	0.784954	0.747276	0.680293	0.680293	0.680293	0.680293	0.680293	0.736810	0.837284	0.837284	0.837284	0.837284	0.837284	0.874962	0.941945	0.941945	0.941945	0.941945	0.941945	0.885428	0.784954	0.784954	0.784954	0.784954	0.784954	0.747276	0.680293	0.680293	0.680293	0.680293
chr1	171226768	171227269	16.551_r5	1.08e-06	-	0.743089	0.366312	0.366312	0.366312	0.366312	0.366312	0.395617	0.470972	0.470972	0.470972	0.470972	0.470972	0.441667	0.366312	0.366312	0.366312	0.366312	0.366312	0.395617	0.470972	0.470972	0.470972	0.470972	0.470972	0.456320	0.418642	0.418642	0.418642	0.418642	0.418642	0.374685	0.261651	0.261651	0.261651	0.261651	0.261651	0.349566	0.575633	0.575633	0.575633	0.575633	0.575633	0.707507	1.046610
chr1	172128473	172128790	20.3061	2.3e-08	+	1.465250	1.465250	1.389895	1.151270	1.151270	1.151270	1.151270	1.151270	1.264303	1.622240	1.622240	1.622240	1.622240	1.622240	1.798069	2.354860	2.354860	2.354860	2.354860	2.354860	2.681402	3.715450	3.715450	3.715450	3.715450	3.715450	4.067110	5.180700	5.180700	5.180700	5.180700	5.180700	5.318851	5.756330	5.756330	5.756330	5.756330	5.756330	5.379552	4.186420	4.186420	4.186420	4.186420	4.186420
chr1	172175275	172175543	14.6531	4.85e-06	+	0.837284	0.837284	0.837284	0.856123	0.889614	0.889614	0.889614	0.889614	0.889614	0.908453	0.941945	0.941945	0.941945	0.941945	0.941945	0.923106	0.889614	0.889614	0.889614	0.889614	0.889614	0.738903	0.470972	0.470972	0.470972	0.470972	0.470972	0.376778	0.209321	0.209321	0.209321	0.209321	0.209321	0.284677	0.418642	0.418642	0.418642	0.418642	0.418642	0.663549	1.098940	1.098940	1.098940	1.098940
chr1	172211981	172212482	15.5612	2.43e-06	-	0.313982	0.393524	0.418642	0.418642	0.418642	0.418642	0.418642	0.697039	0.784954	0.784954	0.784954	0.784954	0.784954	0.824725	0.837284	0.837284	0.837284	0.837284	0.837284	0.558887	0.470972	0.470972	0.470972	0.470972	0.470972	0.510744	0.523303	0.523303	0.523303	0.523303	0.523303	0.722158	0.784954	0.784954	0.784954	0.784954	0.784954	0.546328	0.470972	0.470972	0.470972	0.470972	0.470972	0.749369
chr1	172851361	172851558	10.898	5.54e-05	+	0.313982	0.313982	0.313982	0.351660	0.418642	0.418642	0.418642	0.418642	0.418642	0.512836	0.680293	0.680293	0.680293	0.680293	0.680293	0.680293	0.680293	0.680293	0.680293	0.680293	0.680293	0.680293	0.680293	0.680293	0.680293	0.680293	0.680293	0.812167	1.046610	1.046610	1.046610	1.046610	1.046610	0.933575	0.732624	0.732624	0.732624	0.732624	0.732624	0.657268	0.523303	0.523303	0.523303	0.523303
chr1	173531917	173532223	12.5306	2.06e-05	+	0.627963	0.879149	0.941945	0.941945	0.941945	0.941945	0.941945	0.900080	0.889614	0.889614	0.889614	0.889614	0.889614	0.764022	0.732624	0.732624	0.732624	0.732624	0.732624	0.607031	0.575633	0.575633	0.575633	0.575633	0.575633	0.491904	0.470972	0.470972	0.470972	0.470972	0.470972	0.889614	0.994275	0.994275	0.994275	0.994275	0.994275	1.371055	1.465250	1.465250	1.465250	1.465250	1.465250	1.381522
chr1	174096032	174096287	13.9592_r1	7.97e-06	+	1.255930	1.255930	1.255930	1.161734	0.994275	0.994275	0.994275	0.994275	0.994275	0.805886	0.470972	0.470972	0.470972	0.470972	0.470972	0.508650	0.575633	0.575633	0.575633	0.575633	0.575633	0.556794	0.523303	0.523303	0.523303	0.523303	0.523303	0.485625	0.418642	0.418642	0.418642	0.418642	0.418642	0.418642	0.418642	0.418642	0.418642	0.418642	0.418642	0.493998	0.627963	0.627963	0.627963	0.627963
chr1	174418175	174418447	18.0612_r2	2.73e-07	+	0.313982	0.313982	0.313982	0.313982	0.313982	0.475159	0.680293	0.680293	0.680293	0.680293	0.680293	0.680293	0.680293	0.680293	0.680293	0.680293	0.680293	0.703319	0.732624	0.732624	0.732624	0.732624	0.732624	0.778674	0.837284	0.837284	0.837284	0.837284	0.837284	0.860309	0.889614	0.889614	0.889614	0.889614	0.889614	0.866589	0.837284	0.837284	0.837284	0.837284	0.837284	0.814259	0.784954	0.784954
chr1	174553141	174553410	14.9694_r1	3.83e-06	+	0.366312	0.470972	0.470972	0.470972	0.470972	0.470972	0.470972	0.994275	0.994275	0.994275	0.994275	0.994275	0.994275	0.732624	0.732624	0.732624	0.732624	0.732624	0.732624	0.418642	0.418642	0.418642	0.418642	0.418642	0.418642	0.680293	0.680293	0.680293	0.680293	0.680293	0.680293	0.837284	0.837284	0.837284	0.837284	0.837284	0.837284	0.994275	0.994275	0.994275	0.994275	0.994275	0.994275	0.784954
chr1	175527194	175527695	13.5102	1.09e-05	-	0.470972	0.470972	0.470972	0.445854	0.366312	0.366312	0.366312	0.366312	0.366312	0.466786	0.784954	0.784954	0.784954	0.784954	0.784954	0.822632	0.941945	0.941945	0.941945	0.941945	0.941945	0.879149	0.680293	0.680293	0.680293	0.680293	0.680293	0.667734	0.627963	0.627963	0.627963	0.627963	0.627963	0.615404	0.575633	0.575633	0.575633	0.575633	0.575633	0.588192	0.627963	0.627963	0.627963	0.627963
chr1	176044237	176044738	11.2143	4.61e-05	-	0.523303	0.523303	0.523303	0.632150	0.732624	0.732624	0.732624	0.732624	0.732624	0.787047	0.837284	0.837284	0.837284	0.837284	0.837284	0.755649	0.680293	0.680293	0.680293	0.680293	0.680293	0.625870	0.575633	0.575633	0.575633	0.575633	0.575633	0.548421	0.523303	0.523303	0.523303	0.523303	0.523303	0.468879	0.418642	0.418642	0.418642	0.418642	0.418642	0.445854	0.470972	0.470972	0.470972	0.470972
chr1	176081144	176081367	14.2041	6.7e-06	+	0.523303	0.523303	0.523303	0.565167	0.732624	0.732624	0.732624	0.732624	0.732624	0.774488	0.941945	0.941945	0.941945	0.941945	0.941945	0.879149	0.627963	0.627963	0.627963	0.627963	0.627963	0.638429	0.680293	0.680293	0.680293	0.680293	0.680293	0.743089	0.994275	0.994275	0.994275	0.994275	0.994275	1.078004	1.412920	1.412920	1.412920	1.412920	1.412920	1.381522	1.255930	1.255930	1.255930	1.255930
chr1	176435210	176435711	14.5918_r1	5.07e-06	-	0.523302	0.418642	0.418642	0.418642	0.418642	0.418642	0.575633	0.680293	0.680293	0.680293	0.680293	0.680293	0.617497	0.575633	0.575633	0.575633	0.575633	0.575633	0.450040	0.366312	0.366312	0.366312	0.366312	0.366312	0.491905	0.575633	0.575633	0.575633	0.575633	0.575633	0.669828	0.732624	0.732624	0.732624	0.732624	0.732624	0.732624	0.732624	0.732624	0.732624	0.732624	0.732624	0.701225	0.680293
chr1	176659238	176659739	16.6429_r3	9.99e-07	-	0.366312	0.366312	0.366312	0.391430	0.418642	0.418642	0.418642	0.418642	0.418642	0.544234	0.680293	0.680293	0.680293	0.680293	0.680293	0.655175	0.627963	0.627963	0.627963	0.627963	0.627963	0.527489	0.418642	0.418642	0.418642	0.418642	0.418642	0.318168	0.209321	0.209321	0.209321	0.209321	0.209321	0.385151	0.575633	0.575633	0.575633	0.575633	0.575633	0.751463	0.941945	0.941945	0.941945	0.941945
chr1	177079003	177079244	12.3163	2.36e-05	+	0.837284	0.596565	0.575633	0.575633	0.575633	0.575633	0.575633	0.768208	0.784954	0.784954	0.784954	0.784954	0.784954	1.025678	1.046610	1.046610	1.046610	1.046610	1.046610	0.709598	0.680293	0.680293	0.680293	0.680293	0.680293	1.017305	1.046610	1.046610	1.046610	1.046610	1.046610	1.479902	1.517580	1.517580	1.517580	1.517580	1.517580	1.613867	1.622240	1.622240	1.622240	1.622240	1.622240	1.622240
chr1	177110844	177111345	17.7245_r1	3.77e-07	-	0.680293	0.705412	0.784954	0.784954	0.784954	0.784954	0.784954	0.810072	0.889614	0.889614	0.889614	0.889614	0.889614	0.826818	0.627963	0.627963	0.627963	0.627963	0.627963	0.627963	0.627963	0.627963	0.627963	0.627963	0.627963	0.627963	0.627963	0.627963	0.627963	0.627963	0.627963	0.665641	0.784954	0.784954	0.784954	0.784954	0.784954	0.810072	0.889614	0.889614	0.889614	0.889614	0.889614	0.902173
chr1	177192162	177192388	13.2143	1.32e-05	+	0.627963	0.627963	0.627963	0.627963	0.627963	0.784954	0.784954	0.784954	0.784954	0.784954	0.784954	0.732624	0.732624	0.732624	0.732624	0.732624	0.732624	1.046610	1.046610	1.046610	1.046610	1.046610	1.046610	1.674570	1.674570	1.674570	1.674570	1.674570	1.674570	1.517580	1.517580	1.517580	1.517580	1.517580	1.517580	0.784954	0.784954	0.784954	0.784954	0.784954	0.784954	0.994275	0.994275	0.994275
chr1	177335927	177336080	16.6633_r1	9.82e-07	+	0.523303	0.523303	0.523303	0.542142	0.680293	0.680293	0.680293	0.680293	0.680293	0.680293	0.680293	0.680293	0.680293	0.680293	0.680293	0.699132	0.837284	0.837284	0.837284	0.837284	0.837284	0.874962	1.151270	1.151270	1.151270	1.151270	1.151270	1.201507	1.569910	1.569910	1.569910	1.569910	1.569910	1.557351	1.465250	1.465250	1.465250	1.465250	1.465250	1.433852	1.203600	1.203600	1.203600	1.203600
chr1	177355739	177355913	14.949	3.89e-06	+	0.523303	0.523303	0.529583	0.680293	0.680293	0.680293	0.680293	0.680293	0.682386	0.732624	0.732624	0.732624	0.732624	0.732624	0.730531	0.680293	0.680293	0.680293	0.680293	0.680293	0.665641	0.313982	0.313982	0.313982	0.313982	0.313982	0.328634	0.680293	0.680293	0.680293	0.680293	0.680293	0.682386	0.732624	0.732624	0.732624	0.732624	0.732624	0.732624	0.732624	0.732624	0.732624	0.732624	0.732624
chr1	177724405	177724770	14.3061	6.23e-06	+	0.261651	0.261651	0.261651	0.261651	0.261651	0.261651	0.387244	0.523303	0.523303	0.523303	0.523303	0.523303	0.447947	0.366312	0.366312	0.366312	0.366312	0.366312	0.366312	0.366312	0.366312	0.366312	0.366312	0.366312	0.366312	0.366312	0.366312	0.366312	0.366312	0.366312	0.466786	0.575633	0.575633	0.575633	0.575633	0.575633	0.525396	0.470972	0.470972	0.470972	0.470972	0.470972	0.470972	0.470972
chr1	177881931	177882432	16.5204	1.11e-06	-	0.366312	0.366312	0.366312	0.366312	0.366312	0.366312	0.366312	0.366312	0.366312	0.366312	0.366312	0.684480	0.784954	0.784954	0.784954	0.784954	0.784954	0.745183	0.732624	0.732624	0.732624	0.732624	0.732624	0.493998	0.418642	0.418642	0.418642	0.418642	0.418642	0.498184	0.523303	0.523303	0.523303	0.523303	0.523303	0.563074	0.575633	0.575633	0.575633	0.575633	0.575633	0.337007	0.261651	0.261651
chr1	177945671	177946172	16.3673_r2	1.26e-06	-	0.366312	0.366312	0.366312	0.366312	0.399803	0.575633	0.575633	0.575633	0.575633	0.575633	0.642616	0.994275	0.994275	0.994275	0.994275	0.994275	1.011021	1.098940	1.098940	1.098940	1.098940	1.098940	1.082194	0.994275	0.994275	0.994275	0.994275	0.994275	0.944038	0.680293	0.680293	0.680293	0.680293	0.680293	0.671920	0.627963	0.627963	0.627963	0.627963	0.627963	0.653082	0.784954	0.784954	0.784954
chr1	177973131	177973632	14.4184_r1	5.75e-06	-	0.470972	0.470972	0.470972	0.470972	0.470972	0.431201	0.418642	0.418642	0.418642	0.418642	0.418642	0.259558	0.209321	0.209321	0.209321	0.209321	0.209321	0.567260	0.680293	0.680293	0.680293	0.680293	0.680293	0.958694	1.046610	1.046610	1.046610	1.046610	1.046610	0.688667	0.575633	0.575633	0.575633	0.575633	0.575633	0.456320	0.418642	0.418642	0.418642	0.418642	0.418642	0.697039	0.784954	0.784954
chr1	178327327	178327550	15.0612_r1	3.58e-06	+	0.439574	0.313982	0.313982	0.313982	0.313982	0.313982	0.422829	0.523303	0.523303	0.523303	0.523303	0.523303	0.659362	0.784954	0.784954	0.784954	0.784954	0.784954	0.921015	1.046610	1.046610	1.046610	1.046610	1.046610	1.046610	1.046610	1.046610	1.046610	1.046610	1.046610	1.182668	1.308260	1.308260	1.308260	1.308260	1.308260	1.444318	1.569910	1.569910	1.569910	1.569910	1.569910	1.325006	1.098940
chr1	178545484	178545985	12.0612	2.77e-05	-	0.732624	0.732624	0.732624	0.833098	0.889614	0.889614	0.889614	0.889614	0.889614	0.856123	0.837284	0.837284	0.837284	0.837284	0.837284	0.636336	0.523303	0.523303	0.523303	0.523303	0.523303	0.456320	0.418642	0.418642	0.418642	0.418642	0.418642	0.452133	0.470972	0.470972	0.470972	0.470972	0.470972	0.437481	0.418642	0.418642	0.418642	0.418642	0.418642	0.385151	0.366312	0.366312	0.366312	0.366312
chr1	178577587	178577841	13.8061	8.86e-06	+	0.680293	0.680293	0.680293	0.680293	0.680293	0.680293	0.680293	0.680293	0.680293	0.563073	0.470972	0.470972	0.470972	0.470972	0.470972	0.470972	0.470972	0.470972	0.470972	0.470972	0.470972	0.470972	0.470972	0.470972	0.470972	0.470972	0.470972	0.383058	0.313982	0.313982	0.313982	0.313982	0.313982	0.196762	0.104661	0.104661	0.104661	0.104661	0.104661	0.104661	0.104661	0.104661	0.104661	0.104661
chr1	179071699	179072200	14.7143	4.63e-06	-	0.523303	0.523303	0.523303	0.544235	1.046610	1.046610	1.046610	1.046610	1.046610	1.050796	1.151270	1.151270	1.151270	1.151270	1.151270	1.134524	0.732624	0.732624	0.732624	0.732624	0.732624	0.726344	0.575633	0.575633	0.575633	0.575633	0.575633	0.573540	0.523303	0.523303	0.523303	0.523303	0.523303	0.525396	0.575633	0.575633	0.575633	0.575633	0.575633	0.575633	0.575633	0.575633	0.575633	0.575633
chr1	179860986	179861123	13.051_r2	1.47e-05	+	0.418642	0.418642	0.418642	0.418642	0.418642	0.385151	0.209321	0.209321	0.209321	0.209321	0.209321	0.326541	0.941945	0.941945	0.941945	0.941945	0.941945	0.992183	1.255930	1.255930	1.255930	1.255930	1.255930	1.138710	0.523303	0.523303	0.523303	0.523303	0.523303	0.498184	0.366312	0.366312	0.366312	0.366312	0.366312	0.374685	0.418642	0.418642	0.418642	0.418642	0.418642	0.435388	0.523303	0.523303
chr1	179931343	179931844	17.7041	3.84e-07	-	0.523303	0.523303	0.523303	0.581913	0.732624	0.732624	0.732624	0.732624	0.732624	0.776581	0.889614	0.889614	0.889614	0.889614	0.889614	0.918919	0.994275	0.994275	0.994275	0.994275	0.994275	1.126148	1.465250	1.465250	1.465250	1.465250	1.465250	1.391988	1.203600	1.203600	1.203600	1.203600	1.203600	1.057074	0.680293	0.680293	0.680293	0.680293	0.680293	0.724251	0.837284	0.837284	0.837284	0.837284
chr1	179978747	179978871	17.6735	3.95e-07	+	0.680293	0.680293	0.680293	0.680293	0.680293	0.680293	0.680293	0.680293	0.680293	0.680293	0.680293	0.680293	0.680293	0.680293	0.680293	0.680293	0.680293	0.793327	0.994275	0.994275	0.994275	0.994275	0.994275	0.900081	0.732624	0.732624	0.732624	0.732624	0.732624	0.619590	0.418642	0.418642	0.418642	0.418642	0.418642	0.456320	0.523303	0.523303	0.523303	0.523303	0.523303	0.504464	0.470972	0.470972
chr1	180133158	180133543	19.0306	1.01e-07	+	0.261651	0.261651	0.261651	0.261651	0.889614	0.889614	0.889614	0.889614	0.889614	0.889614	1.151270	1.151270	1.151270	1.151270	1.151270	1.151270	0.784954	0.784954	0.784954	0.784954	0.784954	0.784954	0.837284	0.837284	0.837284	0.837284	0.837284	0.837284	0.837284	0.837284	0.837284	0.837284	0.837284	0.837284	0.994275	0.994275	0.994275	0.994275	0.994275	0.994275	1.255930	1.255930	1.255930	1.255930
chr1	180238551	180239052	16.2857	1.35e-06	-	0.680293	0.680293	0.680293	0.680293	0.479345	0.470972	0.470972	0.470972	0.470972	0.470972	0.521210	0.523303	0.523303	0.523303	0.523303	0.523303	0.724251	0.732624	0.732624	0.732624	0.732624	0.732624	0.682386	0.680293	0.680293	0.680293	0.680293	0.680293	0.579819	0.575633	0.575633	0.575633	0.575633	0.575633	0.525396	0.523303	0.523303	0.523303	0.523303	0.523303	0.473065	0.470972	0.470972	0.470972
chr1	180244564	180244825	18.4184	1.91e-07	+	0.732624	0.732624	1.011024	1.098940	1.098940	1.098940	1.098940	1.098940	1.098940	1.098940	1.098940	1.098940	1.098940	1.098940	0.780768	0.680293	0.680293	0.680293	0.680293	0.680293	0.521209	0.470972	0.470972	0.470972	0.470972	0.470972	0.709598	0.784954	0.784954	0.784954	0.784954	0.784954	0.864496	0.889614	0.889614	0.889614	0.889614	0.889614	0.571446	0.470972	0.470972	0.470972	0.470972	0.470972
chr1	180322029	180322530	17.3673_r2	5.26e-07	-	0.889614	1.109405	1.151270	1.151270	1.151270	1.151270	1.151270	1.195227	1.203600	1.203600	1.203600	1.203600	1.203600	1.203600	1.203600	1.203600	1.203600	1.203600	1.203600	1.203600	1.203600	1.203600	1.203600	1.203600	1.203600	1.071728	1.046610	1.046610	1.046610	1.046610	1.046610	0.826819	0.784954	0.784954	0.784954	0.784954	0.784954	0.784954	0.784954	0.784954	0.784954	0.784954	0.784954	1.004745
chr1	180454719	180455220	16.7857_r2	8.83e-07	-	0.261651	0.261651	0.261651	0.261651	0.286770	0.366312	0.366312	0.366312	0.366312	0.366312	0.466786	0.784954	0.784954	0.784954	0.784954	0.784954	0.923107	1.360590	1.360590	1.360590	1.360590	1.360590	1.335472	1.255930	1.255930	1.255930	1.255930	1.255930	1.117777	0.680293	0.680293	0.680293	0.680293	0.680293	0.630056	0.470972	0.470972	0.470972	0.470972	0.470972	0.420735	0.261651	0.261651	0.261651
chr1	181436952	181437453	16.4796	1.15e-06	-	0.370498	0.366312	0.366312	0.366312	0.366312	0.366312	0.703319	0.732624	0.732624	0.732624	0.732624	0.732624	0.636336	0.627963	0.627963	0.627963	0.627963	0.627963	0.483531	0.470972	0.470972	0.470972	0.470972	0.470972	0.567260	0.575633	0.575633	0.575633	0.575633	0.575633	0.671920	0.680293	0.680293	0.680293	0.680293	0.680293	0.680293	0.680293	0.680293	0.680293	0.680293	0.680293	0.487718	0.470972
chr1	181449716	181450154	17.0918_r1	6.74e-07	+	0.418642	0.418642	0.523302	0.680293	0.680293	0.680293	0.680293	0.680293	0.722157	0.784954	0.784954	0.784954	0.784954	0.784954	0.659361	0.470972	0.470972	0.470972	0.470972	0.470972	0.345380	0.156991	0.156991	0.156991	0.156991	0.156991	0.136059	0.104661	0.104661	0.104661	0.104661	0.104661	0.251185	0.470972	0.470972	0.470972	0.470972	0.470972	0.575633	0.732624	0.732624	0.732624	0.732624	0.732624
chr1	181551027	181551180	14.551_r2	5.22e-06	+	0.313982	0.313982	0.313982	0.313982	0.313982	0.282584	0.052330	0.052330	0.052330	0.052330	0.052330	0.071169	0.209321	0.209321	0.209321	0.209321	0.209321	0.215601	0.261651	0.261651	0.261651	0.261651	0.261651	0.274210	0.366312	0.366312	0.366312	0.366312	0.366312	0.372592	0.418642	0.418642	0.418642	0.418642	0.418642	0.456320	0.732624	0.732624	0.732624	0.732624	0.732624	0.757743	0.941945	0.941945
chr1	181556851	181557132	11.8776_r1	3.1e-05	+	0.313982	0.313982	0.313982	0.313982	0.481439	0.575633	0.575633	0.575633	0.575633	0.575633	0.575633	0.575633	0.575633	0.575633	0.575633	0.575633	0.609124	0.627963	0.627963	0.627963	0.627963	0.627963	0.393523	0.261651	0.261651	0.261651	0.261651	0.261651	0.295143	0.313982	0.313982	0.313982	0.313982	0.313982	0.615404	0.784954	0.784954	0.784954	0.784954	0.784954	0.818445	0.837284	0.837284	0.837284
chr1	181826636	181827137	13.9898	7.8e-06	-	0.680293	0.680293	0.680293	0.680293	0.680293	0.709598	0.732624	0.732624	0.732624	0.732624	0.732624	0.615404	0.523303	0.523303	0.523303	0.523303	0.523303	0.728437	0.889614	0.889614	0.889614	0.889614	0.889614	1.036141	1.151270	1.151270	1.151270	1.151270	1.151270	0.916828	0.732624	0.732624	0.732624	0.732624	0.732624	0.615404	0.523303	0.523303	0.523303	0.523303	0.523303	0.581913	0.627963	0.627963
chr1	183123288	183123445	15.0918_r1	3.49e-06	+	0.470972	0.537955	0.575633	0.575633	0.575633	0.575633	0.575633	0.743090	0.837284	0.837284	0.837284	0.837284	0.837284	0.770302	0.732624	0.732624	0.732624	0.732624	0.732624	0.531676	0.418642	0.418642	0.418642	0.418642	0.418642	0.653082	0.784954	0.784954	0.784954	0.784954	0.784954	0.818445	0.837284	0.837284	0.837284	0.837284	0.837284	0.636336	0.523303	0.523303	0.523303	0.523303	0.523303	0.456320
chr1	183179747	183180248	16.6224_r1	1.02e-06	-	0.418642	0.418642	0.418642	0.387244	0.156991	0.156991	0.156991	0.156991	0.156991	0.175830	0.313982	0.313982	0.313982	0.313982	0.313982	0.364219	0.732624	0.732624	0.732624	0.732624	0.732624	0.707505	0.523303	0.523303	0.523303	0.523303	0.523303	0.542142	0.680293	0.680293	0.680293	0.680293	0.680293	0.717971	0.994275	0.994275	0.994275	0.994275	0.994275	0.981716	0.889614	0.889614	0.889614	0.889614
chr1	183218697	183219198	11.4796	3.94e-05	-	5.180700	5.281173	6.017980	6.017980	6.017980	6.017980	6.017980	5.660042	3.035160	3.035160	3.035160	3.035160	3.035160	2.922126	2.093210	2.093210	2.093210	2.093210	2.093210	2.061812	1.831560	1.831560	1.831560	1.831560	1.831560	1.793882	1.517580	1.517580	1.517580	1.517580	1.517580	1.479902	1.203600	1.203600	1.203600	1.203600	1.203600	1.159642	0.837284	0.837284	0.837284	0.837284	0.837284	0.837284
chr1	183275448	183275672	11.8776_r2	3.1e-05	+	0.366312	0.366312	0.366312	0.450040	0.575633	0.575633	0.575633	0.575633	0.575633	0.554701	0.523303	0.523303	0.523303	0.523303	0.523303	0.586099	0.680293	0.680293	0.680293	0.680293	0.680293	0.722157	0.784954	0.784954	0.784954	0.784954	0.784954	0.722158	0.627963	0.627963	0.627963	0.627963	0.627963	0.669827	0.732624	0.732624	0.732624	0.732624	0.732624	0.690760	0.627963	0.627963	0.627963	0.627963
chr1	183361328	183361427	15.8061_r1	2e-06	+	0.209321	0.209321	0.230253	0.470972	0.470972	0.470972	0.470972	0.470972	0.508650	0.941945	0.941945	0.941945	0.941945	0.941945	0.929386	0.784954	0.784954	0.784954	0.784954	0.784954	0.759835	0.470972	0.470972	0.470972	0.470972	0.470972	0.450040	0.209321	0.209321	0.209321	0.209321	0.209321	0.259558	0.837284	0.837284	0.837284	0.837284	0.837284	0.828911	0.732624	0.732624	0.732624	0.732624	0.732624
chr1	183431309	183431810	14.7449	4.53e-06	-	0.575633	0.575633	0.575633	0.575633	0.475159	0.418642	0.418642	0.418642	0.418642	0.418642	0.284677	0.209321	0.209321	0.209321	0.209321	0.209321	0.175830	0.156991	0.156991	0.156991	0.156991	0.156991	0.190482	0.209321	0.209321	0.209321	0.209321	0.209321	0.376778	0.470972	0.470972	0.470972	0.470972	0.470972	0.504464	0.523303	0.523303	0.523303	0.523303	0.523303	0.389338	0.313982	0.313982	0.313982
chr1	183577784	183578121	11.6429_r1	3.57e-05	+	0.523303	0.523303	0.523303	0.510744	0.366312	0.366312	0.366312	0.366312	0.366312	0.362126	0.313982	0.313982	0.313982	0.313982	0.313982	0.326541	0.470972	0.470972	0.470972	0.470972	0.470972	0.487718	0.680293	0.680293	0.680293	0.680293	0.680293	0.684480	0.732624	0.732624	0.732624	0.732624	0.732624	0.724251	0.627963	0.627963	0.627963	0.627963	0.627963	0.627963	0.627963	0.627963	0.627963	0.627963
chr1	184005299	184005800	14.7143_r1	4.63e-06	-	0.470972	0.473065	0.523303	0.523303	0.523303	0.523303	0.523303	0.521210	0.470972	0.470972	0.470972	0.470972	0.470972	0.477252	0.627963	0.627963	0.627963	0.627963	0.627963	0.632149	0.732624	0.732624	0.732624	0.732624	0.732624	0.730531	0.680293	0.680293	0.680293	0.680293	0.680293	0.684479	0.784954	0.784954	0.784954	0.784954	0.784954	0.778674	0.627963	0.627963	0.627963	0.627963	0.627963	0.619590
chr1	184011348	184011698	14.2653_r2	6.42e-06	+	0.732624	1.214065	1.255930	1.255930	1.255930	1.255930	1.255930	1.496648	1.517580	1.517580	1.517580	1.517580	1.517580	1.180575	1.151270	1.151270	1.151270	1.151270	1.151270	0.621684	0.575633	0.575633	0.575633	0.575633	0.575633	0.816352	0.837284	0.837284	0.837284	0.837284	0.837284	0.885428	0.889614	0.889614	0.889614	0.889614	0.889614	0.552608	0.523303	0.523303	0.523303	0.523303	0.523303	0.186296
chr1	184110744	184111245	11.9082_r3	3.04e-05	-	0.627963	0.678200	0.837284	0.837284	0.837284	0.837284	0.837284	0.912641	1.151270	1.151270	1.151270	1.151270	1.151270	1.088473	0.889614	0.889614	0.889614	0.889614	0.889614	0.776581	0.418642	0.418642	0.418642	0.418642	0.418642	0.418642	0.418642	0.418642	0.418642	0.418642	0.418642	0.418642	0.418642	0.418642	0.418642	0.418642	0.418642	0.431201	0.470972	0.470972	0.470972	0.470972	0.470972	0.496091
chr1	184325001	184325111	12.5918_r1	1.99e-05	+	0.470972	0.470972	0.470972	0.470972	0.470972	0.458413	0.418642	0.418642	0.418642	0.418642	0.418642	0.468879	0.627963	0.627963	0.627963	0.627963	0.627963	0.665641	0.784954	0.784954	0.784954	0.784954	0.784954	0.784954	0.784954	0.784954	0.784954	0.784954	0.784954	0.709598	0.470972	0.470972	0.470972	0.470972	0.470972	0.508650	0.627963	0.627963	0.627963	0.627963	0.627963	0.640522	0.680293	0.680293
chr1	184358121	184358390	16.8163	8.6e-07	+	0.523303	0.523303	0.523303	0.491905	0.366312	0.366312	0.366312	0.366312	0.366312	0.387244	0.470972	0.470972	0.470972	0.470972	0.470972	0.460506	0.418642	0.418642	0.418642	0.418642	0.418642	0.450040	0.575633	0.575633	0.575633	0.575633	0.575633	0.586099	0.627963	0.627963	0.627963	0.627963	0.627963	0.638429	0.680293	0.680293	0.680293	0.680293	0.680293	0.648895	0.523303	0.523303	0.523303	0.523303
chr1	184743520	184744021	14.8265_r1	4.26e-06	-	0.784954	0.784954	0.784954	0.784954	0.764022	0.680293	0.680293	0.680293	0.680293	0.680293	0.596565	0.261651	0.261651	0.261651	0.261651	0.261651	0.219787	0.052330	0.052330	0.052330	0.052330	0.052330	0.083728	0.209321	0.209321	0.209321	0.209321	0.209321	0.219787	0.261651	0.261651	0.261651	0.261651	0.261651	0.272117	0.313982	0.313982	0.313982	0.313982	0.313982	0.355846	0.523303	0.523303	0.523303
chr1	184822365	184822866	14.7653_r3	4.46e-06	-	0.418642	0.418642	0.334914	0.209321	0.209321	0.209321	0.209321	0.209321	0.209321	0.209321	0.209321	0.209321	0.209321	0.209321	0.251185	0.313982	0.313982	0.313982	0.313982	0.313982	0.355846	0.418642	0.418642	0.418642	0.418642	0.418642	0.481438	0.575633	0.575633	0.575633	0.575633	0.575633	0.638429	0.732624	0.732624	0.732624	0.732624	0.732624	0.753556	0.784954	0.784954	0.784954	0.784954	0.784954
chr1	184871590	184871793	12.1531_r2	2.62e-05	+	0.418642	0.418642	0.418642	0.418642	0.519116	0.575633	0.575633	0.575633	0.575633	0.575633	0.843564	0.994275	0.994275	0.994275	0.994275	0.994275	0.860310	0.784954	0.784954	0.784954	0.784954	0.784954	0.650989	0.575633	0.575633	0.575633	0.575633	0.575633	0.475159	0.418642	0.418642	0.418642	0.418642	0.418642	0.452133	0.470972	0.470972	0.470972	0.470972	0.470972	0.571446	0.627963	0.627963	0.627963
chr1	184918722	184919223	12.8878_r1	1.64e-05	-	1.203600	1.203600	1.203600	1.203600	1.197320	1.151270	1.151270	1.151270	1.151270	1.151270	1.138711	1.046610	1.046610	1.046610	1.046610	1.046610	1.078008	1.308260	1.308260	1.308260	1.308260	1.308260	1.276862	1.046610	1.046610	1.046610	1.046610	1.046610	0.990093	0.575633	0.575633	0.575633	0.575633	0.575633	0.581913	0.627963	0.627963	0.627963	0.627963	0.627963	0.634243	0.680293	0.680293	0.680293
chr1	185151491	185151992	16.1939	1.46e-06	-	0.523303	0.523303	0.523303	0.560981	0.627963	0.627963	0.627963	0.627963	0.627963	0.684480	0.784954	0.784954	0.784954	0.784954	0.784954	0.784954	0.784954	0.784954	0.784954	0.784954	0.784954	0.690760	0.523303	0.523303	0.523303	0.523303	0.523303	0.485625	0.418642	0.418642	0.418642	0.418642	0.418642	0.380964	0.313982	0.313982	0.313982	0.313982	0.313982	0.238626	0.104661	0.104661	0.104661	0.104661
chr1	185266892	185267176	18.4184_r1	1.91e-07	+	0.686573	0.418642	0.418642	0.418642	0.418642	0.418642	0.456320	0.523303	0.523303	0.523303	0.523303	0.523303	0.560981	0.627963	0.627963	0.627963	0.627963	0.627963	0.722157	0.889614	0.889614	0.889614	0.889614	0.889614	0.946133	1.046610	1.046610	1.046610	1.046610	1.046610	0.877058	0.575633	0.575633	0.575633	0.575633	0.575633	0.556794	0.523303	0.523303	0.523303	0.523303	0.523303	0.560981	0.627963
chr1	185333885	185334192	13.398	1.17e-05	+	0.575633	0.575633	0.738903	0.889614	0.889614	0.889614	0.889614	0.889614	1.352214	1.779230	1.779230	1.779230	1.779230	1.779230	1.996923	2.197870	2.197870	2.197870	2.197870	2.197870	1.980177	1.779230	1.779230	1.779230	1.779230	1.779230	1.479902	1.203600	1.203600	1.203600	1.203600	1.203600	1.067539	0.941945	0.941945	0.941945	0.941945	0.941945	0.860310	0.784954	0.784954	0.784954	0.784954	0.784954
chr1	185652203	185652704	12.7959_r1	1.74e-05	-	0.680293	0.680293	0.680293	0.680293	0.772395	0.784954	0.784954	0.784954	0.784954	0.784954	0.784954	0.784954	0.784954	0.784954	0.784954	0.784954	0.370499	0.313982	0.313982	0.313982	0.313982	0.313982	0.636336	0.680293	0.680293	0.680293	0.680293	0.680293	0.910547	0.941945	0.941945	0.941945	0.941945	0.941945	0.803793	0.784954	0.784954	0.784954	0.784954	0.784954	0.923106	0.941945	0.941945	0.941945
chr1	185690321	185690527	16.2857_r1	1.35e-06	+	0.523303	0.523303	0.523303	0.724251	0.732624	0.732624	0.732624	0.732624	0.732624	0.782861	0.784954	0.784954	0.784954	0.784954	0.784954	0.634243	0.627963	0.627963	0.627963	0.627963	0.627963	0.577726	0.575633	0.575633	0.575633	0.575633	0.575633	0.223973	0.209321	0.209321	0.209321	0.209321	0.209321	0.309796	0.313982	0.313982	0.313982	0.313982	0.313982	0.866589	0.889614	0.889614	0.889614	0.889614
chr1	185768099	185768600	12.0714_r2	2.75e-05	-	1.098940	1.096847	1.046610	1.046610	1.046610	1.046610	1.046610	1.063356	1.465250	1.465250	1.465250	1.465250	1.465250	1.458970	1.308260	1.308260	1.308260	1.308260	1.308260	1.291514	0.889614	0.889614	0.889614	0.889614	0.889614	0.881241	0.680293	0.680293	0.680293	0.680293	0.680293	0.667734	0.366312	0.366312	0.366312	0.366312	0.366312	0.374685	0.575633	0.575633	0.575633	0.575633	0.575633	0.581913
chr1	185847361	185847862	13.5306_r2	1.07e-05	-	1.046610	1.046610	1.046610	1.046610	0.812168	0.627963	0.627963	0.627963	0.627963	0.627963	0.334914	0.104661	0.104661	0.104661	0.104661	0.104661	0.075356	0.052330	0.052330	0.052330	0.052330	0.052330	0.198855	0.313982	0.313982	0.313982	0.313982	0.313982	0.401896	0.470972	0.470972	0.470972	0.470972	0.470972	0.412362	0.366312	0.366312	0.366312	0.366312	0.366312	0.395617	0.418642	0.418642	0.418642
chr1	186012865	186013366	12.4184	2.22e-05	-	0.931481	0.680293	0.680293	0.680293	0.680293	0.680293	0.701225	0.732624	0.732624	0.732624	0.732624	0.732624	0.774488	0.837284	0.837284	0.837284	0.837284	0.837284	0.858216	0.889614	0.889614	0.889614	0.889614	0.889614	0.826818	0.732624	0.732624	0.732624	0.732624	0.732624	0.586099	0.366312	0.366312	0.366312	0.366312	0.366312	0.429108	0.523303	0.523303	0.523303	0.523303	0.523303	0.586099	0.680293
chr1	186028441	186028484	17.9694_r1	2.98e-07	+	0.575633	0.575633	0.575633	0.575633	0.575633	0.550515	0.523303	0.523303	0.523303	0.523303	0.523303	0.598658	0.680293	0.680293	0.680293	0.680293	0.680293	0.630056	0.575633	0.575633	0.575633	0.575633	0.575633	0.424922	0.261651	0.261651	0.261651	0.261651	0.261651	0.437481	0.627963	0.627963	0.627963	0.627963	0.627963	0.879150	1.151270	1.151270	1.151270	1.151270	1.151270	0.975438	0.784954	0.784954
chr1	186200866	186201367	10.8061	5.83e-05	-	1.046610	1.046610	1.065449	1.098940	1.098940	1.098940	1.098940	1.098940	0.910549	0.575633	0.575633	0.575633	0.575633	0.575633	0.575633	0.575633	0.575633	0.575633	0.575633	0.575633	0.594472	0.627963	0.627963	0.627963	0.627963	0.627963	0.609124	0.575633	0.575633	0.575633	0.575633	0.575633	0.632150	0.732624	0.732624	0.732624	0.732624	0.732624	0.807980	0.941945	0.941945	0.941945	0.941945	0.941945
chr1	186919136	186919352	12.2755	2.42e-05	+	0.732624	0.732624	0.653082	0.627963	0.627963	0.627963	0.627963	0.627963	0.747276	0.784954	0.784954	0.784954	0.784954	0.784954	0.824725	0.837284	0.837284	0.837284	0.837284	0.837284	0.877055	0.889614	0.889614	0.889614	0.889614	0.889614	0.849843	0.837284	0.837284	0.837284	0.837284	0.837284	0.558887	0.470972	0.470972	0.470972	0.470972	0.470972	0.431201	0.418642	0.418642	0.418642	0.418642	0.418642
chr1	186939968	186940469	15.5102_r1	2.53e-06	-	0.575633	0.575633	0.575633	0.575633	0.678200	0.941945	0.941945	0.941945	0.941945	0.941945	0.912640	0.837284	0.837284	0.837284	0.837284	0.837284	0.764022	0.575633	0.575633	0.575633	0.575633	0.575633	0.575633	0.575633	0.575633	0.575633	0.575633	0.575633	0.575633	0.575633	0.575633	0.575633	0.575633	0.575633	0.590285	0.627963	0.627963	0.627963	0.627963	0.627963	0.642615	0.680293	0.680293	0.680293
chr1	187002259	187002626	12.2755_r1	2.42e-05	+	0.784954	0.784954	0.784954	0.784954	0.535862	0.418642	0.418642	0.418642	0.418642	0.418642	0.489811	0.523303	0.523303	0.523303	0.523303	0.523303	0.630056	0.680293	0.680293	0.680293	0.680293	0.680293	0.502370	0.418642	0.418642	0.418642	0.418642	0.418642	0.311888	0.261651	0.261651	0.261651	0.261651	0.261651	0.439574	0.523303	0.523303	0.523303	0.523303	0.523303	0.772394	0.889614	0.889614	0.889614
chr1	187029934	187030216	15.8878_r2	1.87e-06	+	0.313982	0.313982	0.313982	0.366312	0.366312	0.366312	0.366312	0.366312	0.366312	0.680293	0.680293	0.680293	0.680293	0.680293	0.680293	0.627963	0.627963	0.627963	0.627963	0.627963	0.627963	0.366312	0.366312	0.366312	0.366312	0.366312	0.366312	0.261651	0.261651	0.261651	0.261651	0.261651	0.261651	0.209321	0.209321	0.209321	0.209321	0.209321	0.209321	0.627963	0.627963	0.627963	0.627963	0.627963
chr1	187060213	187060714	15.051_r1	3.6e-06	-	0.366312	0.366312	0.517023	0.680293	0.680293	0.680293	0.680293	0.680293	0.680293	0.680293	0.680293	0.680293	0.680293	0.680293	0.755649	0.837284	0.837284	0.837284	0.837284	0.837284	0.761928	0.680293	0.680293	0.680293	0.680293	0.680293	0.604938	0.523303	0.523303	0.523303	0.523303	0.523303	0.623777	0.732624	0.732624	0.732624	0.732624	0.732624	0.757742	0.784954	0.784954	0.784954	0.784954	0.784954
chr1	187340758	187341259	16.0612	1.63e-06	-	0.837284	0.837284	0.837284	0.837284	0.837284	0.837284	0.837284	0.837284	0.837284	0.837284	1.086379	1.203600	1.203600	1.203600	1.203600	1.203600	0.847751	0.680293	0.680293	0.680293	0.680293	0.680293	0.537955	0.470972	0.470972	0.470972	0.470972	0.470972	0.399803	0.366312	0.366312	0.366312	0.366312	0.366312	0.330728	0.313982	0.313982	0.313982	0.313982	0.313982	0.456320	0.523303	0.523303	0.523303
chr1	187436762	187437263	15.1531_r2	3.33e-06	-	0.470972	0.470972	0.470972	0.470972	0.389337	0.313982	0.313982	0.313982	0.313982	0.313982	0.341194	0.366312	0.366312	0.366312	0.366312	0.366312	0.447947	0.523303	0.523303	0.523303	0.523303	0.523303	0.496091	0.470972	0.470972	0.470972	0.470972	0.470972	0.443760	0.418642	0.418642	0.418642	0.418642	0.418642	0.337007	0.261651	0.261651	0.261651	0.261651	0.261651	0.207228	0.156991	0.156991	0.156991
chr1	187529302	187529803	15.5102_r2	2.53e-06	-	0.366312	0.366312	0.366312	0.366312	0.221880	0.209321	0.209321	0.209321	0.209321	0.209321	0.401896	0.418642	0.418642	0.418642	0.418642	0.418642	0.466786	0.470972	0.470972	0.470972	0.470972	0.470972	0.326541	0.313982	0.313982	0.313982	0.313982	0.313982	0.506557	0.523303	0.523303	0.523303	0.523303	0.523303	0.619590	0.627963	0.627963	0.627963	0.627963	0.627963	0.531676	0.523303	0.523303	0.523303
chr1	187562808	187563309	13.9694_r1	7.91e-06	-	0.242813	0.209321	0.209321	0.209321	0.209321	0.209321	0.316075	0.366312	0.366312	0.366312	0.366312	0.366312	0.401896	0.418642	0.418642	0.418642	0.418642	0.418642	0.596565	0.680293	0.680293	0.680293	0.680293	0.680293	0.787047	0.837284	0.837284	0.837284	0.837284	0.837284	0.801700	0.784954	0.784954	0.784954	0.784954	0.784954	0.642616	0.575633	0.575633	0.575633	0.575633	0.575633	0.468879	0.418642
chr1	187659214	187659715	15.5102_r3	2.53e-06	-	0.837284	0.837284	0.837284	0.837284	0.860309	0.889614	0.889614	0.889614	0.889614	0.889614	0.613310	0.261651	0.261651	0.261651	0.261651	0.261651	0.215601	0.156991	0.156991	0.156991	0.156991	0.156991	0.180016	0.209321	0.209321	0.209321	0.209321	0.209321	0.301422	0.418642	0.418642	0.418642	0.418642	0.418642	0.418642	0.418642	0.418642	0.418642	0.418642	0.418642	0.418642	0.418642	0.418642	0.418642
chr1	187672532	187672781	11.7449	3.36e-05	+	0.209321	0.209321	0.209321	0.284677	0.523303	0.523303	0.523303	0.523303	0.523303	0.586099	0.784954	0.784954	0.784954	0.784954	0.784954	0.747276	0.627963	0.627963	0.627963	0.627963	0.627963	0.552608	0.313982	0.313982	0.313982	0.313982	0.313982	0.351660	0.470972	0.470972	0.470972	0.470972	0.470972	0.571446	0.889614	0.889614	0.889614	0.889614	0.889614	0.839377	0.680293	0.680293	0.680293	0.680293
chr1	187900390	187900891	18.7653	1.34e-07	-	0.261651	0.261651	0.261651	0.219787	0.156991	0.156991	0.156991	0.156991	0.156991	0.177923	0.209321	0.209321	0.209321	0.209321	0.209321	0.313981	0.470972	0.470972	0.470972	0.470972	0.470972	0.512836	0.575633	0.575633	0.575633	0.575633	0.575633	0.533769	0.470972	0.470972	0.470972	0.470972	0.470972	0.512836	0.575633	0.575633	0.575633	0.575633	0.575633	0.659361	0.784954	0.784954	0.784954	0.784954
chr1	187993115	187993616	12.6429_r2	1.92e-05	-	0.575633	0.575633	0.575633	0.575633	0.533769	0.470972	0.470972	0.470972	0.470972	0.470972	0.470972	0.470972	0.470972	0.470972	0.470972	0.470972	0.575633	0.732624	0.732624	0.732624	0.732624	0.732624	0.732624	0.732624	0.732624	0.732624	0.732624	0.732624	0.774488	0.837284	0.837284	0.837284	0.837284	0.837284	1.004742	1.255930	1.255930	1.255930	1.255930	1.255930	1.255930	1.255930	1.255930	1.255930
chr1	188019111	188019612	14.4694_r1	5.54e-06	-	0.692853	0.784954	0.784954	0.784954	0.784954	0.784954	0.784954	0.784954	0.784954	0.784954	0.784954	0.784954	0.726344	0.680293	0.680293	0.680293	0.680293	0.680293	0.709598	0.732624	0.732624	0.732624	0.732624	0.732624	0.820538	0.889614	0.889614	0.889614	0.889614	0.889614	0.831004	0.784954	0.784954	0.784954	0.784954	0.784954	0.638429	0.523303	0.523303	0.523303	0.523303	0.523303	0.435388	0.366312
chr1	188203094	188203595	12.9082_r2	1.62e-05	-	0.418642	0.418642	0.418642	0.456320	0.575633	0.575633	0.575633	0.575633	0.575633	0.563074	0.523303	0.523303	0.523303	0.523303	0.523303	0.473066	0.313982	0.313982	0.313982	0.313982	0.313982	0.301423	0.261651	0.261651	0.261651	0.261651	0.261651	0.236533	0.156991	0.156991	0.156991	0.156991	0.156991	0.182109	0.261651	0.261651	0.261651	0.261651	0.261651	0.274210	0.313982	0.313982	0.313982	0.313982
chr1	188243094	188243315	19.6939	4.81e-08	+	0.523303	0.523303	0.523303	0.523303	0.523303	0.598658	0.994275	0.994275	0.994275	0.994275	0.994275	0.969156	0.837284	0.837284	0.837284	0.837284	0.837284	0.770301	0.418642	0.418642	0.418642	0.418642	0.418642	0.435388	0.523303	0.523303	0.523303	0.523303	0.523303	0.506557	0.418642	0.418642	0.418642	0.418642	0.418642	0.410269	0.366312	0.366312	0.366312	0.366312	0.366312	0.391431	0.523303	0.523303
chr1	188654188	188654648	13.5204_r3	1.08e-05	+	0.889614	0.889614	0.889614	0.701225	0.627963	0.627963	0.627963	0.627963	0.627963	0.590285	0.575633	0.575633	0.575633	0.575633	0.575633	0.537955	0.523303	0.523303	0.523303	0.523303	0.523303	0.787047	0.889614	0.889614	0.889614	0.889614	0.889614	0.851936	0.837284	0.837284	0.837284	0.837284	0.837284	0.686573	0.627963	0.627963	0.627963	0.627963	0.627963	0.590285	0.575633	0.575633	0.575633	0.575633
chr1	188887733	188888134	18.3265	2.1e-07	+	0.523303	0.523303	0.523303	0.523303	0.523303	0.523303	0.523303	0.523303	0.523303	0.523303	0.523303	0.523303	0.523303	0.523303	0.523303	0.523303	0.540049	0.575633	0.575633	0.575633	0.575633	0.575633	0.525396	0.418642	0.418642	0.418642	0.418642	0.418642	0.468879	0.575633	0.575633	0.575633	0.575633	0.575633	0.508650	0.366312	0.366312	0.366312	0.366312	0.366312	0.332820	0.261651	0.261651	0.261651
chr1	189028938	189029175	14.6837_r1	4.74e-06	+	0.784954	0.784954	0.784954	0.784954	0.784954	0.772395	0.732624	0.732624	0.732624	0.732624	0.732624	0.720065	0.680293	0.680293	0.680293	0.680293	0.680293	0.642615	0.523303	0.523303	0.523303	0.523303	0.523303	0.523303	0.523303	0.523303	0.523303	0.523303	0.523303	0.548421	0.627963	0.627963	0.627963	0.627963	0.627963	0.552608	0.313982	0.313982	0.313982	0.313982	0.313982	0.326541	0.366312	0.366312
chr1	189209910	189210411	14.102_r2	7.21e-06	-	1.203600	1.203600	1.203600	1.203600	1.109406	1.046610	1.046610	1.046610	1.046610	1.046610	0.858218	0.732624	0.732624	0.732624	0.732624	0.732624	0.701225	0.680293	0.680293	0.680293	0.680293	0.680293	0.648895	0.627963	0.627963	0.627963	0.627963	0.627963	0.596565	0.575633	0.575633	0.575633	0.575633	0.575633	0.450040	0.366312	0.366312	0.366312	0.366312	0.366312	0.272117	0.209321	0.209321	0.209321
chr1	189230565	189230792	12.6224	1.95e-05	+	0.313982	0.313982	0.313982	0.313982	0.345380	0.575633	0.575633	0.575633	0.575633	0.575633	0.625870	0.994275	0.994275	0.994275	0.994275	0.994275	0.975436	0.837284	0.837284	0.837284	0.837284	0.837284	0.761928	0.209321	0.209321	0.209321	0.209321	0.209321	0.234440	0.418642	0.418642	0.418642	0.418642	0.418642	0.450040	0.680293	0.680293	0.680293	0.680293	0.680293	0.642615	0.366312	0.366312	0.366312
chr1	189259944	189260445	19.3265	7.29e-08	-	0.366312	0.341193	0.261651	0.261651	0.261651	0.261651	0.261651	0.337007	0.575633	0.575633	0.575633	0.575633	0.575633	0.600751	0.680293	0.680293	0.680293	0.680293	0.680293	0.655175	0.575633	0.575633	0.575633	0.575633	0.575633	0.575633	0.575633	0.575633	0.575633	0.575633	0.575633	0.550514	0.470972	0.470972	0.470972	0.470972	0.470972	0.521209	0.680293	0.680293	0.680293	0.680293	0.680293	0.667734
chr1	189362403	189362904	15.9694	1.75e-06	-	0.575633	0.575633	0.575633	0.575633	0.575633	0.575633	0.575633	0.575633	0.391431	0.366312	0.366312	0.366312	0.366312	0.366312	0.504464	0.523303	0.523303	0.523303	0.523303	0.523303	0.707505	0.732624	0.732624	0.732624	0.732624	0.732624	0.594472	0.575633	0.575633	0.575633	0.575633	0.575633	0.621683	0.627963	0.627963	0.627963	0.627963	0.627963	0.351660	0.313982	0.313982	0.313982	0.313982	0.313982
chr1	189512091	189512470	13.4082	1.16e-05	+	0.680293	0.680293	0.617497	0.366312	0.366312	0.366312	0.366312	0.366312	0.355846	0.313982	0.313982	0.313982	0.313982	0.313982	0.345380	0.470972	0.470972	0.470972	0.470972	0.470972	0.523302	0.732624	0.732624	0.732624	0.732624	0.732624	0.669828	0.418642	0.418642	0.418642	0.418642	0.418642	0.429108	0.470972	0.470972	0.470972	0.470972	0.470972	0.523302	0.732624	0.732624	0.732624	0.732624	0.732624
chr1	189561108	189561306	14.1837	6.8e-06	+	0.261651	0.320261	0.470972	0.470972	0.470972	0.470972	0.470972	0.588192	0.889614	0.889614	0.889614	0.889614	0.889614	0.845657	0.732624	0.732624	0.732624	0.732624	0.732624	0.717971	0.680293	0.680293	0.680293	0.680293	0.680293	0.563073	0.261651	0.261651	0.261651	0.261651	0.261651	0.305608	0.418642	0.418642	0.418642	0.418642	0.418642	0.403990	0.366312	0.366312	0.366312	0.366312	0.366312	0.439574
chr1	189794309	189794810	18.2143_r1	2.34e-07	-	0.784954	0.784954	0.784954	0.784954	0.952414	1.046610	1.046610	1.046610	1.046610	1.046610	1.046610	1.046610	1.046610	1.046610	1.046610	1.046610	1.013116	0.994275	0.994275	0.994275	0.994275	0.994275	0.826818	0.732624	0.732624	0.732624	0.732624	0.732624	0.665641	0.627963	0.627963	0.627963	0.627963	0.627963	0.560981	0.523303	0.523303	0.523303	0.523303	0.523303	0.523303	0.523303	0.523303	0.523303
chr1	189993928	189994429	15.1735_r1	3.28e-06	-	0.418642	0.418642	0.418642	0.372592	0.366312	0.366312	0.366312	0.366312	0.366312	0.642615	0.680293	0.680293	0.680293	0.680293	0.680293	0.634243	0.627963	0.627963	0.627963	0.627963	0.627963	0.351660	0.313982	0.313982	0.313982	0.313982	0.313982	0.313982	0.313982	0.313982	0.313982	0.313982	0.313982	0.267931	0.261651	0.261651	0.261651	0.261651	0.261651	0.261651	0.261651	0.261651	0.261651	0.261651
chr1	190044847	190045183	15.7755_r1	2.05e-06	+	0.523303	0.523303	0.523303	0.523303	0.523303	0.491904	0.470972	0.470972	0.470972	0.470972	0.470972	0.345379	0.261651	0.261651	0.261651	0.261651	0.261651	0.324448	0.366312	0.366312	0.366312	0.366312	0.366312	0.334914	0.313982	0.313982	0.313982	0.313982	0.313982	0.376778	0.418642	0.418642	0.418642	0.418642	0.418642	0.450040	0.470972	0.470972	0.470972	0.470972	0.470972	0.376778	0.313982	0.313982
chr1	190263668	190263972	17.1429	6.44e-07	+	0.680293	0.638429	0.627963	0.627963	0.627963	0.627963	0.627963	0.460506	0.418642	0.418642	0.418642	0.418642	0.418642	0.627963	0.680293	0.680293	0.680293	0.680293	0.680293	0.847750	0.889614	0.889614	0.889614	0.889614	0.889614	0.722157	0.680293	0.680293	0.680293	0.680293	0.680293	0.596565	0.575633	0.575633	0.575633	0.575633	0.575633	0.617497	0.627963	0.627963	0.627963	0.627963	0.627963	0.627963
chr1	190591102	190591603	16.9796_r1	7.45e-07	-	0.575633	0.575633	0.575633	0.575633	0.527489	0.523303	0.523303	0.523303	0.523303	0.523303	1.004745	1.046610	1.046610	1.046610	1.046610	1.046610	1.191041	1.203600	1.203600	1.203600	1.203600	1.203600	1.203600	1.203600	1.203600	1.203600	1.203600	1.203600	0.962877	0.941945	0.941945	0.941945	0.941945	0.941945	0.797513	0.784954	0.784954	0.784954	0.784954	0.784954	0.881241	0.889614	0.889614	0.889614
chr1	190636387	190636888	13.6327_r1	9.99e-06	-	0.627963	0.627963	0.627963	0.736810	0.837284	0.837284	0.837284	0.837284	0.837284	0.646802	0.470972	0.470972	0.470972	0.470972	0.470972	0.307702	0.156991	0.156991	0.156991	0.156991	0.156991	0.320261	0.470972	0.470972	0.470972	0.470972	0.470972	0.498184	0.523303	0.523303	0.523303	0.523303	0.523303	0.414456	0.313982	0.313982	0.313982	0.313982	0.313982	0.341194	0.366312	0.366312	0.366312	0.366312
chr1	190770353	190770854	15.6531_r1	2.26e-06	-	0.418642	0.418642	0.418642	0.418642	0.280490	0.261651	0.261651	0.261651	0.261651	0.261651	0.123500	0.104661	0.104661	0.104661	0.104661	0.104661	0.104661	0.104661	0.104661	0.104661	0.104661	0.104661	0.196762	0.209321	0.209321	0.209321	0.209321	0.209321	0.209321	0.209321	0.209321	0.209321	0.209321	0.209321	0.347473	0.366312	0.366312	0.366312	0.366312	0.366312	0.504464	0.523303	0.523303	0.523303
chr1	190896574	190896961	17.4694	4.78e-07	+	0.732624	0.732624	0.732624	0.341194	0.156991	0.156991	0.156991	0.156991	0.156991	0.477252	0.627963	0.627963	0.627963	0.627963	0.627963	1.019396	1.203600	1.203600	1.203600	1.203600	1.203600	1.203600	1.203600	1.203600	1.203600	1.203600	1.203600	1.025675	0.941945	0.941945	0.941945	0.941945	0.941945	0.657268	0.523303	0.523303	0.523303	0.523303	0.523303	0.487718	0.470972	0.470972	0.470972	0.470972
chr1	191129100	191129601	17.9286	3.1e-07	-	0.523303	0.523303	0.261651	0.261651	0.261651	0.261651	0.261651	0.261651	0.470972	0.470972	0.470972	0.470972	0.470972	0.470972	0.575633	0.575633	0.575633	0.575633	0.575633	0.575633	0.313982	0.313982	0.313982	0.313982	0.313982	0.313982	0.523303	0.523303	0.523303	0.523303	0.523303	0.523303	0.470972	0.470972	0.470972	0.470972	0.470972	0.470972	0.261651	0.261651	0.261651	0.261651	0.261651	0.261651
chr1	191223487	191223722	16.2245_r1	1.42e-06	+	0.209321	0.209321	0.209321	0.242812	0.418642	0.418642	0.418642	0.418642	0.418642	0.410269	0.366312	0.366312	0.366312	0.366312	0.366312	0.383058	0.470972	0.470972	0.470972	0.470972	0.470972	0.529582	0.837284	0.837284	0.837284	0.837284	0.837284	0.854030	0.941945	0.941945	0.941945	0.941945	0.941945	0.891708	0.627963	0.627963	0.627963	0.627963	0.627963	0.669827	0.889614	0.889614	0.889614	0.889614
chr1	191529497	191529887	12.5816_r1	2e-05	+	0.770301	0.837284	0.837284	0.837284	0.837284	0.837284	0.694946	0.627963	0.627963	0.627963	0.627963	0.627963	0.592379	0.575633	0.575633	0.575633	0.575633	0.575633	0.646802	0.680293	0.680293	0.680293	0.680293	0.680293	0.537955	0.470972	0.470972	0.470972	0.470972	0.470972	0.648895	0.732624	0.732624	0.732624	0.732624	0.732624	0.910547	0.994275	0.994275	0.994275	0.994275	0.994275	0.958691	0.941945
chr1	191640416	191640665	13.0714_r1	1.45e-05	+	0.533769	0.680293	0.680293	0.680293	0.680293	0.680293	0.648895	0.627963	0.627963	0.627963	0.627963	0.627963	0.565167	0.523303	0.523303	0.523303	0.523303	0.523303	0.711692	0.837284	0.837284	0.837284	0.837284	0.837284	0.743089	0.680293	0.680293	0.680293	0.680293	0.680293	0.617497	0.575633	0.575633	0.575633	0.575633	0.575633	0.575633	0.575633	0.575633	0.575633	0.575633	0.575633	0.512836	0.470972
chr1	191657095	191657402	13.8776_r1	8.43e-06	+	0.366312	0.366312	0.366312	0.366312	0.414456	0.418642	0.418642	0.418642	0.418642	0.418642	0.514930	0.523303	0.523303	0.523303	0.523303	0.523303	0.427015	0.418642	0.418642	0.418642	0.418642	0.418642	0.418642	0.418642	0.418642	0.418642	0.418642	0.418642	0.611217	0.627963	0.627963	0.627963	0.627963	0.627963	0.579819	0.575633	0.575633	0.575633	0.575633	0.575633	0.431201	0.418642	0.418642	0.418642
chr1	191968306	191968807	17.6327	4.11e-07	-	0.550514	0.575633	0.575633	0.575633	0.575633	0.575633	0.257465	0.156991	0.156991	0.156991	0.156991	0.156991	0.236533	0.261651	0.261651	0.261651	0.261651	0.261651	0.301423	0.313982	0.313982	0.313982	0.313982	0.313982	0.473066	0.523303	0.523303	0.523303	0.523303	0.523303	1.080099	1.255930	1.255930	1.255930	1.255930	1.255930	1.375242	1.412920	1.412920	1.412920	1.412920	1.412920	0.895895	0.732624
chr1	192136081	192136274	17.9184_r1	3.13e-07	+	0.889614	0.889614	0.889614	0.889614	0.914733	1.203600	1.203600	1.203600	1.203600	1.203600	1.182668	0.941945	0.941945	0.941945	0.941945	0.941945	0.912640	0.575633	0.575633	0.575633	0.575633	0.575633	0.563074	0.418642	0.418642	0.418642	0.418642	0.418642	0.473066	1.098940	1.098940	1.098940	1.098940	1.098940	1.073821	0.784954	0.784954	0.784954	0.784954	0.784954	0.780768	0.732624	0.732624	0.732624
chr1	192215859	192216360	11.2959_r1	4.39e-05	-	0.418642	0.418642	0.586099	0.680293	0.680293	0.680293	0.680293	0.680293	0.646802	0.627963	0.627963	0.627963	0.627963	0.627963	0.694946	0.732624	0.732624	0.732624	0.732624	0.732624	0.632150	0.575633	0.575633	0.575633	0.575633	0.575633	0.408176	0.313982	0.313982	0.313982	0.313982	0.313982	0.180017	0.104661	0.104661	0.104661	0.104661	0.104661	0.272118	0.366312	0.366312	0.366312	0.366312	0.366312
chr1	192440438	192440793	16.6633_r2	9.82e-07	+	0.680293	0.805886	0.889614	0.889614	0.889614	0.889614	0.889614	0.889614	0.889614	0.889614	0.889614	0.889614	0.889614	0.795420	0.732624	0.732624	0.732624	0.732624	0.732624	0.544235	0.418642	0.418642	0.418642	0.418642	0.418642	0.544235	0.627963	0.627963	0.627963	0.627963	0.627963	0.910549	1.098940	1.098940	1.098940	1.098940	1.098940	1.004743	0.941945	0.941945	0.941945	0.941945	0.941945	0.973343
chr1	192498502	192498607	12.3878_r2	2.26e-05	+	0.680293	0.680293	0.680293	0.680293	0.680293	0.680293	0.680293	0.680293	0.680293	0.680293	0.680293	0.688666	0.732624	0.732624	0.732624	0.732624	0.732624	0.682387	0.418642	0.418642	0.418642	0.418642	0.418642	0.410269	0.366312	0.366312	0.366312	0.366312	0.366312	0.332821	0.156991	0.156991	0.156991	0.156991	0.156991	0.165364	0.209321	0.209321	0.209321	0.209321	0.209321	0.267931	0.575633	0.575633
chr1	192657437	192657938	14.398_r1	5.84e-06	-	0.156991	0.129779	0.104661	0.104661	0.104661	0.104661	0.104661	0.267931	0.418642	0.418642	0.418642	0.418642	0.418642	0.581913	0.732624	0.732624	0.732624	0.732624	0.732624	0.542142	0.366312	0.366312	0.366312	0.366312	0.366312	0.447947	0.523303	0.523303	0.523303	0.523303	0.523303	0.550515	0.575633	0.575633	0.575633	0.575633	0.575633	0.439574	0.313982	0.313982	0.313982	0.313982	0.313982	0.450041
chr1	192699787	192700288	16.1837_r2	1.47e-06	-	0.627963	0.627963	0.627963	0.627963	0.627963	0.627963	0.627963	0.627963	0.627963	0.709598	0.784954	0.784954	0.784954	0.784954	0.784954	0.893801	0.994275	0.994275	0.994275	0.994275	0.994275	0.776581	0.575633	0.575633	0.575633	0.575633	0.575633	0.766115	0.941945	0.941945	0.941945	0.941945	0.941945	1.105217	1.255930	1.255930	1.255930	1.255930	1.255930	0.929387	0.627963	0.627963	0.627963	0.627963
chr1	192906001	192906502	17.8571_r1	3.32e-07	-	0.470972	0.470972	0.521210	0.523303	0.523303	0.523303	0.523303	0.523303	0.473065	0.470972	0.470972	0.470972	0.470972	0.470972	0.320262	0.313982	0.313982	0.313982	0.313982	0.313982	0.514930	0.523303	0.523303	0.523303	0.523303	0.523303	0.573540	0.575633	0.575633	0.575633	0.575633	0.575633	0.424922	0.418642	0.418642	0.418642	0.418642	0.418642	0.267931	0.261651	0.261651	0.261651	0.261651	0.261651
chr1	193101253	193101594	15.6327_r1	2.3e-06	+	0.523303	0.523303	0.523303	0.523303	0.523303	0.234440	0.209321	0.209321	0.209321	0.209321	0.209321	0.257465	0.261651	0.261651	0.261651	0.261651	0.261651	0.309796	0.313982	0.313982	0.313982	0.313982	0.313982	0.313982	0.313982	0.313982	0.313982	0.313982	0.313982	0.506557	0.523303	0.523303	0.523303	0.523303	0.523303	0.667734	0.680293	0.680293	0.680293	0.680293	0.680293	0.680293	0.680293	0.680293
chr1	193518097	193518598	14.6531_r1	4.85e-06	-	1.151270	1.151270	1.151270	1.151270	1.151270	1.163829	1.255930	1.255930	1.255930	1.255930	1.255930	1.174294	0.575633	0.575633	0.575633	0.575633	0.575633	0.563074	0.470972	0.470972	0.470972	0.470972	0.470972	0.508650	0.784954	0.784954	0.784954	0.784954	0.784954	0.810073	0.994275	0.994275	0.994275	0.994275	0.994275	0.987995	0.941945	0.941945	0.941945	0.941945	0.941945	0.910547	0.680293	0.680293
chr1	194035125	194035626	17.7551	3.66e-07	-	0.732624	0.732624	0.732624	0.732624	0.732624	0.889614	0.889614	0.889614	0.889614	0.889614	0.889614	0.889614	0.889614	0.889614	0.889614	0.889614	0.889614	0.470972	0.470972	0.470972	0.470972	0.470972	0.470972	0.366312	0.366312	0.366312	0.366312	0.366312	0.366312	0.523303	0.523303	0.523303	0.523303	0.523303	0.523303	0.523303	0.523303	0.523303	0.523303	0.523303	0.523303	0.627963	0.627963	0.627963
chr1	194103678	194104179	11.2347_r6	4.55e-05	-	0.209321	0.209321	0.209321	0.209321	0.209321	0.577726	0.627963	0.627963	0.627963	0.627963	0.627963	0.858216	0.889614	0.889614	0.889614	0.889614	0.889614	0.751463	0.732624	0.732624	0.732624	0.732624	0.732624	0.640522	0.627963	0.627963	0.627963	0.627963	0.627963	0.720065	0.732624	0.732624	0.732624	0.732624	0.732624	0.870775	0.889614	0.889614	0.889614	0.889614	0.889614	0.705412	0.680293	0.680293
chr1	194455681	194456182	12.7551	1.79e-05	-	0.680293	0.680293	0.680293	0.680293	0.680293	0.680293	0.680293	0.680293	0.680293	0.600751	0.575633	0.575633	0.575633	0.575633	0.575633	0.615404	0.627963	0.627963	0.627963	0.627963	0.627963	0.787047	0.837284	0.837284	0.837284	0.837284	0.837284	0.757742	0.732624	0.732624	0.732624	0.732624	0.732624	0.533768	0.470972	0.470972	0.470972	0.470972	0.470972	0.351660	0.313982	0.313982	0.313982	0.313982
chr1	194505998	194506499	19.5204	5.86e-08	-	1.098940	1.098940	1.098940	1.098940	1.098940	1.090567	0.994275	0.994275	0.994275	0.994275	0.994275	0.990089	0.941945	0.941945	0.941945	0.941945	0.941945	0.946131	0.994275	0.994275	0.994275	0.994275	0.994275	0.964970	0.627963	0.627963	0.627963	0.627963	0.627963	0.598658	0.261651	0.261651	0.261651	0.261651	0.261651	0.286770	0.575633	0.575633	0.575633	0.575633	0.575633	0.600751	0.889614	0.889614
chr1	194640571	194641072	21.6735	3.61e-09	-	0.504463	0.680293	0.680293	0.680293	0.680293	0.680293	0.655175	0.523303	0.523303	0.523303	0.523303	0.523303	0.481439	0.261651	0.261651	0.261651	0.261651	0.261651	0.328634	0.680293	0.680293	0.680293	0.680293	0.680293	0.705412	0.837284	0.837284	0.837284	0.837284	0.837284	0.862403	0.994275	0.994275	0.994275	0.994275	0.994275	1.078004	1.517580	1.517580	1.517580	1.517580	1.517580	1.559444	1.779230
chr10	3450042	3450382	15.1224_r1	3.41e-06	+	0.418642	0.368405	0.313982	0.313982	0.313982	0.313982	0.313982	0.313982	0.313982	0.313982	0.313982	0.313982	0.313982	0.414456	0.523303	0.523303	0.523303	0.523303	0.523303	0.573540	0.627963	0.627963	0.627963	0.627963	0.627963	0.602845	0.575633	0.575633	0.575633	0.575633	0.575633	0.575633	0.575633	0.575633	0.575633	0.575633	0.575633	0.600751	0.627963	0.627963	0.627963	0.627963	0.627963	0.678200
chr10	3536853	3537016	15.9082	1.84e-06	+	0.983810	1.151270	1.151270	1.151270	1.151270	1.151270	1.038235	0.837284	0.837284	0.837284	0.837284	0.837284	0.780767	0.680293	0.680293	0.680293	0.680293	0.680293	0.567260	0.366312	0.366312	0.366312	0.366312	0.366312	0.366312	0.366312	0.366312	0.366312	0.366312	0.366312	0.403990	0.470972	0.470972	0.470972	0.470972	0.470972	0.433294	0.366312	0.366312	0.366312	0.366312	0.366312	0.403990	0.470972
chr10	3980642	3980934	15.4898_r2	2.57e-06	+	0.521209	0.470972	0.470972	0.470972	0.470972	0.470972	0.470972	0.470972	0.470972	0.470972	0.470972	0.470972	0.579819	0.680293	0.680293	0.680293	0.680293	0.680293	0.653081	0.627963	0.627963	0.627963	0.627963	0.627963	0.573540	0.523303	0.523303	0.523303	0.523303	0.523303	0.441668	0.366312	0.366312	0.366312	0.366312	0.366312	0.393524	0.418642	0.418642	0.418642	0.418642	0.418642	0.581913	0.732624
chr10	4011247	4011748	13.8367_r1	8.68e-06	-	0.366312	0.366312	0.366312	0.366312	0.366312	0.372592	0.418642	0.418642	0.418642	0.418642	0.418642	0.418642	0.418642	0.418642	0.418642	0.418642	0.418642	0.406083	0.313982	0.313982	0.313982	0.313982	0.313982	0.295143	0.156991	0.156991	0.156991	0.156991	0.156991	0.175830	0.313982	0.313982	0.313982	0.313982	0.313982	0.345380	0.575633	0.575633	0.575633	0.575633	0.575633	0.575633	0.575633	0.575633
chr10	4052280	4052515	14.2041_r1	6.7e-06	+	0.732624	0.732624	0.732624	0.732624	0.824725	0.837284	0.837284	0.837284	0.837284	0.837284	0.560981	0.523303	0.523303	0.523303	0.523303	0.523303	0.385151	0.366312	0.366312	0.366312	0.366312	0.366312	0.366312	0.366312	0.366312	0.366312	0.366312	0.366312	0.366312	0.366312	0.366312	0.366312	0.366312	0.366312	0.320262	0.313982	0.313982	0.313982	0.313982	0.313982	0.313982	0.313982	0.313982	0.313982
chr10	4066500	4067001	11.7857	3.28e-05	-	0.575633	0.575633	0.941945	0.941945	0.941945	0.941945	0.941945	0.941945	0.837284	0.837284	0.837284	0.837284	0.837284	0.837284	0.627963	0.627963	0.627963	0.627963	0.627963	0.627963	0.732624	0.732624	0.732624	0.732624	0.732624	0.732624	0.680293	0.680293	0.680293	0.680293	0.680293	0.680293	0.784954	0.784954	0.784954	0.784954	0.784954	0.784954	0.680293	0.680293	0.680293	0.680293	0.680293	0.680293
chr10	4309246	4309407	12.9082_r3	1.62e-05	+	1.203600	1.203600	1.203600	1.203600	1.203600	1.203600	1.203600	1.203600	1.203600	1.203600	1.197320	1.046610	1.046610	1.046610	1.046610	1.046610	1.042423	0.941945	0.941945	0.941945	0.941945	0.941945	0.918920	0.366312	0.366312	0.366312	0.366312	0.366312	0.380964	0.732624	0.732624	0.732624	0.732624	0.732624	0.730531	0.680293	0.680293	0.680293	0.680293	0.680293	0.684479	0.784954	0.784954	0.784954
chr10	4393866	4393905	10.8367	5.73e-05	+	0.858216	0.889614	0.889614	0.889614	0.889614	0.889614	0.889614	0.889614	0.889614	0.889614	0.889614	0.889614	0.784954	0.627963	0.627963	0.627963	0.627963	0.627963	0.607031	0.575633	0.575633	0.575633	0.575633	0.575633	0.638429	0.732624	0.732624	0.732624	0.732624	0.732624	0.627963	0.470972	0.470972	0.470972	0.470972	0.470972	0.512836	0.575633	0.575633	0.575633	0.575633	0.575633	0.701225	0.889614
chr10	4682854	4683355	11.9184	3.02e-05	-	1.255930	1.255930	0.860310	0.784954	0.784954	0.784954	0.784954	0.784954	0.433295	0.366312	0.366312	0.366312	0.366312	0.366312	0.366312	0.366312	0.366312	0.366312	0.366312	0.366312	0.586099	0.627963	0.627963	0.627963	0.627963	0.627963	0.276304	0.209321	0.209321	0.209321	0.209321	0.209321	0.341193	0.366312	0.366312	0.366312	0.366312	0.366312	0.630056	0.680293	0.680293	0.680293	0.680293	0.680293
chr10	4701305	4701806	16.102_r1	1.57e-06	-	0.837284	0.837284	0.837284	0.837284	0.837284	0.837284	0.837284	0.837284	0.879148	0.889614	0.889614	0.889614	0.889614	0.889614	0.805886	0.784954	0.784954	0.784954	0.784954	0.784954	0.826818	0.837284	0.837284	0.837284	0.837284	0.837284	0.921013	0.941945	0.941945	0.941945	0.941945	0.941945	0.858216	0.837284	0.837284	0.837284	0.837284	0.837284	0.544234	0.470972	0.470972	0.470972	0.470972	0.470972
chr10	5175474	5175558	15.8776	1.89e-06	+	0.784954	0.650989	0.575633	0.575633	0.575633	0.575633	0.575633	0.441668	0.366312	0.366312	0.366312	0.366312	0.366312	0.366312	0.366312	0.366312	0.366312	0.366312	0.366312	0.433294	0.470972	0.470972	0.470972	0.470972	0.470972	0.437481	0.418642	0.418642	0.418642	0.418642	0.418642	0.519116	0.575633	0.575633	0.575633	0.575633	0.575633	0.441668	0.366312	0.366312	0.366312	0.366312	0.366312	0.299329
chr10	5385822	5385891	17.7449	3.7e-07	+	0.523303	0.523303	0.523303	0.523303	0.523303	0.498184	0.418642	0.418642	0.418642	0.418642	0.418642	0.481438	0.680293	0.680293	0.680293	0.680293	0.680293	0.604938	0.366312	0.366312	0.366312	0.366312	0.366312	0.341193	0.261651	0.261651	0.261651	0.261651	0.261651	0.274210	0.313982	0.313982	0.313982	0.313982	0.313982	0.389337	0.627963	0.627963	0.627963	0.627963	0.627963	0.615404	0.575633	0.575633
chr10	5633059	5633560	16.9898_r1	7.38e-07	-	0.466786	0.523303	0.523303	0.523303	0.523303	0.523303	0.422829	0.366312	0.366312	0.366312	0.366312	0.366312	0.265838	0.209321	0.209321	0.209321	0.209321	0.209321	0.443761	0.575633	0.575633	0.575633	0.575633	0.575633	0.743090	0.837284	0.837284	0.837284	0.837284	0.837284	0.770302	0.732624	0.732624	0.732624	0.732624	0.732624	0.665641	0.627963	0.627963	0.627963	0.627963	0.627963	0.427015	0.313982
chr10	5637270	5637433	15.3367_r2	2.9e-06	+	0.627963	0.632149	0.732624	0.732624	0.732624	0.732624	0.732624	0.736810	0.837284	0.837284	0.837284	0.837284	0.837284	0.826818	0.575633	0.575633	0.575633	0.575633	0.575633	0.560981	0.209321	0.209321	0.209321	0.209321	0.209321	0.215601	0.366312	0.366312	0.366312	0.366312	0.366312	0.372592	0.523303	0.523303	0.523303	0.523303	0.523303	0.517023	0.366312	0.366312	0.366312	0.366312	0.366312	0.360032
chr10	5704409	5704910	11.4184	4.09e-05	-	0.575633	0.575633	0.575633	0.575633	0.843564	0.994275	0.994275	0.994275	0.994275	0.994275	1.128243	1.203600	1.203600	1.203600	1.203600	1.203600	0.935667	0.784954	0.784954	0.784954	0.784954	0.784954	0.617497	0.523303	0.523303	0.523303	0.523303	0.523303	0.288863	0.156991	0.156991	0.156991	0.156991	0.156991	0.223973	0.261651	0.261651	0.261651	0.261651	0.261651	0.261651	0.261651	0.261651	0.261651
chr10	6433657	6434158	15.1224_r2	3.41e-06	-	1.046610	1.046610	0.820540	0.732624	0.732624	0.732624	0.732624	0.732624	0.732624	0.732624	0.732624	0.732624	0.732624	0.732624	0.807979	0.837284	0.837284	0.837284	0.837284	0.837284	0.761929	0.732624	0.732624	0.732624	0.732624	0.732624	0.506557	0.418642	0.418642	0.418642	0.418642	0.418642	0.343287	0.313982	0.313982	0.313982	0.313982	0.313982	0.464693	0.523303	0.523303	0.523303	0.523303	0.523303
chr10	7141405	7141906	13.8469_r1	8.62e-06	-	0.732624	0.732624	0.732624	0.732624	0.732624	0.732624	0.732624	0.732624	0.732624	0.732624	0.732624	0.732624	0.732624	0.732624	0.732624	0.732624	0.774488	0.784954	0.784954	0.784954	0.784954	0.784954	0.784954	0.784954	0.784954	0.784954	0.784954	0.784954	0.701225	0.680293	0.680293	0.680293	0.680293	0.680293	0.722158	0.732624	0.732624	0.732624	0.732624	0.732624	0.983813	1.046610	1.046610	1.046610
chr10	7203515	7203880	12.102	2.7e-05	+	0.694946	0.732624	0.732624	0.732624	0.732624	0.732624	0.962877	0.994275	0.994275	0.994275	0.994275	0.994275	0.764022	0.732624	0.732624	0.732624	0.732624	0.732624	0.548421	0.523303	0.523303	0.523303	0.523303	0.523303	0.523303	0.523303	0.523303	0.523303	0.523303	0.523303	0.615404	0.627963	0.627963	0.627963	0.627963	0.627963	0.812166	0.837284	0.837284	0.837284	0.837284	0.837284	0.929386	0.941945
chr10	7280775	7281276	10.8878	5.57e-05	-	0.784954	0.784954	0.784954	0.784954	0.784954	0.575633	0.575633	0.575633	0.575633	0.575633	0.575633	0.837284	0.837284	0.837284	0.837284	0.837284	0.837284	1.046610	1.046610	1.046610	1.046610	1.046610	1.046610	0.627963	0.627963	0.627963	0.627963	0.627963	0.627963	0.732624	0.732624	0.732624	0.732624	0.732624	0.732624	0.889614	0.889614	0.889614	0.889614	0.889614	0.889614	0.837284	0.837284	0.837284
chr10	7605138	7605639	12.4694	2.15e-05	-	0.627963	0.803793	0.994275	0.994275	0.994275	0.994275	0.994275	0.994275	0.994275	0.994275	0.994275	0.994275	0.994275	0.793327	0.575633	0.575633	0.575633	0.575633	0.575633	0.500277	0.418642	0.418642	0.418642	0.418642	0.418642	0.493998	0.575633	0.575633	0.575633	0.575633	0.575633	0.450041	0.313982	0.313982	0.313982	0.313982	0.313982	0.339100	0.366312	0.366312	0.366312	0.366312	0.366312	0.416549
chr10	7645032	7645104	12.5204_r2	2.08e-05	+	0.418642	0.418642	0.418642	0.607031	0.680293	0.680293	0.680293	0.680293	0.680293	0.717971	0.732624	0.732624	0.732624	0.732624	0.732624	0.732624	0.732624	0.732624	0.732624	0.732624	0.732624	0.657268	0.627963	0.627963	0.627963	0.627963	0.627963	0.514929	0.470972	0.470972	0.470972	0.470972	0.470972	0.621683	0.680293	0.680293	0.680293	0.680293	0.680293	0.831004	0.889614	0.889614	0.889614	0.889614
chr10	7773224	7773725	11.0102_r1	5.19e-05	-	0.575633	0.575633	0.575633	0.575633	0.575633	0.575633	0.575633	0.575633	0.575633	0.575633	0.565167	0.313982	0.313982	0.313982	0.313982	0.313982	0.341194	0.994275	0.994275	0.994275	0.994275	0.994275	0.998462	1.098940	1.098940	1.098940	1.098940	1.098940	1.078008	0.575633	0.575633	0.575633	0.575633	0.575633	0.573540	0.523303	0.523303	0.523303	0.523303	0.523303	0.512837	0.261651	0.261651	0.261651
chr10	7799413	7799914	13.4796_r1	1.11e-05	-	0.680293	0.680293	0.680293	0.680293	0.680293	0.680293	0.680293	0.680293	0.680293	0.680293	0.680293	0.680293	0.680293	0.680293	0.604938	0.523303	0.523303	0.523303	0.523303	0.523303	0.498184	0.470972	0.470972	0.470972	0.470972	0.470972	0.521209	0.575633	0.575633	0.575633	0.575633	0.575633	0.575633	0.575633	0.575633	0.575633	0.575633	0.575633	0.625870	0.680293	0.680293	0.680293	0.680293	0.680293
chr10	7824997	7825339	10.9592_r1	5.34e-05	+	0.732624	0.732624	0.732624	0.732624	0.732624	0.657268	0.627963	0.627963	0.627963	0.627963	0.627963	0.627963	0.627963	0.627963	0.627963	0.627963	0.627963	0.854030	0.941945	0.941945	0.941945	0.941945	0.941945	1.017304	1.046610	1.046610	1.046610	1.046610	1.046610	0.820540	0.732624	0.732624	0.732624	0.732624	0.732624	0.732624	0.732624	0.732624	0.732624	0.732624	0.732624	0.883335	0.941945	0.941945
chr10	7840883	7841292	13.7959_r1	8.93e-06	+	0.784954	0.784954	0.784954	0.784954	0.885428	0.994275	0.994275	0.994275	0.994275	0.994275	0.843564	0.680293	0.680293	0.680293	0.680293	0.680293	0.529582	0.366312	0.366312	0.366312	0.366312	0.366312	0.416549	0.470972	0.470972	0.470972	0.470972	0.470972	0.470972	0.470972	0.470972	0.470972	0.470972	0.470972	0.370498	0.261651	0.261651	0.261651	0.261651	0.261651	0.437481	0.627963	0.627963	0.627963
chr10	7975533	7975709	18.7653_r1	1.34e-07	+	0.627963	0.627963	0.627963	0.627963	0.627963	0.584006	0.575633	0.575633	0.575633	0.575633	0.575633	0.707505	0.732624	0.732624	0.732624	0.732624	0.732624	0.864496	0.889614	0.889614	0.889614	0.889614	0.889614	1.285234	1.360590	1.360590	1.360590	1.360590	1.360590	1.316633	1.308260	1.308260	1.308260	1.308260	1.308260	0.604938	0.470972	0.470972	0.470972	0.470972	0.470972	0.427015	0.418642	0.418642
chr10	8039676	8040177	13.8673	8.49e-06	-	0.575633	0.676107	0.680293	0.680293	0.680293	0.680293	0.680293	0.931479	0.941945	0.941945	0.941945	0.941945	0.941945	1.142897	1.151270	1.151270	1.151270	1.151270	1.151270	0.900080	0.889614	0.889614	0.889614	0.889614	0.889614	0.387244	0.366312	0.366312	0.366312	0.366312	0.366312	0.567260	0.575633	0.575633	0.575633	0.575633	0.575633	0.676107	0.680293	0.680293	0.680293	0.680293	0.680293	0.529583
chr10	8143775	8144017	14.3061_r1	6.23e-06	+	0.933572	0.941945	0.941945	0.941945	0.941945	0.941945	0.678200	0.627963	0.627963	0.627963	0.627963	0.627963	0.276304	0.209321	0.209321	0.209321	0.209321	0.209321	0.385151	0.418642	0.418642	0.418642	0.418642	0.418642	0.638429	0.680293	0.680293	0.680293	0.680293	0.680293	0.548421	0.523303	0.523303	0.523303	0.523303	0.523303	0.611217	0.627963	0.627963	0.627963	0.627963	0.627963	0.803793	0.837284
chr10	8802081	8802582	16.2347_r1	1.41e-06	-	0.366312	0.366312	0.366312	0.366312	0.366312	0.326541	0.313982	0.313982	0.313982	0.313982	0.313982	0.234440	0.209321	0.209321	0.209321	0.209321	0.209321	0.249092	0.261651	0.261651	0.261651	0.261651	0.261651	0.301423	0.313982	0.313982	0.313982	0.313982	0.313982	0.552608	0.627963	0.627963	0.627963	0.627963	0.627963	0.627963	0.627963	0.627963	0.627963	0.627963	0.627963	0.667734	0.680293	0.680293
chr10	8883804	8884058	16.0408_r1	1.65e-06	+	0.470972	0.470972	0.521209	0.680293	0.680293	0.680293	0.680293	0.680293	0.655175	0.575633	0.575633	0.575633	0.575633	0.575633	0.525396	0.366312	0.366312	0.366312	0.366312	0.366312	0.416549	0.575633	0.575633	0.575633	0.575633	0.575633	0.600751	0.680293	0.680293	0.680293	0.680293	0.680293	0.642615	0.523303	0.523303	0.523303	0.523303	0.523303	0.523303	0.523303	0.523303	0.523303	0.523303	0.523303
chr10	9158333	9158834	12.3061_r2	2.38e-05	-	0.732624	0.732624	0.732624	0.732624	0.732624	0.661455	0.627963	0.627963	0.627963	0.627963	0.627963	0.699132	0.732624	0.732624	0.732624	0.732624	0.732624	0.768208	0.784954	0.784954	0.784954	0.784954	0.784954	0.500277	0.366312	0.366312	0.366312	0.366312	0.366312	0.330728	0.313982	0.313982	0.313982	0.313982	0.313982	0.527489	0.627963	0.627963	0.627963	0.627963	0.627963	0.948227	1.098940	1.098940
chr10	9257693	9257936	16.898	8.01e-07	+	0.418642	0.418642	0.418642	0.418642	0.418642	0.447947	0.470972	0.470972	0.470972	0.470972	0.470972	0.910548	1.255930	1.255930	1.255930	1.255930	1.255930	1.197320	1.151270	1.151270	1.151270	1.151270	1.151270	0.916828	0.732624	0.732624	0.732624	0.732624	0.732624	0.791234	0.837284	0.837284	0.837284	0.837284	0.837284	0.749369	0.680293	0.680293	0.680293	0.680293	0.680293	0.709598	0.732624	0.732624
chr10	9444685	9444939	13.9082	8.26e-06	+	0.523303	0.548421	0.575633	0.575633	0.575633	0.575633	0.575633	0.600751	0.627963	0.627963	0.627963	0.627963	0.627963	0.678200	0.732624	0.732624	0.732624	0.732624	0.732624	0.732624	0.732624	0.732624	0.732624	0.732624	0.732624	0.782861	0.837284	0.837284	0.837284	0.837284	0.837284	0.912640	0.994275	0.994275	0.994275	0.994275	0.994275	0.969157	0.941945	0.941945	0.941945	0.941945	0.941945	0.941945
chr10	9596717	9597218	11.5714_r1	3.73e-05	-	0.680293	0.680293	0.814260	1.098940	1.098940	1.098940	1.098940	1.098940	1.082194	1.046610	1.046610	1.046610	1.046610	1.046610	0.828915	0.366312	0.366312	0.366312	0.366312	0.366312	0.483532	0.732624	0.732624	0.732624	0.732624	0.732624	0.833100	1.046610	1.046610	1.046610	1.046610	1.046610	0.962880	0.784954	0.784954	0.784954	0.784954	0.784954	0.818445	0.889614	0.889614	0.889614	0.889614	0.889614
chr10	9600303	9600510	16.551_r6	1.08e-06	+	0.889614	0.889614	0.889614	0.889614	0.889614	0.826818	0.627963	0.627963	0.627963	0.627963	0.627963	0.715878	0.994275	0.994275	0.994275	0.994275	0.994275	0.969156	0.889614	0.889614	0.889614	0.889614	0.889614	0.864496	0.784954	0.784954	0.784954	0.784954	0.784954	0.847751	1.046610	1.046610	1.046610	1.046610	1.046610	0.971253	0.732624	0.732624	0.732624	0.732624	0.732624	0.644709	0.366312	0.366312
chr10	9625250	9625751	14.551_r3	5.22e-06	-	0.366312	0.366312	0.366312	0.366312	0.680293	0.680293	0.680293	0.680293	0.680293	0.680293	0.837284	0.837284	0.837284	0.837284	0.837284	0.837284	0.470972	0.470972	0.470972	0.470972	0.470972	0.470972	0.837284	0.837284	0.837284	0.837284	0.837284	0.837284	0.784954	0.784954	0.784954	0.784954	0.784954	0.784954	0.104661	0.104661	0.104661	0.104661	0.104661	0.104661	0.052330	0.052330	0.052330	0.052330
chr10	9785241	9785742	14.2959	6.28e-06	-	0.941945	0.960784	0.994275	0.994275	0.994275	0.994275	0.994275	0.956597	0.889614	0.889614	0.889614	0.889614	0.889614	0.833098	0.732624	0.732624	0.732624	0.732624	0.732624	0.694946	0.627963	0.627963	0.627963	0.627963	0.627963	0.665641	0.732624	0.732624	0.732624	0.732624	0.732624	0.638429	0.470972	0.470972	0.470972	0.470972	0.470972	0.565167	0.732624	0.732624	0.732624	0.732624	0.732624	0.902175
chr10	9813863	9814364	12.3571_r1	2.3e-05	-	0.659362	0.523303	0.523303	0.523303	0.523303	0.523303	0.447947	0.366312	0.366312	0.366312	0.366312	0.366312	0.466786	0.575633	0.575633	0.575633	0.575633	0.575633	0.625870	0.680293	0.680293	0.680293	0.680293	0.680293	0.680293	0.680293	0.680293	0.680293	0.680293	0.680293	0.805886	0.941945	0.941945	0.941945	0.941945	0.941945	0.891708	0.837284	0.837284	0.837284	0.837284	0.837284	0.736810	0.627963
chr10	9833674	9834175	13.7347_r1	9.31e-06	-	0.563074	0.261651	0.261651	0.261651	0.261651	0.261651	0.270024	0.470972	0.470972	0.470972	0.470972	0.470972	0.468879	0.418642	0.418642	0.418642	0.418642	0.418642	0.418642	0.418642	0.418642	0.418642	0.418642	0.418642	0.431201	0.732624	0.732624	0.732624	0.732624	0.732624	0.743090	0.994275	0.994275	0.994275	0.994275	0.994275	1.002648	1.203600	1.203600	1.203600	1.203600	1.203600	1.211973	1.412920
chr10	10525168	10525337	17.0306_r1	7.12e-07	+	0.470972	0.462599	0.366312	0.366312	0.366312	0.366312	0.366312	0.374685	0.470972	0.470972	0.470972	0.470972	0.470972	0.483531	0.627963	0.627963	0.627963	0.627963	0.627963	0.619590	0.523303	0.523303	0.523303	0.523303	0.523303	0.514930	0.418642	0.418642	0.418642	0.418642	0.418642	0.410269	0.313982	0.313982	0.313982	0.313982	0.313982	0.322355	0.418642	0.418642	0.418642	0.418642	0.418642	0.418642
chr10	10658542	10658732	14.0306	7.58e-06	+	1.069633	1.151270	1.151270	1.151270	1.151270	1.151270	1.101033	1.046610	1.046610	1.046610	1.046610	1.046610	0.870778	0.680293	0.680293	0.680293	0.680293	0.680293	0.755649	0.837284	0.837284	0.837284	0.837284	0.837284	1.013116	1.203600	1.203600	1.203600	1.203600	1.203600	1.052887	0.889614	0.889614	0.889614	0.889614	0.889614	0.663547	0.418642	0.418642	0.418642	0.418642	0.418642	0.544234	0.680293
chr10	10950634	10950923	15.102_r2	3.47e-06	+	0.784954	0.784954	0.778674	0.732624	0.732624	0.732624	0.732624	0.732624	0.713785	0.575633	0.575633	0.575633	0.575633	0.575633	0.569353	0.523303	0.523303	0.523303	0.523303	0.523303	0.529583	0.575633	0.575633	0.575633	0.575633	0.575633	0.575633	0.575633	0.575633	0.575633	0.575633	0.575633	0.569353	0.523303	0.523303	0.523303	0.523303	0.523303	0.560981	0.837284	0.837284	0.837284	0.837284	0.837284
chr10	11019968	11020469	15.9796_r1	1.74e-06	-	0.366312	0.366312	0.366312	0.366312	0.410269	0.523303	0.523303	0.523303	0.523303	0.523303	0.508650	0.470972	0.470972	0.470972	0.470972	0.470972	0.514929	0.627963	0.627963	0.627963	0.627963	0.627963	0.657268	0.732624	0.732624	0.732624	0.732624	0.732624	0.761929	0.837284	0.837284	0.837284	0.837284	0.837284	0.690759	0.313982	0.313982	0.313982	0.313982	0.313982	0.299329	0.261651	0.261651	0.261651
chr10	11280919	11281273	11.2449_r1	4.53e-05	+	0.784954	0.784954	0.609124	0.575633	0.575633	0.575633	0.575633	0.575633	0.487718	0.470972	0.470972	0.470972	0.470972	0.470972	0.558887	0.575633	0.575633	0.575633	0.575633	0.575633	0.707505	0.732624	0.732624	0.732624	0.732624	0.732624	0.908454	0.941945	0.941945	0.941945	0.941945	0.941945	0.590286	0.523303	0.523303	0.523303	0.523303	0.523303	0.435388	0.418642	0.418642	0.418642	0.418642	0.418642
chr10	11345366	11345548	13.6429_r1	9.92e-06	+	0.261651	0.334914	0.523303	0.523303	0.523303	0.523303	0.523303	0.581913	0.732624	0.732624	0.732624	0.732624	0.732624	1.040326	1.831560	1.831560	1.831560	1.831560	1.831560	2.241830	3.296810	3.296810	3.296810	3.296810	3.296810	3.384724	3.610790	3.610790	3.610790	3.610790	3.610790	3.493571	3.192150	3.192150	3.192150	3.192150	3.192150	2.811185	1.831560	1.831560	1.831560	1.831560	1.831560	1.523858
chr10	11435367	11435592	15.898	1.86e-06	+	0.621683	0.313982	0.313982	0.313982	0.313982	0.313982	0.280491	0.104661	0.104661	0.104661	0.104661	0.104661	0.138152	0.313982	0.313982	0.313982	0.313982	0.313982	0.380965	0.732624	0.732624	0.732624	0.732624	0.732624	0.724251	0.680293	0.680293	0.680293	0.680293	0.680293	0.604938	0.209321	0.209321	0.209321	0.209321	0.209321	0.251185	0.470972	0.470972	0.470972	0.470972	0.470972	0.521209	0.784954
chr10	11571750	11572077	11.3367_r1	4.29e-05	+	1.046610	1.046610	1.046610	0.910549	0.784954	0.784954	0.784954	0.784954	0.784954	0.784954	0.784954	0.784954	0.784954	0.784954	0.784954	0.866589	0.941945	0.941945	0.941945	0.941945	0.941945	0.778674	0.627963	0.627963	0.627963	0.627963	0.627963	0.437481	0.261651	0.261651	0.261651	0.261651	0.261651	0.397710	0.523303	0.523303	0.523303	0.523303	0.523303	0.523303	0.523303	0.523303	0.523303	0.523303
chr10	11973077	11973578	19.5306_r1	5.8e-08	-	0.941945	0.941945	0.941945	0.941945	0.941945	0.604938	0.575633	0.575633	0.575633	0.575633	0.575633	0.768208	0.784954	0.784954	0.784954	0.784954	0.784954	0.640522	0.627963	0.627963	0.627963	0.627963	0.627963	0.387244	0.366312	0.366312	0.366312	0.366312	0.366312	0.703319	0.732624	0.732624	0.732624	0.732624	0.732624	0.973343	0.994275	0.994275	0.994275	0.994275	0.994275	0.897987	0.889614	0.889614
chr10	11980352	11980853	11.0612	5.04e-05	-	0.627963	0.627963	0.531676	0.523303	0.523303	0.523303	0.523303	0.523303	0.667734	0.680293	0.680293	0.680293	0.680293	0.680293	0.728438	0.732624	0.732624	0.732624	0.732624	0.732624	0.636336	0.627963	0.627963	0.627963	0.627963	0.627963	0.531676	0.523303	0.523303	0.523303	0.523303	0.523303	0.619590	0.627963	0.627963	0.627963	0.627963	0.627963	0.579819	0.575633	0.575633	0.575633	0.575633	0.575633
[truncated: 10,451 more rows]
[truncated: 956 more columns]
