# Supplementary material for: Cell-type-specific genomics reveals histone modification dynamics in mammalian meiosis
Source: Nat Commun. 2019 Aug 23;10:3821. doi: 10.1038/s41467-019-11820-7 (PMC6707301; doi:10.1038/s41467-019-11820-7)
Supplement: Supplementary file 4 — Source Data [file 41467_2019_11820_MOESM4_ESM.zip › Source Data/figureS8_set4.matrix.txt]

@{"verbose":true,"scale":1,"skip zeros":false,"nan after end":false,"sort using":"mean","unscaled 5 prime":[0,0,0,0,0],"body":[0,0,0,0,0],"sample_labels":["H3K9me3_SCP3pos_H1Tneg.150bp.RPKM","H3K9me2_SCP3pos_H1Tneg.150bp.RPKM","H3_SCP3pos_H1Tneg.150bp.RPKM","Input_SCP3pos_H1Tneg.150bp.RPKM","IgG_SCP3pos_H1Tneg.150bp.RPKM"],"downstream":[2500,2500,2500,2500,2500],"unscaled 3 prime":[0,0,0,0,0],"gr…
chr1	3125874	3126074	15.7653	2.07e-06	+	0.000000	0.000000	0.000000	0.000000	0.000000	0.000000	0.000000	0.000000	0.000000	0.000000	0.000000	0.710232	0.739825	0.739825	0.739825	0.739825	0.739825	1.450057	1.479650	1.479650	1.479650	1.479650	1.479650	0.769418	0.739825	0.739825	0.739825	0.739825	0.739825	0.739825	0.739825	0.739825	0.739825	0.739825	0.739825	1.450057	1.479650	1.479650	1.479650	1.479650	1.479650	0.059186	0.000000	0.000000
chr1	3197342	3197843	15.051	3.6e-06	-	0.000000	0.000000	0.000000	0.000000	0.000000	0.236744	0.739825	0.739825	0.739825	0.739825	0.739825	0.739825	0.739825	0.739825	0.739825	0.739825	0.739825	0.503081	0.000000	0.000000	0.000000	0.000000	0.000000	0.236744	0.739825	0.739825	0.739825	0.739825	0.739825	0.503081	0.000000	0.000000	0.000000	0.000000	0.000000	0.000000	0.000000	0.000000	0.000000	0.000000	0.000000	0.236744	0.739825	0.739825
chr1	3658393	3658894	14.602	5.03e-06	-	1.479650	1.479650	1.479650	1.272499	0.739825	0.739825	0.739825	0.739825	0.739825	0.532674	0.000000	0.000000	0.000000	0.000000	0.000000	0.207151	0.739825	0.739825	0.739825	0.739825	0.739825	0.946976	1.479650	1.479650	1.479650	1.479650	1.479650	1.065348	0.000000	0.000000	0.000000	0.000000	0.000000	0.000000	0.000000	0.000000	0.000000	0.000000	0.000000	0.000000	0.000000	0.000000	0.000000	0.000000
chr1	3668355	3668614	10.7857	5.9e-05	+	0.000000	0.000000	0.000000	0.000000	0.000000	0.000000	0.000000	0.000000	0.000000	0.000000	0.000000	0.000000	0.000000	0.000000	0.000000	0.000000	0.000000	0.000000	0.266337	0.739825	0.739825	0.739825	0.739825	0.739825	0.473488	0.000000	0.000000	0.000000	0.000000	0.000000	0.000000	0.000000	0.000000	0.000000	0.000000	0.000000	0.000000	0.000000	0.000000	0.000000	0.000000	0.000000	0.532674	1.479650
chr1	4430278	4430537	13.449	1.13e-05	+	1.479650	1.479650	1.479650	1.272499	0.739825	0.739825	0.739825	0.739825	0.739825	0.739825	0.739825	0.739825	0.739825	0.739825	0.739825	0.739825	0.739825	0.739825	0.739825	0.739825	0.739825	0.532674	0.000000	0.000000	0.000000	0.000000	0.000000	0.000000	0.000000	0.000000	0.000000	0.000000	0.000000	0.000000	0.000000	0.000000	0.000000	0.000000	0.000000	0.000000	0.000000	0.000000	0.000000	0.000000
chr1	4610015	4610333	13.3265	1.23e-05	+	0.739825	0.029593	0.000000	0.000000	0.000000	0.000000	0.000000	0.000000	0.000000	0.000000	0.000000	0.000000	0.000000	0.000000	0.000000	0.000000	0.000000	0.000000	0.000000	0.000000	0.000000	0.000000	0.000000	0.000000	0.000000	0.000000	0.000000	0.000000	0.000000	0.000000	0.000000	0.710232	0.739825	0.739825	0.739825	0.739825	0.739825	0.739825	0.739825	0.739825	0.739825	0.739825	0.739825	0.029593
chr1	4821283	4821471	11.7755	3.3e-05	+	0.680639	0.000000	0.000000	0.000000	0.000000	0.000000	0.059186	0.739825	0.739825	0.739825	0.739825	0.739825	0.680639	0.000000	0.000000	0.000000	0.000000	0.000000	0.000000	0.000000	0.000000	0.000000	0.000000	0.000000	0.059186	0.739825	0.739825	0.739825	0.739825	0.739825	0.680639	0.000000	0.000000	0.000000	0.000000	0.000000	0.000000	0.000000	0.000000	0.000000	0.000000	0.000000	0.059186	0.739825
chr1	4923620	4924121	13.2857	1.26e-05	-	0.000000	0.000000	0.000000	0.000000	0.000000	0.000000	0.000000	0.000000	0.147965	0.739825	0.739825	0.739825	0.739825	0.739825	0.591860	0.000000	0.000000	0.000000	0.000000	0.000000	0.000000	0.000000	0.000000	0.000000	0.000000	0.000000	0.000000	0.000000	0.000000	0.000000	0.000000	0.000000	0.000000	0.000000	0.000000	0.000000	0.000000	0.000000	0.000000	0.000000	0.000000	0.000000	0.000000	0.000000
chr1	5027294	5027491	16.2245	1.42e-06	+	0.000000	0.000000	0.000000	0.000000	0.000000	0.000000	0.000000	0.000000	0.000000	0.000000	0.503081	0.739825	0.739825	0.739825	0.739825	0.739825	0.739825	0.739825	0.739825	0.739825	0.739825	0.739825	0.739825	0.739825	0.739825	0.739825	0.739825	0.739825	0.236744	0.000000	0.000000	0.000000	0.000000	0.000000	0.000000	0.000000	0.000000	0.000000	0.000000	0.000000	0.000000	0.000000	0.000000	0.000000
chr1	5122247	5122748	16.6837	9.65e-07	-	0.739825	0.739825	0.739825	0.739825	0.739825	0.739825	0.739825	0.739825	0.739825	0.651046	0.000000	0.000000	0.000000	0.000000	0.000000	0.000000	0.000000	0.000000	0.000000	0.000000	0.000000	0.000000	0.000000	0.000000	0.000000	0.000000	0.000000	0.088779	0.739825	0.739825	0.739825	0.739825	0.739825	0.739825	0.739825	0.739825	0.739825	0.739825	0.739825	0.651046	0.000000	0.000000	0.000000	0.000000
chr1	5156899	5157133	14.5	5.42e-06	+	1.479650	1.479650	1.479650	0.532674	0.000000	0.000000	0.000000	0.000000	0.000000	0.000000	0.000000	0.000000	0.000000	0.000000	0.000000	0.000000	0.000000	0.000000	0.000000	0.000000	0.000000	0.000000	0.000000	0.000000	0.000000	0.000000	0.000000	0.000000	0.000000	0.000000	0.000000	0.000000	0.000000	0.000000	0.000000	0.000000	0.000000	0.000000	0.000000	0.473488	0.739825	0.739825	0.739825	0.739825
chr1	5315372	5315873	15.5714	2.41e-06	-	0.739825	0.739825	0.739825	0.739825	0.739825	0.739825	0.651046	0.000000	0.000000	0.000000	0.000000	0.000000	0.088779	0.739825	0.739825	0.739825	0.739825	0.739825	0.739825	0.739825	0.739825	0.739825	0.739825	0.739825	0.739825	0.739825	0.739825	0.739825	0.739825	0.739825	0.651046	0.000000	0.000000	0.000000	0.000000	0.000000	0.177558	1.479650	1.479650	1.479650	1.479650	1.479650	1.302092	0.000000
chr1	5525307	5525808	17.2449	5.88e-07	-	0.739825	0.739825	0.739825	0.739825	0.207151	0.000000	0.000000	0.000000	0.000000	0.000000	0.532674	0.739825	0.739825	0.739825	0.739825	0.739825	1.805169	2.219470	2.219470	2.219470	2.219470	2.219470	1.154126	0.739825	0.739825	0.739825	0.739825	0.739825	0.207151	0.000000	0.000000	0.000000	0.000000	0.000000	0.000000	0.000000	0.000000	0.000000	0.000000	0.000000	0.532674	0.739825	0.739825	0.739825
chr1	6377433	6377934	19.1429	8.93e-08	-	0.739825	0.739825	0.739825	0.739825	0.739825	0.739825	0.739825	0.739825	0.739825	0.739825	0.739825	0.739825	0.739825	0.739825	0.739825	0.236744	0.000000	0.000000	0.000000	0.000000	0.000000	0.000000	0.000000	0.000000	0.000000	0.000000	0.000000	0.000000	0.000000	0.000000	0.000000	0.000000	0.000000	0.000000	0.000000	0.000000	0.000000	0.000000	0.000000	0.503081	0.739825	0.739825	0.739825	0.739825
chr1	6445998	6446499	11.8265	3.2e-05	-	0.739825	0.739825	0.739825	0.739825	0.739825	0.739825	0.739825	0.739825	0.739825	0.739825	0.739825	0.739825	0.739825	0.739825	0.739825	0.739825	0.739825	0.739825	0.739825	0.739825	0.739825	0.799011	1.479650	1.479650	1.479650	1.479650	1.479650	1.361278	0.000000	0.000000	0.000000	0.000000	0.000000	0.059186	0.739825	0.739825	0.739825	0.739825	0.739825	0.680639	0.000000	0.000000	0.000000	0.000000
chr1	6670484	6670782	12.3061	2.38e-05	+	1.479650	1.479650	1.479650	1.479650	1.479650	1.479650	1.479650	1.479650	1.479650	1.479650	1.006162	0.000000	0.000000	0.000000	0.000000	0.000000	0.236744	0.739825	0.739825	0.739825	0.739825	0.739825	0.503081	0.000000	0.000000	0.000000	0.000000	0.000000	0.000000	0.000000	0.000000	0.000000	0.000000	0.000000	0.236744	0.739825	0.739825	0.739825	0.739825	0.739825	0.739825	0.739825	0.739825	0.739825
chr1	6831766	6832027	14.3367	6.1e-06	+	0.000000	0.000000	0.000000	0.000000	0.621453	0.739825	0.739825	0.739825	0.739825	0.739825	0.739825	0.739825	0.739825	0.739825	0.739825	0.739825	0.118372	0.000000	0.000000	0.000000	0.000000	0.000000	0.621453	0.739825	0.739825	0.739825	0.739825	0.739825	0.118372	0.000000	0.000000	0.000000	0.000000	0.000000	0.621453	0.739825	0.739825	0.739825	0.739825	0.739825	0.739825	0.739825	0.739825	0.739825
chr1	7116452	7116565	17.2245	5.98e-07	+	0.000000	0.000000	0.000000	0.000000	0.000000	0.000000	0.000000	0.000000	0.000000	0.000000	0.000000	0.000000	0.000000	0.236744	0.739825	0.739825	0.739825	0.739825	0.739825	0.503081	0.000000	0.000000	0.000000	0.000000	0.000000	0.000000	0.000000	0.000000	0.000000	0.000000	0.000000	0.000000	0.000000	0.000000	0.000000	0.000000	0.000000	0.000000	0.000000	0.000000	0.000000	0.000000	0.000000	0.236744
chr1	9942740	9943241	11.9082	3.04e-05	-	0.739825	0.739825	0.739825	0.739825	0.739825	0.739825	0.739825	0.443895	0.000000	0.000000	0.000000	0.000000	0.000000	0.000000	0.000000	0.000000	0.000000	0.000000	0.000000	0.000000	0.000000	0.000000	0.000000	0.000000	0.000000	0.000000	0.000000	0.000000	0.000000	0.000000	0.000000	0.000000	0.000000	0.000000	0.000000	0.000000	0.000000	0.000000	0.000000	0.000000	0.000000	0.000000	0.000000	0.295930
chr1	10093743	10094244	11.6837	3.49e-05	-	0.739825	0.739825	0.739825	0.739825	0.739825	0.532674	0.000000	0.000000	0.000000	0.000000	0.000000	0.207151	0.739825	0.739825	0.739825	0.739825	0.739825	0.532674	0.000000	0.000000	0.000000	0.000000	0.000000	0.414302	1.479650	1.479650	1.479650	1.479650	1.479650	1.272499	0.739825	0.739825	0.739825	0.739825	0.739825	0.739825	0.739825	0.739825	0.739825	0.739825	0.739825	0.739825	0.739825	0.739825
chr1	10112512	10113013	11.6327	3.59e-05	-	0.000000	0.000000	0.000000	0.000000	0.000000	0.000000	0.000000	0.000000	0.000000	0.000000	0.000000	0.000000	0.000000	0.000000	0.000000	0.000000	0.000000	0.000000	0.000000	0.000000	0.000000	0.000000	0.000000	0.000000	0.384709	0.739825	0.739825	0.739825	0.739825	0.739825	0.355116	0.000000	0.000000	0.000000	0.000000	0.000000	0.000000	0.000000	0.000000	0.000000	0.000000	0.000000	0.000000	0.000000
chr1	10133343	10133844	16.7347	9.23e-07	-	1.479650	1.479650	1.479650	1.479650	1.479650	1.065348	0.000000	0.000000	0.000000	0.000000	0.000000	0.000000	0.000000	0.000000	0.000000	0.000000	0.000000	0.000000	0.000000	0.000000	0.000000	0.000000	0.000000	0.000000	0.000000	0.000000	0.000000	0.000000	0.000000	0.000000	0.000000	0.000000	0.000000	0.000000	0.000000	0.000000	0.000000	0.000000	0.000000	0.000000	0.000000	0.000000	0.000000	0.000000
chr1	10162680	10163022	12.3878	2.26e-05	+	0.000000	0.029593	0.739825	0.739825	0.739825	0.739825	0.739825	0.739825	0.739825	0.739825	0.739825	0.739825	0.739825	0.710232	0.000000	0.000000	0.000000	0.000000	0.000000	0.029593	0.739825	0.739825	0.739825	0.739825	0.739825	0.710232	0.000000	0.000000	0.000000	0.000000	0.000000	0.000000	0.000000	0.000000	0.000000	0.000000	0.000000	0.000000	0.000000	0.000000	0.000000	0.000000	0.000000	0.000000
chr1	10452664	10452791	13.6122	1.01e-05	+	1.479650	1.479650	1.479650	1.479650	1.479650	1.479650	1.479650	1.479650	1.479650	1.479650	1.479650	1.479650	1.479650	1.479650	1.479650	1.479650	1.361278	0.000000	0.000000	0.000000	0.000000	0.000000	0.059186	0.739825	0.739825	0.739825	0.739825	0.739825	0.739825	0.739825	0.739825	0.739825	0.739825	0.739825	0.739825	0.739825	0.739825	0.739825	0.739825	0.739825	0.739825	0.739825	0.739825	0.739825
chr1	10616384	10616885	14.1327	7.05e-06	-	0.739825	1.213313	1.479650	1.479650	1.479650	1.479650	1.479650	1.006162	0.739825	0.739825	0.739825	0.739825	0.739825	0.266337	0.000000	0.000000	0.000000	0.000000	0.000000	0.000000	0.000000	0.000000	0.000000	0.000000	0.000000	0.473488	0.739825	0.739825	0.739825	0.739825	0.739825	0.739825	0.739825	0.739825	0.739825	0.739825	0.739825	1.686798	2.219470	2.219470	2.219470	2.219470	2.219470	1.272497
chr1	10808838	10808967	21.4184	5.23e-09	+	0.000000	0.059186	0.739825	0.739825	0.739825	0.739825	0.739825	0.680639	0.000000	0.000000	0.000000	0.000000	0.000000	0.000000	0.000000	0.000000	0.000000	0.000000	0.000000	0.000000	0.000000	0.000000	0.000000	0.000000	0.000000	0.000000	0.000000	0.000000	0.000000	0.000000	0.000000	0.000000	0.000000	0.000000	0.000000	0.000000	0.000000	0.000000	0.000000	0.000000	0.000000	0.000000	0.000000	0.059186
chr1	11546388	11546889	14.5816	5.11e-06	-	0.739825	1.094941	1.479650	1.479650	1.479650	1.479650	1.479650	1.124534	0.739825	0.739825	0.739825	0.739825	0.739825	0.384709	0.000000	0.000000	0.000000	0.000000	0.000000	0.355116	0.739825	0.739825	0.739825	0.739825	0.739825	1.094941	1.479650	1.479650	1.479650	1.479650	1.479650	0.769418	0.000000	0.000000	0.000000	0.000000	0.000000	1.065346	2.219470	2.219470	2.219470	2.219470	2.219470	1.864356
chr1	11572437	11572570	12.1327	2.65e-05	+	0.000000	0.000000	0.000000	0.088779	0.739825	0.739825	0.739825	0.739825	0.739825	0.739825	0.739825	0.739825	0.739825	0.739825	0.739825	0.739825	0.739825	0.739825	0.739825	0.739825	0.739825	0.739825	0.739825	0.739825	0.739825	0.739825	0.739825	0.651046	0.000000	0.000000	0.000000	0.000000	0.000000	0.000000	0.000000	0.000000	0.000000	0.000000	0.000000	0.000000	0.000000	0.000000	0.000000	0.000000
chr1	11577297	11577798	12.7245	1.82e-05	-	1.479650	1.479650	1.479650	1.479650	1.479650	1.479650	1.479650	1.302092	0.000000	0.000000	0.000000	0.000000	0.000000	0.000000	0.000000	0.000000	0.000000	0.000000	0.000000	0.000000	0.000000	0.000000	0.000000	0.000000	0.000000	0.177558	1.479650	1.479650	1.479650	1.479650	1.479650	1.390871	0.739825	0.739825	0.739825	0.739825	0.739825	0.651046	0.000000	0.000000	0.000000	0.000000	0.000000	0.000000
chr1	12676295	12676796	15.449	2.65e-06	-	0.000000	0.000000	0.000000	0.000000	0.000000	0.000000	0.000000	0.000000	0.000000	0.000000	0.000000	0.000000	0.000000	0.000000	0.000000	0.000000	0.000000	0.000000	0.000000	0.000000	0.000000	0.000000	0.000000	0.000000	0.000000	0.000000	0.000000	0.000000	0.000000	0.000000	0.000000	0.000000	0.000000	0.000000	0.000000	0.147965	0.739825	0.739825	0.739825	0.739825	0.739825	0.591860	0.000000	0.000000
chr1	12711510	12711794	14.2857	6.33e-06	+	0.000000	0.000000	0.000000	0.000000	0.000000	0.000000	0.000000	0.000000	0.000000	0.000000	0.000000	0.000000	0.000000	0.000000	0.000000	0.000000	0.000000	0.000000	0.000000	0.118372	1.479650	1.479650	1.479650	1.479650	1.479650	1.420464	0.739825	0.739825	0.739825	0.739825	0.739825	0.799011	1.479650	1.479650	1.479650	1.479650	1.479650	1.361278	0.000000	0.000000	0.000000	0.000000	0.000000	0.000000
chr1	12744396	12744582	17.2245_r1	5.98e-07	+	0.739825	0.739825	0.325523	0.000000	0.000000	0.000000	0.000000	0.000000	0.828604	1.479650	1.479650	1.479650	1.479650	1.479650	0.651046	0.000000	0.000000	0.000000	0.000000	0.000000	0.000000	0.000000	0.000000	0.000000	0.000000	0.000000	0.000000	0.000000	0.000000	0.000000	0.000000	0.000000	0.000000	0.000000	0.000000	0.000000	0.000000	0.000000	0.000000	0.000000	0.000000	0.000000	0.000000	0.000000
chr1	12855703	12856204	12.1122	2.68e-05	-	0.000000	0.000000	0.000000	0.000000	0.000000	0.000000	0.000000	0.000000	0.000000	0.000000	0.000000	0.000000	0.651046	0.739825	0.739825	0.739825	0.739825	0.739825	0.739825	0.739825	0.739825	0.739825	0.739825	0.739825	0.739825	0.739825	0.739825	0.739825	0.739825	0.739825	0.088779	0.000000	0.000000	0.000000	0.000000	0.000000	0.000000	0.000000	0.000000	0.000000	0.000000	0.000000	0.000000	0.000000
chr1	13052086	13052587	15.0918	3.49e-06	-	0.000000	0.000000	0.000000	0.000000	0.000000	0.000000	0.000000	0.000000	0.000000	0.000000	0.000000	0.000000	0.000000	0.414302	0.739825	0.739825	0.739825	0.739825	0.739825	0.325523	0.000000	0.000000	0.000000	0.000000	0.000000	0.000000	0.000000	0.000000	0.000000	0.000000	0.000000	0.414302	0.739825	0.739825	0.739825	0.739825	0.739825	0.325523	0.000000	0.000000	0.000000	0.000000	0.000000	0.000000
chr1	13123717	13124020	14.8265	4.26e-06	+	0.000000	0.000000	0.000000	0.000000	0.000000	0.000000	0.000000	0.000000	0.000000	0.000000	0.000000	0.000000	0.000000	0.000000	0.000000	0.000000	0.000000	0.000000	0.000000	0.000000	0.000000	0.000000	0.000000	0.000000	0.000000	0.532674	0.739825	0.739825	0.739825	0.739825	0.739825	0.739825	0.739825	0.739825	0.739825	0.739825	0.739825	0.207151	0.000000	0.000000	0.000000	0.000000	0.000000	0.000000
chr1	13305051	13305396	11.0306	5.13e-05	+	0.000000	0.000000	0.000000	0.000000	0.000000	0.000000	0.000000	1.361278	1.479650	1.479650	1.479650	1.479650	1.479650	0.799011	0.739825	0.739825	0.739825	0.739825	0.739825	0.739825	0.739825	0.739825	0.739825	0.739825	0.739825	0.059186	0.000000	0.000000	0.000000	0.000000	0.000000	0.000000	0.000000	0.000000	0.000000	0.000000	0.000000	0.000000	0.000000	0.000000	0.000000	0.000000	0.000000	0.000000
chr1	13311842	13312343	18.5918	1.6e-07	-	0.000000	0.000000	0.000000	0.000000	0.000000	0.000000	0.000000	0.000000	0.000000	0.000000	0.000000	0.000000	0.000000	0.000000	0.000000	0.000000	0.000000	0.000000	0.000000	0.000000	0.000000	0.000000	0.000000	0.000000	0.000000	0.000000	0.000000	0.000000	0.000000	0.000000	0.000000	0.000000	0.000000	0.000000	0.000000	0.236744	0.739825	0.739825	0.739825	0.739825	0.739825	0.976569	1.479650	1.479650
chr1	13594547	13595048	17.6531	4.03e-07	-	0.000000	0.000000	0.000000	0.000000	0.000000	0.000000	0.000000	0.000000	0.000000	0.000000	0.000000	0.000000	0.000000	0.000000	0.000000	0.088779	0.739825	0.739825	0.739825	0.739825	0.739825	0.651046	0.000000	0.000000	0.000000	0.000000	0.000000	0.000000	0.000000	0.000000	0.000000	0.000000	0.000000	0.000000	0.000000	0.000000	0.000000	0.000000	0.000000	0.000000	0.000000	0.000000	0.000000	0.000000
chr1	13865442	13865816	13.9694	7.91e-06	+	0.000000	0.000000	0.000000	0.000000	0.000000	0.000000	0.118372	0.739825	0.739825	0.739825	0.739825	0.739825	0.621453	0.000000	0.000000	0.000000	0.000000	0.000000	0.118372	0.739825	0.739825	0.739825	0.739825	0.739825	0.621453	0.000000	0.000000	0.000000	0.000000	0.000000	0.118372	0.739825	0.739825	0.739825	0.739825	0.739825	0.621453	0.000000	0.000000	0.000000	0.000000	0.000000	0.000000	0.000000
chr1	14227477	14227978	11.1837	4.69e-05	-	0.739825	1.420464	1.479650	1.479650	1.479650	1.479650	1.479650	1.479650	1.479650	1.479650	1.479650	1.479650	1.479650	0.799011	0.739825	0.739825	0.739825	0.739825	0.739825	0.059186	0.000000	0.000000	0.000000	0.000000	0.000000	1.361278	1.479650	1.479650	1.479650	1.479650	1.479650	0.799011	0.739825	0.739825	0.739825	0.739825	0.739825	0.059186	0.000000	0.000000	0.000000	0.000000	0.000000	0.000000
chr1	14469246	14469290	10.8776	5.6e-05	+	1.479650	1.479650	1.479650	1.479650	1.479650	0.946976	0.739825	0.739825	0.739825	0.739825	0.739825	0.739825	0.739825	0.739825	0.739825	0.739825	0.739825	0.739825	0.739825	0.739825	0.739825	0.739825	0.739825	0.207151	0.000000	0.000000	0.000000	0.000000	0.000000	0.532674	0.739825	0.739825	0.739825	0.739825	0.739825	0.739825	0.739825	0.739825	0.739825	0.739825	0.739825	0.207151	0.000000	0.000000
chr1	14540007	14540050	19.9286	3.65e-08	+	1.479650	1.479650	1.479650	1.479650	1.479650	1.479650	1.302092	0.000000	0.000000	0.000000	0.000000	0.000000	0.088779	0.739825	0.739825	0.739825	0.739825	0.739825	0.828604	1.479650	1.479650	1.479650	1.479650	1.479650	1.302092	0.000000	0.000000	0.000000	0.000000	0.000000	0.177558	1.479650	1.479650	1.479650	1.479650	1.479650	1.568428	2.219470	2.219470	2.219470	2.219470	2.219470	1.953134	0.000000
chr1	14573525	14573865	18.4592	1.83e-07	+	0.000000	0.000000	0.000000	0.000000	0.000000	0.000000	0.000000	0.000000	0.000000	0.000000	0.000000	0.000000	0.000000	0.000000	0.000000	0.000000	1.775576	2.219470	2.219470	2.219470	2.219470	2.219470	1.035754	0.739825	0.739825	0.739825	0.739825	0.739825	0.147965	0.000000	0.000000	0.000000	0.000000	0.000000	0.000000	0.000000	0.000000	0.000000	0.000000	0.000000	0.591860	0.739825	0.739825	0.739825
chr1	15122271	15122544	14.1327_r1	7.05e-06	+	2.219470	2.219470	2.219470	2.012320	1.479650	1.479650	1.479650	1.479650	1.479650	1.272499	0.739825	0.739825	0.739825	0.739825	0.739825	0.739825	0.739825	0.739825	0.739825	0.739825	0.739825	0.532674	0.000000	0.000000	0.000000	0.000000	0.000000	0.000000	0.000000	0.000000	0.000000	0.000000	0.000000	0.000000	0.000000	0.000000	0.000000	0.000000	0.000000	0.207151	0.739825	0.739825	0.739825	0.739825
chr1	15489729	15490023	14.6633	4.81e-06	+	0.000000	0.000000	0.000000	0.000000	0.000000	0.000000	0.000000	0.000000	0.000000	0.000000	0.000000	0.000000	0.000000	0.000000	0.000000	0.000000	0.000000	0.000000	0.000000	0.000000	0.000000	0.000000	0.000000	0.000000	0.000000	0.000000	0.000000	0.000000	0.000000	0.000000	0.000000	0.000000	0.000000	0.000000	0.029593	0.739825	0.739825	0.739825	0.739825	0.739825	0.710232	0.000000	0.000000	0.000000
chr1	15805970	15806310	12.0408	2.8e-05	+	0.000000	0.000000	0.000000	0.000000	0.000000	0.000000	0.000000	0.000000	0.000000	0.000000	0.000000	0.000000	0.000000	0.000000	0.443895	0.739825	0.739825	0.739825	0.739825	0.739825	0.295930	0.000000	0.000000	0.000000	0.000000	0.000000	0.000000	0.000000	0.000000	0.000000	0.000000	0.000000	0.000000	0.000000	0.000000	0.000000	0.000000	0.000000	0.000000	0.000000	0.000000	0.000000	0.000000	0.000000
chr1	15968710	15969211	16.2551	1.39e-06	-	0.000000	0.000000	0.000000	0.000000	0.000000	0.000000	0.000000	0.000000	0.443895	0.739825	0.739825	0.739825	0.739825	0.739825	0.739825	0.739825	0.739825	0.739825	0.739825	0.739825	0.295930	0.000000	0.000000	0.000000	0.000000	0.000000	0.000000	0.000000	0.000000	0.000000	0.000000	0.000000	0.000000	0.000000	0.000000	0.000000	0.000000	0.000000	0.000000	0.000000	0.000000	0.000000	0.000000	0.000000
chr1	16179693	16180194	13.0816	1.45e-05	-	0.739825	0.739825	0.739825	0.739825	0.739825	0.739825	0.739825	0.739825	0.739825	0.739825	0.739825	0.532674	0.000000	0.000000	0.000000	0.000000	0.000000	0.000000	0.000000	0.000000	0.000000	0.000000	0.000000	0.000000	0.000000	0.000000	0.000000	0.000000	0.000000	0.414302	1.479650	1.479650	1.479650	1.479650	1.479650	1.272499	0.739825	0.739825	0.739825	0.739825	0.739825	0.532674	0.000000	0.000000
chr1	16201084	16201178	13.5714	1.04e-05	+	0.000000	0.000000	0.000000	0.000000	0.000000	0.000000	0.177558	0.739825	0.739825	0.739825	0.739825	0.739825	0.917383	1.479650	1.479650	1.479650	1.479650	1.479650	1.124534	0.000000	0.000000	0.000000	0.000000	0.000000	0.177558	0.739825	0.739825	0.739825	0.739825	0.739825	0.739825	0.739825	0.739825	0.739825	0.739825	0.739825	0.739825	0.739825	0.739825	0.739825	0.739825	0.739825	0.562267	0.000000
chr1	16343157	16343658	12.3061_r1	2.38e-05	-	1.479650	1.479650	1.479650	1.479650	0.414302	0.000000	0.000000	0.000000	0.000000	0.000000	0.000000	0.000000	0.000000	0.000000	0.000000	0.000000	0.000000	0.000000	0.000000	0.000000	0.000000	0.000000	0.000000	0.000000	0.000000	0.000000	0.000000	0.000000	0.000000	0.000000	0.000000	0.000000	0.000000	0.000000	0.000000	0.000000	0.000000	0.000000	0.000000	0.000000	0.000000	0.000000	0.000000	0.000000
chr1	16366750	16366978	15	3.74e-06	+	0.000000	0.000000	0.000000	0.000000	0.000000	0.000000	0.000000	0.000000	0.000000	0.000000	0.000000	0.000000	0.000000	0.000000	0.000000	0.000000	0.000000	0.000000	0.000000	0.000000	0.000000	0.000000	0.000000	0.000000	0.000000	0.414302	0.739825	0.739825	0.739825	0.739825	0.739825	1.154127	1.479650	1.479650	1.479650	1.479650	1.479650	1.065348	0.739825	0.739825	0.739825	0.739825	0.739825	1.154127
chr1	16443310	16443811	16.6735	9.73e-07	-	0.000000	0.000000	0.443895	0.739825	0.739825	0.739825	0.739825	0.739825	1.627612	2.219470	2.219470	2.219470	2.219470	2.219470	1.775578	1.479650	1.479650	1.479650	1.479650	1.479650	0.591860	0.000000	0.000000	0.000000	0.000000	0.000000	0.443895	0.739825	0.739825	0.739825	0.739825	0.739825	0.295930	0.000000	0.000000	0.000000	0.000000	0.000000	0.000000	0.000000	0.000000	0.000000	0.000000	0.000000
chr1	17080944	17081286	10.8469	5.7e-05	+	1.479650	1.479650	1.479650	1.479650	1.479650	1.479650	1.479650	1.479650	1.479650	0.591860	0.000000	0.000000	0.000000	0.000000	0.000000	0.887790	1.479650	1.479650	1.479650	1.479650	1.479650	1.035755	0.739825	0.739825	0.739825	0.739825	0.739825	0.295930	0.000000	0.000000	0.000000	0.000000	0.000000	0.000000	0.000000	0.000000	0.000000	0.000000	0.000000	0.000000	0.000000	0.000000	0.000000	0.000000
chr1	17327530	17328031	13.5816	1.03e-05	-	1.479650	0.295930	0.000000	0.000000	0.000000	0.000000	0.000000	0.000000	0.000000	0.000000	0.000000	0.000000	0.000000	0.000000	0.000000	0.000000	0.000000	0.000000	0.000000	0.591860	0.739825	0.739825	0.739825	0.739825	0.739825	1.331685	1.479650	1.479650	1.479650	1.479650	1.479650	0.887790	0.739825	0.739825	0.739825	0.739825	0.739825	1.331685	1.479650	1.479650	1.479650	1.479650	1.479650	1.479650
chr1	17559207	17559389	16.449	1.18e-06	+	0.739825	0.739825	0.739825	0.739825	0.059186	0.000000	0.000000	0.000000	0.000000	0.000000	2.722556	2.959300	2.959300	2.959300	2.959300	2.959300	1.598022	1.479650	1.479650	1.479650	1.479650	1.479650	0.118372	0.000000	0.000000	0.000000	0.000000	0.000000	0.000000	0.000000	0.000000	0.000000	0.000000	0.000000	0.680639	0.739825	0.739825	0.739825	0.739825	0.739825	1.420464	1.479650	1.479650	1.479650
chr1	17998177	17998333	17.3367	5.4e-07	+	0.000000	0.147965	0.739825	0.739825	0.739825	0.739825	0.739825	0.739825	0.739825	0.739825	0.739825	0.739825	0.739825	0.739825	0.739825	0.739825	0.739825	0.739825	0.739825	0.591860	0.000000	0.000000	0.000000	0.000000	0.000000	0.000000	0.000000	0.000000	0.000000	0.000000	0.000000	0.000000	0.000000	0.000000	0.000000	0.000000	0.000000	0.000000	0.000000	0.000000	0.000000	0.000000	0.000000	0.295930
chr1	18170659	18171160	20.4592	1.9e-08	-	0.946976	1.479650	1.479650	1.479650	1.479650	1.479650	1.006162	0.739825	0.739825	0.739825	0.739825	0.739825	0.266337	0.000000	0.000000	0.000000	0.000000	0.000000	0.473488	0.739825	0.739825	0.739825	0.739825	0.739825	0.266337	0.000000	0.000000	0.000000	0.000000	0.000000	0.473488	0.739825	0.739825	0.739825	0.739825	0.739825	1.213313	1.479650	1.479650	1.479650	1.479650	1.479650	2.426626	2.959300
chr1	18438741	18439242	16.1327	1.53e-06	-	0.739825	1.006162	1.479650	1.479650	1.479650	1.479650	1.479650	1.213313	0.739825	0.739825	0.739825	0.739825	0.739825	0.473488	0.000000	0.000000	0.000000	0.000000	0.000000	0.000000	0.000000	0.000000	0.000000	0.000000	0.000000	0.266337	0.739825	0.739825	0.739825	0.739825	0.739825	0.473488	0.000000	0.000000	0.000000	0.000000	0.000000	0.000000	0.000000	0.000000	0.000000	0.000000	0.000000	0.266337
chr1	18494087	18494588	18.7245	1.4e-07	-	0.000000	0.384709	0.739825	0.739825	0.739825	0.739825	0.739825	0.739825	0.739825	0.739825	0.739825	0.739825	0.739825	0.355116	0.000000	0.000000	0.000000	0.000000	0.000000	0.384709	0.739825	0.739825	0.739825	0.739825	0.739825	0.355116	0.000000	0.000000	0.000000	0.000000	0.000000	0.769418	1.479650	1.479650	1.479650	1.479650	1.479650	1.094941	0.739825	0.739825	0.739825	0.739825	0.739825	0.739825
chr1	18791807	18792308	16.6429	9.99e-07	-	0.000000	0.000000	0.000000	0.000000	0.000000	0.000000	0.000000	0.000000	0.000000	0.000000	0.000000	0.000000	0.532674	0.739825	0.739825	0.739825	0.739825	0.739825	0.207151	0.000000	0.000000	0.000000	0.000000	0.000000	0.000000	0.000000	0.000000	0.000000	0.000000	0.000000	0.000000	0.000000	0.000000	0.000000	0.000000	0.000000	0.000000	0.000000	0.000000	0.000000	0.000000	0.000000	0.000000	0.000000
chr1	18979983	18980306	15.2551	3.08e-06	+	0.000000	0.000000	1.124534	1.479650	1.479650	1.479650	1.479650	1.479650	0.355116	0.000000	0.000000	0.000000	0.000000	0.000000	0.562267	0.739825	0.739825	0.739825	0.739825	0.739825	0.739825	0.739825	0.739825	0.739825	0.739825	0.739825	0.177558	0.000000	0.000000	0.000000	0.000000	0.000000	0.000000	0.000000	0.000000	0.000000	0.000000	0.000000	0.562267	0.739825	0.739825	0.739825	0.739825	0.739825
chr1	19133771	19134272	16.0306	1.67e-06	-	0.739825	0.739825	0.739825	0.739825	0.621453	0.000000	0.000000	0.000000	0.000000	0.000000	0.118372	0.739825	0.739825	0.739825	0.739825	0.739825	0.739825	0.739825	0.739825	0.739825	0.739825	0.739825	0.739825	0.739825	0.739825	0.739825	0.739825	0.739825	0.739825	0.739825	0.739825	0.739825	0.739825	0.739825	0.858197	1.479650	1.479650	1.479650	1.479650	1.479650	1.479650	1.479650	1.479650	1.479650
chr1	19172814	19173315	14.898	4.04e-06	-	0.414302	0.000000	0.000000	0.000000	0.000000	0.000000	0.000000	0.000000	0.000000	0.000000	0.000000	0.000000	0.325523	0.739825	0.739825	0.739825	0.739825	0.739825	0.414302	0.000000	0.000000	0.000000	0.000000	0.000000	0.325523	0.739825	0.739825	0.739825	0.739825	0.739825	1.065348	1.479650	1.479650	1.479650	1.479650	1.479650	1.154127	0.739825	0.739825	0.739825	0.739825	0.739825	1.065348	1.479650
chr1	20640171	20640440	14.6122	4.99e-06	+	0.739825	0.739825	0.739825	0.739825	0.739825	0.739825	0.739825	0.739825	0.739825	0.739825	0.739825	0.739825	0.739825	0.739825	0.739825	0.739825	0.739825	0.739825	0.739825	0.739825	0.739825	0.739825	0.739825	0.739825	0.739825	0.739825	0.739825	1.035754	2.219470	2.219470	2.219470	2.219470	2.219470	2.071506	1.479650	1.479650	1.479650	1.479650	1.479650	1.183720	0.000000	0.000000	0.000000	0.000000
chr1	20756878	20756993	17.9388	3.07e-07	+	0.443895	0.000000	0.000000	0.000000	0.000000	0.000000	0.000000	0.000000	0.000000	0.000000	0.000000	0.000000	0.000000	0.000000	0.000000	0.000000	0.000000	0.000000	0.295930	0.739825	0.739825	0.739825	0.739825	0.739825	0.739825	0.739825	0.739825	0.739825	0.739825	0.739825	0.739825	0.739825	0.739825	0.739825	0.739825	0.739825	0.443895	0.000000	0.000000	0.000000	0.000000	0.000000	0.591860	1.479650
chr1	21127344	21127396	12.9796	1.55e-05	+	0.000000	0.000000	0.000000	0.000000	0.000000	0.000000	0.000000	0.000000	0.000000	0.591860	0.739825	0.739825	0.739825	0.739825	0.739825	0.147965	0.000000	0.000000	0.000000	0.000000	0.000000	0.000000	0.000000	0.000000	0.000000	0.000000	0.000000	0.000000	0.000000	0.000000	0.000000	0.000000	0.000000	0.000000	0.000000	0.000000	0.000000	0.000000	0.000000	0.591860	0.739825	0.739825	0.739825	0.739825
chr1	21332737	21332931	12.5714	2.01e-05	+	0.000000	0.000000	0.000000	0.000000	0.266337	0.739825	0.739825	0.739825	0.739825	0.739825	0.739825	0.739825	0.739825	0.739825	0.739825	0.739825	0.473488	0.000000	0.000000	0.000000	0.000000	0.000000	0.000000	0.000000	0.000000	0.000000	0.000000	0.000000	0.266337	0.739825	0.739825	0.739825	0.739825	0.739825	0.739825	0.739825	0.739825	0.739825	0.739825	0.739825	0.473488	0.000000	0.000000	0.000000
chr1	21621246	21621609	16.1837	1.47e-06	+	0.000000	0.000000	0.000000	0.000000	0.000000	0.000000	0.000000	0.000000	0.000000	0.000000	0.059186	0.739825	0.739825	0.739825	0.739825	0.739825	0.858197	2.219470	2.219470	2.219470	2.219470	2.219470	2.160284	1.479650	1.479650	1.479650	1.479650	1.479650	1.538836	2.219470	2.219470	2.219470	2.219470	2.219470	2.041912	0.000000	0.000000	0.000000	0.000000	0.000000	0.059186	0.739825	0.739825	0.739825
chr1	21732219	21732347	11.8061	3.24e-05	+	0.000000	0.000000	0.000000	0.000000	0.236744	0.739825	0.739825	0.739825	0.739825	0.739825	0.976569	1.479650	1.479650	1.479650	1.479650	1.479650	1.006162	0.000000	0.000000	0.000000	0.000000	0.000000	0.000000	0.000000	0.000000	0.000000	0.000000	0.000000	0.000000	0.000000	0.000000	0.000000	0.000000	0.000000	0.473488	1.479650	1.479650	1.479650	1.479650	1.479650	1.242906	0.739825	0.739825	0.739825
chr1	21805274	21805382	14.9388	3.92e-06	+	0.000000	0.000000	0.000000	0.000000	0.000000	0.000000	0.000000	0.000000	0.000000	0.000000	0.088779	0.739825	0.739825	0.739825	0.739825	0.739825	0.651046	0.000000	0.000000	0.000000	0.000000	0.000000	0.000000	0.000000	0.000000	0.000000	0.000000	0.000000	0.088779	0.739825	0.739825	0.739825	0.739825	0.739825	0.739825	0.739825	0.739825	0.739825	0.739825	0.739825	0.739825	0.739825	0.739825	0.739825
chr1	21918187	21918535	16.1224	1.55e-06	+	0.000000	0.000000	0.000000	0.000000	0.000000	0.000000	0.000000	0.000000	0.000000	0.000000	0.000000	0.000000	0.000000	0.000000	0.000000	0.000000	0.000000	0.000000	0.000000	0.000000	0.000000	0.000000	0.000000	0.000000	0.000000	0.000000	0.000000	0.000000	0.000000	0.000000	0.000000	0.000000	0.000000	0.000000	0.000000	0.000000	0.000000	0.325523	0.739825	0.739825	0.739825	0.739825	0.739825	0.414302
chr1	22061583	22062032	13.9592	7.97e-06	+	0.000000	0.000000	0.000000	0.000000	0.000000	0.207151	0.739825	0.739825	0.739825	0.739825	0.739825	0.739825	0.739825	0.739825	0.739825	0.739825	0.739825	0.739825	0.739825	0.739825	0.739825	0.739825	0.739825	0.946976	1.479650	1.479650	1.479650	1.479650	1.479650	1.272499	0.739825	0.739825	0.739825	0.739825	0.739825	1.361278	2.959300	2.959300	2.959300	2.959300	2.959300	2.544998	1.479650	1.479650
chr1	22099617	22099822	12.7143	1.84e-05	+	0.000000	0.000000	0.000000	0.000000	0.000000	0.000000	0.000000	0.000000	0.000000	0.000000	0.000000	0.000000	0.000000	1.124534	1.479650	1.479650	1.479650	1.479650	1.479650	0.917383	0.739825	0.739825	0.739825	0.739825	0.739825	0.739825	0.739825	0.739825	0.739825	0.739825	0.739825	0.739825	0.739825	0.739825	0.739825	0.739825	0.739825	0.177558	0.000000	0.000000	0.000000	0.000000	0.000000	0.000000
chr1	22198704	22199205	17.3571	5.3e-07	-	0.000000	0.000000	0.000000	0.000000	1.242906	1.479650	1.479650	1.479650	1.479650	1.479650	0.858197	0.739825	0.739825	0.739825	0.739825	0.739825	0.739825	0.739825	0.739825	0.739825	0.739825	0.739825	0.118372	0.000000	0.000000	0.000000	0.000000	0.000000	0.621453	0.739825	0.739825	0.739825	0.739825	0.739825	0.118372	0.000000	0.000000	0.000000	0.000000	0.000000	0.000000	0.000000	0.000000	0.000000
chr1	22370135	22370550	18.5714	1.63e-07	+	0.976569	0.739825	0.739825	0.739825	0.739825	0.739825	0.236744	0.000000	0.000000	0.000000	0.000000	0.000000	0.503081	0.739825	0.739825	0.739825	0.739825	0.739825	0.236744	0.000000	0.000000	0.000000	0.000000	0.000000	0.503081	0.739825	0.739825	0.739825	0.739825	0.739825	1.242906	1.479650	1.479650	1.479650	1.479650	1.479650	0.976569	0.739825	0.739825	0.739825	0.739825	0.739825	0.739825	0.739825
chr1	22845403	22845904	14.9592	3.86e-06	-	0.000000	0.000000	0.000000	0.000000	0.000000	0.000000	0.000000	0.000000	0.000000	0.000000	0.000000	0.000000	0.000000	0.000000	0.000000	0.000000	0.000000	0.000000	0.000000	0.000000	0.000000	0.000000	0.000000	0.000000	0.000000	0.000000	0.000000	0.000000	0.000000	0.000000	0.000000	0.000000	0.000000	0.000000	0.000000	0.000000	0.000000	0.000000	0.000000	0.000000	0.000000	0.000000	0.000000	0.000000
chr1	23048039	23048336	15.5714_r1	2.41e-06	+	0.769418	0.000000	0.000000	0.000000	0.000000	0.000000	0.355116	0.739825	0.739825	0.739825	0.739825	0.739825	0.384709	0.000000	0.000000	0.000000	0.000000	0.000000	0.355116	0.739825	0.739825	0.739825	0.739825	0.739825	0.384709	0.000000	0.000000	0.000000	0.000000	0.000000	0.355116	0.739825	0.739825	0.739825	0.739825	0.739825	0.739825	0.739825	0.739825	0.739825	0.739825	0.739825	0.739825	0.739825
chr1	23111566	23111786	14.0204	7.63e-06	+	0.000000	0.000000	0.000000	0.000000	0.000000	0.000000	0.000000	0.000000	0.000000	0.000000	0.000000	0.000000	0.000000	0.000000	0.000000	0.000000	0.000000	0.000000	0.000000	0.000000	0.000000	0.000000	0.000000	0.000000	0.000000	0.000000	0.000000	0.000000	0.000000	0.000000	0.000000	0.000000	0.000000	0.000000	0.029593	0.739825	0.739825	0.739825	0.739825	0.739825	0.710232	0.000000	0.000000	0.000000
chr1	23132962	23133269	16.398	1.23e-06	+	0.000000	0.000000	0.000000	0.000000	0.000000	0.000000	0.000000	0.000000	0.000000	0.000000	0.000000	0.887790	1.479650	1.479650	1.479650	1.479650	1.479650	1.035755	0.739825	0.739825	0.739825	0.739825	0.739825	2.071510	2.959300	2.959300	2.959300	2.959300	2.959300	2.071510	1.479650	1.479650	1.479650	1.479650	1.479650	1.035755	0.739825	0.739825	0.739825	0.739825	0.739825	0.739825	0.739825	0.739825
chr1	23343695	23344196	18.7245_r1	1.4e-07	-	0.739825	0.739825	0.739825	0.739825	0.739825	0.591860	0.000000	0.000000	0.000000	0.000000	0.000000	0.000000	0.000000	0.000000	0.000000	0.000000	0.000000	0.000000	0.000000	0.000000	0.000000	0.000000	0.000000	0.147965	0.739825	0.739825	0.739825	0.739825	0.739825	0.739825	0.739825	0.739825	0.739825	0.739825	0.739825	0.739825	0.739825	0.739825	0.739825	0.739825	0.739825	0.591860	0.000000	0.000000
chr1	23356403	23356728	14.5918	5.07e-06	+	0.000000	0.000000	0.000000	0.000000	0.000000	0.000000	0.000000	0.000000	0.000000	0.000000	0.000000	0.000000	0.000000	0.000000	0.000000	0.000000	0.000000	0.000000	0.000000	0.000000	0.000000	0.000000	0.000000	0.000000	0.000000	0.000000	0.000000	0.000000	0.000000	0.000000	0.000000	0.000000	0.000000	0.000000	0.000000	0.000000	0.000000	0.000000	0.000000	0.000000	0.000000	0.000000	0.000000	0.443895
chr1	23376195	23376696	16.1735	1.48e-06	-	0.000000	0.000000	0.000000	0.000000	0.000000	0.000000	0.000000	0.000000	0.000000	0.000000	0.000000	0.000000	0.000000	0.000000	0.000000	0.000000	0.000000	0.000000	0.000000	0.000000	0.000000	0.000000	0.000000	0.000000	0.000000	0.000000	0.000000	0.000000	0.000000	0.000000	0.000000	0.000000	0.000000	0.147965	0.739825	0.739825	0.739825	0.739825	0.739825	0.887790	1.479650	1.479650	1.479650	1.479650
chr1	23834978	23835192	15.4592	2.63e-06	+	0.000000	0.000000	0.000000	0.000000	0.000000	0.000000	0.000000	0.000000	0.000000	0.000000	0.000000	0.000000	0.000000	0.000000	0.000000	0.000000	0.000000	0.000000	0.295930	0.739825	0.739825	0.739825	0.739825	0.739825	0.739825	0.739825	0.739825	0.739825	0.739825	0.739825	0.443895	0.000000	0.000000	0.000000	0.000000	0.000000	0.295930	0.739825	0.739825	0.739825	0.739825	0.739825	0.443895	0.000000
chr1	24223801	24224104	14.9796	3.8e-06	+	0.000000	0.000000	0.000000	0.000000	0.000000	0.000000	0.000000	0.000000	0.000000	0.000000	0.000000	0.000000	0.000000	0.000000	0.000000	0.000000	0.000000	0.000000	0.000000	0.000000	0.000000	0.000000	0.000000	0.000000	0.000000	0.000000	0.000000	0.059186	0.739825	0.739825	0.739825	0.739825	0.739825	0.680639	0.000000	0.000000	0.000000	0.000000	0.000000	0.000000	0.000000	0.000000	0.000000	0.000000
chr1	24451590	24452091	14.9286	3.95e-06	-	0.000000	0.000000	0.000000	0.000000	0.000000	0.000000	0.000000	0.000000	0.000000	0.000000	0.000000	0.000000	0.000000	0.000000	0.000000	0.000000	0.000000	0.000000	0.000000	0.000000	0.000000	0.000000	0.000000	0.000000	0.000000	0.000000	0.000000	0.000000	0.000000	0.000000	0.000000	0.000000	0.000000	0.000000	0.000000	0.295930	0.739825	0.739825	0.739825	0.739825	0.739825	1.035755	1.479650	1.479650
chr1	24532161	24532392	13.1224	1.41e-05	+	0.710232	0.000000	0.000000	0.000000	0.000000	0.000000	0.029593	0.739825	0.739825	0.739825	0.739825	0.739825	0.710232	0.000000	0.000000	0.000000	0.000000	0.000000	0.000000	0.000000	0.000000	0.000000	0.000000	0.000000	0.000000	0.000000	0.000000	0.000000	0.000000	0.000000	0.000000	0.000000	0.000000	0.000000	0.000000	0.000000	0.000000	0.000000	0.000000	0.000000	0.000000	0.000000	0.000000	0.000000
chr1	24692033	24692308	11.7347	3.38e-05	+	0.000000	0.000000	0.000000	0.000000	0.000000	0.000000	0.000000	0.000000	0.000000	0.000000	0.000000	0.000000	0.000000	0.000000	0.000000	0.000000	0.000000	0.000000	0.000000	0.591860	0.739825	0.739825	0.739825	0.739825	0.739825	0.739825	0.739825	0.739825	0.739825	0.739825	0.739825	0.147965	0.000000	0.000000	0.000000	0.000000	0.000000	0.591860	0.739825	0.739825	0.739825	0.739825	0.739825	1.923541
chr1	25239813	25239966	16.0816	1.6e-06	+	0.000000	0.000000	0.000000	0.000000	0.000000	0.000000	0.000000	0.000000	0.000000	0.000000	0.000000	0.000000	0.000000	0.000000	0.000000	0.000000	0.000000	0.000000	0.000000	0.000000	0.000000	0.000000	0.414302	0.739825	0.739825	0.739825	0.739825	0.739825	1.154127	1.479650	1.479650	1.479650	1.479650	1.479650	1.065348	0.739825	0.739825	0.739825	0.739825	0.739825	0.325523	0.000000	0.000000	0.000000
chr1	25384388	25384889	18.0204	2.84e-07	-	1.479650	1.479650	1.479650	1.479650	1.479650	1.479650	1.479650	1.479650	1.479650	0.769418	0.000000	0.000000	0.000000	0.000000	0.000000	0.000000	0.000000	0.000000	0.000000	0.000000	0.000000	0.000000	0.000000	0.000000	0.000000	0.000000	0.000000	0.355116	0.739825	0.739825	0.739825	0.739825	0.739825	1.450055	2.219470	2.219470	2.219470	2.219470	2.219470	1.509240	0.739825	0.739825	0.739825	0.739825
chr1	25519343	25519529	14.1633	6.9e-06	+	0.739825	0.739825	0.739825	0.739825	0.739825	0.739825	1.065348	1.479650	1.479650	1.479650	1.479650	1.479650	1.154127	0.739825	0.739825	0.739825	0.739825	0.739825	0.739825	0.739825	0.739825	0.739825	0.739825	0.739825	0.739825	0.739825	0.739825	0.739825	0.739825	0.739825	0.414302	0.000000	0.000000	0.000000	0.000000	0.000000	0.000000	0.000000	0.000000	0.000000	0.000000	0.000000	0.000000	0.000000
chr1	25531823	25532324	12.5816	2e-05	-	2.219470	2.219470	2.101098	0.739825	0.739825	0.739825	0.739825	0.739825	0.680639	0.000000	0.000000	0.000000	0.000000	0.000000	0.000000	0.000000	0.000000	0.000000	0.000000	0.000000	0.059186	0.739825	0.739825	0.739825	0.739825	0.739825	0.680639	0.000000	0.000000	0.000000	0.000000	0.000000	0.000000	0.000000	0.000000	0.000000	0.000000	0.000000	0.000000	0.000000	0.000000	0.000000	0.000000	0.000000
chr1	25534592	25534854	18.0408	2.78e-07	+	0.000000	0.680639	0.739825	0.739825	0.739825	0.739825	0.739825	0.059186	0.000000	0.000000	0.000000	0.000000	0.000000	0.000000	0.000000	0.000000	0.000000	0.000000	0.000000	1.361278	1.479650	1.479650	1.479650	1.479650	1.479650	2.160284	2.219470	2.219470	2.219470	2.219470	2.219470	0.858197	0.739825	0.739825	0.739825	0.739825	0.739825	0.059186	0.000000	0.000000	0.000000	0.000000	0.000000	0.680639
chr1	26079436	26079524	12.5408	2.05e-05	+	0.000000	0.000000	0.000000	0.000000	0.000000	0.000000	0.000000	0.000000	0.147965	0.739825	0.739825	0.739825	0.739825	0.739825	0.591860	0.000000	0.000000	0.000000	0.000000	0.000000	0.443894	2.219470	2.219470	2.219470	2.219470	2.219470	2.367436	2.959300	2.959300	2.959300	2.959300	2.959300	2.959300	2.959300	2.959300	2.959300	2.959300	2.959300	2.811334	2.219470	2.219470	2.219470	2.219470	2.219470
chr1	26388040	26388541	16.5816	1.05e-06	-	1.479650	1.479650	1.479650	1.775578	2.219470	2.219470	2.219470	2.219470	2.219470	2.219470	2.219470	2.219470	2.219470	2.219470	2.219470	1.331682	0.000000	0.000000	0.000000	0.000000	0.000000	0.295930	0.739825	0.739825	0.739825	0.739825	0.739825	0.739825	0.739825	0.739825	0.739825	0.739825	0.739825	1.035755	1.479650	1.479650	1.479650	1.479650	1.479650	0.887790	0.000000	0.000000	0.000000	0.000000
chr1	27251776	27252277	17.1837	6.21e-07	-	1.479650	1.479650	1.479650	1.479650	1.479650	0.769418	0.739825	0.739825	0.739825	0.739825	0.739825	1.450057	1.479650	1.479650	1.479650	1.479650	1.479650	3.610341	3.699120	3.699120	3.699120	3.699120	3.699120	0.147965	0.000000	0.000000	0.000000	0.000000	0.000000	0.710232	0.739825	0.739825	0.739825	0.739825	0.739825	1.450057	1.479650	1.479650	1.479650	1.479650	1.479650	1.479650	1.479650	1.479650
chr1	27529589	27530090	13.2755	1.27e-05	-	0.000000	0.000000	0.000000	0.000000	0.000000	0.651046	1.479650	1.479650	1.479650	1.479650	1.479650	0.828604	0.000000	0.000000	0.000000	0.000000	0.000000	0.651046	1.479650	1.479650	1.479650	1.479650	1.479650	1.479650	1.479650	1.479650	1.479650	1.479650	1.479650	0.828604	0.000000	0.000000	0.000000	0.000000	0.000000	0.325523	0.739825	0.739825	0.739825	0.739825	0.739825	0.739825	0.739825	0.739825
chr1	28035315	28035816	18.2143	2.34e-07	-	1.479650	1.479650	1.183720	0.739825	0.739825	0.739825	0.739825	0.739825	0.739825	0.739825	0.739825	0.739825	0.739825	0.739825	0.739825	0.739825	0.739825	0.739825	0.739825	0.739825	1.331683	2.219470	2.219470	2.219470	2.219470	2.219470	2.219470	2.219470	2.219470	2.219470	2.219470	2.219470	1.331682	0.000000	0.000000	0.000000	0.000000	0.000000	0.000000	0.000000	0.000000	0.000000	0.000000	0.000000
chr1	28091311	28091812	12.6122	1.96e-05	-	0.739825	0.739825	0.739825	0.739825	0.325523	0.000000	0.000000	0.000000	0.000000	0.000000	0.000000	0.000000	0.000000	0.000000	0.000000	0.000000	0.414302	0.739825	0.739825	0.739825	0.739825	0.739825	0.739825	0.739825	0.739825	0.739825	0.739825	0.739825	1.154127	1.479650	1.479650	1.479650	1.479650	1.479650	0.651046	0.000000	0.000000	0.000000	0.000000	0.000000	0.414302	0.739825	0.739825	0.739825
chr1	30179011	30179253	16.6429_r1	9.99e-07	+	0.739825	0.739825	0.532674	0.000000	0.000000	0.000000	0.000000	0.000000	0.000000	0.000000	0.000000	0.000000	0.000000	0.000000	0.000000	0.000000	0.000000	0.000000	0.000000	0.000000	0.414302	1.479650	1.479650	1.479650	1.479650	1.479650	1.686800	2.219470	2.219470	2.219470	2.219470	2.219470	1.598018	0.000000	0.000000	0.000000	0.000000	0.000000	0.207151	0.739825	0.739825	0.739825	0.739825	0.739825
chr1	30700347	30700848	20.551	1.69e-08	-	0.739825	0.828604	1.479650	1.479650	1.479650	1.479650	1.479650	1.390871	0.739825	0.739825	0.739825	0.739825	0.739825	0.828604	1.479650	1.479650	1.479650	1.479650	1.479650	1.390871	0.739825	0.739825	0.739825	0.739825	0.739825	0.651046	0.000000	0.000000	0.000000	0.000000	0.000000	0.000000	0.000000	0.000000	0.000000	0.000000	0.000000	0.088779	0.739825	0.739825	0.739825	0.739825	0.739825	0.828604
chr1	30852096	30852273	11.0918	4.95e-05	+	1.479650	1.479650	1.479650	1.479650	1.479650	1.479650	1.479650	1.479650	0.946976	0.000000	0.000000	0.000000	0.000000	0.000000	0.266337	0.739825	0.739825	0.739825	0.739825	0.739825	0.473488	0.000000	0.000000	0.000000	0.000000	0.000000	0.000000	0.000000	0.000000	0.000000	0.000000	0.000000	0.000000	0.000000	0.000000	0.000000	0.000000	0.000000	0.266337	0.739825	0.739825	0.739825	0.739825	0.739825
chr1	31060456	31060781	16.4388	1.19e-06	+	0.000000	0.000000	0.000000	0.000000	0.000000	0.000000	0.000000	0.000000	0.000000	0.000000	0.000000	0.532674	0.739825	0.739825	0.739825	0.739825	0.739825	0.739825	0.739825	0.739825	0.739825	0.739825	0.739825	1.272499	1.479650	1.479650	1.479650	1.479650	1.479650	0.946976	0.739825	0.739825	0.739825	0.739825	0.739825	0.207151	0.000000	0.000000	0.000000	0.000000	0.000000	0.000000	0.000000	0.000000
chr1	31405412	31405913	11.8265_r1	3.2e-05	-	0.739825	0.739825	0.739825	0.739825	2.663370	4.438950	4.438950	4.438950	4.438950	4.438950	3.669532	2.959300	2.959300	2.959300	2.959300	2.959300	1.805173	0.739825	0.739825	0.739825	0.739825	0.739825	1.893952	2.959300	2.959300	2.959300	2.959300	2.959300	2.959300	2.959300	2.959300	2.959300	2.959300	2.959300	2.189882	1.479650	1.479650	1.479650	1.479650	1.479650	1.094941	0.739825	0.739825	0.739825
chr1	32078929	32079207	12.8061	1.73e-05	+	0.739825	1.805169	2.219470	2.219470	2.219470	2.219470	2.219470	3.817496	4.438950	4.438950	4.438950	4.438950	4.438950	2.308254	1.479650	1.479650	1.479650	1.479650	1.479650	1.479650	1.479650	1.479650	1.479650	1.479650	1.479650	1.479650	1.479650	1.479650	1.479650	1.479650	1.479650	1.479650	1.479650	1.479650	1.479650	1.479650	1.479650	2.012320	2.219470	2.219470	2.219470	2.219470	2.219470	1.686800
chr1	32242754	32242973	12.0102	2.86e-05	+	0.000000	0.000000	0.000000	0.000000	0.000000	0.000000	0.000000	0.384709	0.739825	0.739825	0.739825	0.739825	0.739825	1.124534	1.479650	1.479650	1.479650	1.479650	1.479650	1.094941	0.739825	0.739825	0.739825	0.739825	0.739825	0.739825	0.739825	0.739825	0.739825	0.739825	0.739825	0.739825	0.739825	0.739825	0.739825	0.739825	0.739825	0.355116	0.000000	0.000000	0.000000	0.000000	0.000000	0.000000
chr1	32311189	32311690	14.1939	6.75e-06	-	0.000000	0.325523	0.739825	0.739825	0.739825	0.739825	0.739825	1.065348	1.479650	1.479650	1.479650	1.479650	1.479650	0.828604	0.000000	0.000000	0.000000	0.000000	0.000000	0.000000	0.000000	0.000000	0.000000	0.000000	0.000000	0.000000	0.000000	0.000000	0.000000	0.000000	0.000000	0.325523	0.739825	0.739825	0.739825	0.739825	0.739825	0.739825	0.739825	0.739825	0.739825	0.739825	0.739825	0.739825
chr1	32589330	32589831	12.7755	1.76e-05	-	0.739825	0.739825	0.739825	0.147965	0.000000	0.000000	0.000000	0.000000	0.000000	0.000000	0.000000	0.000000	0.000000	0.000000	0.000000	1.183720	1.479650	1.479650	1.479650	1.479650	1.479650	0.295930	0.000000	0.000000	0.000000	0.000000	0.000000	0.591860	0.739825	0.739825	0.739825	0.739825	0.739825	1.331685	1.479650	1.479650	1.479650	1.479650	1.479650	0.887790	0.739825	0.739825	0.739825	0.739825
chr1	32867619	32868120	14.0408	7.53e-06	-	0.000000	0.000000	0.000000	0.000000	0.000000	0.000000	0.000000	0.000000	0.000000	0.000000	0.355116	1.479650	1.479650	1.479650	1.479650	1.479650	1.302092	0.739825	0.739825	0.739825	0.739825	0.739825	0.739825	0.739825	0.739825	0.739825	0.739825	0.739825	0.562267	0.000000	0.000000	0.000000	0.000000	0.000000	0.000000	0.000000	0.000000	0.000000	0.000000	0.000000	0.177558	0.739825	0.739825	0.739825
chr1	33366870	33367117	15.3367	2.9e-06	+	0.532674	0.739825	0.739825	0.739825	0.739825	0.739825	0.739825	0.739825	0.739825	0.739825	0.739825	0.739825	0.207151	0.000000	0.000000	0.000000	0.000000	0.000000	0.000000	0.000000	0.000000	0.000000	0.000000	0.000000	1.065348	1.479650	1.479650	1.479650	1.479650	1.479650	0.946976	0.739825	0.739825	0.739825	0.739825	0.739825	0.207151	0.000000	0.000000	0.000000	0.000000	0.000000	0.000000	0.000000
chr1	33377469	33377970	16.3673	1.26e-06	-	0.000000	0.000000	0.000000	0.000000	0.177558	0.739825	0.739825	0.739825	0.739825	0.739825	0.562267	0.000000	0.000000	0.000000	0.000000	0.000000	0.000000	0.000000	0.000000	0.000000	0.000000	0.000000	0.000000	0.000000	0.000000	0.000000	0.000000	0.000000	0.000000	0.000000	0.000000	0.000000	0.000000	0.000000	0.000000	0.000000	0.000000	0.000000	0.000000	0.000000	0.532673	2.219470	2.219470	2.219470
chr1	33546128	33546252	15.1939	3.23e-06	+	0.739825	0.739825	0.295930	0.000000	0.000000	0.000000	0.000000	0.000000	0.443895	0.739825	0.739825	0.739825	0.739825	0.739825	0.295930	0.000000	0.000000	0.000000	0.000000	0.000000	0.000000	0.000000	0.000000	0.000000	0.000000	0.000000	0.000000	0.000000	0.000000	0.000000	0.000000	0.000000	0.000000	0.000000	0.000000	0.000000	0.000000	0.000000	0.000000	0.000000	0.000000	0.000000	0.000000	0.000000
chr1	33564835	33565336	12.4082	2.23e-05	-	0.739825	0.739825	0.739825	0.739825	0.739825	0.295930	0.000000	0.000000	0.000000	0.000000	0.000000	0.000000	0.000000	0.000000	0.000000	0.000000	0.000000	0.000000	0.000000	0.000000	0.000000	0.000000	0.000000	0.000000	0.000000	0.000000	0.000000	0.000000	0.000000	0.000000	0.000000	0.000000	0.000000	0.000000	0.000000	0.000000	0.000000	0.000000	0.000000	0.000000	0.000000	0.000000	0.000000	0.000000
chr1	33721848	33722349	10.9796	5.28e-05	-	0.000000	0.000000	0.000000	0.000000	0.000000	0.000000	0.000000	0.000000	0.000000	0.000000	0.000000	0.000000	0.000000	0.000000	0.000000	0.059186	0.739825	0.739825	0.739825	0.739825	0.739825	0.680639	0.000000	0.000000	0.000000	0.000000	0.000000	0.000000	0.000000	0.000000	0.000000	0.000000	0.000000	0.118372	1.479650	1.479650	1.479650	1.479650	1.479650	1.420464	0.739825	0.739825	0.739825	0.739825
chr1	33764794	33765295	18.4082	1.93e-07	-	0.739825	0.739825	0.739825	0.739825	0.739825	0.562267	0.000000	0.000000	0.000000	0.000000	0.000000	0.000000	0.000000	0.000000	0.000000	0.000000	0.000000	0.177558	0.739825	0.739825	0.739825	0.739825	0.739825	0.739825	0.739825	0.739825	0.739825	0.739825	0.739825	0.562267	0.000000	0.000000	0.000000	0.000000	0.000000	0.000000	0.000000	0.000000	0.000000	0.000000	0.000000	0.177558	0.739825	0.739825
chr1	33860128	33860629	14.7959	4.36e-06	-	0.739825	0.739825	0.739825	0.739825	0.739825	0.739825	0.739825	0.739825	0.739825	0.739825	0.739825	0.739825	0.739825	0.739825	0.739825	0.739825	0.739825	0.739825	0.739825	0.739825	0.739825	0.739825	0.739825	0.739825	0.739825	0.739825	0.739825	0.088779	0.000000	0.000000	0.000000	0.000000	0.000000	0.000000	0.000000	0.000000	0.000000	0.000000	0.000000	0.000000	0.000000	0.000000	0.000000	0.000000
chr1	34322654	34322881	12.8367	1.7e-05	+	0.000000	0.503081	0.739825	0.739825	0.739825	0.739825	0.739825	1.242906	1.479650	1.479650	1.479650	1.479650	1.479650	0.976569	0.739825	0.739825	0.739825	0.739825	0.739825	0.739825	0.739825	0.739825	0.739825	0.739825	0.739825	1.745984	2.219470	2.219470	2.219470	2.219470	2.219470	3.225632	3.699120	3.699120	3.699120	3.699120	3.699120	2.189880	1.479650	1.479650	1.479650	1.479650	1.479650	0.473488
chr1	35180775	35181276	11	5.22e-05	-	1.479650	1.479650	1.479650	1.479650	1.479650	0.000000	0.000000	0.000000	0.000000	0.000000	0.000000	0.000000	0.000000	0.000000	0.000000	0.000000	0.000000	2.219470	2.219470	2.219470	2.219470	2.219470	2.219470	2.219470	2.219470	2.219470	2.219470	2.219470	2.219470	1.479650	1.479650	1.479650	1.479650	1.479650	1.479650	0.000000	0.000000	0.000000	0.000000	0.000000	0.000000	0.739825	0.739825	0.739825
chr1	35231367	35231868	13.7245	9.38e-06	-	0.473488	1.479650	1.479650	1.479650	1.479650	1.479650	1.242906	0.739825	0.739825	0.739825	0.739825	0.739825	0.503081	0.000000	0.000000	0.000000	0.000000	0.000000	0.000000	0.000000	0.000000	0.000000	0.000000	0.000000	0.000000	0.000000	0.000000	0.000000	0.000000	0.000000	0.236744	0.739825	0.739825	0.739825	0.739825	0.739825	0.739825	0.739825	0.739825	0.739825	0.739825	0.739825	1.213311	2.219470
chr1	35308881	35309382	15.8571	1.92e-06	-	0.739825	0.739825	0.739825	0.739825	0.739825	0.739825	0.739825	0.739825	0.739825	0.739825	0.739825	0.739825	0.739825	0.739825	0.739825	0.739825	0.739825	0.177558	0.000000	0.000000	0.000000	0.000000	0.000000	0.000000	0.000000	0.000000	0.000000	0.000000	0.000000	0.562267	0.739825	0.739825	0.739825	0.739825	0.739825	0.177558	0.000000	0.000000	0.000000	0.000000	0.000000	0.000000	0.000000	0.000000
chr1	35315671	35316172	14.3673	5.97e-06	-	0.000000	0.000000	0.000000	0.000000	0.000000	0.000000	0.000000	0.000000	0.000000	0.000000	0.000000	0.000000	0.000000	0.000000	0.000000	0.000000	0.000000	0.000000	0.118372	0.739825	0.739825	0.739825	0.739825	0.739825	0.739825	0.739825	0.739825	0.739825	0.739825	0.739825	0.739825	0.739825	0.739825	0.739825	0.739825	0.739825	0.739825	0.739825	0.739825	0.739825	0.739825	0.739825	0.976568	2.219470
chr1	35337678	35338179	14.602_r1	5.03e-06	-	0.000000	0.000000	0.000000	0.000000	0.000000	0.000000	0.000000	0.000000	0.000000	0.000000	0.000000	0.000000	0.000000	0.000000	0.000000	0.000000	0.000000	0.000000	0.000000	0.000000	0.000000	0.000000	0.000000	0.000000	0.000000	0.000000	0.000000	0.000000	0.000000	0.000000	0.000000	0.000000	0.000000	0.000000	0.000000	0.000000	0.000000	0.000000	0.000000	0.000000	0.000000	0.651046	0.739825	0.739825
chr1	35443027	35443528	18.4796	1.8e-07	-	1.479650	2.160284	2.219470	2.219470	2.219470	2.219470	2.219470	1.538836	1.479650	1.479650	1.479650	1.479650	1.479650	0.118372	0.000000	0.000000	0.000000	0.000000	0.000000	0.000000	0.000000	0.000000	0.000000	0.000000	0.000000	0.680639	0.739825	0.739825	0.739825	0.739825	0.739825	1.420464	1.479650	1.479650	1.479650	1.479650	1.479650	0.118372	0.000000	0.000000	0.000000	0.000000	0.000000	0.000000
chr1	35604890	35605391	12.8163	1.72e-05	-	0.739825	0.739825	0.739825	0.739825	0.739825	0.739825	0.739825	0.443895	0.000000	0.000000	0.000000	0.000000	0.000000	0.295930	0.739825	0.739825	0.739825	0.739825	0.739825	0.443895	0.000000	0.000000	0.000000	0.000000	0.000000	0.295930	0.739825	0.739825	0.739825	0.739825	0.739825	0.443895	0.000000	0.000000	0.000000	0.000000	0.000000	0.000000	0.000000	0.000000	0.000000	0.000000	0.000000	0.000000
chr1	35722655	35722830	16.6429_r2	9.99e-07	+	0.000000	0.000000	0.000000	0.000000	0.000000	0.000000	0.000000	0.000000	0.000000	0.000000	0.000000	0.000000	0.503081	0.739825	0.739825	0.739825	0.739825	0.739825	1.242906	1.479650	1.479650	1.479650	1.479650	1.479650	0.473488	0.000000	0.000000	0.000000	0.000000	0.000000	0.000000	0.000000	0.000000	0.000000	0.000000	0.000000	0.503081	0.739825	0.739825	0.739825	0.739825	0.739825	0.739825	0.739825
chr1	35728795	35729296	14.3878	5.88e-06	-	0.000000	0.000000	0.000000	0.000000	0.000000	0.000000	0.000000	0.000000	0.000000	0.000000	0.000000	0.000000	0.000000	0.000000	0.000000	0.000000	0.000000	0.000000	0.000000	0.000000	0.000000	0.000000	0.000000	0.000000	0.000000	0.000000	0.000000	0.000000	0.000000	0.000000	0.000000	0.000000	0.000000	0.000000	0.000000	0.000000	0.000000	0.295930	1.479650	1.479650	1.479650	1.479650	1.479650	1.479650
chr1	36222452	36222884	19.1429_r1	8.93e-08	+	0.000000	0.000000	0.000000	0.000000	0.000000	0.000000	0.000000	0.000000	0.000000	0.000000	0.000000	0.000000	0.000000	0.000000	0.000000	0.000000	0.000000	0.000000	0.000000	0.000000	0.000000	0.000000	0.000000	0.000000	0.000000	0.532674	0.739825	0.739825	0.739825	0.739825	0.739825	0.207151	0.000000	0.000000	0.000000	0.000000	0.000000	0.000000	0.000000	0.000000	0.000000	0.000000	0.000000	1.065348
chr1	36343024	36343525	15.3367_r1	2.9e-06	-	0.710232	0.000000	0.000000	0.000000	0.000000	0.000000	0.000000	0.000000	0.000000	0.000000	0.000000	0.000000	0.000000	0.000000	0.000000	0.000000	0.000000	0.000000	0.029593	0.739825	0.739825	0.739825	0.739825	0.739825	0.739825	0.739825	0.739825	0.739825	0.739825	0.739825	0.710232	0.000000	0.000000	0.000000	0.000000	0.000000	0.000000	0.000000	0.000000	0.000000	0.000000	0.000000	0.029593	0.739825
chr1	36503881	36504133	10.9592	5.34e-05	+	0.000000	0.000000	0.000000	0.000000	0.000000	0.000000	0.000000	0.000000	0.000000	0.000000	0.000000	0.000000	0.000000	0.000000	0.000000	0.207151	0.739825	0.739825	0.739825	0.739825	0.739825	0.739825	0.739825	0.739825	0.739825	0.739825	0.739825	0.532674	0.000000	0.000000	0.000000	0.000000	0.000000	0.207151	0.739825	0.739825	0.739825	0.739825	0.739825	0.739825	0.739825	0.739825	0.739825	0.739825
chr1	36623476	36623769	11.6224	3.62e-05	+	0.000000	0.000000	0.000000	0.000000	0.000000	0.000000	0.000000	0.000000	0.000000	0.000000	0.000000	0.000000	0.000000	0.651046	0.739825	0.739825	0.739825	0.739825	0.739825	0.739825	0.739825	0.739825	0.739825	0.739825	0.739825	0.088779	0.000000	0.000000	0.000000	0.000000	0.000000	0.000000	0.000000	0.000000	0.000000	0.000000	0.000000	0.000000	0.000000	0.000000	0.000000	0.000000	0.000000	0.000000
chr1	36904085	36904586	14.3367_r1	6.1e-06	-	0.000000	0.000000	0.000000	0.000000	0.000000	0.000000	0.000000	0.000000	0.000000	0.000000	0.000000	0.000000	0.000000	0.000000	0.000000	0.000000	0.000000	0.000000	0.000000	0.000000	0.000000	0.000000	0.000000	0.000000	0.000000	0.000000	0.000000	0.000000	0.000000	0.000000	0.000000	0.000000	0.000000	0.000000	0.000000	0.000000	0.000000	0.000000	0.000000	0.000000	0.000000	0.000000	0.000000	0.000000
chr1	37157061	37157179	14.1224	7.1e-06	+	0.000000	0.000000	0.000000	0.000000	0.000000	0.000000	0.000000	0.000000	0.000000	0.000000	0.000000	0.000000	0.000000	0.000000	0.000000	0.000000	0.000000	0.000000	0.000000	0.000000	0.000000	0.000000	0.000000	0.000000	0.000000	0.000000	0.000000	0.000000	0.000000	0.000000	0.000000	0.000000	0.000000	0.000000	0.000000	0.000000	0.000000	0.000000	0.000000	0.000000	0.000000	0.000000	0.000000	0.000000
chr1	37306222	37306723	13.0714	1.45e-05	-	0.000000	0.000000	0.000000	0.000000	0.000000	0.000000	0.000000	0.000000	0.000000	0.000000	0.000000	0.000000	0.000000	0.000000	0.000000	0.000000	0.000000	0.000000	0.000000	0.000000	0.000000	0.000000	0.000000	0.000000	0.000000	0.000000	0.000000	0.000000	0.000000	0.000000	0.000000	0.000000	0.000000	0.000000	0.000000	0.000000	0.000000	0.000000	0.000000	0.000000	0.000000	0.000000	0.000000	0.000000
chr1	37350429	37350745	17.7245	3.77e-07	+	0.739825	0.739825	0.739825	0.739825	0.739825	0.739825	0.739825	0.739825	0.739825	0.739825	0.384709	0.000000	0.000000	0.000000	0.000000	0.000000	0.000000	0.000000	0.000000	0.000000	0.000000	0.000000	0.000000	0.000000	0.000000	0.000000	0.000000	0.000000	0.355116	0.739825	0.739825	0.739825	0.739825	0.739825	0.739825	0.739825	0.739825	0.739825	0.739825	0.739825	0.384709	0.000000	0.000000	0.000000
chr1	37388601	37389102	12.8878	1.64e-05	-	0.000000	0.000000	0.000000	0.000000	0.000000	0.000000	0.000000	0.000000	0.000000	0.000000	0.000000	0.000000	0.000000	0.000000	0.000000	0.000000	0.000000	0.000000	0.000000	0.000000	0.000000	0.000000	0.710232	0.739825	0.739825	0.739825	0.739825	0.739825	0.029593	0.000000	0.000000	0.000000	0.000000	0.000000	0.000000	0.000000	0.000000	0.000000	0.000000	0.000000	0.000000	0.000000	0.000000	0.000000
chr1	37397397	37397898	11.0816	4.98e-05	-	0.739825	0.739825	0.739825	0.739825	0.739825	0.739825	0.739825	0.739825	0.739825	0.739825	0.739825	0.739825	0.739825	0.739825	0.739825	0.739825	0.739825	0.739825	0.739825	0.828604	1.479650	1.479650	1.479650	1.479650	1.479650	1.302092	0.000000	0.000000	0.000000	0.000000	0.000000	0.000000	0.000000	0.000000	0.000000	0.000000	0.000000	0.000000	0.000000	0.000000	0.000000	0.000000	0.000000	0.000000
chr1	37616704	37616921	16.0816_r1	1.6e-06	+	0.000000	0.000000	0.000000	0.000000	0.000000	0.000000	0.000000	0.000000	0.000000	0.000000	0.000000	0.000000	0.000000	0.000000	0.000000	0.000000	0.000000	0.000000	0.000000	0.000000	0.000000	0.000000	0.000000	0.000000	0.000000	0.000000	0.000000	0.000000	0.000000	0.000000	0.000000	0.000000	0.000000	0.000000	0.000000	0.355116	0.739825	0.739825	0.739825	0.739825	0.739825	0.384709	0.000000	0.000000
chr1	37671708	37671977	14.1939_r1	6.75e-06	+	0.000000	0.000000	0.000000	0.000000	0.000000	0.000000	0.000000	0.000000	0.000000	0.000000	0.000000	0.000000	0.000000	0.000000	0.000000	0.000000	0.000000	0.000000	0.000000	0.000000	0.000000	0.000000	0.000000	0.000000	0.000000	0.000000	0.000000	0.000000	0.000000	0.000000	0.503081	0.739825	0.739825	0.739825	0.739825	0.739825	0.236744	0.000000	0.000000	0.000000	0.000000	0.000000	0.000000	0.000000
chr1	38008590	38008897	13.602	1.02e-05	+	0.000000	0.000000	0.000000	0.000000	0.000000	0.000000	0.000000	0.000000	0.000000	0.000000	0.000000	0.000000	0.000000	0.000000	0.000000	0.000000	0.000000	0.000000	0.000000	0.000000	0.000000	0.000000	0.000000	0.000000	0.000000	0.000000	0.000000	0.000000	0.000000	0.000000	0.532674	0.739825	0.739825	0.739825	0.739825	0.739825	0.739825	0.739825	0.739825	0.739825	0.739825	0.739825	0.739825	0.739825
chr1	38223675	38224176	15.4184	2.72e-06	-	2.219470	2.219470	2.219470	2.219470	2.219470	0.000000	0.000000	0.000000	0.000000	0.000000	0.000000	0.000000	0.000000	0.000000	0.000000	0.000000	0.000000	0.000000	0.000000	0.000000	0.000000	0.000000	0.000000	0.000000	0.000000	0.000000	0.000000	0.000000	0.000000	0.000000	0.000000	0.000000	0.000000	0.000000	0.000000	0.000000	0.000000	0.000000	0.000000	0.000000	0.000000	0.000000	0.000000	0.000000
chr1	38311924	38312144	16.7449	9.15e-07	+	0.266337	0.739825	0.739825	0.739825	0.739825	0.739825	0.473488	0.000000	0.000000	0.000000	0.000000	0.000000	0.266337	0.739825	0.739825	0.739825	0.739825	0.739825	0.473488	0.000000	0.000000	0.000000	0.000000	0.000000	0.000000	0.000000	0.000000	0.000000	0.000000	0.000000	0.000000	0.000000	0.000000	0.000000	0.000000	0.000000	0.000000	0.000000	0.000000	0.000000	0.000000	0.000000	0.000000	0.000000
chr1	38384731	38385043	14.7551	4.5e-06	+	0.000000	0.000000	0.000000	0.000000	0.000000	0.000000	0.000000	0.000000	0.000000	0.000000	0.000000	0.000000	0.000000	0.000000	0.000000	0.000000	0.000000	0.000000	0.000000	0.000000	0.355116	0.739825	0.739825	0.739825	0.739825	0.739825	0.384709	0.000000	0.000000	0.000000	0.000000	0.000000	0.000000	0.000000	0.000000	0.000000	0.000000	0.000000	0.000000	0.000000	0.000000	0.000000	0.000000	0.000000
chr1	38680585	38681023	14.1633_r1	6.9e-06	+	0.000000	0.000000	0.000000	0.118372	0.739825	0.739825	0.739825	0.739825	0.739825	0.739825	0.739825	0.739825	0.739825	0.739825	0.739825	0.621453	0.000000	0.000000	0.000000	0.000000	0.000000	0.000000	0.000000	0.000000	0.000000	0.000000	0.000000	0.000000	0.000000	0.000000	0.000000	0.000000	0.000000	0.000000	0.000000	0.000000	0.000000	0.000000	0.000000	0.118372	0.739825	0.739825	0.739825	0.739825
chr1	39230443	39230548	11.2347	4.55e-05	+	0.000000	0.000000	0.000000	0.000000	0.000000	0.000000	0.000000	0.000000	0.000000	0.000000	0.000000	0.000000	0.591860	0.739825	0.739825	0.739825	0.739825	0.739825	0.739825	0.739825	0.739825	0.739825	0.739825	0.739825	0.147965	0.000000	0.000000	0.000000	0.000000	0.000000	0.000000	0.000000	0.000000	0.000000	0.000000	0.000000	0.000000	0.000000	0.000000	0.000000	0.000000	0.000000	0.000000	0.000000
chr1	39377453	39377716	15.8163	1.98e-06	+	0.000000	0.000000	0.000000	0.000000	0.000000	0.000000	0.000000	0.000000	0.000000	0.000000	0.000000	0.000000	0.000000	0.000000	0.000000	0.000000	0.000000	0.000000	0.000000	0.000000	0.000000	0.000000	0.000000	0.000000	0.000000	0.000000	0.000000	0.000000	0.000000	0.000000	0.000000	0.000000	0.000000	0.000000	0.000000	0.000000	0.000000	0.000000	0.266337	0.739825	0.739825	0.739825	0.739825	0.739825
chr1	39382247	39382748	11.4898	3.92e-05	-	0.000000	0.000000	0.000000	0.000000	0.000000	0.000000	0.000000	0.000000	0.000000	0.000000	0.000000	0.000000	0.000000	0.000000	0.000000	0.000000	0.000000	0.000000	0.000000	0.000000	0.000000	0.000000	0.000000	0.000000	0.000000	0.000000	0.000000	0.000000	0.000000	0.000000	0.000000	0.000000	0.000000	0.000000	0.000000	0.000000	0.000000	0.000000	0.000000	0.000000	0.000000	0.000000	0.000000	0.000000
chr1	39500504	39500817	17.2755	5.71e-07	+	0.000000	0.000000	0.000000	0.000000	0.000000	0.000000	0.000000	0.000000	0.000000	0.000000	0.000000	0.295930	0.739825	0.739825	0.739825	0.739825	0.739825	0.739825	0.739825	0.739825	0.739825	0.739825	0.739825	0.443895	0.000000	0.000000	0.000000	0.000000	0.000000	0.000000	0.000000	0.000000	0.000000	0.000000	0.000000	0.000000	0.000000	0.000000	0.000000	0.000000	0.000000	0.000000	0.000000	0.000000
chr1	39540611	39540782	12.3469	2.32e-05	+	0.739825	0.739825	0.739825	0.739825	0.739825	0.739825	0.118372	0.000000	0.000000	0.000000	0.000000	0.000000	0.000000	0.000000	0.000000	0.000000	0.000000	0.000000	0.000000	0.000000	0.000000	0.000000	0.000000	0.000000	0.000000	0.000000	0.000000	0.000000	0.000000	0.000000	0.000000	0.000000	0.000000	0.000000	0.000000	0.000000	0.621453	0.739825	0.739825	0.739825	0.739825	0.739825	0.739825	0.739825
chr1	39614254	39614755	18.2347	2.3e-07	-	0.000000	0.000000	0.000000	0.000000	0.000000	0.000000	0.000000	0.000000	0.000000	0.000000	0.000000	0.000000	0.000000	0.000000	0.000000	0.000000	0.000000	0.000000	0.000000	0.000000	0.621453	0.739825	0.739825	0.739825	0.739825	0.739825	0.118372	0.000000	0.000000	0.000000	0.000000	0.000000	0.000000	0.000000	0.000000	0.000000	0.000000	0.000000	0.000000	0.000000	0.000000	0.000000	0.000000	0.000000
chr1	39637956	39638240	13.8265	8.74e-06	+	0.000000	0.000000	0.000000	0.000000	0.000000	0.000000	0.000000	0.000000	0.000000	0.000000	0.680639	0.739825	0.739825	0.739825	0.739825	0.739825	1.420464	1.479650	1.479650	1.479650	1.479650	1.479650	0.799011	0.739825	0.739825	0.739825	0.739825	0.739825	0.059186	0.000000	0.000000	0.000000	0.000000	0.000000	0.000000	0.000000	0.000000	0.000000	0.000000	0.000000	0.000000	0.000000	0.000000	0.000000
chr1	39878959	39879460	12.8367_r1	1.7e-05	-	0.000000	0.000000	0.000000	0.000000	0.000000	0.000000	0.000000	0.000000	0.000000	0.000000	0.000000	0.000000	0.000000	0.000000	0.000000	0.000000	0.000000	0.000000	0.000000	0.000000	0.000000	0.000000	0.000000	0.000000	0.000000	0.000000	0.000000	0.000000	0.000000	0.000000	0.000000	0.000000	0.000000	0.000000	0.000000	0.000000	0.000000	0.000000	0.000000	0.000000	0.000000	0.000000	0.000000	0.000000
chr1	39984505	39985006	15.398	2.76e-06	-	0.000000	0.000000	0.000000	0.000000	0.000000	0.000000	0.000000	0.000000	0.000000	0.000000	0.000000	0.000000	0.000000	0.000000	0.000000	0.000000	0.000000	0.000000	0.000000	0.000000	0.000000	0.000000	0.000000	0.000000	0.000000	0.000000	0.000000	0.000000	0.000000	0.000000	0.000000	0.000000	0.000000	0.000000	0.591860	0.739825	0.739825	0.739825	0.739825	0.739825	0.739825	0.739825	0.739825	0.739825
chr1	40295506	40296007	17	7.32e-07	-	0.177558	0.000000	0.000000	0.000000	0.000000	0.000000	0.000000	0.000000	0.000000	0.000000	0.000000	0.000000	0.562267	0.739825	0.739825	0.739825	0.739825	0.739825	0.177558	0.000000	0.000000	0.000000	0.000000	0.000000	0.000000	0.000000	0.000000	0.000000	0.000000	0.000000	0.000000	0.000000	0.000000	0.000000	0.000000	0.000000	0.000000	0.000000	0.000000	0.000000	0.000000	0.000000	0.000000	0.000000
chr1	40469636	40470137	15.7143	2.15e-06	-	0.000000	0.000000	0.000000	0.000000	0.000000	0.414302	0.739825	0.739825	0.739825	0.739825	0.739825	0.739825	0.739825	0.739825	0.739825	0.739825	0.739825	1.154127	1.479650	1.479650	1.479650	1.479650	1.479650	1.479650	1.479650	1.479650	1.479650	1.479650	1.479650	0.651046	0.000000	0.000000	0.000000	0.000000	0.000000	0.000000	0.000000	0.000000	0.000000	0.000000	0.000000	0.000000	0.000000	0.000000
chr1	40488953	40489205	17.4592	4.83e-07	+	0.739825	0.739825	0.621453	0.000000	0.000000	0.000000	0.000000	0.000000	0.236744	1.479650	1.479650	1.479650	1.479650	1.479650	1.242906	0.000000	0.000000	0.000000	0.000000	0.000000	0.355115	2.219470	2.219470	2.219470	2.219470	2.219470	2.101099	1.479650	1.479650	1.479650	1.479650	1.479650	1.242906	0.000000	0.000000	0.000000	0.000000	0.000000	0.000000	0.000000	0.000000	0.000000	0.000000	0.000000
chr1	40815962	40816463	13.7857	8.99e-06	-	0.000000	0.000000	0.000000	0.000000	0.000000	0.000000	0.000000	0.000000	0.000000	0.000000	0.000000	0.000000	0.000000	0.000000	0.000000	0.000000	0.000000	0.000000	0.000000	0.000000	0.000000	0.000000	0.000000	0.000000	0.000000	0.000000	0.000000	0.000000	0.000000	0.000000	0.000000	0.000000	0.000000	0.000000	0.000000	0.000000	0.000000	0.000000	0.000000	0.000000	0.000000	0.000000	0.000000	0.000000
chr1	40904102	40904603	13.3367	1.22e-05	-	0.000000	0.000000	0.000000	0.000000	0.000000	0.000000	0.000000	0.000000	0.000000	0.000000	0.000000	0.000000	0.000000	0.000000	0.000000	0.000000	0.000000	0.000000	0.000000	0.000000	0.000000	0.000000	0.000000	0.000000	0.000000	0.000000	0.680639	0.739825	0.739825	0.739825	0.739825	0.739825	0.059186	0.000000	0.000000	0.000000	0.000000	0.000000	0.000000	0.000000	0.000000	0.000000	0.000000	0.000000
chr1	41256658	41256925	14.2449	6.51e-06	+	2.219470	2.219470	1.272497	0.739825	0.739825	0.739825	0.739825	0.739825	0.266337	0.000000	0.000000	0.000000	0.000000	0.000000	0.000000	0.000000	0.000000	0.000000	0.000000	0.000000	0.000000	0.000000	0.000000	0.000000	0.000000	0.000000	0.000000	0.000000	0.000000	0.000000	0.000000	0.000000	0.473488	0.739825	0.739825	0.739825	0.739825	0.739825	0.739825	0.739825	0.739825	0.739825	0.739825	0.739825
chr1	41649026	41649295	13.0408	1.48e-05	+	2.219470	2.219470	2.219470	1.627612	0.739825	0.739825	0.739825	0.739825	0.739825	0.443895	0.000000	0.000000	0.000000	0.000000	0.000000	0.000000	0.000000	0.000000	0.000000	0.000000	0.000000	0.000000	0.000000	0.000000	0.000000	0.000000	0.000000	0.000000	0.000000	0.000000	0.000000	0.000000	0.000000	0.000000	0.000000	0.000000	0.000000	0.000000	0.000000	0.000000	0.000000	0.000000	0.000000	0.000000
chr1	41654664	41655165	13.551	1.06e-05	-	0.828604	0.000000	0.000000	0.000000	0.000000	0.000000	0.651046	1.479650	1.479650	1.479650	1.479650	1.479650	1.479650	1.479650	1.479650	1.479650	1.479650	1.479650	1.154127	0.739825	0.739825	0.739825	0.739825	0.739825	0.414302	0.000000	0.000000	0.000000	0.000000	0.000000	0.000000	0.000000	0.000000	0.000000	0.000000	0.000000	0.325523	0.739825	0.739825	0.739825	0.739825	0.739825	0.414302	0.000000
chr1	41660767	41661021	12.1429	2.63e-05	+	1.479650	1.479650	0.917383	0.739825	0.739825	0.739825	0.739825	0.739825	0.177558	0.000000	0.000000	0.000000	0.000000	0.000000	0.000000	0.000000	0.000000	0.000000	0.000000	0.000000	0.000000	0.000000	0.000000	0.000000	0.000000	0.000000	0.000000	0.000000	0.000000	0.000000	0.000000	0.000000	0.000000	0.000000	0.000000	0.000000	0.000000	0.000000	0.000000	0.000000	0.000000	0.000000	0.000000	0.000000
chr1	42021269	42021770	17.2347	5.93e-07	-	0.355116	1.479650	1.479650	1.479650	1.479650	1.479650	1.479650	1.479650	1.479650	1.479650	1.479650	1.479650	1.124534	0.000000	0.000000	0.000000	0.000000	0.000000	0.000000	0.000000	0.000000	0.000000	0.000000	0.000000	0.177558	0.739825	0.739825	0.739825	0.739825	0.739825	0.562267	0.000000	0.000000	0.000000	0.000000	0.000000	0.000000	0.000000	0.000000	0.000000	0.000000	0.000000	0.000000	0.000000
chr1	42209548	42209762	16.9796	7.45e-07	+	0.739825	0.739825	0.739825	0.739825	0.739825	0.591860	0.000000	0.000000	0.000000	0.000000	0.000000	0.000000	0.000000	0.000000	0.000000	0.000000	0.000000	0.147965	0.739825	0.739825	0.739825	0.739825	0.739825	0.739825	0.739825	0.739825	0.739825	0.739825	0.739825	0.591860	0.000000	0.000000	0.000000	0.000000	0.000000	0.147965	0.739825	0.739825	0.739825	0.739825	0.739825	0.591860	0.000000	0.000000
chr1	42255635	42256136	14.5714	5.15e-06	-	0.739825	0.739825	0.739825	0.295930	0.000000	0.000000	0.000000	0.000000	0.000000	0.000000	0.000000	0.000000	0.000000	0.000000	0.000000	0.000000	0.000000	0.000000	0.000000	0.000000	0.000000	0.000000	0.000000	0.000000	0.000000	0.000000	0.000000	0.000000	0.000000	0.000000	0.000000	0.000000	0.000000	0.000000	0.000000	0.000000	0.000000	0.000000	0.000000	0.000000	0.000000	0.000000	0.000000	0.000000
chr1	42515086	42515587	13.5306	1.07e-05	-	0.739825	0.325523	0.000000	0.000000	0.000000	0.000000	0.000000	0.000000	0.000000	0.000000	0.000000	0.000000	0.000000	0.000000	0.000000	0.000000	0.000000	0.000000	0.000000	0.000000	0.000000	0.000000	0.000000	0.000000	0.000000	0.414302	0.739825	0.739825	0.739825	0.739825	0.739825	0.325523	0.000000	0.000000	0.000000	0.000000	0.000000	0.000000	0.000000	0.000000	0.000000	0.000000	0.000000	0.414302
chr1	42825383	42825884	18.8571	1.21e-07	-	0.739825	0.739825	0.739825	0.739825	0.739825	0.739825	0.739825	0.739825	0.739825	0.739825	0.739825	0.236744	0.000000	0.000000	0.000000	0.000000	0.000000	0.503081	0.739825	0.739825	0.739825	0.739825	0.739825	0.236744	0.000000	0.000000	0.000000	0.000000	0.000000	0.000000	0.000000	0.000000	0.000000	0.000000	0.000000	0.000000	0.000000	0.000000	0.000000	0.000000	0.000000	0.000000	0.000000	0.000000
chr1	43239841	43240342	14.8673	4.14e-06	-	0.739825	0.739825	0.739825	0.739825	0.739825	1.006162	1.479650	1.479650	1.479650	1.479650	1.479650	1.479650	1.479650	1.479650	1.479650	1.479650	1.479650	1.213313	0.739825	0.739825	0.739825	0.739825	0.739825	0.473488	0.000000	0.000000	0.000000	0.000000	0.000000	0.000000	0.000000	0.000000	0.000000	0.000000	0.000000	0.000000	0.000000	0.000000	0.000000	0.000000	0.000000	0.266337	0.739825	0.739825
chr1	43453832	43454067	12.2551	2.46e-05	+	0.000000	0.000000	0.000000	0.000000	0.000000	0.000000	0.000000	0.000000	0.000000	0.000000	0.000000	0.000000	0.000000	0.000000	0.000000	0.000000	0.000000	0.000000	0.000000	0.000000	0.000000	0.000000	0.000000	0.000000	0.000000	0.000000	0.000000	0.000000	0.000000	0.000000	0.000000	0.000000	0.000000	0.000000	0.000000	0.000000	0.000000	0.000000	0.000000	0.000000	0.000000	0.000000	0.000000	0.000000
chr1	43512196	43512697	16.551	1.08e-06	-	0.000000	0.000000	0.000000	0.000000	0.000000	0.000000	0.000000	0.000000	0.000000	0.000000	0.000000	0.000000	0.000000	0.000000	0.000000	0.000000	0.000000	0.000000	0.000000	0.000000	0.000000	0.000000	0.000000	0.000000	0.000000	0.000000	0.000000	0.000000	0.000000	0.000000	0.000000	0.000000	0.000000	0.118372	0.739825	0.739825	0.739825	0.739825	0.739825	0.621453	0.000000	0.000000	0.000000	0.000000
chr1	43686172	43686673	18.9694	1.08e-07	-	1.479650	1.479650	1.390871	0.739825	0.739825	0.739825	0.739825	0.739825	0.739825	0.739825	0.739825	0.739825	0.739825	0.739825	0.651046	0.000000	0.000000	0.000000	0.000000	0.000000	0.088779	0.739825	0.739825	0.739825	0.739825	0.739825	0.739825	0.739825	0.739825	0.739825	0.739825	0.739825	0.651046	0.000000	0.000000	0.000000	0.000000	0.000000	0.000000	0.000000	0.000000	0.000000	0.000000	0.000000
chr1	43807734	43807884	13.3878	1.18e-05	+	0.000000	0.000000	0.000000	0.532674	1.479650	1.479650	1.479650	1.479650	1.479650	1.213313	0.739825	0.739825	0.739825	0.739825	0.739825	0.739825	0.739825	0.739825	0.739825	0.739825	0.739825	0.739825	0.739825	0.739825	0.739825	0.739825	0.739825	0.473488	0.000000	0.000000	0.000000	0.000000	0.000000	0.000000	0.000000	0.000000	0.000000	0.000000	0.000000	0.000000	0.000000	0.000000	0.000000	0.000000
chr1	43864242	43864584	13.7959	8.93e-06	+	0.739825	0.355116	0.000000	0.000000	0.000000	0.000000	0.000000	0.000000	0.000000	0.000000	0.000000	0.000000	0.000000	0.000000	0.000000	0.000000	0.000000	0.000000	0.000000	0.384709	0.739825	0.739825	0.739825	0.739825	0.739825	1.124534	1.479650	1.479650	1.479650	1.479650	1.479650	1.094941	0.739825	0.739825	0.739825	0.739825	0.739825	0.739825	0.739825	0.739825	0.739825	0.739825	0.739825	0.355116
chr1	44017577	44017879	17.3061	5.56e-07	+	1.302092	0.000000	0.000000	0.000000	0.000000	0.000000	0.088779	0.739825	0.739825	0.739825	0.739825	0.739825	0.739825	0.739825	0.739825	0.739825	0.739825	0.739825	0.651046	0.000000	0.000000	0.000000	0.000000	0.000000	0.000000	0.000000	0.000000	0.000000	0.000000	0.000000	0.000000	0.000000	0.000000	0.000000	0.000000	0.000000	0.000000	0.000000	0.000000	0.000000	0.000000	0.000000	0.000000	0.000000
chr1	44027661	44028162	15.2653	3.06e-06	-	0.739825	0.739825	0.739825	0.739825	0.739825	0.739825	0.325523	0.000000	0.000000	0.000000	0.000000	0.000000	0.000000	0.000000	0.000000	0.000000	0.000000	0.000000	0.000000	0.000000	0.000000	0.000000	0.000000	0.000000	0.414302	0.739825	0.739825	0.739825	0.739825	0.739825	0.325523	0.000000	0.000000	0.000000	0.000000	0.000000	0.414302	0.739825	0.739825	0.739825	0.739825	0.739825	0.325523	0.000000
chr1	44179673	44179945	11.1224	4.86e-05	+	0.000000	0.000000	0.000000	0.000000	0.000000	0.000000	0.000000	0.000000	0.000000	0.266337	0.739825	0.739825	0.739825	0.739825	0.739825	1.006162	1.479650	1.479650	1.479650	1.479650	1.479650	1.213313	0.739825	0.739825	0.739825	0.739825	0.739825	0.473488	0.000000	0.000000	0.000000	0.000000	0.000000	0.000000	0.000000	0.000000	0.000000	0.000000	0.000000	0.266337	0.739825	0.739825	0.739825	0.739825
chr1	44203981	44204280	15.398_r1	2.76e-06	+	0.000000	0.000000	0.000000	0.000000	0.000000	0.000000	0.000000	0.000000	0.000000	0.000000	0.000000	0.000000	0.000000	0.000000	0.000000	0.000000	0.000000	0.000000	0.000000	0.000000	0.000000	0.000000	0.000000	0.000000	0.000000	0.000000	0.000000	0.000000	0.000000	0.000000	0.000000	0.000000	0.000000	0.000000	0.000000	0.000000	0.000000	0.000000	0.000000	0.000000	0.000000	0.000000	0.000000	0.000000
chr1	44473857	44474358	15.3673	2.83e-06	-	0.000000	0.000000	0.000000	0.000000	0.532674	0.739825	0.739825	0.739825	0.739825	0.739825	0.207151	0.000000	0.000000	0.000000	0.000000	0.000000	0.000000	0.000000	0.000000	0.000000	0.000000	0.000000	0.000000	0.000000	0.000000	0.000000	0.000000	0.000000	0.000000	0.000000	0.000000	0.000000	0.000000	0.000000	0.000000	0.000000	0.000000	0.000000	0.000000	0.000000	1.065348	1.479650	1.479650	1.479650
chr1	44661837	44662338	16.2959	1.34e-06	-	2.219470	2.219470	2.219470	2.219470	2.219470	1.834764	1.479650	1.479650	1.479650	1.479650	1.479650	1.094941	0.739825	0.739825	0.739825	0.739825	0.739825	1.124534	1.479650	1.479650	1.479650	1.479650	1.479650	1.479650	1.479650	1.479650	1.479650	1.479650	1.479650	0.710232	0.000000	0.000000	0.000000	0.000000	0.000000	0.000000	0.000000	0.000000	0.000000	0.000000	0.000000	0.384709	0.739825	0.739825
chr1	45345667	45346020	16.9286	7.79e-07	+	0.000000	0.000000	0.000000	0.000000	0.000000	0.000000	0.000000	0.000000	0.000000	0.000000	0.000000	0.000000	0.000000	0.000000	0.000000	0.000000	0.000000	0.000000	1.065348	1.479650	1.479650	1.479650	1.479650	1.479650	0.946976	0.739825	0.739825	0.739825	0.739825	0.739825	1.272499	1.479650	1.479650	1.479650	1.479650	1.479650	0.946976	0.739825	0.739825	0.739825	0.739825	0.739825	0.207151	0.000000
chr1	45838112	45838325	13.6429	9.92e-06	+	0.000000	0.000000	0.000000	0.000000	0.000000	0.000000	0.000000	0.000000	0.000000	0.532674	0.739825	0.739825	0.739825	0.739825	0.739825	0.207151	0.000000	0.000000	0.000000	0.000000	0.000000	0.000000	0.000000	0.000000	0.000000	0.000000	0.000000	0.000000	0.000000	0.000000	0.000000	0.000000	0.000000	0.000000	0.000000	0.000000	0.000000	0.000000	0.000000	1.065348	1.479650	1.479650	1.479650	1.479650
chr1	45872221	45872722	20.6224	1.54e-08	-	0.118372	0.739825	0.739825	0.739825	0.739825	0.739825	0.739825	0.739825	0.739825	0.739825	0.739825	0.739825	0.739825	0.739825	0.739825	0.739825	0.739825	0.739825	0.621453	0.000000	0.000000	0.000000	0.000000	0.000000	0.118372	0.739825	0.739825	0.739825	0.739825	0.739825	0.858197	1.479650	1.479650	1.479650	1.479650	1.479650	1.361278	0.739825	0.739825	0.739825	0.739825	0.739825	0.739825	0.739825
chr1	46019400	46019901	14.5408	5.26e-06	-	0.000000	0.000000	0.000000	0.000000	0.000000	0.000000	0.000000	0.000000	1.479650	1.479650	1.479650	1.479650	1.479650	1.479650	1.479650	1.479650	1.479650	1.479650	1.479650	1.479650	0.739825	0.739825	0.739825	0.739825	0.739825	0.739825	0.000000	0.000000	0.000000	0.000000	0.000000	0.000000	0.000000	0.000000	0.000000	0.000000	0.000000	0.000000	0.000000	0.000000	0.000000	0.000000	0.000000	0.000000
chr1	47579106	47579607	13.9796	7.86e-06	-	2.959300	2.959300	1.272499	0.739825	0.739825	0.739825	0.739825	0.739825	1.302092	1.479650	1.479650	1.479650	1.479650	1.479650	2.041913	2.219470	2.219470	2.219470	2.219470	2.219470	1.657207	1.479650	1.479650	1.479650	1.479650	1.479650	1.479650	1.479650	1.479650	1.479650	1.479650	1.479650	2.041913	2.219470	2.219470	2.219470	2.219470	2.219470	2.219470	2.219470	2.219470	2.219470	2.219470	2.219470
chr1	47649036	47649326	17.5	4.65e-07	+	1.479650	1.479650	1.302092	0.739825	0.739825	0.739825	0.739825	0.739825	0.739825	0.739825	0.739825	0.739825	0.739825	0.739825	0.917383	1.479650	1.479650	1.479650	1.479650	1.479650	1.302092	0.739825	0.739825	0.739825	0.739825	0.739825	0.562267	0.000000	0.000000	0.000000	0.000000	0.000000	0.000000	0.000000	0.000000	0.000000	0.000000	0.000000	0.355116	1.479650	1.479650	1.479650	1.479650	1.479650
chr1	47820856	47820885	16.2041	1.45e-06	+	0.000000	0.000000	0.000000	0.000000	0.000000	0.591860	0.739825	0.739825	0.739825	0.739825	0.739825	0.739825	0.739825	0.739825	0.739825	0.739825	0.739825	0.147965	0.000000	0.000000	0.000000	0.000000	0.000000	0.591860	0.739825	0.739825	0.739825	0.739825	0.739825	1.923541	2.219470	2.219470	2.219470	2.219470	2.219470	1.627614	1.479650	1.479650	1.479650	1.479650	1.479650	0.295930	0.000000	0.000000
chr1	47909857	47910358	15.2041	3.21e-06	-	0.000000	0.000000	0.000000	0.000000	0.000000	0.000000	0.000000	0.000000	0.000000	0.000000	0.000000	0.000000	0.000000	0.000000	0.000000	0.000000	0.000000	0.000000	0.000000	0.000000	0.000000	0.000000	0.000000	0.000000	0.000000	0.000000	0.000000	0.000000	0.000000	0.000000	0.000000	0.000000	0.000000	0.000000	0.000000	0.000000	0.000000	0.000000	0.000000	0.000000	0.000000	0.000000	0.000000	0.000000
chr1	48432117	48432618	14.4592	5.58e-06	-	1.006162	0.000000	0.000000	0.000000	0.000000	0.000000	0.473488	1.479650	1.479650	1.479650	1.479650	1.479650	1.006162	0.000000	0.000000	0.000000	0.000000	0.000000	0.000000	0.000000	0.000000	0.000000	0.000000	0.000000	0.473488	1.479650	1.479650	1.479650	1.479650	1.479650	1.242906	0.739825	0.739825	0.739825	0.739825	0.739825	0.503081	0.000000	0.000000	0.000000	0.000000	0.000000	0.000000	0.000000
chr1	48542633	48542810	19.1327	9.03e-08	+	1.479650	1.479650	1.479650	0.236744	0.000000	0.000000	0.000000	0.000000	0.000000	1.242906	1.479650	1.479650	1.479650	1.479650	1.479650	0.236744	0.000000	0.000000	0.000000	0.000000	0.000000	0.000000	0.000000	0.000000	0.000000	0.000000	0.000000	0.621453	0.739825	0.739825	0.739825	0.739825	0.739825	0.739825	0.739825	0.739825	0.739825	0.739825	0.739825	0.739825	0.739825	0.739825	0.739825	0.739825
chr1	49624217	49624403	11.8776	3.1e-05	+	0.739825	0.739825	0.739825	0.739825	0.739825	0.739825	0.739825	0.739825	0.739825	0.739825	0.739825	1.035755	1.479650	1.479650	1.479650	1.479650	1.479650	0.887790	0.000000	0.000000	0.000000	0.000000	0.000000	0.000000	0.000000	0.000000	0.000000	0.000000	0.000000	0.591860	1.479650	1.479650	1.479650	1.479650	1.479650	0.887790	0.000000	0.000000	0.000000	0.000000	0.000000	0.295930	0.739825	0.739825
chr1	49957990	49958491	16.3776	1.25e-06	-	0.739825	0.739825	0.739825	1.035755	1.479650	1.479650	1.479650	1.479650	1.479650	1.183720	0.739825	0.739825	0.739825	0.739825	0.739825	0.443895	0.000000	0.000000	0.000000	0.000000	0.000000	0.000000	0.000000	0.000000	0.000000	0.000000	0.000000	0.295930	0.739825	0.739825	0.739825	0.739825	0.739825	0.739825	0.739825	0.739825	0.739825	0.739825	0.739825	1.035755	1.479650	1.479650	1.479650	1.479650
chr1	50399224	50399439	16.7347_r1	9.23e-07	+	1.302092	0.739825	0.739825	0.739825	0.739825	0.739825	1.094940	2.219470	2.219470	2.219470	2.219470	2.219470	2.397029	2.959300	2.959300	2.959300	2.959300	2.959300	2.426626	0.739825	0.739825	0.739825	0.739825	0.739825	0.562267	0.000000	0.000000	0.000000	0.000000	0.000000	0.177558	0.739825	0.739825	0.739825	0.739825	0.739825	0.917383	1.479650	1.479650	1.479650	1.479650	1.479650	1.657207	2.219470
chr1	51306706	51307207	14.5714_r1	5.15e-06	-	0.177558	0.000000	0.000000	0.000000	0.000000	0.000000	0.000000	0.000000	0.000000	0.000000	0.000000	0.000000	0.562267	0.739825	0.739825	0.739825	0.739825	0.739825	0.177558	0.000000	0.000000	0.000000	0.000000	0.000000	0.000000	0.000000	0.000000	0.000000	0.000000	0.000000	0.000000	0.000000	0.000000	0.000000	0.000000	0.000000	0.000000	0.000000	0.000000	0.000000	0.000000	0.000000	0.000000	0.000000
chr1	51376234	51376563	12.449	2.17e-05	+	0.739825	0.739825	0.059186	0.000000	0.000000	0.000000	0.000000	0.000000	0.000000	0.000000	0.000000	0.000000	0.000000	0.000000	1.361278	1.479650	1.479650	1.479650	1.479650	1.479650	0.799011	0.739825	0.739825	0.739825	0.739825	0.739825	2.101098	2.219470	2.219470	2.219470	2.219470	2.219470	0.858197	0.739825	0.739825	0.739825	0.739825	0.739825	0.059186	0.000000	0.000000	0.000000	0.000000	0.000000
chr1	51378557	51379058	16.3265	1.31e-06	-	0.207151	0.000000	0.000000	0.000000	0.000000	0.000000	1.598018	2.219470	2.219470	2.219470	2.219470	2.219470	1.686800	1.479650	1.479650	1.479650	1.479650	1.479650	0.414302	0.000000	0.000000	0.000000	0.000000	0.000000	0.000000	0.000000	0.000000	0.000000	0.000000	0.000000	0.000000	0.000000	0.000000	0.000000	0.000000	0.000000	1.065348	1.479650	1.479650	1.479650	1.479650	1.479650	0.946976	0.739825
chr1	51382518	51382855	12.7653	1.78e-05	+	0.739825	0.739825	1.065348	1.479650	1.479650	1.479650	1.479650	1.479650	0.828604	0.000000	0.000000	0.000000	0.000000	0.000000	0.000000	0.000000	0.000000	0.000000	0.000000	0.000000	0.000000	0.000000	0.000000	0.000000	0.000000	0.000000	0.651046	1.479650	1.479650	1.479650	1.479650	1.479650	1.805171	2.219470	2.219470	2.219470	2.219470	2.219470	1.242903	0.000000	0.000000	0.000000	0.000000	0.000000
chr1	51909895	51910396	18.2959	2.16e-07	-	0.000000	0.000000	0.000000	0.000000	0.000000	0.000000	0.000000	0.000000	0.000000	0.000000	0.000000	0.000000	0.000000	0.000000	0.000000	0.000000	0.000000	0.000000	0.000000	0.000000	0.000000	0.000000	0.000000	0.000000	0.000000	0.000000	0.000000	0.000000	0.000000	0.000000	0.000000	0.000000	0.000000	0.000000	0.000000	0.000000	0.000000	0.000000	0.000000	0.000000	0.000000	0.000000	0.000000	0.000000
chr1	52538857	52539140	18.1429	2.52e-07	+	1.479650	1.479650	1.479650	1.479650	1.479650	1.479650	1.479650	1.479650	1.479650	1.479650	1.479650	1.479650	1.479650	1.479650	1.479650	1.479650	0.118372	0.000000	0.000000	0.000000	0.000000	0.000000	0.000000	0.000000	0.000000	0.000000	0.000000	0.000000	0.000000	0.000000	0.000000	0.000000	0.000000	0.000000	0.680639	0.739825	0.739825	0.739825	0.739825	0.739825	0.739825	0.739825	0.739825	0.739825
chr1	52595589	52595867	19.0408	9.97e-08	+	0.739825	0.739825	0.828604	1.479650	1.479650	1.479650	1.479650	1.479650	1.479650	1.479650	1.479650	1.479650	1.479650	1.479650	1.390871	0.739825	0.739825	0.739825	0.739825	0.739825	0.651046	0.000000	0.000000	0.000000	0.000000	0.000000	0.000000	0.000000	0.000000	0.000000	0.000000	0.000000	0.000000	0.000000	0.000000	0.000000	0.000000	0.000000	0.000000	0.000000	0.000000	0.000000	0.000000	0.000000
chr1	53215683	53216184	14.2551	6.47e-06	-	0.000000	0.000000	0.000000	0.503081	0.739825	0.739825	0.739825	0.739825	0.739825	0.236744	0.000000	0.000000	0.000000	0.000000	0.000000	0.000000	0.000000	0.000000	0.000000	0.000000	0.000000	0.503081	0.739825	0.739825	0.739825	0.739825	0.739825	0.236744	0.000000	0.000000	0.000000	0.000000	0.000000	0.000000	0.000000	0.000000	0.000000	0.000000	0.000000	0.000000	0.000000	0.000000	0.000000	0.000000
chr1	53322170	53322671	11_r1	5.22e-05	-	0.000000	0.000000	0.000000	0.000000	0.000000	0.000000	0.000000	0.000000	0.000000	0.000000	0.000000	0.000000	0.000000	0.000000	0.000000	0.000000	0.000000	0.000000	0.000000	0.000000	0.000000	0.000000	0.000000	0.000000	0.000000	0.000000	0.295930	1.479650	1.479650	1.479650	1.479650	1.479650	1.183720	0.000000	0.000000	0.000000	0.000000	0.000000	0.000000	0.000000	0.000000	0.000000	0.000000	0.000000
chr1	53907709	53908210	15.5102	2.53e-06	-	0.739825	0.739825	0.739825	0.739825	0.739825	0.739825	0.266337	0.000000	0.000000	0.000000	0.000000	0.000000	0.000000	0.000000	0.000000	0.000000	0.000000	0.000000	0.000000	0.000000	0.000000	0.000000	0.000000	0.000000	0.473488	0.739825	0.739825	0.739825	0.739825	0.739825	1.686798	2.219470	2.219470	2.219470	2.219470	2.219470	0.799009	0.000000	0.000000	0.000000	0.000000	0.000000	0.000000	0.000000
chr1	54308057	54308451	16.4694	1.16e-06	+	0.000000	0.000000	0.000000	0.000000	0.000000	0.000000	0.000000	0.000000	0.000000	0.118372	0.739825	0.739825	0.739825	0.739825	0.739825	0.621453	0.000000	0.000000	0.000000	0.000000	0.000000	0.000000	0.000000	0.000000	0.000000	0.000000	0.000000	0.000000	0.000000	0.000000	0.000000	0.000000	0.000000	0.000000	0.000000	0.000000	0.000000	0.000000	0.000000	0.000000	0.000000	0.000000	0.000000	0.000000
chr1	54479102	54479603	20.0408	3.19e-08	-	0.739825	0.739825	0.059186	0.000000	0.000000	0.000000	0.000000	0.000000	0.000000	0.000000	0.000000	0.000000	0.000000	0.000000	0.000000	0.000000	0.000000	0.000000	0.000000	0.000000	0.000000	0.000000	0.000000	0.000000	0.000000	0.000000	0.680639	0.739825	0.739825	0.739825	0.739825	0.739825	0.739825	0.739825	0.739825	0.739825	0.739825	0.739825	1.420464	1.479650	1.479650	1.479650	1.479650	1.479650
chr1	54564196	54564382	11.6735	3.51e-05	+	0.000000	0.000000	0.000000	0.000000	0.000000	0.000000	0.000000	0.000000	0.000000	0.000000	0.000000	0.000000	0.000000	0.000000	0.000000	0.000000	0.828604	1.479650	1.479650	1.479650	1.479650	1.479650	1.065348	0.739825	0.739825	0.739825	0.739825	0.739825	0.325523	0.000000	0.000000	0.000000	0.000000	0.000000	0.000000	0.000000	0.000000	0.000000	0.000000	0.000000	0.000000	0.000000	0.000000	0.000000
chr1	54689977	54690157	15.1735	3.28e-06	+	0.000000	0.503081	0.739825	0.739825	0.739825	0.739825	0.739825	0.236744	0.000000	0.000000	0.000000	0.000000	0.000000	0.000000	0.000000	0.000000	0.000000	0.000000	0.000000	0.000000	0.000000	0.000000	0.000000	0.000000	0.000000	0.000000	0.000000	0.000000	0.000000	0.000000	0.000000	1.006162	1.479650	1.479650	1.479650	1.479650	1.479650	0.976569	0.739825	0.739825	0.739825	0.739825	0.739825	0.739825
chr1	54706184	54706685	13.2449	1.3e-05	-	0.000000	0.000000	0.000000	0.000000	0.000000	0.000000	0.000000	0.000000	0.000000	0.000000	0.000000	0.000000	0.000000	0.000000	0.000000	0.000000	0.000000	0.000000	0.000000	0.473488	0.739825	0.739825	0.739825	0.739825	0.739825	0.266337	0.000000	0.000000	0.000000	0.000000	0.000000	0.473488	0.739825	0.739825	0.739825	0.739825	0.739825	0.266337	0.000000	0.000000	0.000000	0.000000	0.000000	0.000000
chr1	54740143	54740425	11.3469	4.26e-05	+	0.000000	0.000000	0.000000	0.000000	0.000000	0.000000	0.000000	0.000000	0.000000	0.000000	0.000000	0.000000	0.000000	0.000000	0.000000	0.000000	0.000000	0.000000	0.000000	0.000000	0.000000	0.000000	0.000000	0.000000	0.000000	0.000000	0.000000	0.000000	0.000000	0.000000	0.000000	0.000000	0.000000	0.000000	0.000000	0.000000	0.000000	0.000000	0.000000	0.000000	0.000000	0.000000	0.000000	0.000000
chr1	54797727	54798228	11.9082_r1	3.04e-05	-	0.000000	0.000000	0.000000	0.680639	0.739825	0.739825	0.739825	0.739825	0.739825	1.420464	1.479650	1.479650	1.479650	1.479650	1.479650	0.799011	0.739825	0.739825	0.739825	0.739825	0.739825	0.059186	0.000000	0.000000	0.000000	0.000000	0.000000	0.680639	0.739825	0.739825	0.739825	0.739825	0.739825	0.739825	0.739825	0.739825	0.739825	0.739825	0.739825	0.059186	0.000000	0.000000	0.000000	0.000000
chr1	54853453	54853847	19.9898	3.39e-08	+	0.000000	0.000000	0.000000	0.000000	0.000000	0.000000	0.000000	0.000000	0.000000	0.000000	0.739825	0.739825	0.739825	0.739825	0.739825	0.739825	0.000000	0.000000	0.000000	0.000000	0.000000	0.000000	0.000000	0.000000	0.000000	0.000000	0.000000	0.000000	0.000000	0.000000	0.000000	0.000000	0.000000	0.000000	0.000000	0.000000	0.000000	0.000000	0.000000	0.000000	0.000000	0.000000	0.000000	0.000000
chr1	55011946	55012244	17.4592_r1	4.83e-07	+	0.000000	0.000000	0.000000	0.000000	0.000000	0.000000	0.000000	0.000000	0.000000	0.000000	0.000000	0.000000	0.000000	0.000000	0.000000	0.000000	0.000000	0.000000	0.000000	0.000000	0.000000	0.000000	0.000000	0.000000	0.000000	0.000000	0.591860	0.739825	0.739825	0.739825	0.739825	0.739825	0.147965	0.000000	0.000000	0.000000	0.000000	0.000000	0.000000	0.000000	0.000000	0.000000	0.000000	0.000000
chr1	55233934	55234435	10.8163	5.8e-05	-	0.000000	0.000000	0.000000	0.000000	0.000000	0.000000	0.000000	0.000000	0.000000	0.000000	0.000000	0.000000	0.000000	0.000000	0.000000	0.473488	0.739825	0.739825	0.739825	0.739825	0.739825	0.266337	0.000000	0.000000	0.000000	0.000000	0.000000	0.473488	0.739825	0.739825	0.739825	0.739825	0.739825	0.266337	0.000000	0.000000	0.000000	0.000000	0.000000	0.000000	0.000000	0.000000	0.000000	0.000000
chr1	55308576	55309077	16.8571	8.3e-07	-	1.479650	2.189877	2.219470	2.219470	2.219470	2.219470	2.219470	0.799011	0.739825	0.739825	0.739825	0.739825	0.739825	0.029593	0.000000	0.000000	0.000000	0.000000	0.000000	0.000000	0.000000	0.000000	0.000000	0.000000	0.000000	0.000000	0.000000	0.000000	0.000000	0.000000	0.000000	0.710232	0.739825	0.739825	0.739825	0.739825	0.739825	0.029593	0.000000	0.000000	0.000000	0.000000	0.000000	0.000000
chr1	55338190	55338505	13.051	1.47e-05	+	0.000000	0.000000	0.000000	0.000000	0.000000	0.000000	0.000000	0.000000	0.000000	0.000000	0.000000	0.000000	0.000000	0.000000	0.651046	0.739825	0.739825	0.739825	0.739825	0.739825	0.739825	0.739825	0.739825	0.739825	0.739825	0.739825	0.739825	0.739825	0.739825	0.739825	0.739825	0.739825	0.739825	0.739825	0.739825	0.739825	0.739825	0.739825	0.739825	0.739825	0.739825	0.739825	0.739825	0.739825
chr1	55699686	55699791	11.9694	2.93e-05	+	0.000000	0.000000	0.000000	0.000000	0.000000	0.000000	0.000000	0.000000	0.000000	0.000000	0.000000	0.000000	0.000000	0.000000	0.000000	0.000000	0.000000	0.000000	0.384709	0.739825	0.739825	0.739825	0.739825	0.739825	1.124534	1.479650	1.479650	1.479650	1.479650	1.479650	1.094941	0.739825	0.739825	0.739825	0.739825	0.739825	0.355116	0.000000	0.000000	0.000000	0.000000	0.000000	0.000000	0.000000
chr1	55951265	55951766	11.2959	4.39e-05	-	0.000000	0.000000	0.000000	0.000000	0.295930	0.739825	0.739825	0.739825	0.739825	0.739825	0.443895	0.000000	0.000000	0.000000	0.000000	0.000000	0.295930	0.739825	0.739825	0.739825	0.739825	0.739825	0.739825	0.739825	0.739825	0.739825	0.739825	0.739825	0.443895	0.000000	0.000000	0.000000	0.000000	0.000000	0.000000	0.000000	0.000000	0.000000	0.000000	0.000000	0.000000	0.000000	0.000000	0.000000
chr1	56244956	56245042	15.7755	2.05e-06	+	0.710232	0.739825	0.739825	0.739825	0.739825	0.739825	0.029593	0.000000	0.000000	0.000000	0.000000	0.000000	0.000000	0.000000	0.000000	0.000000	0.000000	0.000000	0.710232	0.739825	0.739825	0.739825	0.739825	0.739825	0.739825	0.739825	0.739825	0.739825	0.739825	0.739825	0.739825	0.739825	0.739825	0.739825	0.739825	0.739825	0.029593	0.000000	0.000000	0.000000	0.000000	0.000000	2.130691	2.219470
chr1	56332997	56333263	14.5714_r2	5.15e-06	+	0.000000	0.000000	0.147965	0.739825	0.739825	0.739825	0.739825	0.739825	0.739825	0.739825	0.739825	0.739825	0.739825	0.739825	0.591860	0.000000	0.000000	0.000000	0.000000	0.000000	0.000000	0.000000	0.000000	0.000000	0.000000	0.000000	0.000000	0.000000	0.000000	0.000000	0.000000	0.000000	0.000000	0.000000	0.000000	0.000000	0.000000	0.000000	0.000000	0.000000	0.000000	0.000000	0.000000	0.000000
chr1	56843189	56843502	13.5	1.09e-05	+	0.000000	0.000000	0.000000	0.000000	0.000000	0.000000	0.000000	0.000000	0.000000	0.000000	0.000000	0.000000	0.000000	0.000000	0.000000	0.000000	0.000000	0.000000	0.000000	0.000000	0.000000	0.000000	0.000000	0.000000	0.000000	0.000000	0.000000	0.000000	0.000000	0.000000	0.000000	0.000000	0.000000	0.000000	0.000000	0.000000	0.000000	0.000000	0.000000	0.000000	0.000000	0.000000	0.000000	0.000000
chr1	56870255	56870756	11.6122	3.64e-05	-	0.000000	0.000000	0.591860	0.739825	0.739825	0.739825	0.739825	0.739825	0.739825	0.739825	0.739825	0.739825	0.739825	0.739825	0.739825	0.739825	0.739825	0.739825	0.739825	0.739825	0.739825	0.739825	0.739825	0.739825	0.739825	0.739825	0.147965	0.000000	0.000000	0.000000	0.000000	0.000000	0.000000	0.000000	0.000000	0.000000	0.000000	0.000000	0.000000	0.000000	0.000000	0.000000	0.000000	0.000000
chr1	57673010	57673283	12.0306	2.82e-05	+	0.739825	0.739825	0.739825	0.739825	0.739825	0.739825	0.118372	0.000000	0.000000	0.000000	0.000000	0.000000	0.000000	0.000000	0.000000	0.000000	0.000000	0.000000	0.621453	0.739825	0.739825	0.739825	0.739825	0.739825	1.361278	1.479650	1.479650	1.479650	1.479650	1.479650	0.858197	0.739825	0.739825	0.739825	0.739825	0.739825	0.118372	0.000000	0.000000	0.000000	0.000000	0.000000	0.000000	0.000000
chr1	57765934	57766435	16.2347	1.41e-06	-	2.219470	2.219470	2.219470	1.745985	1.479650	1.479650	1.479650	1.479650	1.479650	0.532674	0.000000	0.000000	0.000000	0.000000	0.000000	0.473488	0.739825	0.739825	0.739825	0.739825	0.739825	0.739825	0.739825	0.739825	0.739825	0.739825	0.739825	0.266337	0.000000	0.000000	0.000000	0.000000	0.000000	0.473488	0.739825	0.739825	0.739825	0.739825	0.739825	0.266337	0.000000	0.000000	0.000000	0.000000
chr1	57931726	57931996	13.7653	9.12e-06	+	0.000000	0.000000	0.000000	0.000000	0.000000	0.000000	0.000000	0.000000	0.000000	0.000000	0.000000	0.000000	0.000000	0.000000	0.000000	0.000000	0.000000	0.000000	0.000000	0.000000	0.000000	0.000000	0.000000	0.000000	0.000000	0.000000	0.000000	0.000000	0.000000	0.000000	0.000000	0.325523	0.739825	0.739825	0.739825	0.739825	0.739825	0.414302	0.000000	0.000000	0.000000	0.000000	0.000000	0.651046
chr1	58097841	58098342	15.2551_r1	3.08e-06	-	0.000000	0.000000	0.000000	0.000000	0.000000	0.000000	0.000000	0.000000	0.000000	0.000000	0.000000	0.000000	0.000000	0.266337	0.739825	0.739825	0.739825	0.739825	0.739825	0.739825	0.739825	0.739825	0.739825	0.739825	0.739825	1.006162	1.479650	1.479650	1.479650	1.479650	1.479650	1.213313	0.739825	0.739825	0.739825	0.739825	0.739825	0.473488	0.000000	0.000000	0.000000	0.000000	0.000000	0.000000
chr1	58402997	58403498	13.1327	1.4e-05	-	0.000000	0.000000	0.000000	0.000000	0.000000	0.000000	0.000000	0.000000	0.000000	0.000000	0.000000	0.000000	0.000000	0.000000	0.000000	0.088779	0.739825	0.739825	0.739825	0.739825	0.739825	0.651046	0.000000	0.000000	0.000000	0.000000	0.000000	0.177558	1.479650	1.479650	1.479650	1.479650	1.479650	1.479650	1.479650	1.479650	1.479650	1.479650	1.479650	1.302092	0.000000	0.000000	0.000000	0.000000
chr1	58419991	58420492	17.949	3.04e-07	-	0.000000	0.000000	0.000000	0.000000	0.000000	0.000000	0.000000	0.000000	0.000000	0.000000	0.000000	0.000000	0.000000	0.000000	0.000000	0.000000	0.000000	0.000000	0.000000	0.000000	0.000000	0.000000	0.000000	0.000000	0.000000	0.000000	0.000000	0.000000	0.000000	0.266337	0.739825	0.739825	0.739825	0.739825	0.739825	0.473488	0.000000	0.000000	0.000000	0.000000	0.000000	0.266337	0.739825	0.739825
chr1	58438133	58438366	20.0408_r1	3.19e-08	+	0.000000	0.000000	0.000000	0.000000	0.000000	0.000000	0.000000	0.000000	0.710232	0.739825	0.739825	0.739825	0.739825	0.739825	0.029593	0.000000	0.000000	0.000000	0.000000	0.000000	0.000000	0.000000	0.000000	0.000000	0.000000	0.000000	0.000000	0.000000	0.000000	0.000000	0.000000	0.000000	0.000000	0.000000	0.000000	0.000000	0.000000	0.000000	0.000000	0.000000	0.000000	0.000000	0.000000	0.000000
chr1	58966935	58967186	12.2857	2.41e-05	+	0.739825	0.739825	0.739825	0.739825	0.739825	0.443895	0.000000	0.000000	0.000000	0.000000	0.000000	0.000000	0.000000	0.000000	0.000000	0.000000	0.000000	0.000000	0.000000	0.000000	0.000000	0.000000	0.000000	0.000000	0.000000	0.000000	0.000000	0.000000	0.000000	0.000000	0.000000	0.000000	0.000000	0.000000	0.000000	0.000000	0.000000	0.000000	0.000000	0.000000	0.000000	0.000000	0.000000	0.000000
chr1	59150058	59150559	15.0204	3.69e-06	-	0.236744	0.000000	0.000000	0.000000	0.000000	0.000000	0.503081	0.739825	0.739825	0.739825	0.739825	0.739825	1.242906	1.479650	1.479650	1.479650	1.479650	1.479650	0.473488	0.000000	0.000000	0.000000	0.000000	0.000000	0.000000	0.000000	0.000000	0.000000	0.000000	0.000000	0.000000	0.000000	0.000000	0.000000	0.000000	0.000000	0.503081	0.739825	0.739825	0.739825	0.739825	0.739825	0.236744	0.000000
chr1	59157447	59157948	11.6429	3.57e-05	-	1.479650	1.302092	0.000000	0.000000	0.000000	0.000000	0.000000	0.088779	0.739825	0.739825	0.739825	0.739825	0.739825	0.651046	0.000000	0.000000	0.000000	0.000000	0.000000	0.088779	0.739825	0.739825	0.739825	0.739825	0.739825	0.651046	0.000000	0.000000	0.000000	0.000000	0.000000	0.000000	0.000000	0.000000	0.000000	0.000000	0.000000	0.000000	0.000000	0.000000	0.000000	0.000000	0.000000	0.000000
chr1	59162800	59162986	14.7551_r1	4.5e-06	+	0.000000	0.000000	0.000000	0.000000	0.000000	0.000000	0.000000	0.000000	0.000000	0.000000	0.000000	0.000000	0.000000	0.000000	0.000000	0.000000	0.000000	0.000000	0.000000	0.000000	0.532674	0.739825	0.739825	0.739825	0.739825	0.739825	0.739825	0.739825	0.739825	0.739825	0.739825	0.739825	0.207151	0.000000	0.000000	0.000000	0.000000	0.000000	0.000000	0.000000	0.000000	0.000000	0.000000	0.000000
chr1	59249415	59249759	15.0714	3.55e-06	+	0.000000	0.000000	0.000000	0.000000	0.000000	0.000000	0.000000	0.000000	0.000000	0.000000	0.000000	0.000000	0.000000	0.000000	0.000000	0.000000	0.000000	0.000000	0.000000	0.000000	0.000000	0.000000	0.000000	0.000000	0.000000	0.000000	0.000000	0.000000	0.000000	0.000000	0.000000	0.000000	0.710232	1.479650	1.479650	1.479650	1.479650	1.479650	1.479650	1.479650	1.479650	1.479650	1.479650	1.479650
chr1	59403252	59403511	16.6122	1.03e-06	+	0.562267	0.000000	0.000000	0.000000	0.000000	0.000000	0.000000	0.000000	0.000000	0.000000	0.000000	0.000000	0.000000	0.000000	0.000000	0.000000	0.000000	0.000000	0.000000	0.000000	0.000000	0.000000	0.000000	0.000000	0.000000	0.000000	0.000000	0.000000	0.000000	0.000000	0.000000	0.000000	0.000000	0.000000	0.000000	0.000000	0.000000	0.000000	0.000000	0.000000	0.000000	0.000000	0.000000	0.000000
chr1	59752424	59752925	13.1735	1.36e-05	-	0.000000	0.000000	0.000000	0.000000	0.000000	0.000000	0.000000	0.000000	0.000000	0.000000	0.000000	0.000000	0.000000	0.000000	0.000000	0.000000	0.000000	0.000000	0.000000	0.000000	0.000000	0.000000	0.000000	0.000000	0.000000	0.000000	0.000000	0.000000	0.000000	0.000000	0.000000	0.000000	0.000000	0.000000	0.000000	0.000000	0.000000	0.000000	0.000000	0.000000	0.029593	0.739825	0.739825	0.739825
chr1	59772646	59773147	13.4796	1.11e-05	-	0.000000	0.000000	0.000000	0.118372	0.739825	0.739825	0.739825	0.739825	0.739825	0.739825	0.739825	0.739825	0.739825	0.739825	0.739825	0.621453	0.000000	0.000000	0.000000	0.000000	0.000000	0.236744	1.479650	1.479650	1.479650	1.479650	1.479650	1.361278	0.739825	0.739825	0.739825	0.739825	0.739825	0.621453	0.000000	0.000000	0.000000	0.000000	0.000000	0.118372	0.739825	0.739825	0.739825	0.739825
chr1	59856202	59856703	14.8776	4.1e-06	-	0.739825	0.739825	0.739825	0.739825	0.739825	0.739825	0.739825	0.739825	0.739825	0.739825	0.059186	0.000000	0.000000	0.000000	0.000000	0.000000	0.000000	0.000000	0.000000	0.000000	0.000000	0.000000	0.000000	0.000000	0.000000	0.000000	0.000000	0.000000	1.361278	1.479650	1.479650	1.479650	1.479650	1.479650	0.799011	0.739825	0.739825	0.739825	0.739825	0.739825	0.739825	0.739825	0.739825	0.739825
chr1	60105759	60105973	12.0714	2.75e-05	+	0.000000	0.000000	0.000000	0.000000	0.000000	0.000000	0.000000	0.000000	0.000000	0.000000	0.000000	0.000000	0.000000	0.000000	0.000000	0.000000	0.000000	0.473488	0.739825	0.739825	0.739825	0.739825	0.739825	1.686798	2.219470	2.219470	2.219470	2.219470	2.219470	0.799009	0.000000	0.000000	0.000000	0.000000	0.000000	0.000000	0.000000	0.000000	0.000000	0.000000	0.000000	0.000000	0.000000	0.000000
chr1	60119577	60120078	15.9796	1.74e-06	-	0.000000	0.000000	0.000000	0.680639	0.739825	0.739825	0.739825	0.739825	0.739825	0.059186	0.000000	0.000000	0.000000	0.000000	0.000000	0.000000	0.000000	0.000000	0.000000	0.000000	0.000000	0.000000	0.000000	0.000000	0.000000	0.000000	0.000000	0.000000	0.000000	0.000000	0.000000	0.000000	0.000000	0.000000	0.000000	0.000000	0.000000	0.000000	0.000000	0.680639	0.739825	0.739825	0.739825	0.739825
chr1	60245116	60245617	10.7653	5.97e-05	-	0.000000	0.000000	0.000000	0.000000	0.000000	0.000000	0.000000	0.000000	0.000000	0.000000	0.000000	0.000000	0.000000	0.000000	0.000000	0.000000	0.000000	0.000000	0.000000	0.000000	0.000000	0.000000	0.000000	0.000000	0.000000	0.000000	0.000000	0.000000	0.000000	0.000000	0.000000	0.000000	0.000000	0.000000	0.000000	0.000000	0.000000	0.000000	0.000000	0.000000	0.000000	0.000000	0.000000	0.000000
chr1	60272027	60272528	11.7041	3.44e-05	-	0.739825	0.739825	0.739825	0.739825	0.739825	0.739825	0.739825	0.739825	0.739825	0.739825	0.739825	0.059186	0.000000	0.000000	0.000000	0.000000	0.000000	0.680639	0.739825	0.739825	0.739825	0.739825	0.739825	0.059186	0.000000	0.000000	0.000000	0.000000	0.000000	0.000000	0.000000	0.000000	0.000000	0.000000	0.000000	0.000000	0.000000	0.000000	0.000000	0.000000	0.000000	0.000000	0.000000	0.000000
chr1	60549193	60549694	18.9184	1.14e-07	-	0.000000	0.000000	0.000000	0.000000	0.000000	0.000000	0.000000	0.000000	0.000000	0.000000	0.000000	0.000000	0.000000	0.000000	0.000000	0.207151	0.739825	0.739825	0.739825	0.739825	0.739825	0.532674	0.000000	0.000000	0.000000	0.000000	0.000000	0.207151	0.739825	0.739825	0.739825	0.739825	0.739825	0.946976	1.479650	1.479650	1.479650	1.479650	1.479650	1.272499	0.739825	0.739825	0.739825	0.739825
chr1	60720946	60721208	12.6837	1.87e-05	+	0.739825	0.739825	0.680639	0.000000	0.000000	0.000000	0.000000	0.000000	0.118372	1.479650	1.479650	1.479650	1.479650	1.479650	1.420464	0.739825	0.739825	0.739825	0.739825	0.739825	0.680639	0.000000	0.000000	0.000000	0.000000	0.000000	0.000000	0.000000	0.000000	0.000000	0.000000	0.000000	0.000000	0.000000	0.000000	0.000000	0.000000	0.000000	0.118372	1.479650	1.479650	1.479650	1.479650	1.479650
chr1	61078658	61079159	13.8776	8.43e-06	-	0.000000	0.000000	0.000000	0.000000	0.000000	0.000000	0.000000	0.000000	0.000000	0.000000	0.000000	0.000000	0.000000	0.000000	0.000000	0.000000	0.000000	0.000000	0.000000	0.000000	0.503081	0.739825	0.739825	0.739825	0.739825	0.739825	0.236744	0.000000	0.000000	0.000000	0.000000	0.000000	1.006162	1.479650	1.479650	1.479650	1.479650	1.479650	0.473488	0.000000	0.000000	0.000000	0.000000	0.000000
chr1	61278136	61278496	15.3265	2.92e-06	+	0.000000	0.000000	0.000000	0.000000	0.000000	0.000000	0.000000	0.000000	0.000000	0.000000	0.000000	0.000000	0.000000	0.000000	0.000000	0.000000	0.000000	0.000000	0.000000	0.000000	0.000000	0.000000	0.000000	0.000000	0.000000	0.000000	0.000000	0.000000	0.000000	0.000000	0.000000	0.000000	0.000000	0.000000	0.000000	0.000000	0.000000	0.000000	0.000000	0.473488	0.739825	0.739825	0.739825	0.739825
chr1	61545815	61546316	14.2347	6.56e-06	-	0.000000	0.000000	0.000000	0.000000	0.000000	0.000000	0.000000	0.000000	0.000000	0.000000	0.000000	0.000000	0.000000	0.000000	0.000000	0.000000	0.000000	0.000000	0.000000	0.000000	0.000000	0.000000	0.000000	0.000000	0.000000	0.000000	0.000000	0.000000	0.591860	1.479650	1.479650	1.479650	1.479650	1.479650	1.479650	1.479650	1.479650	1.479650	1.479650	1.479650	0.887790	0.000000	0.000000	0.000000
chr1	61697730	61698006	13.5204	1.08e-05	+	0.000000	0.000000	0.000000	1.065348	1.479650	1.479650	1.479650	1.479650	1.479650	0.946976	0.739825	0.739825	0.739825	0.739825	0.739825	0.207151	0.000000	0.000000	0.000000	0.000000	0.000000	0.532674	0.739825	0.739825	0.739825	0.739825	0.739825	0.739825	0.739825	0.739825	0.739825	0.739825	0.739825	0.739825	0.739825	0.739825	0.739825	0.739825	0.739825	0.739825	0.739825	0.739825	0.739825	0.739825
chr1	61820019	61820520	13.2959	1.25e-05	-	0.000000	0.000000	0.000000	0.000000	0.000000	0.000000	0.000000	0.000000	0.000000	0.000000	0.000000	0.000000	0.000000	0.000000	0.000000	0.000000	0.000000	0.000000	0.000000	0.000000	0.000000	0.000000	0.000000	0.000000	0.000000	0.000000	0.000000	0.000000	0.177558	0.739825	0.739825	0.739825	0.739825	0.739825	0.739825	0.739825	0.739825	0.739825	0.739825	0.739825	0.562267	0.000000	0.000000	0.000000
chr1	61872041	61872333	12.9286	1.6e-05	+	1.479650	1.479650	0.769418	0.000000	0.000000	0.000000	0.000000	0.000000	0.355116	0.739825	0.739825	0.739825	0.739825	0.739825	1.805173	2.959300	2.959300	2.959300	2.959300	2.959300	1.893952	0.739825	0.739825	0.739825	0.739825	0.739825	0.384709	0.000000	0.000000	0.000000	0.000000	0.000000	0.355116	0.739825	0.739825	0.739825	0.739825	0.739825	0.739825	0.739825	0.739825	0.739825	0.739825	0.739825
chr1	61916659	61916775	16.2959_r1	1.34e-06	+	0.000000	0.000000	0.000000	0.000000	0.000000	0.000000	0.000000	0.000000	0.000000	0.503081	0.739825	0.739825	0.739825	0.739825	0.739825	0.236744	0.000000	0.000000	0.000000	0.000000	0.000000	0.000000	0.000000	0.000000	0.000000	0.000000	0.000000	1.006162	1.479650	1.479650	1.479650	1.479650	1.479650	0.976569	0.739825	0.739825	0.739825	0.739825	0.739825	0.236744	0.000000	0.000000	0.000000	0.000000
chr1	62088833	62089334	14.4592_r1	5.58e-06	-	0.000000	0.000000	0.000000	0.000000	0.000000	0.000000	0.000000	0.000000	0.000000	0.000000	0.000000	0.000000	0.000000	0.000000	0.000000	0.000000	0.000000	0.503081	0.739825	0.739825	0.739825	0.739825	0.739825	0.739825	0.739825	0.739825	0.739825	0.739825	0.739825	0.739825	0.739825	0.739825	0.739825	0.739825	0.739825	0.236744	0.000000	0.000000	0.000000	0.000000	0.000000	0.000000	0.000000	0.000000
chr1	62122733	62123234	16.1837_r1	1.47e-06	-	0.000000	0.000000	0.000000	0.000000	0.000000	0.000000	0.000000	0.000000	0.000000	0.000000	0.000000	0.000000	0.000000	0.000000	0.000000	0.000000	0.000000	0.503081	0.739825	0.739825	0.739825	0.739825	0.739825	0.739825	0.739825	0.739825	0.739825	0.739825	0.739825	0.236744	0.000000	0.000000	0.000000	0.000000	0.000000	0.000000	0.000000	0.000000	0.000000	0.000000	0.000000	0.503081	0.739825	0.739825
chr1	62127707	62127986	15.8163_r1	1.98e-06	+	0.000000	0.000000	0.000000	0.000000	0.000000	0.000000	0.000000	0.000000	0.000000	0.000000	0.000000	0.000000	0.621453	0.739825	0.739825	0.739825	0.739825	0.739825	0.739825	0.739825	0.739825	0.739825	0.739825	0.739825	0.118372	0.000000	0.000000	0.000000	0.000000	0.000000	0.621453	0.739825	0.739825	0.739825	0.739825	0.739825	0.739825	0.739825	0.739825	0.739825	0.739825	0.739825	0.739825	0.739825
chr1	62350899	62351400	16.4898	1.14e-06	-	0.000000	0.000000	0.000000	0.000000	0.000000	0.000000	0.000000	0.000000	0.000000	0.000000	0.000000	0.029593	0.739825	0.739825	0.739825	0.739825	0.739825	0.739825	0.739825	0.739825	0.739825	0.739825	0.739825	0.710232	0.000000	0.000000	0.000000	0.000000	0.000000	0.000000	0.000000	0.000000	0.000000	0.000000	0.000000	0.000000	0.000000	0.000000	0.000000	0.000000	0.000000	0.029593	0.739825	0.739825
chr1	62580692	62580952	14.7653	4.46e-06	+	1.479650	0.828604	0.739825	0.739825	0.739825	0.739825	0.739825	0.088779	0.000000	0.000000	0.000000	0.000000	0.000000	0.000000	0.000000	0.000000	0.000000	0.000000	0.000000	0.000000	0.000000	0.000000	0.000000	0.000000	0.000000	0.651046	0.739825	0.739825	0.739825	0.739825	0.739825	0.739825	0.739825	0.739825	0.739825	0.739825	0.739825	0.088779	0.000000	0.000000	0.000000	0.000000	0.000000	0.000000
chr1	62591421	62591922	18.3163	2.12e-07	-	0.000000	0.000000	0.118372	0.739825	0.739825	0.739825	0.739825	0.739825	0.739825	0.739825	0.739825	0.739825	0.739825	0.739825	0.621453	0.000000	0.000000	0.000000	0.000000	0.000000	0.000000	0.000000	0.000000	0.000000	0.000000	0.000000	0.000000	0.000000	0.000000	0.000000	0.000000	0.000000	0.000000	0.000000	0.000000	0.000000	0.000000	0.000000	0.118372	0.739825	0.739825	0.739825	0.739825	0.739825
chr1	62922766	62923080	19.7143	4.69e-08	+	0.000000	0.000000	0.000000	0.000000	0.000000	0.000000	0.000000	0.000000	0.000000	0.000000	0.000000	0.000000	0.000000	0.000000	0.000000	0.000000	0.000000	0.000000	0.000000	0.000000	0.000000	0.000000	0.000000	0.000000	0.000000	0.000000	0.000000	0.000000	0.000000	0.000000	0.000000	0.000000	0.000000	0.000000	0.000000	0.000000	0.000000	0.000000	0.000000	0.680639	0.739825	0.739825	0.739825	0.739825
chr1	63151848	63152349	16.7449_r1	9.15e-07	-	0.000000	0.000000	0.000000	0.059186	0.739825	0.739825	0.739825	0.739825	0.739825	0.739825	0.739825	0.739825	0.739825	0.739825	0.739825	0.680639	0.000000	0.000000	0.000000	0.000000	0.000000	0.000000	0.000000	0.000000	0.000000	0.000000	0.000000	0.000000	0.000000	0.000000	0.000000	0.000000	0.000000	0.000000	0.000000	0.000000	0.000000	0.000000	0.000000	0.000000	0.000000	0.000000	0.000000	0.000000
chr1	63364974	63365475	14.4796	5.5e-06	-	0.000000	0.000000	0.000000	0.000000	0.000000	0.000000	0.000000	0.000000	0.000000	0.000000	0.000000	0.000000	0.000000	0.000000	0.000000	0.000000	0.000000	0.000000	0.000000	0.000000	0.059186	1.479650	1.479650	1.479650	1.479650	1.479650	1.450057	0.739825	0.739825	0.739825	0.739825	0.739825	0.710232	0.000000	0.000000	0.000000	0.000000	0.000000	0.029593	0.739825	0.739825	0.739825	0.739825	0.739825
chr1	63727130	63727313	15.4592_r1	2.63e-06	+	0.739825	0.739825	0.739825	0.739825	0.739825	0.739825	0.739825	0.739825	0.739825	0.739825	0.739825	0.739825	0.739825	0.739825	0.739825	0.118372	0.000000	0.000000	0.000000	0.000000	0.000000	0.000000	0.000000	0.000000	0.000000	0.000000	0.000000	0.621453	0.739825	0.739825	0.739825	0.739825	0.739825	0.739825	0.739825	0.739825	0.739825	0.739825	0.739825	0.118372	0.000000	0.000000	0.000000	0.000000
chr1	63937693	63937935	12.0102_r1	2.86e-05	+	0.739825	0.739825	0.739825	0.739825	0.739825	0.739825	0.739825	0.739825	0.739825	0.325523	0.000000	0.000000	0.000000	0.000000	0.000000	0.000000	0.000000	0.000000	0.000000	0.000000	0.000000	0.000000	0.000000	0.000000	0.000000	0.000000	0.000000	0.000000	0.000000	0.000000	0.000000	0.000000	0.000000	0.000000	0.000000	0.000000	0.000000	0.000000	0.000000	0.000000	0.000000	0.000000	0.000000	0.000000
chr1	64071578	64072063	13.0408_r1	1.48e-05	+	0.739825	0.739825	0.739825	0.739825	0.739825	0.739825	0.739825	0.147965	0.000000	0.000000	0.000000	0.000000	0.000000	0.000000	0.000000	0.000000	0.000000	0.000000	0.000000	0.000000	0.000000	0.000000	0.000000	0.000000	0.000000	0.591860	0.739825	0.739825	0.739825	0.739825	0.739825	0.147965	0.000000	0.000000	0.000000	0.000000	0.000000	0.000000	0.000000	0.000000	0.000000	0.000000	0.000000	0.000000
chr1	64105165	64105665	11.8061_r1	3.24e-05	+	0.739825	0.739825	0.739825	0.739825	0.739825	0.739825	0.739825	0.739825	0.739825	0.739825	0.739825	0.739825	0.739825	1.627612	2.219470	2.219470	2.219470	2.219470	2.219470	1.331683	0.739825	0.739825	0.739825	0.739825	0.739825	0.295930	0.000000	0.000000	0.000000	0.000000	0.000000	0.443895	0.739825	0.739825	0.739825	0.739825	0.739825	0.295930	0.000000	0.000000	0.000000	0.000000	0.000000	0.000000
chr1	64321747	64322248	17.3163	5.51e-07	-	0.000000	0.000000	0.000000	0.000000	0.000000	0.000000	0.000000	0.000000	0.000000	0.000000	0.000000	0.000000	0.000000	0.000000	0.000000	0.000000	0.000000	0.088779	0.739825	0.739825	0.739825	0.739825	0.739825	0.739825	0.739825	0.739825	0.739825	0.739825	0.739825	0.651046	0.000000	0.000000	0.000000	0.000000	0.000000	0.000000	0.000000	0.000000	0.000000	0.000000	0.000000	0.000000	0.000000	0.000000
chr1	64538008	64538271	12.1837	2.57e-05	+	0.000000	0.000000	0.000000	0.000000	0.000000	0.000000	0.000000	0.000000	0.000000	0.000000	0.000000	0.000000	0.000000	0.000000	0.414302	0.739825	0.739825	0.739825	0.739825	0.739825	0.739825	0.739825	0.739825	0.739825	0.739825	0.739825	1.154127	1.479650	1.479650	1.479650	1.479650	1.479650	1.065348	0.739825	0.739825	0.739825	0.739825	0.739825	0.325523	0.000000	0.000000	0.000000	0.000000	0.000000
chr1	64694507	64695008	11.3469_r1	4.26e-05	-	0.000000	0.000000	0.000000	0.000000	0.000000	0.000000	0.532674	0.739825	0.739825	0.739825	0.739825	0.739825	0.207151	0.000000	0.000000	0.000000	0.000000	0.000000	0.000000	0.000000	0.000000	0.000000	0.000000	0.000000	0.532674	0.739825	0.739825	0.739825	0.739825	0.739825	1.272499	1.479650	1.479650	1.479650	1.479650	1.479650	0.414302	0.000000	0.000000	0.000000	0.000000	0.000000	0.000000	0.000000
chr1	64760155	64760656	16.6633	9.82e-07	-	0.739825	0.739825	0.739825	0.739825	0.147965	0.000000	0.000000	0.000000	0.000000	0.000000	0.000000	0.000000	0.000000	0.000000	0.000000	0.000000	0.000000	0.000000	0.000000	0.000000	0.000000	0.000000	0.591860	0.739825	0.739825	0.739825	0.739825	0.739825	0.147965	0.000000	0.000000	0.000000	0.000000	0.000000	0.591860	0.739825	0.739825	0.739825	0.739825	0.739825	0.147965	0.000000	0.000000	0.000000
chr1	64803674	64804175	17.5816	4.31e-07	-	0.000000	0.000000	0.000000	0.000000	0.000000	0.000000	0.000000	0.000000	0.000000	0.000000	0.000000	0.000000	0.000000	0.000000	0.000000	0.000000	0.000000	0.000000	0.000000	0.000000	0.000000	0.000000	0.029593	0.739825	0.739825	0.739825	0.739825	0.739825	0.710232	0.000000	0.000000	0.000000	0.000000	0.000000	0.029593	0.739825	0.739825	0.739825	0.739825	0.739825	0.739825	0.739825	0.739825	0.739825
chr1	64944265	64944766	17.8571	3.32e-07	-	0.000000	0.000000	0.000000	0.000000	0.000000	0.000000	0.000000	0.000000	0.000000	0.000000	0.000000	0.000000	0.000000	0.000000	0.000000	0.000000	0.000000	0.000000	0.000000	0.000000	0.000000	0.000000	0.000000	0.000000	0.000000	0.000000	0.000000	0.000000	0.000000	0.000000	0.000000	0.000000	0.000000	0.000000	0.000000	0.000000	0.295930	0.739825	0.739825	0.739825	0.739825	0.739825	1.035755	1.479650
chr1	65190364	65190865	13.3469	1.21e-05	-	0.000000	0.000000	0.000000	0.000000	0.000000	0.000000	0.000000	0.000000	0.000000	0.000000	0.000000	0.000000	0.000000	0.000000	0.000000	0.000000	0.000000	0.000000	0.000000	0.000000	0.000000	0.000000	0.000000	0.000000	0.000000	0.000000	0.000000	0.000000	0.000000	0.000000	0.000000	0.000000	0.000000	0.000000	0.000000	0.000000	0.000000	0.000000	0.000000	0.000000	0.000000	0.000000	0.000000	0.000000
chr1	65408739	65408951	13.4388	1.14e-05	+	0.000000	0.000000	0.000000	0.000000	0.000000	0.000000	0.000000	0.000000	0.000000	0.000000	0.000000	0.000000	0.000000	0.000000	0.000000	0.000000	0.591860	0.739825	0.739825	0.739825	0.739825	0.739825	0.739825	0.739825	0.739825	0.739825	0.739825	0.739825	0.147965	0.000000	0.000000	0.000000	0.000000	0.000000	0.591860	0.739825	0.739825	0.739825	0.739825	0.739825	0.147965	0.000000	0.000000	0.000000
chr1	66341916	66342120	11.5714	3.73e-05	+	0.739825	0.739825	0.739825	0.207151	0.000000	0.000000	0.000000	0.000000	0.000000	0.532674	0.739825	0.739825	0.739825	0.739825	0.739825	0.739825	0.739825	0.739825	0.739825	0.739825	0.739825	0.207151	0.000000	0.000000	0.000000	0.000000	0.000000	0.532674	0.739825	0.739825	0.739825	0.739825	0.739825	0.739825	0.739825	0.739825	0.739825	0.739825	0.739825	0.739825	0.739825	0.739825	0.739825	0.739825
chr1	66416112	66416613	13.6837	9.64e-06	-	2.219470	2.219470	1.450055	0.739825	0.739825	0.739825	0.739825	0.739825	0.739825	0.739825	0.739825	0.739825	0.739825	0.739825	0.739825	0.739825	0.739825	0.739825	0.739825	0.739825	0.739825	0.739825	0.739825	0.739825	0.739825	0.739825	0.739825	0.739825	0.739825	0.739825	0.739825	0.739825	0.355116	0.000000	0.000000	0.000000	0.000000	0.000000	0.000000	0.000000	0.000000	0.000000	0.000000	0.000000
chr1	66452573	66452820	20.2653	2.42e-08	+	0.000000	0.000000	0.000000	0.000000	0.000000	0.000000	0.000000	0.000000	0.000000	0.000000	0.621453	0.739825	0.739825	0.739825	0.739825	0.739825	0.739825	0.739825	0.739825	0.739825	0.739825	0.739825	0.739825	0.739825	0.739825	0.739825	0.739825	0.739825	0.118372	0.000000	0.000000	0.000000	0.000000	0.000000	0.000000	0.000000	0.000000	0.000000	0.000000	0.000000	0.000000	0.000000	0.000000	0.000000
chr1	66938461	66938864	18.7959	1.29e-07	+	0.000000	0.000000	0.000000	0.000000	0.000000	0.355116	0.739825	0.739825	0.739825	0.739825	0.739825	0.384709	0.000000	0.000000	0.000000	0.000000	0.000000	0.000000	0.000000	0.000000	0.000000	0.000000	0.000000	0.710232	1.479650	1.479650	1.479650	1.479650	1.479650	0.769418	0.000000	0.000000	0.000000	0.000000	0.000000	0.710232	1.479650	1.479650	1.479650	1.479650	1.479650	1.834764	2.219470	2.219470
chr1	67228283	67228784	11.6224_r1	3.62e-05	-	0.000000	0.000000	0.000000	0.000000	0.000000	0.503081	0.739825	0.739825	0.739825	0.739825	0.739825	1.242906	1.479650	1.479650	1.479650	1.479650	1.479650	0.473488	0.000000	0.000000	0.000000	0.000000	0.000000	0.000000	0.000000	0.000000	0.000000	0.000000	0.000000	0.000000	0.000000	0.000000	0.000000	0.000000	0.000000	0.000000	0.000000	0.000000	0.000000	0.000000	0.000000	0.503081	0.739825	0.739825
chr1	67391739	67391943	12.2959	2.39e-05	+	0.000000	0.000000	0.000000	0.000000	0.946976	1.479650	1.479650	1.479650	1.479650	1.479650	1.479650	1.479650	1.479650	1.479650	1.479650	1.479650	1.479650	1.479650	1.479650	1.479650	1.479650	1.479650	0.532674	0.000000	0.000000	0.000000	0.000000	0.000000	0.473488	0.739825	0.739825	0.739825	0.739825	0.739825	1.213313	1.479650	1.479650	1.479650	1.479650	1.479650	0.532674	0.000000	0.000000	0.000000
chr1	67460229	67460730	12.0714_r1	2.75e-05	-	0.000000	0.000000	0.000000	0.000000	0.000000	0.000000	0.000000	1.242906	1.479650	1.479650	1.479650	1.479650	1.479650	0.858197	0.739825	0.739825	0.739825	0.739825	0.739825	0.118372	0.000000	0.000000	0.000000	0.000000	0.000000	0.621453	0.739825	0.739825	0.739825	0.739825	0.739825	0.739825	0.739825	0.739825	0.739825	0.739825	0.739825	0.739825	0.739825	0.739825	0.739825	0.739825	0.739825	0.118372
chr1	67544668	67544890	15.5816	2.39e-06	+	0.621453	0.000000	0.000000	0.000000	0.000000	0.000000	0.473488	2.959300	2.959300	2.959300	2.959300	2.959300	2.722556	1.479650	1.479650	1.479650	1.479650	1.479650	1.598021	2.219470	2.219470	2.219470	2.219470	2.219470	1.982727	0.739825	0.739825	0.739825	0.739825	0.739825	0.739825	0.739825	0.739825	0.739825	0.739825	0.739825	0.858197	1.479650	1.479650	1.479650	1.479650	1.479650	1.242906	0.000000
chr1	67795935	67796218	11.5204	3.84e-05	+	0.000000	0.000000	0.000000	0.000000	0.000000	0.000000	0.000000	0.000000	0.000000	0.000000	0.000000	0.000000	0.000000	0.000000	0.000000	0.000000	0.059186	1.479650	1.479650	1.479650	1.479650	1.479650	1.450057	0.739825	0.739825	0.739825	0.739825	0.739825	0.710232	0.000000	0.000000	0.000000	0.000000	0.000000	0.029593	0.739825	0.739825	0.739825	0.739825	0.739825	0.739825	0.739825	0.739825	0.739825
chr1	67935352	67935853	11.2347_r1	4.55e-05	-	0.000000	0.000000	0.000000	0.000000	0.000000	0.000000	0.000000	0.000000	0.000000	0.000000	0.000000	0.000000	0.000000	0.000000	0.000000	0.000000	0.680639	0.739825	0.739825	0.739825	0.739825	0.739825	0.059186	0.000000	0.000000	0.000000	0.000000	0.000000	0.000000	0.000000	0.000000	0.000000	0.000000	0.000000	0.000000	0.000000	0.000000	0.000000	0.000000	0.000000	0.680639	0.739825	0.739825	0.739825
chr1	67962103	67962396	21.1531	7.59e-09	+	0.710232	0.739825	0.739825	0.739825	0.739825	0.739825	0.029593	0.000000	0.000000	0.000000	0.000000	0.000000	0.710232	0.739825	0.739825	0.739825	0.739825	0.739825	0.739825	0.739825	0.739825	0.739825	0.739825	0.739825	0.029593	0.000000	0.000000	0.000000	0.000000	0.000000	0.710232	0.739825	0.739825	0.739825	0.739825	0.739825	0.739825	0.739825	0.739825	0.739825	0.739825	0.739825	0.739825	0.739825
chr1	68108439	68108776	17.4898	4.69e-07	+	0.739825	0.532674	0.000000	0.000000	0.000000	0.000000	0.000000	0.207151	0.739825	0.739825	0.739825	0.739825	0.739825	0.532674	0.000000	0.000000	0.000000	0.000000	0.000000	0.000000	0.000000	0.000000	0.000000	0.000000	0.000000	0.207151	0.739825	0.739825	0.739825	0.739825	0.739825	0.532674	0.000000	0.000000	0.000000	0.000000	0.000000	0.000000	0.000000	0.000000	0.000000	0.000000	0.000000	0.000000
chr1	68227384	68227592	17.4898_r1	4.69e-07	+	0.739825	0.739825	0.739825	0.739825	1.124534	1.479650	1.479650	1.479650	1.479650	1.479650	1.864356	2.219470	2.219470	2.219470	2.219470	2.219470	1.450055	0.739825	0.739825	0.739825	0.739825	0.739825	0.739825	0.739825	0.739825	0.739825	0.739825	0.739825	0.739825	0.739825	0.739825	0.739825	0.739825	0.739825	0.739825	0.739825	0.739825	0.739825	0.739825	0.739825	0.739825	0.739825	0.739825	0.739825
chr1	68488762	68489263	16.1429	1.52e-06	-	1.094941	0.739825	0.739825	0.739825	0.739825	0.739825	0.355116	0.000000	0.000000	0.000000	0.000000	0.000000	0.384709	0.739825	0.739825	0.739825	0.739825	0.739825	1.124534	1.479650	1.479650	1.479650	1.479650	1.479650	1.479650	1.479650	1.479650	1.479650	1.479650	1.479650	1.479650	1.479650	1.479650	1.479650	1.479650	1.479650	1.864356	2.219470	2.219470	2.219470	2.219470	2.219470	1.450055	0.739825
chr1	68918551	68919052	15.2653_r1	3.06e-06	-	0.739825	0.739825	0.029593	0.000000	0.000000	0.000000	0.000000	0.000000	0.000000	0.000000	0.000000	0.000000	0.000000	0.000000	0.710232	0.739825	0.739825	0.739825	0.739825	0.739825	0.739825	0.739825	0.739825	0.739825	0.739825	0.739825	0.739825	0.739825	0.739825	0.739825	0.739825	0.739825	0.739825	0.739825	0.739825	0.739825	0.739825	0.739825	0.739825	0.739825	0.739825	0.739825	0.739825	0.739825
chr1	68936696	68937197	14.4694	5.54e-06	-	0.000000	0.000000	0.000000	0.000000	0.000000	0.000000	0.000000	0.000000	0.000000	0.000000	0.000000	0.000000	0.000000	0.000000	0.000000	0.000000	0.000000	0.000000	0.000000	0.118372	0.739825	0.739825	0.739825	0.739825	0.739825	0.621453	0.000000	0.000000	0.000000	0.000000	0.000000	0.118372	0.739825	0.739825	0.739825	0.739825	0.739825	0.621453	0.000000	0.000000	0.000000	0.000000	0.000000	0.000000
chr1	69048383	69048884	17.3673	5.26e-07	-	0.739825	0.739825	0.739825	0.739825	0.739825	0.236744	0.000000	0.000000	0.000000	0.000000	0.000000	0.503081	0.739825	0.739825	0.739825	0.739825	0.739825	0.236744	0.000000	0.000000	0.000000	0.000000	0.000000	0.000000	0.000000	0.000000	0.000000	0.000000	0.000000	0.503081	0.739825	0.739825	0.739825	0.739825	0.739825	0.739825	0.739825	0.739825	0.739825	0.739825	0.739825	0.236744	0.000000	0.000000
chr1	69300735	69301236	11.2857	4.42e-05	-	0.739825	0.295930	0.000000	0.000000	0.000000	0.000000	0.000000	0.000000	0.000000	0.000000	0.000000	0.000000	0.000000	0.000000	0.000000	0.000000	0.000000	0.000000	0.000000	0.443895	0.739825	0.739825	0.739825	0.739825	0.739825	0.295930	0.000000	0.000000	0.000000	0.000000	0.000000	0.000000	0.000000	0.000000	0.000000	0.000000	0.000000	0.443895	0.739825	0.739825	0.739825	0.739825	0.739825	0.295930
chr1	69418965	69419466	16.5	1.13e-06	-	0.000000	0.000000	0.000000	0.000000	0.000000	0.000000	0.000000	0.000000	0.000000	0.000000	0.000000	0.000000	0.000000	0.000000	0.000000	0.000000	0.000000	0.000000	0.000000	0.000000	0.000000	0.000000	0.000000	0.000000	0.000000	0.000000	0.000000	0.000000	0.000000	0.000000	0.000000	0.000000	0.000000	0.000000	0.000000	0.000000	0.000000	0.000000	0.295930	0.739825	0.739825	0.739825	0.739825	0.739825
chr1	70064296	70064455	18.8571_r1	1.21e-07	+	0.000000	0.000000	0.000000	0.000000	0.000000	0.739825	0.739825	0.739825	0.739825	0.739825	0.739825	0.739825	0.739825	0.739825	0.739825	0.739825	0.739825	0.000000	0.000000	0.000000	0.000000	0.000000	0.000000	0.000000	0.000000	0.000000	0.000000	0.000000	0.000000	0.000000	0.000000	0.000000	0.000000	0.000000	0.000000	0.739825	0.739825	0.739825	0.739825	0.739825	0.739825	0.000000	0.000000	0.000000
chr1	70551236	70551692	11.1224_r1	4.86e-05	+	1.479650	1.479650	1.479650	1.479650	1.479650	1.479650	1.479650	1.479650	1.479650	1.065348	0.739825	0.739825	0.739825	0.739825	0.739825	1.154127	1.479650	1.479650	1.479650	1.479650	1.479650	1.479650	1.479650	1.479650	1.479650	1.479650	1.479650	1.479650	1.479650	1.479650	1.479650	1.479650	1.479650	1.065348	0.739825	0.739825	0.739825	0.739825	0.739825	0.739825	0.739825	0.739825	0.739825	0.739825
chr1	70731622	70731797	12.9286_r1	1.6e-05	+	1.479650	1.479650	1.479650	1.479650	1.479650	1.213313	0.739825	0.739825	0.739825	0.739825	0.739825	0.473488	0.000000	0.000000	0.000000	0.000000	0.000000	0.266337	0.739825	0.739825	0.739825	0.739825	0.739825	0.473488	0.000000	0.000000	0.000000	0.000000	0.000000	0.000000	0.000000	0.000000	0.000000	0.000000	0.000000	0.266337	0.739825	0.739825	0.739825	0.739825	0.739825	0.739825	0.739825	0.739825
chr1	71308524	71309025	13.6327	9.99e-06	-	0.000000	0.000000	0.029593	0.739825	0.739825	0.739825	0.739825	0.739825	0.710232	0.000000	0.000000	0.000000	0.000000	0.000000	0.000000	0.000000	0.000000	0.000000	0.000000	0.000000	0.000000	0.000000	0.000000	0.000000	0.000000	0.000000	0.000000	0.000000	0.000000	0.000000	0.000000	0.000000	0.000000	0.000000	0.000000	0.000000	0.000000	0.000000	0.000000	0.000000	0.000000	0.000000	0.000000	0.000000
chr1	71428592	71429093	12.2551_r1	2.46e-05	-	0.000000	0.000000	0.000000	0.000000	0.000000	0.000000	0.000000	0.000000	0.000000	0.000000	0.000000	0.000000	0.000000	0.000000	0.000000	0.000000	0.000000	0.236744	0.739825	0.739825	0.739825	0.739825	0.739825	0.976569	1.479650	1.479650	1.479650	1.479650	1.479650	1.242906	0.739825	0.739825	0.739825	0.739825	0.739825	0.739825	0.739825	0.739825	0.739825	0.739825	0.739825	0.739825	0.739825	0.739825
chr1	71484098	71484211	12.9796_r1	1.55e-05	+	0.739825	0.739825	0.739825	0.621453	0.000000	0.000000	0.000000	0.000000	0.000000	0.118372	0.739825	0.739825	0.739825	0.739825	0.739825	0.858197	1.479650	1.479650	1.479650	1.479650	1.479650	1.361278	0.739825	0.739825	0.739825	0.739825	0.739825	0.739825	0.739825	0.739825	0.739825	0.739825	0.739825	0.739825	0.739825	0.739825	0.739825	0.739825	0.739825	0.858197	1.479650	1.479650	1.479650	1.479650
chr1	71487501	71487866	12.7755_r1	1.76e-05	+	0.236744	0.739825	0.739825	0.739825	0.739825	0.739825	0.739825	0.739825	0.739825	0.739825	0.739825	0.739825	0.739825	0.739825	0.739825	0.739825	0.739825	0.739825	0.503081	0.000000	0.000000	0.000000	0.000000	0.000000	0.000000	0.000000	0.000000	0.000000	0.000000	0.000000	0.000000	0.000000	0.000000	0.000000	0.000000	0.000000	0.236744	0.739825	0.739825	0.739825	0.739825	0.739825	0.976569	1.479650
chr1	71764120	71764621	12.6429	1.92e-05	-	0.739825	0.739825	0.739825	0.739825	0.591860	0.000000	0.000000	0.000000	0.000000	0.000000	0.000000	0.000000	0.000000	0.000000	0.000000	0.000000	0.000000	0.000000	0.000000	0.000000	0.000000	0.000000	0.000000	0.000000	0.000000	0.000000	0.000000	0.000000	0.000000	0.000000	0.000000	0.000000	0.000000	0.000000	0.000000	0.000000	0.000000	0.000000	0.000000	0.000000	0.000000	0.000000	0.000000	0.000000
chr1	71905001	71905502	12.3776	2.27e-05	-	0.000000	0.000000	0.000000	0.000000	0.000000	0.000000	0.710232	0.739825	0.739825	0.739825	0.739825	0.739825	0.029593	0.000000	0.000000	0.000000	0.000000	0.000000	0.710232	0.739825	0.739825	0.739825	0.739825	0.739825	0.739825	0.739825	0.739825	0.739825	0.739825	0.739825	0.739825	0.739825	0.739825	0.739825	0.739825	0.739825	1.450057	1.479650	1.479650	1.479650	1.479650	1.479650	0.059186	0.000000
chr1	71959571	71959782	14.7755	4.43e-06	+	0.000000	0.000000	0.000000	0.000000	0.000000	0.000000	0.000000	0.000000	0.000000	0.000000	0.000000	0.000000	0.000000	0.000000	0.059186	1.479650	1.479650	1.479650	1.479650	1.479650	1.479650	1.479650	1.479650	1.479650	1.479650	1.479650	1.479650	1.479650	1.479650	1.479650	1.479650	1.479650	1.420464	0.000000	0.000000	0.000000	0.000000	0.000000	0.029593	0.739825	0.739825	0.739825	0.739825	0.739825
chr1	72084723	72085004	15.2347	3.13e-06	+	0.000000	0.000000	0.000000	0.000000	0.000000	0.000000	0.000000	0.000000	0.000000	0.000000	0.000000	0.000000	0.000000	0.000000	0.000000	0.000000	0.000000	0.000000	0.000000	0.000000	0.000000	0.000000	0.000000	0.000000	0.000000	0.000000	0.000000	0.000000	0.000000	0.000000	0.000000	0.000000	0.000000	0.000000	0.000000	0.000000	0.000000	0.000000	0.000000	0.000000	0.000000	0.000000	0.000000	0.000000
chr1	72183443	72183944	16.7245	9.31e-07	-	0.000000	0.207151	0.739825	0.739825	0.739825	0.739825	0.739825	0.532674	0.000000	0.000000	0.000000	0.000000	0.000000	0.000000	0.000000	0.000000	0.000000	0.000000	0.000000	0.000000	0.000000	0.000000	0.000000	0.000000	0.000000	0.000000	0.000000	0.000000	0.000000	0.000000	0.000000	0.207151	0.739825	0.739825	0.739825	0.739825	0.739825	0.739825	0.739825	0.739825	0.739825	0.739825	0.739825	0.532674
chr1	72280260	72280469	14.0204_r1	7.63e-06	+	0.000000	0.000000	0.000000	0.000000	0.000000	0.000000	0.000000	0.000000	0.000000	0.000000	0.000000	0.000000	0.000000	0.000000	0.000000	0.828604	1.479650	1.479650	1.479650	1.479650	1.479650	0.651046	0.000000	0.000000	0.000000	0.000000	0.000000	0.000000	0.000000	0.000000	0.000000	0.000000	0.000000	0.000000	0.000000	0.000000	0.000000	0.000000	0.000000	0.414302	0.739825	0.739825	0.739825	0.739825
chr1	72368034	72368535	11.0408	5.1e-05	-	0.000000	0.000000	0.000000	0.000000	0.000000	0.473488	0.739825	0.739825	0.739825	0.739825	0.739825	0.266337	0.000000	0.000000	0.000000	0.000000	0.000000	0.000000	0.000000	0.000000	0.000000	0.000000	0.000000	0.946976	1.479650	1.479650	1.479650	1.479650	1.479650	2.426626	2.959300	2.959300	2.959300	2.959300	2.959300	2.485809	2.219470	2.219470	2.219470	2.219470	2.219470	0.799009	0.000000	0.000000
chr1	72410549	72411050	15.3061	2.97e-06	-	0.739825	0.710232	0.000000	0.000000	0.000000	0.000000	0.000000	0.029593	0.739825	0.739825	0.739825	0.739825	0.739825	0.710232	0.000000	0.000000	0.000000	0.000000	0.000000	0.000000	0.000000	0.000000	0.000000	0.000000	0.000000	0.000000	0.000000	0.000000	0.000000	0.000000	0.000000	0.000000	0.000000	0.000000	0.000000	0.000000	0.000000	0.000000	0.000000	0.000000	0.000000	0.000000	0.000000	0.000000
chr1	72496522	72496681	13.1122	1.42e-05	+	0.000000	0.000000	0.000000	0.000000	0.000000	0.029593	0.739825	0.739825	0.739825	0.739825	0.739825	0.710232	0.000000	0.000000	0.000000	0.000000	0.000000	0.029593	0.739825	0.739825	0.739825	0.739825	0.739825	0.710232	0.000000	0.000000	0.000000	0.000000	0.000000	0.000000	0.000000	0.000000	0.000000	0.000000	0.000000	0.029593	0.739825	0.739825	0.739825	0.739825	0.739825	0.710232	0.000000	0.000000
chr1	72767798	72768299	16.5612	1.07e-06	-	0.000000	0.000000	0.000000	0.000000	0.000000	0.000000	0.000000	0.000000	0.000000	0.000000	0.000000	0.000000	0.000000	0.000000	0.000000	0.000000	0.000000	0.000000	0.000000	0.000000	0.000000	0.000000	0.000000	0.000000	0.000000	0.000000	0.000000	0.000000	0.000000	0.000000	0.000000	0.000000	0.000000	0.000000	0.000000	0.000000	0.000000	0.000000	0.000000	0.000000	0.000000	0.000000	0.000000	0.000000
chr1	73102756	73102980	12.7449	1.8e-05	+	0.739825	1.272499	1.479650	1.479650	1.479650	1.479650	1.479650	0.414302	0.000000	0.000000	0.000000	0.000000	0.000000	1.598018	2.219470	2.219470	2.219470	2.219470	2.219470	3.817496	4.438950	4.438950	4.438950	4.438950	4.438950	1.242906	0.000000	0.000000	0.000000	0.000000	0.000000	0.000000	0.000000	0.000000	0.000000	0.000000	0.000000	0.000000	0.000000	0.000000	0.000000	0.000000	0.000000	0.000000
chr1	73219870	73220188	18.7143	1.41e-07	+	0.118372	0.739825	0.739825	0.739825	0.739825	0.739825	0.621453	0.000000	0.000000	0.000000	0.000000	0.000000	0.000000	0.000000	0.000000	0.000000	0.000000	0.000000	0.000000	0.000000	0.000000	0.000000	0.000000	0.000000	0.118372	0.739825	0.739825	0.739825	0.739825	0.739825	0.621453	0.000000	0.000000	0.000000	0.000000	0.000000	0.118372	0.739825	0.739825	0.739825	0.739825	0.739825	0.739825	0.739825
chr1	73407035	73407536	15.1939_r1	3.23e-06	-	0.000000	0.000000	0.000000	0.887790	1.479650	1.479650	1.479650	1.479650	1.479650	1.035755	0.739825	0.739825	0.739825	0.739825	0.739825	0.295930	0.000000	0.000000	0.000000	0.000000	0.000000	0.443895	0.739825	0.739825	0.739825	0.739825	0.739825	1.183720	1.479650	1.479650	1.479650	1.479650	1.479650	0.591860	0.000000	0.000000	0.000000	0.000000	0.000000	0.000000	0.000000	0.000000	0.000000	0.000000
chr1	73905105	73905269	16.2959_r2	1.34e-06	+	0.000000	0.000000	0.000000	0.000000	0.000000	0.000000	0.000000	0.000000	0.000000	0.000000	0.000000	0.000000	0.000000	0.000000	0.355116	0.739825	0.739825	0.739825	0.739825	0.739825	0.384709	0.000000	0.000000	0.000000	0.000000	0.000000	0.000000	0.000000	0.000000	0.000000	0.000000	0.000000	0.000000	0.000000	0.000000	0.000000	0.000000	0.000000	0.000000	0.000000	0.000000	0.000000	0.000000	0.000000
chr1	73979670	73980171	16.551_r1	1.08e-06	-	0.147965	0.739825	0.739825	0.739825	0.739825	0.739825	0.739825	0.739825	0.739825	0.739825	0.739825	0.739825	0.591860	0.000000	0.000000	0.000000	0.000000	0.000000	0.000000	0.000000	0.000000	0.000000	0.000000	0.000000	0.000000	0.000000	0.000000	0.000000	0.000000	0.000000	0.000000	0.000000	0.000000	0.000000	0.000000	0.000000	0.000000	0.000000	0.000000	0.000000	0.000000	0.000000	0.000000	0.000000
chr1	74172105	74172499	17.6633	3.99e-07	+	0.000000	0.000000	0.000000	0.000000	0.000000	0.000000	0.000000	0.000000	0.000000	0.000000	0.000000	0.000000	0.000000	0.000000	0.000000	0.000000	0.000000	0.000000	0.000000	0.000000	0.000000	0.000000	0.000000	0.000000	0.000000	0.000000	0.000000	0.118372	1.479650	1.479650	1.479650	1.479650	1.479650	1.361278	0.000000	0.000000	0.000000	0.000000	0.000000	0.059186	0.739825	0.739825	0.739825	0.739825
chr1	74314798	74315174	12.7653_r1	1.78e-05	+	0.000000	0.000000	0.325523	0.739825	0.739825	0.739825	0.739825	0.739825	0.414302	0.000000	0.000000	0.000000	0.000000	0.000000	0.000000	0.000000	0.000000	0.000000	0.000000	0.000000	0.000000	0.000000	0.000000	0.000000	0.000000	0.000000	0.000000	0.000000	0.000000	0.000000	0.000000	0.000000	0.000000	0.000000	0.000000	0.000000	0.000000	0.000000	0.000000	0.000000	0.000000	0.000000	0.000000	0.000000
chr1	74903796	74904022	12.6735	1.88e-05	+	0.000000	0.000000	0.000000	0.000000	0.000000	0.000000	0.000000	0.266337	0.739825	0.739825	0.739825	0.739825	0.739825	0.739825	0.739825	0.739825	0.739825	0.739825	0.739825	0.739825	0.739825	0.739825	0.739825	0.739825	0.739825	0.473488	0.000000	0.000000	0.000000	0.000000	0.000000	0.266337	0.739825	0.739825	0.739825	0.739825	0.739825	0.473488	0.000000	0.000000	0.000000	0.000000	0.000000	0.000000
chr1	74973522	74973783	20.4388	1.95e-08	+	0.000000	0.000000	0.000000	0.000000	0.000000	0.000000	0.000000	0.000000	0.000000	0.000000	0.000000	0.000000	0.000000	0.059186	0.739825	0.739825	0.739825	0.739825	0.739825	0.680639	0.000000	0.000000	0.000000	0.000000	0.000000	0.000000	0.000000	0.000000	0.000000	0.000000	0.000000	0.000000	0.000000	0.000000	0.000000	0.000000	0.000000	0.000000	0.000000	0.000000	0.000000	0.000000	0.000000	0.000000
chr1	74991961	74992248	11.0714	5.01e-05	+	0.739825	0.621453	0.000000	0.000000	0.000000	0.000000	0.000000	0.118372	0.739825	0.739825	0.739825	0.739825	0.739825	0.739825	0.739825	0.739825	0.739825	0.739825	0.739825	0.621453	0.000000	0.000000	0.000000	0.000000	0.000000	0.000000	0.000000	0.000000	0.000000	0.000000	0.000000	0.000000	0.000000	0.000000	0.000000	0.000000	0.000000	0.000000	0.000000	0.000000	0.000000	0.000000	0.000000	0.000000
chr1	75011845	75012003	12	2.88e-05	+	0.739825	0.029593	0.000000	0.000000	0.000000	0.000000	0.000000	0.000000	0.000000	0.000000	0.000000	0.000000	0.000000	2.130691	2.219470	2.219470	2.219470	2.219470	2.219470	0.799011	0.739825	0.739825	0.739825	0.739825	0.739825	0.739825	0.739825	0.739825	0.739825	0.739825	0.739825	0.739825	0.739825	0.739825	0.739825	0.739825	0.739825	0.029593	0.000000	0.000000	0.000000	0.000000	0.000000	0.000000
chr1	75048406	75048907	16.7347_r2	9.23e-07	-	0.917383	0.739825	0.739825	0.739825	0.739825	0.739825	0.177558	0.000000	0.000000	0.000000	0.000000	0.000000	0.000000	0.000000	0.000000	0.000000	0.000000	0.000000	0.000000	0.000000	0.000000	0.000000	0.000000	0.000000	0.000000	0.000000	0.000000	0.000000	0.000000	0.000000	0.000000	0.000000	0.000000	0.000000	0.000000	0.000000	0.000000	0.000000	0.000000	0.000000	0.000000	0.000000	0.000000	0.000000
chr1	75139613	75139898	11.0102	5.19e-05	+	0.000000	0.000000	0.000000	0.000000	0.000000	0.000000	0.000000	0.000000	0.000000	0.000000	0.000000	0.000000	0.000000	0.000000	0.000000	0.000000	0.000000	0.000000	0.000000	0.000000	0.000000	0.000000	0.000000	0.000000	0.000000	0.000000	0.000000	0.000000	0.000000	0.147965	0.739825	0.739825	0.739825	0.739825	0.739825	0.887790	1.479650	1.479650	1.479650	1.479650	1.479650	1.183720	0.000000	0.000000
chr1	75293473	75293974	16.6327	1.01e-06	-	0.000000	0.000000	0.000000	0.000000	0.059186	0.739825	0.739825	0.739825	0.739825	0.739825	0.680639	0.000000	0.000000	0.000000	0.000000	0.000000	0.000000	0.000000	0.000000	0.000000	0.000000	0.000000	0.059186	0.739825	0.739825	0.739825	0.739825	0.739825	0.799011	1.479650	1.479650	1.479650	1.479650	1.479650	1.420464	0.739825	0.739825	0.739825	0.739825	0.739825	0.680639	0.000000	0.000000	0.000000
chr1	75297214	75297715	14.3163	6.19e-06	-	0.000000	0.000000	0.000000	0.000000	0.325523	0.739825	0.739825	0.739825	0.739825	0.739825	0.414302	0.000000	0.000000	0.000000	0.000000	0.000000	0.000000	0.000000	0.000000	0.000000	0.000000	0.000000	0.000000	0.000000	0.000000	0.000000	0.000000	0.000000	0.000000	0.000000	0.000000	0.000000	0.000000	0.000000	0.000000	0.000000	0.000000	0.000000	0.000000	0.000000	0.000000	0.000000	0.000000	0.000000
chr1	75526026	75526222	14.6939	4.7e-06	+	0.000000	0.710232	0.739825	0.739825	0.739825	0.739825	0.739825	0.029593	0.000000	0.000000	0.000000	0.000000	0.000000	0.000000	0.000000	0.000000	0.000000	0.000000	0.000000	0.000000	0.000000	0.000000	0.000000	0.000000	0.000000	0.000000	0.000000	0.000000	0.000000	0.000000	0.000000	0.000000	0.000000	0.000000	0.000000	0.000000	0.000000	0.000000	0.000000	0.000000	0.000000	0.000000	0.000000	0.000000
chr1	75758811	75759312	14.7041	4.67e-06	-	0.325523	0.000000	0.000000	0.000000	0.000000	0.000000	0.000000	0.000000	0.000000	0.000000	0.000000	0.000000	0.000000	0.000000	0.000000	0.000000	0.000000	0.000000	0.828604	1.479650	1.479650	1.479650	1.479650	1.479650	1.893949	2.219470	2.219470	2.219470	2.219470	2.219470	1.390869	0.739825	0.739825	0.739825	0.739825	0.739825	0.325523	0.000000	0.000000	0.000000	0.000000	0.000000	0.000000	0.000000
chr1	75786152	75786653	13.5714_r1	1.04e-05	-	0.000000	0.000000	0.000000	0.000000	0.000000	0.000000	0.000000	0.000000	0.680639	0.739825	0.739825	0.739825	0.739825	0.739825	0.059186	0.000000	0.000000	0.000000	0.000000	0.000000	0.000000	0.000000	0.000000	0.000000	0.000000	0.000000	0.000000	0.000000	0.000000	0.000000	0.000000	0.000000	0.000000	0.000000	0.000000	0.000000	0.000000	0.000000	0.000000	0.000000	0.000000	0.000000	0.000000	0.000000
chr1	75978574	75978733	14.4592_r2	5.58e-06	+	0.739825	0.651046	0.000000	0.000000	0.000000	0.000000	0.000000	0.000000	0.000000	0.000000	0.000000	0.000000	0.000000	0.000000	0.000000	0.000000	0.000000	0.000000	0.000000	0.000000	0.000000	0.000000	0.000000	0.000000	0.000000	0.000000	0.000000	0.000000	0.000000	0.000000	0.000000	0.000000	0.000000	0.000000	0.000000	0.000000	0.000000	0.000000	0.000000	0.000000	0.000000	0.000000	0.000000	0.177558
chr1	75994007	75994166	12.7041	1.85e-05	+	0.739825	0.739825	1.390869	2.219470	2.219470	2.219470	2.219470	2.219470	2.219470	2.219470	2.219470	2.219470	2.219470	2.219470	1.242903	0.000000	0.000000	0.000000	0.000000	0.000000	0.000000	0.000000	0.000000	0.000000	0.000000	0.000000	0.000000	0.000000	0.000000	0.000000	0.000000	0.000000	0.325523	0.739825	0.739825	0.739825	0.739825	0.739825	0.739825	0.739825	0.739825	0.739825	0.739825	0.739825
chr1	76137163	76137664	17.6122	4.19e-07	-	0.739825	0.739825	0.739825	0.739825	0.739825	0.739825	0.739825	0.739825	0.739825	0.739825	0.739825	0.739825	0.739825	0.739825	0.739825	0.739825	0.739825	0.739825	0.739825	0.739825	0.739825	0.739825	0.739825	0.739825	0.739825	0.739825	0.384709	0.000000	0.000000	0.000000	0.000000	0.000000	0.355116	0.739825	0.739825	0.739825	0.739825	0.739825	0.384709	0.000000	0.000000	0.000000	0.000000	0.000000
chr1	76345318	76345819	13.3776	1.19e-05	-	0.828604	2.959300	2.959300	2.959300	2.959300	2.959300	2.752148	2.219470	2.219470	2.219470	2.219470	2.219470	1.598018	0.000000	0.000000	0.000000	0.000000	0.000000	0.207151	0.739825	0.739825	0.739825	0.739825	0.739825	1.154126	2.219470	2.219470	2.219470	2.219470	2.219470	1.598018	0.000000	0.000000	0.000000	0.000000	0.000000	0.000000	0.000000	0.000000	0.000000	0.000000	0.000000	0.207151	0.739825
chr1	76448100	76448492	14.1327_r2	7.05e-06	+	0.000000	0.000000	0.000000	0.000000	0.000000	0.000000	0.000000	0.000000	0.621453	0.739825	0.739825	0.739825	0.739825	0.739825	0.118372	0.000000	0.000000	0.000000	0.000000	0.000000	0.000000	0.000000	0.000000	0.000000	0.000000	0.000000	0.621453	0.739825	0.739825	0.739825	0.739825	0.739825	0.118372	0.000000	0.000000	0.000000	0.000000	0.000000	0.621453	0.739825	0.739825	0.739825	0.739825	0.739825
chr1	76494665	76495166	12.7041_r1	1.85e-05	-	0.739825	0.739825	0.739825	0.739825	0.739825	0.739825	0.739825	0.739825	0.739825	0.739825	1.035755	1.479650	1.479650	1.479650	1.479650	1.479650	1.479650	1.479650	1.479650	1.479650	1.479650	1.479650	1.479650	1.479650	1.479650	1.479650	1.479650	1.479650	1.183720	0.739825	0.739825	0.739825	0.739825	0.739825	0.443895	0.000000	0.000000	0.000000	0.000000	0.000000	0.000000	0.000000	0.000000	0.000000
chr1	76636934	76637056	18.0612	2.73e-07	+	0.000000	0.000000	0.000000	0.000000	0.000000	0.000000	0.000000	0.000000	0.000000	0.000000	0.000000	0.000000	0.000000	0.000000	0.000000	0.000000	0.000000	0.000000	0.000000	0.000000	0.591860	0.739825	0.739825	0.739825	0.739825	0.739825	0.739825	0.739825	0.739825	0.739825	0.739825	0.739825	1.331685	1.479650	1.479650	1.479650	1.479650	1.479650	0.295930	0.000000	0.000000	0.000000	0.000000	0.000000
chr1	76974991	76975492	18	2.89e-07	-	0.000000	0.000000	0.000000	0.000000	0.000000	0.000000	0.000000	0.000000	0.000000	0.000000	0.000000	0.000000	0.000000	0.000000	0.000000	0.000000	0.000000	0.000000	0.000000	0.000000	0.000000	0.000000	0.000000	0.000000	0.000000	0.000000	0.000000	0.000000	0.000000	0.000000	0.000000	0.000000	0.000000	0.000000	0.000000	0.000000	0.000000	0.000000	0.000000	0.000000	0.000000	0.000000	0.000000	0.000000
chr1	77048179	77048680	12.3878_r1	2.26e-05	-	0.000000	0.000000	0.000000	0.000000	0.000000	1.242906	1.479650	1.479650	1.479650	1.479650	1.479650	0.858197	0.739825	0.739825	0.739825	0.739825	0.739825	0.118372	0.000000	0.000000	0.000000	0.000000	0.000000	0.000000	0.000000	0.000000	0.000000	0.000000	0.000000	0.621453	0.739825	0.739825	0.739825	0.739825	0.739825	0.118372	0.000000	0.000000	0.000000	0.000000	0.000000	0.000000	0.000000	0.000000
chr1	77051982	77052350	11.102	4.92e-05	+	0.000000	0.000000	0.000000	0.000000	0.000000	0.000000	0.000000	0.000000	0.000000	0.000000	0.000000	0.000000	0.000000	0.000000	0.000000	0.473488	0.739825	0.739825	0.739825	0.739825	0.739825	0.266337	0.000000	0.000000	0.000000	0.000000	0.000000	0.000000	0.000000	0.000000	0.000000	0.000000	0.000000	0.473488	0.739825	0.739825	0.739825	0.739825	0.739825	1.213313	1.479650	1.479650	1.479650	1.479650
chr1	77136681	77137018	19.6429	5.1e-08	+	0.739825	0.739825	0.739825	0.739825	0.739825	0.739825	0.739825	0.739825	0.739825	0.739825	0.739825	0.739825	0.029593	0.000000	0.000000	0.000000	0.000000	0.000000	0.000000	0.000000	0.000000	0.000000	0.000000	0.000000	0.710232	0.739825	0.739825	0.739825	0.739825	0.739825	0.739825	0.739825	0.739825	0.739825	0.739825	0.739825	0.029593	0.000000	0.000000	0.000000	0.000000	0.000000	0.000000	0.000000
chr1	77429413	77429914	12.6939	1.86e-05	-	0.000000	0.000000	0.000000	0.000000	0.000000	0.000000	0.000000	0.000000	0.000000	0.000000	0.000000	0.000000	0.000000	0.000000	0.000000	0.000000	0.000000	0.000000	0.000000	0.000000	0.000000	0.000000	0.000000	0.000000	0.000000	0.000000	0.000000	0.000000	0.000000	0.000000	0.000000	0.000000	0.000000	0.000000	0.000000	0.000000	0.000000	0.000000	0.000000	0.000000	0.000000	0.000000	0.000000	0.000000
chr1	77434640	77435141	12.2959_r1	2.39e-05	-	0.000000	0.000000	0.000000	0.000000	0.000000	0.000000	0.000000	0.295930	0.739825	0.739825	0.739825	0.739825	0.739825	1.035755	1.479650	1.479650	1.479650	1.479650	1.479650	1.479650	1.479650	1.479650	1.479650	1.479650	1.479650	1.183720	0.739825	0.739825	0.739825	0.739825	0.739825	0.739825	0.739825	0.739825	0.739825	0.739825	0.739825	0.443895	0.000000	0.000000	0.000000	0.000000	0.000000	0.295930
chr1	77700249	77700476	16.5306	1.1e-06	+	1.479650	0.769418	0.000000	0.000000	0.000000	0.000000	0.000000	0.000000	0.000000	0.000000	0.000000	0.000000	0.000000	0.000000	0.000000	0.000000	0.000000	0.000000	0.000000	0.710232	1.479650	1.479650	1.479650	1.479650	1.479650	1.479650	1.479650	1.479650	1.479650	1.479650	1.479650	1.124534	0.739825	0.739825	0.739825	0.739825	0.739825	0.384709	0.000000	0.000000	0.000000	0.000000	0.000000	0.355116
chr1	78175178	78175679	11.3061	4.37e-05	-	0.739825	0.088779	0.000000	0.000000	0.000000	0.000000	0.000000	0.000000	0.000000	0.000000	0.000000	0.000000	0.000000	0.000000	0.000000	0.000000	0.000000	0.000000	0.000000	0.000000	0.000000	0.000000	0.000000	0.000000	0.000000	0.000000	0.000000	0.000000	0.000000	0.000000	0.000000	0.651046	0.739825	0.739825	0.739825	0.739825	0.739825	0.088779	0.000000	0.000000	0.000000	0.000000	0.000000	0.000000
chr1	78186914	78187415	18.5816	1.62e-07	-	0.739825	0.739825	0.414302	0.000000	0.000000	0.000000	0.000000	0.000000	0.000000	0.000000	0.000000	0.000000	0.000000	0.000000	0.000000	0.000000	0.000000	0.000000	0.000000	0.000000	0.000000	0.000000	0.000000	0.000000	0.000000	0.000000	0.000000	0.000000	0.000000	0.000000	0.000000	0.000000	0.000000	0.000000	0.000000	0.000000	0.000000	0.000000	0.000000	0.000000	0.000000	0.000000	0.000000	0.000000
chr1	78270005	78270109	13.2959_r1	1.25e-05	+	0.000000	0.207151	0.739825	0.739825	0.739825	0.739825	0.739825	1.154126	2.219470	2.219470	2.219470	2.219470	2.219470	1.805169	0.739825	0.739825	0.739825	0.739825	0.739825	0.739825	0.739825	0.739825	0.739825	0.739825	0.739825	0.739825	0.739825	0.739825	0.739825	0.739825	0.739825	0.739825	0.739825	0.739825	0.739825	0.739825	0.739825	0.532674	0.000000	0.000000	0.000000	0.000000	0.000000	0.414302
chr1	78317010	78317511	11.2653	4.47e-05	-	0.000000	0.000000	0.000000	0.000000	0.000000	0.000000	0.000000	0.000000	0.000000	0.000000	0.000000	0.000000	0.000000	0.000000	0.000000	0.000000	0.887790	1.479650	1.479650	1.479650	1.479650	1.479650	1.035755	0.739825	0.739825	0.739825	0.739825	0.739825	0.739825	0.739825	0.739825	0.739825	0.739825	0.739825	0.739825	0.739825	0.739825	0.739825	0.739825	0.739825	0.739825	0.739825	0.739825	0.739825
chr1	78590698	78590879	18.949	1.1e-07	+	0.000000	0.000000	0.000000	0.000000	0.000000	0.000000	0.384709	0.739825	0.739825	0.739825	0.739825	0.739825	0.739825	0.739825	0.739825	0.739825	0.739825	0.739825	0.355116	0.000000	0.000000	0.000000	0.000000	0.000000	0.384709	0.739825	0.739825	0.739825	0.739825	0.739825	0.355116	0.000000	0.000000	0.000000	0.000000	0.000000	0.000000	0.000000	0.000000	0.000000	0.000000	0.000000	0.000000	0.000000
chr1	78604190	78604691	16.4286	1.2e-06	-	0.000000	0.295930	0.739825	0.739825	0.739825	0.739825	0.739825	0.443895	0.000000	0.000000	0.000000	0.000000	0.000000	0.000000	0.000000	0.000000	0.000000	0.000000	0.000000	0.295930	0.739825	0.739825	0.739825	0.739825	0.739825	0.443895	0.000000	0.000000	0.000000	0.000000	0.000000	0.000000	0.000000	0.000000	0.000000	0.000000	0.000000	0.000000	0.000000	0.000000	0.000000	0.000000	0.000000	0.000000
chr1	78853954	78854156	12.6531	1.91e-05	+	0.739825	0.739825	0.739825	0.739825	0.739825	0.591860	0.000000	0.000000	0.000000	0.000000	0.000000	0.000000	0.000000	0.000000	0.000000	0.000000	0.000000	0.000000	0.000000	0.000000	0.000000	0.000000	0.000000	0.000000	0.000000	0.000000	0.000000	0.000000	0.000000	0.000000	0.000000	0.000000	0.000000	0.000000	0.000000	0.000000	0.000000	0.000000	0.000000	0.000000	0.000000	0.000000	0.000000	0.000000
chr1	78979422	78979923	14.2857_r1	6.33e-06	-	0.739825	0.739825	0.739825	0.739825	0.739825	0.739825	0.739825	0.739825	0.739825	0.739825	0.739825	0.739825	0.739825	0.739825	0.739825	0.739825	0.651046	0.000000	0.000000	0.000000	0.000000	0.000000	0.000000	0.000000	0.000000	0.000000	0.000000	0.000000	0.000000	0.000000	0.000000	0.000000	0.000000	0.000000	0.000000	0.000000	0.000000	0.000000	0.000000	0.000000	0.000000	0.000000	0.000000	0.000000
chr1	79014413	79014667	17.3163_r1	5.51e-07	+	1.035755	0.739825	0.739825	0.739825	0.739825	0.739825	0.295930	0.000000	0.000000	0.000000	0.000000	0.000000	0.000000	0.000000	0.000000	0.000000	0.000000	0.000000	0.000000	0.000000	0.000000	0.000000	0.000000	0.000000	1.331682	2.219470	2.219470	2.219470	2.219470	2.219470	1.331683	0.739825	0.739825	0.739825	0.739825	0.739825	0.295930	0.000000	0.000000	0.000000	0.000000	0.000000	0.443895	0.739825
chr1	79268856	79269081	16.7857	8.83e-07	+	0.739825	0.739825	0.739825	0.739825	0.739825	0.739825	0.739825	0.739825	0.739825	0.739825	0.739825	0.207151	0.000000	0.000000	0.000000	0.000000	0.000000	0.532674	0.739825	0.739825	0.739825	0.739825	0.739825	1.805169	2.219470	2.219470	2.219470	2.219470	2.219470	1.154126	0.739825	0.739825	0.739825	0.739825	0.739825	1.272499	1.479650	1.479650	1.479650	1.479650	1.479650	0.946976	0.739825	0.739825
chr1	79686983	79687169	13.949	8.03e-06	+	0.000000	0.000000	0.000000	0.000000	0.000000	0.000000	0.000000	0.000000	0.000000	0.000000	0.000000	0.000000	0.000000	0.000000	0.029593	0.739825	0.739825	0.739825	0.739825	0.739825	0.739825	0.739825	0.739825	0.739825	0.739825	0.739825	0.739825	0.739825	0.739825	0.739825	0.739825	0.739825	0.710232	0.000000	0.000000	0.000000	0.000000	0.000000	0.059186	1.479650	1.479650	1.479650	1.479650	1.479650
chr1	79795274	79795492	15.3163	2.94e-06	+	0.000000	0.000000	0.000000	0.000000	0.000000	0.000000	0.000000	0.000000	0.000000	0.000000	0.000000	0.000000	0.000000	0.000000	0.000000	0.000000	0.000000	0.000000	0.000000	0.000000	0.000000	0.000000	0.000000	0.000000	0.000000	0.000000	0.236744	0.739825	0.739825	0.739825	0.739825	0.739825	0.739825	0.739825	0.739825	0.739825	0.739825	0.739825	0.503081	0.000000	0.000000	0.000000	0.000000	0.000000
chr1	80009436	80009937	17.9184	3.13e-07	-	0.000000	0.000000	0.000000	0.414302	0.739825	0.739825	0.739825	0.739825	0.739825	0.325523	0.000000	0.000000	0.000000	0.000000	0.000000	0.000000	0.000000	0.000000	0.000000	0.000000	0.000000	0.000000	0.000000	0.000000	0.000000	0.000000	0.000000	0.000000	0.000000	0.000000	0.000000	0.000000	0.000000	0.000000	0.000000	0.000000	0.000000	0.000000	0.000000	0.414302	0.739825	0.739825	0.739825	0.739825
chr1	80289439	80289940	12.2857_r1	2.41e-05	-	0.000000	0.000000	0.000000	0.000000	0.000000	0.000000	0.000000	0.000000	0.000000	0.000000	0.000000	0.000000	0.000000	0.000000	0.000000	0.000000	0.000000	0.000000	0.000000	0.325523	0.739825	0.739825	0.739825	0.739825	0.739825	0.739825	0.739825	0.739825	0.739825	0.739825	0.739825	0.739825	0.739825	0.739825	0.739825	0.739825	0.739825	0.739825	0.739825	0.739825	0.739825	0.739825	0.739825	1.065348
chr1	80298010	80298229	15.1327	3.39e-06	+	0.739825	0.739825	0.739825	0.739825	0.739825	0.177558	0.000000	0.000000	0.000000	0.000000	0.000000	0.000000	0.000000	0.000000	0.000000	0.000000	0.000000	0.000000	0.000000	0.000000	0.000000	0.000000	0.000000	1.124534	1.479650	1.479650	1.479650	1.479650	1.479650	0.355116	0.000000	0.000000	0.000000	0.000000	0.000000	0.000000	0.000000	0.000000	0.000000	0.000000	0.000000	0.562267	0.739825	0.739825
chr1	80511520	80512021	15.9286	1.81e-06	-	0.000000	0.000000	0.000000	0.000000	0.000000	0.000000	0.000000	0.000000	0.000000	0.000000	0.147965	0.739825	0.739825	0.739825	0.739825	0.739825	0.591860	0.000000	0.000000	0.000000	0.000000	0.000000	0.000000	0.000000	0.000000	0.000000	0.000000	0.000000	0.000000	0.000000	0.000000	0.000000	0.000000	0.000000	0.147965	0.739825	0.739825	0.739825	0.739825	0.739825	0.591860	0.000000	0.000000	0.000000
chr1	80557040	80557292	14.6939_r1	4.7e-06	+	2.219470	2.219470	2.219470	2.219470	2.219470	0.799009	0.000000	0.000000	0.000000	0.000000	0.000000	0.000000	0.000000	0.000000	0.000000	0.000000	0.000000	0.473488	0.739825	0.739825	0.739825	0.739825	0.739825	0.739825	0.739825	0.739825	0.739825	0.739825	0.739825	0.739825	0.739825	0.739825	0.739825	0.739825	0.739825	1.213313	1.479650	1.479650	1.479650	1.479650	1.479650	1.006162	0.739825	0.739825
chr1	80757450	80757622	12.4898	2.12e-05	+	0.325523	0.739825	0.739825	0.739825	0.739825	0.739825	0.739825	0.739825	0.739825	0.739825	0.739825	0.739825	0.739825	0.739825	0.739825	0.739825	0.739825	0.739825	0.739825	0.739825	0.739825	0.739825	0.739825	0.739825	0.739825	0.739825	0.739825	0.739825	0.739825	0.739825	0.414302	0.000000	0.000000	0.000000	0.000000	0.000000	0.000000	0.000000	0.000000	0.000000	0.000000	0.000000	0.000000	0.000000
chr1	80903986	80904364	16.5612_r1	1.07e-06	+	0.739825	0.739825	0.739825	0.739825	0.739825	0.739825	0.739825	0.739825	0.739825	0.739825	0.739825	0.739825	0.739825	0.739825	0.739825	0.739825	0.739825	0.739825	0.739825	0.739825	0.739825	0.000000	0.000000	0.000000	0.000000	0.000000	0.000000	0.000000	0.000000	0.000000	0.000000	0.000000	0.000000	0.000000	0.000000	0.000000	0.000000	0.000000	0.000000	0.000000	0.000000	0.000000	0.000000	0.000000
chr1	81083690	81084025	12.6327	1.93e-05	+	0.739825	0.739825	0.739825	0.946976	1.479650	1.479650	1.479650	1.479650	1.479650	1.479650	1.479650	1.479650	1.479650	1.479650	1.479650	1.065348	0.000000	0.000000	0.000000	0.000000	0.000000	0.207151	0.739825	0.739825	0.739825	0.739825	0.739825	0.946976	1.479650	1.479650	1.479650	1.479650	1.479650	1.479650	1.479650	1.479650	1.479650	1.479650	1.479650	1.272499	0.739825	0.739825	0.739825	0.739825
chr1	81489451	81489578	14.6327	4.92e-06	+	0.000000	0.414302	0.739825	0.739825	0.739825	0.739825	0.739825	0.739825	0.739825	0.739825	0.739825	0.739825	0.739825	0.325523	0.000000	0.000000	0.000000	0.000000	0.000000	0.000000	0.000000	0.000000	0.000000	0.000000	0.000000	0.828604	1.479650	1.479650	1.479650	1.479650	1.479650	1.479650	1.479650	1.479650	1.479650	1.479650	1.479650	1.065348	0.739825	0.739825	0.739825	0.739825	0.739825	1.154127
chr1	81705129	81705630	12.6327_r1	1.93e-05	-	0.739825	1.982727	2.219470	2.219470	2.219470	2.219470	2.219470	0.976568	0.739825	0.739825	0.739825	0.739825	0.739825	1.361278	1.479650	1.479650	1.479650	1.479650	1.479650	0.858197	0.739825	0.739825	0.739825	0.739825	0.739825	0.739825	0.739825	0.739825	0.739825	0.739825	0.739825	0.118372	0.000000	0.000000	0.000000	0.000000	0.000000	1.242906	1.479650	1.479650	1.479650	1.479650	1.479650	0.858197
chr1	81748534	81749035	15.0714_r1	3.55e-06	-	0.739825	0.739825	0.739825	0.266337	0.000000	0.000000	0.000000	0.000000	0.000000	0.000000	0.000000	0.000000	0.000000	0.000000	0.000000	0.473488	0.739825	0.739825	0.739825	0.739825	0.739825	0.266337	0.000000	0.000000	0.000000	0.000000	0.000000	0.000000	0.000000	0.000000	0.000000	0.000000	0.000000	0.473488	0.739825	0.739825	0.739825	0.739825	0.739825	1.213313	1.479650	1.479650	1.479650	1.479650
chr1	81855460	81855961	18.551	1.67e-07	-	0.000000	0.000000	0.000000	0.000000	0.000000	0.000000	0.000000	0.000000	0.000000	0.000000	0.000000	0.000000	0.000000	0.000000	0.000000	0.000000	0.000000	0.000000	0.000000	0.000000	0.000000	0.000000	0.000000	0.000000	0.000000	0.000000	0.443895	0.739825	0.739825	0.739825	0.739825	0.739825	0.739825	0.739825	0.739825	0.739825	0.739825	0.739825	0.295930	0.000000	0.000000	0.000000	0.000000	0.000000
chr1	81963618	81963846	15.6837	2.21e-06	+	0.739825	0.739825	0.739825	0.739825	0.532674	0.000000	0.000000	0.000000	0.000000	0.000000	0.000000	0.000000	0.000000	0.000000	0.000000	0.000000	0.000000	0.000000	0.000000	0.000000	0.000000	0.000000	0.000000	0.000000	0.000000	0.000000	0.000000	0.000000	0.000000	0.000000	0.000000	0.000000	0.000000	0.000000	0.000000	0.000000	0.000000	0.000000	0.000000	0.000000	0.207151	0.739825	0.739825	0.739825
chr1	82045906	82046142	20.2449	2.49e-08	+	0.000000	0.000000	0.000000	0.000000	0.000000	0.000000	0.000000	0.710232	0.739825	0.739825	0.739825	0.739825	0.739825	1.450057	1.479650	1.479650	1.479650	1.479650	1.479650	0.059186	0.000000	0.000000	0.000000	0.000000	0.000000	0.000000	0.000000	0.000000	0.000000	0.000000	0.000000	1.420464	1.479650	1.479650	1.479650	1.479650	1.479650	1.479650	1.479650	1.479650	1.479650	1.479650	1.479650	0.059186
chr1	82054649	82054807	15.6224	2.32e-06	+	0.739825	0.739825	0.739825	0.739825	0.739825	0.739825	0.651046	0.000000	0.000000	0.000000	0.000000	0.000000	0.000000	0.000000	0.000000	0.000000	0.000000	0.000000	0.000000	0.000000	0.000000	0.000000	0.000000	0.000000	0.177558	1.479650	1.479650	1.479650	1.479650	1.479650	1.568428	2.219470	2.219470	2.219470	2.219470	2.219470	2.219470	2.219470	2.219470	2.219470	2.219470	2.219470	2.041913	0.739825
chr1	82092528	82093029	11.4898_r1	3.92e-05	-	0.739825	0.739825	0.739825	0.739825	0.739825	0.739825	0.739825	0.739825	0.739825	0.739825	0.739825	0.088779	0.000000	0.000000	0.000000	0.000000	0.000000	0.000000	0.000000	0.000000	0.000000	0.000000	0.000000	0.651046	0.739825	0.739825	0.739825	0.739825	0.739825	0.088779	0.000000	0.000000	0.000000	0.000000	0.000000	1.302092	1.479650	1.479650	1.479650	1.479650	1.479650	2.130692	2.219470	2.219470
chr1	82530905	82531037	12.9082	1.62e-05	+	1.479650	0.236744	0.000000	0.000000	0.000000	0.000000	0.000000	0.000000	0.000000	0.000000	0.000000	0.000000	0.000000	0.000000	0.000000	0.000000	0.000000	0.000000	0.000000	0.621453	0.739825	0.739825	0.739825	0.739825	0.739825	0.118372	0.000000	0.000000	0.000000	0.000000	0.000000	0.621453	0.739825	0.739825	0.739825	0.739825	0.739825	0.739825	0.739825	0.739825	0.739825	0.739825	0.739825	0.118372
chr1	82616361	82616862	15.1429	3.36e-06	-	0.414302	0.739825	0.739825	0.739825	0.739825	0.739825	0.325523	0.000000	0.000000	0.000000	0.000000	0.000000	0.414302	0.739825	0.739825	0.739825	0.739825	0.739825	0.325523	0.000000	0.000000	0.000000	0.000000	0.000000	0.000000	0.000000	0.000000	0.000000	0.000000	0.000000	0.000000	0.000000	0.000000	0.000000	0.000000	0.000000	0.000000	0.000000	0.000000	0.000000	0.000000	0.000000	0.000000	0.000000
chr1	82828539	82829040	17.0816	6.8e-07	-	0.000000	0.000000	0.000000	0.325523	0.739825	0.739825	0.739825	0.739825	0.739825	0.414302	0.000000	0.000000	0.000000	0.000000	0.000000	0.000000	0.000000	0.000000	0.000000	0.000000	0.000000	0.000000	0.000000	0.000000	0.000000	0.000000	0.000000	0.000000	0.000000	0.000000	0.000000	0.000000	0.000000	0.325523	0.739825	0.739825	0.739825	0.739825	0.739825	0.739825	0.739825	0.739825	0.739825	0.739825
chr1	83047842	83048343	16.3571	1.27e-06	-	0.000000	0.000000	0.000000	0.000000	0.000000	0.000000	0.000000	0.000000	0.000000	0.236744	0.739825	0.739825	0.739825	0.739825	0.739825	0.739825	0.739825	0.739825	0.739825	0.739825	0.739825	0.739825	0.739825	0.739825	0.739825	0.739825	0.739825	0.503081	0.000000	0.000000	0.000000	0.000000	0.000000	0.000000	0.000000	0.000000	0.000000	0.000000	0.000000	0.000000	0.000000	0.000000	0.000000	0.000000
chr1	83389928	83390067	16.7245_r1	9.31e-07	+	0.000000	0.000000	0.000000	0.000000	0.000000	0.000000	0.000000	0.000000	0.651046	0.739825	0.739825	0.739825	0.739825	0.739825	0.088779	0.000000	0.000000	0.000000	0.000000	0.000000	0.000000	0.000000	0.000000	0.000000	0.000000	0.000000	1.302092	1.479650	1.479650	1.479650	1.479650	1.479650	0.828604	0.739825	0.739825	0.739825	0.739825	0.739825	0.088779	0.000000	0.000000	0.000000	0.000000	0.000000
chr1	83689830	83690331	15.4286	2.7e-06	-	1.479650	1.479650	1.479650	0.887790	0.739825	0.739825	0.739825	0.739825	0.739825	0.147965	0.000000	0.000000	0.000000	0.000000	0.000000	0.000000	0.000000	0.000000	0.000000	0.000000	0.000000	0.591860	0.739825	0.739825	0.739825	0.739825	0.739825	0.739825	0.739825	0.739825	0.739825	0.739825	0.739825	0.739825	0.739825	0.739825	0.739825	0.739825	0.739825	1.331685	1.479650	1.479650	1.479650	1.479650
chr1	84487131	84487632	16.5612_r2	1.07e-06	-	1.479650	1.479650	1.479650	1.479650	1.479650	0.917383	0.739825	0.739825	0.739825	0.739825	0.739825	0.177558	0.000000	0.000000	0.000000	0.000000	0.000000	0.000000	0.000000	0.000000	0.000000	0.000000	0.000000	0.562267	0.739825	0.739825	0.739825	0.739825	0.739825	0.739825	0.739825	0.739825	0.739825	0.739825	0.739825	0.177558	0.000000	0.000000	0.000000	0.000000	0.000000	0.000000	0.000000	0.000000
chr1	84805893	84806168	20.3265	2.25e-08	+	0.000000	0.000000	0.000000	0.000000	0.000000	0.000000	0.000000	0.000000	0.000000	0.000000	0.000000	0.000000	0.147965	0.739825	0.739825	0.739825	0.739825	0.739825	0.739825	0.739825	0.739825	0.739825	0.739825	0.739825	0.591860	0.000000	0.000000	0.000000	0.000000	0.000000	0.147965	0.739825	0.739825	0.739825	0.739825	0.739825	0.739825	0.739825	0.739825	0.739825	0.739825	0.739825	0.739825	0.739825
chr1	84843323	84843719	14.3163_r1	6.19e-06	+	0.000000	0.621453	0.739825	0.739825	0.739825	0.739825	0.739825	0.118372	0.000000	0.000000	0.000000	0.000000	0.000000	0.000000	0.000000	0.000000	0.000000	0.000000	0.000000	0.000000	0.000000	0.000000	0.000000	0.000000	0.000000	0.000000	0.000000	0.000000	0.000000	0.000000	0.000000	0.621453	0.739825	0.739825	0.739825	0.739825	0.739825	0.118372	0.000000	0.000000	0.000000	0.000000	0.000000	0.000000
chr1	85774537	85774799	17.4796	4.74e-07	+	0.739825	0.739825	0.739825	0.739825	0.739825	0.739825	0.739825	0.739825	0.739825	0.207151	0.000000	0.000000	0.000000	0.000000	0.000000	0.000000	0.000000	0.000000	0.000000	0.000000	0.000000	0.000000	0.000000	0.000000	0.000000	0.000000	0.000000	0.000000	0.000000	0.000000	0.000000	0.000000	0.000000	1.065348	1.479650	1.479650	1.479650	1.479650	1.479650	0.946976	0.739825	0.739825	0.739825	0.739825
chr1	86087949	86088450	13.2041	1.33e-05	-	0.739825	0.739825	0.739825	0.739825	0.739825	0.739825	0.739825	0.739825	0.739825	0.739825	0.739825	0.710232	0.000000	0.000000	0.000000	0.000000	0.000000	0.000000	0.000000	0.000000	0.000000	0.000000	0.000000	0.000000	0.000000	0.000000	0.000000	0.000000	0.000000	0.000000	0.000000	0.000000	0.000000	0.000000	0.000000	0.029593	0.739825	0.739825	0.739825	0.739825	0.739825	0.769418	1.479650	1.479650
chr1	86207627	86207839	15.5714_r2	2.41e-06	+	0.000000	0.000000	0.000000	0.000000	0.000000	0.000000	0.000000	0.000000	0.236744	0.739825	0.739825	0.739825	0.739825	0.739825	0.503081	0.000000	0.000000	0.000000	0.000000	0.000000	0.000000	0.000000	0.000000	0.000000	0.000000	0.000000	0.000000	0.000000	0.000000	0.000000	0.000000	0.000000	0.000000	0.000000	0.000000	0.000000	0.000000	0.000000	0.236744	0.739825	0.739825	0.739825	0.739825	0.739825
chr1	86346132	86346633	12.9082_r1	1.62e-05	-	0.000000	0.000000	0.000000	0.000000	0.000000	0.000000	0.000000	0.000000	0.000000	0.000000	0.000000	0.000000	0.000000	0.000000	0.000000	0.000000	0.000000	0.000000	0.000000	0.532674	0.739825	0.739825	0.739825	0.739825	0.739825	0.739825	0.739825	0.739825	0.739825	0.739825	0.739825	0.207151	0.000000	0.000000	0.000000	0.000000	0.000000	0.000000	0.000000	0.000000	0.000000	0.000000	0.000000	0.000000
chr1	86432845	86433072	15.1429_r1	3.36e-06	+	0.000000	0.000000	0.000000	0.000000	0.000000	0.000000	0.000000	0.000000	0.000000	0.000000	0.000000	0.000000	0.000000	0.000000	0.000000	0.000000	0.000000	0.000000	0.000000	0.000000	0.000000	0.000000	0.000000	0.236744	0.739825	0.739825	0.739825	0.739825	0.739825	0.739825	0.739825	0.739825	0.739825	0.739825	0.739825	0.739825	0.739825	0.739825	0.739825	0.739825	0.739825	0.739825	0.739825	0.739825
chr1	86792604	86793105	13.5_r1	1.09e-05	-	0.000000	0.000000	0.000000	0.000000	0.000000	0.000000	0.000000	0.000000	0.000000	0.000000	0.000000	0.000000	0.000000	0.000000	0.000000	0.000000	0.000000	0.000000	0.000000	0.000000	0.000000	0.000000	0.000000	0.000000	0.000000	0.000000	0.000000	0.000000	1.242906	1.479650	1.479650	1.479650	1.479650	1.479650	0.236744	0.000000	0.000000	0.000000	0.000000	0.000000	0.621453	0.739825	0.739825	0.739825
chr1	86983611	86983913	16.0102	1.7e-06	+	0.000000	0.000000	0.000000	0.000000	0.000000	0.000000	0.000000	0.000000	0.000000	0.000000	0.000000	0.355116	0.739825	0.739825	0.739825	0.739825	0.739825	0.384709	0.000000	0.000000	0.000000	0.000000	0.000000	0.000000	0.000000	0.000000	0.000000	0.000000	0.000000	0.000000	0.000000	0.000000	0.000000	0.000000	0.000000	0.000000	0.000000	0.000000	0.000000	0.000000	0.000000	0.355116	0.739825	0.739825
chr1	87227480	87227705	11.8878	3.08e-05	+	2.219470	2.219470	0.710230	0.000000	0.000000	0.000000	0.000000	0.000000	0.000000	0.000000	0.000000	0.000000	0.000000	0.000000	0.000000	0.000000	0.000000	0.000000	0.000000	0.000000	0.000000	0.000000	0.000000	0.000000	0.000000	0.000000	0.000000	0.000000	0.000000	0.000000	0.000000	0.000000	0.000000	0.000000	0.000000	0.000000	0.000000	0.000000	0.000000	0.000000	0.000000	0.000000	0.000000	0.000000
chr1	87286300	87286801	12.5204	2.08e-05	-	0.739825	0.739825	0.739825	0.739825	0.739825	0.739825	0.000000	0.000000	0.000000	0.000000	0.000000	0.000000	0.739825	0.739825	0.739825	0.739825	0.739825	0.739825	0.000000	0.000000	0.000000	0.000000	0.000000	0.000000	0.000000	0.000000	0.000000	0.000000	0.000000	0.000000	0.000000	0.000000	0.000000	0.000000	0.000000	0.000000	0.000000	0.000000	0.000000	0.000000	0.000000	0.000000	0.000000	0.000000
chr1	87438381	87438712	19.2551	7.89e-08	+	0.000000	0.000000	0.000000	0.000000	0.000000	0.000000	0.000000	0.000000	0.000000	0.000000	0.000000	0.000000	1.864355	2.219470	2.219470	2.219470	2.219470	2.219470	0.355115	0.000000	0.000000	0.000000	0.000000	0.000000	0.000000	0.000000	0.000000	0.000000	0.000000	0.000000	0.000000	0.000000	0.000000	0.000000	0.000000	0.000000	0.000000	0.000000	0.000000	0.000000	0.000000	0.000000	0.621453	0.739825
chr1	87651485	87651899	16.3673_r1	1.26e-06	+	0.000000	0.000000	0.000000	0.000000	0.000000	0.000000	0.503081	0.739825	0.739825	0.739825	0.739825	0.739825	0.739825	0.739825	0.739825	0.739825	0.739825	0.739825	0.236744	0.000000	0.000000	0.000000	0.000000	0.000000	0.000000	0.000000	0.000000	0.000000	0.000000	0.000000	0.000000	0.000000	0.000000	0.000000	0.000000	0.000000	0.000000	0.000000	0.000000	0.000000	0.000000	0.000000	0.000000	0.000000
chr1	87770241	87770535	14.5612	5.18e-06	+	1.479650	1.479650	1.479650	1.479650	1.094941	0.739825	0.739825	0.739825	0.739825	0.739825	0.355116	0.000000	0.000000	0.000000	0.000000	0.000000	0.000000	0.000000	0.000000	0.000000	0.000000	0.000000	0.000000	0.000000	0.000000	0.000000	0.000000	0.000000	0.000000	0.000000	0.000000	0.000000	0.000000	0.000000	0.384709	0.739825	0.739825	0.739825	0.739825	0.739825	0.355116	0.000000	0.000000	0.000000
chr1	87957048	87957337	15.5408	2.47e-06	+	0.739825	0.739825	0.236744	0.000000	0.000000	0.000000	0.000000	0.000000	0.000000	0.000000	0.000000	0.000000	0.000000	0.000000	0.000000	0.000000	0.000000	0.000000	0.000000	0.000000	0.000000	0.000000	0.000000	0.000000	0.000000	0.000000	0.000000	0.000000	0.000000	0.000000	0.000000	0.000000	0.000000	0.000000	0.000000	0.000000	0.000000	0.000000	0.503081	0.739825	0.739825	0.739825	0.739825	0.739825
chr1	88083991	88084492	11.7551	3.34e-05	-	0.000000	0.000000	0.000000	0.000000	0.000000	0.266337	0.739825	0.739825	0.739825	0.739825	0.739825	0.739825	0.739825	0.739825	0.739825	0.739825	0.739825	0.473488	0.000000	0.000000	0.000000	0.000000	0.000000	0.532674	1.479650	1.479650	1.479650	1.479650	1.479650	0.946976	0.000000	0.000000	0.000000	0.000000	0.000000	0.000000	0.000000	0.000000	0.000000	0.000000	0.000000	0.266337	0.739825	0.739825
chr1	88586633	88586835	12.3673	2.29e-05	+	0.000000	0.000000	0.000000	0.000000	0.000000	0.000000	0.000000	0.000000	0.000000	0.000000	0.000000	0.000000	0.000000	0.000000	0.000000	0.000000	0.000000	0.000000	0.000000	0.000000	0.000000	0.000000	0.000000	0.000000	0.000000	0.000000	0.000000	0.000000	0.000000	0.000000	0.000000	0.000000	0.000000	0.000000	0.000000	0.000000	0.000000	0.000000	0.000000	0.000000	0.000000	0.000000	0.000000	0.000000
chr1	88620596	88621097	21.5306	4.45e-09	-	0.000000	0.000000	0.000000	0.000000	0.000000	0.000000	0.000000	0.000000	0.000000	0.000000	0.000000	0.000000	0.000000	0.000000	0.000000	0.000000	0.000000	0.000000	0.000000	0.000000	0.000000	0.000000	0.000000	0.000000	0.000000	0.000000	0.000000	0.000000	0.000000	0.000000	0.000000	0.000000	0.000000	0.000000	0.000000	0.000000	0.000000	0.000000	0.000000	0.000000	0.000000	0.000000	0.000000	0.118372
chr1	89557152	89557653	17.1837_r1	6.21e-07	-	0.000000	0.000000	0.000000	0.000000	0.000000	0.000000	0.000000	0.000000	0.000000	0.000000	0.000000	0.000000	0.000000	0.000000	0.000000	0.000000	0.000000	0.000000	0.000000	0.000000	0.000000	0.000000	0.000000	0.000000	0.000000	0.000000	0.000000	0.000000	0.000000	0.000000	0.000000	0.000000	0.000000	0.000000	0.000000	0.000000	0.000000	0.000000	0.000000	0.000000	0.000000	0.000000	0.000000	0.000000
chr1	89661775	89662276	15.6837_r1	2.21e-06	-	0.000000	0.000000	0.000000	0.000000	0.000000	0.000000	0.000000	0.000000	0.000000	0.000000	0.000000	0.000000	0.000000	0.000000	0.000000	0.000000	0.000000	0.000000	0.000000	0.000000	0.000000	0.000000	0.000000	0.000000	0.000000	0.000000	0.000000	0.000000	0.000000	0.000000	0.000000	0.000000	0.000000	0.000000	0.000000	0.000000	0.000000	0.000000	0.000000	0.000000	0.000000	0.000000	0.000000	0.000000
chr1	89800323	89800824	13.8469	8.62e-06	-	0.000000	0.000000	0.000000	0.000000	0.000000	0.000000	0.059186	0.739825	0.739825	0.739825	0.739825	0.739825	0.680639	0.000000	0.000000	0.000000	0.000000	0.000000	0.000000	0.000000	0.000000	0.000000	0.000000	0.000000	0.000000	0.000000	0.000000	0.000000	0.000000	0.000000	0.000000	0.000000	0.000000	0.000000	0.000000	0.000000	0.000000	0.000000	0.000000	0.000000	0.000000	0.000000	0.000000	0.000000
chr1	90134828	90135329	13.898	8.32e-06	-	0.000000	0.651046	0.739825	0.739825	0.739825	0.739825	0.739825	0.739825	0.739825	0.739825	0.739825	0.739825	0.739825	0.739825	0.739825	0.739825	0.739825	0.739825	0.739825	0.088779	0.000000	0.000000	0.000000	0.000000	0.000000	0.000000	0.000000	0.000000	0.000000	0.000000	0.000000	0.000000	0.000000	0.000000	0.000000	0.000000	0.000000	0.000000	0.000000	0.000000	0.000000	0.000000	0.000000	0.651046
chr1	90179270	90179771	15.551	2.45e-06	-	0.000000	0.000000	0.147965	0.739825	0.739825	0.739825	0.739825	0.739825	0.591860	0.000000	0.000000	0.000000	0.000000	0.000000	0.147965	0.739825	0.739825	0.739825	0.739825	0.739825	0.591860	0.000000	0.000000	0.000000	0.000000	0.000000	0.000000	0.000000	0.000000	0.000000	0.000000	0.000000	0.000000	0.000000	0.000000	0.000000	0.000000	0.000000	0.000000	0.000000	0.000000	0.000000	0.000000	0.000000
chr1	90392107	90392414	18.4286	1.89e-07	+	0.000000	0.000000	0.000000	0.000000	0.000000	0.000000	0.000000	0.000000	0.000000	0.000000	0.000000	0.000000	0.000000	0.000000	0.000000	0.000000	0.000000	0.000000	0.000000	0.000000	0.000000	0.000000	0.000000	0.000000	0.000000	0.000000	0.000000	0.295930	0.739825	0.739825	0.739825	0.739825	0.739825	0.443895	0.000000	0.000000	0.000000	0.000000	0.000000	0.000000	0.000000	0.000000	0.000000	0.000000
chr1	90981662	90982163	11.2245	4.58e-05	-	0.000000	0.000000	0.000000	0.000000	0.384709	0.739825	0.739825	0.739825	0.739825	0.739825	1.124534	1.479650	1.479650	1.479650	1.479650	1.479650	1.094941	0.739825	0.739825	0.739825	0.739825	0.739825	0.355116	0.000000	0.000000	0.000000	0.000000	0.000000	0.000000	0.000000	0.000000	0.000000	0.000000	0.000000	0.384709	0.739825	0.739825	0.739825	0.739825	0.739825	1.509240	2.219470	2.219470	2.219470
chr1	91096822	91096910	11.551	3.77e-05	+	0.000000	0.000000	0.000000	0.000000	0.000000	0.000000	0.000000	0.000000	0.000000	0.000000	0.000000	0.000000	0.000000	0.000000	0.000000	0.000000	0.000000	0.000000	0.000000	0.000000	0.000000	0.000000	0.000000	0.000000	0.000000	0.000000	0.000000	0.000000	0.000000	0.000000	0.000000	0.000000	0.000000	0.000000	0.000000	0.000000	0.000000	0.000000	0.000000	0.000000	0.000000	0.000000	0.000000	0.000000
chr1	91269536	91270037	16.5816_r1	1.05e-06	-	0.000000	0.000000	0.000000	0.000000	0.000000	0.000000	0.000000	0.000000	0.000000	0.000000	0.000000	0.000000	0.000000	0.000000	0.000000	0.000000	0.000000	0.000000	0.000000	0.000000	0.000000	0.000000	0.000000	0.000000	0.000000	0.000000	0.000000	0.000000	0.000000	0.000000	0.000000	0.000000	0.000000	0.000000	0.000000	0.000000	0.000000	0.000000	0.000000	0.000000	0.000000	0.000000	0.000000	0.000000
chr1	91342102	91342256	12.1531	2.62e-05	+	0.000000	0.000000	0.000000	0.000000	0.118372	0.739825	0.739825	0.739825	0.739825	0.739825	0.739825	0.739825	0.739825	0.739825	0.739825	0.739825	0.621453	0.000000	0.000000	0.000000	0.000000	0.000000	0.000000	0.000000	0.000000	0.000000	0.000000	0.000000	0.000000	0.000000	0.000000	0.000000	0.000000	0.000000	0.118372	0.739825	0.739825	0.739825	0.739825	0.739825	0.739825	0.739825	0.739825	0.739825
chr1	91529920	91530120	19.4082	6.66e-08	+	0.739825	0.739825	0.739825	0.147965	0.000000	0.000000	0.000000	0.000000	0.000000	0.000000	0.000000	0.000000	0.000000	0.000000	0.000000	0.000000	0.000000	0.000000	0.000000	0.000000	0.000000	0.000000	0.000000	0.000000	0.000000	0.000000	0.000000	0.000000	0.000000	0.000000	0.000000	0.000000	0.000000	0.591860	0.739825	0.739825	0.739825	0.739825	0.739825	0.739825	0.739825	0.739825	0.739825	0.739825
chr1	92345609	92346110	11.0714_r1	5.01e-05	-	0.000000	0.000000	0.000000	0.000000	0.000000	0.000000	0.000000	0.000000	0.000000	0.000000	0.000000	0.000000	0.000000	0.000000	0.000000	0.000000	0.000000	0.000000	0.000000	0.000000	0.000000	0.000000	0.473488	0.739825	0.739825	0.739825	0.739825	0.739825	0.266337	0.000000	0.000000	0.000000	0.000000	0.000000	0.473488	0.739825	0.739825	0.739825	0.739825	0.739825	0.739825	0.739825	0.739825	0.739825
chr1	92944193	92944694	14.4592_r3	5.58e-06	-	0.000000	0.000000	0.000000	0.000000	0.000000	0.000000	0.000000	0.000000	0.000000	0.000000	0.000000	0.000000	0.000000	0.000000	0.000000	0.000000	0.000000	0.000000	0.000000	0.000000	0.000000	0.000000	0.000000	0.000000	0.000000	0.000000	0.000000	0.000000	0.000000	0.000000	0.000000	0.000000	0.000000	0.000000	0.000000	0.000000	0.000000	0.000000	0.000000	0.000000	0.000000	0.000000	0.000000	0.000000
chr1	93113725	93114226	13.2653	1.28e-05	-	0.739825	0.739825	0.739825	0.000000	0.000000	0.000000	0.000000	0.000000	0.000000	0.000000	0.000000	0.000000	0.000000	0.000000	0.000000	0.000000	0.000000	0.000000	0.000000	0.000000	0.000000	0.000000	0.000000	0.000000	0.000000	0.000000	0.000000	0.000000	0.000000	0.000000	0.000000	0.000000	0.000000	0.739825	0.739825	0.739825	0.739825	0.739825	0.739825	0.000000	0.000000	0.000000	0.000000	0.000000
chr1	93293963	93294209	17.5204	4.56e-07	+	0.325523	0.739825	0.739825	0.739825	0.739825	0.739825	0.414302	0.000000	0.000000	0.000000	0.000000	0.000000	0.000000	0.000000	0.000000	0.000000	0.000000	0.000000	0.000000	0.000000	0.000000	0.000000	0.000000	0.000000	0.000000	0.000000	0.000000	0.000000	0.000000	0.000000	0.325523	0.739825	0.739825	0.739825	0.739825	0.739825	0.414302	0.000000	0.000000	0.000000	0.000000	0.000000	0.325523	0.739825
chr1	93345975	93346476	13.2347	1.31e-05	-	0.000000	0.000000	0.000000	0.000000	0.000000	0.739825	0.739825	0.739825	0.739825	0.739825	0.739825	0.739825	0.739825	0.739825	0.739825	0.739825	0.739825	0.739825	0.739825	0.739825	0.739825	0.739825	0.739825	0.739825	0.739825	0.739825	0.739825	0.739825	0.739825	0.000000	0.000000	0.000000	0.000000	0.000000	0.000000	0.739825	0.739825	0.739825	0.739825	0.739825	0.739825	0.000000	0.000000	0.000000
chr1	93470906	93471010	14.5_r1	5.42e-06	+	0.000000	0.000000	0.000000	0.000000	0.000000	0.000000	0.000000	0.000000	0.000000	0.000000	0.000000	0.000000	0.000000	0.000000	0.000000	0.000000	0.000000	0.236744	0.739825	0.739825	0.739825	0.739825	0.739825	0.503081	0.000000	0.000000	0.000000	0.000000	0.000000	0.000000	0.000000	0.000000	0.000000	0.000000	0.000000	0.000000	0.000000	0.000000	0.000000	0.000000	0.000000	0.236744	0.739825	0.739825
chr1	93486648	93487149	13.1429	1.39e-05	-	0.000000	0.000000	0.000000	0.177558	2.219470	2.219470	2.219470	2.219470	2.219470	2.041912	0.000000	0.000000	0.000000	0.000000	0.000000	0.059186	0.739825	0.739825	0.739825	0.739825	0.739825	0.799011	1.479650	1.479650	1.479650	1.479650	1.479650	1.361278	0.000000	0.000000	0.000000	0.000000	0.000000	0.000000	0.000000	0.000000	0.000000	0.000000	0.000000	0.059186	0.739825	0.739825	0.739825	0.739825
chr1	93544295	93544796	12.898	1.63e-05	-	0.000000	0.000000	0.000000	0.000000	0.000000	0.000000	0.000000	0.000000	0.000000	0.000000	0.000000	0.000000	0.000000	0.000000	0.000000	0.000000	0.000000	0.000000	0.000000	0.000000	0.000000	0.000000	0.000000	0.000000	0.000000	0.000000	0.000000	0.000000	0.000000	0.000000	0.000000	0.000000	0.000000	0.000000	0.000000	0.000000	0.000000	0.000000	0.000000	0.000000	0.000000	0.000000	0.000000	0.000000
chr1	93552734	93553235	15.102	3.47e-06	-	0.000000	0.473488	0.739825	0.739825	0.739825	0.739825	0.739825	0.266337	0.000000	0.000000	0.000000	0.000000	0.000000	0.000000	0.000000	0.000000	0.000000	0.000000	0.000000	0.000000	0.000000	0.000000	0.000000	0.000000	0.000000	0.000000	0.000000	0.000000	0.000000	0.000000	0.000000	0.000000	0.000000	0.000000	0.000000	0.000000	0.000000	0.473488	0.739825	0.739825	0.739825	0.739825	0.739825	0.266337
chr1	93790212	93790713	12.6327_r2	1.93e-05	-	0.000000	0.000000	0.000000	0.000000	0.000000	0.000000	0.000000	0.000000	0.000000	0.000000	0.000000	0.000000	0.000000	0.000000	0.000000	0.000000	0.000000	0.000000	0.000000	0.000000	0.000000	0.000000	0.000000	0.000000	0.000000	0.000000	0.000000	0.000000	0.000000	0.000000	0.000000	0.000000	0.000000	0.000000	0.000000	0.000000	0.000000	0.000000	0.000000	0.000000	0.000000	0.000000	0.000000	0.000000
chr1	94029379	94029594	15.102_r1	3.47e-06	+	0.000000	0.000000	0.000000	0.000000	0.000000	0.000000	0.000000	0.000000	0.000000	0.000000	0.000000	0.000000	0.000000	0.000000	0.000000	0.000000	0.000000	0.000000	0.000000	0.000000	0.000000	0.000000	0.000000	0.000000	0.000000	0.000000	0.000000	0.000000	0.000000	0.000000	0.000000	0.000000	0.000000	0.000000	0.000000	0.000000	0.000000	0.000000	0.325523	0.739825	0.739825	0.739825	0.739825	0.739825
chr1	94287484	94287666	16.2551_r1	1.39e-06	+	0.000000	0.000000	0.000000	0.000000	0.000000	0.000000	0.000000	0.000000	0.000000	0.000000	0.000000	0.000000	0.000000	0.000000	0.000000	0.000000	0.000000	0.739825	0.739825	0.739825	0.739825	0.739825	0.739825	0.000000	0.000000	0.000000	0.000000	0.000000	0.000000	0.739825	0.739825	0.739825	0.739825	0.739825	0.739825	0.000000	0.000000	0.000000	0.000000	0.000000	0.000000	0.739825	0.739825	0.739825
chr1	94331903	94332239	18.0816	2.67e-07	+	1.479650	0.858197	0.739825	0.739825	0.739825	0.739825	0.739825	0.118372	0.000000	0.000000	0.000000	0.000000	0.000000	0.000000	0.000000	0.000000	0.000000	0.000000	0.000000	0.621453	0.739825	0.739825	0.739825	0.739825	0.739825	0.118372	0.000000	0.000000	0.000000	0.000000	0.000000	0.000000	0.000000	0.000000	0.000000	0.000000	0.000000	0.000000	0.000000	0.000000	0.000000	0.000000	0.000000	0.000000
chr1	94574329	94574830	15.3469	2.87e-06	-	0.000000	0.000000	0.000000	0.000000	0.000000	0.621453	0.739825	0.739825	0.739825	0.739825	0.739825	0.739825	0.739825	0.739825	0.739825	0.739825	0.739825	0.118372	0.000000	0.000000	0.000000	0.000000	0.000000	0.000000	0.000000	0.000000	0.000000	0.000000	0.000000	0.621453	0.739825	0.739825	0.739825	0.739825	0.739825	0.739825	0.739825	0.739825	0.739825	0.739825	0.739825	0.118372	0.000000	0.000000
chr1	95731562	95731702	13.2755_r1	1.27e-05	+	2.219470	2.219470	2.219470	2.219470	1.598018	0.000000	0.000000	0.000000	0.000000	0.000000	0.207151	0.739825	0.739825	0.739825	0.739825	0.739825	0.739825	0.739825	0.739825	0.739825	0.739825	0.739825	0.739825	0.739825	0.739825	0.739825	0.739825	0.739825	0.739825	0.739825	0.739825	0.739825	0.739825	0.739825	0.946976	1.479650	1.479650	1.479650	1.479650	1.479650	1.065348	0.000000	0.000000	0.000000
chr1	96349213	96349532	16.551_r2	1.08e-06	+	1.479650	1.479650	1.479650	1.479650	1.479650	1.479650	1.479650	1.479650	1.479650	0.177558	0.000000	0.000000	0.000000	0.000000	0.000000	0.000000	0.000000	0.000000	0.000000	0.000000	0.000000	0.000000	0.000000	0.000000	0.000000	0.000000	0.000000	0.000000	0.000000	0.000000	0.000000	0.000000	0.000000	0.651046	0.739825	0.739825	0.739825	0.739825	0.739825	1.390871	1.479650	1.479650	1.479650	1.479650
chr1	96886016	96886517	10.7857_r1	5.9e-05	-	0.000000	0.000000	0.000000	0.000000	0.000000	0.000000	0.000000	0.000000	0.000000	0.000000	0.000000	0.000000	0.266337	0.739825	0.739825	0.739825	0.739825	0.739825	0.739825	0.739825	0.739825	0.739825	0.739825	0.739825	0.473488	0.000000	0.000000	0.000000	0.000000	0.000000	0.000000	0.000000	0.000000	0.000000	0.000000	0.000000	0.000000	0.000000	0.000000	0.000000	0.000000	0.000000	0.000000	0.000000
chr1	96997308	96997628	16.4592	1.17e-06	+	0.739825	0.739825	0.739825	0.739825	0.739825	0.739825	0.739825	0.739825	0.739825	0.739825	0.739825	0.207151	0.000000	0.000000	0.000000	0.000000	0.000000	0.000000	0.000000	0.000000	0.000000	0.000000	0.000000	1.065348	1.479650	1.479650	1.479650	1.479650	1.479650	2.012320	2.219470	2.219470	2.219470	2.219470	2.219470	0.621452	0.000000	0.000000	0.000000	0.000000	0.000000	0.000000	0.000000	0.000000
chr1	97182670	97183171	14.551	5.22e-06	-	0.000000	0.000000	0.000000	0.000000	0.295930	1.479650	1.479650	1.479650	1.479650	1.479650	1.331685	0.739825	0.739825	0.739825	0.739825	0.739825	0.591860	0.000000	0.000000	0.000000	0.000000	0.000000	0.295930	1.479650	1.479650	1.479650	1.479650	1.479650	1.479650	1.479650	1.479650	1.479650	1.479650	1.479650	1.331685	0.739825	0.739825	0.739825	0.739825	0.739825	0.739825	0.739825	0.739825	0.739825
chr1	97306358	97306859	15.398_r2	2.76e-06	-	0.000000	0.000000	1.006162	1.479650	1.479650	1.479650	1.479650	1.479650	2.485812	2.959300	2.959300	2.959300	2.959300	2.959300	0.946976	0.000000	0.000000	0.000000	0.000000	0.000000	0.503081	0.739825	0.739825	0.739825	0.739825	0.739825	0.236744	0.000000	0.000000	0.000000	0.000000	0.000000	1.509240	2.219470	2.219470	2.219470	2.219470	2.219470	1.213311	0.739825	0.739825	0.739825	0.739825	0.739825
chr1	97710391	97710514	17.898	3.19e-07	+	0.000000	0.000000	0.000000	0.000000	0.000000	0.000000	0.000000	0.000000	0.000000	0.000000	0.000000	0.000000	0.000000	0.000000	0.000000	0.000000	0.000000	0.000000	0.000000	0.000000	0.000000	0.000000	0.000000	0.000000	0.000000	0.000000	0.000000	0.000000	0.000000	0.000000	0.000000	0.000000	0.000000	0.000000	0.000000	0.000000	0.000000	0.000000	0.000000	0.000000	0.000000	0.000000	0.000000	0.000000
chr1	97800808	97801309	15.1531	3.33e-06	-	0.000000	0.000000	0.000000	0.000000	0.000000	0.000000	0.000000	0.000000	0.000000	0.000000	0.000000	0.000000	0.000000	0.000000	0.000000	0.000000	0.000000	0.000000	0.000000	0.000000	0.000000	0.000000	0.503081	0.739825	0.739825	0.739825	0.739825	0.739825	0.236744	0.000000	0.000000	0.000000	0.000000	0.000000	0.000000	0.000000	0.000000	0.000000	0.000000	0.000000	0.000000	0.000000	0.000000	0.000000
chr1	97853227	97853491	11.5306	3.82e-05	+	0.000000	0.000000	0.000000	0.000000	0.000000	0.000000	0.000000	0.000000	0.000000	0.000000	0.000000	0.266337	0.739825	0.739825	0.739825	0.739825	0.739825	0.739825	0.739825	0.739825	0.739825	0.739825	0.739825	1.006162	1.479650	1.479650	1.479650	1.479650	1.479650	1.213313	0.739825	0.739825	0.739825	0.739825	0.739825	0.473488	0.000000	0.000000	0.000000	0.000000	0.000000	0.266337	0.739825	0.739825
chr1	98077311	98077812	11.1429	4.8e-05	-	0.000000	0.000000	0.000000	0.000000	0.000000	0.000000	0.000000	0.000000	0.000000	0.000000	0.000000	0.000000	0.000000	0.000000	0.000000	0.000000	0.000000	0.000000	0.000000	0.000000	0.000000	0.000000	0.000000	0.000000	0.000000	0.000000	0.000000	0.000000	0.000000	0.000000	0.000000	0.000000	0.000000	0.000000	0.000000	0.000000	0.000000	0.000000	0.000000	0.000000	0.000000	0.000000	0.000000	0.000000
chr1	98561781	98562282	16.4184	1.21e-06	-	0.000000	0.000000	0.000000	0.000000	0.000000	0.000000	0.000000	0.000000	0.000000	0.000000	0.000000	0.000000	0.000000	0.000000	0.000000	0.000000	0.000000	0.000000	0.000000	0.000000	0.000000	0.000000	0.000000	1.686797	2.219470	2.219470	2.219470	2.219470	2.219470	1.657207	1.479650	1.479650	1.479650	1.479650	1.479650	0.917383	0.739825	0.739825	0.739825	0.739825	0.739825	0.177558	0.000000	0.000000
chr1	98727155	98727656	12.7653_r2	1.78e-05	-	0.000000	0.000000	0.000000	0.000000	0.000000	0.000000	0.000000	0.000000	0.000000	0.000000	0.000000	0.000000	0.000000	0.000000	0.591860	0.739825	0.739825	0.739825	0.739825	0.739825	0.739825	0.739825	0.739825	0.739825	0.739825	0.739825	0.739825	0.739825	0.739825	0.739825	0.739825	0.739825	1.923541	2.219470	2.219470	2.219470	2.219470	2.219470	0.443894	0.000000	0.000000	0.000000	0.000000	0.000000
chr1	98861394	98861659	14.3367_r2	6.1e-06	+	0.739825	0.739825	0.739825	0.739825	0.769418	1.479650	1.479650	1.479650	1.479650	1.479650	1.450057	0.739825	0.739825	0.739825	0.739825	0.739825	0.739825	0.739825	0.739825	0.739825	0.739825	0.739825	0.769418	1.479650	1.479650	1.479650	1.479650	1.479650	1.450057	0.739825	0.739825	0.739825	0.739825	0.739825	0.710232	0.000000	0.000000	0.000000	0.000000	0.000000	0.029593	0.739825	0.739825	0.739825
chr1	99002717	99003218	15.6837_r2	2.21e-06	-	0.000000	0.000000	0.000000	0.000000	0.000000	0.000000	0.000000	0.000000	0.236744	0.739825	0.739825	0.739825	0.739825	0.739825	0.503081	0.000000	0.000000	0.000000	0.000000	0.000000	0.236744	0.739825	0.739825	0.739825	0.739825	0.739825	1.213311	2.219470	2.219470	2.219470	2.219470	2.219470	1.745984	0.739825	0.739825	0.739825	0.739825	0.739825	0.739825	0.739825	0.739825	0.739825	0.739825	0.739825
chr1	99303835	99303951	12.8061_r1	1.73e-05	+	0.739825	0.739825	0.739825	0.739825	0.739825	0.739825	0.739825	0.739825	0.739825	0.739825	0.739825	0.739825	0.739825	0.739825	0.739825	0.739825	0.739825	0.739825	0.739825	0.739825	0.739825	0.739825	0.739825	0.739825	0.739825	0.739825	0.739825	0.739825	0.207151	0.000000	0.000000	0.000000	0.000000	0.000000	0.000000	0.000000	0.000000	0.000000	0.000000	0.000000	0.532674	0.739825	0.739825	0.739825
chr1	99830664	99831012	14.3265	6.14e-06	+	0.000000	0.000000	0.000000	0.000000	0.384709	0.739825	0.739825	0.739825	0.739825	0.739825	0.355116	0.000000	0.000000	0.000000	0.000000	0.000000	0.000000	0.000000	0.000000	0.000000	0.000000	0.000000	0.384709	0.739825	0.739825	0.739825	0.739825	0.739825	0.355116	0.000000	0.000000	0.000000	0.000000	0.000000	0.000000	0.000000	0.000000	0.000000	0.000000	0.000000	0.000000	0.000000	0.000000	0.000000
chr1	99883410	99883911	16.6735_r1	9.73e-07	-	0.000000	0.000000	0.000000	0.000000	0.000000	0.000000	0.000000	0.000000	0.000000	0.000000	0.443895	0.739825	0.739825	0.739825	0.739825	0.739825	0.295930	0.000000	0.000000	0.000000	0.000000	0.000000	0.887790	1.479650	1.479650	1.479650	1.479650	1.479650	1.035755	0.739825	0.739825	0.739825	0.739825	0.739825	0.295930	0.000000	0.000000	0.000000	0.000000	0.000000	0.000000	0.000000	0.000000	0.000000
chr1	99930370	99930784	11.1224_r2	4.86e-05	+	0.000000	0.000000	0.000000	0.000000	0.059186	0.739825	0.739825	0.739825	0.739825	0.739825	0.799011	1.479650	1.479650	1.479650	1.479650	1.479650	1.538836	2.219470	2.219470	2.219470	2.219470	2.219470	2.041912	0.000000	0.000000	0.000000	0.000000	0.000000	0.059186	0.739825	0.739825	0.739825	0.739825	0.739825	0.739825	0.739825	0.739825	0.739825	0.739825	0.739825	0.739825	0.739825	0.739825	0.739825
chr1	100023345	100023846	14.7245	4.6e-06	-	1.479650	1.479650	1.479650	1.183720	0.000000	0.000000	0.000000	0.000000	0.000000	0.147965	0.739825	0.739825	0.739825	0.739825	0.739825	1.035754	2.219470	2.219470	2.219470	2.219470	2.219470	2.071506	1.479650	1.479650	1.479650	1.479650	1.479650	1.331685	0.739825	0.739825	0.739825	0.739825	0.739825	0.739825	0.739825	0.739825	0.739825	0.739825	0.739825	1.183720	2.959300	2.959300	2.959300	2.959300
chr1	100675978	100676198	15.1429_r2	3.36e-06	+	2.959300	2.959300	2.959300	2.959300	2.189882	1.479650	1.479650	1.479650	1.479650	1.479650	1.094941	0.739825	0.739825	0.739825	0.739825	0.739825	1.124534	1.479650	1.479650	1.479650	1.479650	1.479650	1.094941	0.739825	0.739825	0.739825	0.739825	0.739825	0.739825	0.739825	0.739825	0.739825	0.739825	0.739825	0.739825	0.739825	0.739825	0.739825	0.739825	0.739825	0.739825	0.739825	0.739825	0.739825
chr1	100974681	100975182	18.3878	1.97e-07	-	0.000000	0.000000	0.000000	0.000000	0.000000	0.000000	0.000000	0.000000	0.000000	0.000000	0.000000	0.562267	0.739825	0.739825	0.739825	0.739825	0.739825	1.302092	1.479650	1.479650	1.479650	1.479650	1.479650	1.479650	1.479650	1.479650	1.479650	1.479650	1.479650	0.355116	0.000000	0.000000	0.000000	0.000000	0.000000	0.000000	0.000000	0.000000	0.000000	0.000000	0.000000	0.000000	0.000000	0.000000
chr1	102471294	102471795	17.6633_r1	3.99e-07	-	0.739825	0.562267	0.000000	0.000000	0.000000	0.000000	0.000000	0.355116	1.479650	1.479650	1.479650	1.479650	1.479650	1.302092	0.739825	0.739825	0.739825	0.739825	0.739825	0.917383	1.479650	1.479650	1.479650	1.479650	1.479650	1.479650	1.479650	1.479650	1.479650	1.479650	1.479650	1.302092	0.739825	0.739825	0.739825	0.739825	0.739825	0.917383	1.479650	1.479650	1.479650	1.479650	1.479650	1.302092
chr1	103754558	103754687	12.8163_r1	1.72e-05	+	0.739825	1.390871	1.479650	1.479650	1.479650	1.479650	1.479650	0.828604	0.739825	0.739825	0.739825	0.739825	0.739825	0.739825	0.739825	0.739825	0.739825	0.739825	0.739825	1.390871	1.479650	1.479650	1.479650	1.479650	1.479650	1.479650	1.479650	1.479650	1.479650	1.479650	1.479650	1.479650	1.479650	1.479650	1.479650	1.479650	1.479650	2.130692	2.219470	2.219470	2.219470	2.219470	2.219470	1.568428
chr1	103966854	103967355	16.551_r3	1.08e-06	-	0.000000	0.000000	0.000000	0.000000	0.000000	0.000000	0.000000	0.000000	0.000000	0.000000	0.000000	0.000000	0.000000	0.000000	0.000000	0.000000	0.621453	0.739825	0.739825	0.739825	0.739825	0.739825	0.118372	0.000000	0.000000	0.000000	0.000000	0.000000	0.621453	0.739825	0.739825	0.739825	0.739825	0.739825	0.739825	0.739825	0.739825	0.739825	0.739825	0.739825	0.739825	0.739825	0.739825	0.739825
chr1	104668263	104668475	18.8878	1.17e-07	+	0.000000	0.000000	0.000000	0.000000	0.000000	0.000000	0.000000	0.000000	0.000000	0.000000	0.000000	0.000000	0.000000	0.000000	0.000000	1.124534	1.479650	1.479650	1.479650	1.479650	1.479650	0.917383	0.739825	0.739825	0.739825	0.739825	0.739825	0.739825	0.739825	0.739825	0.739825	0.739825	0.739825	0.739825	0.739825	0.739825	0.739825	0.739825	0.739825	0.739825	0.739825	0.739825	0.739825	0.739825
chr1	104775508	104775777	20.4286	1.98e-08	+	0.739825	0.739825	0.739825	0.739825	0.739825	0.739825	0.739825	0.739825	0.236744	0.000000	0.000000	0.000000	0.000000	0.000000	0.503081	0.739825	0.739825	0.739825	0.739825	0.739825	0.739825	0.739825	0.739825	0.739825	0.739825	0.739825	0.236744	0.000000	0.000000	0.000000	0.000000	0.000000	0.503081	0.739825	0.739825	0.739825	0.739825	0.739825	0.236744	0.000000	0.000000	0.000000	0.000000	0.000000
chr1	104820821	104821322	15.0204_r1	3.69e-06	-	0.000000	0.000000	0.000000	0.000000	0.000000	0.000000	0.000000	0.000000	0.000000	0.000000	0.118372	0.739825	0.739825	0.739825	0.739825	0.739825	0.621453	0.000000	0.000000	0.000000	0.000000	0.000000	0.118372	0.739825	0.739825	0.739825	0.739825	0.739825	0.621453	0.000000	0.000000	0.000000	0.000000	0.000000	0.118372	0.739825	0.739825	0.739825	0.739825	0.739825	0.976568	2.219470	2.219470	2.219470
chr1	105174576	105174855	19.8367	4.07e-08	+	0.000000	0.000000	0.000000	0.000000	0.000000	0.443895	0.739825	0.739825	0.739825	0.739825	0.739825	0.739825	0.739825	0.739825	0.739825	0.739825	0.739825	0.739825	0.739825	0.739825	0.739825	0.739825	0.739825	0.295930	0.000000	0.000000	0.000000	0.000000	0.000000	0.000000	0.000000	0.000000	0.000000	0.000000	0.000000	0.000000	0.000000	0.000000	0.000000	0.000000	0.000000	0.000000	0.000000	0.000000
chr1	105517466	105517967	14.1735	6.85e-06	-	2.219470	2.219470	2.219470	2.219470	2.219470	2.219470	1.686798	0.739825	0.739825	0.739825	0.739825	0.739825	0.473488	0.000000	0.000000	0.000000	0.000000	0.000000	0.000000	0.000000	0.000000	0.000000	0.000000	0.000000	0.000000	0.000000	0.000000	0.000000	0.000000	0.000000	0.266337	0.739825	0.739825	0.739825	0.739825	0.739825	0.473488	0.000000	0.000000	0.000000	0.000000	0.000000	0.266337	0.739825
chr1	105803943	105804444	12.8469	1.68e-05	-	0.000000	0.000000	0.000000	0.000000	0.000000	0.000000	0.000000	0.000000	0.000000	0.000000	0.000000	0.000000	0.000000	0.000000	0.000000	0.000000	0.000000	0.000000	0.000000	0.000000	0.000000	0.000000	0.000000	0.000000	0.000000	0.000000	0.000000	0.000000	0.000000	0.000000	0.000000	0.000000	0.000000	0.000000	0.000000	0.207151	0.739825	0.739825	0.739825	0.739825	0.739825	0.739825	0.739825	0.739825
chr1	105813283	105813335	11.2347_r2	4.55e-05	+	0.000000	0.000000	0.000000	0.000000	0.000000	0.000000	0.000000	0.000000	0.000000	0.266337	0.739825	0.739825	0.739825	0.739825	0.739825	0.473488	0.000000	0.000000	0.000000	0.000000	0.000000	0.532674	1.479650	1.479650	1.479650	1.479650	1.479650	0.946976	0.000000	0.000000	0.000000	0.000000	0.000000	0.000000	0.000000	0.000000	0.000000	0.000000	0.000000	0.000000	0.000000	0.000000	0.000000	0.000000
chr1	105963497	105963716	12.6327_r3	1.93e-05	+	0.000000	0.000000	0.000000	0.000000	0.000000	0.000000	0.000000	0.000000	0.000000	0.177558	0.739825	0.739825	0.739825	0.739825	0.739825	0.562267	0.000000	0.000000	0.000000	0.000000	0.000000	0.000000	0.000000	0.000000	0.000000	0.000000	0.000000	0.000000	0.000000	0.000000	0.000000	0.000000	0.000000	0.000000	0.000000	0.000000	0.000000	0.000000	0.000000	0.000000	0.000000	0.000000	0.000000	0.000000
chr1	106068906	106069317	17.3469	5.35e-07	+	0.739825	0.414302	0.000000	0.000000	0.000000	0.000000	0.000000	0.325523	0.739825	0.739825	0.739825	0.739825	0.739825	0.414302	0.000000	0.000000	0.000000	0.000000	0.000000	0.000000	0.000000	0.000000	0.000000	0.000000	0.000000	0.000000	0.000000	0.000000	0.000000	0.000000	0.000000	0.000000	0.000000	0.000000	0.000000	0.000000	0.000000	0.000000	0.000000	0.000000	0.000000	0.000000	0.000000	0.000000
chr1	106262112	106262280	17.6531_r1	4.03e-07	+	0.000000	0.000000	0.000000	0.000000	0.000000	0.000000	0.000000	0.000000	0.000000	0.000000	0.000000	0.000000	0.000000	0.000000	0.000000	0.000000	0.000000	0.000000	0.000000	0.000000	0.000000	0.000000	0.000000	0.000000	0.000000	0.000000	0.000000	0.000000	0.000000	0.000000	0.000000	0.000000	0.000000	0.000000	0.000000	0.000000	0.621453	0.739825	0.739825	0.739825	0.739825	0.739825	0.118372	0.000000
chr1	106389452	106389688	14.5714_r3	5.15e-06	+	0.000000	0.000000	0.000000	0.000000	0.000000	0.000000	0.000000	0.000000	0.000000	0.000000	0.000000	0.000000	0.000000	0.000000	0.000000	0.000000	0.000000	0.000000	0.000000	0.000000	0.000000	0.000000	0.000000	0.000000	0.000000	0.000000	0.000000	0.000000	0.000000	0.591860	0.739825	0.739825	0.739825	0.739825	0.739825	0.147965	0.000000	0.000000	0.000000	0.000000	0.000000	0.000000	0.000000	0.000000
chr1	106706658	106706820	16.7143	9.4e-07	+	0.000000	0.000000	0.000000	0.000000	0.000000	0.000000	0.000000	0.000000	0.000000	0.000000	0.000000	0.000000	0.000000	0.000000	0.000000	0.000000	0.000000	0.000000	0.000000	0.000000	0.000000	0.000000	0.000000	0.000000	0.000000	0.000000	0.000000	0.000000	0.000000	0.000000	0.000000	0.000000	0.000000	0.000000	0.000000	0.000000	0.000000	0.000000	0.000000	0.000000	0.000000	0.000000	0.000000	0.000000
chr1	106752901	106753402	16.0408	1.65e-06	-	0.000000	0.000000	0.000000	0.000000	0.000000	0.000000	0.000000	0.000000	0.000000	0.000000	0.000000	0.000000	0.000000	0.000000	0.000000	0.000000	0.000000	0.000000	0.000000	0.000000	0.000000	0.000000	0.000000	0.000000	0.000000	0.000000	0.710232	0.739825	0.739825	0.739825	0.739825	0.739825	0.739825	0.739825	0.739825	0.739825	0.739825	0.739825	0.029593	0.000000	0.000000	0.000000	0.000000	0.000000
chr1	106958194	106958395	18.1224	2.57e-07	+	0.000000	0.000000	0.000000	0.000000	0.000000	0.000000	0.000000	0.000000	0.562267	0.739825	0.739825	0.739825	0.739825	0.739825	0.177558	0.000000	0.000000	0.000000	0.000000	0.000000	0.000000	0.000000	0.000000	0.000000	0.000000	0.000000	0.562267	0.739825	0.739825	0.739825	0.739825	0.739825	0.739825	0.739825	0.739825	0.739825	0.739825	0.739825	0.739825	0.739825	0.739825	0.739825	0.739825	0.739825
chr1	107515606	107516107	17.1633	6.32e-07	-	0.917383	0.739825	0.739825	0.739825	0.739825	0.739825	1.302092	1.479650	1.479650	1.479650	1.479650	1.479650	1.479650	1.479650	1.479650	1.479650	1.479650	1.479650	0.917383	0.739825	0.739825	0.739825	0.739825	0.739825	0.177558	0.000000	0.000000	0.000000	0.000000	0.000000	1.124534	1.479650	1.479650	1.479650	1.479650	1.479650	1.479650	1.479650	1.479650	1.479650	1.479650	1.479650	0.355116	0.000000
chr1	108209132	108209182	13.5306_r1	1.07e-05	+	0.000000	0.000000	0.000000	0.000000	0.000000	0.000000	0.000000	0.000000	0.000000	0.000000	0.000000	0.000000	0.000000	0.000000	0.000000	0.000000	0.000000	0.000000	0.000000	0.207151	0.739825	0.739825	0.739825	0.739825	0.739825	1.361278	2.959300	2.959300	2.959300	2.959300	2.959300	2.130696	0.000000	0.000000	0.000000	0.000000	0.000000	0.000000	0.000000	0.000000	0.000000	0.000000	0.000000	0.000000
chr1	108379444	108379945	16.2449	1.4e-06	-	1.479650	1.479650	1.479650	1.479650	1.479650	1.834766	2.959300	2.959300	2.959300	2.959300	2.959300	2.426626	0.739825	0.739825	0.739825	0.739825	0.739825	0.917383	1.479650	1.479650	1.479650	1.479650	1.479650	1.302092	0.739825	0.739825	0.739825	0.739825	0.739825	0.739825	0.739825	0.739825	0.739825	0.739825	0.739825	0.739825	0.739825	0.739825	0.739825	0.739825	0.739825	0.739825	0.739825	0.739825
chr1	108656475	108656976	16.0102_r1	1.7e-06	-	0.739825	0.739825	0.739825	0.739825	0.739825	0.739825	0.739825	0.739825	0.739825	0.739825	0.739825	1.479650	1.479650	1.479650	1.479650	1.479650	1.479650	0.739825	0.739825	0.739825	0.739825	0.739825	0.739825	0.000000	0.000000	0.000000	0.000000	0.000000	0.000000	0.739825	0.739825	0.739825	0.739825	0.739825	0.739825	0.739825	0.739825	0.739825	0.739825	0.739825	0.739825	0.739825	0.739825	0.739825
chr1	108686037	108686538	17.5408	4.48e-07	-	0.739825	0.739825	0.739825	0.739825	0.739825	0.355116	0.000000	0.000000	0.000000	0.000000	0.000000	0.000000	0.000000	0.000000	0.000000	0.000000	0.000000	0.769418	1.479650	1.479650	1.479650	1.479650	1.479650	0.710232	0.000000	0.000000	0.000000	0.000000	0.000000	0.000000	0.000000	0.000000	0.000000	0.000000	0.000000	0.384709	0.739825	0.739825	0.739825	0.739825	0.739825	1.509240	2.219470	2.219470
chr1	108912935	108913436	14.3163_r2	6.19e-06	-	0.739825	0.739825	0.739825	0.295930	0.000000	0.000000	0.000000	0.000000	0.000000	1.331682	2.219470	2.219470	2.219470	2.219470	2.219470	3.107260	3.699120	3.699120	3.699120	3.699120	3.699120	1.923543	0.739825	0.739825	0.739825	0.739825	0.739825	0.295930	0.000000	0.000000	0.000000	0.000000	0.000000	0.000000	0.000000	0.000000	0.000000	0.000000	0.000000	0.000000	0.000000	0.000000	0.000000	0.000000
chr1	108977640	108977906	19.9694	3.48e-08	+	1.479650	1.479650	1.479650	1.479650	1.479650	1.479650	1.479650	2.840928	2.959300	2.959300	2.959300	2.959300	2.959300	0.917383	0.739825	0.739825	0.739825	0.739825	0.739825	1.420464	1.479650	1.479650	1.479650	1.479650	1.479650	1.479650	1.479650	1.479650	1.479650	1.479650	1.479650	0.118372	0.000000	0.000000	0.000000	0.000000	0.000000	0.000000	0.000000	0.000000	0.000000	0.000000	0.000000	0.000000
chr1	109537592	109537858	12.6531_r1	1.91e-05	+	1.479650	0.739825	0.739825	0.739825	0.739825	0.739825	0.739825	0.739825	0.739825	0.739825	0.739825	0.739825	0.739825	1.479650	1.479650	1.479650	1.479650	1.479650	1.479650	0.739825	0.739825	0.739825	0.739825	0.739825	0.739825	0.739825	0.739825	0.739825	0.739825	0.739825	0.739825	0.000000	0.000000	0.000000	0.000000	0.000000	0.000000	0.739825	0.739825	0.739825	0.739825	0.739825	0.739825	0.000000
chr1	110398427	110398762	15.7653_r1	2.07e-06	+	0.177558	0.000000	0.000000	0.000000	0.000000	0.000000	0.000000	0.000000	0.000000	0.000000	0.000000	0.000000	0.000000	0.000000	0.000000	0.000000	0.000000	0.000000	0.000000	0.000000	0.000000	0.000000	0.000000	0.000000	0.000000	0.000000	0.000000	0.000000	0.000000	0.000000	1.124534	1.479650	1.479650	1.479650	1.479650	1.479650	1.479650	1.479650	1.479650	1.479650	1.479650	1.479650	1.479650	1.479650
chr1	111451097	111451383	17.2245_r2	5.98e-07	+	0.000000	0.000000	0.887790	1.479650	1.479650	1.479650	1.479650	1.479650	1.923542	2.219470	2.219470	2.219470	2.219470	2.219470	2.663368	2.959300	2.959300	2.959300	2.959300	2.959300	2.071510	1.479650	1.479650	1.479650	1.479650	1.479650	1.479650	1.479650	1.479650	1.479650	1.479650	1.479650	1.479650	1.479650	1.479650	1.479650	1.479650	1.479650	0.591860	0.000000	0.000000	0.000000	0.000000	0.000000
chr1	111735571	111735995	15.4694	2.61e-06	+	0.000000	0.000000	0.000000	0.000000	0.000000	0.000000	0.000000	0.000000	0.236744	0.739825	0.739825	0.739825	0.739825	0.739825	0.739825	0.739825	0.739825	0.739825	0.739825	0.739825	0.976569	1.479650	1.479650	1.479650	1.479650	1.479650	1.242906	0.739825	0.739825	0.739825	0.739825	0.739825	0.503081	0.000000	0.000000	0.000000	0.000000	0.000000	0.000000	0.000000	0.000000	0.000000	0.000000	0.000000
chr1	111795392	111795452	13	1.52e-05	+	1.479650	1.479650	1.479650	1.479650	1.479650	0.177558	0.000000	0.000000	0.000000	0.000000	0.000000	0.000000	0.000000	0.000000	0.000000	0.000000	0.000000	1.302092	1.479650	1.479650	1.479650	1.479650	1.479650	1.479650	1.479650	1.479650	1.479650	1.479650	1.479650	1.479650	1.479650	1.479650	1.479650	1.479650	1.479650	0.828604	0.739825	0.739825	0.739825	0.739825	0.739825	1.390871	1.479650	1.479650
chr1	112249525	112250026	11.7347_r1	3.38e-05	-	1.479650	1.479650	1.479650	0.739825	0.739825	0.739825	0.739825	0.739825	0.739825	0.739825	0.739825	0.739825	0.739825	0.739825	0.739825	0.000000	0.000000	0.000000	0.000000	0.000000	0.000000	2.959300	2.959300	2.959300	2.959300	2.959300	2.959300	1.479650	1.479650	1.479650	1.479650	1.479650	1.479650	0.739825	0.739825	0.739825	0.739825	0.739825	0.739825	0.739825	0.739825	0.739825	0.739825	0.739825
chr1	112531332	112531833	20.3878	2.08e-08	-	0.000000	0.532674	0.739825	0.739825	0.739825	0.739825	0.739825	0.207151	0.000000	0.000000	0.000000	0.000000	0.000000	1.065348	1.479650	1.479650	1.479650	1.479650	1.479650	1.479650	1.479650	1.479650	1.479650	1.479650	1.479650	0.946976	0.739825	0.739825	0.739825	0.739825	0.739825	0.739825	0.739825	0.739825	0.739825	0.739825	0.739825	0.739825	0.739825	0.739825	0.739825	0.739825	0.739825	1.272499
chr1	113328318	113328819	19.5714	5.53e-08	-	0.000000	0.000000	0.207151	0.739825	0.739825	0.739825	0.739825	0.739825	0.946976	1.479650	1.479650	1.479650	1.479650	1.479650	1.065348	0.000000	0.000000	0.000000	0.000000	0.000000	0.000000	0.000000	0.000000	0.000000	0.000000	0.000000	0.000000	0.000000	0.000000	0.000000	0.000000	0.000000	0.000000	0.000000	0.000000	0.000000	0.000000	0.000000	0.414302	1.479650	1.479650	1.479650	1.479650	1.479650
chr1	113650450	113650951	15.6224_r1	2.32e-06	-	0.000000	0.000000	0.000000	0.000000	0.000000	0.000000	0.739825	0.739825	0.739825	0.739825	0.739825	0.739825	0.739825	0.739825	0.739825	0.739825	0.739825	0.739825	2.219470	2.219470	2.219470	2.219470	2.219470	2.219470	0.739825	0.739825	0.739825	0.739825	0.739825	0.739825	0.739825	0.739825	0.739825	0.739825	0.739825	0.739825	2.219470	2.219470	2.219470	2.219470	2.219470	2.219470	2.219470	2.219470
chr1	113839007	113839508	14.398	5.84e-06	-	0.000000	0.000000	0.000000	0.000000	0.000000	0.000000	1.065348	1.479650	1.479650	1.479650	1.479650	1.479650	1.479650	1.479650	1.479650	1.479650	1.479650	1.479650	0.414302	0.000000	0.000000	0.000000	0.000000	0.000000	1.065348	1.479650	1.479650	1.479650	1.479650	1.479650	0.946976	0.739825	0.739825	0.739825	0.739825	0.739825	0.207151	0.000000	0.000000	0.000000	0.000000	0.000000	0.000000	0.000000
chr1	113982853	113983115	11.7551_r1	3.34e-05	+	0.000000	0.000000	0.000000	0.000000	0.000000	0.000000	0.000000	0.000000	0.000000	0.000000	0.000000	0.000000	0.000000	0.000000	0.000000	0.000000	0.000000	0.000000	0.000000	0.000000	0.000000	0.000000	0.000000	0.000000	0.266337	0.739825	0.739825	0.739825	0.739825	0.739825	0.473488	0.000000	0.000000	0.000000	0.000000	0.000000	0.799009	2.219470	2.219470	2.219470	2.219470	2.219470	1.686798	0.739825
chr1	114266073	114266574	16.4286_r1	1.2e-06	-	1.538836	2.219470	2.219470	2.219470	2.219470	2.219470	2.160284	1.479650	1.479650	1.479650	1.479650	1.479650	1.479650	1.479650	1.479650	1.479650	1.479650	1.479650	1.598022	2.959300	2.959300	2.959300	2.959300	2.959300	2.722556	0.000000	0.000000	0.000000	0.000000	0.000000	0.177558	2.219470	2.219470	2.219470	2.219470	2.219470	2.160284	1.479650	1.479650	1.479650	1.479650	1.479650	1.598022	2.959300
chr1	114279474	114279730	15.6837_r3	2.21e-06	+	1.479650	1.479650	1.479650	1.420464	0.739825	0.739825	0.739825	0.739825	0.739825	0.680639	0.000000	0.000000	0.000000	0.000000	0.000000	0.177558	2.219470	2.219470	2.219470	2.219470	2.219470	2.219470	2.219470	2.219470	2.219470	2.219470	2.219470	2.160284	1.479650	1.479650	1.479650	1.479650	1.479650	1.361278	0.000000	0.000000	0.000000	0.000000	0.000000	0.059186	0.739825	0.739825	0.739825	0.739825
chr1	114963099	114963600	15.1531_r1	3.33e-06	-	0.000000	0.000000	0.000000	0.000000	0.000000	0.029593	0.739825	0.739825	0.739825	0.739825	0.739825	0.769418	1.479650	1.479650	1.479650	1.479650	1.479650	1.450057	0.739825	0.739825	0.739825	0.739825	0.739825	0.739825	0.739825	0.739825	0.739825	0.739825	0.739825	0.799011	2.219470	2.219470	2.219470	2.219470	2.219470	2.160284	0.739825	0.739825	0.739825	0.739825	0.739825	0.739825	0.739825	0.739825
chr1	115571383	115571686	18.2347_r1	2.3e-07	+	0.000000	0.000000	0.000000	0.000000	0.000000	0.000000	0.000000	0.000000	0.000000	0.000000	0.000000	0.000000	0.000000	0.000000	0.000000	0.000000	0.000000	0.000000	0.000000	0.000000	0.000000	0.000000	0.000000	0.000000	0.000000	0.000000	0.000000	0.000000	0.000000	0.000000	0.000000	0.000000	0.000000	0.000000	0.000000	0.000000	0.000000	0.000000	0.000000	0.000000	0.000000	0.000000	0.000000	0.000000
chr1	115932533	115932696	17.602	4.23e-07	+	0.739825	0.739825	0.739825	1.154127	1.479650	1.479650	1.479650	1.479650	1.479650	1.065348	0.739825	0.739825	0.739825	0.739825	0.739825	0.325523	0.000000	0.000000	0.000000	0.000000	0.000000	0.414302	0.739825	0.739825	0.739825	0.739825	0.739825	0.325523	0.000000	0.000000	0.000000	0.000000	0.000000	0.000000	0.000000	0.000000	0.000000	0.000000	0.000000	0.000000	0.000000	0.000000	0.000000	0.000000
chr1	116039680	116039789	13.2347_r1	1.31e-05	+	0.739825	0.739825	0.473488	0.000000	0.000000	0.000000	0.000000	0.000000	0.266337	0.739825	0.739825	0.739825	0.739825	0.739825	0.473488	0.000000	0.000000	0.000000	0.000000	0.000000	0.266337	0.739825	0.739825	0.739825	0.739825	0.739825	0.473488	0.000000	0.000000	0.000000	0.000000	0.000000	0.000000	0.000000	0.000000	0.000000	0.000000	0.000000	0.532674	1.479650	1.479650	1.479650	1.479650	1.479650
chr1	116957494	116957995	19.2041	8.35e-08	-	0.000000	0.000000	0.000000	0.000000	0.000000	0.000000	0.000000	0.000000	0.000000	0.000000	0.000000	0.177558	0.739825	0.739825	0.739825	0.739825	0.739825	0.562267	0.000000	0.000000	0.000000	0.000000	0.000000	0.000000	0.000000	0.000000	0.000000	0.000000	0.000000	0.000000	0.000000	0.000000	0.000000	0.000000	0.000000	0.000000	0.000000	0.000000	0.000000	0.000000	0.000000	0.000000	0.000000	0.000000
chr1	117083970	117084220	13.0102	1.51e-05	+	0.295930	0.000000	0.000000	0.000000	0.000000	0.000000	0.000000	0.000000	0.000000	0.000000	0.000000	0.000000	0.000000	0.000000	0.000000	0.000000	0.000000	0.000000	0.000000	0.000000	0.000000	0.000000	0.000000	0.000000	0.000000	0.000000	0.000000	0.000000	0.000000	0.000000	1.183720	1.479650	1.479650	1.479650	1.479650	1.479650	0.887790	0.739825	0.739825	0.739825	0.739825	0.739825	0.739825	0.739825
chr1	118299331	118299832	15.5408_r1	2.47e-06	-	0.739825	0.739825	0.739825	1.302092	1.479650	1.479650	1.479650	1.479650	1.479650	0.917383	0.739825	0.739825	0.739825	0.739825	0.739825	0.177558	0.000000	0.000000	0.000000	0.000000	0.000000	0.000000	0.000000	0.000000	0.000000	0.000000	0.000000	0.000000	0.000000	0.000000	0.000000	0.000000	0.000000	0.000000	0.000000	0.000000	0.000000	0.000000	0.000000	0.000000	0.000000	0.000000	0.000000	0.000000
chr1	118324541	118325042	11.6837_r1	3.49e-05	-	0.000000	0.000000	0.000000	0.000000	0.000000	0.000000	0.000000	0.000000	0.000000	0.000000	0.000000	0.000000	0.000000	0.000000	0.000000	0.000000	0.000000	0.000000	0.000000	0.000000	0.000000	0.000000	0.000000	0.000000	0.000000	0.000000	0.000000	0.000000	0.000000	0.000000	0.000000	0.000000	0.000000	0.000000	0.000000	0.000000	0.000000	0.000000	0.000000	0.000000	0.000000	0.000000	0.000000	0.000000
chr1	118494399	118494900	17.3673_r1	5.26e-07	-	0.739825	0.739825	0.739825	0.739825	0.739825	0.710232	0.000000	0.000000	0.000000	0.000000	0.000000	0.000000	0.000000	0.000000	0.000000	0.000000	0.000000	0.000000	0.000000	0.000000	0.000000	0.000000	0.000000	0.000000	0.000000	0.000000	0.000000	0.000000	0.000000	0.000000	0.000000	0.000000	0.000000	0.000000	0.000000	0.000000	0.000000	0.000000	0.000000	0.000000	0.000000	0.000000	0.000000	0.000000
chr1	118498305	118498520	15.9898	1.73e-06	+	0.739825	0.384709	0.000000	0.000000	0.000000	0.000000	0.000000	0.000000	0.000000	0.000000	0.000000	0.000000	0.000000	0.000000	0.000000	0.000000	0.000000	0.000000	0.000000	0.000000	0.000000	0.000000	0.000000	0.000000	0.000000	0.000000	0.000000	0.000000	0.000000	0.000000	0.000000	0.000000	0.000000	0.000000	0.000000	0.000000	0.000000	0.000000	0.000000	0.000000	0.000000	0.000000	0.000000	0.355116
chr1	118538469	118538733	12.7959	1.74e-05	+	0.000000	0.000000	0.000000	0.000000	0.000000	0.000000	0.000000	0.029593	0.739825	0.739825	0.739825	0.739825	0.739825	0.710232	0.000000	0.000000	0.000000	0.000000	0.000000	0.000000	0.000000	0.000000	0.000000	0.000000	0.000000	0.029593	0.739825	0.739825	0.739825	0.739825	0.739825	0.739825	0.739825	0.739825	0.739825	0.739825	0.739825	0.710232	0.000000	0.000000	0.000000	0.000000	0.000000	0.000000
chr1	118555418	118555709	14.1939_r2	6.75e-06	+	0.000000	0.384709	0.739825	0.739825	0.739825	0.739825	0.739825	0.355116	0.000000	0.000000	0.000000	0.000000	0.000000	0.000000	0.000000	0.000000	0.000000	0.000000	0.000000	0.000000	0.000000	0.000000	0.000000	0.000000	0.000000	0.000000	0.000000	0.000000	0.000000	0.000000	0.000000	0.000000	0.000000	0.000000	0.000000	0.000000	0.000000	0.000000	0.000000	0.000000	0.000000	0.000000	0.000000	0.000000
chr1	118597533	118598034	16.7143_r1	9.4e-07	-	0.000000	0.000000	0.000000	0.000000	0.000000	0.000000	0.000000	0.000000	0.000000	0.000000	0.000000	0.000000	0.000000	0.000000	0.000000	0.000000	0.000000	0.000000	0.000000	0.000000	0.000000	0.503081	0.739825	0.739825	0.739825	0.739825	0.739825	0.236744	0.000000	0.000000	0.000000	0.000000	0.000000	0.000000	0.000000	0.000000	0.000000	0.000000	0.000000	0.000000	0.000000	0.000000	0.000000	0.000000
chr1	119276187	119276392	18.0714	2.7e-07	+	0.000000	0.000000	0.000000	0.000000	0.000000	0.000000	0.000000	0.000000	0.000000	0.000000	0.000000	0.000000	0.000000	0.000000	0.414302	0.739825	0.739825	0.739825	0.739825	0.739825	0.325523	0.000000	0.000000	0.000000	0.000000	0.000000	0.000000	0.000000	0.000000	0.000000	0.000000	0.000000	0.414302	0.739825	0.739825	0.739825	0.739825	0.739825	0.739825	0.739825	0.739825	0.739825	0.739825	0.739825
chr1	119400369	119400870	17.102	6.68e-07	-	0.739825	0.739825	0.739825	0.739825	0.739825	0.739825	0.739825	0.739825	0.739825	0.739825	0.562267	0.000000	0.000000	0.000000	0.000000	0.000000	0.177558	0.739825	0.739825	0.739825	0.739825	0.739825	0.739825	0.739825	0.739825	0.739825	0.739825	0.739825	0.562267	0.000000	0.000000	0.000000	0.000000	0.000000	0.000000	0.000000	0.000000	0.000000	0.000000	0.000000	0.000000	0.000000	0.000000	0.000000
chr1	119528578	119528926	11.2347_r3	4.55e-05	+	0.000000	0.000000	0.000000	0.000000	0.000000	0.000000	0.000000	0.000000	0.000000	0.000000	0.000000	0.000000	0.000000	0.000000	0.000000	0.000000	0.000000	0.000000	0.000000	0.000000	0.000000	0.000000	0.000000	0.000000	0.000000	0.000000	0.000000	0.000000	0.000000	0.000000	0.000000	0.000000	0.000000	0.000000	0.000000	0.000000	0.000000	0.000000	0.000000	0.000000	0.000000	0.000000	0.000000	0.000000
chr1	119559194	119559695	15.1939_r2	3.23e-06	-	0.739825	0.739825	0.739825	0.739825	0.739825	0.739825	0.739825	0.739825	0.739825	0.562267	0.000000	0.000000	0.000000	0.000000	0.000000	0.177558	0.739825	0.739825	0.739825	0.739825	0.739825	0.739825	0.739825	0.739825	0.739825	0.739825	0.739825	0.917383	1.479650	1.479650	1.479650	1.479650	1.479650	1.124534	0.000000	0.000000	0.000000	0.000000	0.000000	0.000000	0.000000	0.000000	0.000000	0.000000
chr1	119769457	119769669	15.7653_r2	2.07e-06	+	0.000000	0.000000	0.000000	0.000000	0.000000	0.000000	0.000000	0.000000	0.000000	0.000000	0.000000	0.000000	0.000000	0.000000	0.000000	0.000000	0.000000	0.000000	0.000000	0.000000	0.000000	0.000000	0.000000	0.000000	0.000000	0.000000	0.000000	0.000000	0.000000	0.000000	0.000000	0.000000	0.000000	0.000000	0.000000	0.000000	0.000000	0.000000	0.000000	0.000000	0.000000	0.000000	0.000000	0.000000
chr1	119891275	119891548	16.6735_r2	9.73e-07	+	0.000000	0.000000	0.000000	0.000000	0.000000	0.000000	0.000000	0.000000	0.000000	0.000000	0.000000	0.000000	0.000000	0.000000	0.000000	0.325523	0.739825	0.739825	0.739825	0.739825	0.739825	0.739825	0.739825	0.739825	0.739825	0.739825	0.739825	0.414302	0.000000	0.000000	0.000000	0.000000	0.000000	0.000000	0.000000	0.000000	0.000000	0.000000	0.000000	0.000000	0.000000	0.000000	0.000000	0.000000
chr1	120190770	120191101	14.3469	6.05e-06	+	0.000000	0.000000	0.000000	0.000000	0.000000	0.000000	0.000000	0.000000	0.000000	0.000000	0.000000	0.000000	0.000000	0.000000	0.000000	0.000000	0.000000	0.000000	0.000000	0.000000	0.000000	0.000000	0.000000	0.000000	0.000000	0.000000	0.000000	0.000000	0.000000	0.000000	0.000000	0.000000	0.000000	0.000000	0.000000	0.000000	0.000000	0.000000	0.000000	0.000000	0.000000	0.000000	0.000000	0.000000
chr1	121018917	121019292	11.1531	4.77e-05	+	0.739825	0.739825	0.739825	0.858197	1.479650	1.479650	1.479650	1.479650	1.479650	1.361278	0.739825	0.739825	0.739825	0.739825	0.739825	0.858197	1.479650	1.479650	1.479650	1.479650	1.479650	1.361278	0.739825	0.739825	0.739825	0.739825	0.739825	0.621453	0.000000	0.000000	0.000000	0.000000	0.000000	0.118372	0.739825	0.739825	0.739825	0.739825	0.739825	0.621453	0.000000	0.000000	0.000000	0.000000
chr1	121146880	121147128	13.5204_r1	1.08e-05	+	0.000000	0.000000	0.000000	0.000000	0.000000	0.000000	0.000000	0.000000	0.000000	0.000000	0.000000	0.000000	0.000000	0.000000	0.000000	0.000000	0.000000	0.000000	0.000000	0.000000	0.000000	0.000000	0.000000	0.000000	0.000000	0.000000	0.000000	0.000000	0.000000	0.118372	0.739825	0.739825	0.739825	0.739825	0.739825	0.739825	0.739825	0.739825	0.739825	0.739825	0.739825	0.621453	0.000000	0.000000
chr1	121313169	121313319	13.2245	1.31e-05	+	0.000000	0.000000	0.000000	0.000000	0.562267	0.739825	0.739825	0.739825	0.739825	0.739825	1.302092	1.479650	1.479650	1.479650	1.479650	1.479650	0.355116	0.000000	0.000000	0.000000	0.000000	0.000000	0.000000	0.000000	0.000000	0.000000	0.000000	0.000000	0.000000	0.000000	0.000000	0.000000	0.000000	0.000000	0.000000	0.000000	0.000000	0.000000	0.000000	0.000000	0.000000	0.000000	0.000000	0.000000
chr1	121326925	121327426	12.1531_r1	2.62e-05	-	1.479650	1.479650	1.479650	0.000000	0.000000	0.000000	0.000000	0.000000	0.000000	0.739825	0.739825	0.739825	0.739825	0.739825	0.739825	2.219470	2.219470	2.219470	2.219470	2.219470	2.219470	2.219470	2.219470	2.219470	2.219470	2.219470	2.219470	0.739825	0.739825	0.739825	0.739825	0.739825	0.739825	0.739825	0.739825	0.739825	0.739825	0.739825	0.739825	0.739825	0.739825	0.739825	0.739825	0.739825
chr1	121440403	121440661	14.2449_r1	6.51e-06	+	0.207151	0.739825	0.739825	0.739825	0.739825	0.739825	0.532674	0.000000	0.000000	0.000000	0.000000	0.000000	0.000000	0.000000	0.000000	0.000000	0.000000	0.000000	0.000000	0.000000	0.000000	0.000000	0.000000	0.000000	0.000000	0.000000	0.000000	0.000000	0.000000	0.000000	0.000000	0.000000	0.000000	0.000000	0.000000	0.000000	0.000000	0.000000	0.000000	0.000000	0.000000	0.000000	0.000000	0.000000
chr1	121809413	121809739	17.398	5.11e-07	+	0.739825	0.739825	0.739825	0.739825	0.710232	0.000000	0.000000	0.000000	0.000000	0.000000	0.000000	0.000000	0.000000	0.000000	0.000000	0.000000	0.000000	0.000000	0.000000	0.000000	0.000000	0.000000	0.000000	0.000000	0.000000	0.000000	0.000000	0.000000	0.088779	2.219470	2.219470	2.219470	2.219470	2.219470	2.160284	0.739825	0.739825	0.739825	0.739825	0.739825	0.739825	0.739825	0.739825	0.739825
chr1	122348658	122349159	13.7449	9.25e-06	-	0.000000	0.000000	0.000000	0.000000	0.000000	0.000000	0.000000	0.000000	0.000000	0.000000	0.000000	0.000000	0.000000	0.000000	0.000000	0.000000	0.000000	0.000000	0.000000	0.000000	0.000000	0.000000	0.000000	0.000000	0.000000	0.000000	0.000000	0.000000	0.000000	0.000000	0.000000	0.000000	0.000000	0.000000	0.000000	0.000000	0.503081	0.739825	0.739825	0.739825	0.739825	0.739825	1.242906	1.479650
chr1	122664817	122665070	13.0306	1.49e-05	+	0.739825	0.739825	1.272499	1.479650	1.479650	1.479650	1.479650	1.479650	0.946976	0.739825	0.739825	0.739825	0.739825	0.739825	0.739825	0.739825	0.739825	0.739825	0.739825	0.739825	1.805169	2.219470	2.219470	2.219470	2.219470	2.219470	1.686800	1.479650	1.479650	1.479650	1.479650	1.479650	0.414302	0.000000	0.000000	0.000000	0.000000	0.000000	0.000000	0.000000	0.000000	0.000000	0.000000	0.000000
chr1	123326037	123326293	19.9184	3.69e-08	+	0.739825	0.739825	0.739825	0.739825	0.739825	0.739825	0.739825	0.739825	0.739825	0.739825	0.739825	0.739825	0.739825	0.739825	0.739825	0.739825	0.739825	0.739825	0.739825	0.739825	0.739825	0.739825	0.739825	0.739825	0.739825	0.295930	0.000000	0.000000	0.000000	0.000000	0.000000	0.000000	0.000000	0.000000	0.000000	0.000000	0.000000	0.443895	0.739825	0.739825	0.739825	0.739825	0.739825	1.183720
chr1	123441072	123441573	18.0612_r1	2.73e-07	-	0.000000	0.000000	0.000000	0.000000	0.000000	0.000000	0.000000	0.000000	0.000000	0.000000	0.088779	0.739825	0.739825	0.739825	0.739825	0.739825	0.651046	0.000000	0.000000	0.000000	0.000000	0.000000	0.088779	0.739825	0.739825	0.739825	0.739825	0.739825	0.828604	1.479650	1.479650	1.479650	1.479650	1.479650	1.479650	1.479650	1.479650	1.479650	1.479650	1.479650	1.302092	0.000000	0.000000	0.000000
chr1	124746377	124746878	16.9184	7.86e-07	-	0.739825	0.739825	0.739825	0.739825	0.739825	1.420464	1.479650	1.479650	1.479650	1.479650	1.479650	2.160284	2.219470	2.219470	2.219470	2.219470	2.219470	0.177558	0.000000	0.000000	0.000000	0.000000	0.000000	0.000000	0.000000	0.000000	0.000000	0.000000	0.000000	0.680639	0.739825	0.739825	0.739825	0.739825	0.739825	2.101098	2.219470	2.219470	2.219470	2.219470	2.219470	0.858197	0.739825	0.739825
chr1	124776807	124777155	17.3061_r1	5.56e-07	+	0.739825	0.739825	0.739825	0.739825	0.739825	0.739825	0.739825	0.739825	0.739825	0.739825	0.739825	0.739825	0.562267	0.000000	0.000000	0.000000	0.000000	0.000000	0.000000	0.000000	0.000000	0.000000	0.000000	0.000000	0.000000	0.000000	0.000000	0.000000	0.000000	0.000000	0.177558	0.739825	0.739825	0.739825	0.739825	0.739825	0.917383	1.479650	1.479650	1.479650	1.479650	1.479650	1.302092	0.739825
chr1	125103591	125103866	11.898	3.06e-05	+	0.739825	0.739825	0.739825	0.739825	0.739825	0.739825	0.739825	0.739825	0.739825	0.739825	0.828604	1.479650	1.479650	1.479650	1.479650	1.479650	1.302092	0.000000	0.000000	0.000000	0.000000	0.000000	0.088779	0.739825	0.739825	0.739825	0.739825	0.739825	0.739825	0.739825	0.739825	0.739825	0.739825	0.739825	0.739825	0.739825	0.739825	0.739825	0.739825	0.739825	0.651046	0.000000	0.000000	0.000000
chr1	125427970	125428471	13.5_r2	1.09e-05	-	0.739825	0.739825	0.739825	0.739825	0.739825	0.739825	0.739825	0.739825	0.739825	0.739825	0.739825	0.739825	0.739825	0.739825	0.739825	0.739825	0.739825	0.739825	0.739825	0.739825	0.739825	0.739825	0.739825	0.739825	0.739825	0.739825	0.739825	0.739825	0.591860	0.000000	0.000000	0.000000	0.000000	0.000000	0.000000	0.000000	0.000000	0.000000	0.000000	0.000000	0.000000	0.000000	0.000000	0.000000
chr1	125579789	125579989	14.4082	5.79e-06	+	0.739825	0.739825	0.325523	0.000000	0.000000	0.000000	0.000000	0.000000	0.414302	0.739825	0.739825	0.739825	0.739825	0.739825	0.325523	0.000000	0.000000	0.000000	0.000000	0.000000	0.000000	0.000000	0.000000	0.000000	0.000000	0.000000	0.000000	0.000000	0.000000	0.000000	0.000000	0.000000	0.000000	0.000000	0.000000	0.000000	0.000000	0.000000	0.000000	0.000000	0.000000	0.000000	0.000000	0.000000
chr1	126136442	126136943	12.8571	1.67e-05	-	0.000000	0.000000	0.000000	0.000000	0.000000	0.236744	0.739825	0.739825	0.739825	0.739825	0.739825	0.976569	1.479650	1.479650	1.479650	1.479650	1.479650	1.006162	0.000000	0.000000	0.000000	0.000000	0.000000	0.236744	0.739825	0.739825	0.739825	0.739825	0.739825	0.503081	0.000000	0.000000	0.000000	0.000000	0.000000	0.236744	0.739825	0.739825	0.739825	0.739825	0.739825	0.503081	0.000000	0.000000
chr1	126185682	126186183	15.3571	2.85e-06	-	0.000000	0.000000	0.000000	0.000000	0.000000	0.000000	0.000000	0.000000	0.000000	0.000000	0.000000	0.000000	0.000000	0.000000	0.000000	0.000000	0.000000	0.000000	0.000000	1.065348	1.479650	1.479650	1.479650	1.479650	1.479650	1.479650	1.479650	1.479650	1.479650	1.479650	1.479650	0.414302	0.000000	0.000000	0.000000	0.000000	0.000000	0.000000	0.000000	0.000000	0.000000	0.000000	0.000000	1.065348
chr1	126461971	126462472	11.602	3.66e-05	-	0.739825	0.739825	0.739825	0.739825	0.739825	0.739825	0.621453	0.000000	0.000000	0.000000	0.000000	0.000000	0.118372	0.739825	0.739825	0.739825	0.739825	0.739825	0.858197	1.479650	1.479650	1.479650	1.479650	1.479650	1.479650	1.479650	1.479650	1.479650	1.479650	1.479650	1.242906	0.000000	0.000000	0.000000	0.000000	0.000000	0.000000	0.000000	0.000000	0.000000	0.000000	0.000000	0.000000	0.000000
chr1	126466702	126467203	17.2857	5.66e-07	-	0.000000	0.000000	0.000000	0.000000	0.680639	0.739825	0.739825	0.739825	0.739825	0.739825	0.059186	0.000000	0.000000	0.000000	0.000000	0.000000	0.000000	0.000000	0.000000	0.000000	0.000000	0.000000	0.000000	0.000000	0.000000	0.000000	0.000000	0.000000	0.000000	0.000000	0.000000	0.000000	0.000000	0.000000	0.680639	0.739825	0.739825	0.739825	0.739825	0.739825	0.739825	0.739825	0.739825	0.739825
chr1	126515400	126515901	17.0306	7.12e-07	-	2.219470	2.219470	1.479650	1.479650	1.479650	1.479650	1.479650	1.479650	1.479650	1.479650	1.479650	1.479650	1.479650	1.479650	0.739825	0.739825	0.739825	0.739825	0.739825	0.739825	0.000000	0.000000	0.000000	0.000000	0.000000	0.000000	0.000000	0.000000	0.000000	0.000000	0.000000	0.000000	0.739825	0.739825	0.739825	0.739825	0.739825	0.739825	0.000000	0.000000	0.000000	0.000000	0.000000	0.000000
chr1	126655476	126655977	17.2041	6.1e-07	-	1.479650	1.479650	1.479650	1.479650	1.479650	1.479650	1.479650	0.769418	0.739825	0.739825	0.739825	0.739825	0.739825	0.029593	0.000000	0.000000	0.000000	0.000000	0.000000	0.710232	0.739825	0.739825	0.739825	0.739825	0.739825	0.739825	0.739825	0.739825	0.739825	0.739825	0.739825	0.029593	0.000000	0.000000	0.000000	0.000000	0.000000	0.000000	0.000000	0.000000	0.000000	0.000000	0.000000	0.000000
chr1	126728838	126729339	16.0204	1.68e-06	-	0.739825	0.739825	0.739825	0.739825	0.739825	0.739825	0.739825	0.739825	0.739825	0.739825	0.739825	0.739825	0.739825	0.739825	0.739825	0.739825	0.739825	0.739825	0.739825	0.384709	0.000000	0.000000	0.000000	0.000000	0.000000	0.355116	0.739825	0.739825	0.739825	0.739825	0.739825	0.739825	0.739825	0.739825	0.739825	0.739825	0.739825	0.739825	0.739825	0.739825	0.739825	0.739825	0.739825	0.384709
chr1	126737576	126738077	13.8265_r1	8.74e-06	-	0.739825	0.739825	0.739825	0.739825	0.739825	0.739825	0.739825	0.739825	0.739825	0.029593	0.000000	0.000000	0.000000	0.000000	0.000000	0.000000	0.000000	0.000000	0.000000	0.000000	0.000000	0.000000	0.000000	0.000000	0.000000	0.000000	0.000000	0.000000	0.000000	0.000000	0.000000	0.000000	0.000000	0.000000	0.000000	0.000000	0.000000	0.000000	0.000000	0.000000	0.000000	0.000000	0.000000	0.000000
chr1	126872170	126872671	17.3265	5.45e-07	-	0.739825	0.739825	0.739825	0.739825	0.739825	0.739825	0.739825	0.739825	0.739825	0.739825	0.887790	1.479650	1.479650	1.479650	1.479650	1.479650	1.479650	1.479650	1.479650	1.479650	1.479650	1.479650	1.183720	0.000000	0.000000	0.000000	0.000000	0.000000	0.147965	0.739825	0.739825	0.739825	0.739825	0.739825	0.739825	0.739825	0.739825	0.739825	0.739825	0.739825	0.591860	0.000000	0.000000	0.000000
chr1	126930570	126930674	14.102	7.21e-06	+	0.000000	0.000000	0.000000	0.651046	0.739825	0.739825	0.739825	0.739825	0.739825	0.088779	0.000000	0.000000	0.000000	0.000000	0.000000	0.000000	0.000000	0.000000	0.000000	0.000000	0.000000	0.000000	0.000000	0.000000	0.000000	0.000000	0.000000	1.302092	1.479650	1.479650	1.479650	1.479650	1.479650	0.828604	0.739825	0.739825	0.739825	0.739825	0.739825	0.739825	0.739825	0.739825	0.739825	0.739825
chr1	126947174	126947328	12.0918	2.72e-05	+	0.000000	0.000000	0.000000	0.000000	0.000000	0.000000	0.000000	0.000000	0.000000	0.059186	1.479650	1.479650	1.479650	1.479650	1.479650	1.479650	1.479650	1.479650	1.479650	1.479650	1.479650	1.420464	0.000000	0.000000	0.000000	0.000000	0.000000	0.000000	0.000000	0.000000	0.000000	0.000000	0.000000	0.000000	0.000000	0.000000	0.000000	0.000000	0.000000	0.000000	0.000000	0.000000	0.000000	0.000000
chr1	127145467	127145584	17.9796	2.95e-07	+	0.000000	0.000000	0.000000	0.000000	0.000000	0.000000	0.000000	0.000000	0.000000	0.000000	0.000000	0.000000	0.000000	0.000000	0.000000	0.000000	0.000000	0.000000	0.000000	0.000000	0.000000	0.000000	0.000000	0.000000	0.000000	0.000000	0.000000	0.000000	0.000000	0.000000	0.000000	0.000000	0.000000	0.000000	0.000000	0.000000	0.000000	0.000000	0.000000	0.000000	0.000000	0.000000	0.000000	0.000000
chr1	127343290	127343708	12.1633	2.6e-05	+	0.739825	0.739825	0.739825	0.739825	0.739825	0.739825	0.739825	0.739825	0.739825	0.739825	0.739825	0.739825	0.739825	0.739825	0.739825	0.739825	0.739825	0.739825	0.029593	0.000000	0.000000	0.000000	0.000000	0.000000	0.000000	0.000000	0.000000	0.000000	0.000000	0.000000	0.000000	0.000000	0.000000	0.000000	0.000000	0.000000	0.710232	0.739825	0.739825	0.739825	0.739825	0.739825	0.029593	0.000000
chr1	127378526	127378674	13.8265_r2	8.74e-06	+	1.479650	1.479650	1.479650	1.479650	1.479650	1.479650	0.739825	0.739825	0.739825	0.739825	0.739825	0.739825	0.000000	0.000000	0.000000	0.000000	0.000000	0.000000	0.000000	0.000000	0.000000	0.000000	0.000000	0.000000	0.000000	0.000000	0.000000	0.000000	0.000000	0.000000	0.000000	0.000000	0.000000	0.000000	0.000000	0.000000	0.000000	0.000000	0.000000	0.000000	0.000000	0.000000	0.000000	0.000000
chr1	127465438	127465939	15.0102	3.72e-06	-	0.739825	0.739825	0.739825	0.739825	0.739825	0.739825	0.739825	0.739825	0.739825	0.739825	0.739825	0.739825	0.739825	0.739825	0.739825	0.739825	0.739825	0.384709	0.000000	0.000000	0.000000	0.000000	0.000000	0.000000	0.000000	0.000000	0.000000	0.000000	0.000000	0.355116	0.739825	0.739825	0.739825	0.739825	0.739825	1.094941	1.479650	1.479650	1.479650	1.479650	1.479650	1.124534	0.739825	0.739825
chr1	127518891	127519392	17.9388_r1	3.07e-07	-	0.000000	0.000000	0.000000	0.000000	0.000000	0.000000	0.000000	0.266337	0.739825	0.739825	0.739825	0.739825	0.739825	0.739825	0.739825	0.739825	0.739825	0.739825	0.739825	0.473488	0.000000	0.000000	0.000000	0.000000	0.000000	0.000000	0.000000	0.000000	0.000000	0.000000	0.000000	0.266337	0.739825	0.739825	0.739825	0.739825	0.739825	1.272497	2.219470	2.219470	2.219470	2.219470	2.219470	1.686798
chr1	127987420	127987921	13.5918	1.03e-05	-	0.000000	0.000000	0.000000	0.000000	0.000000	0.000000	0.000000	0.000000	0.000000	0.000000	0.000000	0.000000	0.000000	0.000000	0.000000	0.000000	0.147965	0.739825	0.739825	0.739825	0.739825	0.739825	0.887790	1.479650	1.479650	1.479650	1.479650	1.479650	1.183720	0.000000	0.000000	0.000000	0.000000	0.000000	0.000000	0.000000	0.000000	0.000000	0.000000	0.000000	0.000000	0.000000	0.000000	0.000000
chr1	128178469	128178970	15.1939_r3	3.23e-06	-	0.000000	0.000000	0.000000	0.000000	0.000000	0.000000	0.000000	0.000000	0.000000	0.000000	0.000000	0.000000	0.000000	0.000000	0.000000	0.000000	0.000000	0.000000	0.000000	0.000000	0.532673	2.219470	2.219470	2.219470	2.219470	2.219470	1.686797	0.000000	0.000000	0.000000	0.000000	0.000000	0.000000	0.000000	0.000000	0.000000	0.000000	0.000000	0.177558	0.739825	0.739825	0.739825	0.739825	0.739825
chr1	128327136	128327637	14.6224	4.96e-06	-	0.000000	0.000000	0.000000	0.000000	0.000000	0.000000	0.000000	0.000000	0.000000	0.000000	0.000000	0.000000	0.000000	0.000000	0.000000	0.000000	0.000000	0.000000	0.000000	0.000000	0.000000	0.414302	0.739825	0.739825	0.739825	0.739825	0.739825	0.325523	0.000000	0.000000	0.000000	0.000000	0.000000	0.000000	0.000000	0.000000	0.000000	0.000000	0.000000	0.000000	0.000000	0.000000	0.000000	0.000000
chr1	128352945	128353446	11.102_r1	4.92e-05	-	0.000000	0.000000	0.000000	0.000000	0.000000	0.000000	0.000000	0.000000	0.000000	0.147965	0.739825	0.739825	0.739825	0.739825	0.739825	0.739825	0.739825	0.739825	0.739825	0.739825	0.739825	0.591860	0.000000	0.000000	0.000000	0.000000	0.000000	0.000000	0.000000	0.000000	0.000000	0.000000	0.000000	0.147965	0.739825	0.739825	0.739825	0.739825	0.739825	0.739825	0.739825	0.739825	0.739825	0.739825
chr1	128440337	128440615	12.8776	1.65e-05	+	0.739825	0.739825	0.739825	0.739825	0.739825	0.739825	0.739825	0.739825	0.739825	0.739825	0.710232	0.000000	0.000000	0.000000	0.000000	0.000000	0.029593	0.739825	0.739825	0.739825	0.739825	0.739825	0.710232	0.000000	0.000000	0.000000	0.000000	0.000000	0.000000	0.000000	0.000000	0.000000	0.000000	0.000000	0.029593	0.739825	0.739825	0.739825	0.739825	0.739825	0.769418	1.479650	1.479650	1.479650
chr1	128517235	128517300	13.051_r1	1.47e-05	+	0.739825	0.739825	0.739825	0.739825	0.739825	0.739825	0.739825	0.739825	0.739825	0.739825	0.739825	0.236744	0.000000	0.000000	0.000000	0.000000	0.000000	0.503081	0.739825	0.739825	0.739825	0.739825	0.739825	0.236744	0.000000	0.000000	0.000000	0.000000	0.000000	0.000000	0.000000	0.000000	0.000000	0.000000	0.000000	0.000000	0.000000	0.000000	0.000000	0.000000	0.000000	0.503081	0.739825	0.739825
chr1	128520531	128520913	10.9082	5.5e-05	+	0.000000	0.000000	0.000000	0.000000	0.000000	0.000000	0.000000	0.000000	0.000000	0.000000	0.000000	0.000000	0.000000	0.000000	0.000000	0.000000	0.000000	0.000000	0.000000	0.000000	0.000000	0.000000	0.000000	0.651046	0.739825	0.739825	0.739825	0.739825	0.739825	0.088779	0.000000	0.000000	0.000000	0.000000	0.000000	0.000000	0.000000	0.000000	0.000000	0.000000	0.000000	0.000000	0.000000	0.000000
chr1	128533532	128534033	18.3878_r1	1.97e-07	-	0.000000	0.000000	0.000000	0.000000	0.000000	0.000000	0.000000	0.000000	0.000000	0.000000	0.000000	0.000000	0.000000	0.000000	0.000000	0.532674	0.739825	0.739825	0.739825	0.739825	0.739825	0.739825	0.739825	0.739825	0.739825	0.739825	0.739825	0.207151	0.000000	0.000000	0.000000	0.000000	0.000000	0.000000	0.000000	0.000000	0.000000	0.000000	0.000000	0.000000	0.000000	0.000000	0.000000	0.000000
chr1	128543458	128543959	20.602	1.58e-08	-	0.739825	0.739825	0.739825	0.739825	0.739825	0.739825	0.739825	0.739825	0.739825	0.739825	0.236744	0.000000	0.000000	0.000000	0.000000	0.000000	0.000000	0.000000	0.000000	0.000000	0.000000	0.000000	0.000000	0.000000	0.000000	0.000000	0.000000	0.000000	0.000000	0.000000	0.000000	0.000000	0.000000	0.000000	0.000000	0.000000	0.000000	0.000000	0.000000	0.000000	0.000000	0.000000	0.000000	0.000000
chr1	128789432	128789933	13.551_r1	1.06e-05	-	0.000000	0.000000	0.000000	0.000000	0.000000	0.000000	0.000000	0.000000	0.000000	0.532674	0.739825	0.739825	0.739825	0.739825	0.739825	0.739825	0.739825	0.739825	0.739825	0.739825	0.739825	0.207151	0.000000	0.000000	0.000000	0.000000	0.000000	0.532674	0.739825	0.739825	0.739825	0.739825	0.739825	0.207151	0.000000	0.000000	0.000000	0.000000	0.000000	0.532674	0.739825	0.739825	0.739825	0.739825
chr1	129512130	129512466	12.6531_r2	1.91e-05	+	0.000000	0.000000	1.361278	1.479650	1.479650	1.479650	1.479650	1.479650	0.799011	0.739825	0.739825	0.739825	0.739825	0.739825	0.059186	0.000000	0.000000	0.000000	0.000000	0.000000	0.680639	0.739825	0.739825	0.739825	0.739825	0.739825	0.739825	0.739825	0.739825	0.739825	0.739825	0.739825	0.739825	0.739825	0.739825	0.739825	0.739825	0.739825	1.420464	1.479650	1.479650	1.479650	1.479650	1.479650
chr1	129542789	129543290	13.6939	9.58e-06	-	0.000000	0.000000	0.000000	0.000000	0.000000	0.325523	0.739825	0.739825	0.739825	0.739825	0.739825	0.739825	0.739825	0.739825	0.739825	0.739825	0.739825	0.739825	0.739825	0.739825	0.739825	0.739825	0.739825	0.414302	0.000000	0.000000	0.000000	0.000000	0.000000	0.000000	0.000000	0.000000	0.000000	0.000000	0.000000	0.651046	1.479650	1.479650	1.479650	1.479650	1.479650	1.479650	1.479650	1.479650
chr1	129705837	129706006	19.4694	6.21e-08	+	1.479650	1.479650	1.479650	2.101099	2.219470	2.219470	2.219470	2.219470	2.219470	2.219470	2.219470	2.219470	2.219470	2.219470	2.219470	2.840927	2.959300	2.959300	2.959300	2.959300	2.959300	0.473488	0.000000	0.000000	0.000000	0.000000	0.000000	0.000000	0.000000	0.000000	0.000000	0.000000	0.000000	1.242906	1.479650	1.479650	1.479650	1.479650	1.479650	1.479650	1.479650	1.479650	1.479650	1.479650
chr1	129861695	129861958	15.0816	3.52e-06	+	0.059186	1.479650	1.479650	1.479650	1.479650	1.479650	1.479650	1.479650	1.479650	1.479650	1.479650	1.479650	1.450057	0.739825	0.739825	0.739825	0.739825	0.739825	0.739825	0.739825	0.739825	0.739825	0.739825	0.739825	0.799011	2.219470	2.219470	2.219470	2.219470	2.219470	2.160284	0.739825	0.739825	0.739825	0.739825	0.739825	0.710232	0.000000	0.000000	0.000000	0.000000	0.000000	0.000000	0.000000
chr1	129996281	129996782	11.1531_r1	4.77e-05	-	0.739825	0.177558	0.000000	0.000000	0.000000	0.000000	0.000000	0.562267	0.739825	0.739825	0.739825	0.739825	0.739825	0.739825	0.739825	0.739825	0.739825	0.739825	0.739825	1.302092	1.479650	1.479650	1.479650	1.479650	1.479650	2.041913	2.219470	2.219470	2.219470	2.219470	2.219470	1.657207	1.479650	1.479650	1.479650	1.479650	1.479650	1.479650	1.479650	1.479650	1.479650	1.479650	1.479650	0.355116
chr1	130171828	130171981	13.2245_r1	1.31e-05	+	0.739825	0.739825	0.739825	0.739825	0.739825	0.739825	0.739825	0.739825	0.739825	0.739825	0.739825	0.739825	0.739825	0.739825	0.739825	0.739825	0.739825	0.621453	0.000000	0.000000	0.000000	0.000000	0.000000	0.000000	0.000000	0.000000	0.000000	0.000000	0.000000	0.000000	0.000000	0.000000	0.000000	0.000000	0.000000	0.118372	0.739825	0.739825	0.739825	0.739825	0.739825	0.739825	0.739825	0.739825
chr1	130367826	130368327	17.3469_r1	5.35e-07	-	0.000000	0.000000	0.000000	0.000000	0.000000	0.000000	0.000000	0.710232	0.739825	0.739825	0.739825	0.739825	0.739825	1.450057	1.479650	1.479650	1.479650	1.479650	1.479650	0.059186	0.000000	0.000000	0.000000	0.000000	0.000000	0.000000	0.000000	0.000000	0.000000	0.000000	0.000000	0.710232	0.739825	0.739825	0.739825	0.739825	0.739825	0.029593	0.000000	0.000000	0.000000	0.000000	0.000000	0.000000
chr1	130540440	130540941	17.2245_r3	5.98e-07	-	2.959300	2.959300	2.959300	2.959300	2.959300	2.959300	2.959300	2.959300	2.959300	2.959300	2.959300	2.367440	1.479650	1.479650	1.479650	1.479650	1.479650	1.479650	1.479650	1.479650	1.479650	1.479650	1.479650	1.479650	1.479650	1.479650	1.479650	1.479650	1.479650	2.071510	2.959300	2.959300	2.959300	2.959300	2.959300	2.663368	2.219470	2.219470	2.219470	2.219470	2.219470	2.219470	2.219470	2.219470
chr1	130999128	130999629	13.3163	1.24e-05	-	0.739825	0.739825	0.739825	0.739825	0.739825	0.088779	0.000000	0.000000	0.000000	0.000000	0.000000	0.651046	0.739825	0.739825	0.739825	0.739825	0.739825	1.390871	1.479650	1.479650	1.479650	1.479650	1.479650	0.177558	0.000000	0.000000	0.000000	0.000000	0.000000	0.651046	0.739825	0.739825	0.739825	0.739825	0.739825	0.088779	0.000000	0.000000	0.000000	0.000000	0.000000	0.000000	0.000000	0.000000
chr1	131030622	131031123	11.3061_r1	4.37e-05	-	1.479650	1.479650	1.479650	1.479650	1.479650	1.479650	1.479650	1.479650	1.479650	1.479650	1.302092	0.000000	0.000000	0.000000	0.000000	0.000000	0.000000	0.000000	0.000000	0.000000	0.000000	0.000000	0.000000	0.000000	0.000000	0.000000	0.000000	0.000000	0.000000	0.000000	0.000000	0.000000	0.000000	0.000000	0.000000	0.000000	0.000000	0.000000	0.000000	0.000000	0.000000	0.000000	0.000000	0.000000
chr1	131181004	131181281	10.9388	5.41e-05	+	0.739825	0.739825	0.739825	0.739825	0.739825	0.739825	0.739825	0.739825	0.739825	0.739825	0.236744	0.000000	0.000000	0.000000	0.000000	0.000000	0.000000	0.000000	0.000000	0.000000	0.000000	0.000000	0.000000	0.000000	0.000000	0.000000	0.000000	0.000000	0.000000	0.000000	0.000000	0.000000	0.000000	0.000000	0.000000	0.000000	0.000000	0.000000	0.000000	0.000000	0.000000	0.000000	0.000000	0.000000
chr1	131358119	131358620	20.0918	3e-08	-	0.000000	0.000000	0.000000	0.000000	0.000000	0.000000	0.000000	0.000000	0.000000	0.000000	0.000000	0.000000	0.000000	0.000000	0.000000	0.000000	0.000000	0.000000	0.177558	0.739825	0.739825	0.739825	0.739825	0.739825	0.739825	0.739825	0.739825	0.739825	0.739825	0.739825	0.562267	0.000000	0.000000	0.000000	0.000000	0.000000	0.000000	0.000000	0.000000	0.000000	0.000000	0.000000	0.000000	0.000000
chr1	131565258	131565428	19.5306	5.8e-08	+	1.479650	1.479650	0.946976	0.739825	0.739825	0.739825	0.739825	0.739825	0.207151	0.000000	0.000000	0.000000	0.000000	0.000000	0.000000	0.000000	0.000000	0.000000	0.000000	0.000000	0.000000	0.000000	0.000000	0.000000	0.000000	0.000000	0.000000	0.000000	0.000000	0.000000	0.000000	0.000000	0.000000	0.000000	0.000000	0.000000	0.000000	0.000000	0.000000	0.000000	0.000000	0.000000	0.000000	0.000000
chr1	131594318	131594624	17.5204_r1	4.56e-07	+	0.739825	0.118372	0.000000	0.000000	0.000000	0.000000	0.000000	0.000000	0.000000	0.000000	0.000000	0.000000	0.000000	0.000000	0.000000	0.000000	0.000000	0.000000	0.000000	0.000000	0.000000	0.000000	0.000000	0.000000	0.000000	0.621453	0.739825	0.739825	0.739825	0.739825	0.739825	0.118372	0.000000	0.000000	0.000000	0.000000	0.000000	0.000000	0.000000	0.000000	0.000000	0.000000	0.000000	0.000000
chr1	131829328	131829620	13.0918	1.44e-05	+	0.000000	0.000000	0.000000	0.000000	0.000000	0.000000	0.000000	0.000000	0.000000	0.000000	0.000000	0.000000	0.000000	0.000000	0.000000	0.000000	0.000000	0.000000	0.000000	0.000000	0.000000	0.000000	0.000000	0.000000	0.000000	0.000000	0.000000	0.000000	0.000000	0.000000	0.000000	0.000000	0.000000	0.000000	0.000000	0.000000	0.000000	0.000000	0.000000	0.000000	0.000000	0.000000	0.000000	0.000000
chr1	132020549	132021050	16.1122	1.56e-06	-	0.739825	0.710232	0.000000	0.000000	0.000000	0.000000	0.000000	0.000000	0.000000	0.000000	0.000000	0.000000	0.000000	0.029593	0.739825	0.739825	0.739825	0.739825	0.739825	0.710232	0.000000	0.000000	0.000000	0.000000	0.000000	0.000000	0.000000	0.000000	0.000000	0.000000	0.000000	0.000000	0.000000	0.000000	0.000000	0.000000	0.000000	0.000000	0.000000	0.000000	0.000000	0.000000	0.000000	0.000000
chr1	132523624	132524125	17.5_r1	4.65e-07	-	0.000000	0.000000	0.000000	0.000000	0.000000	0.000000	0.000000	0.000000	0.000000	0.000000	0.000000	0.000000	0.000000	0.000000	0.000000	0.000000	0.000000	0.000000	0.000000	0.000000	0.000000	0.000000	0.000000	0.000000	0.000000	0.000000	0.000000	0.000000	0.000000	0.000000	0.029593	0.739825	0.739825	0.739825	0.739825	0.739825	0.739825	0.739825	0.739825	0.739825	0.739825	0.739825	0.710232	0.000000
chr1	132618337	132618838	12.7653_r3	1.78e-05	-	0.739825	0.739825	0.739825	0.355116	0.000000	0.000000	0.000000	0.000000	0.000000	0.384709	0.739825	0.739825	0.739825	0.739825	0.739825	0.355116	0.000000	0.000000	0.000000	0.000000	0.000000	0.384709	0.739825	0.739825	0.739825	0.739825	0.739825	0.355116	0.000000	0.000000	0.000000	0.000000	0.000000	0.000000	0.000000	0.000000	0.000000	0.000000	0.000000	0.384709	0.739825	0.739825	0.739825	0.739825
chr1	132989534	132989772	15.3776	2.81e-06	+	0.000000	0.000000	0.000000	0.000000	0.000000	0.177558	1.479650	1.479650	1.479650	1.479650	1.479650	1.302092	0.000000	0.000000	0.000000	0.000000	0.000000	0.000000	0.000000	0.000000	0.000000	0.000000	0.000000	0.000000	0.000000	0.000000	0.000000	0.000000	0.000000	0.000000	0.000000	0.000000	0.000000	0.000000	0.000000	0.088779	0.739825	0.739825	0.739825	0.739825	0.739825	0.651046	0.000000	0.000000
chr1	133487871	133488237	15.7245	2.14e-06	+	0.000000	0.000000	0.000000	0.000000	0.000000	0.000000	0.000000	0.118372	0.739825	0.739825	0.739825	0.739825	0.739825	0.621453	0.000000	0.000000	0.000000	0.000000	0.000000	0.000000	0.000000	0.000000	0.000000	0.000000	0.000000	0.000000	0.000000	0.000000	0.000000	0.000000	0.000000	0.000000	0.000000	0.000000	0.000000	0.000000	0.000000	0.000000	0.000000	0.000000	0.000000	0.000000	0.000000	0.000000
chr1	133695073	133695574	14.2653	6.42e-06	-	0.739825	0.739825	0.739825	0.739825	0.680639	0.000000	0.000000	0.000000	0.000000	0.000000	0.000000	0.000000	0.000000	0.000000	0.000000	0.000000	0.000000	0.000000	0.000000	0.000000	0.000000	0.000000	0.000000	0.000000	0.000000	0.000000	0.000000	0.000000	0.059186	0.739825	0.739825	0.739825	0.739825	0.739825	0.739825	0.739825	0.739825	0.739825	0.739825	0.739825	0.680639	0.000000	0.000000	0.000000
chr1	133715916	133716417	14.102_r1	7.21e-06	-	0.000000	0.000000	0.000000	0.000000	0.000000	0.000000	0.000000	0.000000	0.000000	0.000000	0.000000	0.000000	0.000000	0.000000	0.000000	0.000000	0.266337	0.739825	0.739825	0.739825	0.739825	0.739825	0.473488	0.000000	0.000000	0.000000	0.000000	0.000000	0.000000	0.000000	0.000000	0.000000	0.000000	0.000000	0.000000	0.000000	0.000000	0.000000	0.000000	0.000000	0.266337	0.739825	0.739825	0.739825
chr1	133740074	133740238	11.9796	2.91e-05	+	0.000000	0.000000	0.000000	0.000000	0.000000	0.000000	0.000000	0.000000	0.000000	0.000000	0.000000	0.000000	0.000000	0.000000	0.000000	0.000000	0.000000	0.000000	0.000000	0.000000	0.000000	0.177558	0.739825	0.739825	0.739825	0.739825	0.739825	0.739825	0.739825	0.739825	0.739825	0.739825	0.739825	0.739825	0.739825	0.739825	0.739825	0.739825	0.739825	0.562267	0.000000	0.000000	0.000000	0.000000
chr1	134071309	134071429	15.6531	2.26e-06	+	0.000000	0.000000	0.000000	0.000000	0.000000	0.000000	0.000000	0.000000	0.000000	0.000000	0.000000	0.000000	0.000000	0.000000	0.000000	0.000000	0.000000	0.000000	0.000000	0.000000	0.000000	0.000000	0.000000	0.000000	0.000000	0.000000	0.000000	0.000000	0.000000	0.000000	0.000000	0.000000	0.000000	0.000000	0.000000	0.000000	0.000000	0.000000	0.000000	0.000000	0.000000	0.000000	0.000000	0.000000
chr1	134534683	134534945	15.7653_r3	2.07e-06	+	0.000000	0.000000	0.000000	0.000000	0.000000	0.000000	0.000000	0.000000	0.000000	0.000000	0.000000	0.414302	0.739825	0.739825	0.739825	0.739825	0.739825	0.325523	0.000000	0.000000	0.000000	0.000000	0.000000	0.000000	0.000000	0.000000	0.000000	0.000000	0.000000	0.000000	0.000000	0.000000	0.000000	0.000000	0.000000	0.414302	0.739825	0.739825	0.739825	0.739825	0.739825	0.739825	0.739825	0.739825
chr1	134671256	134671757	15.2551_r2	3.08e-06	-	0.000000	0.000000	0.000000	0.000000	0.000000	0.000000	0.000000	0.000000	0.000000	0.000000	0.000000	0.000000	0.000000	0.000000	0.000000	0.000000	0.000000	0.000000	0.000000	0.000000	0.000000	0.000000	0.000000	0.000000	0.000000	0.000000	0.000000	0.000000	0.000000	0.000000	0.000000	0.000000	0.000000	0.000000	0.000000	0.000000	0.000000	0.000000	0.000000	0.000000	0.000000	0.000000	0.000000	0.000000
chr1	134843604	134843936	11.3367	4.29e-05	+	0.000000	0.000000	0.000000	0.000000	0.000000	0.000000	0.000000	0.591860	0.739825	0.739825	0.739825	0.739825	0.739825	0.147965	0.000000	0.000000	0.000000	0.000000	0.000000	0.000000	0.000000	0.000000	0.000000	0.000000	0.000000	0.000000	0.000000	0.000000	0.000000	0.000000	0.000000	0.000000	0.000000	0.000000	0.000000	0.000000	0.000000	0.000000	0.000000	0.000000	0.000000	0.000000	0.000000	0.000000
chr1	135357528	135357900	12.5918	1.99e-05	+	0.000000	0.000000	0.000000	0.000000	0.000000	0.000000	0.000000	0.000000	0.000000	0.000000	0.000000	0.000000	0.000000	0.000000	0.000000	0.000000	0.000000	0.000000	0.000000	0.000000	0.000000	0.000000	0.000000	0.000000	0.000000	0.000000	0.000000	0.000000	0.000000	0.000000	0.000000	0.000000	0.000000	0.000000	0.000000	0.000000	0.000000	0.000000	0.000000	0.000000	0.000000	0.414302	0.739825	0.739825
chr1	135482056	135482347	17.5102	4.61e-07	+	0.000000	0.000000	0.000000	0.000000	0.000000	0.000000	0.000000	0.000000	0.000000	0.000000	0.000000	0.000000	0.000000	0.000000	0.000000	0.000000	0.000000	0.000000	0.000000	0.000000	0.000000	0.000000	0.000000	0.000000	0.000000	0.000000	0.000000	0.000000	0.000000	0.000000	0.000000	0.000000	0.000000	0.000000	0.000000	0.000000	0.000000	0.000000	0.000000	0.000000	0.000000	0.000000	0.000000	0.000000
chr1	135496791	135497292	14.8367	4.23e-06	-	0.000000	0.000000	0.000000	0.000000	0.000000	0.000000	0.000000	0.000000	0.000000	0.000000	0.000000	0.000000	0.000000	0.000000	0.000000	0.000000	0.000000	0.000000	0.000000	0.266337	0.739825	0.739825	0.739825	0.739825	0.739825	1.272497	2.219470	2.219470	2.219470	2.219470	2.219470	1.686798	0.739825	0.739825	0.739825	0.739825	0.739825	0.739825	0.739825	0.739825	0.739825	0.739825	0.739825	0.739825
chr1	135821913	135822414	14.0816	7.31e-06	-	0.000000	0.000000	0.000000	0.000000	0.000000	0.000000	0.000000	0.000000	0.000000	0.000000	0.000000	0.000000	0.000000	0.000000	0.000000	0.000000	0.355116	0.739825	0.739825	0.739825	0.739825	0.739825	0.739825	0.739825	0.739825	0.739825	0.739825	0.739825	0.739825	0.739825	0.739825	0.739825	0.739825	0.739825	0.384709	0.000000	0.000000	0.000000	0.000000	0.000000	0.000000	0.000000	0.000000	0.000000
chr1	135962847	135963133	15.3571_r1	2.85e-06	+	0.000000	0.000000	0.000000	0.000000	0.443895	0.739825	0.739825	0.739825	0.739825	0.739825	0.295930	0.000000	0.000000	0.000000	0.000000	0.000000	0.000000	0.000000	0.000000	0.000000	0.000000	0.000000	0.000000	0.000000	0.000000	0.000000	0.000000	0.000000	0.443895	0.739825	0.739825	0.739825	0.739825	0.739825	0.295930	0.000000	0.000000	0.000000	0.000000	0.000000	0.443895	0.739825	0.739825	0.739825
chr1	136009773	136010274	14.0918	7.26e-06	-	0.059186	0.739825	0.739825	0.739825	0.739825	0.739825	0.739825	0.739825	0.739825	0.739825	0.739825	0.739825	0.739825	0.739825	0.739825	0.739825	0.739825	0.739825	0.680639	0.000000	0.000000	0.000000	0.000000	0.000000	0.000000	0.000000	0.000000	0.000000	0.000000	0.000000	0.000000	0.000000	0.000000	0.000000	0.000000	0.000000	0.000000	0.000000	0.000000	0.000000	0.000000	0.000000	0.000000	0.000000
chr1	136091129	136091630	11.2041	4.63e-05	-	0.739825	0.739825	0.739825	0.118372	0.000000	0.000000	0.000000	0.000000	0.000000	0.000000	0.000000	0.000000	0.000000	0.000000	0.000000	0.000000	0.000000	0.000000	0.000000	0.000000	0.000000	0.000000	0.000000	0.000000	0.000000	0.000000	0.000000	0.000000	0.000000	0.000000	0.000000	0.000000	0.000000	0.000000	0.000000	0.000000	0.000000	0.000000	0.000000	0.000000	0.000000	0.000000	0.000000	0.000000
chr1	136168779	136169280	13.4184	1.15e-05	-	0.000000	0.000000	0.000000	0.000000	0.000000	0.000000	0.000000	0.000000	0.000000	0.000000	0.000000	0.000000	0.000000	0.000000	0.000000	0.000000	0.000000	0.000000	0.000000	0.000000	0.000000	0.000000	0.000000	0.000000	0.000000	0.000000	0.000000	0.000000	0.000000	0.000000	0.000000	0.000000	0.000000	0.000000	0.000000	0.000000	0.000000	0.000000	0.000000	0.000000	0.000000	0.000000	0.000000	0.000000
chr1	136314493	136314994	14.1224_r1	7.1e-06	-	0.739825	0.739825	0.739825	0.532674	0.000000	0.000000	0.000000	0.000000	0.000000	0.414302	1.479650	1.479650	1.479650	1.479650	1.479650	1.479650	1.479650	1.479650	1.479650	1.479650	1.479650	1.272499	0.739825	0.739825	0.739825	0.739825	0.739825	0.532674	0.000000	0.000000	0.000000	0.000000	0.000000	0.000000	0.000000	0.000000	0.000000	0.000000	0.000000	0.207151	0.739825	0.739825	0.739825	0.739825
chr1	136330550	136330998	16.0714	1.61e-06	+	0.000000	0.000000	0.000000	0.000000	0.000000	0.000000	0.000000	0.000000	0.000000	0.000000	0.000000	0.000000	0.000000	0.000000	0.000000	0.000000	0.000000	0.000000	0.000000	0.000000	0.000000	0.000000	0.000000	0.000000	0.000000	0.000000	0.000000	0.000000	0.000000	0.000000	0.000000	0.000000	0.000000	0.000000	0.000000	0.710232	0.739825	0.739825	0.739825	0.739825	0.739825	0.739825	0.739825	0.739825
chr1	136539936	136540139	15.8061	2e-06	+	0.000000	0.000000	0.000000	0.000000	0.000000	0.000000	0.000000	0.000000	0.000000	0.000000	0.355116	0.739825	0.739825	0.739825	0.739825	0.739825	0.384709	0.000000	0.000000	0.000000	0.000000	0.000000	0.000000	0.000000	0.000000	0.000000	0.000000	0.000000	0.000000	0.000000	0.000000	0.000000	0.000000	0.000000	0.000000	0.000000	0.000000	0.000000	0.000000	0.000000	0.000000	0.000000	0.000000	0.000000
chr1	136562600	136563101	15.2347_r1	3.13e-06	-	0.000000	0.000000	0.000000	0.000000	0.000000	0.000000	0.000000	0.000000	0.000000	0.000000	0.000000	0.000000	0.000000	0.000000	0.000000	0.000000	0.000000	0.000000	0.000000	0.000000	0.000000	0.000000	0.000000	0.000000	0.000000	0.000000	0.000000	0.000000	0.739825	0.739825	0.739825	0.739825	0.739825	0.739825	0.000000	0.000000	0.000000	0.000000	0.000000	0.000000	1.479650	1.479650	1.479650	1.479650
chr1	136595121	136595517	16.9082	7.93e-07	+	0.000000	0.000000	0.000000	0.000000	0.000000	0.000000	0.000000	0.000000	0.000000	0.000000	0.000000	0.000000	0.000000	0.000000	0.000000	0.000000	0.000000	0.000000	0.000000	0.000000	0.000000	0.000000	0.000000	0.000000	0.000000	0.000000	0.000000	0.000000	0.000000	0.000000	0.000000	0.000000	0.000000	0.000000	0.000000	0.000000	0.000000	0.000000	0.000000	0.000000	0.000000	0.000000	0.000000	0.000000
chr1	137119667	137120168	19.3878	6.81e-08	-	1.479650	1.479650	1.716392	2.219470	2.219470	2.219470	2.219470	2.219470	1.982728	1.479650	1.479650	1.479650	1.479650	1.479650	1.716392	2.219470	2.219470	2.219470	2.219470	2.219470	1.982728	1.479650	1.479650	1.479650	1.479650	1.479650	1.716392	2.219470	2.219470	2.219470	2.219470	2.219470	1.745984	0.739825	0.739825	0.739825	0.739825	0.739825	0.739825	0.739825	0.739825	0.739825	0.739825	0.739825
chr1	137135249	137135750	13.0204	1.5e-05	-	0.000000	0.000000	0.000000	0.000000	0.000000	0.000000	0.000000	0.000000	0.000000	0.000000	0.000000	0.000000	0.000000	0.000000	0.000000	0.000000	0.000000	0.000000	0.000000	0.000000	0.000000	0.000000	0.000000	0.000000	0.000000	0.000000	0.000000	0.000000	0.000000	0.000000	0.000000	0.000000	0.000000	0.000000	0.000000	0.000000	0.000000	0.029593	0.739825	0.739825	0.739825	0.739825	0.739825	0.769418
chr1	137363884	137364385	22.1429	1.76e-09	-	0.739825	0.739825	0.739825	0.266337	0.000000	0.000000	0.000000	0.000000	0.000000	0.000000	0.000000	0.000000	0.000000	0.000000	0.000000	0.946976	1.479650	1.479650	1.479650	1.479650	1.479650	1.006162	0.739825	0.739825	0.739825	0.739825	0.739825	0.266337	0.000000	0.000000	0.000000	0.000000	0.000000	0.000000	0.000000	0.000000	0.000000	0.000000	0.000000	0.000000	0.000000	0.000000	0.000000	0.000000
chr1	137504512	137505013	17.4592_r2	4.83e-07	-	0.710232	0.000000	0.000000	0.000000	0.000000	0.000000	0.000000	0.000000	0.000000	0.000000	0.000000	0.000000	0.384709	0.739825	0.739825	0.739825	0.739825	0.739825	0.739825	0.739825	0.739825	0.739825	0.739825	0.739825	0.355116	0.000000	0.000000	0.000000	0.000000	0.000000	0.000000	0.000000	0.000000	0.000000	0.000000	0.000000	0.000000	0.000000	0.000000	0.000000	0.000000	0.000000	0.000000	0.000000
chr1	137634690	137635191	11.1531_r2	4.77e-05	-	0.000000	0.000000	0.000000	0.000000	0.000000	0.000000	0.000000	0.000000	0.000000	0.000000	0.000000	0.000000	0.000000	0.000000	0.000000	0.000000	0.000000	0.000000	0.000000	0.000000	0.000000	0.000000	0.000000	0.000000	0.000000	0.000000	0.000000	0.000000	0.000000	0.000000	0.000000	0.000000	0.000000	0.000000	0.000000	0.000000	0.000000	0.000000	0.000000	0.000000	0.000000	0.000000	0.000000	0.000000
chr1	137839511	137839815	15.6633	2.24e-06	+	0.000000	0.000000	0.000000	0.000000	0.000000	0.000000	0.000000	0.000000	0.000000	0.000000	0.000000	0.000000	0.000000	0.000000	0.000000	0.000000	0.000000	0.000000	0.000000	0.000000	0.000000	0.769418	1.479650	1.479650	1.479650	1.479650	1.479650	1.094941	0.739825	0.739825	0.739825	0.739825	0.739825	0.355116	0.000000	0.000000	0.000000	0.000000	0.000000	0.384709	0.739825	0.739825	0.739825	0.739825
chr1	137856265	137856476	18.8776	1.19e-07	+	0.739825	0.147965	0.000000	0.000000	0.000000	0.000000	0.000000	0.000000	0.000000	0.000000	0.000000	0.000000	0.000000	0.591860	0.739825	0.739825	0.739825	0.739825	0.739825	0.147965	0.000000	0.000000	0.000000	0.000000	0.000000	0.000000	0.000000	0.000000	0.000000	0.000000	0.000000	1.183720	1.479650	1.479650	1.479650	1.479650	1.479650	0.887790	0.739825	0.739825	0.739825	0.739825	0.739825	0.147965
chr1	138137965	138138079	10.8469_r1	5.7e-05	+	0.739825	0.739825	0.739825	0.088779	0.000000	0.000000	0.000000	0.000000	0.000000	0.000000	0.000000	0.000000	0.000000	0.000000	0.000000	1.302092	1.479650	1.479650	1.479650	1.479650	1.479650	0.828604	0.739825	0.739825	0.739825	0.739825	0.739825	0.088779	0.000000	0.000000	0.000000	0.000000	0.000000	0.000000	0.000000	0.000000	0.000000	0.000000	0.000000	0.651046	0.739825	0.739825	0.739825	0.739825
chr1	138344742	138344996	16.4694_r1	1.16e-06	+	0.000000	0.000000	0.000000	0.000000	0.000000	0.000000	0.000000	0.000000	0.000000	0.000000	0.000000	0.000000	0.000000	0.000000	0.000000	0.000000	0.000000	0.000000	0.000000	0.000000	0.000000	0.000000	0.000000	0.000000	0.000000	0.000000	0.000000	0.000000	0.000000	0.000000	0.000000	0.000000	0.000000	0.000000	0.000000	0.000000	0.000000	0.000000	0.000000	0.562267	0.739825	0.739825	0.739825	0.739825
chr1	138484099	138484600	12.8469_r1	1.68e-05	-	1.479650	1.479650	1.479650	1.420464	0.000000	0.000000	0.000000	0.000000	0.000000	0.029593	0.739825	0.739825	0.739825	0.739825	0.739825	0.710232	0.000000	0.000000	0.000000	0.000000	0.000000	0.000000	0.000000	0.000000	0.000000	0.000000	0.000000	0.000000	0.000000	0.000000	0.000000	0.000000	0.000000	0.000000	0.000000	0.000000	0.000000	0.000000	0.000000	0.000000	0.000000	0.000000	0.000000	0.000000
chr1	138967443	138967746	11.3776	4.18e-05	+	0.917383	0.739825	0.739825	0.739825	0.739825	0.739825	0.177558	0.000000	0.000000	0.000000	0.000000	0.000000	0.000000	0.000000	0.000000	0.000000	0.000000	0.000000	0.000000	0.000000	0.000000	0.000000	0.000000	0.000000	0.000000	0.000000	0.000000	0.000000	0.000000	0.000000	0.000000	0.000000	0.000000	0.000000	0.000000	0.000000	0.000000	0.000000	0.000000	0.000000	0.000000	0.000000	0.000000	0.000000
chr1	139243917	139244074	14.1429	7e-06	+	0.000000	0.000000	0.591860	0.739825	0.739825	0.739825	0.739825	0.739825	1.923541	2.219470	2.219470	2.219470	2.219470	2.219470	1.035754	0.739825	0.739825	0.739825	0.739825	0.739825	0.147965	0.000000	0.000000	0.000000	0.000000	0.000000	0.000000	0.000000	0.000000	0.000000	0.000000	0.000000	0.000000	0.000000	0.000000	0.000000	0.000000	0.000000	0.000000	0.000000	0.000000	0.000000	0.000000	0.000000
chr1	139264462	139264963	14.8878	4.07e-06	-	0.000000	0.000000	0.000000	0.000000	0.000000	0.000000	0.000000	0.000000	0.000000	0.000000	0.000000	0.000000	0.000000	0.000000	0.000000	0.000000	0.000000	0.000000	0.000000	0.000000	0.000000	0.000000	0.000000	0.000000	0.000000	0.000000	0.000000	0.000000	0.000000	0.000000	0.000000	0.000000	0.000000	0.000000	0.000000	0.000000	0.384709	0.739825	0.739825	0.739825	0.739825	0.739825	0.355116	0.000000
chr1	139444549	139445050	14.4898	5.46e-06	-	0.000000	0.000000	0.000000	0.000000	0.000000	0.000000	0.000000	0.000000	0.000000	0.000000	0.000000	0.000000	0.000000	0.000000	0.000000	0.000000	0.000000	0.000000	0.000000	0.000000	0.000000	0.059186	1.479650	1.479650	1.479650	1.479650	1.479650	1.420464	0.000000	0.000000	0.000000	0.000000	0.000000	0.000000	0.000000	0.000000	0.000000	0.000000	0.000000	0.029593	0.739825	0.739825	0.739825	0.739825
chr1	139447058	139447380	14.3469_r1	6.05e-06	+	0.000000	0.000000	0.000000	0.000000	0.000000	0.000000	0.000000	0.000000	0.000000	0.000000	0.000000	0.000000	0.000000	0.000000	0.000000	0.000000	0.000000	0.000000	0.000000	0.000000	0.000000	0.000000	0.000000	0.000000	0.000000	0.000000	0.000000	0.000000	0.000000	0.000000	0.000000	0.000000	0.000000	0.000000	0.000000	0.000000	0.000000	0.000000	0.000000	0.000000	0.000000	0.000000	0.000000	0.000000
chr1	140661352	140661853	16.102	1.57e-06	-	1.479650	1.479650	1.479650	1.479650	2.160284	2.219470	2.219470	2.219470	2.219470	2.219470	0.858197	0.739825	0.739825	0.739825	0.739825	0.739825	0.059186	0.000000	0.000000	0.000000	0.000000	0.000000	0.000000	0.000000	0.000000	0.000000	0.000000	0.000000	0.000000	0.000000	0.000000	0.000000	0.000000	0.000000	0.000000	0.000000	0.000000	0.000000	0.000000	0.000000	0.000000	0.000000	0.000000	0.000000
chr1	140862033	140862371	15.4898	2.57e-06	+	0.000000	0.000000	0.000000	0.000000	0.000000	0.000000	0.000000	0.059186	0.739825	0.739825	0.739825	0.739825	0.739825	0.739825	0.739825	0.739825	0.739825	0.739825	0.739825	0.680639	0.000000	0.000000	0.000000	0.000000	0.000000	0.000000	0.000000	0.000000	0.000000	0.000000	0.000000	0.000000	0.000000	0.000000	0.000000	0.000000	0.000000	0.000000	0.000000	0.000000	0.000000	0.000000	0.000000	0.000000
chr1	141100493	141100994	12.9388	1.59e-05	-	0.000000	0.414302	1.479650	1.479650	1.479650	1.479650	1.479650	1.272499	0.739825	0.739825	0.739825	0.739825	0.739825	0.946976	1.479650	1.479650	1.479650	1.479650	1.479650	1.479650	1.479650	1.479650	1.479650	1.479650	1.479650	1.272499	0.739825	0.739825	0.739825	0.739825	0.739825	1.361278	2.959300	2.959300	2.959300	2.959300	2.959300	2.337847	0.739825	0.739825	0.739825	0.739825	0.739825	0.532674
chr1	141211037	141211538	10.8571	5.67e-05	-	2.219470	1.450055	0.739825	0.739825	0.739825	0.739825	0.739825	0.355116	0.000000	0.000000	0.000000	0.000000	0.000000	0.000000	0.000000	0.000000	0.000000	0.000000	0.000000	0.000000	0.000000	0.000000	0.000000	0.000000	0.000000	0.769418	1.479650	1.479650	1.479650	1.479650	1.479650	1.479650	1.479650	1.479650	1.479650	1.479650	1.479650	1.479650	1.479650	1.479650	1.479650	1.479650	1.479650	2.249068
chr1	141619888	141620108	17.0918	6.74e-07	+	1.479650	1.479650	2.160284	2.219470	2.219470	2.219470	2.219470	2.219470	0.177558	0.000000	0.000000	0.000000	0.000000	0.000000	0.680639	0.739825	0.739825	0.739825	0.739825	0.739825	1.420464	1.479650	1.479650	1.479650	1.479650	1.479650	0.118372	0.000000	0.000000	0.000000	0.000000	0.000000	0.000000	0.000000	0.000000	0.000000	0.000000	0.000000	2.041912	2.219470	2.219470	2.219470	2.219470	2.219470
chr1	141786709	141786777	14.9694	3.83e-06	+	1.479650	1.479650	1.479650	1.479650	0.946976	0.739825	0.739825	0.739825	0.739825	0.739825	0.207151	0.000000	0.000000	0.000000	0.000000	0.000000	0.532674	0.739825	0.739825	0.739825	0.739825	0.739825	0.207151	0.000000	0.000000	0.000000	0.000000	0.000000	0.000000	0.000000	0.000000	0.000000	0.000000	0.000000	0.000000	0.000000	0.000000	0.000000	0.000000	0.000000	1.065348	1.479650	1.479650	1.479650
chr1	141968968	141969131	16.8673	8.22e-07	+	0.000000	0.000000	0.000000	0.000000	0.000000	0.000000	0.000000	0.000000	0.000000	0.000000	0.000000	0.000000	0.000000	0.000000	0.000000	0.000000	0.000000	0.000000	0.000000	0.000000	0.000000	0.000000	0.000000	0.000000	0.000000	0.000000	0.000000	0.000000	0.000000	0.000000	0.000000	0.000000	0.000000	0.000000	0.000000	0.000000	0.000000	0.000000	0.000000	0.000000	0.000000	0.000000	0.000000	0.000000
chr1	142167209	142167710	17.1327	6.5e-07	-	2.959300	2.959300	2.959300	2.959300	2.012324	1.479650	1.479650	1.479650	1.479650	1.479650	0.532674	0.000000	0.000000	0.000000	0.000000	0.000000	0.000000	0.000000	0.000000	0.000000	0.000000	0.000000	0.473488	0.739825	0.739825	0.739825	0.739825	0.739825	0.739825	0.739825	0.739825	0.739825	0.739825	0.739825	1.213313	1.479650	1.479650	1.479650	1.479650	1.479650	2.426626	2.959300	2.959300	2.959300
chr1	142270036	142270341	18.4694	1.81e-07	+	0.000000	0.000000	0.000000	0.000000	0.000000	0.000000	0.000000	0.000000	0.000000	0.000000	0.000000	0.000000	0.000000	0.000000	0.000000	0.000000	0.000000	0.000000	0.000000	0.000000	0.000000	0.000000	0.384709	0.739825	0.739825	0.739825	0.739825	0.739825	0.739825	0.739825	0.739825	0.739825	0.739825	0.739825	0.355116	0.000000	0.000000	0.000000	0.000000	0.000000	0.000000	0.000000	0.000000	0.000000
chr1	142807135	142807636	11.7653	3.32e-05	-	0.739825	0.739825	0.739825	0.739825	0.739825	1.627612	2.219470	2.219470	2.219470	2.219470	2.219470	2.219470	2.219470	2.219470	2.219470	2.219470	2.219470	1.775578	1.479650	1.479650	1.479650	1.479650	1.479650	1.035755	0.739825	0.739825	0.739825	0.739825	0.739825	1.183720	1.479650	1.479650	1.479650	1.479650	1.479650	0.591860	0.000000	0.000000	0.000000	0.000000	0.000000	0.000000	0.000000	0.000000
chr1	143273172	143273673	11.5408	3.8e-05	-	0.739825	0.739825	0.739825	0.739825	0.739825	0.739825	0.739825	0.739825	0.739825	0.739825	0.739825	0.739825	0.739825	0.739825	0.739825	0.739825	0.651046	0.000000	0.000000	0.000000	0.000000	0.000000	0.000000	0.000000	0.000000	0.000000	0.000000	0.000000	0.000000	0.000000	0.000000	0.000000	0.000000	0.000000	0.000000	0.000000	0.000000	0.000000	0.000000	0.000000	0.088779	0.739825	0.739825	0.739825
chr1	143601503	143602004	12.949	1.58e-05	-	0.000000	0.000000	0.000000	0.000000	0.000000	0.000000	0.000000	0.000000	0.000000	0.000000	0.000000	0.000000	0.000000	0.000000	0.000000	0.000000	0.000000	0.000000	0.000000	0.000000	0.000000	0.000000	0.000000	0.000000	0.000000	0.000000	0.000000	0.000000	0.651046	0.739825	0.739825	0.739825	0.739825	0.739825	0.088779	0.000000	0.000000	0.000000	0.000000	0.000000	0.000000	0.000000	0.000000	0.000000
chr1	143641682	143641953	11.9082_r2	3.04e-05	+	0.739825	0.739825	0.739825	1.242906	1.479650	1.479650	1.479650	1.479650	1.479650	0.976569	0.739825	0.739825	0.739825	0.739825	0.739825	0.236744	0.000000	0.000000	0.000000	0.000000	0.000000	0.000000	0.000000	0.000000	0.000000	0.000000	0.000000	0.000000	0.000000	0.000000	0.000000	0.000000	0.000000	0.000000	0.000000	0.000000	0.000000	0.000000	0.000000	0.000000	0.000000	0.000000	0.000000	0.000000
chr1	143654072	143654278	14.8163	4.3e-06	+	0.000000	1.479650	1.479650	1.479650	1.479650	1.479650	1.479650	1.479650	1.479650	1.479650	1.479650	1.479650	1.479650	0.739825	0.739825	0.739825	0.739825	0.739825	0.739825	0.000000	0.000000	0.000000	0.000000	0.000000	0.000000	0.739825	0.739825	0.739825	0.739825	0.739825	0.739825	0.000000	0.000000	0.000000	0.000000	0.000000	0.000000	2.219470	2.219470	2.219470	2.219470	2.219470	2.219470	2.959300
chr1	143790133	143790634	13.8163	8.8e-06	-	0.000000	0.000000	0.000000	0.000000	0.000000	0.000000	0.000000	0.000000	0.000000	0.000000	0.000000	0.000000	0.000000	0.000000	0.000000	0.000000	0.000000	0.000000	0.000000	0.503081	0.739825	0.739825	0.739825	0.739825	0.739825	0.739825	0.739825	0.739825	0.739825	0.739825	0.739825	0.739825	0.739825	0.739825	0.739825	0.739825	0.739825	0.236744	0.000000	0.000000	0.000000	0.000000	0.000000	0.000000
chr1	143876795	143877188	13.3061	1.25e-05	+	0.000000	0.000000	0.000000	0.000000	0.000000	0.000000	0.000000	0.000000	0.000000	0.000000	0.000000	0.000000	0.000000	0.000000	0.000000	0.000000	0.000000	0.000000	0.000000	0.000000	0.000000	0.000000	0.000000	0.000000	0.000000	0.000000	0.000000	0.000000	0.000000	0.000000	0.000000	0.000000	0.000000	0.000000	0.000000	0.000000	0.000000	0.000000	0.000000	0.000000	0.473488	0.739825	0.739825	0.739825
chr1	144094919	144095420	11.7041_r1	3.44e-05	-	0.739825	0.739825	0.739825	0.739825	0.739825	0.739825	0.562267	0.000000	0.000000	0.000000	0.000000	0.000000	0.000000	0.000000	0.000000	0.000000	0.000000	0.000000	0.177558	0.739825	0.739825	0.739825	0.739825	0.739825	0.562267	0.000000	0.000000	0.000000	0.000000	0.000000	0.000000	0.000000	0.000000	0.000000	0.000000	0.000000	0.177558	0.739825	0.739825	0.739825	0.739825	0.739825	0.562267	0.000000
chr1	144268172	144268673	12.6429_r1	1.92e-05	-	2.781742	1.479650	1.479650	1.479650	1.479650	1.479650	1.390871	0.739825	0.739825	0.739825	0.739825	0.739825	0.651046	0.000000	0.000000	0.000000	0.000000	0.000000	0.000000	0.000000	0.000000	0.000000	0.000000	0.000000	0.088779	0.739825	0.739825	0.739825	0.739825	0.739825	0.739825	0.739825	0.739825	0.739825	0.739825	0.739825	0.651046	0.000000	0.000000	0.000000	0.000000	0.000000	0.355116	2.959300
chr1	144421656	144422157	11.3469_r2	4.26e-05	-	0.000000	0.000000	0.000000	0.000000	0.000000	0.000000	0.000000	0.000000	0.000000	0.000000	0.000000	0.000000	0.000000	0.000000	0.562267	0.739825	0.739825	0.739825	0.739825	0.739825	1.302092	1.479650	1.479650	1.479650	1.479650	1.479650	1.479650	1.479650	1.479650	1.479650	1.479650	1.479650	1.479650	1.479650	1.479650	1.479650	1.479650	1.479650	0.917383	0.739825	0.739825	0.739825	0.739825	0.739825
chr1	144435513	144436014	13.3265_r1	1.23e-05	-	0.739825	0.739825	0.739825	0.739825	1.805173	2.959300	2.959300	2.959300	2.959300	2.959300	2.249068	1.479650	1.479650	1.479650	1.479650	1.479650	0.769418	0.000000	0.000000	0.000000	0.000000	0.000000	0.000000	0.000000	0.000000	0.000000	0.000000	0.000000	0.000000	0.000000	0.000000	0.000000	0.000000	0.000000	0.355116	0.739825	0.739825	0.739825	0.739825	0.739825	0.384709	0.000000	0.000000	0.000000
chr1	144509845	144510346	14.2347_r1	6.56e-06	-	0.739825	0.591860	0.000000	0.000000	0.000000	0.000000	0.000000	0.000000	0.000000	0.000000	0.000000	0.000000	0.000000	0.000000	0.000000	0.000000	0.000000	0.000000	0.000000	0.000000	0.000000	0.000000	0.000000	0.000000	0.000000	0.147965	0.739825	0.739825	0.739825	0.739825	0.739825	0.739825	0.739825	0.739825	0.739825	0.739825	0.739825	0.739825	0.739825	0.739825	0.739825	0.739825	0.739825	0.591860
chr1	144775268	144775550	15.0612	3.58e-06	+	0.739825	0.739825	0.739825	0.739825	0.739825	0.739825	0.739825	0.739825	0.739825	0.739825	0.739825	0.739825	0.739825	0.739825	0.739825	0.739825	0.739825	0.739825	0.739825	1.006162	1.479650	1.479650	1.479650	1.479650	1.479650	1.213313	0.739825	0.739825	0.739825	0.739825	0.739825	0.739825	0.739825	0.739825	0.739825	0.739825	0.739825	1.006162	1.479650	1.479650	1.479650	1.479650	1.479650	1.745985
chr1	144906692	144907193	16.551_r4	1.08e-06	-	1.479650	1.479650	1.479650	1.479650	1.479650	1.716392	2.219470	2.219470	2.219470	2.219470	2.219470	1.509240	0.000000	0.000000	0.000000	0.000000	0.000000	0.236744	0.739825	0.739825	0.739825	0.739825	0.739825	0.503081	0.000000	0.000000	0.000000	0.000000	0.000000	0.000000	0.000000	0.000000	0.000000	0.000000	0.000000	0.000000	0.000000	0.000000	0.000000	0.000000	0.000000	0.000000	0.000000	0.000000
chr1	144953210	144953711	11.3265	4.31e-05	-	0.739825	0.739825	0.739825	0.739825	0.739825	0.739825	0.739825	0.739825	0.739825	0.739825	0.739825	0.739825	0.739825	0.739825	0.739825	0.739825	0.739825	0.739825	0.739825	0.739825	0.739825	0.739825	0.739825	0.739825	0.295930	0.000000	0.000000	0.000000	0.000000	0.000000	0.000000	0.000000	0.000000	0.000000	0.000000	0.000000	0.443895	0.739825	0.739825	0.739825	0.739825	0.739825	0.295930	0.000000
chr1	145164718	145165219	14.551_r1	5.22e-06	-	0.000000	0.000000	0.000000	0.000000	0.000000	0.000000	0.000000	0.000000	0.000000	0.000000	0.000000	0.000000	0.000000	0.000000	0.000000	0.000000	0.000000	0.000000	0.207151	0.739825	0.739825	0.739825	0.739825	0.739825	0.739825	0.739825	0.739825	0.739825	0.739825	0.739825	0.739825	0.739825	0.739825	0.739825	0.739825	0.739825	0.739825	0.739825	0.739825	0.739825	0.739825	0.739825	0.946976	1.479650
chr1	145618857	145619358	18.5204	1.72e-07	-	0.000000	0.000000	0.000000	0.000000	0.000000	0.000000	0.000000	0.000000	0.000000	0.000000	0.000000	0.000000	0.000000	0.000000	0.000000	0.000000	0.000000	0.000000	0.000000	0.000000	0.000000	0.000000	1.065348	1.479650	1.479650	1.479650	1.479650	1.479650	0.946976	0.739825	0.739825	0.739825	0.739825	0.739825	1.272499	1.479650	1.479650	1.479650	1.479650	1.479650	1.479650	1.479650	1.479650	1.479650
chr1	147126820	147127007	11.3776_r1	4.18e-05	+	0.000000	0.000000	0.000000	0.000000	0.000000	0.000000	0.000000	0.000000	0.000000	0.384709	0.739825	0.739825	0.739825	0.739825	0.739825	1.124534	1.479650	1.479650	1.479650	1.479650	1.479650	1.094941	0.739825	0.739825	0.739825	0.739825	0.739825	0.739825	0.739825	0.739825	0.739825	0.739825	0.739825	0.355116	0.000000	0.000000	0.000000	0.000000	0.000000	0.000000	0.000000	0.000000	0.000000	0.000000
chr1	148570283	148570608	13.8367	8.68e-06	+	0.591860	0.739825	0.739825	0.739825	0.739825	0.739825	0.147965	0.000000	0.000000	0.000000	0.000000	0.000000	0.000000	0.000000	0.000000	0.000000	0.000000	0.000000	0.000000	0.000000	0.000000	0.000000	0.000000	0.000000	0.000000	0.000000	0.000000	0.000000	0.000000	0.000000	0.591860	0.739825	0.739825	0.739825	0.739825	0.739825	1.331685	1.479650	1.479650	1.479650	1.479650	1.479650	2.663370	2.959300
chr1	148590632	148591133	13.7347	9.31e-06	-	2.959300	2.959300	2.959300	2.426622	2.219470	2.219470	2.219470	2.219470	2.219470	2.752148	2.959300	2.959300	2.959300	2.959300	2.959300	1.361278	0.739825	0.739825	0.739825	0.739825	0.739825	1.805169	2.219470	2.219470	2.219470	2.219470	2.219470	2.752148	2.959300	2.959300	2.959300	2.959300	2.959300	1.893952	1.479650	1.479650	1.479650	1.479650	1.479650	1.479650	1.479650	1.479650	1.479650	1.479650
chr1	148813543	148814044	17.6633_r2	3.99e-07	-	0.739825	0.739825	0.739825	0.946976	1.479650	1.479650	1.479650	1.479650	1.479650	1.272499	0.739825	0.739825	0.739825	0.739825	0.739825	0.739825	0.739825	0.739825	0.739825	0.739825	0.739825	0.532674	0.000000	0.000000	0.000000	0.000000	0.000000	0.621452	2.219470	2.219470	2.219470	2.219470	2.219470	1.598018	0.000000	0.000000	0.000000	0.000000	0.000000	0.414302	1.479650	1.479650	1.479650	1.479650
chr1	149036221	149036722	11.2347_r4	4.55e-05	-	1.242906	0.000000	0.000000	0.000000	0.000000	0.000000	0.000000	0.000000	0.000000	0.000000	0.000000	0.000000	0.236744	1.479650	1.479650	1.479650	1.479650	1.479650	1.361278	0.739825	0.739825	0.739825	0.739825	0.739825	0.858197	1.479650	1.479650	1.479650	1.479650	1.479650	1.479650	1.479650	1.479650	1.479650	1.479650	1.479650	1.361278	0.739825	0.739825	0.739825	0.739825	0.739825	0.621453	0.000000
chr1	149164734	149165235	14.8776_r1	4.1e-06	-	0.739825	0.739825	0.739825	0.739825	0.739825	0.739825	0.739825	0.739825	0.739825	0.739825	0.739825	0.266337	0.000000	0.000000	0.000000	0.000000	0.000000	0.473488	0.739825	0.739825	0.739825	0.739825	0.739825	0.739825	0.739825	0.739825	0.739825	0.739825	0.739825	0.739825	0.739825	0.739825	0.739825	0.739825	0.739825	0.266337	0.000000	0.000000	0.000000	0.000000	0.000000	0.000000	0.000000	0.000000
chr1	149215810	149216043	18.0918	2.65e-07	+	0.000000	0.000000	0.000000	0.000000	0.029593	0.739825	0.739825	0.739825	0.739825	0.739825	0.739825	0.739825	0.739825	0.739825	0.739825	0.739825	0.710232	0.000000	0.000000	0.000000	0.000000	0.000000	0.000000	0.000000	0.000000	0.000000	0.000000	0.000000	0.088779	2.219470	2.219470	2.219470	2.219470	2.219470	2.160284	0.739825	0.739825	0.739825	0.739825	0.739825	0.769418	1.479650	1.479650	1.479650
chr1	149957840	149958341	13.6224	1.01e-05	-	0.000000	0.000000	0.000000	0.000000	0.000000	0.000000	0.000000	0.000000	0.000000	0.000000	0.000000	0.000000	0.000000	0.000000	0.000000	0.000000	0.000000	0.000000	0.000000	0.000000	0.000000	0.000000	0.000000	0.000000	0.000000	0.295930	0.739825	0.739825	0.739825	0.739825	0.739825	0.739825	0.739825	0.739825	0.739825	0.739825	0.739825	1.035755	1.479650	1.479650	1.479650	1.479650	1.479650	1.479650
chr1	150017824	150018145	15.8367	1.95e-06	+	0.739825	0.739825	0.739825	0.739825	0.473488	0.000000	0.000000	0.000000	0.000000	0.000000	0.000000	0.000000	0.000000	0.000000	0.000000	0.000000	0.266337	0.739825	0.739825	0.739825	0.739825	0.739825	0.739825	0.739825	0.739825	0.739825	0.739825	0.739825	0.473488	0.000000	0.000000	0.000000	0.000000	0.000000	0.266337	0.739825	0.739825	0.739825	0.739825	0.739825	1.006162	1.479650	1.479650	1.479650
chr1	150384457	150384843	16.4694_r2	1.16e-06	+	0.000000	0.000000	0.000000	0.000000	0.000000	0.000000	0.000000	0.000000	0.739825	0.739825	0.739825	0.739825	0.739825	0.739825	0.000000	0.000000	0.000000	0.000000	0.000000	0.000000	0.000000	0.000000	0.000000	0.000000	0.000000	0.000000	0.000000	0.000000	0.000000	0.000000	0.000000	0.000000	0.000000	0.000000	0.000000	0.000000	0.000000	0.000000	0.000000	0.000000	0.000000	0.000000	0.000000	0.000000
chr1	150405409	150405540	15.7041	2.17e-06	+	0.000000	0.000000	0.000000	0.000000	0.000000	0.000000	0.000000	0.000000	0.000000	0.000000	0.000000	0.000000	0.000000	0.000000	0.000000	0.000000	0.000000	0.000000	0.000000	0.000000	0.000000	0.000000	0.000000	0.000000	0.000000	0.000000	0.000000	0.000000	0.000000	0.000000	0.000000	0.000000	0.000000	0.000000	0.000000	0.000000	0.000000	0.000000	0.000000	0.000000	0.000000	0.000000	0.000000	0.000000
chr1	150694177	150694678	16.4286_r2	1.2e-06	-	0.000000	0.000000	0.000000	0.000000	0.000000	0.000000	0.000000	0.000000	0.000000	0.000000	0.000000	0.000000	0.000000	0.000000	0.000000	0.000000	0.000000	0.000000	0.000000	0.000000	0.000000	0.000000	0.000000	0.000000	0.000000	0.000000	0.000000	0.000000	0.000000	0.000000	0.000000	1.361278	1.479650	1.479650	1.479650	1.479650	1.479650	0.118372	0.000000	0.000000	0.000000	0.000000	0.000000	0.680639
chr1	150846487	150846988	15.2245	3.16e-06	-	0.000000	0.000000	0.000000	0.384709	0.739825	0.739825	0.739825	0.739825	0.739825	0.355116	0.000000	0.000000	0.000000	0.000000	0.000000	0.384709	0.739825	0.739825	0.739825	0.739825	0.739825	0.355116	0.000000	0.000000	0.000000	0.000000	0.000000	0.000000	0.000000	0.000000	0.000000	0.000000	0.000000	0.000000	0.000000	0.000000	0.000000	0.000000	0.000000	0.000000	0.000000	0.000000	0.000000	0.000000
chr1	151048348	151048849	14.6837	4.74e-06	-	0.739825	0.680639	0.000000	0.000000	0.000000	0.000000	0.000000	0.000000	0.000000	0.000000	0.000000	0.000000	0.000000	0.000000	0.000000	0.000000	0.000000	0.000000	0.000000	0.000000	0.000000	0.000000	0.000000	0.000000	0.000000	0.059186	0.739825	0.739825	0.739825	0.739825	0.739825	0.680639	0.000000	0.000000	0.000000	0.000000	0.000000	0.000000	0.000000	0.000000	0.000000	0.000000	0.000000	0.000000
chr1	151225048	151225549	11.898_r1	3.06e-05	-	0.000000	0.000000	0.000000	0.000000	0.000000	0.000000	0.000000	0.000000	0.000000	0.000000	0.000000	0.000000	0.000000	0.000000	0.000000	0.000000	0.000000	0.000000	0.000000	0.000000	0.000000	0.000000	0.000000	0.000000	0.000000	0.000000	0.000000	0.000000	0.000000	0.000000	0.000000	0.000000	0.000000	0.000000	0.000000	0.000000	0.000000	0.000000	0.000000	0.000000	0.000000	0.000000	0.000000	0.000000
chr1	151394538	151394987	12.1939	2.55e-05	+	0.739825	0.384709	0.000000	0.000000	0.000000	0.000000	0.000000	0.000000	0.000000	0.000000	0.000000	0.000000	0.000000	0.000000	0.000000	0.000000	0.000000	0.000000	0.000000	0.000000	0.000000	0.000000	0.000000	0.000000	0.000000	0.000000	0.000000	0.000000	0.000000	0.000000	0.000000	0.000000	0.000000	0.000000	0.000000	0.000000	0.000000	0.710232	1.479650	1.479650	1.479650	1.479650	1.479650	1.124534
chr1	151397751	151398252	15.1633	3.31e-06	-	1.479650	1.479650	1.479650	1.479650	0.769418	0.739825	0.739825	0.739825	0.739825	0.739825	0.739825	0.739825	0.739825	0.739825	0.739825	0.739825	0.739825	0.739825	0.739825	0.739825	0.739825	0.739825	0.029593	0.000000	0.000000	0.000000	0.000000	0.000000	0.000000	0.000000	0.000000	0.000000	0.000000	0.000000	0.000000	0.000000	0.000000	0.000000	0.000000	0.000000	0.000000	0.000000	0.000000	0.000000
chr1	151674453	151674954	17.6122_r1	4.19e-07	-	0.739825	0.739825	0.088779	0.000000	0.000000	0.000000	0.000000	0.000000	0.000000	0.000000	0.000000	0.000000	0.000000	0.000000	0.651046	0.739825	0.739825	0.739825	0.739825	0.739825	0.088779	0.000000	0.000000	0.000000	0.000000	0.000000	0.000000	0.000000	0.000000	0.000000	0.000000	0.000000	0.000000	0.000000	0.000000	0.000000	0.000000	0.000000	0.000000	0.000000	0.000000	0.000000	0.000000	0.000000
chr1	151893124	151893625	16.1735_r1	1.48e-06	-	0.000000	0.000000	0.000000	0.000000	0.000000	0.000000	0.000000	0.000000	0.000000	0.000000	0.000000	0.000000	0.000000	0.000000	0.000000	0.000000	0.000000	0.000000	0.059186	1.479650	1.479650	1.479650	1.479650	1.479650	1.450057	0.739825	0.739825	0.739825	0.739825	0.739825	0.710232	0.000000	0.000000	0.000000	0.000000	0.000000	0.029593	0.739825	0.739825	0.739825	0.739825	0.739825	0.710232	0.000000
chr1	152046382	152046603	12.2959_r2	2.39e-05	+	0.000000	0.000000	0.000000	0.000000	0.000000	0.000000	0.000000	0.000000	0.000000	0.000000	0.000000	0.000000	0.000000	0.000000	0.000000	0.000000	0.000000	0.000000	0.000000	0.000000	0.000000	0.000000	0.000000	0.000000	0.000000	0.000000	0.000000	0.000000	0.000000	0.000000	0.000000	0.000000	0.000000	0.000000	0.000000	0.000000	0.000000	0.000000	0.000000	0.000000	0.000000	0.000000	0.000000	0.000000
chr1	152278769	152279160	15.3163_r1	2.94e-06	+	0.739825	0.739825	0.739825	0.739825	0.739825	0.739825	0.739825	0.739825	0.739825	0.325523	0.000000	0.000000	0.000000	0.000000	0.000000	0.000000	0.000000	0.000000	0.000000	0.000000	0.000000	0.000000	0.000000	0.000000	0.000000	0.000000	0.000000	0.000000	0.000000	0.000000	0.000000	0.000000	0.000000	0.000000	0.000000	0.000000	0.000000	0.000000	0.000000	0.000000	0.000000	0.000000	0.000000	0.000000
chr1	152406435	152406936	11.5102	3.87e-05	-	1.479650	1.035755	0.739825	0.739825	0.739825	0.739825	0.739825	0.295930	0.000000	0.000000	0.000000	0.000000	0.000000	0.443895	0.739825	0.739825	0.739825	0.739825	0.739825	1.183720	1.479650	1.479650	1.479650	1.479650	1.479650	1.035755	0.739825	0.739825	0.739825	0.739825	0.739825	0.739825	0.739825	0.739825	0.739825	0.739825	0.739825	0.739825	0.739825	0.739825	0.739825	0.739825	0.739825	0.295930
chr1	152743798	152744299	16.8878	8.08e-07	-	0.000000	0.000000	0.000000	0.000000	0.000000	0.000000	0.000000	0.000000	0.000000	0.000000	0.000000	0.000000	0.000000	0.000000	0.000000	0.000000	0.000000	0.000000	0.000000	0.000000	0.000000	0.000000	0.000000	0.000000	0.000000	0.000000	0.000000	0.000000	0.000000	0.000000	0.000000	0.000000	0.000000	0.000000	0.000000	0.000000	0.000000	0.059186	0.739825	0.739825	0.739825	0.739825	0.739825	0.739825
chr1	152749243	152749744	11.2347_r5	4.55e-05	-	0.000000	0.000000	0.000000	0.000000	0.000000	0.000000	0.000000	0.000000	0.000000	0.000000	0.000000	0.000000	0.000000	0.000000	0.000000	0.000000	0.000000	0.000000	0.000000	0.000000	0.000000	0.000000	0.000000	0.000000	0.000000	0.000000	0.000000	0.000000	0.000000	0.000000	0.000000	0.000000	0.000000	0.000000	0.000000	0.000000	0.000000	0.000000	0.000000	0.000000	0.000000	0.000000	0.000000	0.000000
chr1	152755230	152755731	15.3776_r1	2.81e-06	-	0.739825	0.739825	0.739825	0.739825	0.739825	0.739825	0.739825	0.739825	0.739825	0.147965	0.000000	0.000000	0.000000	0.000000	0.000000	0.000000	0.000000	0.000000	0.000000	0.000000	0.000000	0.000000	0.000000	0.000000	0.000000	0.000000	0.000000	0.000000	0.000000	0.000000	0.000000	0.000000	0.000000	0.000000	0.000000	0.000000	0.000000	0.000000	0.000000	0.591860	0.739825	0.739825	0.739825	0.739825
chr1	152874248	152874749	15.4286_r1	2.7e-06	-	0.000000	0.000000	0.000000	0.000000	0.000000	0.059186	0.739825	0.739825	0.739825	0.739825	0.739825	0.680639	0.000000	0.000000	0.000000	0.000000	0.000000	0.000000	0.000000	0.000000	0.000000	0.000000	0.000000	0.000000	0.000000	0.000000	0.000000	0.000000	0.000000	0.000000	0.000000	0.000000	0.000000	0.000000	0.000000	0.000000	0.000000	0.000000	0.000000	0.000000	0.000000	0.000000	0.000000	0.000000
chr1	152969825	152970168	18.5714_r1	1.63e-07	+	0.000000	0.000000	0.000000	0.000000	0.000000	0.000000	0.000000	0.000000	0.000000	0.000000	0.000000	0.000000	0.000000	0.000000	0.000000	0.000000	0.000000	0.000000	0.000000	0.000000	0.000000	0.000000	0.000000	0.000000	0.000000	0.000000	0.000000	0.000000	0.621453	0.739825	0.739825	0.739825	0.739825	0.739825	0.118372	0.000000	0.000000	0.000000	0.000000	0.000000	0.000000	0.000000	0.000000	0.000000
chr1	153195679	153195878	16.3571_r1	1.27e-06	+	0.000000	0.000000	0.000000	0.000000	0.000000	0.000000	0.000000	0.000000	0.000000	0.000000	0.000000	0.000000	0.000000	0.000000	0.000000	0.000000	0.000000	0.000000	0.000000	0.000000	0.088779	0.739825	0.739825	0.739825	0.739825	0.739825	0.917382	2.219470	2.219470	2.219470	2.219470	2.219470	2.041913	0.739825	0.739825	0.739825	0.739825	0.739825	0.651046	0.000000	0.000000	0.000000	0.000000	0.000000
chr1	153431777	153432150	14.3878_r1	5.88e-06	+	0.000000	0.000000	0.000000	0.000000	0.000000	0.000000	0.000000	0.000000	0.000000	0.000000	0.000000	0.384709	0.739825	0.739825	0.739825	0.739825	0.739825	0.739825	0.739825	0.739825	0.739825	0.739825	0.739825	0.355116	0.000000	0.000000	0.000000	0.000000	0.000000	0.000000	0.000000	0.000000	0.000000	0.000000	0.000000	0.000000	0.000000	0.000000	0.000000	0.000000	0.000000	0.000000	0.000000	0.000000
chr1	153440713	153441022	18.0918_r1	2.65e-07	+	0.000000	0.000000	0.000000	0.000000	0.000000	0.000000	0.000000	0.000000	0.000000	0.000000	0.000000	0.000000	0.000000	0.000000	0.000000	0.000000	0.000000	0.000000	0.000000	0.000000	0.000000	0.000000	0.000000	0.000000	0.000000	0.000000	0.000000	0.000000	0.000000	0.000000	0.000000	0.000000	0.000000	0.000000	0.000000	0.000000	0.000000	0.000000	0.000000	0.503081	0.739825	0.739825	0.739825	0.739825
chr1	153448454	153448706	11.7959	3.26e-05	+	0.000000	0.000000	0.000000	0.000000	0.000000	0.000000	0.000000	0.000000	0.000000	0.000000	0.000000	0.000000	0.147965	0.739825	0.739825	0.739825	0.739825	0.739825	0.739825	0.739825	0.739825	0.739825	0.739825	0.739825	0.739825	0.739825	0.739825	0.739825	0.739825	0.739825	0.591860	0.000000	0.000000	0.000000	0.000000	0.000000	0.000000	0.000000	0.000000	0.000000	0.000000	0.000000	0.000000	0.000000
chr1	153623004	153623167	11.051	5.07e-05	+	0.000000	0.000000	0.000000	0.000000	0.000000	0.000000	0.000000	0.000000	0.000000	0.000000	0.000000	0.000000	0.000000	0.000000	0.000000	0.000000	0.295930	0.739825	0.739825	0.739825	0.739825	0.739825	0.739825	0.739825	0.739825	0.739825	0.739825	0.739825	0.443895	0.000000	0.000000	0.000000	0.000000	0.000000	0.000000	0.000000	0.000000	0.000000	0.000000	0.000000	0.000000	0.000000	0.000000	0.000000
chr1	153640370	153640576	11.9592	2.95e-05	+	0.739825	0.739825	0.739825	0.739825	0.739825	0.059186	0.000000	0.000000	0.000000	0.000000	0.000000	0.000000	0.000000	0.000000	0.000000	0.000000	0.000000	0.000000	0.000000	0.000000	0.000000	0.000000	0.000000	0.000000	0.000000	0.000000	0.000000	0.000000	0.000000	0.000000	0.000000	0.000000	0.000000	0.000000	0.000000	0.000000	0.000000	0.000000	0.000000	0.000000	0.000000	2.041912	2.219470	2.219470
chr1	153717774	153717898	17.0612	6.93e-07	+	0.000000	0.000000	0.000000	0.000000	0.000000	0.000000	0.325523	0.739825	0.739825	0.739825	0.739825	0.739825	0.739825	0.739825	0.739825	0.739825	0.739825	0.739825	0.414302	0.000000	0.000000	0.000000	0.000000	0.000000	0.000000	0.000000	0.000000	0.000000	0.000000	0.000000	0.325523	0.739825	0.739825	0.739825	0.739825	0.739825	0.414302	0.000000	0.000000	0.000000	0.000000	0.000000	0.000000	0.000000
chr1	153914688	153915189	15.9388	1.8e-06	-	0.000000	0.000000	0.000000	0.000000	0.000000	0.000000	0.000000	0.000000	0.000000	0.000000	0.000000	0.000000	0.000000	0.000000	0.000000	0.000000	0.000000	0.000000	0.000000	0.000000	0.000000	0.000000	0.000000	0.000000	0.000000	0.355116	0.739825	0.739825	0.739825	0.739825	0.739825	0.384709	0.000000	0.000000	0.000000	0.000000	0.000000	0.355116	0.739825	0.739825	0.739825	0.739825	0.739825	0.384709
chr1	154103668	154104169	18.3776	1.99e-07	-	0.207151	0.739825	0.739825	0.739825	0.739825	0.739825	0.532674	0.000000	0.000000	0.000000	0.000000	0.000000	0.000000	0.000000	0.000000	0.000000	0.000000	0.000000	0.207151	0.739825	0.739825	0.739825	0.739825	0.739825	0.946976	1.479650	1.479650	1.479650	1.479650	1.479650	1.479650	1.479650	1.479650	1.479650	1.479650	1.479650	1.479650	1.479650	1.479650	1.479650	1.479650	1.479650	1.479650	1.479650
chr1	154258658	154258841	18.5306	1.7e-07	+	0.029593	0.000000	0.000000	0.000000	0.000000	0.000000	0.000000	0.000000	0.000000	0.000000	0.000000	0.000000	0.000000	0.000000	0.000000	0.000000	0.000000	0.000000	0.000000	0.000000	0.000000	0.000000	0.000000	0.000000	0.710232	0.739825	0.739825	0.739825	0.739825	0.739825	1.450057	1.479650	1.479650	1.479650	1.479650	1.479650	1.479650	1.479650	1.479650	1.479650	1.479650	1.479650	0.769418	0.739825
chr1	154653042	154653315	16.6224	1.02e-06	+	0.739825	0.739825	0.739825	0.739825	0.739825	0.739825	0.739825	0.739825	0.651046	0.000000	0.000000	0.000000	0.000000	0.000000	0.000000	0.000000	0.000000	0.000000	0.000000	0.000000	0.000000	0.000000	0.000000	0.000000	0.000000	0.000000	0.000000	0.000000	0.000000	0.000000	0.000000	0.000000	0.000000	0.000000	0.000000	0.000000	0.000000	0.000000	0.000000	0.000000	0.000000	0.000000	0.000000	0.000000
chr1	154727729	154728230	16.7245_r2	9.31e-07	-	0.000000	0.000000	0.000000	0.000000	0.000000	0.000000	0.000000	0.000000	0.000000	0.621453	0.739825	0.739825	0.739825	0.739825	0.739825	0.118372	0.000000	0.000000	0.000000	0.000000	0.000000	0.621453	0.739825	0.739825	0.739825	0.739825	0.739825	0.739825	0.739825	0.739825	0.739825	0.739825	0.739825	0.118372	0.000000	0.000000	0.000000	0.000000	0.000000	0.621453	0.739825	0.739825	0.739825	0.739825
chr1	155052111	155052415	16.4286_r3	1.2e-06	+	1.479650	1.479650	1.479650	1.479650	1.479650	0.710232	0.000000	0.000000	0.000000	0.000000	0.000000	0.000000	0.000000	0.000000	0.000000	0.000000	0.000000	0.000000	0.000000	0.000000	0.000000	0.000000	0.000000	0.000000	0.000000	0.000000	0.000000	0.000000	0.000000	0.384709	0.739825	0.739825	0.739825	0.739825	0.739825	1.124534	1.479650	1.479650	1.479650	1.479650	1.479650	0.710232	0.000000	0.000000
chr1	155231404	155231595	14.2653_r1	6.42e-06	+	0.000000	0.000000	0.000000	0.000000	0.000000	0.000000	0.000000	0.000000	0.000000	0.000000	0.000000	0.000000	0.000000	0.000000	0.000000	0.000000	0.000000	0.000000	0.710232	0.739825	0.739825	0.739825	0.739825	0.739825	0.739825	0.739825	0.739825	0.739825	0.739825	0.739825	0.739825	0.739825	0.739825	0.739825	0.739825	0.739825	0.029593	0.000000	0.000000	0.000000	0.000000	0.000000	0.000000	0.000000
chr1	155535259	155535760	12.8673	1.66e-05	-	0.000000	0.000000	0.000000	0.000000	0.000000	0.000000	0.000000	0.000000	0.000000	0.000000	0.000000	0.000000	0.000000	0.000000	0.000000	0.000000	0.000000	0.000000	0.473488	0.739825	0.739825	0.739825	0.739825	0.739825	1.213313	1.479650	1.479650	1.479650	1.479650	1.479650	1.006162	0.739825	0.739825	0.739825	0.739825	0.739825	0.739825	0.739825	0.739825	0.739825	0.739825	0.739825	0.739825	0.739825
chr1	155663446	155663781	15.1224	3.41e-06	+	0.000000	0.000000	0.000000	0.000000	0.000000	0.000000	0.000000	0.000000	0.000000	0.000000	0.000000	0.000000	0.000000	0.000000	0.000000	0.000000	0.000000	0.000000	0.000000	0.000000	0.000000	0.000000	0.000000	0.000000	0.000000	0.000000	0.000000	0.000000	0.000000	0.000000	0.000000	0.000000	0.000000	0.000000	0.000000	0.000000	0.000000	0.000000	0.000000	0.000000	0.000000	0.000000	0.000000	0.000000
chr1	155693818	155694319	19.1735	8.63e-08	-	0.207151	0.739825	0.739825	0.739825	0.739825	0.739825	0.532674	0.000000	0.000000	0.000000	0.000000	0.000000	0.000000	0.000000	0.000000	0.000000	0.000000	0.000000	0.000000	0.000000	0.000000	0.000000	0.000000	0.000000	0.000000	0.000000	0.000000	0.000000	0.000000	0.000000	0.000000	0.000000	0.000000	0.000000	0.000000	0.000000	0.000000	0.000000	0.000000	0.000000	0.000000	0.000000	0.414302	1.479650
chr1	155984208	155984709	14.1122	7.16e-06	-	0.000000	0.000000	0.000000	0.000000	0.000000	0.000000	0.503081	0.739825	0.739825	0.739825	0.739825	0.739825	0.739825	0.739825	0.739825	0.739825	0.739825	0.739825	0.236744	0.000000	0.000000	0.000000	0.000000	0.000000	0.000000	0.000000	0.000000	0.000000	0.000000	0.000000	0.000000	0.000000	0.000000	0.000000	0.000000	0.000000	0.000000	0.000000	0.000000	0.000000	0.000000	0.000000	1.006162	1.479650
chr1	156280011	156280512	13.5714_r2	1.04e-05	-	0.414302	0.739825	0.739825	0.739825	0.739825	0.739825	0.739825	0.739825	0.739825	0.739825	0.739825	0.739825	0.325523	0.000000	0.000000	0.000000	0.000000	0.000000	0.000000	0.000000	0.000000	0.000000	0.000000	0.000000	0.000000	0.000000	0.000000	0.000000	0.000000	0.000000	0.414302	0.739825	0.739825	0.739825	0.739825	0.739825	0.325523	0.000000	0.000000	0.000000	0.000000	0.000000	0.414302	0.739825
chr1	156847315	156847516	14.3469_r2	6.05e-06	+	1.479650	0.591860	0.000000	0.000000	0.000000	0.000000	0.000000	0.000000	0.000000	0.000000	0.000000	0.000000	0.000000	0.000000	0.000000	0.000000	0.000000	0.000000	0.000000	0.000000	0.000000	0.000000	0.000000	0.000000	0.000000	0.443895	0.739825	0.739825	0.739825	0.739825	0.739825	0.295930	0.000000	0.000000	0.000000	0.000000	0.000000	0.000000	0.000000	0.000000	0.000000	0.000000	0.000000	0.000000
chr1	156949789	156950290	16.9898	7.38e-07	-	1.479650	1.479650	1.479650	1.479650	1.479650	1.479650	1.479650	0.828604	0.000000	0.000000	0.000000	0.000000	0.000000	0.000000	0.000000	0.000000	0.000000	0.000000	0.000000	0.325523	0.739825	0.739825	0.739825	0.739825	0.739825	0.739825	0.739825	0.739825	0.739825	0.739825	0.739825	0.414302	0.000000	0.000000	0.000000	0.000000	0.000000	0.000000	0.000000	0.000000	0.000000	0.000000	0.000000	0.000000
chr1	157150359	157150657	14.4082_r1	5.79e-06	+	0.739825	0.739825	0.739825	0.739825	0.739825	0.739825	0.739825	0.739825	0.739825	0.503081	0.000000	0.000000	0.000000	0.000000	0.000000	0.000000	0.000000	0.000000	0.000000	0.000000	0.000000	0.000000	0.000000	0.000000	0.000000	0.000000	0.000000	0.000000	0.000000	0.000000	0.000000	0.000000	0.000000	0.000000	0.000000	0.000000	0.000000	0.000000	0.000000	0.236744	0.739825	0.739825	0.739825	0.739825
chr1	157267734	157268235	13.1531	1.38e-05	-	0.739825	0.739825	0.739825	0.739825	0.739825	0.266337	0.000000	0.000000	0.000000	0.000000	0.000000	0.000000	0.000000	0.000000	0.000000	0.000000	0.000000	0.000000	0.000000	0.000000	0.000000	0.000000	0.000000	0.000000	0.000000	0.000000	0.000000	0.000000	0.000000	0.000000	0.000000	0.000000	0.000000	0.000000	0.000000	0.000000	0.000000	0.000000	0.000000	0.000000	0.000000	0.000000	0.000000	0.000000
chr1	157466944	157467445	20.3163	2.28e-08	-	0.000000	0.000000	0.000000	0.000000	0.000000	0.000000	0.000000	0.000000	0.000000	0.000000	0.000000	0.000000	0.000000	0.000000	0.000000	0.000000	0.000000	0.000000	0.000000	0.000000	0.000000	0.000000	0.000000	0.177558	0.739825	0.739825	0.739825	0.739825	0.739825	0.562267	0.000000	0.000000	0.000000	0.000000	0.000000	0.000000	0.000000	0.000000	0.000000	0.000000	0.000000	0.000000	0.000000	0.000000
chr1	157597057	157597558	13.5204_r2	1.08e-05	-	0.000000	0.000000	0.000000	0.000000	0.000000	0.000000	0.000000	0.000000	5.859410	8.138070	8.138070	8.138070	8.138070	8.138070	2.278660	0.000000	0.000000	0.000000	0.000000	0.000000	1.065348	1.479650	1.479650	1.479650	1.479650	1.479650	0.414302	0.000000	0.000000	0.000000	0.000000	0.000000	1.065348	1.479650	1.479650	1.479650	1.479650	1.479650	1.479650	1.479650	1.479650	1.479650	1.479650	1.479650
chr1	158064456	158064918	12.6633	1.9e-05	+	0.000000	0.000000	0.000000	0.000000	0.000000	0.000000	0.000000	0.000000	0.000000	0.000000	0.000000	0.000000	0.355116	0.739825	0.739825	0.739825	0.739825	0.739825	1.094941	1.479650	1.479650	1.479650	1.479650	1.479650	1.124534	0.739825	0.739825	0.739825	0.739825	0.739825	0.739825	0.739825	0.739825	0.739825	0.739825	0.739825	0.739825	0.739825	0.739825	0.739825	0.739825	0.739825	0.739825	0.739825
chr1	158156637	158157138	16.7857_r1	8.83e-07	-	0.739825	0.739825	0.739825	0.739825	0.739825	1.509240	2.219470	2.219470	2.219470	2.219470	2.219470	1.450055	0.739825	0.739825	0.739825	0.739825	0.739825	0.355116	0.000000	0.000000	0.000000	0.000000	0.000000	0.384709	0.739825	0.739825	0.739825	0.739825	0.739825	0.739825	0.739825	0.739825	0.739825	0.739825	0.739825	0.355116	0.000000	0.000000	0.000000	0.000000	0.000000	0.000000	0.000000	0.000000
chr1	158222979	158223310	16.7755	8.91e-07	+	0.000000	0.000000	0.000000	0.000000	0.000000	0.000000	0.000000	0.000000	0.000000	0.000000	0.000000	0.000000	0.000000	0.000000	0.000000	0.000000	0.000000	0.000000	0.000000	0.000000	0.000000	0.000000	0.000000	0.000000	0.000000	0.000000	0.000000	0.000000	0.562267	0.739825	0.739825	0.739825	0.739825	0.739825	1.302092	1.479650	1.479650	1.479650	1.479650	1.479650	0.355116	0.000000	0.000000	0.000000
chr1	158243947	158244220	16.051	1.64e-06	+	0.710230	2.219470	2.219470	2.219470	2.219470	2.219470	1.982728	1.479650	1.479650	1.479650	1.479650	1.479650	1.716392	2.219470	2.219470	2.219470	2.219470	2.219470	2.692958	3.699120	3.699120	3.699120	3.699120	3.699120	2.988890	1.479650	1.479650	1.479650	1.479650	1.479650	1.006162	0.000000	0.000000	0.000000	0.000000	0.000000	0.236744	0.739825	0.739825	0.739825	0.739825	0.739825	0.976569	1.479650
chr1	158379333	158379498	17.4184	5.01e-07	+	0.000000	0.000000	0.000000	0.000000	0.000000	0.000000	0.000000	0.000000	0.000000	0.000000	0.000000	0.887790	1.479650	1.479650	1.479650	1.479650	1.479650	1.035755	0.739825	0.739825	0.739825	0.739825	0.739825	0.739825	0.739825	0.739825	0.739825	0.739825	0.739825	0.295930	0.000000	0.000000	0.000000	0.000000	0.000000	0.000000	0.000000	0.000000	0.000000	0.000000	0.000000	0.443895	0.739825	0.739825
chr1	159092557	159092764	15.8878	1.87e-06	+	1.479650	1.479650	1.479650	1.479650	1.479650	1.183720	0.739825	0.739825	0.739825	0.739825	0.739825	0.739825	0.739825	0.739825	0.739825	0.739825	0.739825	0.443895	0.000000	0.000000	0.000000	0.000000	0.000000	0.295930	0.739825	0.739825	0.739825	0.739825	0.739825	0.739825	0.739825	0.739825	0.739825	0.739825	0.739825	0.443895	0.000000	0.000000	0.000000	0.000000	0.000000	0.591860	1.479650	1.479650
chr1	159152063	159152134	12.5204_r1	2.08e-05	+	0.739825	0.739825	0.739825	0.739825	0.739825	0.739825	0.739825	0.739825	0.739825	0.739825	0.059186	0.000000	0.000000	0.000000	0.000000	0.000000	0.000000	0.000000	0.000000	0.000000	0.000000	0.000000	0.000000	0.000000	0.000000	0.000000	0.000000	0.000000	0.680639	0.739825	0.739825	0.739825	0.739825	0.739825	0.059186	0.000000	0.000000	0.000000	0.000000	0.000000	0.000000	0.000000	0.000000	0.000000
chr1	159307214	159307482	11.4388	4.04e-05	+	0.000000	0.000000	0.000000	0.000000	0.000000	0.000000	0.000000	0.000000	0.000000	0.000000	0.000000	0.000000	0.000000	0.000000	0.000000	0.000000	0.680639	0.739825	0.739825	0.739825	0.739825	0.739825	1.420464	1.479650	1.479650	1.479650	1.479650	1.479650	0.799011	0.739825	0.739825	0.739825	0.739825	0.739825	0.059186	0.000000	0.000000	0.000000	0.000000	0.000000	0.000000	0.000000	0.000000	0.000000
chr1	159694636	159695137	16.2041_r1	1.45e-06	-	0.000000	0.000000	0.000000	0.000000	0.000000	0.000000	0.000000	0.000000	0.000000	0.000000	0.000000	0.000000	0.000000	0.000000	0.000000	0.000000	0.000000	0.000000	0.000000	0.000000	0.000000	0.000000	0.000000	0.000000	0.000000	0.000000	0.000000	0.000000	0.000000	0.000000	0.000000	0.000000	0.000000	0.000000	0.000000	0.000000	0.000000	0.000000	0.000000	0.000000	0.000000	0.000000	0.000000	0.414302
chr1	160025486	160025696	15.4592_r2	2.63e-06	+	0.739825	0.739825	0.266337	0.000000	0.000000	0.000000	0.000000	0.000000	0.473488	0.739825	0.739825	0.739825	0.739825	0.739825	0.266337	0.000000	0.000000	0.000000	0.000000	0.000000	0.000000	0.000000	0.000000	0.000000	0.000000	0.000000	0.473488	0.739825	0.739825	0.739825	0.739825	0.739825	0.739825	0.739825	0.739825	0.739825	0.739825	0.739825	0.739825	0.739825	0.739825	0.739825	0.739825	0.739825
chr1	160079907	160080174	12.8367_r2	1.7e-05	+	0.000000	0.000000	0.000000	0.000000	0.000000	0.000000	0.000000	0.000000	0.000000	0.000000	0.000000	0.000000	0.000000	0.000000	0.000000	0.000000	0.000000	0.000000	0.000000	0.000000	0.000000	0.000000	0.000000	0.000000	0.000000	0.000000	0.000000	0.000000	0.000000	0.000000	0.000000	0.000000	0.443895	0.739825	0.739825	0.739825	0.739825	0.739825	0.739825	0.739825	0.739825	0.739825	0.739825	0.739825
chr1	160155258	160155475	18_r1	2.89e-07	+	0.000000	0.000000	0.000000	0.000000	0.000000	0.000000	0.000000	0.000000	0.000000	0.000000	0.000000	0.000000	0.000000	0.000000	0.000000	0.000000	0.000000	0.000000	0.000000	0.000000	0.000000	0.000000	0.000000	0.000000	0.000000	0.473488	0.739825	0.739825	0.739825	0.739825	0.739825	0.266337	0.000000	0.000000	0.000000	0.000000	0.000000	0.000000	0.000000	0.000000	0.000000	0.000000	0.000000	0.000000
chr1	161089479	161089980	11.2551	4.5e-05	-	0.000000	0.000000	0.000000	0.000000	0.000000	0.000000	0.000000	0.621453	0.739825	0.739825	0.739825	0.739825	0.739825	0.118372	0.000000	0.000000	0.000000	0.000000	0.000000	0.000000	0.000000	0.000000	0.000000	0.000000	0.000000	0.000000	0.000000	0.000000	0.000000	0.000000	0.000000	0.000000	0.000000	0.000000	0.000000	0.000000	0.000000	0.000000	0.000000	0.000000	0.000000	0.000000	0.000000	0.621453
chr1	161103744	161103971	11.6939	3.46e-05	+	0.000000	0.000000	0.000000	0.000000	0.000000	0.000000	0.000000	0.000000	0.000000	0.000000	0.000000	0.000000	0.000000	0.000000	0.000000	0.000000	0.000000	0.000000	0.000000	0.000000	0.000000	0.000000	0.000000	0.000000	0.000000	0.000000	0.000000	0.000000	0.000000	0.000000	0.000000	0.000000	0.000000	0.000000	0.000000	0.000000	0.000000	0.000000	0.000000	0.000000	0.000000	0.207151	0.739825	0.739825
chr1	161357712	161358213	11.3163	4.34e-05	-	1.479650	1.479650	1.479650	1.479650	1.479650	1.479650	1.479650	1.479650	0.710232	0.000000	0.000000	0.000000	0.000000	0.000000	0.000000	0.000000	0.000000	0.000000	0.000000	0.000000	0.000000	0.000000	0.000000	0.000000	0.000000	0.000000	0.384709	0.739825	0.739825	0.739825	0.739825	0.739825	1.124534	1.479650	1.479650	1.479650	1.479650	1.479650	0.710232	0.000000	0.000000	0.000000	0.000000	0.000000
chr1	161584022	161584523	16.3061	1.33e-06	-	0.739825	0.739825	0.739825	0.739825	0.739825	0.739825	0.651046	0.000000	0.000000	0.000000	0.000000	0.000000	0.000000	0.000000	0.000000	0.000000	0.000000	0.000000	0.000000	0.000000	0.000000	0.000000	0.000000	0.000000	0.088779	0.739825	0.739825	0.739825	0.739825	0.739825	0.651046	0.000000	0.000000	0.000000	0.000000	0.000000	0.000000	0.000000	0.000000	0.000000	0.000000	0.000000	0.000000	0.000000
chr1	161890452	161890577	15.2857	3.01e-06	+	0.000000	0.000000	0.000000	0.414302	0.739825	0.739825	0.739825	0.739825	0.739825	0.739825	0.739825	0.739825	0.739825	0.739825	0.739825	0.325523	0.000000	0.000000	0.000000	0.000000	0.000000	0.000000	0.000000	0.000000	0.000000	0.000000	0.000000	0.414302	0.739825	0.739825	0.739825	0.739825	0.739825	0.325523	0.000000	0.000000	0.000000	0.000000	0.000000	0.000000	0.000000	0.000000	0.000000	0.000000
chr1	162183704	162183907	15.3571_r2	2.85e-06	+	0.000000	0.000000	0.000000	0.000000	0.000000	0.000000	0.000000	0.000000	0.000000	0.000000	0.000000	0.000000	0.000000	0.000000	0.000000	0.000000	0.000000	0.000000	0.000000	0.000000	0.000000	0.000000	0.000000	0.000000	0.000000	0.147965	0.739825	0.739825	0.739825	0.739825	0.739825	0.739825	0.739825	0.739825	0.739825	0.739825	0.739825	0.591860	0.000000	0.000000	0.000000	0.000000	0.000000	0.147965
chr1	162448241	162448742	19.1327_r1	9.03e-08	-	0.739825	0.739825	0.739825	0.739825	0.739825	0.739825	0.739825	0.739825	0.739825	0.473488	0.000000	0.000000	0.000000	0.000000	0.000000	0.000000	0.000000	0.000000	0.000000	0.000000	0.000000	0.000000	0.000000	0.000000	0.000000	0.000000	0.000000	0.000000	0.000000	0.000000	0.000000	0.000000	0.000000	0.000000	0.000000	0.000000	0.000000	0.000000	0.000000	0.000000	0.000000	0.000000	0.000000	0.000000
chr1	162620166	162620667	15.7653_r4	2.07e-06	-	0.000000	0.000000	0.000000	0.000000	0.000000	0.000000	0.000000	0.000000	0.000000	0.000000	0.000000	0.000000	0.000000	0.000000	0.000000	0.000000	0.266337	0.739825	0.739825	0.739825	0.739825	0.739825	1.006162	1.479650	1.479650	1.479650	1.479650	1.479650	1.479650	1.479650	1.479650	1.479650	1.479650	1.479650	1.213313	0.739825	0.739825	0.739825	0.739825	0.739825	0.473488	0.000000	0.000000	0.000000
chr1	163091514	163092015	14.4184	5.75e-06	-	0.000000	0.000000	0.000000	0.000000	0.000000	0.000000	0.000000	0.000000	0.000000	0.000000	0.000000	0.000000	0.000000	0.000000	0.000000	0.000000	0.000000	0.000000	0.000000	0.000000	0.000000	0.000000	0.000000	0.000000	0.000000	0.000000	0.000000	0.000000	0.000000	0.000000	0.651046	1.479650	1.479650	1.479650	1.479650	1.479650	1.154127	0.739825	0.739825	0.739825	0.739825	0.739825	0.414302	0.000000
chr1	163310854	163311107	14.0612	7.42e-06	+	0.000000	0.000000	0.000000	0.000000	0.147965	0.739825	0.739825	0.739825	0.739825	0.739825	0.739825	0.739825	0.739825	0.739825	0.739825	0.739825	0.591860	0.000000	0.000000	0.000000	0.000000	0.000000	0.000000	0.000000	0.000000	0.000000	0.000000	0.000000	0.000000	0.000000	0.000000	0.000000	0.000000	0.000000	0.147965	0.739825	0.739825	0.739825	0.739825	0.739825	0.739825	0.739825	0.739825	0.739825
chr1	163643472	163643973	12.7449_r1	1.8e-05	-	0.000000	0.000000	0.000000	0.000000	0.088779	0.739825	0.739825	0.739825	0.739825	0.739825	0.651046	0.000000	0.000000	0.000000	0.000000	0.000000	0.000000	0.000000	0.000000	0.000000	0.000000	0.000000	0.000000	0.000000	0.000000	0.000000	0.000000	0.000000	0.088779	0.739825	0.739825	0.739825	0.739825	0.739825	0.739825	0.739825	0.739825	0.739825	0.739825	0.739825	0.917382	2.219470	2.219470	2.219470
chr1	163806399	163806529	17.5612	4.39e-07	+	0.739825	0.739825	0.739825	0.325523	0.000000	0.000000	0.000000	0.000000	0.000000	0.414302	0.739825	0.739825	0.739825	0.739825	0.739825	0.325523	0.000000	0.000000	0.000000	0.000000	0.000000	0.414302	0.739825	0.739825	0.739825	0.739825	0.739825	0.739825	0.739825	0.739825	0.739825	0.739825	0.739825	1.154127	1.479650	1.479650	1.479650	1.479650	1.479650	1.065348	0.739825	0.739825	0.739825	0.739825
chr1	163841822	163842323	11.4592	3.99e-05	-	0.000000	0.000000	0.000000	0.000000	0.000000	0.000000	0.000000	0.000000	0.000000	0.000000	0.000000	0.000000	0.088779	0.739825	0.739825	0.739825	0.739825	0.739825	0.651046	0.000000	0.000000	0.000000	0.000000	0.000000	0.000000	0.000000	0.000000	0.000000	0.000000	0.000000	0.088779	0.739825	0.739825	0.739825	0.739825	0.739825	0.739825	0.739825	0.739825	0.739825	0.739825	0.739825	0.651046	0.000000
chr1	163848891	163849392	15.0204_r2	3.69e-06	-	0.000000	0.266337	0.739825	0.739825	0.739825	0.739825	0.739825	0.473488	0.000000	0.000000	0.000000	0.000000	0.000000	0.000000	0.000000	0.000000	0.000000	0.000000	0.000000	0.266337	0.739825	0.739825	0.739825	0.739825	0.739825	0.473488	0.000000	0.000000	0.000000	0.000000	0.000000	0.000000	0.000000	0.000000	0.000000	0.000000	0.000000	0.266337	0.739825	0.739825	0.739825	0.739825	0.739825	0.473488
chr1	163855091	163855592	12.0816	2.73e-05	-	0.000000	0.000000	0.000000	0.532674	1.479650	1.479650	1.479650	1.479650	1.479650	0.946976	0.000000	0.000000	0.000000	0.000000	0.000000	0.266337	0.739825	0.739825	0.739825	0.739825	0.739825	0.473488	0.000000	0.000000	0.000000	0.000000	0.000000	0.266337	0.739825	0.739825	0.739825	0.739825	0.739825	0.473488	0.000000	0.000000	0.000000	0.000000	0.000000	0.000000	0.000000	0.000000	0.000000	0.000000
chr1	164176188	164176379	12.8367_r3	1.7e-05	+	0.000000	0.000000	0.000000	0.000000	0.000000	0.000000	0.236744	0.739825	0.739825	0.739825	0.739825	0.739825	0.503081	0.000000	0.000000	0.000000	0.000000	0.000000	0.000000	0.000000	0.000000	0.000000	0.000000	0.000000	0.000000	0.000000	0.000000	0.000000	0.000000	0.000000	0.236744	0.739825	0.739825	0.739825	0.739825	0.739825	0.976569	1.479650	1.479650	1.479650	1.479650	1.479650	1.006162	0.000000
chr1	164314845	164315346	12.1224	2.67e-05	-	0.000000	0.000000	0.000000	0.000000	0.000000	0.000000	0.000000	0.000000	0.000000	0.000000	0.000000	0.000000	0.000000	0.000000	0.000000	0.000000	0.000000	0.000000	0.000000	0.000000	0.000000	0.000000	0.000000	0.000000	0.000000	0.000000	0.000000	0.147965	0.739825	0.739825	0.739825	0.739825	0.739825	0.739825	0.739825	0.739825	0.739825	0.739825	0.739825	0.591860	0.000000	0.000000	0.000000	0.000000
chr1	164334747	164334946	13.6224_r1	1.01e-05	+	0.621453	0.739825	0.739825	0.739825	0.739825	0.739825	0.739825	0.739825	0.739825	0.739825	0.739825	0.739825	0.118372	0.000000	0.000000	0.000000	0.000000	0.000000	0.000000	0.000000	0.000000	0.000000	0.000000	0.000000	0.621453	0.739825	0.739825	0.739825	0.739825	0.739825	0.739825	0.739825	0.739825	0.739825	0.739825	0.739825	1.361278	1.479650	1.479650	1.479650	1.479650	1.479650	0.858197	0.739825
chr1	164443824	164443894	16.2041_r2	1.45e-06	+	1.479650	0.946976	0.000000	0.000000	0.000000	0.000000	0.000000	0.000000	0.000000	0.000000	0.000000	0.000000	0.000000	0.000000	0.000000	0.000000	0.000000	0.000000	0.000000	0.000000	0.000000	0.000000	0.000000	0.000000	0.000000	0.000000	0.000000	0.000000	0.000000	0.000000	0.000000	0.000000	0.000000	0.000000	0.000000	0.000000	0.000000	0.000000	0.000000	0.000000	0.000000	0.000000	0.000000	0.532674
chr1	165015693	165016194	14.3163_r3	6.19e-06	-	0.739825	0.739825	0.739825	0.739825	0.739825	0.532674	0.000000	0.000000	0.000000	0.000000	0.000000	0.000000	0.000000	0.000000	0.000000	0.000000	0.000000	0.000000	0.000000	0.000000	0.000000	0.000000	0.000000	0.000000	0.000000	0.000000	0.000000	0.000000	0.000000	0.414302	1.479650	1.479650	1.479650	1.479650	1.479650	1.272499	0.739825	0.739825	0.739825	0.739825	0.739825	0.532674	0.000000	0.000000
chr1	165437856	165438357	13.8571	8.56e-06	-	0.739825	0.739825	0.177558	0.000000	0.000000	0.000000	0.000000	0.000000	2.811331	3.699120	3.699120	3.699120	3.699120	3.699120	2.012323	1.479650	1.479650	1.479650	1.479650	1.479650	1.479650	1.479650	1.479650	1.479650	1.479650	1.479650	0.355116	0.000000	0.000000	0.000000	0.000000	0.000000	0.562267	0.739825	0.739825	0.739825	0.739825	0.739825	0.739825	0.739825	0.739825	0.739825	0.739825	0.739825
chr1	165601986	165602487	14.8673_r1	4.14e-06	-	0.000000	0.000000	0.000000	0.000000	0.000000	0.000000	0.000000	0.000000	0.000000	0.000000	0.000000	0.000000	0.000000	0.000000	0.000000	0.000000	0.000000	0.000000	0.000000	0.000000	0.000000	0.000000	0.000000	0.000000	0.000000	0.000000	0.000000	0.000000	0.000000	0.000000	0.000000	0.000000	0.000000	0.000000	0.000000	0.000000	0.000000	0.000000	0.000000	0.000000	0.000000	0.000000	0.000000	0.000000
chr1	165624987	165625488	17.0612_r1	6.93e-07	-	0.739825	0.739825	0.739825	0.739825	0.739825	0.739825	0.739825	0.739825	0.739825	0.739825	0.739825	0.355116	0.000000	0.000000	0.000000	0.000000	0.000000	0.000000	0.000000	0.000000	0.000000	0.000000	0.000000	0.000000	0.000000	0.000000	0.000000	0.000000	0.000000	0.000000	0.000000	0.000000	0.000000	0.000000	0.000000	0.000000	0.000000	0.000000	0.000000	0.000000	0.000000	0.000000	0.000000	0.000000
chr1	165645092	165645593	10.7653_r1	5.97e-05	-	0.000000	0.000000	0.000000	0.000000	0.000000	0.000000	0.000000	0.000000	0.000000	0.000000	0.000000	0.000000	0.000000	0.000000	0.000000	0.000000	0.000000	0.000000	0.000000	0.000000	0.000000	0.000000	0.000000	0.000000	0.000000	0.000000	0.000000	0.000000	0.000000	0.000000	0.000000	0.000000	0.000000	0.000000	0.000000	0.000000	0.000000	0.000000	0.000000	0.000000	0.000000	0.000000	0.000000	0.000000
chr1	165688246	165688494	16.1531	1.51e-06	+	1.479650	1.479650	1.479650	0.887790	0.739825	0.739825	0.739825	0.739825	0.739825	0.739825	0.739825	0.739825	0.739825	0.739825	0.739825	0.147965	0.000000	0.000000	0.000000	0.000000	0.000000	0.591860	0.739825	0.739825	0.739825	0.739825	0.739825	0.739825	0.739825	0.739825	0.739825	0.739825	0.739825	0.147965	0.000000	0.000000	0.000000	0.000000	0.000000	0.000000	0.000000	0.000000	0.000000	0.000000
chr1	165867344	165867726	17.3367_r1	5.4e-07	+	0.000000	0.000000	0.000000	0.000000	0.000000	0.000000	0.000000	0.000000	0.000000	0.000000	0.000000	0.000000	0.000000	0.000000	0.000000	0.000000	0.000000	0.000000	0.000000	0.000000	0.000000	0.000000	0.000000	0.000000	0.295930	0.739825	0.739825	0.739825	0.739825	0.739825	0.739825	0.739825	0.739825	0.739825	0.739825	0.739825	0.739825	0.739825	0.739825	0.739825	0.739825	0.739825	0.443895	0.000000
chr1	166305345	166305846	12.3571	2.3e-05	-	0.000000	0.000000	0.000000	0.000000	0.000000	0.000000	0.000000	0.000000	0.000000	0.000000	0.000000	0.000000	0.000000	0.000000	0.000000	0.147965	0.739825	0.739825	0.739825	0.739825	0.739825	0.591860	0.000000	0.000000	0.000000	0.000000	0.000000	0.000000	0.000000	0.000000	0.000000	0.000000	0.000000	0.295930	1.479650	1.479650	1.479650	1.479650	1.479650	1.183720	0.000000	0.000000	0.000000	0.000000
chr1	166710853	166711154	17.7347	3.73e-07	+	0.739825	0.739825	0.739825	0.739825	0.739825	0.739825	0.739825	0.739825	0.739825	0.739825	0.739825	0.651046	0.000000	0.000000	0.000000	0.000000	0.000000	0.000000	0.000000	0.000000	0.000000	0.000000	0.000000	0.000000	0.000000	0.000000	0.000000	0.000000	0.000000	0.000000	0.000000	0.000000	0.000000	0.000000	0.000000	0.000000	0.000000	0.000000	0.000000	0.000000	0.000000	0.088779	0.739825	0.739825
chr1	167618567	167618673	15.4898_r1	2.57e-06	+	0.000000	0.000000	0.000000	0.000000	0.000000	0.000000	0.000000	0.000000	0.000000	0.000000	0.000000	0.000000	0.000000	0.000000	0.000000	0.000000	0.000000	0.000000	0.000000	0.000000	0.000000	0.000000	0.000000	0.000000	0.000000	0.591860	0.739825	0.739825	0.739825	0.739825	0.739825	0.739825	0.739825	0.739825	0.739825	0.739825	0.739825	0.739825	0.739825	0.739825	0.739825	0.739825	0.739825	0.147965
chr1	167788992	167789384	16.7551	9.07e-07	+	0.355116	0.000000	0.000000	0.000000	0.000000	0.000000	0.000000	0.000000	0.000000	0.000000	0.000000	0.000000	0.000000	0.000000	0.000000	0.000000	0.000000	0.000000	0.000000	0.000000	0.000000	0.000000	0.000000	0.000000	0.000000	0.000000	0.000000	0.000000	0.000000	0.000000	0.384709	0.739825	0.739825	0.739825	0.739825	0.739825	0.355116	0.000000	0.000000	0.000000	0.000000	0.000000	0.000000	0.000000
chr1	167998240	167998741	14.7653_r1	4.46e-06	-	0.000000	0.000000	0.000000	0.295930	0.739825	0.739825	0.739825	0.739825	0.739825	0.739825	0.739825	0.739825	0.739825	0.739825	0.739825	1.331683	2.219470	2.219470	2.219470	2.219470	2.219470	1.627612	0.739825	0.739825	0.739825	0.739825	0.739825	1.331683	2.219470	2.219470	2.219470	2.219470	2.219470	1.331682	0.000000	0.000000	0.000000	0.000000	0.000000	0.000000	0.000000	0.000000	0.000000	0.000000
chr1	168101427	168101928	17.4592_r3	4.83e-07	-	0.739825	0.739825	0.739825	1.420464	1.479650	1.479650	1.479650	1.479650	1.479650	0.118372	0.000000	0.000000	0.000000	0.000000	0.000000	0.000000	0.000000	0.000000	0.000000	0.000000	0.000000	0.000000	0.000000	0.000000	0.000000	0.000000	0.000000	0.680639	0.739825	0.739825	0.739825	0.739825	0.739825	0.739825	0.739825	0.739825	0.739825	0.739825	0.739825	0.739825	0.739825	0.739825	0.739825	0.739825
chr1	168158558	168159059	18.2653	2.23e-07	-	0.739825	0.739825	0.236744	0.000000	0.000000	0.000000	0.000000	0.000000	0.503081	0.739825	0.739825	0.739825	0.739825	0.739825	0.739825	0.739825	0.739825	0.739825	0.739825	0.739825	0.236744	0.000000	0.000000	0.000000	0.000000	0.000000	0.000000	0.000000	0.000000	0.000000	0.000000	0.000000	0.503081	0.739825	0.739825	0.739825	0.739825	0.739825	0.236744	0.000000	0.000000	0.000000	0.000000	0.000000
chr1	168222686	168222911	15.6327	2.3e-06	+	0.739825	0.739825	0.739825	0.739825	0.739825	0.739825	0.739825	0.739825	0.059186	0.000000	0.000000	0.000000	0.000000	0.000000	0.000000	0.000000	0.000000	0.000000	0.000000	0.000000	0.000000	0.000000	0.000000	0.000000	0.000000	0.000000	0.000000	0.000000	0.000000	0.000000	0.000000	0.000000	0.000000	0.000000	0.000000	0.000000	0.000000	0.000000	0.000000	0.000000	0.000000	0.000000	0.000000	0.000000
chr1	168460809	168461310	13.6939_r1	9.58e-06	-	0.739825	0.739825	0.266337	0.000000	0.000000	0.000000	0.000000	0.000000	0.000000	0.000000	0.000000	0.000000	0.000000	0.000000	0.000000	0.000000	0.000000	0.000000	0.000000	0.000000	0.473488	0.739825	0.739825	0.739825	0.739825	0.739825	0.266337	0.000000	0.000000	0.000000	0.000000	0.000000	0.000000	0.000000	0.000000	0.000000	0.000000	0.000000	0.473488	0.739825	0.739825	0.739825	0.739825	0.739825
chr1	168522000	168522315	17.2959	5.61e-07	+	0.739825	0.739825	0.739825	0.532674	0.000000	0.000000	0.000000	0.000000	0.000000	0.000000	0.000000	0.000000	0.000000	0.000000	0.000000	0.000000	0.000000	0.000000	0.000000	0.000000	0.000000	0.000000	0.000000	0.000000	0.000000	0.000000	0.000000	0.000000	0.000000	0.000000	0.000000	0.000000	0.000000	0.000000	0.000000	0.000000	0.000000	0.000000	0.000000	0.000000	0.000000	0.000000	0.000000	0.000000
chr1	168729564	168729836	14.1531	6.95e-06	+	1.479650	1.479650	1.479650	1.479650	1.479650	1.479650	0.000000	0.000000	0.000000	0.000000	0.000000	0.000000	0.739825	0.739825	0.739825	0.739825	0.739825	0.739825	0.000000	0.000000	0.000000	0.000000	0.000000	0.000000	0.000000	0.000000	0.000000	0.000000	0.000000	0.000000	0.739825	0.739825	0.739825	0.739825	0.739825	0.739825	0.739825	0.739825	0.739825	0.739825	0.739825	0.739825	0.739825	0.739825
chr1	168783053	168783214	15.1122	3.44e-06	+	0.000000	0.000000	0.000000	0.000000	0.000000	0.000000	0.000000	0.000000	0.000000	0.000000	0.000000	0.000000	0.000000	0.000000	0.000000	0.000000	0.236744	0.739825	0.739825	0.739825	0.739825	0.739825	0.739825	0.739825	0.739825	0.739825	0.739825	0.739825	0.503081	0.000000	0.000000	0.000000	0.000000	0.000000	0.236744	0.739825	0.739825	0.739825	0.739825	0.739825	0.739825	0.739825	0.739825	0.739825
chr1	168968517	168969018	13.4592	1.12e-05	-	0.236744	0.739825	0.739825	0.739825	0.739825	0.739825	0.976569	1.479650	1.479650	1.479650	1.479650	1.479650	1.242906	0.739825	0.739825	0.739825	0.739825	0.739825	0.739825	0.739825	0.739825	0.739825	0.739825	0.739825	0.503081	0.000000	0.000000	0.000000	0.000000	0.000000	0.000000	0.000000	0.000000	0.000000	0.000000	0.000000	0.000000	0.000000	0.000000	0.000000	0.000000	0.000000	0.000000	0.000000
chr1	169330708	169330941	13.3265_r2	1.23e-05	+	1.479650	1.479650	1.479650	0.769418	0.739825	0.739825	0.739825	0.739825	0.739825	0.739825	0.739825	0.739825	0.739825	0.739825	0.739825	0.029593	0.000000	0.000000	0.000000	0.000000	0.000000	0.000000	0.000000	0.000000	0.000000	0.000000	0.000000	0.000000	0.000000	0.000000	0.000000	0.000000	0.000000	0.710232	0.739825	0.739825	0.739825	0.739825	0.739825	0.029593	0.000000	0.000000	0.000000	0.000000
chr1	169397094	169397595	14.7653_r2	4.46e-06	-	0.739825	0.739825	0.739825	0.739825	0.739825	0.739825	0.739825	0.739825	0.739825	0.739825	0.739825	0.739825	0.739825	0.739825	0.739825	0.739825	0.739825	0.739825	0.739825	0.562267	0.000000	0.000000	0.000000	0.000000	0.000000	0.177558	0.739825	0.739825	0.739825	0.739825	0.739825	0.739825	0.739825	0.739825	0.739825	0.739825	0.739825	0.739825	0.739825	0.739825	0.739825	0.739825	0.739825	0.739825
chr1	170079330	170079412	15.8878_r1	1.87e-06	+	0.739825	0.118372	0.000000	0.000000	0.000000	0.000000	0.000000	0.000000	0.000000	0.000000	0.000000	0.000000	0.000000	1.242906	1.479650	1.479650	1.479650	1.479650	1.479650	1.479650	1.479650	1.479650	1.479650	1.479650	1.479650	0.236744	0.000000	0.000000	0.000000	0.000000	0.000000	0.000000	0.000000	0.000000	0.000000	0.000000	0.000000	0.000000	0.000000	0.000000	0.000000	0.000000	0.000000	0.621453
chr1	170440696	170440975	13.6837_r1	9.64e-06	+	0.739825	0.739825	0.443895	0.000000	0.000000	0.000000	0.000000	0.000000	0.000000	0.000000	0.000000	0.000000	0.000000	0.000000	0.000000	0.000000	0.000000	0.000000	0.000000	0.000000	0.000000	0.000000	0.000000	0.000000	0.000000	0.000000	0.000000	0.000000	0.000000	0.000000	0.000000	0.000000	0.295930	0.739825	0.739825	0.739825	0.739825	0.739825	0.443895	0.000000	0.000000	0.000000	0.000000	0.000000
chr1	170578727	170579228	17.102_r1	6.68e-07	-	0.000000	0.000000	0.000000	0.000000	0.000000	0.000000	0.000000	0.000000	0.000000	0.000000	0.000000	0.680639	0.739825	0.739825	0.739825	0.739825	0.739825	0.059186	0.000000	0.000000	0.000000	0.000000	0.000000	0.000000	0.000000	0.000000	0.000000	0.000000	0.000000	0.000000	0.000000	0.000000	0.000000	0.000000	0.000000	0.000000	0.000000	0.000000	0.000000	0.000000	0.000000	0.000000	0.000000	0.000000
chr1	170646615	170647116	12.602	1.97e-05	-	0.000000	0.000000	0.295930	0.739825	0.739825	0.739825	0.739825	0.739825	0.739825	0.739825	0.739825	0.739825	0.739825	0.739825	0.739825	0.739825	0.739825	0.739825	0.739825	0.739825	0.739825	0.739825	0.739825	0.739825	0.739825	0.739825	0.443895	0.000000	0.000000	0.000000	0.000000	0.000000	0.000000	0.000000	0.000000	0.000000	0.000000	0.000000	0.000000	0.000000	0.000000	0.000000	0.000000	0.000000
chr1	170794756	170795257	17.9694	2.98e-07	-	0.000000	0.000000	0.000000	0.000000	0.000000	0.000000	0.000000	0.000000	0.000000	0.000000	0.000000	0.000000	0.562267	0.739825	0.739825	0.739825	0.739825	0.739825	0.739825	0.739825	0.739825	0.739825	0.739825	0.739825	0.739825	0.739825	0.739825	0.739825	0.739825	0.739825	0.739825	0.739825	0.739825	0.739825	0.739825	0.739825	0.739825	0.739825	0.739825	0.739825	0.739825	0.739825	0.739825	0.739825
chr1	170817329	170817413	15.7551	2.08e-06	+	0.000000	0.621453	0.739825	0.739825	0.739825	0.739825	0.739825	0.739825	0.739825	0.739825	0.739825	0.739825	0.739825	0.739825	0.739825	0.739825	0.739825	0.739825	0.739825	1.361278	1.479650	1.479650	1.479650	1.479650	1.479650	0.858197	0.739825	0.739825	0.739825	0.739825	0.739825	0.118372	0.000000	0.000000	0.000000	0.000000	0.000000	0.000000	0.000000	0.000000	0.000000	0.000000	0.000000	0.000000
chr1	170829303	170829804	11.4898_r2	3.92e-05	-	0.000000	0.000000	0.000000	0.000000	0.000000	0.000000	0.000000	0.000000	0.000000	0.000000	0.000000	0.000000	0.000000	0.000000	0.000000	0.000000	0.000000	0.000000	0.000000	0.000000	0.000000	0.000000	0.000000	0.000000	0.000000	0.000000	0.651046	0.739825	0.739825	0.739825	0.739825	0.739825	0.088779	0.000000	0.000000	0.000000	0.000000	0.000000	0.000000	0.000000	0.000000	0.000000	0.000000	0.000000
chr1	170898260	170898494	15.2959	2.99e-06	+	0.059186	0.739825	0.739825	0.739825	0.739825	0.739825	0.680639	0.000000	0.000000	0.000000	0.000000	0.000000	0.000000	0.000000	0.000000	0.000000	0.000000	0.000000	0.000000	0.000000	0.000000	0.000000	0.000000	0.000000	0.000000	0.000000	0.000000	0.000000	0.000000	0.000000	0.000000	0.000000	0.000000	0.000000	0.000000	0.000000	0.000000	0.000000	0.000000	0.000000	0.000000	0.000000	0.059186	0.739825
chr1	170932526	170932759	19.1429_r2	8.93e-08	+	0.000000	0.000000	0.000000	0.000000	0.000000	0.000000	0.000000	0.000000	0.000000	0.000000	0.000000	0.000000	0.000000	0.000000	0.000000	0.000000	0.000000	0.000000	0.000000	0.000000	0.000000	0.000000	0.000000	0.000000	0.000000	0.000000	0.000000	0.000000	0.000000	0.000000	0.000000	0.000000	0.000000	0.000000	0.000000	0.000000	0.000000	0.000000	0.000000	0.000000	0.000000	0.000000	0.000000	0.000000
chr1	171002915	171003273	14.5612_r1	5.18e-06	+	1.124534	1.479650	1.479650	1.479650	1.479650	1.479650	2.041913	2.219470	2.219470	2.219470	2.219470	2.219470	1.094940	0.739825	0.739825	0.739825	0.739825	0.739825	0.177558	0.000000	0.000000	0.000000	0.000000	0.000000	0.000000	0.000000	0.000000	0.000000	0.000000	0.000000	0.000000	0.000000	0.000000	0.000000	0.000000	0.000000	0.000000	0.000000	0.000000	0.000000	0.000000	0.000000	0.000000	0.000000
chr1	171013734	171014235	11.2449	4.53e-05	-	0.000000	0.000000	0.000000	0.000000	0.000000	0.000000	0.000000	0.000000	0.000000	0.000000	0.000000	0.946976	1.479650	1.479650	1.479650	1.479650	1.479650	1.006162	0.739825	0.739825	0.739825	0.739825	0.739825	0.266337	0.000000	0.000000	0.000000	0.000000	0.000000	0.000000	0.000000	0.000000	0.000000	0.000000	0.000000	0.000000	0.000000	0.000000	0.000000	0.000000	0.000000	0.000000	0.000000	0.000000
chr1	171171041	171171542	12.449_r1	2.17e-05	-	0.000000	0.000000	0.000000	0.266337	0.739825	0.739825	0.739825	0.739825	0.739825	0.473488	0.000000	0.000000	0.000000	0.000000	0.000000	0.000000	0.000000	0.000000	0.000000	0.000000	0.000000	0.000000	0.000000	0.000000	0.000000	0.000000	0.000000	0.000000	0.000000	0.000000	0.000000	0.000000	0.000000	0.000000	0.000000	0.000000	0.000000	0.000000	0.000000	0.000000	0.000000	0.000000	0.000000	0.000000
chr1	171226768	171227269	16.551_r5	1.08e-06	-	0.532674	0.000000	0.000000	0.000000	0.000000	0.000000	0.000000	0.000000	0.000000	0.000000	0.000000	0.000000	0.207151	0.739825	0.739825	0.739825	0.739825	0.739825	0.739825	0.739825	0.739825	0.739825	0.739825	0.739825	0.532674	0.000000	0.000000	0.000000	0.000000	0.000000	0.000000	0.000000	0.000000	0.000000	0.000000	0.000000	0.000000	0.000000	0.000000	0.000000	0.000000	0.000000	0.000000	0.000000
chr1	172128473	172128790	20.3061	2.3e-08	+	0.739825	0.739825	0.917383	1.479650	1.479650	1.479650	1.479650	1.479650	1.302092	0.739825	0.739825	0.739825	0.739825	0.739825	0.562267	0.000000	0.000000	0.000000	0.000000	0.000000	0.000000	0.000000	0.000000	0.000000	0.000000	0.000000	0.000000	0.000000	0.000000	0.000000	0.000000	0.000000	0.000000	0.000000	0.000000	0.000000	0.000000	0.000000	0.000000	0.000000	0.000000	0.000000	0.000000	0.000000
chr1	172175275	172175543	14.6531	4.85e-06	+	0.000000	0.000000	0.000000	0.000000	0.000000	0.000000	0.000000	0.000000	0.000000	0.266337	0.739825	0.739825	0.739825	0.739825	0.739825	0.739825	0.739825	0.739825	0.739825	0.739825	0.739825	0.739825	0.739825	0.739825	0.739825	0.739825	0.739825	0.473488	0.000000	0.000000	0.000000	0.000000	0.000000	0.000000	0.000000	0.000000	0.000000	0.000000	0.000000	0.000000	0.000000	0.000000	0.000000	0.000000
chr1	172211981	172212482	15.5612	2.43e-06	-	0.739825	0.739825	0.739825	0.739825	0.739825	0.739825	0.739825	0.177558	0.000000	0.000000	0.000000	0.000000	0.000000	0.000000	0.000000	0.000000	0.000000	0.000000	0.000000	0.000000	0.000000	0.000000	0.000000	0.000000	0.000000	0.000000	0.000000	0.000000	0.000000	0.000000	0.000000	0.000000	0.000000	0.000000	0.000000	0.000000	0.000000	0.000000	0.000000	0.000000	0.000000	0.000000	0.000000	0.000000
chr1	172851361	172851558	10.898	5.54e-05	+	0.739825	0.739825	0.739825	1.006162	1.479650	1.479650	1.479650	1.479650	1.479650	0.946976	0.000000	0.000000	0.000000	0.000000	0.000000	0.000000	0.000000	0.000000	0.000000	0.000000	0.000000	0.266337	0.739825	0.739825	0.739825	0.739825	0.739825	0.473488	0.000000	0.000000	0.000000	0.000000	0.000000	0.000000	0.000000	0.000000	0.000000	0.000000	0.000000	0.000000	0.000000	0.000000	0.000000	0.000000
chr1	173531917	173532223	12.5306	2.06e-05	+	1.479650	0.887790	0.739825	0.739825	0.739825	0.739825	0.739825	0.739825	0.739825	0.739825	0.739825	0.739825	0.739825	0.147965	0.000000	0.000000	0.000000	0.000000	0.000000	1.183720	1.479650	1.479650	1.479650	1.479650	1.479650	2.071506	2.219470	2.219470	2.219470	2.219470	2.219470	1.035754	0.739825	0.739825	0.739825	0.739825	0.739825	1.331685	1.479650	1.479650	1.479650	1.479650	1.479650	0.295930
chr1	174096032	174096287	13.9592_r1	7.97e-06	+	0.739825	0.739825	0.739825	1.272497	2.219470	2.219470	2.219470	2.219470	2.219470	1.420461	0.000000	0.000000	0.000000	0.000000	0.000000	0.532674	1.479650	1.479650	1.479650	1.479650	1.479650	2.012324	2.959300	2.959300	2.959300	2.959300	2.959300	2.692961	2.219470	2.219470	2.219470	2.219470	2.219470	1.686798	0.739825	0.739825	0.739825	0.739825	0.739825	0.739825	0.739825	0.739825	0.739825	0.739825
chr1	174418175	174418447	18.0612_r2	2.73e-07	+	1.479650	1.479650	1.479650	1.479650	1.479650	1.805171	2.219470	2.219470	2.219470	2.219470	2.219470	1.893949	1.479650	1.479650	1.479650	1.479650	1.479650	1.154127	0.739825	0.739825	0.739825	0.739825	0.739825	0.739825	0.739825	0.739825	0.739825	0.739825	0.739825	0.739825	0.739825	0.739825	0.739825	0.739825	0.739825	0.739825	0.739825	0.739825	0.739825	0.739825	0.739825	0.414302	0.000000	0.000000
chr1	174553141	174553410	14.9694_r1	3.83e-06	+	0.739825	1.479650	1.479650	1.479650	1.479650	1.479650	1.479650	0.000000	0.000000	0.000000	0.000000	0.000000	0.000000	0.000000	0.000000	0.000000	0.000000	0.000000	0.000000	0.000000	0.000000	0.000000	0.000000	0.000000	0.000000	0.000000	0.000000	0.000000	0.000000	0.000000	0.000000	0.000000	0.000000	0.000000	0.000000	0.000000	0.000000	0.739825	0.739825	0.739825	0.739825	0.739825	0.739825	0.000000
chr1	175527194	175527695	13.5102	1.09e-05	-	0.000000	0.000000	0.000000	0.000000	0.000000	0.000000	0.000000	0.000000	0.000000	0.000000	0.000000	0.000000	0.000000	0.000000	0.000000	0.177558	0.739825	0.739825	0.739825	0.739825	0.739825	0.739825	0.739825	0.739825	0.739825	0.739825	0.739825	0.739825	0.739825	0.739825	0.739825	0.739825	0.739825	0.739825	0.739825	0.739825	0.739825	0.739825	0.739825	0.739825	0.739825	0.739825	0.739825	0.739825
chr1	176044237	176044738	11.2143	4.61e-05	-	0.000000	0.000000	0.000000	0.000000	0.000000	0.000000	0.000000	0.000000	0.000000	0.000000	0.000000	0.000000	0.000000	0.000000	0.000000	0.000000	0.000000	0.000000	0.000000	0.000000	0.000000	0.000000	0.000000	0.000000	0.000000	0.000000	0.000000	0.384709	0.739825	0.739825	0.739825	0.739825	0.739825	0.739825	0.739825	0.739825	0.739825	0.739825	0.739825	0.355116	0.000000	0.000000	0.000000	0.000000
chr1	176081144	176081367	14.2041	6.7e-06	+	2.959300	2.959300	2.959300	2.515405	0.739825	0.739825	0.739825	0.739825	0.739825	0.591860	0.000000	0.000000	0.000000	0.000000	0.000000	0.147965	0.739825	0.739825	0.739825	0.739825	0.739825	0.591860	0.000000	0.000000	0.000000	0.000000	0.000000	0.000000	0.000000	0.000000	0.000000	0.000000	0.000000	0.000000	0.000000	0.000000	0.000000	0.000000	0.000000	0.147965	0.739825	0.739825	0.739825	0.739825
chr1	176435210	176435711	14.5918_r1	5.07e-06	-	0.000000	0.000000	0.000000	0.000000	0.000000	0.000000	0.443895	0.739825	0.739825	0.739825	0.739825	0.739825	0.295930	0.000000	0.000000	0.000000	0.000000	0.000000	0.000000	0.000000	0.000000	0.000000	0.000000	0.000000	0.000000	0.000000	0.000000	0.000000	0.000000	0.000000	0.000000	0.000000	0.000000	0.000000	0.000000	0.000000	0.000000	0.000000	0.000000	0.000000	0.000000	0.000000	0.000000	0.000000
chr1	176659238	176659739	16.6429_r3	9.99e-07	-	0.739825	0.739825	0.739825	0.384709	0.000000	0.000000	0.000000	0.000000	0.000000	0.000000	0.000000	0.000000	0.000000	0.000000	0.000000	0.000000	0.000000	0.000000	0.000000	0.000000	0.000000	0.355116	0.739825	0.739825	0.739825	0.739825	0.739825	1.094941	1.479650	1.479650	1.479650	1.479650	1.479650	1.479650	1.479650	1.479650	1.479650	1.479650	1.479650	0.769418	0.000000	0.000000	0.000000	0.000000
chr1	177079003	177079244	12.3163	2.36e-05	+	0.739825	0.059186	0.000000	0.000000	0.000000	0.000000	0.000000	0.000000	0.000000	0.000000	0.000000	0.000000	0.000000	0.680639	0.739825	0.739825	0.739825	0.739825	0.739825	0.739825	0.739825	0.739825	0.739825	0.739825	0.739825	0.059186	0.000000	0.000000	0.000000	0.000000	0.000000	1.361278	1.479650	1.479650	1.479650	1.479650	1.479650	0.799011	0.739825	0.739825	0.739825	0.739825	0.739825	0.739825
chr1	177110844	177111345	17.7245_r1	3.77e-07	-	0.000000	0.000000	0.000000	0.000000	0.000000	0.000000	0.000000	0.000000	0.000000	0.000000	0.000000	0.000000	0.000000	0.000000	0.000000	0.000000	0.000000	0.000000	0.000000	0.000000	0.000000	0.000000	0.000000	0.000000	0.000000	0.000000	0.000000	0.000000	0.000000	0.000000	0.000000	0.000000	0.000000	0.000000	0.000000	0.000000	0.000000	0.177558	0.739825	0.739825	0.739825	0.739825	0.739825	0.739825
chr1	177192162	177192388	13.2143	1.32e-05	+	0.000000	0.000000	0.000000	0.000000	0.000000	0.000000	0.000000	0.000000	0.000000	0.000000	0.000000	0.000000	0.000000	0.000000	0.000000	0.000000	0.000000	0.739825	0.739825	0.739825	0.739825	0.739825	0.739825	0.739825	0.739825	0.739825	0.739825	0.739825	0.739825	0.000000	0.000000	0.000000	0.000000	0.000000	0.000000	0.000000	0.000000	0.000000	0.000000	0.000000	0.000000	0.000000	0.000000	0.000000
chr1	177335927	177336080	16.6633_r1	9.82e-07	+	0.000000	0.000000	0.000000	0.000000	0.000000	0.000000	0.000000	0.000000	0.000000	0.088779	0.739825	0.739825	0.739825	0.739825	0.739825	0.651046	0.000000	0.000000	0.000000	0.000000	0.000000	0.000000	0.000000	0.000000	0.000000	0.000000	0.000000	0.000000	0.000000	0.000000	0.000000	0.000000	0.000000	0.000000	0.000000	0.000000	0.000000	0.000000	0.000000	0.000000	0.000000	0.000000	0.000000	0.000000
chr1	177355739	177355913	14.949	3.89e-06	+	0.000000	0.000000	0.000000	0.000000	0.000000	0.000000	0.000000	0.000000	0.000000	0.000000	0.000000	0.000000	0.000000	0.000000	0.029593	0.739825	0.739825	0.739825	0.739825	0.739825	0.739825	0.739825	0.739825	0.739825	0.739825	0.739825	0.710232	0.000000	0.000000	0.000000	0.000000	0.000000	0.000000	0.000000	0.000000	0.000000	0.000000	0.000000	0.029593	0.739825	0.739825	0.739825	0.739825	0.739825
chr1	177724405	177724770	14.3061	6.23e-06	+	0.000000	0.000000	0.000000	0.000000	0.000000	0.000000	0.000000	0.000000	0.000000	0.000000	0.000000	0.000000	0.000000	0.000000	0.000000	0.000000	0.000000	0.000000	0.355116	0.739825	0.739825	0.739825	0.739825	0.739825	0.739825	0.739825	0.739825	0.739825	0.739825	0.739825	0.384709	0.000000	0.000000	0.000000	0.000000	0.000000	0.355116	0.739825	0.739825	0.739825	0.739825	0.739825	1.094941	1.479650
chr1	177881931	177882432	16.5204	1.11e-06	-	0.739825	0.739825	0.739825	0.739825	0.739825	0.739825	0.739825	0.739825	0.739825	0.739825	0.739825	0.739825	0.739825	0.739825	0.739825	0.739825	0.739825	0.177558	0.000000	0.000000	0.000000	0.000000	0.000000	0.562267	0.739825	0.739825	0.739825	0.739825	0.739825	1.864355	2.219470	2.219470	2.219470	2.219470	2.219470	1.657207	1.479650	1.479650	1.479650	1.479650	1.479650	0.355116	0.000000	0.000000
chr1	177945671	177946172	16.3673_r2	1.26e-06	-	0.739825	0.739825	0.739825	0.739825	0.739825	0.739825	0.739825	0.739825	0.739825	0.739825	0.621453	0.000000	0.000000	0.000000	0.000000	0.000000	0.000000	0.000000	0.000000	0.000000	0.000000	0.000000	0.000000	0.000000	0.000000	0.000000	0.000000	0.000000	0.000000	0.000000	0.000000	0.000000	0.000000	0.000000	0.000000	0.000000	0.000000	0.000000	0.000000	0.000000	0.118372	0.739825	0.739825	0.739825
chr1	177973131	177973632	14.4184_r1	5.75e-06	-	0.000000	0.000000	0.000000	0.000000	0.000000	0.000000	0.000000	0.000000	0.000000	0.000000	0.000000	0.000000	0.000000	0.000000	0.000000	0.000000	0.000000	0.000000	0.000000	0.000000	0.000000	0.000000	0.000000	0.000000	0.000000	0.000000	0.000000	0.000000	0.000000	0.562267	0.739825	0.739825	0.739825	0.739825	0.739825	1.302092	1.479650	1.479650	1.479650	1.479650	1.479650	0.355116	0.000000	0.000000
chr1	178327327	178327550	15.0612_r1	3.58e-06	+	1.450055	0.739825	0.739825	0.739825	0.739825	0.739825	0.739825	0.739825	0.739825	0.739825	0.739825	0.739825	0.739825	0.739825	0.739825	0.739825	0.739825	0.739825	1.124534	1.479650	1.479650	1.479650	1.479650	1.479650	1.479650	1.479650	1.479650	1.479650	1.479650	1.479650	0.710232	0.000000	0.000000	0.000000	0.000000	0.000000	0.000000	0.000000	0.000000	0.000000	0.000000	0.000000	0.000000	0.000000
chr1	178545484	178545985	12.0612	2.77e-05	-	0.000000	0.000000	0.000000	0.000000	0.000000	0.000000	0.000000	0.000000	0.000000	0.000000	0.000000	0.000000	0.000000	0.000000	0.000000	0.000000	0.000000	0.000000	0.000000	0.000000	0.000000	0.000000	0.000000	0.000000	0.000000	0.000000	0.000000	0.000000	0.000000	0.000000	0.000000	0.000000	0.000000	0.000000	0.000000	0.000000	0.000000	0.000000	0.000000	0.000000	0.000000	0.000000	0.000000	0.000000
chr1	178577587	178577841	13.8061	8.86e-06	+	0.000000	0.000000	0.000000	0.000000	0.000000	0.000000	0.000000	0.000000	0.000000	0.000000	0.000000	0.000000	0.000000	0.000000	0.000000	0.414302	0.739825	0.739825	0.739825	0.739825	0.739825	0.325523	0.000000	0.000000	0.000000	0.000000	0.000000	0.000000	0.000000	0.000000	0.000000	0.000000	0.000000	0.000000	0.000000	0.000000	0.000000	0.000000	0.000000	0.000000	0.000000	0.000000	0.000000	0.000000
chr1	179071699	179072200	14.7143	4.63e-06	-	0.000000	0.000000	0.000000	0.000000	0.000000	0.000000	0.000000	0.000000	0.000000	0.000000	0.000000	0.000000	0.000000	0.000000	0.000000	0.000000	0.000000	0.000000	0.000000	0.000000	0.000000	0.000000	0.000000	0.000000	0.000000	0.000000	0.000000	0.000000	0.000000	0.000000	0.000000	0.000000	0.000000	0.000000	0.000000	0.000000	0.000000	0.000000	0.000000	0.000000	0.000000	0.000000	0.000000	0.000000
chr1	179860986	179861123	13.051_r2	1.47e-05	+	0.739825	0.739825	0.739825	0.739825	0.739825	0.621453	0.000000	0.000000	0.000000	0.000000	0.000000	0.000000	0.000000	0.000000	0.000000	0.000000	0.000000	0.000000	0.000000	0.000000	0.000000	0.000000	0.000000	0.000000	0.000000	0.000000	0.000000	0.000000	0.000000	0.118372	0.739825	0.739825	0.739825	0.739825	0.739825	0.739825	0.739825	0.739825	0.739825	0.739825	0.739825	0.621453	0.000000	0.000000
chr1	179931343	179931844	17.7041	3.84e-07	-	0.000000	0.000000	0.000000	0.000000	0.000000	0.000000	0.000000	0.000000	0.000000	0.000000	0.000000	0.000000	0.000000	0.000000	0.000000	0.207151	0.739825	0.739825	0.739825	0.739825	0.739825	0.532674	0.000000	0.000000	0.000000	0.000000	0.000000	0.207151	0.739825	0.739825	0.739825	0.739825	0.739825	0.739825	0.739825	0.739825	0.739825	0.739825	0.739825	0.532674	0.000000	0.000000	0.000000	0.000000
chr1	179978747	179978871	17.6735	3.95e-07	+	0.000000	0.000000	0.000000	0.000000	0.000000	0.000000	0.000000	0.000000	0.000000	0.000000	0.000000	0.000000	0.000000	0.000000	0.000000	0.000000	0.000000	0.000000	0.000000	0.000000	0.000000	0.000000	0.000000	0.000000	0.000000	0.000000	0.000000	0.000000	0.000000	0.000000	0.000000	0.000000	0.000000	0.000000	0.000000	0.000000	0.000000	0.000000	0.000000	0.000000	0.000000	0.266337	0.739825	0.739825
chr1	180133158	180133543	19.0306	1.01e-07	+	0.000000	0.000000	0.000000	0.000000	0.000000	0.000000	0.000000	0.000000	0.000000	0.000000	0.739825	0.739825	0.739825	0.739825	0.739825	0.739825	0.000000	0.000000	0.000000	0.000000	0.000000	0.000000	0.000000	0.000000	0.000000	0.000000	0.000000	0.000000	0.000000	0.000000	0.000000	0.000000	0.000000	0.000000	0.000000	0.000000	0.000000	0.000000	0.000000	0.000000	0.000000	0.000000	0.000000	0.000000
chr1	180238551	180239052	16.2857	1.35e-06	-	2.219470	2.219470	2.219470	2.219470	0.799011	0.739825	0.739825	0.739825	0.739825	0.739825	0.739825	0.739825	0.739825	0.739825	0.739825	0.739825	1.450057	1.479650	1.479650	1.479650	1.479650	1.479650	0.769418	0.739825	0.739825	0.739825	0.739825	0.739825	0.739825	0.739825	0.739825	0.739825	0.739825	0.739825	0.029593	0.000000	0.000000	0.000000	0.000000	0.000000	0.000000	0.000000	0.000000	0.000000
chr1	180244564	180244825	18.4184	1.91e-07	+	0.000000	0.000000	0.562267	0.739825	0.739825	0.739825	0.739825	0.739825	0.739825	0.739825	0.739825	0.739825	0.739825	0.739825	0.177558	0.000000	0.000000	0.000000	0.000000	0.000000	0.000000	0.000000	0.000000	0.000000	0.000000	0.000000	0.562267	0.739825	0.739825	0.739825	0.739825	0.739825	0.177558	0.000000	0.000000	0.000000	0.000000	0.000000	0.000000	0.000000	0.000000	0.000000	0.000000	0.000000
chr1	180322029	180322530	17.3673_r2	5.26e-07	-	0.000000	0.000000	0.000000	0.000000	0.000000	0.000000	0.000000	0.621453	0.739825	0.739825	0.739825	0.739825	0.739825	0.739825	0.739825	0.739825	0.739825	0.739825	0.739825	0.118372	0.000000	0.000000	0.000000	0.000000	0.000000	0.000000	0.000000	0.000000	0.000000	0.000000	0.000000	0.000000	0.000000	0.000000	0.000000	0.000000	0.000000	0.000000	0.000000	0.000000	0.000000	0.000000	0.000000	0.000000
chr1	180454719	180455220	16.7857_r2	8.83e-07	-	0.000000	0.000000	0.000000	0.000000	0.000000	0.000000	0.000000	0.000000	0.000000	0.000000	0.000000	0.000000	0.000000	0.000000	0.000000	0.000000	0.000000	0.000000	0.000000	0.000000	0.000000	0.000000	0.000000	0.000000	0.000000	0.000000	0.000000	0.000000	0.000000	0.000000	0.000000	0.000000	0.000000	0.000000	0.000000	0.000000	0.000000	0.000000	0.000000	0.000000	0.000000	0.000000	0.000000	0.000000
chr1	181436952	181437453	16.4796	1.15e-06	-	1.361278	1.479650	1.479650	1.479650	1.479650	1.479650	0.799011	0.739825	0.739825	0.739825	0.739825	0.739825	0.059186	0.000000	0.000000	0.000000	0.000000	0.000000	0.680639	0.739825	0.739825	0.739825	0.739825	0.739825	1.420464	1.479650	1.479650	1.479650	1.479650	1.479650	1.479650	1.479650	1.479650	1.479650	1.479650	1.479650	0.799011	0.739825	0.739825	0.739825	0.739825	0.739825	0.059186	0.000000
chr1	181449716	181450154	17.0918_r1	6.74e-07	+	0.000000	0.000000	0.000000	0.000000	0.000000	0.000000	0.000000	0.000000	0.000000	0.000000	0.000000	0.000000	0.000000	0.000000	0.000000	0.000000	0.000000	0.000000	0.000000	0.000000	0.000000	0.000000	0.000000	0.000000	0.000000	0.000000	0.000000	0.000000	0.000000	0.000000	0.000000	0.000000	0.000000	0.000000	0.000000	0.000000	0.000000	0.000000	0.000000	0.000000	0.000000	0.000000	0.000000	0.000000
chr1	181551027	181551180	14.551_r2	5.22e-06	+	0.000000	0.000000	0.000000	0.000000	0.000000	0.000000	0.000000	0.000000	0.000000	0.000000	0.000000	0.000000	0.000000	0.000000	0.000000	0.000000	0.000000	0.000000	0.000000	0.000000	0.000000	0.000000	0.000000	0.000000	0.000000	0.000000	0.000000	0.000000	0.000000	0.000000	0.000000	0.000000	0.000000	0.000000	0.000000	0.000000	0.000000	0.000000	0.000000	0.000000	0.000000	0.088779	0.739825	0.739825
chr1	181556851	181557132	11.8776_r1	3.1e-05	+	0.000000	0.000000	0.000000	0.000000	0.473488	0.739825	0.739825	0.739825	0.739825	0.739825	0.739825	0.739825	0.739825	0.739825	0.739825	0.739825	0.266337	0.000000	0.000000	0.000000	0.000000	0.000000	0.473488	0.739825	0.739825	0.739825	0.739825	0.739825	0.739825	0.739825	0.739825	0.739825	0.739825	0.739825	0.266337	0.000000	0.000000	0.000000	0.000000	0.000000	0.000000	0.000000	0.000000	0.000000
chr1	181826636	181827137	13.9898	7.8e-06	-	0.000000	0.000000	0.000000	0.000000	0.000000	0.000000	0.000000	0.000000	0.000000	0.000000	0.000000	0.414302	0.739825	0.739825	0.739825	0.739825	0.739825	1.154127	1.479650	1.479650	1.479650	1.479650	1.479650	0.651046	0.000000	0.000000	0.000000	0.000000	0.000000	0.000000	0.000000	0.000000	0.000000	0.000000	0.000000	0.414302	0.739825	0.739825	0.739825	0.739825	0.739825	0.325523	0.000000	0.000000
chr1	183123288	183123445	15.0918_r1	3.49e-06	+	0.000000	0.000000	0.000000	0.000000	0.000000	0.000000	0.000000	0.000000	0.000000	0.000000	0.000000	0.000000	0.000000	0.000000	0.000000	0.000000	0.000000	0.000000	0.000000	0.000000	0.000000	0.000000	0.000000	0.000000	0.000000	0.000000	0.000000	0.000000	0.000000	0.000000	0.000000	0.473488	0.739825	0.739825	0.739825	0.739825	0.739825	0.739825	0.739825	0.739825	0.739825	0.739825	0.739825	0.739825
chr1	183179747	183180248	16.6224_r1	1.02e-06	-	0.000000	0.000000	0.000000	0.000000	0.000000	0.000000	0.000000	0.000000	0.000000	0.000000	0.000000	0.000000	0.000000	0.000000	0.000000	0.000000	0.000000	0.000000	0.000000	0.000000	0.000000	0.000000	0.000000	0.000000	0.000000	0.000000	0.000000	0.000000	0.000000	0.000000	0.000000	0.000000	0.000000	0.000000	0.000000	0.000000	0.000000	0.000000	0.000000	0.000000	0.000000	0.000000	0.000000	0.000000
chr1	183218697	183219198	11.4796	3.94e-05	-	0.000000	0.000000	0.000000	0.000000	0.000000	0.000000	0.000000	0.000000	0.000000	0.000000	0.000000	0.000000	0.000000	0.000000	0.000000	0.000000	0.000000	0.000000	0.000000	0.000000	0.000000	0.000000	0.000000	0.000000	0.000000	0.000000	0.000000	0.000000	0.000000	0.000000	0.000000	0.000000	0.000000	0.000000	0.000000	0.000000	0.000000	0.000000	0.000000	0.000000	0.000000	0.000000	0.000000	0.000000
chr1	183275448	183275672	11.8776_r2	3.1e-05	+	0.000000	0.000000	0.000000	0.000000	0.000000	0.000000	0.000000	0.000000	0.000000	0.295930	0.739825	0.739825	0.739825	0.739825	0.739825	0.739825	0.739825	0.739825	0.739825	0.739825	0.739825	0.739825	0.739825	0.739825	0.739825	0.739825	0.739825	1.035755	1.479650	1.479650	1.479650	1.479650	1.479650	1.183720	0.739825	0.739825	0.739825	0.739825	0.739825	0.443895	0.000000	0.000000	0.000000	0.000000
chr1	183361328	183361427	15.8061_r1	2e-06	+	0.000000	0.000000	0.000000	0.000000	0.000000	0.000000	0.000000	0.000000	0.000000	0.000000	0.000000	0.000000	0.000000	0.000000	0.000000	0.000000	0.000000	0.000000	0.000000	0.000000	0.059186	0.739825	0.739825	0.739825	0.739825	0.739825	0.680639	0.000000	0.000000	0.000000	0.000000	0.000000	0.000000	0.000000	0.000000	0.000000	0.000000	0.000000	0.059186	0.739825	0.739825	0.739825	0.739825	0.739825
chr1	183431309	183431810	14.7449	4.53e-06	-	0.000000	0.000000	0.000000	0.000000	0.000000	0.000000	0.000000	0.000000	0.000000	0.000000	0.000000	0.000000	0.000000	0.000000	0.000000	0.000000	0.000000	0.000000	0.000000	0.000000	0.000000	0.000000	0.000000	0.000000	0.000000	0.000000	0.000000	0.000000	0.000000	0.000000	0.000000	0.000000	0.000000	0.000000	0.000000	0.000000	0.000000	0.000000	0.000000	0.000000	0.000000	0.000000	0.000000	0.000000
chr1	183577784	183578121	11.6429_r1	3.57e-05	+	0.739825	0.739825	0.739825	0.739825	0.739825	0.739825	0.739825	0.739825	0.739825	0.799011	1.479650	1.479650	1.479650	1.479650	1.479650	1.361278	0.000000	0.000000	0.000000	0.000000	0.000000	0.118372	1.479650	1.479650	1.479650	1.479650	1.479650	1.479650	1.479650	1.479650	1.479650	1.479650	1.479650	1.479650	1.479650	1.479650	1.479650	1.479650	1.479650	1.361278	0.000000	0.000000	0.000000	0.000000
chr1	184005299	184005800	14.7143_r1	4.63e-06	-	0.000000	0.000000	0.000000	0.000000	0.000000	0.000000	0.000000	0.000000	0.000000	0.000000	0.000000	0.000000	0.000000	0.029593	0.739825	0.739825	0.739825	0.739825	0.739825	0.710232	0.000000	0.000000	0.000000	0.000000	0.000000	0.000000	0.000000	0.000000	0.000000	0.000000	0.000000	0.000000	0.000000	0.000000	0.000000	0.000000	0.000000	0.000000	0.000000	0.000000	0.000000	0.000000	0.000000	0.000000
chr1	184011348	184011698	14.2653_r2	6.42e-06	+	0.000000	0.000000	0.000000	0.000000	0.000000	0.000000	0.000000	0.000000	0.000000	0.000000	0.000000	0.000000	0.000000	0.000000	0.000000	0.000000	0.000000	0.000000	0.000000	0.000000	0.000000	0.000000	0.000000	0.000000	0.000000	0.000000	0.000000	0.000000	0.000000	0.000000	0.000000	0.000000	0.000000	0.000000	0.000000	0.000000	0.000000	0.680639	0.739825	0.739825	0.739825	0.739825	0.739825	0.739825
chr1	184110744	184111245	11.9082_r3	3.04e-05	-	0.000000	0.177558	0.739825	0.739825	0.739825	0.739825	0.739825	1.094940	2.219470	2.219470	2.219470	2.219470	2.219470	1.864355	0.739825	0.739825	0.739825	0.739825	0.739825	0.739825	0.739825	0.739825	0.739825	0.739825	0.739825	0.917383	1.479650	1.479650	1.479650	1.479650	1.479650	1.302092	0.739825	0.739825	0.739825	0.739825	0.739825	0.562267	0.000000	0.000000	0.000000	0.000000	0.000000	0.177558
chr1	184325001	184325111	12.5918_r1	1.99e-05	+	0.000000	0.000000	0.000000	0.000000	0.000000	0.000000	0.000000	0.000000	0.000000	0.000000	0.000000	0.000000	0.000000	0.000000	0.000000	0.000000	0.000000	0.000000	0.000000	0.000000	0.000000	0.000000	0.000000	0.355116	1.479650	1.479650	1.479650	1.479650	1.479650	1.657207	2.219470	2.219470	2.219470	2.219470	2.219470	2.041913	1.479650	1.479650	1.479650	1.479650	1.479650	1.124534	0.000000	0.000000
chr1	184358121	184358390	16.8163	8.6e-07	+	0.000000	0.000000	0.000000	0.000000	0.000000	0.000000	0.000000	0.000000	0.000000	0.000000	0.000000	0.000000	0.000000	0.000000	0.000000	0.000000	0.000000	0.000000	0.000000	0.000000	0.000000	0.000000	0.000000	0.000000	0.000000	0.000000	0.000000	0.000000	0.000000	0.000000	0.000000	0.000000	0.000000	0.147965	0.739825	0.739825	0.739825	0.739825	0.739825	0.591860	0.000000	0.000000	0.000000	0.000000
chr1	184743520	184744021	14.8265_r1	4.26e-06	-	0.000000	0.000000	0.000000	0.000000	0.000000	0.000000	0.000000	0.000000	0.000000	0.000000	0.000000	0.000000	0.000000	0.000000	0.000000	0.000000	0.000000	0.000000	0.000000	0.000000	0.000000	0.000000	0.147965	0.739825	0.739825	0.739825	0.739825	0.739825	0.739825	0.739825	0.739825	0.739825	0.739825	0.739825	0.591860	0.000000	0.000000	0.000000	0.000000	0.000000	0.000000	0.000000	0.000000	0.000000
chr1	184822365	184822866	14.7653_r3	4.46e-06	-	1.479650	1.479650	1.183720	0.739825	0.739825	0.739825	0.739825	0.739825	0.739825	0.739825	0.739825	0.739825	0.739825	0.739825	0.443895	0.000000	0.000000	0.000000	0.000000	0.000000	0.295930	0.739825	0.739825	0.739825	0.739825	0.739825	0.443895	0.000000	0.000000	0.000000	0.000000	0.000000	0.000000	0.000000	0.000000	0.000000	0.000000	0.000000	0.295930	0.739825	0.739825	0.739825	0.739825	0.739825
chr1	184871590	184871793	12.1531_r2	2.62e-05	+	0.000000	0.000000	0.000000	0.000000	0.000000	0.000000	0.000000	0.000000	0.000000	0.000000	0.473488	0.739825	0.739825	0.739825	0.739825	0.739825	0.739825	0.739825	0.739825	0.739825	0.739825	0.739825	0.739825	0.739825	0.739825	0.739825	0.739825	0.739825	0.266337	0.000000	0.000000	0.000000	0.000000	0.000000	0.000000	0.000000	0.000000	0.000000	0.000000	0.000000	0.473488	0.739825	0.739825	0.739825
chr1	184918722	184919223	12.8878_r1	1.64e-05	-	0.000000	0.000000	0.000000	0.000000	0.088779	0.739825	0.739825	0.739825	0.739825	0.739825	0.828604	1.479650	1.479650	1.479650	1.479650	1.479650	1.390871	0.739825	0.739825	0.739825	0.739825	0.739825	0.651046	0.000000	0.000000	0.000000	0.000000	0.000000	0.000000	0.000000	0.000000	0.000000	0.000000	0.000000	0.000000	0.000000	0.000000	0.000000	0.000000	0.000000	0.000000	0.000000	0.000000	0.000000
chr1	185151491	185151992	16.1939	1.46e-06	-	0.000000	0.000000	0.000000	0.000000	0.000000	0.000000	0.000000	0.000000	0.000000	0.000000	0.000000	0.000000	0.000000	0.000000	0.000000	0.000000	0.000000	0.000000	0.000000	0.000000	0.000000	0.000000	0.000000	0.000000	0.000000	0.000000	0.000000	0.532674	1.479650	1.479650	1.479650	1.479650	1.479650	2.012324	2.959300	2.959300	2.959300	2.959300	2.959300	2.160289	0.739825	0.739825	0.739825	0.739825
chr1	185266892	185267176	18.4184_r1	1.91e-07	+	0.000000	0.000000	0.000000	0.000000	0.000000	0.000000	0.266337	0.739825	0.739825	0.739825	0.739825	0.739825	0.739825	0.739825	0.739825	0.739825	0.739825	0.739825	0.473488	0.000000	0.000000	0.000000	0.000000	0.000000	0.266337	0.739825	0.739825	0.739825	0.739825	0.739825	0.473488	0.000000	0.000000	0.000000	0.000000	0.000000	0.000000	0.000000	0.000000	0.000000	0.000000	0.000000	0.266337	0.739825
chr1	185333885	185334192	13.398	1.17e-05	+	1.479650	1.479650	0.710232	0.000000	0.000000	0.000000	0.000000	0.000000	0.384709	0.739825	0.739825	0.739825	0.739825	0.739825	0.739825	0.739825	0.739825	0.739825	0.739825	0.739825	1.124534	1.479650	1.479650	1.479650	1.479650	1.479650	1.094941	0.739825	0.739825	0.739825	0.739825	0.739825	0.355116	0.000000	0.000000	0.000000	0.000000	0.000000	0.000000	0.000000	0.000000	0.000000	0.000000	0.000000
chr1	185652203	185652704	12.7959_r1	1.74e-05	-	0.000000	0.000000	0.000000	0.000000	0.000000	0.000000	0.000000	0.000000	0.000000	0.000000	0.000000	0.000000	0.000000	0.000000	0.000000	0.000000	1.302092	1.479650	1.479650	1.479650	1.479650	1.479650	0.828604	0.739825	0.739825	0.739825	0.739825	0.739825	0.088779	0.000000	0.000000	0.000000	0.000000	0.000000	0.000000	0.000000	0.000000	0.000000	0.000000	0.000000	0.000000	0.000000	0.000000	0.000000
chr1	185690321	185690527	16.2857_r1	1.35e-06	+	0.000000	0.000000	0.000000	0.000000	0.000000	0.000000	0.000000	0.000000	0.000000	0.000000	0.000000	0.000000	0.000000	0.000000	0.000000	0.710232	0.739825	0.739825	0.739825	0.739825	0.739825	0.739825	0.739825	0.739825	0.739825	0.739825	0.739825	0.029593	0.000000	0.000000	0.000000	0.000000	0.000000	0.000000	0.000000	0.000000	0.000000	0.000000	0.000000	0.710232	0.739825	0.739825	0.739825	0.739825
chr1	185768099	185768600	12.0714_r2	2.75e-05	-	0.739825	0.739825	0.739825	0.739825	0.739825	0.739825	0.739825	0.739825	0.739825	0.739825	0.739825	0.739825	0.739825	0.769418	1.479650	1.479650	1.479650	1.479650	1.479650	1.420464	0.000000	0.000000	0.000000	0.000000	0.000000	0.029593	0.739825	0.739825	0.739825	0.739825	0.739825	0.710232	0.000000	0.000000	0.000000	0.000000	0.000000	0.000000	0.000000	0.000000	0.000000	0.000000	0.000000	0.000000
chr1	185847361	185847862	13.5306_r2	1.07e-05	-	0.739825	0.739825	0.739825	0.739825	0.739825	0.739825	0.739825	0.739825	0.739825	0.739825	0.325523	0.000000	0.000000	0.000000	0.000000	0.000000	0.000000	0.000000	0.000000	0.000000	0.000000	0.000000	0.414302	0.739825	0.739825	0.739825	0.739825	0.739825	0.325523	0.000000	0.000000	0.000000	0.000000	0.000000	0.000000	0.000000	0.000000	0.000000	0.000000	0.000000	0.000000	0.000000	0.000000	0.000000
chr1	186012865	186013366	12.4184	2.22e-05	-	0.443895	0.000000	0.000000	0.000000	0.000000	0.000000	0.000000	0.000000	0.000000	0.000000	0.000000	0.000000	0.000000	0.000000	0.000000	0.000000	0.000000	0.000000	0.295930	0.739825	0.739825	0.739825	0.739825	0.739825	0.739825	0.739825	0.739825	0.739825	0.739825	0.739825	0.443895	0.000000	0.000000	0.000000	0.000000	0.000000	0.000000	0.000000	0.000000	0.000000	0.000000	0.000000	0.000000	0.000000
chr1	186028441	186028484	17.9694_r1	2.98e-07	+	0.000000	0.000000	0.000000	0.000000	0.000000	0.000000	0.000000	0.000000	0.000000	0.000000	0.000000	0.710232	1.479650	1.479650	1.479650	1.479650	1.479650	1.479650	1.479650	1.479650	1.479650	1.479650	1.479650	1.124534	0.739825	0.739825	0.739825	0.739825	0.739825	0.384709	0.000000	0.000000	0.000000	0.000000	0.000000	0.000000	0.000000	0.000000	0.000000	0.000000	0.000000	0.000000	0.000000	0.000000
chr1	186200866	186201367	10.8061	5.83e-05	-	0.739825	0.739825	0.739825	0.739825	0.739825	0.739825	0.739825	0.739825	0.739825	0.739825	0.739825	0.739825	0.739825	0.739825	0.473488	0.000000	0.000000	0.000000	0.000000	0.000000	0.000000	0.000000	0.000000	0.000000	0.000000	0.000000	0.266337	0.739825	0.739825	0.739825	0.739825	0.739825	0.473488	0.000000	0.000000	0.000000	0.000000	0.000000	0.532674	1.479650	1.479650	1.479650	1.479650	1.479650
chr1	186919136	186919352	12.2755	2.42e-05	+	0.739825	0.739825	1.864355	2.219470	2.219470	2.219470	2.219470	2.219470	0.532673	0.000000	0.000000	0.000000	0.000000	0.000000	0.562267	0.739825	0.739825	0.739825	0.739825	0.739825	0.177558	0.000000	0.000000	0.000000	0.000000	0.000000	0.000000	0.000000	0.000000	0.000000	0.000000	0.000000	0.562267	0.739825	0.739825	0.739825	0.739825	0.739825	0.739825	0.739825	0.739825	0.739825	0.739825	0.739825
chr1	186939968	186940469	15.5102_r1	2.53e-06	-	0.000000	0.000000	0.000000	0.000000	0.000000	0.000000	0.000000	0.000000	0.000000	0.000000	0.000000	0.000000	0.000000	0.000000	0.000000	0.000000	0.207151	0.739825	0.739825	0.739825	0.739825	0.739825	0.739825	0.739825	0.739825	0.739825	0.739825	0.739825	0.532674	0.000000	0.000000	0.000000	0.000000	0.000000	0.000000	0.000000	0.000000	0.000000	0.000000	0.000000	0.000000	0.000000	0.000000	0.000000
chr1	187002259	187002626	12.2755_r1	2.42e-05	+	0.000000	0.000000	0.000000	0.000000	0.000000	0.000000	0.000000	0.000000	0.000000	0.000000	0.000000	0.000000	0.000000	0.000000	0.000000	0.000000	1.006162	1.479650	1.479650	1.479650	1.479650	1.479650	0.473488	0.000000	0.000000	0.000000	0.000000	0.000000	1.006162	1.479650	1.479650	1.479650	1.479650	1.479650	0.473488	0.000000	0.000000	0.000000	0.000000	0.000000	2.012324	2.959300	2.959300	2.959300
chr1	187029934	187030216	15.8878_r2	1.87e-06	+	0.739825	0.739825	0.739825	0.000000	0.000000	0.000000	0.000000	0.000000	0.000000	0.739825	0.739825	0.739825	0.739825	0.739825	0.739825	1.479650	1.479650	1.479650	1.479650	1.479650	1.479650	0.000000	0.000000	0.000000	0.000000	0.000000	0.000000	0.739825	0.739825	0.739825	0.739825	0.739825	0.739825	0.000000	0.000000	0.000000	0.000000	0.000000	0.000000	0.000000	0.000000	0.000000	0.000000	0.000000
chr1	187060213	187060714	15.051_r1	3.6e-06	-	1.479650	1.479650	1.479650	1.479650	1.479650	1.479650	1.479650	1.479650	1.124534	0.739825	0.739825	0.739825	0.739825	0.739825	0.739825	0.739825	0.739825	0.739825	0.739825	0.739825	0.739825	0.739825	0.739825	0.739825	0.739825	0.739825	0.384709	0.000000	0.000000	0.000000	0.000000	0.000000	0.355116	0.739825	0.739825	0.739825	0.739825	0.739825	0.384709	0.000000	0.000000	0.000000	0.000000	0.000000
chr1	187340758	187341259	16.0612	1.63e-06	-	0.739825	0.739825	0.739825	0.739825	0.739825	0.739825	0.739825	0.739825	0.739825	0.739825	0.236744	0.000000	0.000000	0.000000	0.000000	0.000000	0.503081	0.739825	0.739825	0.739825	0.739825	0.739825	0.236744	0.000000	0.000000	0.000000	0.000000	0.000000	0.000000	0.000000	0.000000	0.000000	0.000000	0.000000	0.503081	0.739825	0.739825	0.739825	0.739825	0.739825	0.236744	0.000000	0.000000	0.000000
chr1	187436762	187437263	15.1531_r2	3.33e-06	-	0.000000	0.000000	0.000000	0.000000	0.000000	0.000000	0.000000	0.000000	0.000000	0.000000	0.000000	0.000000	0.000000	0.000000	0.000000	0.000000	0.384709	0.739825	0.739825	0.739825	0.739825	0.739825	1.124534	1.479650	1.479650	1.479650	1.479650	1.479650	1.094941	0.739825	0.739825	0.739825	0.739825	0.739825	0.739825	0.739825	0.739825	0.739825	0.739825	0.739825	0.355116	0.000000	0.000000	0.000000
chr1	187529302	187529803	15.5102_r2	2.53e-06	-	0.000000	0.000000	0.000000	0.000000	0.000000	0.000000	0.000000	0.000000	0.000000	0.000000	0.000000	0.000000	0.000000	0.000000	0.000000	0.000000	0.000000	0.000000	0.000000	0.000000	0.000000	0.000000	0.000000	0.000000	0.000000	0.000000	0.000000	0.000000	0.000000	0.000000	0.000000	0.000000	0.000000	0.000000	0.000000	0.000000	0.000000	0.000000	0.000000	0.000000	1.361278	1.479650	1.479650	1.479650
chr1	187562808	187563309	13.9694_r1	7.91e-06	-	0.473488	0.000000	0.000000	0.000000	0.000000	0.000000	0.000000	0.000000	0.000000	0.000000	0.000000	0.000000	1.006162	1.479650	1.479650	1.479650	1.479650	1.479650	0.976569	0.739825	0.739825	0.739825	0.739825	0.739825	0.739825	0.739825	0.739825	0.739825	0.739825	0.739825	0.739825	0.739825	0.739825	0.739825	0.739825	0.739825	1.242906	1.479650	1.479650	1.479650	1.479650	1.479650	0.473488	0.000000
chr1	187659214	187659715	15.5102_r3	2.53e-06	-	0.000000	0.000000	0.000000	0.000000	0.000000	0.000000	0.000000	0.000000	0.000000	0.000000	0.000000	0.000000	0.000000	0.000000	0.000000	0.000000	0.000000	0.000000	0.000000	0.000000	0.000000	0.000000	0.325523	0.739825	0.739825	0.739825	0.739825	0.739825	0.414302	0.000000	0.000000	0.000000	0.000000	0.000000	0.000000	0.000000	0.000000	0.000000	0.000000	0.000000	0.000000	0.000000	0.000000	0.000000
chr1	187672532	187672781	11.7449	3.36e-05	+	0.000000	0.000000	0.000000	0.000000	0.000000	0.000000	0.000000	0.000000	0.000000	0.000000	0.000000	0.000000	0.000000	0.000000	0.000000	0.177558	0.739825	0.739825	0.739825	0.739825	0.739825	0.562267	0.000000	0.000000	0.000000	0.000000	0.000000	0.000000	0.000000	0.000000	0.000000	0.000000	0.000000	0.000000	0.000000	0.000000	0.000000	0.000000	0.000000	0.177558	0.739825	0.739825	0.739825	0.739825
chr1	187900390	187900891	18.7653	1.34e-07	-	0.000000	0.000000	0.000000	0.000000	0.000000	0.000000	0.000000	0.000000	0.000000	0.000000	0.000000	0.000000	0.000000	0.000000	0.000000	0.000000	0.000000	0.000000	0.000000	0.000000	0.000000	0.000000	0.000000	0.000000	0.000000	0.000000	0.000000	0.000000	0.000000	0.000000	0.000000	0.000000	0.000000	0.000000	0.000000	0.000000	0.000000	0.000000	0.000000	0.295930	0.739825	0.739825	0.739825	0.739825
chr1	187993115	187993616	12.6429_r2	1.92e-05	-	0.739825	0.739825	0.739825	0.739825	0.443895	0.000000	0.000000	0.000000	0.000000	0.000000	0.000000	0.000000	0.000000	0.000000	0.000000	0.000000	0.000000	0.000000	0.000000	0.000000	0.000000	0.000000	0.000000	0.000000	0.000000	0.000000	0.000000	0.000000	0.000000	0.000000	0.000000	0.000000	0.000000	0.000000	0.591860	1.479650	1.479650	1.479650	1.479650	1.479650	1.183720	0.739825	0.739825	0.739825
chr1	188019111	188019612	14.4694_r1	5.54e-06	-	0.325523	0.000000	0.000000	0.000000	0.000000	0.000000	0.000000	0.000000	0.000000	0.000000	0.000000	0.000000	0.000000	0.000000	0.000000	0.000000	0.000000	0.000000	0.000000	0.000000	0.000000	0.000000	0.000000	0.000000	0.000000	0.000000	0.000000	0.000000	0.000000	0.000000	0.000000	0.000000	0.000000	0.000000	0.000000	0.000000	0.000000	0.000000	0.000000	0.000000	0.000000	0.000000	0.000000	0.000000
chr1	188203094	188203595	12.9082_r2	1.62e-05	-	0.000000	0.000000	0.000000	0.000000	0.000000	0.000000	0.000000	0.000000	0.000000	0.000000	0.000000	0.000000	0.000000	0.000000	0.000000	0.000000	0.000000	0.000000	0.000000	0.000000	0.000000	0.000000	0.000000	0.000000	0.000000	0.000000	0.000000	0.177558	0.739825	0.739825	0.739825	0.739825	0.739825	0.562267	0.000000	0.000000	0.000000	0.000000	0.000000	0.000000	0.000000	0.000000	0.000000	0.000000
chr1	188243094	188243315	19.6939	4.81e-08	+	0.000000	0.000000	0.000000	0.000000	0.000000	0.000000	0.000000	0.000000	0.000000	0.000000	0.000000	0.000000	0.000000	0.000000	0.000000	0.000000	0.000000	0.000000	0.000000	0.000000	0.000000	0.000000	0.000000	0.000000	0.000000	0.000000	0.000000	0.000000	0.000000	0.000000	0.000000	0.000000	0.000000	0.000000	0.000000	0.000000	0.000000	0.000000	0.000000	0.000000	0.000000	0.000000	0.000000	0.000000
chr1	188654188	188654648	13.5204_r3	1.08e-05	+	0.000000	0.000000	0.000000	0.532674	0.739825	0.739825	0.739825	0.739825	0.739825	0.739825	0.739825	0.739825	0.739825	0.739825	0.739825	0.739825	0.739825	0.739825	0.739825	0.739825	0.739825	0.207151	0.000000	0.000000	0.000000	0.000000	0.000000	0.000000	0.000000	0.000000	0.000000	0.000000	0.000000	0.000000	0.000000	0.000000	0.000000	0.000000	0.000000	0.000000	0.000000	0.000000	0.000000	0.000000
chr1	188887733	188888134	18.3265	2.1e-07	+	0.000000	0.000000	0.000000	0.000000	0.236744	0.739825	0.739825	0.739825	0.739825	0.739825	0.739825	0.739825	0.739825	0.739825	0.739825	0.739825	0.503081	0.000000	0.000000	0.000000	0.000000	0.000000	0.000000	0.000000	0.000000	0.000000	0.000000	0.000000	0.000000	0.000000	0.000000	0.000000	0.000000	0.000000	0.236744	0.739825	0.739825	0.739825	0.739825	0.739825	0.503081	0.000000	0.000000	0.000000
chr1	189028938	189029175	14.6837_r1	4.74e-06	+	0.000000	0.000000	0.000000	0.000000	0.000000	0.000000	0.000000	0.000000	0.000000	0.000000	0.000000	0.177558	0.739825	0.739825	0.739825	0.739825	0.739825	0.917383	1.479650	1.479650	1.479650	1.479650	1.479650	1.124534	0.000000	0.000000	0.000000	0.000000	0.000000	0.000000	0.000000	0.000000	0.000000	0.000000	0.000000	0.177558	0.739825	0.739825	0.739825	0.739825	0.739825	0.917383	1.479650	1.479650
chr1	189209910	189210411	14.102_r2	7.21e-06	-	0.000000	0.000000	0.000000	0.000000	0.000000	0.000000	0.000000	0.000000	0.000000	0.000000	0.000000	0.000000	0.000000	0.000000	0.000000	0.000000	0.000000	0.000000	0.000000	0.000000	0.000000	0.000000	0.000000	0.000000	0.000000	0.000000	0.000000	0.000000	0.000000	0.000000	0.000000	0.000000	0.000000	0.000000	0.000000	0.000000	0.000000	0.000000	0.000000	0.000000	0.443895	0.739825	0.739825	0.739825
chr1	189230565	189230792	12.6224	1.95e-05	+	0.000000	0.000000	0.000000	0.000000	0.000000	0.000000	0.000000	0.000000	0.000000	0.000000	0.000000	0.000000	0.000000	0.000000	0.000000	0.000000	0.000000	0.000000	0.000000	0.000000	0.000000	0.000000	0.000000	0.000000	0.000000	0.000000	0.000000	0.000000	0.000000	0.000000	0.000000	0.000000	0.000000	0.000000	0.000000	0.000000	0.000000	0.000000	0.000000	0.000000	0.000000	0.000000	0.000000	0.000000
chr1	189259944	189260445	19.3265	7.29e-08	-	0.000000	0.000000	0.000000	0.000000	0.000000	0.000000	0.000000	0.000000	0.000000	0.000000	0.000000	0.000000	0.000000	0.000000	0.000000	0.000000	0.000000	0.000000	0.000000	0.000000	0.000000	0.000000	0.000000	0.000000	0.000000	0.000000	0.000000	0.000000	0.000000	0.000000	0.000000	0.000000	0.000000	0.000000	0.000000	0.000000	0.000000	0.000000	0.000000	0.000000	0.000000	0.000000	0.000000	0.000000
chr1	189362403	189362904	15.9694	1.75e-06	-	0.000000	0.000000	0.000000	0.000000	0.000000	0.000000	0.000000	0.000000	0.000000	0.000000	0.000000	0.000000	0.000000	0.000000	0.651046	0.739825	0.739825	0.739825	0.739825	0.739825	1.390871	1.479650	1.479650	1.479650	1.479650	1.479650	0.177558	0.000000	0.000000	0.000000	0.000000	0.000000	0.000000	0.000000	0.000000	0.000000	0.000000	0.000000	0.000000	0.000000	0.000000	0.000000	0.000000	0.000000
chr1	189512091	189512470	13.4082	1.16e-05	+	0.739825	0.739825	0.739825	0.739825	0.739825	0.739825	0.739825	0.739825	0.739825	0.739825	0.739825	0.739825	0.739825	0.739825	0.887790	1.479650	1.479650	1.479650	1.479650	1.479650	1.183720	0.000000	0.000000	0.000000	0.000000	0.000000	0.147965	0.739825	0.739825	0.739825	0.739825	0.739825	0.591860	0.000000	0.000000	0.000000	0.000000	0.000000	0.000000	0.000000	0.000000	0.000000	0.000000	0.000000
chr1	189561108	189561306	14.1837	6.8e-06	+	0.000000	0.000000	0.000000	0.000000	0.000000	0.000000	0.000000	0.000000	0.000000	0.000000	0.000000	0.000000	0.000000	0.207151	0.739825	0.739825	0.739825	0.739825	0.739825	0.532674	0.000000	0.000000	0.000000	0.000000	0.000000	0.207151	0.739825	0.739825	0.739825	0.739825	0.739825	0.739825	0.739825	0.739825	0.739825	0.739825	0.739825	0.532674	0.000000	0.000000	0.000000	0.000000	0.000000	0.000000
chr1	189794309	189794810	18.2143_r1	2.34e-07	-	0.000000	0.000000	0.000000	0.000000	0.000000	0.000000	0.000000	0.000000	0.000000	0.000000	0.473488	0.739825	0.739825	0.739825	0.739825	0.739825	0.266337	0.000000	0.000000	0.000000	0.000000	0.000000	0.000000	0.000000	0.000000	0.000000	0.000000	0.000000	0.473488	0.739825	0.739825	0.739825	0.739825	0.739825	0.739825	0.739825	0.739825	0.739825	0.739825	0.739825	0.739825	0.739825	0.739825	0.739825
chr1	189993928	189994429	15.1735_r1	3.28e-06	-	0.000000	0.000000	0.000000	0.000000	0.000000	0.000000	0.000000	0.000000	0.000000	0.000000	0.000000	0.000000	0.000000	0.000000	0.000000	0.000000	0.000000	0.000000	0.000000	0.000000	0.000000	0.651046	0.739825	0.739825	0.739825	0.739825	0.739825	0.088779	0.000000	0.000000	0.000000	0.000000	0.000000	0.000000	0.000000	0.000000	0.000000	0.000000	0.000000	0.000000	0.000000	0.000000	0.000000	0.000000
chr1	190044847	190045183	15.7755_r1	2.05e-06	+	0.000000	0.000000	0.000000	0.000000	0.000000	0.000000	0.000000	0.000000	0.000000	0.000000	0.000000	0.443895	0.739825	0.739825	0.739825	0.739825	0.739825	0.295930	0.000000	0.000000	0.000000	0.000000	0.000000	0.000000	0.000000	0.000000	0.000000	0.000000	0.000000	0.000000	0.000000	0.000000	0.000000	0.000000	0.000000	0.000000	0.000000	0.000000	0.000000	0.000000	0.000000	0.000000	0.000000	0.000000
chr1	190263668	190263972	17.1429	6.44e-07	+	0.739825	0.739825	0.739825	0.739825	0.739825	0.739825	0.739825	0.147965	0.000000	0.000000	0.000000	0.000000	0.000000	0.000000	0.000000	0.000000	0.000000	0.000000	0.000000	0.000000	0.000000	0.000000	0.000000	0.000000	0.000000	0.000000	0.000000	0.000000	0.000000	0.000000	0.000000	0.000000	0.000000	0.000000	0.000000	0.000000	0.000000	0.000000	0.000000	0.000000	0.000000	0.000000	0.000000	0.000000
chr1	190591102	190591603	16.9796_r1	7.45e-07	-	0.739825	0.739825	0.739825	0.739825	0.739825	0.739825	0.739825	0.739825	0.739825	0.739825	0.739825	0.739825	0.739825	0.739825	0.739825	0.739825	0.059186	0.000000	0.000000	0.000000	0.000000	0.000000	0.000000	0.000000	0.000000	0.000000	0.000000	0.000000	0.000000	0.000000	0.000000	0.000000	0.000000	0.000000	0.000000	0.000000	0.000000	0.000000	0.000000	0.000000	0.000000	0.000000	0.000000	0.000000
chr1	190636387	190636888	13.6327_r1	9.99e-06	-	0.739825	0.739825	0.739825	0.739825	0.739825	0.739825	0.739825	0.739825	0.739825	0.355116	0.000000	0.000000	0.000000	0.000000	0.000000	0.384709	0.739825	0.739825	0.739825	0.739825	0.739825	0.355116	0.000000	0.000000	0.000000	0.000000	0.000000	0.384709	0.739825	0.739825	0.739825	0.739825	0.739825	0.739825	0.739825	0.739825	0.739825	0.739825	0.739825	0.739825	0.739825	0.739825	0.739825	0.739825
chr1	190770353	190770854	15.6531_r1	2.26e-06	-	0.000000	0.000000	0.000000	0.000000	0.000000	0.000000	0.000000	0.000000	0.000000	0.000000	0.000000	0.000000	0.000000	0.000000	0.000000	0.000000	0.000000	0.000000	0.000000	0.000000	0.000000	0.000000	0.000000	0.000000	0.000000	0.000000	0.000000	0.000000	0.651046	0.739825	0.739825	0.739825	0.739825	0.739825	0.739825	0.739825	0.739825	0.739825	0.739825	0.739825	0.088779	0.000000	0.000000	0.000000
chr1	190896574	190896961	17.4694	4.78e-07	+	1.479650	1.479650	1.479650	0.473488	0.000000	0.000000	0.000000	0.000000	0.000000	0.000000	0.000000	0.000000	0.000000	0.000000	0.000000	0.000000	0.000000	0.000000	0.000000	0.000000	0.000000	0.000000	0.000000	0.000000	0.000000	0.000000	0.000000	0.000000	0.000000	0.000000	0.000000	0.000000	0.000000	0.000000	0.000000	0.000000	0.000000	0.000000	0.000000	0.000000	0.000000	0.000000	0.000000	0.000000
chr1	191129100	191129601	17.9286	3.1e-07	-	0.739825	0.739825	1.479650	1.479650	1.479650	1.479650	1.479650	1.479650	0.739825	0.739825	0.739825	0.739825	0.739825	0.739825	0.739825	0.739825	0.739825	0.739825	0.739825	0.739825	0.739825	0.739825	0.739825	0.739825	0.739825	0.739825	0.000000	0.000000	0.000000	0.000000	0.000000	0.000000	0.000000	0.000000	0.000000	0.000000	0.000000	0.000000	0.000000	0.000000	0.000000	0.000000	0.000000	0.000000
chr1	191223487	191223722	16.2245_r1	1.42e-06	+	0.000000	0.000000	0.000000	0.000000	0.000000	0.000000	0.000000	0.000000	0.000000	0.000000	0.000000	0.000000	0.000000	0.000000	0.000000	0.118372	0.739825	0.739825	0.739825	0.739825	0.739825	0.739825	0.739825	0.739825	0.739825	0.739825	0.739825	0.621453	0.000000	0.000000	0.000000	0.000000	0.000000	0.236744	1.479650	1.479650	1.479650	1.479650	1.479650	1.479650	1.479650	1.479650	1.479650	1.479650
chr1	191529497	191529887	12.5816_r1	2e-05	+	0.000000	0.000000	0.000000	0.000000	0.000000	0.000000	0.000000	0.000000	0.000000	0.000000	0.000000	0.000000	0.000000	0.000000	0.000000	0.000000	0.000000	0.000000	0.000000	0.000000	0.000000	0.000000	0.000000	0.000000	0.000000	0.000000	0.000000	0.000000	0.000000	0.000000	0.000000	0.000000	0.000000	0.000000	0.000000	0.000000	0.000000	0.000000	0.000000	0.000000	0.000000	0.000000	0.503081	0.739825
chr1	191640416	191640665	13.0714_r1	1.45e-05	+	0.000000	0.000000	0.000000	0.000000	0.000000	0.000000	0.000000	0.000000	0.000000	0.000000	0.000000	0.000000	0.000000	0.000000	0.000000	0.000000	0.000000	0.000000	0.443895	0.739825	0.739825	0.739825	0.739825	0.739825	0.295930	0.000000	0.000000	0.000000	0.000000	0.000000	0.000000	0.000000	0.000000	0.000000	0.000000	0.000000	0.000000	0.000000	0.000000	0.000000	0.000000	0.000000	0.000000	0.000000
chr1	191657095	191657402	13.8776_r1	8.43e-06	+	1.479650	1.479650	1.479650	1.479650	0.799011	0.739825	0.739825	0.739825	0.739825	0.739825	0.059186	0.000000	0.000000	0.000000	0.000000	0.000000	0.000000	0.000000	0.000000	0.000000	0.000000	0.000000	0.000000	0.000000	0.000000	0.000000	0.000000	0.000000	0.680639	0.739825	0.739825	0.739825	0.739825	0.739825	0.059186	0.000000	0.000000	0.000000	0.000000	0.000000	0.680639	0.739825	0.739825	0.739825
chr1	191968306	191968807	17.6327	4.11e-07	-	1.124534	1.479650	1.479650	1.479650	1.479650	1.479650	1.479650	1.479650	1.479650	1.479650	1.479650	1.479650	0.917383	0.739825	0.739825	0.739825	0.739825	0.739825	0.739825	0.739825	0.739825	0.739825	0.739825	0.739825	0.177558	0.000000	0.000000	0.000000	0.000000	0.000000	0.000000	0.000000	0.000000	0.000000	0.000000	0.000000	0.000000	0.000000	0.000000	0.000000	0.000000	0.000000	0.000000	0.000000
chr1	192136081	192136274	17.9184_r1	3.13e-07	+	1.479650	1.479650	1.479650	1.479650	1.361278	0.000000	0.000000	0.000000	0.000000	0.000000	0.000000	0.000000	0.000000	0.000000	0.000000	0.000000	0.059186	0.739825	0.739825	0.739825	0.739825	0.739825	0.680639	0.000000	0.000000	0.000000	0.000000	0.000000	0.059186	0.739825	0.739825	0.739825	0.739825	0.739825	0.799011	1.479650	1.479650	1.479650	1.479650	1.479650	1.420464	0.739825	0.739825	0.739825
chr1	192215859	192216360	11.2959_r1	4.39e-05	-	0.739825	0.739825	0.266337	0.000000	0.000000	0.000000	0.000000	0.000000	0.000000	0.000000	0.000000	0.000000	0.000000	0.000000	0.000000	0.000000	0.000000	0.000000	0.000000	0.000000	0.000000	0.000000	0.000000	0.000000	0.000000	0.000000	0.000000	0.000000	0.000000	0.000000	0.000000	0.000000	0.000000	0.000000	0.000000	0.000000	0.000000	0.000000	0.473488	0.739825	0.739825	0.739825	0.739825	0.739825
chr1	192440438	192440793	16.6633_r2	9.82e-07	+	0.000000	0.000000	0.000000	0.000000	0.000000	0.000000	0.000000	0.000000	0.000000	0.000000	0.000000	0.000000	0.000000	0.000000	0.000000	0.000000	0.000000	0.000000	0.000000	0.000000	0.000000	0.000000	0.000000	0.000000	0.000000	0.000000	0.000000	0.000000	0.000000	0.000000	0.000000	0.443895	0.739825	0.739825	0.739825	0.739825	0.739825	1.183720	1.479650	1.479650	1.479650	1.479650	1.479650	0.591860
chr1	192498502	192498607	12.3878_r2	2.26e-05	+	0.000000	0.000000	0.000000	0.000000	0.000000	0.000000	0.000000	0.000000	0.000000	0.000000	0.000000	0.000000	0.000000	0.000000	0.000000	0.000000	0.000000	0.118372	0.739825	0.739825	0.739825	0.739825	0.739825	0.739825	0.739825	0.739825	0.739825	0.739825	0.739825	0.621453	0.000000	0.000000	0.000000	0.000000	0.000000	0.000000	0.000000	0.000000	0.000000	0.000000	0.000000	0.000000	0.000000	0.000000
chr1	192657437	192657938	14.398_r1	5.84e-06	-	0.000000	0.000000	0.000000	0.000000	0.000000	0.000000	0.000000	0.000000	0.000000	0.000000	0.000000	0.000000	0.000000	0.000000	0.000000	0.000000	0.000000	0.000000	0.000000	0.000000	0.000000	0.000000	0.000000	0.000000	0.000000	0.000000	0.000000	0.000000	0.000000	0.000000	0.000000	0.384709	0.739825	0.739825	0.739825	0.739825	0.739825	0.355116	0.000000	0.000000	0.000000	0.000000	0.000000	0.000000
chr1	192699787	192700288	16.1837_r2	1.47e-06	-	0.000000	0.000000	0.000000	0.000000	0.000000	0.000000	0.000000	0.000000	0.000000	0.000000	0.000000	0.000000	0.000000	0.000000	0.000000	0.000000	0.000000	0.000000	0.000000	0.000000	0.000000	0.000000	0.000000	0.000000	0.000000	0.000000	0.000000	0.384709	0.739825	0.739825	0.739825	0.739825	0.739825	0.355116	0.000000	0.000000	0.000000	0.000000	0.000000	0.000000	0.000000	0.000000	0.000000	0.000000
chr1	192906001	192906502	17.8571_r1	3.32e-07	-	0.739825	0.739825	2.160284	2.219470	2.219470	2.219470	2.219470	2.219470	1.509243	1.479650	1.479650	1.479650	1.479650	1.479650	0.059186	0.000000	0.000000	0.000000	0.000000	0.000000	0.000000	0.000000	0.000000	0.000000	0.000000	0.000000	0.000000	0.000000	0.000000	0.000000	0.000000	0.000000	0.710232	0.739825	0.739825	0.739825	0.739825	0.739825	1.450057	1.479650	1.479650	1.479650	1.479650	1.479650
chr1	193101253	193101594	15.6327_r1	2.3e-06	+	0.739825	0.739825	0.739825	0.739825	0.739825	0.739825	0.739825	0.739825	0.739825	0.739825	0.739825	0.059186	0.000000	0.000000	0.000000	0.000000	0.000000	0.000000	0.000000	0.000000	0.000000	0.000000	0.000000	0.000000	0.000000	0.000000	0.000000	0.000000	0.000000	0.000000	0.000000	0.000000	0.000000	0.000000	0.000000	0.680639	0.739825	0.739825	0.739825	0.739825	0.739825	0.059186	0.000000	0.000000
chr1	193518097	193518598	14.6531_r1	4.85e-06	-	0.739825	0.739825	0.739825	0.739825	0.739825	0.828604	1.479650	1.479650	1.479650	1.479650	1.479650	1.302092	0.000000	0.000000	0.000000	0.000000	0.000000	0.000000	0.000000	0.000000	0.000000	0.000000	0.000000	0.000000	0.000000	0.000000	0.000000	0.000000	0.000000	0.000000	0.000000	0.000000	0.000000	0.000000	0.000000	0.000000	0.000000	0.000000	0.000000	0.000000	0.000000	0.000000	0.000000	0.000000
chr1	194035125	194035626	17.7551	3.66e-07	-	1.479650	1.479650	1.479650	1.479650	1.479650	0.739825	0.739825	0.739825	0.739825	0.739825	0.739825	0.000000	0.000000	0.000000	0.000000	0.000000	0.000000	0.000000	0.000000	0.000000	0.000000	0.000000	0.000000	0.000000	0.000000	0.000000	0.000000	0.000000	0.000000	0.739825	0.739825	0.739825	0.739825	0.739825	0.739825	0.000000	0.000000	0.000000	0.000000	0.000000	0.000000	0.000000	0.000000	0.000000
chr1	194103678	194104179	11.2347_r6	4.55e-05	-	1.479650	1.479650	1.479650	1.479650	1.479650	0.828604	0.739825	0.739825	0.739825	0.739825	0.739825	0.739825	0.739825	0.739825	0.739825	0.739825	0.739825	1.390871	1.479650	1.479650	1.479650	1.479650	1.479650	0.177558	0.000000	0.000000	0.000000	0.000000	0.000000	0.000000	0.000000	0.000000	0.000000	0.000000	0.000000	0.000000	0.000000	0.000000	0.000000	0.000000	0.000000	1.302092	1.479650	1.479650
chr1	194455681	194456182	12.7551	1.79e-05	-	2.219470	2.219470	2.219470	1.657207	1.479650	1.479650	1.479650	1.479650	1.479650	2.041913	2.219470	2.219470	2.219470	2.219470	2.219470	1.657207	1.479650	1.479650	1.479650	1.479650	1.479650	1.479650	1.479650	1.479650	1.479650	1.479650	1.479650	0.355116	0.000000	0.000000	0.000000	0.000000	0.000000	1.686797	2.219470	2.219470	2.219470	2.219470	2.219470	1.094940	0.739825	0.739825	0.739825	0.739825
chr1	194505998	194506499	19.5204	5.86e-08	-	0.000000	0.000000	0.000000	0.000000	0.000000	0.059186	0.739825	0.739825	0.739825	0.739825	0.739825	0.680639	0.000000	0.000000	0.000000	0.000000	0.000000	0.000000	0.000000	0.000000	0.000000	0.000000	0.000000	0.000000	0.000000	0.000000	0.000000	0.000000	0.000000	0.059186	0.739825	0.739825	0.739825	0.739825	0.739825	0.680639	0.000000	0.000000	0.000000	0.000000	0.000000	0.000000	0.000000	0.000000
chr1	194640571	194641072	21.6735	3.61e-09	-	0.118372	0.739825	0.739825	0.739825	0.739825	0.739825	0.739825	0.739825	0.739825	0.739825	0.739825	0.739825	0.621453	0.000000	0.000000	0.000000	0.000000	0.000000	0.000000	0.000000	0.000000	0.000000	0.000000	0.000000	0.000000	0.000000	0.000000	0.000000	0.000000	0.000000	0.118372	0.739825	0.739825	0.739825	0.739825	0.739825	0.739825	0.739825	0.739825	0.739825	0.739825	0.739825	0.621453	0.000000
chr10	3450042	3450382	15.1224_r1	3.41e-06	+	0.000000	0.000000	0.000000	0.000000	0.000000	0.000000	0.000000	0.355116	0.739825	0.739825	0.739825	0.739825	0.739825	0.739825	0.739825	0.739825	0.739825	0.739825	0.739825	0.384709	0.000000	0.000000	0.000000	0.000000	0.000000	0.000000	0.000000	0.000000	0.000000	0.000000	0.000000	0.000000	0.000000	0.000000	0.000000	0.000000	0.000000	0.000000	0.000000	0.000000	0.000000	0.000000	0.000000	0.000000
chr10	3536853	3537016	15.9082	1.84e-06	+	0.266337	0.739825	0.739825	0.739825	0.739825	0.739825	0.473488	0.000000	0.000000	0.000000	0.000000	0.000000	0.000000	0.000000	0.000000	0.000000	0.000000	0.000000	0.266337	0.739825	0.739825	0.739825	0.739825	0.739825	1.006162	1.479650	1.479650	1.479650	1.479650	1.479650	1.213313	0.739825	0.739825	0.739825	0.739825	0.739825	0.473488	0.000000	0.000000	0.000000	0.000000	0.000000	0.000000	0.000000
chr10	3980642	3980934	15.4898_r2	2.57e-06	+	0.000000	0.000000	0.000000	0.000000	0.000000	0.000000	0.000000	0.000000	0.000000	0.000000	0.000000	0.000000	0.384709	0.739825	0.739825	0.739825	0.739825	0.739825	0.355116	0.000000	0.000000	0.000000	0.000000	0.000000	0.384709	0.739825	0.739825	0.739825	0.739825	0.739825	0.739825	0.739825	0.739825	0.739825	0.739825	0.739825	0.739825	0.739825	0.739825	0.739825	0.739825	0.739825	0.355116	0.000000
chr10	4011247	4011748	13.8367_r1	8.68e-06	-	0.000000	0.000000	0.000000	0.000000	0.000000	0.000000	0.000000	0.000000	0.000000	0.000000	0.000000	0.000000	0.000000	0.000000	0.000000	0.000000	0.000000	0.000000	0.000000	0.000000	0.000000	0.000000	0.000000	0.000000	0.000000	0.000000	0.000000	0.000000	0.000000	0.000000	0.000000	0.000000	0.000000	0.000000	0.000000	0.000000	0.000000	0.000000	0.000000	0.000000	0.000000	0.088779	0.739825	0.739825
chr10	4052280	4052515	14.2041_r1	6.7e-06	+	0.000000	0.000000	0.000000	0.000000	0.000000	0.000000	0.000000	0.000000	0.000000	0.000000	0.000000	0.000000	0.000000	0.000000	0.000000	0.000000	0.000000	0.000000	0.000000	0.000000	0.000000	0.000000	0.000000	0.000000	0.000000	0.000000	0.000000	0.000000	0.651046	0.739825	0.739825	0.739825	0.739825	0.739825	1.390871	1.479650	1.479650	1.479650	1.479650	1.479650	1.479650	1.479650	1.479650	1.479650
chr10	4066500	4067001	11.7857	3.28e-05	-	0.000000	0.000000	0.000000	0.000000	0.000000	0.000000	0.000000	0.000000	0.000000	0.000000	0.000000	0.000000	0.000000	0.000000	1.479650	1.479650	1.479650	1.479650	1.479650	1.479650	0.000000	0.000000	0.000000	0.000000	0.000000	0.000000	0.000000	0.000000	0.000000	0.000000	0.000000	0.000000	0.000000	0.000000	0.000000	0.000000	0.000000	0.000000	0.000000	0.000000	0.000000	0.000000	0.000000	0.000000
chr10	4309246	4309407	12.9082_r3	1.62e-05	+	0.000000	0.000000	0.000000	0.000000	0.000000	0.000000	0.000000	0.000000	0.000000	0.000000	0.000000	0.000000	0.000000	0.000000	0.000000	0.000000	0.029593	0.739825	0.739825	0.739825	0.739825	0.739825	0.710232	0.000000	0.000000	0.000000	0.000000	0.000000	0.000000	0.000000	0.000000	0.000000	0.000000	0.000000	0.000000	0.000000	0.000000	0.000000	0.000000	0.000000	0.000000	0.000000	0.000000	0.000000
chr10	4393866	4393905	10.8367	5.73e-05	+	0.000000	0.000000	0.000000	0.000000	0.000000	0.000000	0.591860	1.479650	1.479650	1.479650	1.479650	1.479650	1.479650	1.479650	1.479650	1.479650	1.479650	1.479650	1.479650	1.479650	1.479650	1.479650	1.479650	1.479650	0.887790	0.000000	0.000000	0.000000	0.000000	0.000000	0.000000	0.000000	0.000000	0.000000	0.000000	0.000000	0.000000	0.000000	0.000000	0.000000	0.000000	0.000000	0.000000	0.000000
chr10	4682854	4683355	11.9184	3.02e-05	-	0.000000	0.000000	0.000000	0.000000	0.000000	0.000000	0.000000	0.000000	0.000000	0.000000	0.000000	0.000000	0.000000	0.000000	0.000000	0.000000	0.000000	0.000000	0.000000	0.000000	0.000000	0.000000	0.000000	0.000000	0.000000	0.000000	0.000000	0.000000	0.000000	0.000000	0.000000	0.000000	0.621453	0.739825	0.739825	0.739825	0.739825	0.739825	0.739825	0.739825	0.739825	0.739825	0.739825	0.739825
chr10	4701305	4701806	16.102_r1	1.57e-06	-	0.000000	0.000000	0.000000	0.000000	0.000000	0.000000	0.000000	0.000000	0.000000	0.000000	0.000000	0.000000	0.000000	0.000000	0.000000	0.000000	0.000000	0.000000	0.000000	0.000000	0.000000	0.000000	0.000000	0.000000	0.000000	0.000000	0.000000	0.000000	0.000000	0.000000	0.000000	0.000000	0.000000	0.000000	0.000000	0.000000	0.000000	0.000000	0.591860	0.739825	0.739825	0.739825	0.739825	0.739825
chr10	5175474	5175558	15.8776	1.89e-06	+	0.739825	0.739825	0.739825	0.739825	0.739825	0.739825	0.739825	0.266337	0.000000	0.000000	0.000000	0.000000	0.000000	0.000000	0.000000	0.000000	0.000000	0.000000	0.000000	0.000000	0.000000	0.000000	0.000000	0.000000	0.000000	0.473488	0.739825	0.739825	0.739825	0.739825	0.739825	0.266337	0.000000	0.000000	0.000000	0.000000	0.000000	0.000000	0.000000	0.000000	0.000000	0.000000	0.000000	0.473488
chr10	5385822	5385891	17.7449	3.7e-07	+	0.000000	0.000000	0.000000	0.000000	0.000000	0.000000	0.000000	0.000000	0.000000	0.000000	0.000000	0.177558	0.739825	0.739825	0.739825	0.739825	0.739825	0.562267	0.000000	0.000000	0.000000	0.000000	0.000000	0.000000	0.000000	0.000000	0.000000	0.000000	0.000000	0.000000	0.000000	0.000000	0.000000	0.000000	0.000000	0.000000	0.000000	0.000000	0.000000	0.000000	0.000000	0.177558	0.739825	0.739825
chr10	5633059	5633560	16.9898_r1	7.38e-07	-	1.213313	1.479650	1.479650	1.479650	1.479650	1.479650	1.006162	0.739825	0.739825	0.739825	0.739825	0.739825	0.266337	0.000000	0.000000	0.000000	0.000000	0.000000	0.000000	0.000000	0.000000	0.000000	0.000000	0.000000	0.473488	0.739825	0.739825	0.739825	0.739825	0.739825	0.266337	0.000000	0.000000	0.000000	0.000000	0.000000	0.000000	0.000000	0.000000	0.000000	0.000000	0.000000	0.000000	0.000000
chr10	5637270	5637433	15.3367_r2	2.9e-06	+	0.000000	0.000000	0.000000	0.000000	0.000000	0.000000	0.000000	0.029593	0.739825	0.739825	0.739825	0.739825	0.739825	0.710232	0.000000	0.000000	0.000000	0.000000	0.000000	0.000000	0.000000	0.000000	0.000000	0.000000	0.000000	0.029593	0.739825	0.739825	0.739825	0.739825	0.739825	0.769418	1.479650	1.479650	1.479650	1.479650	1.479650	1.450057	0.739825	0.739825	0.739825	0.739825	0.739825	0.710232
chr10	5704409	5704910	11.4184	4.09e-05	-	0.000000	0.000000	0.000000	0.000000	0.473488	0.739825	0.739825	0.739825	0.739825	0.739825	0.266337	0.000000	0.000000	0.000000	0.000000	0.000000	0.473488	0.739825	0.739825	0.739825	0.739825	0.739825	1.213313	1.479650	1.479650	1.479650	1.479650	1.479650	0.532674	0.000000	0.000000	0.000000	0.000000	0.000000	0.473488	0.739825	0.739825	0.739825	0.739825	0.739825	0.266337	0.000000	0.000000	0.000000
chr10	6433657	6434158	15.1224_r2	3.41e-06	-	0.739825	0.739825	0.739825	0.739825	0.739825	0.739825	0.739825	0.739825	0.207151	0.000000	0.000000	0.000000	0.000000	0.000000	0.000000	0.000000	0.000000	0.000000	0.000000	0.000000	0.000000	0.000000	0.000000	0.000000	0.000000	0.000000	0.000000	0.000000	0.000000	0.000000	0.000000	0.000000	0.532674	0.739825	0.739825	0.739825	0.739825	0.739825	0.207151	0.000000	0.000000	0.000000	0.000000	0.000000
chr10	7141405	7141906	13.8469_r1	8.62e-06	-	0.000000	0.000000	0.000000	0.000000	0.000000	0.000000	0.000000	0.000000	0.000000	0.000000	0.000000	0.000000	0.000000	0.000000	0.000000	0.000000	0.000000	0.000000	0.000000	0.000000	0.000000	0.000000	0.591860	0.739825	0.739825	0.739825	0.739825	0.739825	0.147965	0.000000	0.000000	0.000000	0.000000	0.000000	0.591860	0.739825	0.739825	0.739825	0.739825	0.739825	0.739825	0.739825	0.739825	0.739825
chr10	7203515	7203880	12.102	2.7e-05	+	0.000000	0.000000	0.000000	0.000000	0.000000	0.000000	0.000000	0.000000	0.000000	0.000000	0.000000	0.000000	0.000000	0.000000	0.000000	0.000000	0.000000	0.000000	0.000000	0.000000	0.000000	0.000000	0.000000	0.000000	0.000000	0.000000	0.000000	0.000000	0.000000	0.000000	0.000000	0.000000	0.000000	0.000000	0.000000	0.000000	0.000000	0.000000	0.000000	0.000000	0.000000	0.000000	0.000000	0.000000
chr10	7280775	7281276	10.8878	5.57e-05	-	0.000000	0.000000	0.000000	0.000000	0.000000	0.000000	0.000000	0.000000	0.000000	0.000000	0.000000	0.000000	0.000000	0.000000	0.000000	0.000000	0.000000	0.000000	0.000000	0.000000	0.000000	0.000000	0.000000	0.000000	0.000000	0.000000	0.000000	0.000000	0.000000	0.739825	0.739825	0.739825	0.739825	0.739825	0.739825	0.739825	0.739825	0.739825	0.739825	0.739825	0.739825	0.000000	0.000000	0.000000
chr10	7605138	7605639	12.4694	2.15e-05	-	0.739825	0.384709	0.000000	0.000000	0.000000	0.000000	0.000000	0.000000	0.000000	0.000000	0.000000	0.000000	0.000000	0.000000	0.000000	0.000000	0.000000	0.000000	0.000000	0.000000	0.000000	0.000000	0.000000	0.000000	0.000000	0.000000	0.000000	0.000000	0.000000	0.000000	0.000000	0.000000	0.000000	0.000000	0.000000	0.000000	0.000000	0.000000	0.000000	0.000000	0.000000	0.000000	0.000000	0.355116
chr10	7645032	7645104	12.5204_r2	2.08e-05	+	0.000000	0.000000	0.000000	0.000000	0.000000	0.000000	0.000000	0.000000	0.000000	0.000000	0.000000	0.000000	0.000000	0.000000	0.000000	0.000000	0.000000	0.000000	0.000000	0.000000	0.000000	0.532674	0.739825	0.739825	0.739825	0.739825	0.739825	0.739825	0.739825	0.739825	0.739825	0.739825	0.739825	0.739825	0.739825	0.739825	0.739825	0.739825	0.739825	0.739825	0.739825	0.739825	0.739825	0.739825
chr10	7773224	7773725	11.0102_r1	5.19e-05	-	0.000000	0.000000	0.000000	0.000000	0.000000	0.000000	0.000000	0.000000	0.000000	0.000000	0.000000	0.000000	0.000000	0.000000	0.000000	0.000000	0.000000	0.000000	0.000000	0.000000	0.000000	0.000000	0.000000	0.000000	0.000000	0.000000	0.000000	0.000000	0.000000	0.000000	0.000000	0.000000	0.000000	0.000000	0.029593	0.739825	0.739825	0.739825	0.739825	0.739825	0.739825	0.739825	0.739825	0.739825
chr10	7799413	7799914	13.4796_r1	1.11e-05	-	0.000000	0.000000	0.000000	0.000000	0.000000	0.000000	0.000000	0.000000	0.355116	0.739825	0.739825	0.739825	0.739825	0.739825	0.739825	0.739825	0.739825	0.739825	0.739825	0.739825	1.094941	1.479650	1.479650	1.479650	1.479650	1.479650	1.124534	0.739825	0.739825	0.739825	0.739825	0.739825	0.384709	0.000000	0.000000	0.000000	0.000000	0.000000	0.000000	0.000000	0.000000	0.000000	0.000000	0.000000
chr10	7824997	7825339	10.9592_r1	5.34e-05	+	0.000000	0.000000	0.000000	0.000000	0.000000	0.532674	0.739825	0.739825	0.739825	0.739825	0.739825	0.207151	0.000000	0.000000	0.000000	0.000000	0.000000	0.000000	0.000000	0.000000	0.000000	0.000000	0.000000	0.000000	0.000000	0.000000	0.000000	0.000000	0.000000	0.000000	0.000000	0.000000	0.000000	0.000000	0.000000	0.000000	0.000000	0.000000	0.000000	0.000000	0.000000	0.532674	0.739825	0.739825
chr10	7840883	7841292	13.7959_r1	8.93e-06	+	0.000000	0.000000	0.000000	0.000000	0.000000	0.000000	0.000000	0.000000	0.000000	0.000000	0.000000	0.000000	0.000000	0.000000	0.000000	0.000000	0.000000	0.000000	0.000000	0.000000	0.000000	0.000000	0.710232	1.479650	1.479650	1.479650	1.479650	1.479650	1.124534	0.739825	0.739825	0.739825	0.739825	0.739825	0.384709	0.000000	0.000000	0.000000	0.000000	0.000000	0.000000	0.000000	0.000000	0.000000
chr10	7975533	7975709	18.7653_r1	1.34e-07	+	0.000000	0.000000	0.000000	0.000000	0.000000	0.000000	0.000000	0.000000	0.000000	0.000000	0.000000	0.000000	0.000000	0.000000	0.000000	0.000000	0.000000	0.000000	0.000000	0.000000	0.000000	0.000000	0.000000	0.000000	0.000000	0.000000	0.000000	0.000000	0.000000	0.000000	0.000000	0.000000	0.000000	0.000000	0.000000	1.242906	1.479650	1.479650	1.479650	1.479650	1.479650	0.858197	0.739825	0.739825
chr10	8039676	8040177	13.8673	8.49e-06	-	0.739825	0.029593	0.000000	0.000000	0.000000	0.000000	0.000000	0.710232	0.739825	0.739825	0.739825	0.739825	0.739825	0.029593	0.000000	0.000000	0.000000	0.000000	0.000000	0.000000	0.000000	0.000000	0.000000	0.000000	0.000000	0.000000	0.000000	0.000000	0.000000	0.000000	0.000000	0.000000	0.000000	0.000000	0.000000	0.000000	0.000000	0.000000	0.000000	0.000000	0.000000	0.000000	0.000000	0.000000
chr10	8143775	8144017	14.3061_r1	6.23e-06	+	0.000000	0.000000	0.000000	0.000000	0.000000	0.000000	0.000000	0.000000	0.000000	0.000000	0.000000	0.000000	0.000000	0.000000	0.000000	0.000000	0.000000	0.000000	0.621453	0.739825	0.739825	0.739825	0.739825	0.739825	0.118372	0.000000	0.000000	0.000000	0.000000	0.000000	0.000000	0.000000	0.000000	0.000000	0.000000	0.000000	0.000000	0.000000	0.000000	0.000000	0.000000	0.000000	0.000000	0.000000
chr10	8802081	8802582	16.2347_r1	1.41e-06	-	0.000000	0.000000	0.000000	0.000000	0.000000	0.000000	0.000000	0.000000	0.000000	0.000000	0.000000	0.000000	0.000000	0.000000	0.000000	0.000000	0.000000	0.000000	0.000000	0.000000	0.000000	0.000000	0.000000	0.000000	0.000000	0.000000	0.000000	0.000000	0.000000	0.000000	0.000000	0.000000	0.000000	0.000000	0.000000	0.000000	0.000000	0.000000	0.000000	0.000000	0.000000	0.000000	0.000000	0.000000
chr10	8883804	8884058	16.0408_r1	1.65e-06	+	0.739825	0.739825	0.739825	0.739825	0.739825	0.739825	0.739825	0.739825	0.562267	0.000000	0.000000	0.000000	0.000000	0.000000	0.000000	0.000000	0.000000	0.000000	0.000000	0.000000	0.000000	0.000000	0.000000	0.000000	0.000000	0.000000	0.177558	0.739825	0.739825	0.739825	0.739825	0.739825	0.562267	0.000000	0.000000	0.000000	0.000000	0.000000	0.000000	0.000000	0.000000	0.000000	0.000000	0.000000
chr10	9158333	9158834	12.3061_r2	2.38e-05	-	0.000000	0.000000	0.000000	0.000000	0.000000	0.503081	0.739825	0.739825	0.739825	0.739825	0.739825	0.236744	0.000000	0.000000	0.000000	0.000000	0.000000	0.000000	0.000000	0.000000	0.000000	0.000000	0.000000	0.000000	0.000000	0.000000	0.000000	0.000000	0.000000	0.000000	0.000000	0.000000	0.000000	0.000000	0.000000	0.000000	0.000000	0.000000	0.000000	0.000000	0.000000	0.000000	0.000000	0.000000
chr10	9257693	9257936	16.898	8.01e-07	+	0.739825	0.739825	0.739825	0.739825	0.739825	0.325523	0.000000	0.000000	0.000000	0.000000	0.000000	0.000000	0.000000	0.000000	0.000000	0.000000	0.000000	0.000000	0.000000	0.000000	0.000000	0.000000	0.000000	0.000000	0.000000	0.000000	0.000000	0.000000	0.000000	0.828604	1.479650	1.479650	1.479650	1.479650	1.479650	1.065348	0.739825	0.739825	0.739825	0.739825	0.739825	0.325523	0.000000	0.000000
chr10	9444685	9444939	13.9082	8.26e-06	+	0.000000	0.000000	0.000000	0.000000	0.000000	0.000000	0.000000	0.000000	0.000000	0.000000	0.000000	0.000000	0.000000	0.710232	1.479650	1.479650	1.479650	1.479650	1.479650	1.479650	1.479650	1.479650	1.479650	1.479650	1.479650	0.769418	0.000000	0.000000	0.000000	0.000000	0.000000	0.710232	1.479650	1.479650	1.479650	1.479650	1.479650	1.124534	0.739825	0.739825	0.739825	0.739825	0.739825	0.739825
chr10	9596717	9597218	11.5714_r1	3.73e-05	-	0.000000	0.000000	0.000000	0.000000	0.000000	0.000000	0.000000	0.000000	0.236744	0.739825	0.739825	0.739825	0.739825	0.739825	0.503081	0.000000	0.000000	0.000000	0.000000	0.000000	0.236744	0.739825	0.739825	0.739825	0.739825	0.739825	0.739825	0.739825	0.739825	0.739825	0.739825	0.739825	0.503081	0.000000	0.000000	0.000000	0.000000	0.000000	0.236744	0.739825	0.739825	0.739825	0.739825	0.739825
chr10	9600303	9600510	16.551_r6	1.08e-06	+	0.739825	0.739825	0.739825	0.739825	0.739825	0.739825	0.739825	0.739825	0.739825	0.739825	0.739825	0.739825	0.739825	0.739825	0.739825	0.739825	0.739825	0.739825	0.739825	0.739825	0.739825	0.739825	0.739825	0.562267	0.000000	0.000000	0.000000	0.000000	0.000000	0.177558	0.739825	0.739825	0.739825	0.739825	0.739825	0.739825	0.739825	0.739825	0.739825	0.739825	0.739825	0.562267	0.000000	0.000000
chr10	9625250	9625751	14.551_r3	5.22e-06	-	1.479650	1.479650	1.479650	1.479650	0.739825	0.739825	0.739825	0.739825	0.739825	0.739825	0.000000	0.000000	0.000000	0.000000	0.000000	0.000000	0.000000	0.000000	0.000000	0.000000	0.000000	0.000000	0.000000	0.000000	0.000000	0.000000	0.000000	0.000000	0.000000	0.000000	0.000000	0.000000	0.000000	0.000000	0.000000	0.000000	0.000000	0.000000	0.000000	0.000000	0.000000	0.000000	0.000000	0.000000
chr10	9785241	9785742	14.2959	6.28e-06	-	0.739825	0.473488	0.000000	0.000000	0.000000	0.000000	0.000000	0.000000	0.000000	0.000000	0.000000	0.000000	0.000000	0.000000	0.000000	0.000000	0.000000	0.000000	0.000000	0.266337	0.739825	0.739825	0.739825	0.739825	0.739825	0.473488	0.000000	0.000000	0.000000	0.000000	0.000000	0.000000	0.000000	0.000000	0.000000	0.000000	0.000000	0.000000	0.000000	0.000000	0.000000	0.000000	0.000000	0.266337
chr10	9813863	9814364	12.3571_r1	2.3e-05	-	0.000000	0.000000	0.000000	0.000000	0.000000	0.000000	0.000000	0.000000	0.000000	0.000000	0.000000	0.000000	0.000000	0.000000	0.000000	0.000000	0.000000	0.000000	0.000000	0.000000	0.000000	0.000000	0.000000	0.000000	0.355116	0.739825	0.739825	0.739825	0.739825	0.739825	0.384709	0.000000	0.000000	0.000000	0.000000	0.000000	0.000000	0.000000	0.000000	0.000000	0.000000	0.000000	0.000000	0.000000
chr10	9833674	9834175	13.7347_r1	9.31e-06	-	0.029593	0.739825	0.739825	0.739825	0.739825	0.739825	0.739825	0.739825	0.739825	0.739825	0.739825	0.739825	0.739825	0.739825	0.739825	0.739825	0.739825	0.739825	0.710232	0.000000	0.000000	0.000000	0.000000	0.000000	0.000000	0.000000	0.000000	0.000000	0.000000	0.000000	0.000000	0.000000	0.000000	0.000000	0.000000	0.000000	0.029593	0.739825	0.739825	0.739825	0.739825	0.739825	0.739825	0.739825
chr10	10525168	10525337	17.0306_r1	7.12e-07	+	0.000000	0.000000	0.000000	0.000000	0.000000	0.000000	0.000000	0.059186	0.739825	0.739825	0.739825	0.739825	0.739825	0.858197	2.219470	2.219470	2.219470	2.219470	2.219470	2.160284	1.479650	1.479650	1.479650	1.479650	1.479650	1.361278	0.000000	0.000000	0.000000	0.000000	0.000000	0.000000	0.000000	0.000000	0.000000	0.000000	0.000000	0.059186	0.739825	0.739825	0.739825	0.739825	0.739825	0.739825
chr10	10658542	10658732	14.0306	7.58e-06	+	0.710232	1.479650	1.479650	1.479650	1.479650	1.479650	1.124534	0.739825	0.739825	0.739825	0.739825	0.739825	0.384709	0.000000	0.000000	0.000000	0.000000	0.000000	0.000000	0.000000	0.000000	0.000000	0.000000	0.000000	0.000000	0.000000	0.000000	0.000000	0.000000	0.000000	0.000000	0.000000	0.000000	0.000000	0.000000	0.000000	0.355116	0.739825	0.739825	0.739825	0.739825	0.739825	0.739825	0.739825
chr10	10950634	10950923	15.102_r2	3.47e-06	+	0.000000	0.000000	0.088779	0.739825	0.739825	0.739825	0.739825	0.739825	0.739825	0.739825	0.739825	0.739825	0.739825	0.739825	0.739825	0.739825	0.739825	0.739825	0.739825	0.739825	0.828604	1.479650	1.479650	1.479650	1.479650	1.479650	1.390871	0.739825	0.739825	0.739825	0.739825	0.739825	0.651046	0.000000	0.000000	0.000000	0.000000	0.000000	0.088779	0.739825	0.739825	0.739825	0.739825	0.739825
chr10	11019968	11020469	15.9796_r1	1.74e-06	-	0.000000	0.000000	0.000000	0.000000	0.000000	0.000000	0.000000	0.000000	0.000000	0.000000	0.000000	0.000000	0.000000	0.000000	0.000000	0.000000	0.207151	0.739825	0.739825	0.739825	0.739825	0.739825	0.739825	0.739825	0.739825	0.739825	0.739825	0.739825	0.946976	1.479650	1.479650	1.479650	1.479650	1.479650	1.272499	0.739825	0.739825	0.739825	0.739825	0.739825	0.739825	0.739825	0.739825	0.739825
chr10	11280919	11281273	11.2449_r1	4.53e-05	+	2.219470	2.219470	2.219470	2.219470	2.219470	2.219470	2.219470	2.219470	1.598021	1.479650	1.479650	1.479650	1.479650	1.479650	2.101099	2.219470	2.219470	2.219470	2.219470	2.219470	0.355115	0.000000	0.000000	0.000000	0.000000	0.000000	0.000000	0.000000	0.000000	0.000000	0.000000	0.000000	0.000000	0.000000	0.000000	0.000000	0.000000	0.000000	0.000000	0.000000	0.000000	0.000000	0.000000	0.000000
chr10	11345366	11345548	13.6429_r1	9.92e-06	+	1.479650	1.065348	0.000000	0.000000	0.000000	0.000000	0.000000	0.414302	1.479650	1.479650	1.479650	1.479650	1.479650	1.272499	0.739825	0.739825	0.739825	0.739825	0.739825	0.532674	0.000000	0.000000	0.000000	0.000000	0.000000	0.000000	0.000000	0.000000	0.000000	0.000000	0.000000	0.000000	0.000000	0.000000	0.000000	0.000000	0.000000	0.207151	0.739825	0.739825	0.739825	0.739825	0.739825	0.739825
chr10	11435367	11435592	15.898	1.86e-06	+	0.858197	1.479650	1.479650	1.479650	1.479650	1.479650	1.242906	0.000000	0.000000	0.000000	0.000000	0.000000	0.000000	0.000000	0.000000	0.000000	0.000000	0.000000	0.000000	0.000000	0.000000	0.000000	0.000000	0.000000	0.118372	0.739825	0.739825	0.739825	0.739825	0.739825	0.858197	1.479650	1.479650	1.479650	1.479650	1.479650	1.242906	0.000000	0.000000	0.000000	0.000000	0.000000	0.000000	0.000000
chr10	11571750	11572077	11.3367_r1	4.29e-05	+	0.000000	0.000000	0.000000	0.000000	0.000000	0.000000	0.000000	0.000000	0.000000	0.000000	0.000000	0.000000	0.000000	0.000000	0.000000	0.384709	0.739825	0.739825	0.739825	0.739825	0.739825	0.739825	0.739825	0.739825	0.739825	0.739825	0.739825	0.355116	0.000000	0.000000	0.000000	0.000000	0.000000	0.769418	1.479650	1.479650	1.479650	1.479650	1.479650	1.094941	0.739825	0.739825	0.739825	0.739825
chr10	11973077	11973578	19.5306_r1	5.8e-08	-	1.479650	1.479650	1.479650	1.479650	1.479650	0.118372	0.000000	0.000000	0.000000	0.000000	0.000000	0.680639	0.739825	0.739825	0.739825	0.739825	0.739825	1.420464	1.479650	1.479650	1.479650	1.479650	1.479650	0.799011	0.739825	0.739825	0.739825	0.739825	0.739825	0.739825	0.739825	0.739825	0.739825	0.739825	0.739825	0.739825	0.739825	0.739825	0.739825	0.739825	0.739825	0.739825	0.739825	0.739825
chr10	11980352	11980853	11.0612	5.04e-05	-	1.479650	1.479650	0.799011	0.739825	0.739825	0.739825	0.739825	0.739825	0.739825	0.739825	0.739825	0.739825	0.739825	0.739825	2.101098	2.219470	2.219470	2.219470	2.219470	2.219470	0.177558	0.000000	0.000000	0.000000	0.000000	0.000000	1.361278	1.479650	1.479650	1.479650	1.479650	1.479650	0.799011	0.739825	0.739825	0.739825	0.739825	0.739825	1.420464	1.479650	1.479650	1.479650	1.479650	1.479650
[truncated: 10,451 more rows]
[truncated: 956 more columns]
