# Supplementary material for: Cell-type-specific genomics reveals histone modification dynamics in mammalian meiosis
Source: Nat Commun. 2019 Aug 23;10:3821. doi: 10.1038/s41467-019-11820-7 (PMC6707301; doi:10.1038/s41467-019-11820-7)
Supplement: Supplementary file 4 — Source Data [file 41467_2019_11820_MOESM4_ESM.zip › Source Data/figureS9_Enhancers.tab]

pos	FC	sample
1	0.686402947834802	H3K4me3
1.0990990990991	0.702266752004299	H3K4me3
1.1981981981982	0.722725857214668	H3K4me3
1.2972972972973	0.612017722566355	H3K4me3
1.3963963963964	0.559452255474134	H3K4me3
1.4954954954955	0.493438014815892	H3K4me3
1.59459459459459	0.39844642408313	H3K4me3
1.69369369369369	0.34449420421092	H3K4me3
1.79279279279279	0.224797290794795	H3K4me3
1.89189189189189	0.0725049680425269	H3K4me3
1.99099099099099	0.100796163374724	H3K4me3
2.09009009009009	0.0804492144786446	H3K4me3
2.18918918918919	0.0836889716622518	H3K4me3
2.28828828828829	0.134153327939106	H3K4me3
2.38738738738739	0.114816387472199	H3K4me3
2.48648648648649	0.0352059109497293	H3K4me3
2.58558558558559	0.0359063592277183	H3K4me3
2.68468468468469	0.00529505535315544	H3K4me3
2.78378378378378	0.00806363667942367	H3K4me3
2.88288288288288	0.0189120786397113	H3K4me3
2.98198198198198	0.0512993249903947	H3K4me3
3.08108108108108	0.0510304500825619	H3K4me3
3.18018018018018	0.0713622165618843	H3K4me3
3.27927927927928	0.106259681016345	H3K4me3
3.37837837837838	0.105373563110356	H3K4me3
3.47747747747748	0.0309048480503105	H3K4me3
3.57657657657658	-0.0224097539362219	H3K4me3
3.67567567567568	-0.0753361884624389	H3K4me3
3.77477477477478	-0.0823163883255353	H3K4me3
3.87387387387387	-0.0622319528970968	H3K4me3
3.97297297297297	-0.158775020374218	H3K4me3
4.07207207207207	-0.155807151835548	H3K4me3
4.17117117117117	-0.0922986250582035	H3K4me3
4.27027027027027	0.0178815380237233	H3K4me3
4.36936936936937	0.0322206657682698	H3K4me3
4.46846846846847	0.011465689437154	H3K4me3
4.56756756756757	0.0408811415948919	H3K4me3
4.66666666666667	0.00505043147331616	H3K4me3
4.76576576576577	-0.0687750496148727	H3K4me3
4.86486486486487	-0.0497335264859479	H3K4me3
4.96396396396396	-0.0478157827052381	H3K4me3
5.06306306306306	-0.0689178208819464	H3K4me3
5.16216216216216	-0.00900218457215089	H3K4me3
5.26126126126126	0.00278194077365167	H3K4me3
5.36036036036036	-0.0713199466541052	H3K4me3
5.45945945945946	-0.115633738952226	H3K4me3
5.55855855855856	-0.230909553374116	H3K4me3
5.65765765765766	-0.319456081769512	H3K4me3
5.75675675675676	-0.292044804835306	H3K4me3
5.85585585585586	-0.291446092653874	H3K4me3
5.95495495495496	-0.23414084075593	H3K4me3
6.05405405405405	-0.307887176538432	H3K4me3
6.15315315315315	-0.421029865177006	H3K4me3
6.25225225225225	-0.489111342666218	H3K4me3
6.35135135135135	-0.417078317723689	H3K4me3
6.45045045045045	-0.401174688002716	H3K4me3
6.54954954954955	-0.299486230770982	H3K4me3
6.64864864864865	-0.264078663802947	H3K4me3
6.74774774774775	-0.243975850079026	H3K4me3
6.84684684684685	-0.36629448417353	H3K4me3
6.94594594594595	-0.34071093384656	H3K4me3
7.04504504504505	-0.274023970409266	H3K4me3
7.14414414414414	-0.258642196583138	H3K4me3
7.24324324324324	-0.388974258487425	H3K4me3
7.34234234234234	-0.369905769192172	H3K4me3
7.44144144144144	-0.311868596783566	H3K4me3
7.54054054054054	-0.259574272733288	H3K4me3
7.63963963963964	-0.201177536625757	H3K4me3
7.73873873873874	-0.0831315791686819	H3K4me3
7.83783783783784	0.022645870368114	H3K4me3
7.93693693693694	0.110482803659821	H3K4me3
8.03603603603604	0.167318005783699	H3K4me3
8.13513513513514	0.172098864517403	H3K4me3
8.23423423423424	0.130492282101472	H3K4me3
8.33333333333333	0.176599193248762	H3K4me3
8.43243243243243	0.329719036424257	H3K4me3
8.53153153153153	0.448516651841384	H3K4me3
8.63063063063063	0.470673205655697	H3K4me3
8.72972972972973	0.429646466788371	H3K4me3
8.82882882882883	0.480351051466996	H3K4me3
8.92792792792793	0.485655278327303	H3K4me3
9.02702702702703	0.389803285242779	H3K4me3
9.12612612612613	0.416407847973252	H3K4me3
9.22522522522523	0.519333052001139	H3K4me3
9.32432432432432	0.569604074960607	H3K4me3
9.42342342342342	0.61888559422383	H3K4me3
9.52252252252252	0.621508779345723	H3K4me3
9.62162162162162	0.671118896418807	H3K4me3
9.72072072072072	0.722706512923524	H3K4me3
9.81981981981982	0.875215900858123	H3K4me3
9.91891891891892	0.897281350799548	H3K4me3
10.018018018018	0.835195251625489	H3K4me3
10.1171171171171	0.91680554035195	H3K4me3
10.2162162162162	1.10681269584515	H3K4me3
10.3153153153153	1.0419574384381	H3K4me3
10.4144144144144	0.927207007025316	H3K4me3
10.5135135135135	0.88618523147295	H3K4me3
10.6126126126126	0.874400995818628	H3K4me3
10.7117117117117	0.92329943781899	H3K4me3
10.8108108108108	0.920447735026666	H3K4me3
10.9099099099099	0.841523587672658	H3K4me3
11.009009009009	0.762335569035651	H3K4me3
11.1081081081081	0.782837746741957	H3K4me3
11.2072072072072	0.771069786852022	H3K4me3
11.3063063063063	0.713866862416366	H3K4me3
11.4054054054054	0.620939391984967	H3K4me3
11.5045045045045	0.444584030317542	H3K4me3
11.6036036036036	0.323278713089208	H3K4me3
11.7027027027027	0.193917431931855	H3K4me3
11.8018018018018	0.213709774901986	H3K4me3
11.9009009009009	0.230128790441444	H3K4me3
12	0.324835819630066	H3K4me3
12.0990990990991	0.212508706569773	H3K4me3
12.1981981981982	0.0758927355020784	H3K4me3
12.2972972972973	0.015032302905501	H3K4me3
12.3963963963964	-0.0832374160657875	H3K4me3
12.4954954954955	-0.0898131937205809	H3K4me3
12.5945945945946	-0.0685523485740562	H3K4me3
12.6936936936937	-0.14742064985614	H3K4me3
12.7927927927928	-0.147942344397745	H3K4me3
12.8918918918919	-0.14599580738711	H3K4me3
12.990990990991	-0.0339359885709571	H3K4me3
13.0900900900901	-0.119395941607248	H3K4me3
13.1891891891892	-0.283916307758633	H3K4me3
13.2882882882883	-0.283090288002704	H3K4me3
13.3873873873874	-0.280227008299234	H3K4me3
13.4864864864865	-0.185590710654394	H3K4me3
13.5855855855856	-0.0587544361682751	H3K4me3
13.6846846846847	0.00579512184129384	H3K4me3
13.7837837837838	0.00286043890507877	H3K4me3
13.8828828828829	0.0721654940546933	H3K4me3
13.981981981982	0.2211889211581	H3K4me3
14.0810810810811	0.234863127727953	H3K4me3
14.1801801801802	0.359950668403141	H3K4me3
14.2792792792793	0.35260525848647	H3K4me3
14.3783783783784	0.318412333066519	H3K4me3
14.4774774774775	0.327970399550912	H3K4me3
14.5765765765766	0.365816031857488	H3K4me3
14.6756756756757	0.418185207820457	H3K4me3
14.7747747747748	0.329949669319054	H3K4me3
14.8738738738739	0.41777148049289	H3K4me3
14.972972972973	0.31993065943044	H3K4me3
15.0720720720721	0.220477205287587	H3K4me3
15.1711711711712	0.250262566883003	H3K4me3
15.2702702702703	0.275352858682937	H3K4me3
15.3693693693694	0.283014843130406	H3K4me3
15.4684684684685	0.158592429716285	H3K4me3
15.5675675675676	0.0432539112818273	H3K4me3
15.6666666666667	0.00805513233307511	H3K4me3
15.7657657657658	0.0160072703894663	H3K4me3
15.8648648648649	0.0290956717859517	H3K4me3
15.963963963964	0.0476774699710855	H3K4me3
16.0630630630631	0.0623335859546057	H3K4me3
16.1621621621622	0.108729647868505	H3K4me3
16.2612612612613	0.0643843850972774	H3K4me3
16.3603603603604	-0.0384367618997837	H3K4me3
16.4594594594595	-0.00706138976014873	H3K4me3
16.5585585585586	0.0522393450539184	H3K4me3
16.6576576576577	0.0279288832111393	H3K4me3
16.7567567567568	-0.0107327848819873	H3K4me3
16.8558558558559	-0.0593146714726699	H3K4me3
16.954954954955	-0.0952889050916676	H3K4me3
17.0540540540541	-0.0858836998341514	H3K4me3
17.1531531531532	-0.0798148406724463	H3K4me3
17.2522522522523	-0.095370112490843	H3K4me3
17.3513513513514	-0.0665770518497892	H3K4me3
17.4504504504505	-0.0475366946265925	H3K4me3
17.5495495495496	0.00470148730542619	H3K4me3
17.6486486486487	0.115002884988823	H3K4me3
17.7477477477477	0.207080787493015	H3K4me3
17.8468468468469	0.266485774988041	H3K4me3
17.945945945946	0.326696293993888	H3K4me3
18.045045045045	0.330431989055999	H3K4me3
18.1441441441441	0.287383451313094	H3K4me3
18.2432432432432	0.342333149645943	H3K4me3
18.3423423423423	0.334668724239864	H3K4me3
18.4414414414414	0.346886967941408	H3K4me3
18.5405405405405	0.348120541541788	H3K4me3
18.6396396396396	0.328149031520446	H3K4me3
18.7387387387387	0.318274910340815	H3K4me3
18.8378378378378	0.298349381321831	H3K4me3
18.9369369369369	0.382007663257492	H3K4me3
19.036036036036	0.33103176199845	H3K4me3
19.1351351351351	0.258173377917597	H3K4me3
19.2342342342342	0.252783102885016	H3K4me3
19.3333333333333	0.291245354121538	H3K4me3
19.4324324324324	0.178817689986605	H3K4me3
19.5315315315315	0.166919583761638	H3K4me3
19.6306306306306	0.230756894656818	H3K4me3
19.7297297297297	0.22537345651019	H3K4me3
19.8288288288288	0.197374831545729	H3K4me3
19.9279279279279	0.230441530796047	H3K4me3
20.027027027027	0.353329954902478	H3K4me3
20.1261261261261	0.374467085700233	H3K4me3
20.2252252252252	0.421203223720666	H3K4me3
20.3243243243243	0.386679395842558	H3K4me3
20.4234234234234	0.329206138441924	H3K4me3
20.5225225225225	0.238422118460923	H3K4me3
20.6216216216216	0.288150081090008	H3K4me3
20.7207207207207	0.373989168986972	H3K4me3
20.8198198198198	0.328085954572141	H3K4me3
20.9189189189189	0.275822530236012	H3K4me3
21.018018018018	0.292865877742877	H3K4me3
21.1171171171171	0.368513389415854	H3K4me3
21.2162162162162	0.424640645130841	H3K4me3
21.3153153153153	0.580362464359876	H3K4me3
21.4144144144144	0.508092087158953	H3K4me3
21.5135135135135	0.366104131418253	H3K4me3
21.6126126126126	0.44184537097116	H3K4me3
21.7117117117117	0.450865667410989	H3K4me3
21.8108108108108	0.3926824745995	H3K4me3
21.9099099099099	0.316894649584097	H3K4me3
22.009009009009	0.310789146450537	H3K4me3
22.1081081081081	0.300496173950045	H3K4me3
22.2072072072072	0.260237570021665	H3K4me3
22.3063063063063	0.345633788378002	H3K4me3
22.4054054054054	0.497127961609462	H3K4me3
22.5045045045045	0.615428057227254	H3K4me3
22.6036036036036	0.712652321686707	H3K4me3
22.7027027027027	0.623292675243719	H3K4me3
22.8018018018018	0.6368509726334	H3K4me3
22.9009009009009	0.669053458480618	H3K4me3
23	0.730059930385509	H3K4me3
23.0990990990991	0.601687606094852	H3K4me3
23.1981981981982	0.590342452582656	H3K4me3
23.2972972972973	0.655488573124331	H3K4me3
23.3963963963964	0.708072156006949	H3K4me3
23.4954954954955	0.81322649756685	H3K4me3
23.5945945945946	0.86337854966407	H3K4me3
23.6936936936937	0.862641088758944	H3K4me3
23.7927927927928	0.955880350218439	H3K4me3
23.8918918918919	0.922511531078304	H3K4me3
23.990990990991	0.904353021035555	H3K4me3
24.0900900900901	0.736692962020108	H3K4me3
24.1891891891892	0.658519599262114	H3K4me3
24.2882882882883	0.583880207158633	H3K4me3
24.3873873873874	0.679670424371638	H3K4me3
24.4864864864865	0.598510237759742	H3K4me3
24.5855855855856	0.621286065481644	H3K4me3
24.6846846846847	0.583076060491582	H3K4me3
24.7837837837838	0.577931823667182	H3K4me3
24.8828828828829	0.573099638150037	H3K4me3
24.981981981982	0.61152800789913	H3K4me3
25.0810810810811	0.533146359978682	H3K4me3
25.1801801801802	0.536578684771724	H3K4me3
25.2792792792793	0.441558623756524	H3K4me3
25.3783783783784	0.436501805679706	H3K4me3
25.4774774774775	0.392685872966903	H3K4me3
25.5765765765766	0.378007026989042	H3K4me3
25.6756756756757	0.418208660599021	H3K4me3
25.7747747747748	0.384268192089827	H3K4me3
25.8738738738739	0.346922625191494	H3K4me3
25.972972972973	0.378256119198973	H3K4me3
26.0720720720721	0.400832360741968	H3K4me3
26.1711711711712	0.388203426007082	H3K4me3
26.2702702702703	0.393146873293157	H3K4me3
26.3693693693694	0.32167820509546	H3K4me3
26.4684684684685	0.302982931494475	H3K4me3
26.5675675675676	0.306735137676279	H3K4me3
26.6666666666667	0.248582364746392	H3K4me3
26.7657657657658	0.288447117172299	H3K4me3
26.8648648648649	0.31653008386398	H3K4me3
26.963963963964	0.264592047710997	H3K4me3
27.0630630630631	0.352162042954751	H3K4me3
27.1621621621622	0.31751773782975	H3K4me3
27.2612612612613	0.272381769672097	H3K4me3
27.3603603603604	0.26671359100977	H3K4me3
27.4594594594595	0.260890163022526	H3K4me3
27.5585585585586	0.11188819529066	H3K4me3
27.6576576576577	0.106840818765001	H3K4me3
27.7567567567568	0.0693451181378281	H3K4me3
27.8558558558559	0.0512629299233151	H3K4me3
27.954954954955	0.0454606842064807	H3K4me3
28.0540540540541	0.0452313026691032	H3K4me3
28.1531531531532	0.0468813967886338	H3K4me3
28.2522522522523	-0.0530919877211218	H3K4me3
28.3513513513514	-0.103574591569013	H3K4me3
28.4504504504505	-0.162978020480476	H3K4me3
28.5495495495496	-0.311616949523687	H3K4me3
28.6486486486487	-0.353152120664574	H3K4me3
28.7477477477478	-0.325042114034214	H3K4me3
28.8468468468469	-0.363213953229709	H3K4me3
28.945945945946	-0.393669945473827	H3K4me3
29.0450450450451	-0.313148277896155	H3K4me3
29.1441441441441	-0.357965537252612	H3K4me3
29.2432432432432	-0.398863113939637	H3K4me3
29.3423423423423	-0.460268943196452	H3K4me3
29.4414414414414	-0.459362061115583	H3K4me3
29.5405405405405	-0.535543619945277	H3K4me3
29.6396396396396	-0.545681049142524	H3K4me3
29.7387387387387	-0.609205929559951	H3K4me3
29.8378378378378	-0.656617994245658	H3K4me3
29.9369369369369	-0.610730779921215	H3K4me3
30.036036036036	-0.669478333488758	H3K4me3
30.1351351351351	-0.626665250213501	H3K4me3
30.2342342342342	-0.632401034670766	H3K4me3
30.3333333333333	-0.672217665359034	H3K4me3
30.4324324324324	-0.69200305772064	H3K4me3
30.5315315315315	-0.754086778525281	H3K4me3
30.6306306306306	-0.734261042212477	H3K4me3
30.7297297297297	-0.670694713459152	H3K4me3
30.8288288288288	-0.636585348210847	H3K4me3
30.9279279279279	-0.634546263500872	H3K4me3
31.027027027027	-0.544149822445734	H3K4me3
31.1261261261261	-0.520551506273968	H3K4me3
31.2252252252252	-0.467619704639853	H3K4me3
31.3243243243243	-0.474385305834943	H3K4me3
31.4234234234234	-0.430149324889069	H3K4me3
31.5225225225225	-0.426614543559893	H3K4me3
31.6216216216216	-0.362289917629324	H3K4me3
31.7207207207207	-0.228215639996691	H3K4me3
31.8198198198198	-0.182917948009664	H3K4me3
31.9189189189189	-0.252771024177662	H3K4me3
32.018018018018	-0.233538796611168	H3K4me3
32.1171171171171	-0.183438011999523	H3K4me3
32.2162162162162	-0.238625657235187	H3K4me3
32.3153153153153	-0.334518174454525	H3K4me3
32.4144144144144	-0.367874130894724	H3K4me3
32.5135135135135	-0.426621163623492	H3K4me3
32.6126126126126	-0.360380769066053	H3K4me3
32.7117117117117	-0.385653121794424	H3K4me3
32.8108108108108	-0.398978335222153	H3K4me3
32.9099099099099	-0.440750899244383	H3K4me3
33.009009009009	-0.456728332012166	H3K4me3
33.1081081081081	-0.573277027520211	H3K4me3
33.2072072072072	-0.679450792774589	H3K4me3
33.3063063063063	-0.659693486407477	H3K4me3
33.4054054054054	-0.601815757351604	H3K4me3
33.5045045045045	-0.622886696267873	H3K4me3
33.6036036036036	-0.502271684340714	H3K4me3
33.7027027027027	-0.452611573406471	H3K4me3
33.8018018018018	-0.358880236244628	H3K4me3
33.9009009009009	-0.356303446680988	H3K4me3
34	-0.406519423103653	H3K4me3
34.0990990990991	-0.398950327700839	H3K4me3
34.1981981981982	-0.376735266254748	H3K4me3
34.2972972972973	-0.321534775508558	H3K4me3
34.3963963963964	-0.277320469468216	H3K4me3
34.4954954954955	-0.258193201604325	H3K4me3
34.5945945945946	-0.225661405397157	H3K4me3
34.6936936936937	-0.300493328898243	H3K4me3
34.7927927927928	-0.231290305829523	H3K4me3
34.8918918918919	-0.222634713290059	H3K4me3
34.990990990991	-0.106524378392333	H3K4me3
35.0900900900901	-0.0827100214190771	H3K4me3
35.1891891891892	0.0106962234599643	H3K4me3
35.2882882882883	0.158778075905027	H3K4me3
35.3873873873874	0.129624945528755	H3K4me3
35.4864864864865	0.0883541199033287	H3K4me3
35.5855855855856	0.00116270568317157	H3K4me3
35.6846846846847	-0.106710570563629	H3K4me3
35.7837837837838	-0.163259307464056	H3K4me3
35.8828828828829	-0.167723548225924	H3K4me3
35.981981981982	-0.24897111764133	H3K4me3
36.0810810810811	-0.33894725737841	H3K4me3
36.1801801801802	-0.306578319013555	H3K4me3
36.2792792792793	-0.308484560981739	H3K4me3
36.3783783783784	-0.288517899503807	H3K4me3
36.4774774774775	-0.338659108582065	H3K4me3
36.5765765765766	-0.476654213236571	H3K4me3
36.6756756756757	-0.527468833512063	H3K4me3
36.7747747747748	-0.481255135655686	H3K4me3
36.8738738738739	-0.538082049380663	H3K4me3
36.972972972973	-0.558967830531287	H3K4me3
37.0720720720721	-0.558279650953109	H3K4me3
37.1711711711712	-0.529403606038868	H3K4me3
37.2702702702703	-0.5650403498913	H3K4me3
37.3693693693694	-0.627261346801295	H3K4me3
37.4684684684685	-0.65562706284766	H3K4me3
37.5675675675676	-0.726893549213861	H3K4me3
37.6666666666667	-0.818603934624012	H3K4me3
37.7657657657658	-0.891714601340702	H3K4me3
37.8648648648649	-0.843710236379124	H3K4me3
37.963963963964	-0.843429202222197	H3K4me3
38.0630630630631	-0.871003432607879	H3K4me3
38.1621621621622	-0.907737686875184	H3K4me3
38.2612612612613	-1.00368244945743	H3K4me3
38.3603603603604	-1.01278075747905	H3K4me3
38.4594594594595	-0.875379655464286	H3K4me3
38.5585585585586	-0.807251898613153	H3K4me3
38.6576576576577	-0.720024752937285	H3K4me3
38.7567567567568	-0.705626652262624	H3K4me3
38.8558558558559	-0.686084378560627	H3K4me3
38.954954954955	-0.582521052412995	H3K4me3
39.0540540540541	-0.4514799595243	H3K4me3
39.1531531531532	-0.38368345101886	H3K4me3
39.2522522522523	-0.338481778215259	H3K4me3
39.3513513513514	-0.354239477269977	H3K4me3
39.4504504504505	-0.315588437444216	H3K4me3
39.5495495495496	-0.308125753729449	H3K4me3
39.6486486486486	-0.295848307632567	H3K4me3
39.7477477477477	-0.311522445101711	H3K4me3
39.8468468468468	-0.239864004326473	H3K4me3
39.9459459459459	-0.224379156384908	H3K4me3
40.045045045045	-0.216221989522025	H3K4me3
40.1441441441441	-0.193521053976998	H3K4me3
40.2432432432432	-0.171424849740729	H3K4me3
40.3423423423423	-0.115382570228255	H3K4me3
40.4414414414414	-0.0584300009822263	H3K4me3
40.5405405405405	-0.0709940406794265	H3K4me3
40.6396396396396	-0.000612773581010826	H3K4me3
40.7387387387387	0.0233661526253431	H3K4me3
40.8378378378378	-0.0117808569287183	H3K4me3
40.9369369369369	-0.0138845788403496	H3K4me3
41.036036036036	0.0243695766128341	H3K4me3
41.1351351351351	0.049567106633573	H3K4me3
41.2342342342342	0.0604710268589336	H3K4me3
41.3333333333333	0.0624635646322804	H3K4me3
41.4324324324324	0.0851390644890578	H3K4me3
41.5315315315315	0.115391064345327	H3K4me3
41.6306306306306	0.0661797633195135	H3K4me3
41.7297297297297	0.0785377634030069	H3K4me3
41.8288288288288	0.0839411575963846	H3K4me3
41.9279279279279	0.0532984662033689	H3K4me3
42.027027027027	-0.025741525876554	H3K4me3
42.1261261261261	-0.102832541893003	H3K4me3
42.2252252252252	-0.120226990994244	H3K4me3
42.3243243243243	-0.0922943198880677	H3K4me3
42.4234234234234	-0.0332928539472916	H3K4me3
42.5225225225225	-0.0318398484667291	H3K4me3
42.6216216216216	-0.0684105883043266	H3K4me3
42.7207207207207	-0.117881530083805	H3K4me3
42.8198198198198	-0.132996127385097	H3K4me3
42.9189189189189	-0.121819029583606	H3K4me3
43.018018018018	-0.130594779221178	H3K4me3
43.1171171171171	-0.107904473858574	H3K4me3
43.2162162162162	-0.0625648381604582	H3K4me3
43.3153153153153	-0.036956732416503	H3K4me3
43.4144144144144	-0.0737053218928195	H3K4me3
43.5135135135135	-0.0731868799889761	H3K4me3
43.6126126126126	-0.0343435058390444	H3K4me3
43.7117117117117	0.0642605557271797	H3K4me3
43.8108108108108	0.10092196962463	H3K4me3
43.9099099099099	0.132445841687667	H3K4me3
44.009009009009	0.105093855392482	H3K4me3
44.1081081081081	0.138165767357682	H3K4me3
44.2072072072072	0.150942665757019	H3K4me3
44.3063063063063	0.151306421927952	H3K4me3
44.4054054054054	0.143876224871601	H3K4me3
44.5045045045045	0.153504622161035	H3K4me3
44.6036036036036	0.120200999831607	H3K4me3
44.7027027027027	0.111337268783681	H3K4me3
44.8018018018018	0.133464137841965	H3K4me3
44.9009009009009	0.16553756160503	H3K4me3
45	0.198608283705153	H3K4me3
45.0990990990991	0.134564525855912	H3K4me3
45.1981981981982	0.0773895711022654	H3K4me3
45.2972972972973	0.0426693957946764	H3K4me3
45.3963963963964	-0.0577139878842608	H3K4me3
45.4954954954955	-0.063992199232094	H3K4me3
45.5945945945946	-0.0983419086653454	H3K4me3
45.6936936936937	-0.112214411506364	H3K4me3
45.7927927927928	-0.047503255947643	H3K4me3
45.8918918918919	-0.0237475400802861	H3K4me3
45.990990990991	0.0103240446269904	H3K4me3
46.0900900900901	0.0565920220238224	H3K4me3
46.1891891891892	0.0689206396978348	H3K4me3
46.2882882882883	0.141077590173528	H3K4me3
46.3873873873874	0.150483896402487	H3K4me3
46.4864864864865	0.159608788284558	H3K4me3
46.5855855855856	0.19875483753682	H3K4me3
46.6846846846847	0.190928735024892	H3K4me3
46.7837837837838	0.183410482606272	H3K4me3
46.8828828828829	0.151997860157665	H3K4me3
46.981981981982	0.177607348179885	H3K4me3
47.0810810810811	0.208443948926583	H3K4me3
47.1801801801802	0.245311398517437	H3K4me3
47.2792792792793	0.262653173728564	H3K4me3
47.3783783783784	0.214712268072384	H3K4me3
47.4774774774775	0.181753758959632	H3K4me3
47.5765765765766	0.172919431259207	H3K4me3
47.6756756756757	0.154916813348723	H3K4me3
47.7747747747748	0.100223123331789	H3K4me3
47.8738738738739	0.0491108808728826	H3K4me3
47.972972972973	0.0711653264966864	H3K4me3
48.0720720720721	0.122542592446861	H3K4me3
48.1711711711712	0.0918253608289398	H3K4me3
48.2702702702703	0.0256715227187933	H3K4me3
48.3693693693694	0.0412010901506228	H3K4me3
48.4684684684685	-0.0674856294988617	H3K4me3
48.5675675675676	-0.102235654034923	H3K4me3
48.6666666666667	-0.228077671337413	H3K4me3
48.7657657657658	-0.350918117557384	H3K4me3
48.8648648648649	-0.380860165883034	H3K4me3
48.963963963964	-0.411040272773216	H3K4me3
49.0630630630631	-0.419286146084205	H3K4me3
49.1621621621622	-0.456322100708993	H3K4me3
49.2612612612613	-0.533207932256577	H3K4me3
49.3603603603604	-0.583019363657089	H3K4me3
49.4594594594595	-0.574044252928501	H3K4me3
49.5585585585586	-0.593182889997885	H3K4me3
49.6576576576577	-0.574346261588643	H3K4me3
49.7567567567568	-0.532302380233429	H3K4me3
49.8558558558559	-0.518885858228197	H3K4me3
49.954954954955	-0.44512561711078	H3K4me3
50.0540540540541	-0.411666336948791	H3K4me3
50.1531531531532	-0.346706112068715	H3K4me3
50.2522522522523	-0.338122119228787	H3K4me3
50.3513513513514	-0.405493047236574	H3K4me3
50.4504504504505	-0.488243618176921	H3K4me3
50.5495495495496	-0.516106687987867	H3K4me3
50.6486486486487	-0.549866665852384	H3K4me3
50.7477477477478	-0.59946077902964	H3K4me3
50.8468468468469	-0.602035243532586	H3K4me3
50.945945945946	-0.60231388939962	H3K4me3
51.045045045045	-0.614129610080283	H3K4me3
51.1441441441442	-0.582228644481994	H3K4me3
51.2432432432432	-0.527107617733143	H3K4me3
51.3423423423424	-0.495860403339114	H3K4me3
51.4414414414414	-0.533060043948807	H3K4me3
51.5405405405405	-0.557288950431857	H3K4me3
51.6396396396397	-0.531540247154665	H3K4me3
51.7387387387387	-0.521302931315309	H3K4me3
51.8378378378379	-0.496421064340993	H3K4me3
51.9369369369369	-0.483122922614808	H3K4me3
52.036036036036	-0.504880518936082	H3K4me3
52.1351351351351	-0.464944342122869	H3K4me3
52.2342342342342	-0.403896701275775	H3K4me3
52.3333333333333	-0.345600715132899	H3K4me3
52.4324324324324	-0.355886040439496	H3K4me3
52.5315315315315	-0.404906694072208	H3K4me3
52.6306306306306	-0.459680109706857	H3K4me3
52.7297297297297	-0.423362886194306	H3K4me3
52.8288288288288	-0.479488881083005	H3K4me3
52.9279279279279	-0.471427272561291	H3K4me3
53.027027027027	-0.459028805431104	H3K4me3
53.1261261261261	-0.491994523529161	H3K4me3
53.2252252252252	-0.509189847745769	H3K4me3
53.3243243243243	-0.517174778427199	H3K4me3
53.4234234234234	-0.504425747692871	H3K4me3
53.5225225225225	-0.541625436476845	H3K4me3
53.6216216216216	-0.536414915884078	H3K4me3
53.7207207207207	-0.531809309392	H3K4me3
53.8198198198198	-0.561193596731006	H3K4me3
53.9189189189189	-0.591112085809662	H3K4me3
54.018018018018	-0.546759817513016	H3K4me3
54.1171171171171	-0.557078980132503	H3K4me3
54.2162162162162	-0.597023510780602	H3K4me3
54.3153153153153	-0.578100726796984	H3K4me3
54.4144144144144	-0.610487064055546	H3K4me3
54.5135135135135	-0.602685448733677	H3K4me3
54.6126126126126	-0.544388020935967	H3K4me3
54.7117117117117	-0.498951720076718	H3K4me3
54.8108108108108	-0.523400633398846	H3K4me3
54.9099099099099	-0.521741171346866	H3K4me3
55.009009009009	-0.455094107458018	H3K4me3
55.1081081081081	-0.462341651325401	H3K4me3
55.2072072072072	-0.460851105570961	H3K4me3
55.3063063063063	-0.44387163351021	H3K4me3
55.4054054054054	-0.438508315357432	H3K4me3
55.5045045045045	-0.411479776110333	H3K4me3
55.6036036036036	-0.387901589161272	H3K4me3
55.7027027027027	-0.445722004609329	H3K4me3
55.8018018018018	-0.359859187320302	H3K4me3
55.9009009009009	-0.356181231496255	H3K4me3
56	-0.413834866212263	H3K4me3
56.0990990990991	-0.4075147727287	H3K4me3
56.1981981981982	-0.418659330728647	H3K4me3
56.2972972972973	-0.377359235082704	H3K4me3
56.3963963963964	-0.419830000833287	H3K4me3
56.4954954954955	-0.389788639355931	H3K4me3
56.5945945945946	-0.386498812142008	H3K4me3
56.6936936936937	-0.451171764501207	H3K4me3
56.7927927927928	-0.418008585809056	H3K4me3
56.8918918918919	-0.318363865036545	H3K4me3
56.990990990991	-0.362715971210356	H3K4me3
57.0900900900901	-0.375438858185673	H3K4me3
57.1891891891892	-0.438853479570469	H3K4me3
57.2882882882883	-0.376784363665941	H3K4me3
57.3873873873874	-0.359400687664719	H3K4me3
57.4864864864865	-0.350930286289886	H3K4me3
57.5855855855856	-0.338361998135729	H3K4me3
57.6846846846847	-0.317333737479765	H3K4me3
57.7837837837838	-0.274840777893014	H3K4me3
57.8828828828829	-0.351814121678791	H3K4me3
57.981981981982	-0.547763332978774	H3K4me3
58.0810810810811	-0.603422958830951	H3K4me3
58.1801801801802	-0.594084945938344	H3K4me3
58.2792792792793	-0.637305316506677	H3K4me3
58.3783783783784	-0.709999288756129	H3K4me3
58.4774774774775	-0.730518081674721	H3K4me3
58.5765765765766	-0.726848220564463	H3K4me3
58.6756756756757	-0.564364283161118	H3K4me3
58.7747747747748	-0.588347587847042	H3K4me3
58.8738738738739	-0.508455523915252	H3K4me3
58.972972972973	-0.517526663152693	H3K4me3
59.0720720720721	-0.48720472292437	H3K4me3
59.1711711711712	-0.466762227002877	H3K4me3
59.2702702702703	-0.424942642324174	H3K4me3
59.3693693693694	-0.365053719323669	H3K4me3
59.4684684684685	-0.268089045384436	H3K4me3
59.5675675675676	-0.150534483807736	H3K4me3
59.6666666666667	-0.18715283028698	H3K4me3
59.7657657657658	-0.255809591539473	H3K4me3
59.8648648648649	-0.341002299334906	H3K4me3
59.963963963964	-0.410033638702805	H3K4me3
60.0630630630631	-0.390944775294868	H3K4me3
60.1621621621622	-0.363024909294126	H3K4me3
60.2612612612613	-0.354320150197585	H3K4me3
60.3603603603604	-0.307414384421629	H3K4me3
60.4594594594595	-0.255464082899443	H3K4me3
60.5585585585586	-0.316342959600407	H3K4me3
60.6576576576577	-0.280902340777854	H3K4me3
60.7567567567568	-0.215150329878948	H3K4me3
60.8558558558559	-0.213894052541625	H3K4me3
60.954954954955	-0.193561355361636	H3K4me3
61.0540540540541	-0.175133516791887	H3K4me3
61.1531531531532	-0.191202746729098	H3K4me3
61.2522522522523	-0.146949858245829	H3K4me3
61.3513513513514	-0.0636266756184178	H3K4me3
61.4504504504505	0.00585714232410931	H3K4me3
61.5495495495496	-0.0424462788695034	H3K4me3
61.6486486486487	-0.0740575806942817	H3K4me3
61.7477477477478	-0.129588185678859	H3K4me3
61.8468468468469	-0.259456079974387	H3K4me3
61.9459459459459	-0.328303843249229	H3K4me3
62.0450450450451	-0.365310330725908	H3K4me3
62.1441441441441	-0.413900295200049	H3K4me3
62.2432432432433	-0.466904766495094	H3K4me3
62.3423423423424	-0.450931990234378	H3K4me3
62.4414414414414	-0.524623178550838	H3K4me3
62.5405405405406	-0.595675807757491	H3K4me3
62.6396396396396	-0.623449241874114	H3K4me3
62.7387387387388	-0.608406141638673	H3K4me3
62.8378378378378	-0.584214522635282	H3K4me3
62.9369369369369	-0.63336953963764	H3K4me3
63.036036036036	-0.680682922238097	H3K4me3
63.1351351351351	-0.740021110088518	H3K4me3
63.2342342342342	-0.802951783661192	H3K4me3
63.3333333333333	-0.811101095597246	H3K4me3
63.4324324324324	-0.789598987233454	H3K4me3
63.5315315315315	-0.751690003666701	H3K4me3
63.6306306306306	-0.717539113941967	H3K4me3
63.7297297297297	-0.779283574255324	H3K4me3
63.8288288288288	-0.850431354810043	H3K4me3
63.9279279279279	-0.874704162885868	H3K4me3
64.027027027027	-0.91492679672845	H3K4me3
64.1261261261261	-0.843439281097439	H3K4me3
64.2252252252252	-0.826837729560971	H3K4me3
64.3243243243243	-0.841022987353209	H3K4me3
64.4234234234234	-0.872178208851082	H3K4me3
64.5225225225225	-0.914167407563596	H3K4me3
64.6216216216216	-0.938531070597429	H3K4me3
64.7207207207207	-1.06615660359997	H3K4me3
64.8198198198198	-1.06291295106803	H3K4me3
64.9189189189189	-0.988644932092393	H3K4me3
65.018018018018	-0.93845918049263	H3K4me3
65.1171171171171	-0.984653890282513	H3K4me3
65.2162162162162	-1.00447857239438	H3K4me3
65.3153153153153	-0.990857441773846	H3K4me3
65.4144144144144	-1.02694057039247	H3K4me3
65.5135135135135	-0.991316866041048	H3K4me3
65.6126126126126	-0.947998573215325	H3K4me3
65.7117117117117	-0.913926786479868	H3K4me3
65.8108108108108	-0.823542291930626	H3K4me3
65.9099099099099	-0.677030011838704	H3K4me3
66.009009009009	-0.612560986003087	H3K4me3
66.1081081081081	-0.519517406955108	H3K4me3
66.2072072072072	-0.419383218731989	H3K4me3
66.3063063063063	-0.352672227810493	H3K4me3
66.4054054054054	-0.481422031253344	H3K4me3
66.5045045045045	-0.662733253064241	H3K4me3
66.6036036036036	-0.787198274266117	H3K4me3
66.7027027027027	-0.875904302972162	H3K4me3
66.8018018018018	-0.863221784632052	H3K4me3
66.9009009009009	-0.78685507591257	H3K4me3
67	-0.714969070540642	H3K4me3
67.0990990990991	-0.819807921686789	H3K4me3
67.1981981981982	-0.942646734752665	H3K4me3
67.2972972972973	-1.05374209036819	H3K4me3
67.3963963963964	-0.97227061541229	H3K4me3
67.4954954954955	-0.98521878419611	H3K4me3
67.5945945945946	-1.00488291813617	H3K4me3
67.6936936936937	-1.02642828906473	H3K4me3
67.7927927927928	-0.985079227234488	H3K4me3
67.8918918918919	-0.967688400397811	H3K4me3
67.990990990991	-1.00728671650414	H3K4me3
68.0900900900901	-0.99164005992766	H3K4me3
68.1891891891892	-0.987789555333051	H3K4me3
68.2882882882883	-1.02318194736384	H3K4me3
68.3873873873874	-0.901676989398551	H3K4me3
68.4864864864865	-0.932806358302743	H3K4me3
68.5855855855856	-0.934857613660551	H3K4me3
68.6846846846847	-0.905192293896961	H3K4me3
68.7837837837838	-0.951157358642174	H3K4me3
68.8828828828829	-1.07475203588417	H3K4me3
68.981981981982	-1.15871999479134	H3K4me3
69.0810810810811	-1.2405074786075	H3K4me3
69.1801801801802	-1.2037322501727	H3K4me3
69.2792792792793	-1.20900900367988	H3K4me3
69.3783783783784	-1.15272889159957	H3K4me3
69.4774774774775	-1.07967958295573	H3K4me3
69.5765765765766	-0.984267100366606	H3K4me3
69.6756756756757	-0.868443206244868	H3K4me3
69.7747747747748	-0.820197047391199	H3K4me3
69.8738738738739	-0.73180536915143	H3K4me3
69.972972972973	-0.704403989348753	H3K4me3
70.0720720720721	-0.703722216073191	H3K4me3
70.1711711711712	-0.648508704541613	H3K4me3
70.2702702702703	-0.500603230803864	H3K4me3
70.3693693693694	-0.551601877326833	H3K4me3
70.4684684684685	-0.532388414985229	H3K4me3
70.5675675675676	-0.497000130075773	H3K4me3
70.6666666666667	-0.49963810165235	H3K4me3
70.7657657657658	-0.559035572855033	H3K4me3
70.8648648648649	-0.54167547853747	H3K4me3
70.963963963964	-0.455445246582096	H3K4me3
71.0630630630631	-0.519746077297353	H3K4me3
71.1621621621622	-0.529765321959906	H3K4me3
71.2612612612613	-0.439637967769486	H3K4me3
71.3603603603604	-0.42733356433806	H3K4me3
71.4594594594595	-0.440907320918453	H3K4me3
71.5585585585586	-0.36034812634663	H3K4me3
71.6576576576577	-0.26928336300413	H3K4me3
71.7567567567568	-0.189459249341868	H3K4me3
71.8558558558559	-0.0762678877080047	H3K4me3
71.954954954955	-0.0296311363573007	H3K4me3
72.0540540540541	-0.015997219781649	H3K4me3
72.1531531531532	0.0754007478491353	H3K4me3
72.2522522522523	0.0692253014897616	H3K4me3
72.3513513513514	0.117168928276339	H3K4me3
72.4504504504505	0.174835617671265	H3K4me3
72.5495495495496	0.212226833217781	H3K4me3
72.6486486486487	0.0888045106773729	H3K4me3
72.7477477477478	0.0321025803011839	H3K4me3
72.8468468468468	0.0446334596115186	H3K4me3
72.945945945946	0.0536593575521937	H3K4me3
73.0450450450451	0.00829458217910855	H3K4me3
73.1441441441442	-0.0262146169830674	H3K4me3
73.2432432432433	-0.106563568855961	H3K4me3
73.3423423423424	0.00317967112264262	H3K4me3
73.4414414414415	0.0414097587908874	H3K4me3
73.5405405405406	0.0937715844074587	H3K4me3
73.6396396396397	0.138061916210344	H3K4me3
73.7387387387388	0.118054632058288	H3K4me3
73.8378378378378	0.0729141716648488	H3K4me3
73.9369369369369	-0.0135205725805108	H3K4me3
74.036036036036	0.0330243032229401	H3K4me3
74.1351351351351	0.0940152283574061	H3K4me3
74.2342342342342	0.169991942490131	H3K4me3
74.3333333333333	0.0800706564587979	H3K4me3
74.4324324324324	0.129904573359251	H3K4me3
74.5315315315315	0.15284071313306	H3K4me3
74.6306306306306	0.183523224953933	H3K4me3
74.7297297297297	0.182412160150499	H3K4me3
74.8288288288288	0.138041093206375	H3K4me3
74.9279279279279	0.157056176456256	H3K4me3
75.027027027027	0.177157278352266	H3K4me3
75.1261261261261	0.157133616779539	H3K4me3
75.2252252252252	0.150654671552625	H3K4me3
75.3243243243243	0.128356467275492	H3K4me3
75.4234234234234	0.154933212654944	H3K4me3
75.5225225225225	0.13163519154319	H3K4me3
75.6216216216216	0.215077342014545	H3K4me3
75.7207207207207	0.177193277572413	H3K4me3
75.8198198198198	0.131088993814822	H3K4me3
75.9189189189189	0.0358176186143028	H3K4me3
76.018018018018	0.0781846464031483	H3K4me3
76.1171171171171	0.0734020820915855	H3K4me3
76.2162162162162	0.0764304828602614	H3K4me3
76.3153153153153	-0.00924160318980146	H3K4me3
76.4144144144144	-0.0409453489167302	H3K4me3
76.5135135135135	-0.0588314885692158	H3K4me3
76.6126126126126	-0.0396571614248033	H3K4me3
76.7117117117117	0.00523672419486546	H3K4me3
76.8108108108108	-0.024855037098932	H3K4me3
76.9099099099099	-0.0908404431337064	H3K4me3
77.009009009009	-0.148582937494261	H3K4me3
77.1081081081081	-0.142262932820703	H3K4me3
77.2072072072072	-0.0987905758341284	H3K4me3
77.3063063063063	-0.074406070673365	H3K4me3
77.4054054054054	-0.126480334418474	H3K4me3
77.5045045045045	-0.219494857400106	H3K4me3
77.6036036036036	-0.321489226901263	H3K4me3
77.7027027027027	-0.339462449892943	H3K4me3
77.8018018018018	-0.248509123684358	H3K4me3
77.9009009009009	-0.291706628969404	H3K4me3
78	-0.335970822168121	H3K4me3
78.0990990990991	-0.375065026736955	H3K4me3
78.1981981981982	-0.41019677452304	H3K4me3
78.2972972972973	-0.326348449270729	H3K4me3
78.3963963963964	-0.28797934128898	H3K4me3
78.4954954954955	-0.295891347532818	H3K4me3
78.5945945945946	-0.311415369214663	H3K4me3
78.6936936936937	-0.363152440032689	H3K4me3
78.7927927927928	-0.387581980901989	H3K4me3
78.8918918918919	-0.416554291149113	H3K4me3
78.990990990991	-0.398772509649447	H3K4me3
79.0900900900901	-0.267926701270727	H3K4me3
79.1891891891892	-0.314597825161718	H3K4me3
79.2882882882883	-0.375139375447413	H3K4me3
79.3873873873874	-0.42447895156141	H3K4me3
79.4864864864865	-0.421246122630669	H3K4me3
79.5855855855856	-0.402295497220033	H3K4me3
79.6846846846847	-0.38753018398953	H3K4me3
79.7837837837838	-0.406908304452726	H3K4me3
79.8828828828829	-0.386217803277011	H3K4me3
79.981981981982	-0.290377436998194	H3K4me3
80.0810810810811	-0.262246411262193	H3K4me3
80.1801801801802	-0.293109838700389	H3K4me3
80.2792792792793	-0.239923679771396	H3K4me3
80.3783783783784	-0.158740818080003	H3K4me3
80.4774774774775	-0.144929723103589	H3K4me3
80.5765765765766	-0.186057061100648	H3K4me3
80.6756756756757	-0.128333687047813	H3K4me3
80.7747747747748	-0.155744282821454	H3K4me3
80.8738738738739	-0.0971366717528872	H3K4me3
80.972972972973	-0.0949730237864768	H3K4me3
81.0720720720721	-0.172967160042785	H3K4me3
81.1711711711712	-0.186318002118521	H3K4me3
81.2702702702703	-0.244128275286599	H3K4me3
81.3693693693694	-0.213271759969213	H3K4me3
81.4684684684685	-0.205656131673636	H3K4me3
81.5675675675676	-0.227583899320172	H3K4me3
81.6666666666667	-0.198068884820611	H3K4me3
81.7657657657658	-0.288053993575683	H3K4me3
81.8648648648649	-0.247250970695682	H3K4me3
81.963963963964	-0.123137067485599	H3K4me3
82.0630630630631	-0.155902548364194	H3K4me3
82.1621621621622	-0.222717361585054	H3K4me3
82.2612612612613	-0.200152435046961	H3K4me3
82.3603603603604	-0.196651703860808	H3K4me3
82.4594594594595	-0.289107494141139	H3K4me3
82.5585585585586	-0.388441689175253	H3K4me3
82.6576576576577	-0.512263892390826	H3K4me3
82.7567567567568	-0.615984982004004	H3K4me3
82.8558558558559	-0.733686423455219	H3K4me3
82.954954954955	-0.83013068547726	H3K4me3
83.0540540540541	-0.837768997266662	H3K4me3
83.1531531531532	-0.901988266919079	H3K4me3
83.2522522522523	-0.924756692256658	H3K4me3
83.3513513513514	-1.01345154768521	H3K4me3
83.4504504504505	-1.06147849813052	H3K4me3
83.5495495495496	-1.08600986681365	H3K4me3
83.6486486486487	-1.17535413865263	H3K4me3
83.7477477477478	-1.34709743007921	H3K4me3
83.8468468468468	-1.44137953423181	H3K4me3
83.945945945946	-1.50928544460453	H3K4me3
84.0450450450451	-1.37228874614786	H3K4me3
84.1441441441442	-1.25000641826281	H3K4me3
84.2432432432432	-1.11855148835005	H3K4me3
84.3423423423424	-1.0075249910545	H3K4me3
84.4414414414415	-0.929103903865388	H3K4me3
84.5405405405406	-0.960737363494234	H3K4me3
84.6396396396396	-0.867765451716937	H3K4me3
84.7387387387388	-0.864774658350236	H3K4me3
84.8378378378378	-0.868815691184428	H3K4me3
84.9369369369369	-1.0328241041412	H3K4me3
85.036036036036	-1.1195233746625	H3K4me3
85.1351351351351	-1.0458211695782	H3K4me3
85.2342342342342	-0.931262139736214	H3K4me3
85.3333333333333	-0.912509995593823	H3K4me3
85.4324324324325	-0.798553610876416	H3K4me3
85.5315315315315	-0.789804862102728	H3K4me3
85.6306306306306	-0.780335417700688	H3K4me3
85.7297297297297	-0.669489424887821	H3K4me3
85.8288288288288	-0.647014045754904	H3K4me3
85.9279279279279	-0.651095716163621	H3K4me3
86.027027027027	-0.623246510955305	H3K4me3
86.1261261261261	-0.603467968110022	H3K4me3
86.2252252252252	-0.507043353210183	H3K4me3
86.3243243243243	-0.495279368374718	H3K4me3
86.4234234234234	-0.496029606788521	H3K4me3
86.5225225225225	-0.492215689181538	H3K4me3
86.6216216216216	-0.482253999040318	H3K4me3
86.7207207207207	-0.399520033077929	H3K4me3
86.8198198198198	-0.346953119401837	H3K4me3
86.9189189189189	-0.297230778006588	H3K4me3
87.018018018018	-0.29637975215019	H3K4me3
87.1171171171171	-0.282577150564086	H3K4me3
87.2162162162162	-0.254001554037755	H3K4me3
87.3153153153153	-0.268884198555514	H3K4me3
87.4144144144144	-0.256980743698488	H3K4me3
87.5135135135135	-0.292535727138919	H3K4me3
87.6126126126126	-0.343582339023068	H3K4me3
87.7117117117117	-0.354591751795538	H3K4me3
87.8108108108108	-0.346384968845321	H3K4me3
87.9099099099099	-0.332744240288422	H3K4me3
88.009009009009	-0.369724318736931	H3K4me3
88.1081081081081	-0.431464621837224	H3K4me3
88.2072072072072	-0.524494254579711	H3K4me3
88.3063063063063	-0.571591161633765	H3K4me3
88.4054054054054	-0.530057133389365	H3K4me3
88.5045045045045	-0.530610290792063	H3K4me3
88.6036036036036	-0.513256905347694	H3K4me3
88.7027027027027	-0.568266512544579	H3K4me3
88.8018018018018	-0.634851289957848	H3K4me3
88.9009009009009	-0.65485342709374	H3K4me3
89	-0.636518537256317	H3K4me3
89.0990990990991	-0.665684144668234	H3K4me3
89.1981981981982	-0.696289213403463	H3K4me3
89.2972972972973	-0.708402224852759	H3K4me3
89.3963963963964	-0.611886852894397	H3K4me3
89.4954954954955	-0.547168896797354	H3K4me3
89.5945945945946	-0.471466685344121	H3K4me3
89.6936936936937	-0.487414100431166	H3K4me3
89.7927927927928	-0.523671756448447	H3K4me3
89.8918918918919	-0.528644723241481	H3K4me3
89.990990990991	-0.602606828200747	H3K4me3
90.0900900900901	-0.606034004366033	H3K4me3
90.1891891891892	-0.65556180582001	H3K4me3
90.2882882882883	-0.675075566109699	H3K4me3
90.3873873873874	-0.635285601923542	H3K4me3
90.4864864864865	-0.623238787315324	H3K4me3
90.5855855855856	-0.60294080961057	H3K4me3
90.6846846846847	-0.630771525489187	H3K4me3
90.7837837837838	-0.525632855157753	H3K4me3
90.8828828828829	-0.455772671449991	H3K4me3
90.981981981982	-0.380881755882084	H3K4me3
91.0810810810811	-0.387110219158151	H3K4me3
91.1801801801802	-0.313088303368857	H3K4me3
91.2792792792793	-0.232723030611821	H3K4me3
91.3783783783784	-0.290908931441284	H3K4me3
91.4774774774775	-0.314536093414061	H3K4me3
91.5765765765766	-0.25909070838764	H3K4me3
91.6756756756757	-0.281454689468043	H3K4me3
91.7747747747748	-0.311646936753055	H3K4me3
91.8738738738739	-0.339991484583295	H3K4me3
91.972972972973	-0.33922948829212	H3K4me3
92.0720720720721	-0.397882974857785	H3K4me3
92.1711711711712	-0.483700845833576	H3K4me3
92.2702702702703	-0.523481434166441	H3K4me3
92.3693693693694	-0.682848910494514	H3K4me3
92.4684684684685	-0.685000397191911	H3K4me3
92.5675675675676	-0.679394926340439	H3K4me3
92.6666666666667	-0.705984163839818	H3K4me3
92.7657657657658	-0.685541411730103	H3K4me3
92.8648648648649	-0.722976422729191	H3K4me3
92.963963963964	-0.7057165557317	H3K4me3
93.0630630630631	-0.752091290383	H3K4me3
93.1621621621622	-0.68764975519118	H3K4me3
93.2612612612613	-0.609157442728827	H3K4me3
93.3603603603604	-0.577793514876876	H3K4me3
93.4594594594595	-0.595054520769201	H3K4me3
93.5585585585586	-0.608916958282023	H3K4me3
93.6576576576577	-0.576043333375458	H3K4me3
93.7567567567568	-0.621041006537891	H3K4me3
93.8558558558559	-0.688480914428746	H3K4me3
93.954954954955	-0.715246849657924	H3K4me3
94.0540540540541	-0.679518405123695	H3K4me3
94.1531531531532	-0.684152605424876	H3K4me3
94.2522522522522	-0.662715012595911	H3K4me3
94.3513513513514	-0.523162814581452	H3K4me3
94.4504504504505	-0.416394536428309	H3K4me3
94.5495495495495	-0.379033448418933	H3K4me3
94.6486486486486	-0.304998717142919	H3K4me3
94.7477477477478	-0.234872162422348	H3K4me3
94.8468468468469	-0.210756898867645	H3K4me3
94.945945945946	-0.172925596084326	H3K4me3
95.045045045045	-0.0391499269875132	H3K4me3
95.1441441441442	-0.0301232356027498	H3K4me3
95.2432432432432	-0.0953695493101728	H3K4me3
95.3423423423424	-0.0980789381386678	H3K4me3
95.4414414414414	-0.144388031191064	H3K4me3
95.5405405405405	-0.191253772673019	H3K4me3
95.6396396396396	-0.238529178276215	H3K4me3
95.7387387387388	-0.199232392420339	H3K4me3
95.8378378378378	-0.19133153552004	H3K4me3
95.9369369369369	-0.146280805867749	H3K4me3
96.036036036036	-0.167812574633342	H3K4me3
96.1351351351351	-0.24234526554742	H3K4me3
96.2342342342343	-0.206316102903674	H3K4me3
96.3333333333333	-0.191017953570222	H3K4me3
96.4324324324324	-0.234088179091931	H3K4me3
96.5315315315315	-0.253020576318946	H3K4me3
96.6306306306306	-0.274268041601911	H3K4me3
96.7297297297297	-0.249752396961733	H3K4me3
96.8288288288288	-0.212835190853402	H3K4me3
96.9279279279279	-0.17180682094317	H3K4me3
97.027027027027	-0.214124549715955	H3K4me3
97.1261261261261	-0.247542622918937	H3K4me3
97.2252252252252	-0.264183354236161	H3K4me3
97.3243243243243	-0.293730574667912	H3K4me3
97.4234234234234	-0.270358310713059	H3K4me3
97.5225225225225	-0.281438757967536	H3K4me3
97.6216216216216	-0.339193871734597	H3K4me3
97.7207207207207	-0.361967439852426	H3K4me3
97.8198198198198	-0.33034068660217	H3K4me3
97.9189189189189	-0.35461554477443	H3K4me3
98.018018018018	-0.378821785008075	H3K4me3
98.1171171171171	-0.279295646602373	H3K4me3
98.2162162162162	-0.181581654240292	H3K4me3
98.3153153153153	-0.0847291183062673	H3K4me3
98.4144144144144	0.00476886556502263	H3K4me3
98.5135135135135	0.0526043744387219	H3K4me3
98.6126126126126	0.108680154990636	H3K4me3
98.7117117117117	0.0458197176579699	H3K4me3
98.8108108108108	0.0130822820989724	H3K4me3
98.9099099099099	-0.124172619617343	H3K4me3
99.009009009009	-0.149338892241129	H3K4me3
99.1081081081081	-0.184187034142265	H3K4me3
99.2072072072072	-0.218445955666537	H3K4me3
99.3063063063063	-0.299759782417457	H3K4me3
99.4054054054054	-0.254795208501357	H3K4me3
99.5045045045045	-0.308256099799204	H3K4me3
99.6036036036036	-0.298115984896885	H3K4me3
99.7027027027027	-0.29520755414006	H3K4me3
99.8018018018018	-0.322691757953903	H3K4me3
99.9009009009009	-0.405656328606718	H3K4me3
100	-0.431156059710747	H3K4me3
1	0.3961937375782	H3K9ac
1.0990990990991	0.400069066126041	H3K9ac
1.1981981981982	0.354150955652484	H3K9ac
1.2972972972973	0.264150276693047	H3K9ac
1.3963963963964	0.205961794717924	H3K9ac
1.4954954954955	0.163532458827396	H3K9ac
1.59459459459459	0.100562049290397	H3K9ac
1.69369369369369	0.0757244483936607	H3K9ac
1.79279279279279	-0.0479906171868795	H3K9ac
1.89189189189189	-0.167186109862865	H3K9ac
1.99099099099099	-0.0969877593771764	H3K9ac
2.09009009009009	-0.109801582639154	H3K9ac
2.18918918918919	-0.171101941693532	H3K9ac
2.28828828828829	-0.133201297929087	H3K9ac
2.38738738738739	-0.148376289436169	H3K9ac
2.48648648648649	-0.209588441621892	H3K9ac
2.58558558558559	-0.254244682911297	H3K9ac
2.68468468468469	-0.277733349172427	H3K9ac
2.78378378378378	-0.225806264536318	H3K9ac
2.88288288288288	-0.189347738792228	H3K9ac
2.98198198198198	-0.146875352218607	H3K9ac
3.08108108108108	-0.16953494570265	H3K9ac
3.18018018018018	-0.169463446381558	H3K9ac
3.27927927927928	-0.0958433880099113	H3K9ac
3.37837837837838	-0.0646735989645949	H3K9ac
3.47747747747748	-0.158359500642681	H3K9ac
3.57657657657658	-0.198704322154966	H3K9ac
3.67567567567568	-0.203009423013045	H3K9ac
3.77477477477478	-0.247868009425155	H3K9ac
3.87387387387387	-0.186656063194585	H3K9ac
3.97297297297297	-0.226463703776218	H3K9ac
4.07207207207207	-0.162154876813825	H3K9ac
4.17117117117117	-0.101193625362175	H3K9ac
4.27027027027027	-0.14558050673075	H3K9ac
4.36936936936937	-0.123508388263913	H3K9ac
4.46846846846847	-0.112530027363388	H3K9ac
4.56756756756757	-0.111805214853305	H3K9ac
4.66666666666667	-0.170677971406204	H3K9ac
4.76576576576577	-0.247302963446491	H3K9ac
4.86486486486487	-0.244565367166013	H3K9ac
4.96396396396396	-0.286770459116941	H3K9ac
5.06306306306306	-0.34295398624906	H3K9ac
5.16216216216216	-0.320431230242604	H3K9ac
5.26126126126126	-0.341308943821063	H3K9ac
5.36036036036036	-0.378814425327221	H3K9ac
5.45945945945946	-0.395786876768566	H3K9ac
5.55855855855856	-0.439694644954597	H3K9ac
5.65765765765766	-0.486299574201885	H3K9ac
5.75675675675676	-0.477171209709984	H3K9ac
5.85585585585586	-0.507305394903004	H3K9ac
5.95495495495496	-0.498203759560374	H3K9ac
6.05405405405405	-0.544941175648545	H3K9ac
6.15315315315315	-0.545350742298616	H3K9ac
6.25225225225225	-0.630707587475117	H3K9ac
6.35135135135135	-0.679354071093812	H3K9ac
6.45045045045045	-0.575618088991337	H3K9ac
6.54954954954955	-0.501866359414735	H3K9ac
6.64864864864865	-0.464745201241919	H3K9ac
6.74774774774775	-0.484391406416745	H3K9ac
6.84684684684685	-0.631828585347374	H3K9ac
6.94594594594595	-0.670044793098245	H3K9ac
7.04504504504505	-0.723283151509996	H3K9ac
7.14414414414414	-0.756137180039816	H3K9ac
7.24324324324324	-0.818002419155411	H3K9ac
7.34234234234234	-0.889074798949762	H3K9ac
7.44144144144144	-0.905135365718798	H3K9ac
7.54054054054054	-0.855479275871735	H3K9ac
7.63963963963964	-0.76915529200864	H3K9ac
7.73873873873874	-0.653175226615051	H3K9ac
7.83783783783784	-0.63527682931411	H3K9ac
7.93693693693694	-0.657196334200895	H3K9ac
8.03603603603604	-0.573831232124666	H3K9ac
8.13513513513514	-0.515338166174159	H3K9ac
8.23423423423424	-0.45769472558849	H3K9ac
8.33333333333333	-0.452479252572926	H3K9ac
8.43243243243243	-0.383580634245817	H3K9ac
8.53153153153153	-0.339770381319534	H3K9ac
8.63063063063063	-0.328911162628113	H3K9ac
8.72972972972973	-0.411759915749154	H3K9ac
8.82882882882883	-0.398632653234037	H3K9ac
8.92792792792793	-0.469185004120784	H3K9ac
9.02702702702703	-0.608304628308244	H3K9ac
9.12612612612613	-0.662241367959857	H3K9ac
9.22522522522523	-0.671701824202949	H3K9ac
9.32432432432432	-0.670992917352458	H3K9ac
9.42342342342342	-0.773489008485795	H3K9ac
9.52252252252252	-0.821710229804937	H3K9ac
9.62162162162162	-0.80544439159182	H3K9ac
9.72072072072072	-0.943400833122293	H3K9ac
9.81981981981982	-0.840896979087094	H3K9ac
9.91891891891892	-0.80827638263054	H3K9ac
10.018018018018	-0.791027649316924	H3K9ac
10.1171171171171	-0.694716017922095	H3K9ac
10.2162162162162	-0.460763574514327	H3K9ac
10.3153153153153	-0.474340735824341	H3K9ac
10.4144144144144	-0.531688276601326	H3K9ac
10.5135135135135	-0.608116466629284	H3K9ac
10.6126126126126	-0.687709608705685	H3K9ac
10.7117117117117	-0.689006232993168	H3K9ac
10.8108108108108	-0.699082822427882	H3K9ac
10.9099099099099	-0.732578932036852	H3K9ac
11.009009009009	-0.791132883329628	H3K9ac
11.1081081081081	-0.753168993245499	H3K9ac
11.2072072072072	-0.701942042737418	H3K9ac
11.3063063063063	-0.775727471033953	H3K9ac
11.4054054054054	-0.871012976500987	H3K9ac
11.5045045045045	-0.971800400243223	H3K9ac
11.6036036036036	-1.1300375545623	H3K9ac
11.7027027027027	-1.24761361377429	H3K9ac
11.8018018018018	-1.19588244971736	H3K9ac
11.9009009009009	-1.14863110103366	H3K9ac
12	-1.04393993025077	H3K9ac
12.0990990990991	-1.1324730826866	H3K9ac
12.1981981981982	-1.17435214628698	H3K9ac
12.2972972972973	-1.17756448548416	H3K9ac
12.3963963963964	-1.15905350993401	H3K9ac
12.4954954954955	-1.15353995163031	H3K9ac
12.5945945945946	-1.21519073551206	H3K9ac
12.6936936936937	-1.22237642421319	H3K9ac
12.7927927927928	-1.18267031897668	H3K9ac
12.8918918918919	-1.12701239982899	H3K9ac
12.990990990991	-0.97394455087326	H3K9ac
13.0900900900901	-0.98081740025001	H3K9ac
13.1891891891892	-0.884064512638093	H3K9ac
13.2882882882883	-0.837116327254305	H3K9ac
13.3873873873874	-0.817673689985483	H3K9ac
13.4864864864865	-0.731330398953916	H3K9ac
13.5855855855856	-0.542340951841441	H3K9ac
13.6846846846847	-0.459067641489453	H3K9ac
13.7837837837838	-0.488326876075324	H3K9ac
13.8828828828829	-0.36300378228553	H3K9ac
13.981981981982	-0.235275501632291	H3K9ac
14.0810810810811	-0.138101753135679	H3K9ac
14.1801801801802	-0.0333741512992377	H3K9ac
14.2792792792793	-0.0387851269933431	H3K9ac
14.3783783783784	-0.0750451122583382	H3K9ac
14.4774774774775	-0.102350443514249	H3K9ac
14.5765765765766	-0.0705839206276136	H3K9ac
14.6756756756757	-0.0813846145093886	H3K9ac
14.7747747747748	-0.18660437109066	H3K9ac
14.8738738738739	-0.13601443399388	H3K9ac
14.972972972973	-0.221044065919417	H3K9ac
15.0720720720721	-0.389174685128341	H3K9ac
15.1711711711712	-0.427726912796947	H3K9ac
15.2702702702703	-0.426118732670083	H3K9ac
15.3693693693694	-0.468974305788369	H3K9ac
15.4684684684685	-0.546637105263527	H3K9ac
15.5675675675676	-0.675153396293313	H3K9ac
15.6666666666667	-0.788847398200522	H3K9ac
15.7657657657658	-0.830263810538527	H3K9ac
15.8648648648649	-0.816834635448352	H3K9ac
15.963963963964	-0.754034036723695	H3K9ac
16.0630630630631	-0.72929727849639	H3K9ac
16.1621621621622	-0.759134527425389	H3K9ac
16.2612612612613	-0.794316724013849	H3K9ac
16.3603603603604	-0.878737816240898	H3K9ac
16.4594594594595	-0.865455037046379	H3K9ac
16.5585585585586	-0.846132773679969	H3K9ac
16.6576576576577	-0.848890532770998	H3K9ac
16.7567567567568	-0.885915125239772	H3K9ac
16.8558558558559	-0.947402361890691	H3K9ac
16.954954954955	-0.947836765922368	H3K9ac
17.0540540540541	-0.946038721673929	H3K9ac
17.1531531531532	-0.912964522566987	H3K9ac
17.2522522522523	-0.96204913339675	H3K9ac
17.3513513513514	-0.955826635766303	H3K9ac
17.4504504504505	-0.979944206006694	H3K9ac
17.5495495495496	-0.938840887061149	H3K9ac
17.6486486486487	-0.890151652419273	H3K9ac
17.7477477477477	-0.838864318491938	H3K9ac
17.8468468468469	-0.787570955671836	H3K9ac
17.945945945946	-0.726352442127599	H3K9ac
18.045045045045	-0.673850533786689	H3K9ac
18.1441441441441	-0.678661462698933	H3K9ac
18.2432432432432	-0.587836769074361	H3K9ac
18.3423423423423	-0.570589548620263	H3K9ac
18.4414414414414	-0.585188342706665	H3K9ac
18.5405405405405	-0.637612976064239	H3K9ac
18.6396396396396	-0.706561915045466	H3K9ac
18.7387387387387	-0.689084645411624	H3K9ac
18.8378378378378	-0.674683982467652	H3K9ac
18.9369369369369	-0.62669972708344	H3K9ac
19.036036036036	-0.712403100109823	H3K9ac
19.1351351351351	-0.772500685066927	H3K9ac
19.2342342342342	-0.755790219230406	H3K9ac
19.3333333333333	-0.722371488309659	H3K9ac
19.4324324324324	-0.765265175179352	H3K9ac
19.5315315315315	-0.724995118613387	H3K9ac
19.6306306306306	-0.6126917109533	H3K9ac
19.7297297297297	-0.635785816671433	H3K9ac
19.8288288288288	-0.616939172974854	H3K9ac
19.9279279279279	-0.55651018163907	H3K9ac
20.027027027027	-0.423564354543613	H3K9ac
20.1261261261261	-0.378905722390651	H3K9ac
20.2252252252252	-0.30487237411171	H3K9ac
20.3243243243243	-0.309761010380289	H3K9ac
20.4234234234234	-0.31706260274541	H3K9ac
20.5225225225225	-0.353678405131604	H3K9ac
20.6216216216216	-0.250677580949215	H3K9ac
20.7207207207207	-0.138494166994966	H3K9ac
20.8198198198198	-0.182963974577786	H3K9ac
20.9189189189189	-0.162868874834048	H3K9ac
21.018018018018	-0.20084798155183	H3K9ac
21.1171171171171	-0.186841873755474	H3K9ac
21.2162162162162	-0.0952028332995697	H3K9ac
21.3153153153153	0.0374948533347147	H3K9ac
21.4144144144144	-0.0273666047065764	H3K9ac
21.5135135135135	-0.1412520276596	H3K9ac
21.6126126126126	-0.047079128800895	H3K9ac
21.7117117117117	0.00557621697441549	H3K9ac
21.8108108108108	-0.0684612241630551	H3K9ac
21.9099099099099	-0.120351964751113	H3K9ac
22.009009009009	-0.143333895994293	H3K9ac
22.1081081081081	-0.201195081509331	H3K9ac
22.2072072072072	-0.336372200205258	H3K9ac
22.3063063063063	-0.319348900537642	H3K9ac
22.4054054054054	-0.236823416635699	H3K9ac
22.5045045045045	-0.227347927266767	H3K9ac
22.6036036036036	-0.184684335914858	H3K9ac
22.7027027027027	-0.250025970529872	H3K9ac
22.8018018018018	-0.289823418502017	H3K9ac
22.9009009009009	-0.322660964943015	H3K9ac
23	-0.313755464961242	H3K9ac
23.0990990990991	-0.391282111448386	H3K9ac
23.1981981981982	-0.399941066786836	H3K9ac
23.2972972972973	-0.343779665734437	H3K9ac
23.3963963963964	-0.338389121393965	H3K9ac
23.4954954954955	-0.325784919724875	H3K9ac
23.5945945945946	-0.280420250395517	H3K9ac
23.6936936936937	-0.271004150359651	H3K9ac
23.7927927927928	-0.194164128953909	H3K9ac
23.8918918918919	-0.368725132081227	H3K9ac
23.990990990991	-0.401062514174678	H3K9ac
24.0900900900901	-0.490990165491507	H3K9ac
24.1891891891892	-0.551134439041312	H3K9ac
24.2882882882883	-0.574006624914203	H3K9ac
24.3873873873874	-0.493303462630269	H3K9ac
24.4864864864865	-0.599704047637625	H3K9ac
24.5855855855856	-0.588655374189242	H3K9ac
24.6846846846847	-0.62448196771759	H3K9ac
24.7837837837838	-0.6715099511556	H3K9ac
24.8828828828829	-0.713895769372588	H3K9ac
24.981981981982	-0.653339865671742	H3K9ac
25.0810810810811	-0.732827559043652	H3K9ac
25.1801801801802	-0.741586872540666	H3K9ac
25.2792792792793	-0.845762804968483	H3K9ac
25.3783783783784	-0.863950236590661	H3K9ac
25.4774774774775	-0.913339896698941	H3K9ac
25.5765765765766	-0.906902180598491	H3K9ac
25.6756756756757	-0.922186139315331	H3K9ac
25.7747747747748	-0.878802842919689	H3K9ac
25.8738738738739	-0.873105501299591	H3K9ac
25.972972972973	-0.788510146511832	H3K9ac
26.0720720720721	-0.775608422813205	H3K9ac
26.1711711711712	-0.796277003395254	H3K9ac
26.2702702702703	-0.742290187446238	H3K9ac
26.3693693693694	-0.809601932307319	H3K9ac
26.4684684684685	-0.76036434336793	H3K9ac
26.5675675675676	-0.712984301316681	H3K9ac
26.6666666666667	-0.759242734960041	H3K9ac
26.7657657657658	-0.724217885136776	H3K9ac
26.8648648648649	-0.669043748491878	H3K9ac
26.963963963964	-0.629870940517062	H3K9ac
27.0630630630631	-0.638658085828674	H3K9ac
27.1621621621622	-0.688966744104391	H3K9ac
27.2612612612613	-0.723724201866289	H3K9ac
27.3603603603604	-0.725763564388828	H3K9ac
27.4594594594595	-0.718484336051088	H3K9ac
27.5585585585586	-0.806088794367975	H3K9ac
27.6576576576577	-0.803525640122839	H3K9ac
27.7567567567568	-0.834706197455585	H3K9ac
27.8558558558559	-0.794159327732141	H3K9ac
27.954954954955	-0.736801615471609	H3K9ac
28.0540540540541	-0.7034325294142	H3K9ac
28.1531531531532	-0.607150324323288	H3K9ac
28.2522522522523	-0.682198198300465	H3K9ac
28.3513513513514	-0.743789407771179	H3K9ac
28.4504504504505	-0.744263108169844	H3K9ac
28.5495495495496	-0.782931253792602	H3K9ac
28.6486486486487	-0.780764809178363	H3K9ac
28.7477477477478	-0.73636549568788	H3K9ac
28.8468468468469	-0.782018910573909	H3K9ac
28.945945945946	-0.756796620961115	H3K9ac
29.0450450450451	-0.621461018585024	H3K9ac
29.1441441441441	-0.596458196973741	H3K9ac
29.2432432432432	-0.615768079970503	H3K9ac
29.3423423423423	-0.65355003786628	H3K9ac
29.4414414414414	-0.685046011569646	H3K9ac
29.5405405405405	-0.694245900123627	H3K9ac
29.6396396396396	-0.737217832266114	H3K9ac
29.7387387387387	-0.7656797898295	H3K9ac
29.8378378378378	-0.806247741056382	H3K9ac
29.9369369369369	-0.866536790833537	H3K9ac
30.036036036036	-0.927857209966922	H3K9ac
30.1351351351351	-0.92102345889276	H3K9ac
30.2342342342342	-0.958872963287326	H3K9ac
30.3333333333333	-0.946812036919649	H3K9ac
30.4324324324324	-0.928029302863323	H3K9ac
30.5315315315315	-0.957846898414425	H3K9ac
30.6306306306306	-1.034108867543	H3K9ac
30.7297297297297	-1.00243567936913	H3K9ac
30.8288288288288	-0.951372348760581	H3K9ac
30.9279279279279	-0.957993961293103	H3K9ac
31.027027027027	-0.8917748985675	H3K9ac
31.1261261261261	-0.846145542961484	H3K9ac
31.2252252252252	-0.725738107529142	H3K9ac
31.3243243243243	-0.610730758890088	H3K9ac
31.4234234234234	-0.530131156601239	H3K9ac
31.5225225225225	-0.487994755163061	H3K9ac
31.6216216216216	-0.418571016575876	H3K9ac
31.7207207207207	-0.313485271663075	H3K9ac
31.8198198198198	-0.267301288466447	H3K9ac
31.9189189189189	-0.278677641143841	H3K9ac
32.018018018018	-0.191801387704743	H3K9ac
32.1171171171171	-0.0983842363333905	H3K9ac
32.2162162162162	-0.115611585668844	H3K9ac
32.3153153153153	-0.123048961814053	H3K9ac
32.4144144144144	-0.130123537308768	H3K9ac
32.5135135135135	-0.147378930310718	H3K9ac
32.6126126126126	-0.156053790048401	H3K9ac
32.7117117117117	-0.139503184937467	H3K9ac
32.8108108108108	-0.105572278025602	H3K9ac
32.9099099099099	-0.113942936277809	H3K9ac
33.009009009009	-0.0402092337486757	H3K9ac
33.1081081081081	-0.0471476096777897	H3K9ac
33.2072072072072	-0.104435724869992	H3K9ac
33.3063063063063	-0.16127685573216	H3K9ac
33.4054054054054	-0.159639647477111	H3K9ac
33.5045045045045	-0.270274935319373	H3K9ac
33.6036036036036	-0.212034993409962	H3K9ac
33.7027027027027	-0.186504235327934	H3K9ac
33.8018018018018	-0.150837729246354	H3K9ac
33.9009009009009	-0.127992939619387	H3K9ac
34	-0.167037162256025	H3K9ac
34.0990990990991	-0.218033419348476	H3K9ac
34.1981981981982	-0.285481478401886	H3K9ac
34.2972972972973	-0.285731109476759	H3K9ac
34.3963963963964	-0.220688886015184	H3K9ac
34.4954954954955	-0.212096924073438	H3K9ac
34.5945945945946	-0.205520110985208	H3K9ac
34.6936936936937	-0.217450403125401	H3K9ac
34.7927927927928	-0.155646332963217	H3K9ac
34.8918918918919	-0.175453333747047	H3K9ac
34.990990990991	-0.105260747308857	H3K9ac
35.0900900900901	-0.0874924067173003	H3K9ac
35.1891891891892	-0.0450904414585635	H3K9ac
35.2882882882883	0.0385619012510282	H3K9ac
35.3873873873874	-0.0103244038897003	H3K9ac
35.4864864864865	-0.0228521892546511	H3K9ac
35.5855855855856	-0.0178964501928198	H3K9ac
35.6846846846847	-0.0791235435169843	H3K9ac
35.7837837837838	-0.166592977400422	H3K9ac
35.8828828828829	-0.150100861976282	H3K9ac
35.981981981982	-0.228754918004375	H3K9ac
36.0810810810811	-0.264525080302388	H3K9ac
36.1801801801802	-0.287031414037889	H3K9ac
36.2792792792793	-0.236009352118872	H3K9ac
36.3783783783784	-0.202103103044103	H3K9ac
36.4774774774775	-0.244656172784119	H3K9ac
36.5765765765766	-0.31424893332871	H3K9ac
36.6756756756757	-0.340003289436383	H3K9ac
36.7747747747748	-0.378846218646029	H3K9ac
36.8738738738739	-0.417796922561867	H3K9ac
36.972972972973	-0.486429489655469	H3K9ac
37.0720720720721	-0.446725111497426	H3K9ac
37.1711711711712	-0.365759930344539	H3K9ac
37.2702702702703	-0.328502266554281	H3K9ac
37.3693693693694	-0.325432497767703	H3K9ac
37.4684684684685	-0.329167037643845	H3K9ac
37.5675675675676	-0.370047229353263	H3K9ac
37.6666666666667	-0.36232837343366	H3K9ac
37.7657657657658	-0.409820759989178	H3K9ac
37.8648648648649	-0.411280539649148	H3K9ac
37.963963963964	-0.396770519476845	H3K9ac
38.0630630630631	-0.373933141839815	H3K9ac
38.1621621621622	-0.375468651549706	H3K9ac
38.2612612612613	-0.376909460198008	H3K9ac
38.3603603603604	-0.365580153898415	H3K9ac
38.4594594594595	-0.289269387181131	H3K9ac
38.5585585585586	-0.261083323355451	H3K9ac
38.6576576576577	-0.274572781417936	H3K9ac
38.7567567567568	-0.310173459773393	H3K9ac
38.8558558558559	-0.343959982964672	H3K9ac
38.954954954955	-0.291833226354275	H3K9ac
39.0540540540541	-0.24515054049846	H3K9ac
39.1531531531532	-0.213928244001808	H3K9ac
39.2522522522523	-0.18338211296748	H3K9ac
39.3513513513514	-0.186784340772512	H3K9ac
39.4504504504505	-0.184888425136975	H3K9ac
39.5495495495496	-0.189136856566853	H3K9ac
39.6486486486486	-0.177904289340195	H3K9ac
39.7477477477477	-0.192699368638567	H3K9ac
39.8468468468468	-0.136573770411833	H3K9ac
39.9459459459459	-0.103076329311382	H3K9ac
40.045045045045	-0.139832346447636	H3K9ac
40.1441441441441	-0.10856177560176	H3K9ac
40.2432432432432	-0.0529512095848911	H3K9ac
40.3423423423423	-0.00784106514252989	H3K9ac
40.4414414414414	0.0497209890262243	H3K9ac
40.5405405405405	0.0943249640843715	H3K9ac
40.6396396396396	0.171800338500027	H3K9ac
40.7387387387387	0.174048107439922	H3K9ac
40.8378378378378	0.18114989996203	H3K9ac
40.9369369369369	0.180204298383271	H3K9ac
41.036036036036	0.182925886946448	H3K9ac
41.1351351351351	0.216270988197753	H3K9ac
41.2342342342342	0.221821664591358	H3K9ac
41.3333333333333	0.221688563590716	H3K9ac
41.4324324324324	0.211890440583174	H3K9ac
41.5315315315315	0.237050913614234	H3K9ac
41.6306306306306	0.223670042254526	H3K9ac
41.7297297297297	0.2250971507825	H3K9ac
41.8288288288288	0.241568106501214	H3K9ac
41.9279279279279	0.209388075786782	H3K9ac
42.027027027027	0.158571068167463	H3K9ac
42.1261261261261	0.100681038992048	H3K9ac
42.2252252252252	0.0754635498204722	H3K9ac
42.3243243243243	0.107438326403244	H3K9ac
42.4234234234234	0.133962516714131	H3K9ac
42.5225225225225	0.137936369299833	H3K9ac
42.6216216216216	0.0819333829622133	H3K9ac
42.7207207207207	0.0288020759320427	H3K9ac
42.8198198198198	0.0204022695911264	H3K9ac
42.9189189189189	0.0533614273912807	H3K9ac
43.018018018018	0.0397492043099887	H3K9ac
43.1171171171171	0.0503256380329352	H3K9ac
43.2162162162162	0.0776636155994143	H3K9ac
43.3153153153153	0.083116756981733	H3K9ac
43.4144144144144	0.0379283236057837	H3K9ac
43.5135135135135	0.021104166470443	H3K9ac
43.6126126126126	0.00663509899375482	H3K9ac
43.7117117117117	0.0654157508125155	H3K9ac
43.8108108108108	0.0646273387294043	H3K9ac
43.9099099099099	0.0897468489008551	H3K9ac
44.009009009009	0.070903944106433	H3K9ac
44.1081081081081	0.134651785983006	H3K9ac
44.2072072072072	0.202224795605751	H3K9ac
44.3063063063063	0.191026577234363	H3K9ac
44.4054054054054	0.162249613976869	H3K9ac
44.5045045045045	0.153586703904896	H3K9ac
44.6036036036036	0.135499350899738	H3K9ac
44.7027027027027	0.12813604058479	H3K9ac
44.8018018018018	0.145322381659379	H3K9ac
44.9009009009009	0.218370719415464	H3K9ac
45	0.274590111161085	H3K9ac
45.0990990990991	0.209514152386073	H3K9ac
45.1981981981982	0.161438131155549	H3K9ac
45.2972972972973	0.141059927367936	H3K9ac
45.3963963963964	0.0950865167779648	H3K9ac
45.4954954954955	0.079681568889912	H3K9ac
45.5945945945946	0.037393468590846	H3K9ac
45.6936936936937	0.0290070391102801	H3K9ac
45.7927927927928	0.0478861541928239	H3K9ac
45.8918918918919	0.0938290499387078	H3K9ac
45.990990990991	0.111346683820999	H3K9ac
46.0900900900901	0.176127898226717	H3K9ac
46.1891891891892	0.187153468408411	H3K9ac
46.2882882882883	0.242114629302563	H3K9ac
46.3873873873874	0.2605360389573	H3K9ac
46.4864864864865	0.267188577713934	H3K9ac
46.5855855855856	0.352981977024651	H3K9ac
46.6846846846847	0.413193702978387	H3K9ac
46.7837837837838	0.429392845332089	H3K9ac
46.8828828828829	0.42242830667383	H3K9ac
46.981981981982	0.470149434820972	H3K9ac
47.0810810810811	0.483779229096487	H3K9ac
47.1801801801802	0.526462964984937	H3K9ac
47.2792792792793	0.595096385839113	H3K9ac
47.3783783783784	0.587815040120903	H3K9ac
47.4774774774775	0.596006563072294	H3K9ac
47.5765765765766	0.55740540447881	H3K9ac
47.6756756756757	0.554009136842647	H3K9ac
47.7747747747748	0.467526540745295	H3K9ac
47.8738738738739	0.430998200932119	H3K9ac
47.972972972973	0.466914077062729	H3K9ac
48.0720720720721	0.501072208515625	H3K9ac
48.1711711711712	0.499995180592527	H3K9ac
48.2702702702703	0.469014077206584	H3K9ac
48.3693693693694	0.479940414250109	H3K9ac
48.4684684684685	0.369883702180679	H3K9ac
48.5675675675676	0.355011261740431	H3K9ac
48.6666666666667	0.27974676747346	H3K9ac
48.7657657657658	0.232277699188403	H3K9ac
48.8648648648649	0.253158211843034	H3K9ac
48.963963963964	0.231547327508766	H3K9ac
49.0630630630631	0.219514132869436	H3K9ac
49.1621621621622	0.182622111704742	H3K9ac
49.2612612612613	0.167587523730445	H3K9ac
49.3603603603604	0.179403748442978	H3K9ac
49.4594594594595	0.195442170670701	H3K9ac
49.5585585585586	0.206202221387263	H3K9ac
49.6576576576577	0.238130787427374	H3K9ac
49.7567567567568	0.296318609713242	H3K9ac
49.8558558558559	0.33520960959392	H3K9ac
49.954954954955	0.426153654556163	H3K9ac
50.0540540540541	0.45053083329726	H3K9ac
50.1531531531532	0.488754163590238	H3K9ac
50.2522522522523	0.475741408636156	H3K9ac
50.3513513513514	0.459364972666498	H3K9ac
50.4504504504505	0.439378988291974	H3K9ac
50.5495495495496	0.392433224119398	H3K9ac
50.6486486486487	0.403556376030127	H3K9ac
50.7477477477478	0.419222740397956	H3K9ac
50.8468468468469	0.383309261576007	H3K9ac
50.945945945946	0.343677224420022	H3K9ac
51.045045045045	0.359121382876763	H3K9ac
51.1441441441442	0.384957073393271	H3K9ac
51.2432432432432	0.399369107630666	H3K9ac
51.3423423423424	0.424516389765348	H3K9ac
51.4414414414414	0.421268146533729	H3K9ac
51.5405405405405	0.418305524930488	H3K9ac
51.6396396396397	0.449806492989827	H3K9ac
51.7387387387387	0.441042172011928	H3K9ac
51.8378378378379	0.482994844459314	H3K9ac
51.9369369369369	0.516277637482635	H3K9ac
52.036036036036	0.510495998096613	H3K9ac
52.1351351351351	0.479098044821392	H3K9ac
52.2342342342342	0.43626489317473	H3K9ac
52.3333333333333	0.417916350850049	H3K9ac
52.4324324324324	0.39900530059585	H3K9ac
52.5315315315315	0.308808552586484	H3K9ac
52.6306306306306	0.2477286954745	H3K9ac
52.7297297297297	0.244785783400849	H3K9ac
52.8288288288288	0.183497970164181	H3K9ac
52.9279279279279	0.195315936878681	H3K9ac
53.027027027027	0.209053907477535	H3K9ac
53.1261261261261	0.145469629646097	H3K9ac
53.2252252252252	0.104438583700511	H3K9ac
53.3243243243243	0.0366837654268998	H3K9ac
53.4234234234234	0.0365792215011442	H3K9ac
53.5225225225225	0.0822763156570486	H3K9ac
53.6216216216216	0.0629814525565128	H3K9ac
53.7207207207207	0.0278196309992094	H3K9ac
53.8198198198198	0.0166963373990254	H3K9ac
53.9189189189189	-0.00699518255438862	H3K9ac
54.018018018018	0.00211100275654264	H3K9ac
54.1171171171171	-0.0550785335199105	H3K9ac
54.2162162162162	-0.135735442990294	H3K9ac
54.3153153153153	-0.142420665986568	H3K9ac
54.4144144144144	-0.193602783478459	H3K9ac
54.5135135135135	-0.180664619815556	H3K9ac
54.6126126126126	-0.146712897715372	H3K9ac
54.7117117117117	-0.102872692401798	H3K9ac
54.8108108108108	-0.12197131607538	H3K9ac
54.9099099099099	-0.0968381844687418	H3K9ac
55.009009009009	-0.075154681302263	H3K9ac
55.1081081081081	-0.0331610916758978	H3K9ac
55.2072072072072	0.0355863316476918	H3K9ac
55.3063063063063	0.0784025935652502	H3K9ac
55.4054054054054	0.0546159055353586	H3K9ac
55.5045045045045	0.0962254635884642	H3K9ac
55.6036036036036	0.121055946947167	H3K9ac
55.7027027027027	0.13577008052765	H3K9ac
55.8018018018018	0.187996076039796	H3K9ac
55.9009009009009	0.219435130165083	H3K9ac
56	0.187197239199034	H3K9ac
56.0990990990991	0.19817443606784	H3K9ac
56.1981981981982	0.231336882155423	H3K9ac
56.2972972972973	0.290279431967369	H3K9ac
56.3963963963964	0.246490795599886	H3K9ac
56.4954954954955	0.272243293274648	H3K9ac
56.5945945945946	0.322330158342337	H3K9ac
56.6936936936937	0.350177484040981	H3K9ac
56.7927927927928	0.40321501465595	H3K9ac
56.8918918918919	0.529012217726624	H3K9ac
56.990990990991	0.555841098252372	H3K9ac
57.0900900900901	0.590845937421672	H3K9ac
57.1891891891892	0.59047874800368	H3K9ac
57.2882882882883	0.636134470881332	H3K9ac
57.3873873873874	0.64236490000522	H3K9ac
57.4864864864865	0.649305435844413	H3K9ac
57.5855855855856	0.675611286101136	H3K9ac
57.6846846846847	0.723671455271649	H3K9ac
57.7837837837838	0.778139587734535	H3K9ac
57.8828828828829	0.731209325300477	H3K9ac
57.981981981982	0.66731328443741	H3K9ac
58.0810810810811	0.646811412121462	H3K9ac
58.1801801801802	0.611804446786069	H3K9ac
58.2792792792793	0.508123495327997	H3K9ac
58.3783783783784	0.42342961035894	H3K9ac
58.4774774774775	0.404495683162745	H3K9ac
58.5765765765766	0.465290357219967	H3K9ac
58.6756756756757	0.509539084889504	H3K9ac
58.7747747747748	0.420715792636197	H3K9ac
58.8738738738739	0.454224986628897	H3K9ac
58.972972972973	0.44832247288066	H3K9ac
59.0720720720721	0.461141375888896	H3K9ac
59.1711711711712	0.439629463187906	H3K9ac
59.2702702702703	0.429321261301261	H3K9ac
59.3693693693694	0.441170481207922	H3K9ac
59.4684684684685	0.450095414195947	H3K9ac
59.5675675675676	0.4918383746526	H3K9ac
59.6666666666667	0.435539831838233	H3K9ac
59.7657657657658	0.372736630282681	H3K9ac
59.8648648648649	0.291137742041632	H3K9ac
59.963963963964	0.19048476836738	H3K9ac
60.0630630630631	0.171480217152702	H3K9ac
60.1621621621622	0.153879891184957	H3K9ac
60.2612612612613	0.153322187617494	H3K9ac
60.3603603603604	0.1785536826373	H3K9ac
60.4594594594595	0.201677074275374	H3K9ac
60.5585585585586	0.176706265374448	H3K9ac
60.6576576576577	0.171497594646509	H3K9ac
60.7567567567568	0.119515552035141	H3K9ac
60.8558558558559	0.0396734518755565	H3K9ac
60.954954954955	-0.0205720945399375	H3K9ac
61.0540540540541	-0.0580702076599497	H3K9ac
61.1531531531532	-0.0720119390900198	H3K9ac
61.2522522522523	-0.0454424862906764	H3K9ac
61.3513513513514	-0.00375987047437027	H3K9ac
61.4504504504505	0.0308916610553506	H3K9ac
61.5495495495496	-0.0730097933206617	H3K9ac
61.6486486486487	-0.0726984072664622	H3K9ac
61.7477477477478	-0.120557240057805	H3K9ac
61.8468468468469	-0.248949090627791	H3K9ac
61.9459459459459	-0.297654135845242	H3K9ac
62.0450450450451	-0.37399270426784	H3K9ac
62.1441441441441	-0.455273102401514	H3K9ac
62.2432432432433	-0.473523900338939	H3K9ac
62.3423423423424	-0.46543698712912	H3K9ac
62.4414414414414	-0.518300921980489	H3K9ac
62.5405405405406	-0.587451987734155	H3K9ac
62.6396396396396	-0.671053153351212	H3K9ac
62.7387387387388	-0.685841201651031	H3K9ac
62.8378378378378	-0.669002514812599	H3K9ac
62.9369369369369	-0.69283381650794	H3K9ac
63.036036036036	-0.664692797772421	H3K9ac
63.1351351351351	-0.680564548913144	H3K9ac
63.2342342342342	-0.656467102300098	H3K9ac
63.3333333333333	-0.640895781377463	H3K9ac
63.4324324324324	-0.664205089091015	H3K9ac
63.5315315315315	-0.691316100338502	H3K9ac
63.6306306306306	-0.673375816615969	H3K9ac
63.7297297297297	-0.686557166168706	H3K9ac
63.8288288288288	-0.68433660564031	H3K9ac
63.9279279279279	-0.687861610650399	H3K9ac
64.027027027027	-0.652834732700578	H3K9ac
64.1261261261261	-0.576440048734159	H3K9ac
64.2252252252252	-0.541601246661536	H3K9ac
64.3243243243243	-0.517940734829375	H3K9ac
64.4234234234234	-0.499401112246779	H3K9ac
64.5225225225225	-0.545750760625836	H3K9ac
64.6216216216216	-0.540254428489333	H3K9ac
64.7207207207207	-0.606853958290026	H3K9ac
64.8198198198198	-0.597288375882906	H3K9ac
64.9189189189189	-0.598688243905704	H3K9ac
65.018018018018	-0.518327529147618	H3K9ac
65.1171171171171	-0.47504578589106	H3K9ac
65.2162162162162	-0.484439443801469	H3K9ac
65.3153153153153	-0.443866444760102	H3K9ac
65.4144144144144	-0.379345421561625	H3K9ac
65.5135135135135	-0.330102114212464	H3K9ac
65.6126126126126	-0.29861241021201	H3K9ac
65.7117117117117	-0.27947875927742	H3K9ac
65.8108108108108	-0.225674993525898	H3K9ac
65.9099099099099	-0.20262191581083	H3K9ac
66.009009009009	-0.123865600839752	H3K9ac
66.1081081081081	-0.148884505329337	H3K9ac
66.2072072072072	-0.141005015787892	H3K9ac
66.3063063063063	-0.14047068200918	H3K9ac
66.4054054054054	-0.13886656610197	H3K9ac
66.5045045045045	-0.157283323927058	H3K9ac
66.6036036036036	-0.264955572731199	H3K9ac
66.7027027027027	-0.283169501885607	H3K9ac
66.8018018018018	-0.257569073176691	H3K9ac
66.9009009009009	-0.171718689200124	H3K9ac
67	-0.188730714118808	H3K9ac
67.0990990990991	-0.275892310800214	H3K9ac
67.1981981981982	-0.363656879252342	H3K9ac
67.2972972972973	-0.454058643561472	H3K9ac
67.3963963963964	-0.431289115097932	H3K9ac
67.4954954954955	-0.436789785273561	H3K9ac
67.5945945945946	-0.468047040636888	H3K9ac
67.6936936936937	-0.504706627309082	H3K9ac
67.7927927927928	-0.53079092498711	H3K9ac
67.8918918918919	-0.496488208130138	H3K9ac
67.990990990991	-0.573420188940468	H3K9ac
68.0900900900901	-0.559760578701218	H3K9ac
68.1891891891892	-0.593598599037926	H3K9ac
68.2882882882883	-0.618685564316604	H3K9ac
68.3873873873874	-0.62934220547648	H3K9ac
68.4864864864865	-0.66924947281275	H3K9ac
68.5855855855856	-0.603441636499463	H3K9ac
68.6846846846847	-0.552221558818263	H3K9ac
68.7837837837838	-0.540267977085175	H3K9ac
68.8828828828829	-0.602987327481159	H3K9ac
68.981981981982	-0.648261013805883	H3K9ac
69.0810810810811	-0.664459839281165	H3K9ac
69.1801801801802	-0.616234217881772	H3K9ac
69.2792792792793	-0.540457130009415	H3K9ac
69.3783783783784	-0.520870894130565	H3K9ac
69.4774774774775	-0.52877594424296	H3K9ac
69.5765765765766	-0.476627071460182	H3K9ac
69.6756756756757	-0.427708959758383	H3K9ac
69.7747747747748	-0.389855380881203	H3K9ac
69.8738738738739	-0.386077675752878	H3K9ac
69.972972972973	-0.317832741614369	H3K9ac
70.0720720720721	-0.304172871740386	H3K9ac
70.1711711711712	-0.285031829111644	H3K9ac
70.2702702702703	-0.22134076727753	H3K9ac
70.3693693693694	-0.211290017481986	H3K9ac
70.4684684684685	-0.21347986281101	H3K9ac
70.5675675675676	-0.168534060231409	H3K9ac
70.6666666666667	-0.165257903651699	H3K9ac
70.7657657657658	-0.215418904065828	H3K9ac
70.8648648648649	-0.274600960158682	H3K9ac
70.963963963964	-0.163132131656731	H3K9ac
71.0630630630631	-0.222838821328014	H3K9ac
71.1621621621622	-0.237245864809366	H3K9ac
71.2612612612613	-0.190447704022978	H3K9ac
71.3603603603604	-0.176347944288456	H3K9ac
71.4594594594595	-0.19325171331092	H3K9ac
71.5585585585586	-0.170679655776735	H3K9ac
71.6576576576577	-0.119992089311353	H3K9ac
71.7567567567568	-0.0743627405592606	H3K9ac
71.8558558558559	-0.078764201732211	H3K9ac
71.954954954955	-0.0891261455620152	H3K9ac
72.0540540540541	-0.0644610096513348	H3K9ac
72.1531531531532	-0.0460136671114158	H3K9ac
72.2522522522523	-0.0331968062747429	H3K9ac
72.3513513513514	0.0102944876040837	H3K9ac
72.4504504504505	0.0588689280832378	H3K9ac
72.5495495495496	0.0924843980376704	H3K9ac
72.6486486486487	0.0304467393161803	H3K9ac
72.7477477477478	-0.0654047884986	H3K9ac
72.8468468468468	-0.0502019306354105	H3K9ac
72.945945945946	-0.0536509822531944	H3K9ac
73.0450450450451	-0.131001053486294	H3K9ac
73.1441441441442	-0.22742726587603	H3K9ac
73.2432432432433	-0.356577049810371	H3K9ac
73.3423423423424	-0.327107919875095	H3K9ac
73.4414414414415	-0.328989791659037	H3K9ac
73.5405405405406	-0.299425967093907	H3K9ac
73.6396396396397	-0.275953383687556	H3K9ac
73.7387387387388	-0.309411723501586	H3K9ac
73.8378378378378	-0.312229014181453	H3K9ac
73.9369369369369	-0.463980887103282	H3K9ac
74.036036036036	-0.492361370031141	H3K9ac
74.1351351351351	-0.560943768693178	H3K9ac
74.2342342342342	-0.559454217387929	H3K9ac
74.3333333333333	-0.587900831680981	H3K9ac
74.4324324324324	-0.57892942421429	H3K9ac
74.5315315315315	-0.604870937771882	H3K9ac
74.6306306306306	-0.538206558949006	H3K9ac
74.7297297297297	-0.541528387276558	H3K9ac
74.8288288288288	-0.530369969574652	H3K9ac
74.9279279279279	-0.510148312521691	H3K9ac
75.027027027027	-0.462849671368566	H3K9ac
75.1261261261261	-0.423405013477137	H3K9ac
75.2252252252252	-0.388500916994837	H3K9ac
75.3243243243243	-0.399972115623146	H3K9ac
75.4234234234234	-0.330451744998835	H3K9ac
75.5225225225225	-0.312552062041919	H3K9ac
75.6216216216216	-0.201103188184293	H3K9ac
75.7207207207207	-0.203721808093891	H3K9ac
75.8198198198198	-0.281340636532245	H3K9ac
75.9189189189189	-0.340306993458895	H3K9ac
76.018018018018	-0.289839273800169	H3K9ac
76.1171171171171	-0.301033604021809	H3K9ac
76.2162162162162	-0.316629869273133	H3K9ac
76.3153153153153	-0.409748155655851	H3K9ac
76.4144144144144	-0.446060891118831	H3K9ac
76.5135135135135	-0.477486035251308	H3K9ac
76.6126126126126	-0.473850466652601	H3K9ac
76.7117117117117	-0.429247851660595	H3K9ac
76.8108108108108	-0.462469506879529	H3K9ac
76.9099099099099	-0.470856224575423	H3K9ac
77.009009009009	-0.512584388817585	H3K9ac
77.1081081081081	-0.476333899503561	H3K9ac
77.2072072072072	-0.410818007330042	H3K9ac
77.3063063063063	-0.352254504711726	H3K9ac
77.4054054054054	-0.339034756767606	H3K9ac
77.5045045045045	-0.389749889928518	H3K9ac
77.6036036036036	-0.458320472850776	H3K9ac
77.7027027027027	-0.402935230644356	H3K9ac
77.8018018018018	-0.341482943880739	H3K9ac
77.9009009009009	-0.351991775546601	H3K9ac
78	-0.380537718943675	H3K9ac
78.0990990990991	-0.418377580458254	H3K9ac
78.1981981981982	-0.482971120627815	H3K9ac
78.2972972972973	-0.38467527234087	H3K9ac
78.3963963963964	-0.349908478575712	H3K9ac
78.4954954954955	-0.359479454937171	H3K9ac
78.5945945945946	-0.376115004129901	H3K9ac
78.6936936936937	-0.402651142750024	H3K9ac
78.7927927927928	-0.456955763142196	H3K9ac
78.8918918918919	-0.510579443869116	H3K9ac
78.990990990991	-0.47143602960659	H3K9ac
79.0900900900901	-0.385831673455338	H3K9ac
79.1891891891892	-0.411115693690511	H3K9ac
79.2882882882883	-0.414637984036388	H3K9ac
79.3873873873874	-0.484833031175564	H3K9ac
79.4864864864865	-0.508604264108147	H3K9ac
79.5855855855856	-0.517245464984756	H3K9ac
79.6846846846847	-0.508250308046946	H3K9ac
79.7837837837838	-0.546226139250909	H3K9ac
79.8828828828829	-0.48968987604642	H3K9ac
79.981981981982	-0.426058928951187	H3K9ac
80.0810810810811	-0.408695145505747	H3K9ac
80.1801801801802	-0.418663449315896	H3K9ac
80.2792792792793	-0.371917837884408	H3K9ac
80.3783783783784	-0.331162149887557	H3K9ac
80.4774774774775	-0.342351831201393	H3K9ac
80.5765765765766	-0.318156713766433	H3K9ac
80.6756756756757	-0.277825361737796	H3K9ac
80.7747747747748	-0.329980756021966	H3K9ac
80.8738738738739	-0.302016059587865	H3K9ac
80.972972972973	-0.282809623600135	H3K9ac
81.0720720720721	-0.297480827273183	H3K9ac
81.1711711711712	-0.262196721193272	H3K9ac
81.2702702702703	-0.272988658627337	H3K9ac
81.3693693693694	-0.332311925674824	H3K9ac
81.4684684684685	-0.335814865372023	H3K9ac
81.5675675675676	-0.339698278365785	H3K9ac
81.6666666666667	-0.265160804556882	H3K9ac
81.7657657657658	-0.301107859987209	H3K9ac
81.8648648648649	-0.249299129461308	H3K9ac
81.963963963964	-0.216995615658764	H3K9ac
82.0630630630631	-0.258289982076072	H3K9ac
82.1621621621622	-0.25029056211762	H3K9ac
82.2612612612613	-0.146254521829212	H3K9ac
82.3603603603604	-0.0632697776583097	H3K9ac
82.4594594594595	-0.083411377196379	H3K9ac
82.5585585585586	-0.141583344847293	H3K9ac
82.6576576576577	-0.21689261965973	H3K9ac
82.7567567567568	-0.217309407575741	H3K9ac
82.8558558558559	-0.35346989550526	H3K9ac
82.954954954955	-0.414314201628674	H3K9ac
83.0540540540541	-0.419647608075333	H3K9ac
83.1531531531532	-0.508693050715926	H3K9ac
83.2522522522523	-0.588259985920565	H3K9ac
83.3513513513514	-0.639809947902466	H3K9ac
83.4504504504505	-0.637477723643319	H3K9ac
83.5495495495496	-0.636832515795141	H3K9ac
83.6486486486487	-0.687176238988728	H3K9ac
83.7477477477478	-0.713649294794266	H3K9ac
83.8468468468468	-0.710752033588997	H3K9ac
83.945945945946	-0.72884429347324	H3K9ac
84.0450450450451	-0.646839844990408	H3K9ac
84.1441441441442	-0.627420300895345	H3K9ac
84.2432432432432	-0.593523666798338	H3K9ac
84.3423423423424	-0.534373881497051	H3K9ac
84.4414414414415	-0.496164751800376	H3K9ac
84.5405405405406	-0.55628829897391	H3K9ac
84.6396396396396	-0.524488103464639	H3K9ac
84.7387387387388	-0.460169257156613	H3K9ac
84.8378378378378	-0.437656987166875	H3K9ac
84.9369369369369	-0.510390538757326	H3K9ac
85.036036036036	-0.586761802281311	H3K9ac
85.1351351351351	-0.557400037074901	H3K9ac
85.2342342342342	-0.563745031092055	H3K9ac
85.3333333333333	-0.622108763114664	H3K9ac
85.4324324324325	-0.558134619236456	H3K9ac
85.5315315315315	-0.595957588392033	H3K9ac
85.6306306306306	-0.605195919652245	H3K9ac
85.7297297297297	-0.631707521221034	H3K9ac
85.8288288288288	-0.587515844884163	H3K9ac
85.9279279279279	-0.59135619940104	H3K9ac
86.027027027027	-0.617233173044089	H3K9ac
86.1261261261261	-0.629384028026373	H3K9ac
86.2252252252252	-0.570274096579808	H3K9ac
86.3243243243243	-0.566312610801223	H3K9ac
86.4234234234234	-0.629637510916741	H3K9ac
86.5225225225225	-0.661057728672771	H3K9ac
86.6216216216216	-0.706679195802231	H3K9ac
86.7207207207207	-0.71825143778259	H3K9ac
86.8198198198198	-0.707895057806696	H3K9ac
86.9189189189189	-0.727353517194152	H3K9ac
87.018018018018	-0.689001978464396	H3K9ac
87.1171171171171	-0.688441774898457	H3K9ac
87.2162162162162	-0.694165010250808	H3K9ac
87.3153153153153	-0.643305384944989	H3K9ac
87.4144144144144	-0.613269556411238	H3K9ac
87.5135135135135	-0.581222861071725	H3K9ac
87.6126126126126	-0.584574768931601	H3K9ac
87.7117117117117	-0.627345014655829	H3K9ac
87.8108108108108	-0.635861542508932	H3K9ac
87.9099099099099	-0.609119812362575	H3K9ac
88.009009009009	-0.610954932645168	H3K9ac
88.1081081081081	-0.633171183190961	H3K9ac
88.2072072072072	-0.709798773247621	H3K9ac
88.3063063063063	-0.748078137810998	H3K9ac
88.4054054054054	-0.744196616045424	H3K9ac
88.5045045045045	-0.765054377464473	H3K9ac
88.6036036036036	-0.711902770777371	H3K9ac
88.7027027027027	-0.695374059435494	H3K9ac
88.8018018018018	-0.776803024168175	H3K9ac
88.9009009009009	-0.812874421713613	H3K9ac
89	-0.818696353270798	H3K9ac
89.0990990990991	-0.852799010102151	H3K9ac
89.1981981981982	-0.813502033347976	H3K9ac
89.2972972972973	-0.792528947139667	H3K9ac
89.3963963963964	-0.70900092186764	H3K9ac
89.4954954954955	-0.689463983697256	H3K9ac
89.5945945945946	-0.690189028393412	H3K9ac
89.6936936936937	-0.67484710946135	H3K9ac
89.7927927927928	-0.642757879794702	H3K9ac
89.8918918918919	-0.704669034892864	H3K9ac
89.990990990991	-0.748250981070151	H3K9ac
90.0900900900901	-0.780299862558637	H3K9ac
90.1891891891892	-0.795721473310364	H3K9ac
90.2882882882883	-0.774214260454333	H3K9ac
90.3873873873874	-0.756826018251527	H3K9ac
90.4864864864865	-0.820788338539753	H3K9ac
90.5855855855856	-0.765339232473609	H3K9ac
90.6846846846847	-0.782815615238811	H3K9ac
90.7837837837838	-0.798432818639565	H3K9ac
90.8828828828829	-0.795705968584841	H3K9ac
90.981981981982	-0.786278632708225	H3K9ac
91.0810810810811	-0.781936556668486	H3K9ac
91.1801801801802	-0.661014886056111	H3K9ac
91.2792792792793	-0.567310524145202	H3K9ac
91.3783783783784	-0.583232635983836	H3K9ac
91.4774774774775	-0.586397107436413	H3K9ac
91.5765765765766	-0.59377232739681	H3K9ac
91.6756756756757	-0.548084021487208	H3K9ac
91.7747747747748	-0.557241765913505	H3K9ac
91.8738738738739	-0.542512873077362	H3K9ac
91.972972972973	-0.523119299675891	H3K9ac
92.0720720720721	-0.571745144019488	H3K9ac
92.1711711711712	-0.623076000105797	H3K9ac
92.2702702702703	-0.591294112354299	H3K9ac
92.3693693693694	-0.625955032401169	H3K9ac
92.4684684684685	-0.595671267942489	H3K9ac
92.5675675675676	-0.537496073039932	H3K9ac
92.6666666666667	-0.512448563034996	H3K9ac
92.7657657657658	-0.511824763488844	H3K9ac
92.8648648648649	-0.452899426972315	H3K9ac
92.963963963964	-0.441513622205428	H3K9ac
93.0630630630631	-0.443731596869955	H3K9ac
93.1621621621622	-0.441437158280047	H3K9ac
93.2612612612613	-0.459295696342491	H3K9ac
93.3603603603604	-0.498951939628363	H3K9ac
93.4594594594595	-0.514192160095023	H3K9ac
93.5585585585586	-0.556204957852375	H3K9ac
93.6576576576577	-0.571942975259825	H3K9ac
93.7567567567568	-0.606098354814549	H3K9ac
93.8558558558559	-0.655773381645801	H3K9ac
93.954954954955	-0.632448621365886	H3K9ac
94.0540540540541	-0.624437572238134	H3K9ac
94.1531531531532	-0.664552011143222	H3K9ac
94.2522522522522	-0.664040242351778	H3K9ac
94.3513513513514	-0.591401066011286	H3K9ac
94.4504504504505	-0.542465597563473	H3K9ac
94.5495495495495	-0.560093704619952	H3K9ac
94.6486486486486	-0.583924265048058	H3K9ac
94.7477477477478	-0.62508775325489	H3K9ac
94.8468468468469	-0.602792148290317	H3K9ac
94.945945945946	-0.566381150413703	H3K9ac
95.045045045045	-0.455121360658664	H3K9ac
95.1441441441442	-0.471303226720714	H3K9ac
95.2432432432432	-0.464495431778627	H3K9ac
95.3423423423424	-0.450212486038107	H3K9ac
95.4414414414414	-0.498095112389116	H3K9ac
95.5405405405405	-0.489988054079687	H3K9ac
95.6396396396396	-0.429430395536842	H3K9ac
95.7387387387388	-0.399709505645404	H3K9ac
95.8378378378378	-0.437648344242584	H3K9ac
95.9369369369369	-0.435314493507529	H3K9ac
96.036036036036	-0.407873171362008	H3K9ac
96.1351351351351	-0.41413537359104	H3K9ac
96.2342342342343	-0.321540456009386	H3K9ac
96.3333333333333	-0.324279152877481	H3K9ac
96.4324324324324	-0.350173768462826	H3K9ac
96.5315315315315	-0.338016170687072	H3K9ac
96.6306306306306	-0.299849417683306	H3K9ac
96.7297297297297	-0.307150133144961	H3K9ac
96.8288288288288	-0.30658451329126	H3K9ac
96.9279279279279	-0.301134057586654	H3K9ac
97.027027027027	-0.348883404708349	H3K9ac
97.1261261261261	-0.422184053115158	H3K9ac
97.2252252252252	-0.41831170028501	H3K9ac
97.3243243243243	-0.405304068378552	H3K9ac
97.4234234234234	-0.351805391290338	H3K9ac
97.5225225225225	-0.331140711927783	H3K9ac
97.6216216216216	-0.350449363332972	H3K9ac
97.7207207207207	-0.3030678738845	H3K9ac
97.8198198198198	-0.270364440546425	H3K9ac
97.9189189189189	-0.204181430033977	H3K9ac
98.018018018018	-0.199071721209637	H3K9ac
98.1171171171171	-0.136470458388012	H3K9ac
98.2162162162162	-0.120210151888401	H3K9ac
98.3153153153153	-0.00219493236629575	H3K9ac
98.4144144144144	0.0709363942518734	H3K9ac
98.5135135135135	0.116366266254075	H3K9ac
98.6126126126126	0.184177005294176	H3K9ac
98.7117117117117	0.134089875332721	H3K9ac
98.8108108108108	0.0670381149465071	H3K9ac
98.9099099099099	0.0125965443010208	H3K9ac
99.009009009009	0.00558160613607936	H3K9ac
99.1081081081081	0.0318563559402671	H3K9ac
99.2072072072072	0.0738553528534974	H3K9ac
99.3063063063063	0.0840396174319498	H3K9ac
99.4054054054054	0.034993049081865	H3K9ac
99.5045045045045	-0.0258602160331644	H3K9ac
99.6036036036036	-0.0127918521947836	H3K9ac
99.7027027027027	0.0151801495731711	H3K9ac
99.8018018018018	0.0133788681629715	H3K9ac
99.9009009009009	-0.0333696468377628	H3K9ac
[truncated: 18,001 more rows]
