# Supplementary material for: Cell-type-specific genomics reveals histone modification dynamics in mammalian meiosis
Source: Nat Commun. 2019 Aug 23;10:3821. doi: 10.1038/s41467-019-11820-7 (PMC6707301; doi:10.1038/s41467-019-11820-7)
Supplement: Supplementary file 4 — Source Data [file 41467_2019_11820_MOESM4_ESM.zip › Source Data/figureS9_Genes.tab]

pos	FC	sample
1	-0.0491590289875633	H3K4me3
1.24812030075188	-0.0702359141110119	H3K4me3
1.49624060150376	-0.0644593883691394	H3K4me3
1.74436090225564	-0.0742813101875319	H3K4me3
1.99248120300752	-0.00451040228405099	H3K4me3
2.2406015037594	0.0750852098906649	H3K4me3
2.48872180451128	0.0912158873893687	H3K4me3
2.73684210526316	0.0679679344385407	H3K4me3
2.98496240601504	0.0861167620955988	H3K4me3
3.23308270676692	0.046742310880246	H3K4me3
3.4812030075188	0.00549995933934124	H3K4me3
3.72932330827068	-0.0725964432617189	H3K4me3
3.97744360902256	-0.0748509300363874	H3K4me3
4.22556390977444	-0.126357066421681	H3K4me3
4.47368421052632	-0.185596406915959	H3K4me3
4.7218045112782	-0.169565880557619	H3K4me3
4.96992481203008	-0.12199510938277	H3K4me3
5.21804511278195	-0.0291012877822108	H3K4me3
5.46616541353383	0.0566844160016561	H3K4me3
5.71428571428571	0.0378933499137402	H3K4me3
5.96240601503759	0.0100445418799726	H3K4me3
6.21052631578947	-0.0210522857790149	H3K4me3
6.45864661654135	-0.0419109063543535	H3K4me3
6.70676691729323	-0.0762581818032353	H3K4me3
6.95488721804511	-0.0921014675548811	H3K4me3
7.20300751879699	-0.0849556410428882	H3K4me3
7.45112781954887	-0.174875724636095	H3K4me3
7.69924812030075	-0.223702636156048	H3K4me3
7.94736842105263	-0.180555502010977	H3K4me3
8.19548872180451	-0.116710411138987	H3K4me3
8.44360902255639	-0.0992159914662912	H3K4me3
8.69172932330827	-0.110999390212477	H3K4me3
8.93984962406015	-0.0963120869948595	H3K4me3
9.18796992481203	-0.175301844791178	H3K4me3
9.43609022556391	-0.204219755775758	H3K4me3
9.68421052631579	-0.16988734367409	H3K4me3
9.93233082706767	-0.173623060425796	H3K4me3
10.1804511278195	-0.133276568991519	H3K4me3
10.4285714285714	-0.176229698865201	H3K4me3
10.6766917293233	-0.153590521527523	H3K4me3
10.9248120300752	-0.146572611877975	H3K4me3
11.1729323308271	-0.134722362190477	H3K4me3
11.4210526315789	-0.0966100999763764	H3K4me3
11.6691729323308	-0.13075320062045	H3K4me3
11.9172932330827	-0.103890402951305	H3K4me3
12.1654135338346	-0.156129673246465	H3K4me3
12.4135338345865	-0.14698124015382	H3K4me3
12.6616541353383	-0.132447765952166	H3K4me3
12.9097744360902	-0.107993199477522	H3K4me3
13.1578947368421	-0.0845169721352386	H3K4me3
13.406015037594	-0.0115527502175888	H3K4me3
13.6541353383459	-0.0574589018843772	H3K4me3
13.9022556390977	-0.0997894857375608	H3K4me3
14.1503759398496	-0.178584942434167	H3K4me3
14.3984962406015	-0.243368802924113	H3K4me3
14.6466165413534	-0.216380853293299	H3K4me3
14.8947368421053	-0.181567053858036	H3K4me3
15.1428571428571	-0.113339199015463	H3K4me3
15.390977443609	-0.134779169101863	H3K4me3
15.6390977443609	-0.217436702525901	H3K4me3
15.8872180451128	-0.231379549542427	H3K4me3
16.1353383458647	-0.253312419747053	H3K4me3
16.3834586466165	-0.225533681547751	H3K4me3
16.6315789473684	-0.209703237224407	H3K4me3
16.8796992481203	-0.21863356351842	H3K4me3
17.1278195488722	-0.172630685640131	H3K4me3
17.3759398496241	-0.151342531346524	H3K4me3
17.6240601503759	-0.120750568841996	H3K4me3
17.8721804511278	-0.190170874327261	H3K4me3
18.1203007518797	-0.245412564293643	H3K4me3
18.3684210526316	-0.22991502273317	H3K4me3
18.6165413533835	-0.174098603065684	H3K4me3
18.8646616541353	-0.123012747194333	H3K4me3
19.1127819548872	-0.124369800428598	H3K4me3
19.3609022556391	-0.144108881305443	H3K4me3
19.609022556391	-0.0815049210357219	H3K4me3
19.8571428571429	-0.0756191124168572	H3K4me3
20.1052631578947	-0.0977908277566877	H3K4me3
20.3533834586466	-0.12416176035152	H3K4me3
20.6015037593985	-0.0933082043181867	H3K4me3
20.8496240601504	-0.0385931076552134	H3K4me3
21.0977443609023	0.0125379054249324	H3K4me3
21.3458646616541	0.0620903951079083	H3K4me3
21.593984962406	0.119746788695558	H3K4me3
21.8421052631579	0.190621313508669	H3K4me3
22.0902255639098	0.298405267628746	H3K4me3
22.3383458646617	0.380930283063752	H3K4me3
22.5864661654135	0.48383761861073	H3K4me3
22.8345864661654	0.586871718577495	H3K4me3
23.0827067669173	0.67675811570363	H3K4me3
23.3308270676692	0.738672776830599	H3K4me3
23.5789473684211	0.801140501256109	H3K4me3
23.8270676691729	0.842672717778379	H3K4me3
24.0751879699248	0.856856761696226	H3K4me3
24.3233082706767	0.84184862717569	H3K4me3
24.5714285714286	0.826278738111923	H3K4me3
24.8195488721805	0.865170859753056	H3K4me3
25.0676691729323	0.984649839581935	H3K4me3
25.3157894736842	1.19082563771429	H3K4me3
25.5639097744361	1.4276218681785	H3K4me3
25.812030075188	1.85716590117478	H3K4me3
26.0601503759399	1.8597934373085	H3K4me3
26.3082706766917	1.70068497509856	H3K4me3
26.5563909774436	1.53505477185346	H3K4me3
26.8045112781955	1.37966630483247	H3K4me3
27.0526315789474	1.25189400266351	H3K4me3
27.3007518796993	1.14267714237354	H3K4me3
27.5488721804511	1.0303585516539	H3K4me3
27.796992481203	0.938033197511857	H3K4me3
28.0451127819549	0.86162863186148	H3K4me3
28.2932330827068	0.78736159852067	H3K4me3
28.5413533834586	0.745948848790743	H3K4me3
28.7894736842105	0.664090917071786	H3K4me3
29.0375939849624	0.584338629115987	H3K4me3
29.2857142857143	0.543654277662089	H3K4me3
29.5338345864662	0.546407605103772	H3K4me3
29.781954887218	0.530307574788795	H3K4me3
30.0300751879699	0.487149436959086	H3K4me3
30.2781954887218	0.44309342010377	H3K4me3
30.5263157894737	0.360732888825057	H3K4me3
30.7744360902256	0.28597205064617	H3K4me3
31.0225563909774	0.238358543326013	H3K4me3
31.2706766917293	0.209315509439022	H3K4me3
31.5187969924812	0.220095610424298	H3K4me3
31.7669172932331	0.118480835750177	H3K4me3
32.015037593985	0.074713670355619	H3K4me3
32.2631578947368	0.133921582445902	H3K4me3
32.5112781954887	0.123637392877807	H3K4me3
32.7593984962406	0.0661898253334903	H3K4me3
33.0075187969925	0.116009158199514	H3K4me3
33.2556390977444	0.077280062912014	H3K4me3
33.5037593984962	0.0452552749164657	H3K4me3
33.7518796992481	-0.00288204222309254	H3K4me3
34	-0.0546154275954117	H3K4me3
34.2481203007519	0.0200186719410949	H3K4me3
34.4962406015038	-0.043625180964543	H3K4me3
34.7443609022556	0.00104805556497433	H3K4me3
34.9924812030075	-0.0244304119383231	H3K4me3
35.2406015037594	-0.0577281428598908	H3K4me3
35.4887218045113	-0.142132184865863	H3K4me3
35.7368421052632	-0.14765202957555	H3K4me3
35.984962406015	-0.0596181639799951	H3K4me3
36.2330827067669	-0.125363159043617	H3K4me3
36.4812030075188	-0.235836815258954	H3K4me3
36.7293233082707	-0.292889172957308	H3K4me3
36.9774436090226	-0.304373739759291	H3K4me3
37.2255639097744	-0.262478100316017	H3K4me3
37.4736842105263	-0.27390269834262	H3K4me3
37.7218045112782	-0.234459753760607	H3K4me3
37.9699248120301	-0.214001816952074	H3K4me3
38.218045112782	-0.140401176358399	H3K4me3
38.4661654135338	-0.154090898931411	H3K4me3
38.7142857142857	-0.176609979571061	H3K4me3
38.9624060150376	-0.240918723932825	H3K4me3
39.2105263157895	-0.294011797526695	H3K4me3
39.4586466165414	-0.270002131906649	H3K4me3
39.7067669172932	-0.244166077578113	H3K4me3
39.9548872180451	-0.26411546683701	H3K4me3
40.203007518797	-0.203532710162479	H3K4me3
40.4511278195489	-0.214960596776365	H3K4me3
40.6992481203008	-0.324184368086269	H3K4me3
40.9473684210526	-0.258665937811864	H3K4me3
41.1954887218045	-0.209341722917978	H3K4me3
41.4436090225564	-0.304353219107044	H3K4me3
41.6917293233083	-0.361060840389372	H3K4me3
41.9398496240602	-0.359170176168417	H3K4me3
42.187969924812	-0.371150573654386	H3K4me3
42.4360902255639	-0.363080187880534	H3K4me3
42.6842105263158	-0.396193279892456	H3K4me3
42.9323308270677	-0.364765303039339	H3K4me3
43.1804511278196	-0.366438940454036	H3K4me3
43.4285714285714	-0.457766173260531	H3K4me3
43.6766917293233	-0.568228273196867	H3K4me3
43.9248120300752	-0.534839720787565	H3K4me3
44.1729323308271	-0.511315563767734	H3K4me3
44.4210526315789	-0.548240380305323	H3K4me3
44.6691729323308	-0.571203475615664	H3K4me3
44.9172932330827	-0.5266310789919	H3K4me3
45.1654135338346	-0.445899148881491	H3K4me3
45.4135338345865	-0.436761236202899	H3K4me3
45.6616541353384	-0.32432453724133	H3K4me3
45.9097744360902	-0.319661400987086	H3K4me3
46.1578947368421	-0.198715562929377	H3K4me3
46.406015037594	-0.324711020659922	H3K4me3
46.6541353383459	-0.315655996292678	H3K4me3
46.9022556390977	-0.274421593148371	H3K4me3
47.1503759398496	-0.334880420877152	H3K4me3
47.3984962406015	-0.395032363159971	H3K4me3
47.6466165413534	-0.455987884959411	H3K4me3
47.8947368421053	-0.511318627062343	H3K4me3
48.1428571428571	-0.48485535397352	H3K4me3
48.390977443609	-0.409286382133668	H3K4me3
48.6390977443609	-0.498601004375526	H3K4me3
48.8872180451128	-0.470980599899142	H3K4me3
49.1353383458647	-0.397216857311386	H3K4me3
49.3834586466165	-0.480158354775098	H3K4me3
49.6315789473684	-0.477364430285441	H3K4me3
49.8796992481203	-0.485504316477392	H3K4me3
50.1278195488722	-0.51464941850825	H3K4me3
50.3759398496241	-0.595089059999496	H3K4me3
50.6240601503759	-0.544361542374314	H3K4me3
50.8721804511278	-0.504850341757077	H3K4me3
51.1203007518797	-0.478319732106855	H3K4me3
51.3684210526316	-0.498328940529725	H3K4me3
51.6165413533835	-0.546562808322932	H3K4me3
51.8646616541353	-0.665154164748834	H3K4me3
52.1127819548872	-0.703256104219181	H3K4me3
52.3609022556391	-0.691288474587838	H3K4me3
52.609022556391	-0.743814708380908	H3K4me3
52.8571428571429	-0.677489688639863	H3K4me3
53.1052631578947	-0.634245343246164	H3K4me3
53.3533834586466	-0.604366134713821	H3K4me3
53.6015037593985	-0.691885739702774	H3K4me3
53.8496240601504	-0.655471404612469	H3K4me3
54.0977443609023	-0.695086887271272	H3K4me3
54.3458646616541	-0.571084631326611	H3K4me3
54.593984962406	-0.504087496685125	H3K4me3
54.8421052631579	-0.485991735547543	H3K4me3
55.0902255639098	-0.47437627760774	H3K4me3
55.3383458646617	-0.539172404743322	H3K4me3
55.5864661654135	-0.596722408687836	H3K4me3
55.8345864661654	-0.450556216886138	H3K4me3
56.0827067669173	-0.453645237785296	H3K4me3
56.3308270676692	-0.59716771439895	H3K4me3
56.5789473684211	-0.612971408016392	H3K4me3
56.8270676691729	-0.559896666950853	H3K4me3
57.0751879699248	-0.573214831381979	H3K4me3
57.3233082706767	-0.463224236332924	H3K4me3
57.5714285714286	-0.538164079386724	H3K4me3
57.8195488721805	-0.426124700466108	H3K4me3
58.0676691729323	-0.508048427003375	H3K4me3
58.3157894736842	-0.33653966834661	H3K4me3
58.5639097744361	-0.388134886248819	H3K4me3
58.812030075188	-0.427261921490677	H3K4me3
59.0601503759399	-0.586528260540744	H3K4me3
59.3082706766917	-0.75172535100707	H3K4me3
59.5563909774436	-0.647531998998907	H3K4me3
59.8045112781955	-0.612595327738216	H3K4me3
60.0526315789474	-0.662728227533929	H3K4me3
60.3007518796992	-0.53393666634759	H3K4me3
60.5488721804511	-0.565856660707459	H3K4me3
60.796992481203	-0.455011575683352	H3K4me3
61.0451127819549	-0.51882859728462	H3K4me3
61.2932330827068	-0.557379713077198	H3K4me3
61.5413533834586	-0.449048609414223	H3K4me3
61.7894736842105	-0.575764799356015	H3K4me3
62.0375939849624	-0.709447356271168	H3K4me3
62.2857142857143	-0.691058130910543	H3K4me3
62.5338345864662	-0.528114014029355	H3K4me3
62.7819548872181	-0.457875044372093	H3K4me3
63.0300751879699	-0.488006127925787	H3K4me3
63.2781954887218	-0.547808252066919	H3K4me3
63.5263157894737	-0.566540912271842	H3K4me3
63.7744360902256	-0.61151353370928	H3K4me3
64.0225563909775	-0.626780975434977	H3K4me3
64.2706766917293	-0.709617557964016	H3K4me3
64.5187969924812	-0.600730014818525	H3K4me3
64.7669172932331	-0.5735644722489	H3K4me3
65.015037593985	-0.701364820379596	H3K4me3
65.2631578947368	-0.677747983874045	H3K4me3
65.5112781954887	-0.551716784139805	H3K4me3
65.7593984962406	-0.607398920144668	H3K4me3
66.0075187969925	-0.547718589535995	H3K4me3
66.2556390977444	-0.572949641637495	H3K4me3
66.5037593984962	-0.610927420389098	H3K4me3
66.7518796992481	-0.464932273928015	H3K4me3
67	-0.354545884820659	H3K4me3
67.2481203007519	-0.339069459020357	H3K4me3
67.4962406015038	-0.403015751888336	H3K4me3
67.7443609022556	-0.473125954918108	H3K4me3
67.9924812030075	-0.579573920253468	H3K4me3
68.2406015037594	-0.740067953224494	H3K4me3
68.4887218045113	-0.609083030005958	H3K4me3
68.7368421052632	-0.508295812223537	H3K4me3
68.984962406015	-0.482259598978772	H3K4me3
69.2330827067669	-0.531576492576755	H3K4me3
69.4812030075188	-0.380088342411665	H3K4me3
69.7293233082707	-0.376410211752088	H3K4me3
69.9774436090226	-0.46776147947445	H3K4me3
70.2255639097744	-0.54050772839611	H3K4me3
70.4736842105263	-0.557074774728848	H3K4me3
70.7218045112782	-0.596414008859985	H3K4me3
70.9699248120301	-0.570136673947158	H3K4me3
71.218045112782	-0.574988504973186	H3K4me3
71.4661654135338	-0.615253265748936	H3K4me3
71.7142857142857	-0.739715935362413	H3K4me3
71.9624060150376	-0.64092068038431	H3K4me3
72.2105263157895	-0.608520596866141	H3K4me3
72.4586466165414	-0.656629739139872	H3K4me3
72.7067669172932	-0.590973872750515	H3K4me3
72.9548872180451	-0.545053064268822	H3K4me3
73.203007518797	-0.535501318440984	H3K4me3
73.4511278195489	-0.532694267627591	H3K4me3
73.6992481203008	-0.367041844077445	H3K4me3
73.9473684210526	-0.513992673055841	H3K4me3
74.1954887218045	-0.419141756268742	H3K4me3
74.4436090225564	-0.465860177964884	H3K4me3
74.6917293233083	-0.382603184172217	H3K4me3
74.9398496240602	-0.124799435190576	H3K4me3
75.187969924812	0.603317369062962	H3K4me3
75.4360902255639	0.875813311534899	H3K4me3
75.6842105263158	0.295365218060969	H3K4me3
75.9323308270677	-0.0502715104786208	H3K4me3
76.1804511278195	-0.218858000321509	H3K4me3
76.4285714285714	-0.318734264214613	H3K4me3
76.6766917293233	-0.319226201699596	H3K4me3
76.9248120300752	-0.324284165599517	H3K4me3
77.1729323308271	-0.269185267828107	H3K4me3
77.421052631579	-0.271931644400365	H3K4me3
77.6691729323308	-0.204467388571144	H3K4me3
77.9172932330827	-0.181963341506347	H3K4me3
78.1654135338346	-0.214010764430337	H3K4me3
78.4135338345865	-0.224562164536299	H3K4me3
78.6616541353383	-0.17443996774882	H3K4me3
78.9097744360902	-0.112137351597737	H3K4me3
79.1578947368421	-0.129210669509419	H3K4me3
79.406015037594	-0.116559022090163	H3K4me3
79.6541353383459	-0.148537890598318	H3K4me3
79.9022556390978	-0.161153366214963	H3K4me3
80.1503759398496	-0.234598359523637	H3K4me3
80.3984962406015	-0.256048775076256	H3K4me3
80.6466165413534	-0.365184516077815	H3K4me3
80.8947368421053	-0.417766576074487	H3K4me3
81.1428571428571	-0.393826662949874	H3K4me3
81.390977443609	-0.374606113949939	H3K4me3
81.6390977443609	-0.353049568328678	H3K4me3
81.8872180451128	-0.318345672925066	H3K4me3
82.1353383458647	-0.238199996383902	H3K4me3
82.3834586466165	-0.257359142392397	H3K4me3
82.6315789473684	-0.202877631225928	H3K4me3
82.8796992481203	-0.119844637406275	H3K4me3
83.1278195488722	-0.129153048656189	H3K4me3
83.3759398496241	-0.18646475751509	H3K4me3
83.6240601503759	-0.16355797865296	H3K4me3
83.8721804511278	-0.161817887605697	H3K4me3
84.1203007518797	-0.181191575578974	H3K4me3
84.3684210526316	-0.180952442022362	H3K4me3
84.6165413533835	-0.185243408397708	H3K4me3
84.8646616541353	-0.232033443126494	H3K4me3
85.1127819548872	-0.257565190686888	H3K4me3
85.3609022556391	-0.161481108705726	H3K4me3
85.609022556391	-0.107590831723909	H3K4me3
85.8571428571429	-0.102842270777176	H3K4me3
86.1052631578947	-0.146877275767147	H3K4me3
86.3533834586466	-0.107474415994824	H3K4me3
86.6015037593985	-0.110687937395884	H3K4me3
86.8496240601504	-0.159193918128191	H3K4me3
87.0977443609023	-0.202508844672967	H3K4me3
87.3458646616541	-0.163659481566496	H3K4me3
87.593984962406	-0.131546981046825	H3K4me3
87.8421052631579	-0.0708967423447608	H3K4me3
88.0902255639098	-0.0953415103184985	H3K4me3
88.3383458646617	-0.144546060631945	H3K4me3
88.5864661654135	-0.113944862864998	H3K4me3
88.8345864661654	-0.116487264276012	H3K4me3
89.0827067669173	-0.102617891360883	H3K4me3
89.3308270676692	-0.144599698317292	H3K4me3
89.5789473684211	-0.0577598865310884	H3K4me3
89.8270676691729	-0.0238600500585628	H3K4me3
90.0751879699248	-0.0507632469811874	H3K4me3
90.3233082706767	-0.0527266853957217	H3K4me3
90.5714285714286	-0.0113787841460899	H3K4me3
90.8195488721804	0.00524356351227858	H3K4me3
91.0676691729323	-0.05231644877977	H3K4me3
91.3157894736842	-0.0242335584330202	H3K4me3
91.5639097744361	0.0018125973372722	H3K4me3
91.812030075188	-0.00669912885589465	H3K4me3
92.0601503759398	-0.0206387089125706	H3K4me3
92.3082706766917	-0.0405713392329792	H3K4me3
92.5563909774436	-0.0400770217143216	H3K4me3
92.8045112781955	-0.0104311507270164	H3K4me3
93.0526315789474	0.0418997183865096	H3K4me3
93.3007518796992	0.0755242477307815	H3K4me3
93.5488721804511	0.0985844079335211	H3K4me3
93.796992481203	0.0367344029228176	H3K4me3
94.0451127819549	-0.0533650167013705	H3K4me3
94.2932330827068	-0.143602648835786	H3K4me3
94.5413533834586	-0.147384511195906	H3K4me3
94.7894736842105	-0.211292502906974	H3K4me3
95.0375939849624	-0.243773118208805	H3K4me3
95.2857142857143	-0.185399827746993	H3K4me3
95.5338345864662	-0.116720244903759	H3K4me3
95.781954887218	-0.066103923225216	H3K4me3
96.0300751879699	-0.075161401680154	H3K4me3
96.2781954887218	-0.0643632151181962	H3K4me3
96.5263157894737	-0.00913805595358908	H3K4me3
96.7744360902256	0.0286722212752653	H3K4me3
97.0225563909774	0.105803560847304	H3K4me3
97.2706766917293	0.100608120369816	H3K4me3
97.5187969924812	0.0733208629673124	H3K4me3
97.7669172932331	0.0825296646894638	H3K4me3
98.015037593985	0.058594923671109	H3K4me3
98.2631578947368	0.0361062836472794	H3K4me3
98.5112781954887	0.0433214226293365	H3K4me3
98.7593984962406	0.0410018314647229	H3K4me3
99.0075187969925	0.0743578263022847	H3K4me3
99.2556390977444	0.0483343935630887	H3K4me3
99.5037593984962	0.107253712634597	H3K4me3
99.7518796992481	0.186657824144858	H3K4me3
100	0.219846389006711	H3K4me3
1	0.076527750249506	H3K9ac
1.24812030075188	0.0415997130639357	H3K9ac
1.49624060150376	0.0612222540111218	H3K9ac
1.74436090225564	0.0605633648052725	H3K9ac
1.99248120300752	0.0854043329877521	H3K9ac
2.2406015037594	0.102444737664861	H3K9ac
2.48872180451128	0.128356490898127	H3K9ac
2.73684210526316	0.128204498786434	H3K9ac
2.98496240601504	0.0844428495356456	H3K9ac
3.23308270676692	0.0250783918681688	H3K9ac
3.4812030075188	0.0364763082333086	H3K9ac
3.72932330827068	0.00840790516277887	H3K9ac
3.97744360902256	0.00376421600911643	H3K9ac
4.22556390977444	-0.0219242817710167	H3K9ac
4.47368421052632	-0.0541451945399298	H3K9ac
4.7218045112782	-0.0507457932297056	H3K9ac
4.96992481203008	-0.0389567135349687	H3K9ac
5.21804511278195	-0.0509342218695848	H3K9ac
5.46616541353383	-0.0120441269688752	H3K9ac
5.71428571428571	-0.030598239986805	H3K9ac
5.96240601503759	-0.0268238743610186	H3K9ac
6.21052631578947	-0.0391421550242524	H3K9ac
6.45864661654135	-0.0333938226376381	H3K9ac
6.70676691729323	-0.0524347904564575	H3K9ac
6.95488721804511	-0.119228060015147	H3K9ac
7.20300751879699	-0.150352444905021	H3K9ac
7.45112781954887	-0.20930993894344	H3K9ac
7.69924812030075	-0.21339858932454	H3K9ac
7.94736842105263	-0.148086699602075	H3K9ac
8.19548872180451	-0.0465116985627416	H3K9ac
8.44360902255639	0.0332306945636225	H3K9ac
8.69172932330827	-0.0191352070051129	H3K9ac
8.93984962406015	-0.0432322252158445	H3K9ac
9.18796992481203	-0.131386437768953	H3K9ac
9.43609022556391	-0.157268205645231	H3K9ac
9.68421052631579	-0.154270717739514	H3K9ac
9.93233082706767	-0.17668656898475	H3K9ac
10.1804511278195	-0.177294876557735	H3K9ac
10.4285714285714	-0.248378710129342	H3K9ac
10.6766917293233	-0.240492088870967	H3K9ac
10.9248120300752	-0.235103197708155	H3K9ac
11.1729323308271	-0.220593601141682	H3K9ac
11.4210526315789	-0.162938150575386	H3K9ac
11.6691729323308	-0.143243554852496	H3K9ac
11.9172932330827	-0.122301727690696	H3K9ac
12.1654135338346	-0.132969182912245	H3K9ac
12.4135338345865	-0.061797521696407	H3K9ac
12.6616541353383	-0.0551298782574151	H3K9ac
12.9097744360902	-0.0350752271928298	H3K9ac
13.1578947368421	-0.0131428275301621	H3K9ac
13.406015037594	0.0500001959849701	H3K9ac
13.6541353383459	0.0691699555570455	H3K9ac
13.9022556390977	0.0501732294592511	H3K9ac
14.1503759398496	0.00792620392677774	H3K9ac
14.3984962406015	0.0047213536570084	H3K9ac
14.6466165413534	0.02855865414193	H3K9ac
14.8947368421053	0.0764188424679786	H3K9ac
15.1428571428571	0.0689636055698245	H3K9ac
15.390977443609	0.0707106201958787	H3K9ac
15.6390977443609	0.0668144588006494	H3K9ac
15.8872180451128	0.0917564234464514	H3K9ac
16.1353383458647	0.103755445738664	H3K9ac
16.3834586466165	0.167797322964583	H3K9ac
16.6315789473684	0.196154481067773	H3K9ac
16.8796992481203	0.184680050480567	H3K9ac
17.1278195488722	0.217117541413053	H3K9ac
17.3759398496241	0.253666347069011	H3K9ac
17.6240601503759	0.308268690213015	H3K9ac
17.8721804511278	0.308099173028476	H3K9ac
18.1203007518797	0.316166883700781	H3K9ac
18.3684210526316	0.367551188416759	H3K9ac
18.6165413533835	0.441887426080774	H3K9ac
18.8646616541353	0.488098199753811	H3K9ac
19.1127819548872	0.529844785876746	H3K9ac
19.3609022556391	0.571918512184369	H3K9ac
19.609022556391	0.648081739645434	H3K9ac
19.8571428571429	0.705127889372552	H3K9ac
20.1052631578947	0.73549360674975	H3K9ac
20.3533834586466	0.775477596639677	H3K9ac
20.6015037593985	0.821122062245386	H3K9ac
20.8496240601504	0.879432372384445	H3K9ac
21.0977443609023	0.928627717683829	H3K9ac
21.3458646616541	0.95833136648953	H3K9ac
21.593984962406	0.992342015593492	H3K9ac
21.8421052631579	1.03765471201791	H3K9ac
22.0902255639098	1.10909508995236	H3K9ac
22.3383458646617	1.16513783793219	H3K9ac
22.5864661654135	1.21999258484362	H3K9ac
22.8345864661654	1.26532359173047	H3K9ac
23.0827067669173	1.32067784369135	H3K9ac
23.3308270676692	1.34170465638007	H3K9ac
23.5789473684211	1.37782659647763	H3K9ac
23.8270676691729	1.38894561881981	H3K9ac
24.0751879699248	1.38152748341481	H3K9ac
24.3233082706767	1.33548315454225	H3K9ac
24.5714285714286	1.24381034038065	H3K9ac
24.8195488721805	1.14749380128395	H3K9ac
25.0676691729323	1.04493046357907	H3K9ac
25.3157894736842	1.03288544132856	H3K9ac
25.5639097744361	1.16505681247836	H3K9ac
25.812030075188	1.62827540137649	H3K9ac
26.0601503759399	1.75573149933066	H3K9ac
26.3082706766917	1.71433489151856	H3K9ac
26.5563909774436	1.63225184899216	H3K9ac
26.8045112781955	1.55193589052441	H3K9ac
27.0526315789474	1.48406876483899	H3K9ac
27.3007518796993	1.4272589823361	H3K9ac
27.5488721804511	1.36405042041663	H3K9ac
27.796992481203	1.30605360314263	H3K9ac
28.0451127819549	1.25228190155765	H3K9ac
28.2932330827068	1.19131558460319	H3K9ac
28.5413533834586	1.15547883242859	H3K9ac
28.7894736842105	1.09901053479135	H3K9ac
29.0375939849624	1.04712244931462	H3K9ac
29.2857142857143	0.995051490113567	H3K9ac
29.5338345864662	0.965745181533927	H3K9ac
29.781954887218	0.952122849587082	H3K9ac
30.0300751879699	0.945653595279594	H3K9ac
30.2781954887218	0.9076454288664	H3K9ac
30.5263157894737	0.831993677728999	H3K9ac
30.7744360902256	0.834789728261729	H3K9ac
31.0225563909774	0.78913683631591	H3K9ac
31.2706766917293	0.758665731650893	H3K9ac
31.5187969924812	0.742843669785262	H3K9ac
31.7669172932331	0.722895485474388	H3K9ac
32.015037593985	0.665782203871806	H3K9ac
32.2631578947368	0.719547420900273	H3K9ac
32.5112781954887	0.687406032841867	H3K9ac
32.7593984962406	0.658856675246902	H3K9ac
33.0075187969925	0.679724161468645	H3K9ac
33.2556390977444	0.694657291664764	H3K9ac
33.5037593984962	0.65879847754866	H3K9ac
33.7518796992481	0.629851762387011	H3K9ac
34	0.548299326630325	H3K9ac
34.2481203007519	0.546237835781046	H3K9ac
34.4962406015038	0.517930552247482	H3K9ac
34.7443609022556	0.542276957668661	H3K9ac
34.9924812030075	0.487220543797261	H3K9ac
35.2406015037594	0.42543843490996	H3K9ac
35.4887218045113	0.401565462863549	H3K9ac
35.7368421052632	0.422921667217932	H3K9ac
35.984962406015	0.454499053587249	H3K9ac
36.2330827067669	0.431337108803576	H3K9ac
36.4812030075188	0.415684881623653	H3K9ac
36.7293233082707	0.351879431630236	H3K9ac
36.9774436090226	0.338351714241511	H3K9ac
37.2255639097744	0.356600669288602	H3K9ac
37.4736842105263	0.320004252616792	H3K9ac
37.7218045112782	0.348858768739073	H3K9ac
37.9699248120301	0.327459209080835	H3K9ac
38.218045112782	0.277756900422692	H3K9ac
38.4661654135338	0.290809795920153	H3K9ac
38.7142857142857	0.232517208535459	H3K9ac
38.9624060150376	0.220221722873301	H3K9ac
39.2105263157895	0.187431919309939	H3K9ac
39.4586466165414	0.221317796509258	H3K9ac
39.7067669172932	0.227718470623094	H3K9ac
39.9548872180451	0.250389605226168	H3K9ac
40.203007518797	0.221733564828457	H3K9ac
40.4511278195489	0.169501614114232	H3K9ac
40.6992481203008	0.155139612206985	H3K9ac
40.9473684210526	0.218602329127234	H3K9ac
41.1954887218045	0.152387307418581	H3K9ac
41.4436090225564	0.141122146024586	H3K9ac
41.6917293233083	0.163642155349591	H3K9ac
41.9398496240602	0.163027769978884	H3K9ac
42.187969924812	0.112957098039734	H3K9ac
42.4360902255639	0.115182774162751	H3K9ac
42.6842105263158	0.13515897393732	H3K9ac
42.9323308270677	0.124834176039742	H3K9ac
43.1804511278196	0.0860026872402264	H3K9ac
43.4285714285714	0.0325758544759812	H3K9ac
43.6766917293233	0.0315737627774805	H3K9ac
43.9248120300752	0.0285049898255495	H3K9ac
44.1729323308271	0.0194845564831373	H3K9ac
44.4210526315789	0.0309632403761594	H3K9ac
44.6691729323308	-0.00877498180528907	H3K9ac
44.9172932330827	-0.0275324142697425	H3K9ac
45.1654135338346	0.00789852784548186	H3K9ac
45.4135338345865	-0.0360306248903348	H3K9ac
45.6616541353384	-0.0254182573025323	H3K9ac
45.9097744360902	0.116747739501759	H3K9ac
46.1578947368421	0.156426276000939	H3K9ac
46.406015037594	0.102072096178049	H3K9ac
46.6541353383459	0.100334023095685	H3K9ac
46.9022556390977	0.074994866786249	H3K9ac
47.1503759398496	0.0272757038426675	H3K9ac
47.3984962406015	0.0341941007458773	H3K9ac
47.6466165413534	0.0425034475268654	H3K9ac
47.8947368421053	0.104747835096743	H3K9ac
48.1428571428571	0.139473314982708	H3K9ac
48.390977443609	0.17732737880688	H3K9ac
48.6390977443609	0.106039642337433	H3K9ac
48.8872180451128	0.131225907477535	H3K9ac
49.1353383458647	0.101224095460025	H3K9ac
49.3834586466165	0.027017943873356	H3K9ac
49.6315789473684	0.0367428407390587	H3K9ac
49.8796992481203	0.0616348781895653	H3K9ac
50.1278195488722	0.0358080614238065	H3K9ac
50.3759398496241	-0.0290025246084143	H3K9ac
50.6240601503759	-0.0288275877366633	H3K9ac
50.8721804511278	-0.0270064300275754	H3K9ac
51.1203007518797	0.00934866522381419	H3K9ac
51.3684210526316	0.0220330468317359	H3K9ac
51.6165413533835	0.00937927331290098	H3K9ac
51.8646616541353	-0.0156920157463521	H3K9ac
52.1127819548872	-0.00697182912361558	H3K9ac
52.3609022556391	0.0139545289243874	H3K9ac
52.609022556391	-0.0386800912290485	H3K9ac
52.8571428571429	-0.0992696767001509	H3K9ac
53.1052631578947	-0.0867143682985449	H3K9ac
53.3533834586466	-0.0610742801752671	H3K9ac
53.6015037593985	-0.0682865170266007	H3K9ac
53.8496240601504	-0.0369437995263352	H3K9ac
54.0977443609023	-0.0697144843397472	H3K9ac
54.3458646616541	-0.105219755025119	H3K9ac
54.593984962406	-0.0579990327712719	H3K9ac
54.8421052631579	-0.0178423170897081	H3K9ac
55.0902255639098	-0.0279711281924332	H3K9ac
55.3383458646617	-0.052096414868194	H3K9ac
55.5864661654135	-0.099590358818046	H3K9ac
55.8345864661654	-0.0625136061679024	H3K9ac
56.0827067669173	-0.0637117988638723	H3K9ac
56.3308270676692	-0.106150088390714	H3K9ac
56.5789473684211	-0.117947156240009	H3K9ac
56.8270676691729	-0.0544168350707846	H3K9ac
57.0751879699248	-0.00609342018282023	H3K9ac
57.3233082706767	-0.0086954937604389	H3K9ac
57.5714285714286	-0.0494832217019443	H3K9ac
57.8195488721805	-0.0599516058762814	H3K9ac
58.0676691729323	-0.0532938463423855	H3K9ac
58.3157894736842	0.000800726099315591	H3K9ac
58.5639097744361	-0.0683953073350715	H3K9ac
58.812030075188	-0.0918804978055687	H3K9ac
59.0601503759399	-0.0784627998224246	H3K9ac
59.3082706766917	-0.0923966129024832	H3K9ac
59.5563909774436	-0.110098494572952	H3K9ac
59.8045112781955	-0.146248693205907	H3K9ac
60.0526315789474	-0.183507607300897	H3K9ac
60.3007518796992	-0.204083694723182	H3K9ac
60.5488721804511	-0.120706212771071	H3K9ac
60.796992481203	-0.0674661444977712	H3K9ac
61.0451127819549	-0.121172110269969	H3K9ac
61.2932330827068	-0.197944425229859	H3K9ac
61.5413533834586	-0.013403817741253	H3K9ac
61.7894736842105	0.0371170988366845	H3K9ac
62.0375939849624	-0.0488392942162368	H3K9ac
62.2857142857143	-0.0756007694809842	H3K9ac
62.5338345864662	-0.0149835186367745	H3K9ac
62.7819548872181	0.0115863616773715	H3K9ac
63.0300751879699	0.0549581782165012	H3K9ac
63.2781954887218	0.010358070420105	H3K9ac
63.5263157894737	-0.0232923563872766	H3K9ac
63.7744360902256	0.026102182370629	H3K9ac
64.0225563909775	-0.0316696733017623	H3K9ac
64.2706766917293	-0.0906923579795718	H3K9ac
64.5187969924812	-0.0958742555857339	H3K9ac
64.7669172932331	-0.0619558040781507	H3K9ac
65.015037593985	-0.143298229802584	H3K9ac
65.2631578947368	-0.133432777379985	H3K9ac
65.5112781954887	-0.0739395011184861	H3K9ac
65.7593984962406	-0.0592938785356963	H3K9ac
66.0075187969925	-0.0543249863857157	H3K9ac
66.2556390977444	-0.0996830716786012	H3K9ac
66.5037593984962	-0.093643856637867	H3K9ac
66.7518796992481	-0.0698584494184526	H3K9ac
67	0.0203752672910083	H3K9ac
67.2481203007519	-0.000572611673318073	H3K9ac
67.4962406015038	-0.0589007076854494	H3K9ac
67.7443609022556	-0.0898121812499343	H3K9ac
67.9924812030075	-0.173904938720866	H3K9ac
68.2406015037594	-0.222558560661789	H3K9ac
68.4887218045113	-0.140187975836915	H3K9ac
68.7368421052632	-0.099063332368689	H3K9ac
68.984962406015	-0.072640793000194	H3K9ac
69.2330827067669	-0.0329655385379288	H3K9ac
69.4812030075188	-0.0442778858399455	H3K9ac
69.7293233082707	-0.0572516699780212	H3K9ac
69.9774436090226	0.0101272400181484	H3K9ac
70.2255639097744	-0.0289099738247344	H3K9ac
70.4736842105263	-0.0153576430213631	H3K9ac
70.7218045112782	-0.1136188073521	H3K9ac
70.9699248120301	-0.0881216289553197	H3K9ac
71.218045112782	-0.0368880481701909	H3K9ac
71.4661654135338	-0.00969805918131491	H3K9ac
71.7142857142857	-0.0499601405194602	H3K9ac
71.9624060150376	-0.092369153197526	H3K9ac
72.2105263157895	-0.0773682516575869	H3K9ac
72.4586466165414	-0.10816074954795	H3K9ac
72.7067669172932	-0.0946199014506088	H3K9ac
72.9548872180451	-0.0726613914070452	H3K9ac
73.203007518797	-0.0383928018112539	H3K9ac
73.4511278195489	-0.0653080028084832	H3K9ac
73.6992481203008	-0.0237195939691988	H3K9ac
73.9473684210526	-0.0848370569413262	H3K9ac
74.1954887218045	-0.0680589328407393	H3K9ac
74.4436090225564	-0.00908497610874907	H3K9ac
74.6917293233083	0.00269267775258553	H3K9ac
74.9398496240602	-0.0285110719649886	H3K9ac
75.187969924812	0.3959533155919	H3K9ac
75.4360902255639	0.492366253350962	H3K9ac
75.6842105263158	-0.0251609772723419	H3K9ac
75.9323308270677	-0.330659716712529	H3K9ac
76.1804511278195	-0.468385941150251	H3K9ac
76.4285714285714	-0.511566313869777	H3K9ac
76.6766917293233	-0.480116332736348	H3K9ac
76.9248120300752	-0.407604037888775	H3K9ac
77.1729323308271	-0.364106925954266	H3K9ac
77.421052631579	-0.332991732941333	H3K9ac
77.6691729323308	-0.326788170748792	H3K9ac
77.9172932330827	-0.317292798728197	H3K9ac
78.1654135338346	-0.30989303822999	H3K9ac
78.4135338345865	-0.339131288765277	H3K9ac
78.6616541353383	-0.333529718653801	H3K9ac
78.9097744360902	-0.27916352205572	H3K9ac
79.1578947368421	-0.208814084975923	H3K9ac
79.406015037594	-0.17986450443573	H3K9ac
79.6541353383459	-0.222021455974004	H3K9ac
79.9022556390978	-0.241958528586035	H3K9ac
80.1503759398496	-0.275293496387624	H3K9ac
80.3984962406015	-0.280967422862924	H3K9ac
80.6466165413534	-0.270601572116756	H3K9ac
80.8947368421053	-0.246913395885264	H3K9ac
81.1428571428571	-0.243405170906663	H3K9ac
81.390977443609	-0.283369210270357	H3K9ac
81.6390977443609	-0.316996601730691	H3K9ac
81.8872180451128	-0.279120255886608	H3K9ac
82.1353383458647	-0.261137519099895	H3K9ac
82.3834586466165	-0.257684369149154	H3K9ac
82.6315789473684	-0.200233193686013	H3K9ac
82.8796992481203	-0.163168984485661	H3K9ac
83.1278195488722	-0.157875827130485	H3K9ac
83.3759398496241	-0.205907276797076	H3K9ac
83.6240601503759	-0.175506432009382	H3K9ac
83.8721804511278	-0.138388576354362	H3K9ac
84.1203007518797	-0.154833365072237	H3K9ac
84.3684210526316	-0.204272345558199	H3K9ac
84.6165413533835	-0.195140247379189	H3K9ac
84.8646616541353	-0.214554212061629	H3K9ac
85.1127819548872	-0.165095076814385	H3K9ac
85.3609022556391	-0.158780519018766	H3K9ac
85.609022556391	-0.183798090286674	H3K9ac
85.8571428571429	-0.179448238441947	H3K9ac
86.1052631578947	-0.18061017754286	H3K9ac
86.3533834586466	-0.163365529730052	H3K9ac
86.6015037593985	-0.190047691558326	H3K9ac
86.8496240601504	-0.253358344686575	H3K9ac
87.0977443609023	-0.192100419334258	H3K9ac
87.3458646616541	-0.128607905298109	H3K9ac
87.593984962406	-0.0737319615602701	H3K9ac
87.8421052631579	-0.0793957628068555	H3K9ac
88.0902255639098	-0.0912366360844037	H3K9ac
88.3383458646617	-0.0944648003407714	H3K9ac
88.5864661654135	-0.107718868123004	H3K9ac
88.8345864661654	-0.14463847049911	H3K9ac
89.0827067669173	-0.146027627132191	H3K9ac
89.3308270676692	-0.132931872708919	H3K9ac
89.5789473684211	-0.056763743756629	H3K9ac
89.8270676691729	-0.082971043180825	H3K9ac
90.0751879699248	-0.133965097163213	H3K9ac
90.3233082706767	-0.178447082675075	H3K9ac
90.5714285714286	-0.16385156134585	H3K9ac
90.8195488721804	-0.164744827313492	H3K9ac
91.0676691729323	-0.19093870355406	H3K9ac
91.3157894736842	-0.132799881808505	H3K9ac
91.5639097744361	-0.0843344263612415	H3K9ac
91.812030075188	-0.0724359482343989	H3K9ac
92.0601503759398	-0.104269828872903	H3K9ac
92.3082706766917	-0.11570722322169	H3K9ac
92.5563909774436	-0.158954118521642	H3K9ac
92.8045112781955	-0.174246485053471	H3K9ac
93.0526315789474	-0.14304813281624	H3K9ac
93.3007518796992	-0.0686530109427567	H3K9ac
93.5488721804511	-0.0573300272164334	H3K9ac
93.796992481203	-0.150197962970321	H3K9ac
94.0451127819549	-0.199763208863853	H3K9ac
94.2932330827068	-0.216525566862172	H3K9ac
94.5413533834586	-0.209082103800171	H3K9ac
94.7894736842105	-0.265975151775429	H3K9ac
95.0375939849624	-0.280105291813426	H3K9ac
95.2857142857143	-0.236934293928503	H3K9ac
95.5338345864662	-0.206802104042718	H3K9ac
95.781954887218	-0.178552332732218	H3K9ac
96.0300751879699	-0.203605871301323	H3K9ac
96.2781954887218	-0.173603494653219	H3K9ac
96.5263157894737	-0.116504497891286	H3K9ac
96.7744360902256	-0.0584247501109619	H3K9ac
97.0225563909774	-0.0318276748169391	H3K9ac
97.2706766917293	-0.00446251325918197	H3K9ac
97.5187969924812	-0.00350546597680658	H3K9ac
97.7669172932331	0.0361750256998815	H3K9ac
98.015037593985	-0.0192713334617231	H3K9ac
98.2631578947368	0.0160246410934904	H3K9ac
98.5112781954887	0.0382792167343094	H3K9ac
98.7593984962406	0.0507272753125793	H3K9ac
99.0075187969925	0.11428146310691	H3K9ac
99.2556390977444	0.0980048397969663	H3K9ac
99.5037593984962	0.150646368940674	H3K9ac
99.7518796992481	0.180306446486659	H3K9ac
100	0.223030672313266	H3K9ac
1	0.0187450236873043	H3K36me3
1.24812030075188	-0.0253528184969831	H3K36me3
1.49624060150376	-0.0254668949791266	H3K36me3
1.74436090225564	-0.0224165782500416	H3K36me3
1.99248120300752	0.00719483111276051	H3K36me3
2.2406015037594	0.0426689586891056	H3K36me3
2.48872180451128	0.109167330553852	H3K36me3
2.73684210526316	0.138396191982187	H3K36me3
2.98496240601504	0.140001638462936	H3K36me3
3.23308270676692	0.0705572180474473	H3K36me3
3.4812030075188	0.067253249562648	H3K36me3
3.72932330827068	0.0597167921901694	H3K36me3
3.97744360902256	0.0843456368545983	H3K36me3
4.22556390977444	0.0316030543170012	H3K36me3
4.47368421052632	-0.0165938948451879	H3K36me3
4.7218045112782	-0.0484197064390017	H3K36me3
4.96992481203008	-0.0109008510076754	H3K36me3
5.21804511278195	-0.00177824953336834	H3K36me3
5.46616541353383	0.0324436178092449	H3K36me3
5.71428571428571	0.013597286695482	H3K36me3
5.96240601503759	0.0031501245315792	H3K36me3
6.21052631578947	-0.0305409266262554	H3K36me3
6.45864661654135	-0.0580410196560315	H3K36me3
6.70676691729323	-0.0578350173872107	H3K36me3
6.95488721804511	-0.0853138840522714	H3K36me3
7.20300751879699	-0.0741973954803937	H3K36me3
7.45112781954887	-0.10635282770766	H3K36me3
7.69924812030075	-0.128152737389561	H3K36me3
7.94736842105263	-0.0837541850905018	H3K36me3
8.19548872180451	-0.0252942352687561	H3K36me3
8.44360902255639	0.0276589289239841	H3K36me3
8.69172932330827	-0.0482672085019589	H3K36me3
8.93984962406015	-0.0725892492811583	H3K36me3
9.18796992481203	-0.125989478294994	H3K36me3
9.43609022556391	-0.145455100198147	H3K36me3
9.68421052631579	-0.136193390331281	H3K36me3
9.93233082706767	-0.147493668463161	H3K36me3
10.1804511278195	-0.137252045887723	H3K36me3
10.4285714285714	-0.183119901502304	H3K36me3
10.6766917293233	-0.19746254188438	H3K36me3
10.9248120300752	-0.234831061801158	H3K36me3
11.1729323308271	-0.274720019176194	H3K36me3
11.4210526315789	-0.289334691157151	H3K36me3
11.6691729323308	-0.308334700112789	H3K36me3
11.9172932330827	-0.290303628299193	H3K36me3
12.1654135338346	-0.320281686781476	H3K36me3
12.4135338345865	-0.320312478290637	H3K36me3
12.6616541353383	-0.35832561202554	H3K36me3
12.9097744360902	-0.331971615561958	H3K36me3
13.1578947368421	-0.314091347518279	H3K36me3
13.406015037594	-0.32224203821466	H3K36me3
13.6541353383459	-0.349263266749489	H3K36me3
13.9022556390977	-0.389411114795156	H3K36me3
14.1503759398496	-0.415256806221066	H3K36me3
14.3984962406015	-0.481582105686794	H3K36me3
14.6466165413534	-0.502669769554847	H3K36me3
14.8947368421053	-0.505630651204898	H3K36me3
15.1428571428571	-0.499789232600753	H3K36me3
15.390977443609	-0.555452793037734	H3K36me3
15.6390977443609	-0.632681454704772	H3K36me3
15.8872180451128	-0.667641655783186	H3K36me3
16.1353383458647	-0.697770539933257	H3K36me3
16.3834586466165	-0.710057680380347	H3K36me3
16.6315789473684	-0.765914657287872	H3K36me3
16.8796992481203	-0.852877098406023	H3K36me3
17.1278195488722	-0.886870811600622	H3K36me3
17.3759398496241	-0.920779598432619	H3K36me3
17.6240601503759	-0.951598716458202	H3K36me3
17.8721804511278	-1.07840698052867	H3K36me3
18.1203007518797	-1.19661517172507	H3K36me3
18.3684210526316	-1.258852156665	H3K36me3
18.6165413533835	-1.26804580125573	H3K36me3
18.8646616541353	-1.32604326809533	H3K36me3
19.1127819548872	-1.41665679455312	H3K36me3
19.3609022556391	-1.51617611569121	H3K36me3
19.609022556391	-1.5736088101846	H3K36me3
19.8571428571429	-1.66709489767477	H3K36me3
20.1052631578947	-1.76322489172709	H3K36me3
20.3533834586466	-1.85824299041568	H3K36me3
20.6015037593985	-1.94574534215894	H3K36me3
20.8496240601504	-2.06238344014257	H3K36me3
21.0977443609023	-2.17925513310286	H3K36me3
21.3458646616541	-2.29292307673821	H3K36me3
21.593984962406	-2.45351979086046	H3K36me3
21.8421052631579	-2.56123977248805	H3K36me3
22.0902255639098	-2.67226872615901	H3K36me3
22.3383458646617	-2.79392723490033	H3K36me3
22.5864661654135	-2.95707690014814	H3K36me3
22.8345864661654	-3.1707884863783	H3K36me3
23.0827067669173	-3.30678328133775	H3K36me3
23.3308270676692	-3.44429708518018	H3K36me3
23.5789473684211	-3.64211942618829	H3K36me3
23.8270676691729	-3.84998920875899	H3K36me3
24.0751879699248	-4.01457294496699	H3K36me3
24.3233082706767	-4.16032571734802	H3K36me3
24.5714285714286	-4.36991848661374	H3K36me3
24.8195488721805	-4.62551462238269	H3K36me3
25.0676691729323	-4.74238219148378	H3K36me3
25.3157894736842	-4.85844744346619	H3K36me3
25.5639097744361	-4.95456734276936	H3K36me3
25.812030075188	-4.63150831490485	H3K36me3
26.0601503759399	-3.90871221565434	H3K36me3
26.3082706766917	-3.33353418655289	H3K36me3
26.5563909774436	-2.90839121502255	H3K36me3
26.8045112781955	-2.60512907262139	H3K36me3
27.0526315789474	-2.32075084175898	H3K36me3
27.3007518796993	-2.05879506869047	H3K36me3
27.5488721804511	-1.82731577215884	H3K36me3
27.796992481203	-1.65101455771105	H3K36me3
28.0451127819549	-1.50504644097392	H3K36me3
28.2932330827068	-1.39410053112283	H3K36me3
28.5413533834586	-1.27962233255966	H3K36me3
28.7894736842105	-1.19526500843682	H3K36me3
29.0375939849624	-1.10210399234944	H3K36me3
29.2857142857143	-1.03694697682245	H3K36me3
29.5338345864662	-0.955524890457971	H3K36me3
29.781954887218	-0.872842850864679	H3K36me3
30.0300751879699	-0.808306247772066	H3K36me3
30.2781954887218	-0.746706607254539	H3K36me3
30.5263157894737	-0.741145702441451	H3K36me3
30.7744360902256	-0.673375438596018	H3K36me3
31.0225563909774	-0.660791308564732	H3K36me3
31.2706766917293	-0.583326943661807	H3K36me3
31.5187969924812	-0.539879232341802	H3K36me3
31.7669172932331	-0.515240451050647	H3K36me3
32.015037593985	-0.517472927325048	H3K36me3
32.2631578947368	-0.398340883558997	H3K36me3
32.5112781954887	-0.363016780195043	H3K36me3
32.7593984962406	-0.32230705601715	H3K36me3
33.0075187969925	-0.30472136166678	H3K36me3
33.2556390977444	-0.251242902453763	H3K36me3
33.5037593984962	-0.242122102454803	H3K36me3
33.7518796992481	-0.262777968892511	H3K36me3
34	-0.297321902268629	H3K36me3
34.2481203007519	-0.24148032305425	H3K36me3
34.4962406015038	-0.250571155440114	H3K36me3
34.7443609022556	-0.233441278731815	H3K36me3
34.9924812030075	-0.212375536741065	H3K36me3
35.2406015037594	-0.221951986790599	H3K36me3
35.4887218045113	-0.209542932743153	H3K36me3
35.7368421052632	-0.127024832984284	H3K36me3
35.984962406015	-0.0699845482418879	H3K36me3
36.2330827067669	-0.0614355874424729	H3K36me3
36.4812030075188	-0.048888802217673	H3K36me3
36.7293233082707	-0.0678139940677633	H3K36me3
36.9774436090226	-0.0383596242734763	H3K36me3
37.2255639097744	0.00588096050587876	H3K36me3
37.4736842105263	-0.0149493169311787	H3K36me3
37.7218045112782	0.0495400419770713	H3K36me3
37.9699248120301	0.0720025103088956	H3K36me3
38.218045112782	0.0282155005212539	H3K36me3
38.4661654135338	0.0669489628260324	H3K36me3
38.7142857142857	0.0363796062691203	H3K36me3
38.9624060150376	0.0155198088297047	H3K36me3
39.2105263157895	-0.00211275030799737	H3K36me3
39.4586466165414	0.054985210395065	H3K36me3
39.7067669172932	0.0545982100930347	H3K36me3
39.9548872180451	0.103011130093027	H3K36me3
40.203007518797	0.123224595277502	H3K36me3
40.4511278195489	0.0969257365419907	H3K36me3
40.6992481203008	0.0816130748077064	H3K36me3
40.9473684210526	0.155079092532426	H3K36me3
41.1954887218045	0.148065578246302	H3K36me3
41.4436090225564	0.147366189509731	H3K36me3
41.6917293233083	0.145164699082117	H3K36me3
41.9398496240602	0.155090431161261	H3K36me3
42.187969924812	0.166577971483947	H3K36me3
42.4360902255639	0.202385920426733	H3K36me3
42.6842105263158	0.220833379302732	H3K36me3
42.9323308270677	0.23343723686875	H3K36me3
43.1804511278196	0.224597306074002	H3K36me3
43.4285714285714	0.168896227729437	H3K36me3
43.6766917293233	0.176908760558386	H3K36me3
43.9248120300752	0.185804893651809	H3K36me3
44.1729323308271	0.199844633917311	H3K36me3
44.4210526315789	0.221034503523019	H3K36me3
44.6691729323308	0.215913109939867	H3K36me3
44.9172932330827	0.224637135768365	H3K36me3
45.1654135338346	0.257877706506015	H3K36me3
45.4135338345865	0.230565007889511	H3K36me3
45.6616541353384	0.202675390876746	H3K36me3
45.9097744360902	0.271903031738421	H3K36me3
46.1578947368421	0.383445921505118	H3K36me3
46.406015037594	0.387601660192445	H3K36me3
46.6541353383459	0.379226625721982	H3K36me3
46.9022556390977	0.353503939824787	H3K36me3
47.1503759398496	0.342476227099653	H3K36me3
47.3984962406015	0.347894284568	H3K36me3
47.6466165413534	0.380126239852188	H3K36me3
47.8947368421053	0.418371452256296	H3K36me3
48.1428571428571	0.424840480951356	H3K36me3
48.390977443609	0.455733773970077	H3K36me3
48.6390977443609	0.371193648324356	H3K36me3
48.8872180451128	0.385480562472963	H3K36me3
49.1353383458647	0.396281922291716	H3K36me3
49.3834586466165	0.342369552266713	H3K36me3
49.6315789473684	0.350189081857267	H3K36me3
49.8796992481203	0.365512549665408	H3K36me3
50.1278195488722	0.372966181738976	H3K36me3
50.3759398496241	0.352169209904346	H3K36me3
50.6240601503759	0.382302309109354	H3K36me3
50.8721804511278	0.378050064459105	H3K36me3
51.1203007518797	0.404515766213288	H3K36me3
51.3684210526316	0.40753376866939	H3K36me3
51.6165413533835	0.428930346293858	H3K36me3
51.8646616541353	0.431166366550157	H3K36me3
52.1127819548872	0.420467365706963	H3K36me3
52.3609022556391	0.482179744752622	H3K36me3
52.609022556391	0.471295330218813	H3K36me3
52.8571428571429	0.429478269210183	H3K36me3
53.1052631578947	0.436542544802291	H3K36me3
53.3533834586466	0.451737238393059	H3K36me3
53.6015037593985	0.436148731598414	H3K36me3
53.8496240601504	0.443822201259929	H3K36me3
54.0977443609023	0.448902362168421	H3K36me3
54.3458646616541	0.418802934606247	H3K36me3
54.593984962406	0.456639141795269	H3K36me3
54.8421052631579	0.493191387709172	H3K36me3
55.0902255639098	0.504292168974702	H3K36me3
55.3383458646617	0.456939014865082	H3K36me3
55.5864661654135	0.417742771573444	H3K36me3
55.8345864661654	0.440961423178968	H3K36me3
56.0827067669173	0.45578794909274	H3K36me3
56.3308270676692	0.463920445714361	H3K36me3
56.5789473684211	0.445235894740315	H3K36me3
56.8270676691729	0.483120473573479	H3K36me3
57.0751879699248	0.508014518898289	H3K36me3
57.3233082706767	0.538949953072003	H3K36me3
57.5714285714286	0.490698085575298	H3K36me3
57.8195488721805	0.526769232533479	H3K36me3
58.0676691729323	0.518465614104225	H3K36me3
58.3157894736842	0.563221829201987	H3K36me3
58.5639097744361	0.506029288759263	H3K36me3
58.812030075188	0.473278084579548	H3K36me3
59.0601503759399	0.499686954297933	H3K36me3
59.3082706766917	0.480463518337935	H3K36me3
59.5563909774436	0.503666529725885	H3K36me3
59.8045112781955	0.449228696651845	H3K36me3
60.0526315789474	0.406128848642364	H3K36me3
60.3007518796992	0.398350212701958	H3K36me3
60.5488721804511	0.442900374030603	H3K36me3
60.796992481203	0.501803929722041	H3K36me3
61.0451127819549	0.443833763648148	H3K36me3
61.2932330827068	0.431639653474183	H3K36me3
61.5413533834586	0.495048796230129	H3K36me3
61.7894736842105	0.499960235396922	H3K36me3
62.0375939849624	0.450209486321222	H3K36me3
62.2857142857143	0.456504857522391	H3K36me3
62.5338345864662	0.532275885261664	H3K36me3
62.7819548872181	0.558162460049782	H3K36me3
63.0300751879699	0.619141006445344	H3K36me3
63.2781954887218	0.573740484446126	H3K36me3
63.5263157894737	0.551438327333526	H3K36me3
63.7744360902256	0.555101353268548	H3K36me3
64.0225563909775	0.553903095938226	H3K36me3
64.2706766917293	0.522865969585566	H3K36me3
64.5187969924812	0.512022405473761	H3K36me3
64.7669172932331	0.555757404202734	H3K36me3
65.015037593985	0.520036438037707	H3K36me3
65.2631578947368	0.537986564358029	H3K36me3
65.5112781954887	0.542829181579921	H3K36me3
65.7593984962406	0.564271611913454	H3K36me3
66.0075187969925	0.540927521273976	H3K36me3
66.2556390977444	0.524429343269649	H3K36me3
66.5037593984962	0.562568417344015	H3K36me3
66.7518796992481	0.555348196331302	H3K36me3
67	0.631830656786208	H3K36me3
67.2481203007519	0.56952934518159	H3K36me3
67.4962406015038	0.562951536641368	H3K36me3
67.7443609022556	0.522439424163333	H3K36me3
67.9924812030075	0.441644156714325	H3K36me3
68.2406015037594	0.41694542551204	H3K36me3
68.4887218045113	0.491462054876996	H3K36me3
68.7368421052632	0.545396400492552	H3K36me3
68.984962406015	0.531702280581969	H3K36me3
69.2330827067669	0.579879561254002	H3K36me3
69.4812030075188	0.528588326051319	H3K36me3
69.7293233082707	0.562006172193829	H3K36me3
69.9774436090226	0.561157106227858	H3K36me3
70.2255639097744	0.543907705226419	H3K36me3
70.4736842105263	0.591457484809614	H3K36me3
70.7218045112782	0.557693082560683	H3K36me3
70.9699248120301	0.555363721710921	H3K36me3
71.218045112782	0.573030893954845	H3K36me3
71.4661654135338	0.605216664390929	H3K36me3
71.7142857142857	0.593509063032775	H3K36me3
71.9624060150376	0.582503423800727	H3K36me3
72.2105263157895	0.599889418335948	H3K36me3
72.4586466165414	0.566644535924779	H3K36me3
72.7067669172932	0.561141840034141	H3K36me3
72.9548872180451	0.596162374803777	H3K36me3
73.203007518797	0.554113797254111	H3K36me3
73.4511278195489	0.598871820399301	H3K36me3
73.6992481203008	0.687079970031727	H3K36me3
73.9473684210526	0.667316512047096	H3K36me3
74.1954887218045	0.720520122189647	H3K36me3
74.4436090225564	0.757611512349611	H3K36me3
74.6917293233083	0.813461762506258	H3K36me3
74.9398496240602	0.945486552374926	H3K36me3
75.187969924812	1.72801612099514	H3K36me3
75.4360902255639	2.04930329759256	H3K36me3
75.6842105263158	1.41167075598813	H3K36me3
75.9323308270677	0.919619784583858	H3K36me3
76.1804511278195	0.606941212458195	H3K36me3
76.4285714285714	0.426953532325615	H3K36me3
76.6766917293233	0.375998184664682	H3K36me3
76.9248120300752	0.35259787660663	H3K36me3
77.1729323308271	0.36497727670275	H3K36me3
77.421052631579	0.367239800831288	H3K36me3
77.6691729323308	0.373719236963927	H3K36me3
77.9172932330827	0.364905469823231	H3K36me3
78.1654135338346	0.326578147453383	H3K36me3
78.4135338345865	0.286232055210874	H3K36me3
78.6616541353383	0.244858177275312	H3K36me3
78.9097744360902	0.256391924830116	H3K36me3
79.1578947368421	0.266564429194352	H3K36me3
79.406015037594	0.2635827869748	H3K36me3
79.6541353383459	0.245590053008169	H3K36me3
79.9022556390978	0.246663757135627	H3K36me3
80.1503759398496	0.204926566378848	H3K36me3
80.3984962406015	0.164294919915846	H3K36me3
80.6466165413534	0.132940370663489	H3K36me3
80.8947368421053	0.126010627784155	H3K36me3
81.1428571428571	0.125154204914588	H3K36me3
81.390977443609	0.105274327060402	H3K36me3
81.6390977443609	0.100115157728527	H3K36me3
81.8872180451128	0.114034674974138	H3K36me3
82.1353383458647	0.0977135065337785	H3K36me3
82.3834586466165	0.0641010143912488	H3K36me3
82.6315789473684	0.0720233487970345	H3K36me3
82.8796992481203	0.0964745948548069	H3K36me3
83.1278195488722	0.089516697112243	H3K36me3
83.3759398496241	0.0590645497661261	H3K36me3
83.6240601503759	0.0598728052434386	H3K36me3
83.8721804511278	0.0739116199054323	H3K36me3
84.1203007518797	0.0633368989478172	H3K36me3
84.3684210526316	0.0199778218008908	H3K36me3
84.6165413533835	0.0243068741671961	H3K36me3
84.8646616541353	-0.00858994443638575	H3K36me3
85.1127819548872	0.0146792249393962	H3K36me3
85.3609022556391	0.034894556536496	H3K36me3
85.609022556391	0.0371645980830947	H3K36me3
85.8571428571429	0.0468213043201971	H3K36me3
86.1052631578947	0.0430270309533722	H3K36me3
86.3533834586466	0.0558035116826994	H3K36me3
86.6015037593985	0.00519165231963644	H3K36me3
86.8496240601504	-0.06440465050002	H3K36me3
87.0977443609023	-0.0612476295499397	H3K36me3
87.3458646616541	-0.0418518545338349	H3K36me3
87.593984962406	-0.00291426013951772	H3K36me3
87.8421052631579	0.0119835708353688	H3K36me3
88.0902255639098	0.038270240258862	H3K36me3
88.3383458646617	0.0443444684251174	H3K36me3
88.5864661654135	0.0532583848493529	H3K36me3
88.8345864661654	0.00931488215181604	H3K36me3
89.0827067669173	0.00557265240941834	H3K36me3
89.3308270676692	-0.021914024694243	H3K36me3
89.5789473684211	0.0331111789612793	H3K36me3
89.8270676691729	-0.0122136325815799	H3K36me3
90.0751879699248	-0.0461094962005813	H3K36me3
90.3233082706767	-0.0734498099157585	H3K36me3
90.5714285714286	-0.0387491632833627	H3K36me3
90.8195488721804	-0.0152151983025098	H3K36me3
91.0676691729323	-0.0324945921971676	H3K36me3
91.3157894736842	-0.00256331322617313	H3K36me3
91.5639097744361	0.0238698340843247	H3K36me3
91.812030075188	0.0243151750165075	H3K36me3
92.0601503759398	-0.0100333720258118	H3K36me3
92.3082706766917	-0.0161812249083731	H3K36me3
92.5563909774436	-0.0175598712259088	H3K36me3
92.8045112781955	-0.00605614335278155	H3K36me3
93.0526315789474	0.0187134590070734	H3K36me3
93.3007518796992	0.0794920272163092	H3K36me3
93.5488721804511	0.102173269326154	H3K36me3
93.796992481203	0.0161716706034742	H3K36me3
94.0451127819549	-0.0681536323062563	H3K36me3
94.2932330827068	-0.130765034754189	H3K36me3
94.5413533834586	-0.112035132120054	H3K36me3
94.7894736842105	-0.140869533284819	H3K36me3
95.0375939849624	-0.129439031023331	H3K36me3
95.2857142857143	-0.0979389557996626	H3K36me3
95.5338345864662	-0.0624573101106592	H3K36me3
95.781954887218	-0.0610410815581211	H3K36me3
96.0300751879699	-0.100736142272137	H3K36me3
96.2781954887218	-0.092366818023371	H3K36me3
96.5263157894737	-0.0467874182527697	H3K36me3
96.7744360902256	-0.00302124183547487	H3K36me3
97.0225563909774	0.0409291332623702	H3K36me3
97.2706766917293	0.048341617505046	H3K36me3
97.5187969924812	-0.00274224465045379	H3K36me3
97.7669172932331	0.00589457551224614	H3K36me3
98.015037593985	-0.0419457174972412	H3K36me3
98.2631578947368	-0.0037571097198343	H3K36me3
98.5112781954887	-0.0138108399028196	H3K36me3
98.7593984962406	-0.00584284793085885	H3K36me3
99.0075187969925	0.0155645923041071	H3K36me3
99.2556390977444	-0.014051956662311	H3K36me3
99.5037593984962	0.00324952920463105	H3K36me3
99.7518796992481	0.00191224699059622	H3K36me3
100	0.000512955335620793	H3K36me3
1	0.118099545079482	H3K4me2
1.24812030075188	0.0756184901245638	H3K4me2
1.49624060150376	0.0237312680278975	H3K4me2
1.74436090225564	-0.0481491712892652	H3K4me2
1.99248120300752	-0.0552044450640345	H3K4me2
2.2406015037594	-0.0526876538452966	H3K4me2
2.48872180451128	-0.0409154804057681	H3K4me2
2.73684210526316	-0.0214079403283349	H3K4me2
2.98496240601504	-0.0157213119875943	H3K4me2
3.23308270676692	-0.0368786547062395	H3K4me2
3.4812030075188	-0.0502700127051455	H3K4me2
3.72932330827068	-0.0792439292212351	H3K4me2
3.97744360902256	-0.0596124377015489	H3K4me2
4.22556390977444	-0.0986040394688049	H3K4me2
4.47368421052632	-0.175915666087243	H3K4me2
4.7218045112782	-0.206324897170482	H3K4me2
4.96992481203008	-0.179136226909915	H3K4me2
5.21804511278195	-0.156879680452491	H3K4me2
5.46616541353383	-0.136970358275749	H3K4me2
5.71428571428571	-0.0934175396966653	H3K4me2
5.96240601503759	-0.101053093994573	H3K4me2
6.21052631578947	-0.161166556350678	H3K4me2
6.45864661654135	-0.137712195256117	H3K4me2
6.70676691729323	-0.0714924987683127	H3K4me2
6.95488721804511	-0.0839780847416781	H3K4me2
7.20300751879699	-0.101482356417043	H3K4me2
7.45112781954887	-0.165439116959926	H3K4me2
7.69924812030075	-0.158393209145528	H3K4me2
7.94736842105263	-0.117989976655924	H3K4me2
8.19548872180451	0.00735588801262517	H3K4me2
8.44360902255639	0.0785589881354468	H3K4me2
8.69172932330827	-0.0148277237534859	H3K4me2
8.93984962406015	-0.0855926247196533	H3K4me2
9.18796992481203	-0.124004685423593	H3K4me2
9.43609022556391	-0.113378944467301	H3K4me2
9.68421052631579	-0.116480607162824	H3K4me2
9.93233082706767	-0.122333974923766	H3K4me2
10.1804511278195	-0.0819853311698614	H3K4me2
10.4285714285714	-0.0563508883213335	H3K4me2
10.6766917293233	-0.0315462695257485	H3K4me2
10.9248120300752	-0.0337244762065772	H3K4me2
11.1729323308271	-0.0544195723229508	H3K4me2
11.4210526315789	-0.0442830543342458	H3K4me2
11.6691729323308	-0.0269051481618326	H3K4me2
11.9172932330827	0.00102493797875646	H3K4me2
12.1654135338346	0.00688486579633876	H3K4me2
12.4135338345865	0.0894177325235462	H3K4me2
12.6616541353383	0.107948845501207	H3K4me2
12.9097744360902	0.150501727053724	H3K4me2
13.1578947368421	0.18116577362411	H3K4me2
13.406015037594	0.204306123929227	H3K4me2
13.6541353383459	0.202244316382113	H3K4me2
13.9022556390977	0.20789834724856	H3K4me2
14.1503759398496	0.215102659049246	H3K4me2
14.3984962406015	0.216212402994926	H3K4me2
14.6466165413534	0.253037200860385	H3K4me2
14.8947368421053	0.328073919040163	H3K4me2
15.1428571428571	0.418920933103559	H3K4me2
15.390977443609	0.450194111880438	H3K4me2
15.6390977443609	0.464333814802362	H3K4me2
15.8872180451128	0.508079595964601	H3K4me2
16.1353383458647	0.558789243418161	H3K4me2
16.3834586466165	0.610159420924047	H3K4me2
16.6315789473684	0.661524604661757	H3K4me2
16.8796992481203	0.694296370319431	H3K4me2
17.1278195488722	0.754623959848162	H3K4me2
17.3759398496241	0.802654216296589	H3K4me2
17.6240601503759	0.859190407912432	H3K4me2
17.8721804511278	0.889300788607684	H3K4me2
18.1203007518797	0.910749939463197	H3K4me2
18.3684210526316	0.970001328208339	H3K4me2
18.6165413533835	1.08878538530608	H3K4me2
18.8646616541353	1.15717167510031	H3K4me2
19.1127819548872	1.2330622049317	H3K4me2
19.3609022556391	1.29542458576847	H3K4me2
19.609022556391	1.40120722124557	H3K4me2
19.8571428571429	1.48505444023344	H3K4me2
20.1052631578947	1.54443398069306	H3K4me2
20.3533834586466	1.63335047077199	H3K4me2
20.6015037593985	1.70834672092919	H3K4me2
20.8496240601504	1.78514977392405	H3K4me2
21.0977443609023	1.84917610073627	H3K4me2
21.3458646616541	1.9088967273782	H3K4me2
21.593984962406	1.95472996992841	H3K4me2
21.8421052631579	1.99192658807282	H3K4me2
22.0902255639098	2.06422661564959	H3K4me2
22.3383458646617	2.12015897534376	H3K4me2
22.5864661654135	2.15998266100511	H3K4me2
22.8345864661654	2.16973428191146	H3K4me2
23.0827067669173	2.18182893243862	H3K4me2
23.3308270676692	2.15807939702825	H3K4me2
23.5789473684211	2.1288449280152	H3K4me2
23.8270676691729	2.06607425732827	H3K4me2
24.0751879699248	1.98938858433227	H3K4me2
24.3233082706767	1.88160749818155	H3K4me2
24.5714285714286	1.74947774620927	H3K4me2
24.8195488721805	1.63905518875779	H3K4me2
25.0676691729323	1.53004588765455	H3K4me2
25.3157894736842	1.46995027945781	H3K4me2
25.5639097744361	1.45059254426338	H3K4me2
25.812030075188	1.672545183196	H3K4me2
26.0601503759399	1.86745229440859	H3K4me2
26.3082706766917	1.9453503281076	H3K4me2
26.5563909774436	1.96469118166767	H3K4me2
26.8045112781955	1.95333851927836	H3K4me2
27.0526315789474	1.93413459226135	H3K4me2
27.3007518796993	1.90444893263301	H3K4me2
27.5488721804511	1.86764331805507	H3K4me2
27.796992481203	1.82869432568896	H3K4me2
28.0451127819549	1.76942514581331	H3K4me2
28.2932330827068	1.71849315681456	H3K4me2
28.5413533834586	1.6783475962249	H3K4me2
28.7894736842105	1.61116444334045	H3K4me2
29.0375939849624	1.5406732094362	H3K4me2
29.2857142857143	1.47145245770976	H3K4me2
29.5338345864662	1.45363560466343	H3K4me2
29.781954887218	1.43608968055588	H3K4me2
30.0300751879699	1.41484165132287	H3K4me2
30.2781954887218	1.37282001908234	H3K4me2
30.5263157894737	1.28077253112651	H3K4me2
30.7744360902256	1.28032790689773	H3K4me2
31.0225563909774	1.24677744006453	H3K4me2
31.2706766917293	1.20085301222712	H3K4me2
31.5187969924812	1.17772469156467	H3K4me2
31.7669172932331	1.1430893473321	H3K4me2
32.015037593985	1.06311057253637	H3K4me2
32.2631578947368	1.08207341844321	H3K4me2
32.5112781954887	1.03396210196922	H3K4me2
32.7593984962406	1.00436893197054	H3K4me2
33.0075187969925	0.994002021410614	H3K4me2
33.2556390977444	1.02402100089846	H3K4me2
33.5037593984962	0.982584583842617	H3K4me2
33.7518796992481	0.930911136231151	H3K4me2
34	0.842658025954444	H3K4me2
34.2481203007519	0.836995056860287	H3K4me2
34.4962406015038	0.791961341836066	H3K4me2
34.7443609022556	0.785354561648749	H3K4me2
34.9924812030075	0.747707295087746	H3K4me2
35.2406015037594	0.680068123341497	H3K4me2
35.4887218045113	0.67029727610084	H3K4me2
35.7368421052632	0.726408701522422	H3K4me2
35.984962406015	0.759934874135371	H3K4me2
36.2330827067669	0.717010610824242	H3K4me2
36.4812030075188	0.660685473352527	H3K4me2
36.7293233082707	0.608155831072405	H3K4me2
36.9774436090226	0.596820779690271	H3K4me2
37.2255639097744	0.618292173225003	H3K4me2
37.4736842105263	0.556262637865379	H3K4me2
37.7218045112782	0.570360469521488	H3K4me2
37.9699248120301	0.542242948978578	H3K4me2
38.218045112782	0.466050656246793	H3K4me2
38.4661654135338	0.487263512206441	H3K4me2
38.7142857142857	0.445138941595687	H3K4me2
38.9624060150376	0.406242988031581	H3K4me2
39.2105263157895	0.351046321114287	H3K4me2
39.4586466165414	0.396456847304759	H3K4me2
39.7067669172932	0.402790349810287	H3K4me2
39.9548872180451	0.419271868502417	H3K4me2
40.203007518797	0.385773599495995	H3K4me2
40.4511278195489	0.290376726994894	H3K4me2
40.6992481203008	0.235721482932828	H3K4me2
40.9473684210526	0.278736588862538	H3K4me2
41.1954887218045	0.249094384551129	H3K4me2
41.4436090225564	0.218232757010549	H3K4me2
41.6917293233083	0.219683710787212	H3K4me2
41.9398496240602	0.192234435148386	H3K4me2
42.187969924812	0.147433007673711	H3K4me2
42.4360902255639	0.186883806084917	H3K4me2
42.6842105263158	0.168807725197933	H3K4me2
42.9323308270677	0.174999419006351	H3K4me2
43.1804511278196	0.164472527521555	H3K4me2
43.4285714285714	0.100290077340389	H3K4me2
43.6766917293233	0.0654556746856795	H3K4me2
43.9248120300752	0.0874390344874923	H3K4me2
44.1729323308271	0.0627043180506982	H3K4me2
44.4210526315789	0.0420151425110157	H3K4me2
44.6691729323308	-0.0281673943896166	H3K4me2
44.9172932330827	-0.0585033915192653	H3K4me2
45.1654135338346	-0.0255416569277265	H3K4me2
45.4135338345865	-0.0827629836599118	H3K4me2
45.6616541353384	-0.0706477381809677	H3K4me2
45.9097744360902	0.0356477501318583	H3K4me2
46.1578947368421	0.0645508631675508	H3K4me2
46.406015037594	0.0734623303448092	H3K4me2
46.6541353383459	0.0588325577582463	H3K4me2
46.9022556390977	0.0963413637430196	H3K4me2
47.1503759398496	0.0719247789231666	H3K4me2
47.3984962406015	0.0997886228505637	H3K4me2
47.6466165413534	0.127643723607041	H3K4me2
47.8947368421053	0.17817277756862	H3K4me2
48.1428571428571	0.183566308467361	H3K4me2
48.390977443609	0.201606045779129	H3K4me2
48.6390977443609	0.0728605288473649	H3K4me2
48.8872180451128	0.0900319625983975	H3K4me2
49.1353383458647	0.0499541191324309	H3K4me2
49.3834586466165	-0.0301538934508833	H3K4me2
49.6315789473684	-0.0595768715751616	H3K4me2
49.8796992481203	-0.0622003724425852	H3K4me2
50.1278195488722	-0.0581370836591941	H3K4me2
50.3759398496241	-0.15264976960672	H3K4me2
50.6240601503759	-0.131674974302627	H3K4me2
50.8721804511278	-0.137799585221509	H3K4me2
51.1203007518797	-0.139165388480908	H3K4me2
51.3684210526316	-0.154641392090261	H3K4me2
51.6165413533835	-0.101853135112004	H3K4me2
51.8646616541353	-0.0925302983345296	H3K4me2
52.1127819548872	-0.104046148765096	H3K4me2
52.3609022556391	-0.0886871342421799	H3K4me2
52.609022556391	-0.153839447605079	H3K4me2
52.8571428571429	-0.189273423531608	H3K4me2
53.1052631578947	-0.174410191329869	H3K4me2
53.3533834586466	-0.196939586188601	H3K4me2
53.6015037593985	-0.187827831410804	H3K4me2
53.8496240601504	-0.186237529750029	H3K4me2
54.0977443609023	-0.219294804053274	H3K4me2
54.3458646616541	-0.264867752675257	H3K4me2
54.593984962406	-0.239064722953101	H3K4me2
54.8421052631579	-0.200071104240663	H3K4me2
55.0902255639098	-0.151865836782998	H3K4me2
55.3383458646617	-0.196746543007926	H3K4me2
55.5864661654135	-0.180804611959684	H3K4me2
55.8345864661654	-0.134969107654175	H3K4me2
56.0827067669173	-0.146283731360031	H3K4me2
56.3308270676692	-0.202314523403823	H3K4me2
56.5789473684211	-0.231801930315544	H3K4me2
56.8270676691729	-0.203772957383804	H3K4me2
57.0751879699248	-0.192587034642935	H3K4me2
57.3233082706767	-0.169023387982648	H3K4me2
57.5714285714286	-0.265078927890241	H3K4me2
57.8195488721805	-0.29728198456691	H3K4me2
58.0676691729323	-0.308360654698783	H3K4me2
58.3157894736842	-0.273590579641515	H3K4me2
58.5639097744361	-0.33393711828051	H3K4me2
58.812030075188	-0.360365113620331	H3K4me2
59.0601503759399	-0.282967517023091	H3K4me2
59.3082706766917	-0.301764109884003	H3K4me2
59.5563909774436	-0.359703347183438	H3K4me2
59.8045112781955	-0.35757699660536	H3K4me2
60.0526315789474	-0.435085700227117	H3K4me2
60.3007518796992	-0.494946332292236	H3K4me2
60.5488721804511	-0.405854663808488	H3K4me2
60.796992481203	-0.342907745748385	H3K4me2
61.0451127819549	-0.442215263113101	H3K4me2
61.2932330827068	-0.471625463621383	H3K4me2
61.5413533834586	-0.342333976469747	H3K4me2
61.7894736842105	-0.315906377827079	H3K4me2
62.0375939849624	-0.346480220278486	H3K4me2
62.2857142857143	-0.393081069366941	H3K4me2
62.5338345864662	-0.273582936652247	H3K4me2
62.7819548872181	-0.200465840610936	H3K4me2
63.0300751879699	-0.194156378771969	H3K4me2
63.2781954887218	-0.26386781257088	H3K4me2
63.5263157894737	-0.31216845227943	H3K4me2
63.7744360902256	-0.317771551393112	H3K4me2
64.0225563909775	-0.355819618668487	H3K4me2
64.2706766917293	-0.377449489231407	H3K4me2
64.5187969924812	-0.366850362118581	H3K4me2
64.7669172932331	-0.316583935504752	H3K4me2
65.015037593985	-0.456186667981092	H3K4me2
65.2631578947368	-0.452548177136181	H3K4me2
65.5112781954887	-0.362418412160734	H3K4me2
65.7593984962406	-0.347089746628979	H3K4me2
66.0075187969925	-0.300839581086041	H3K4me2
66.2556390977444	-0.351628084729188	H3K4me2
66.5037593984962	-0.330386880952708	H3K4me2
66.7518796992481	-0.326052452402793	H3K4me2
67	-0.214083104561921	H3K4me2
67.2481203007519	-0.234267643800991	H3K4me2
67.4962406015038	-0.282794914022292	H3K4me2
67.7443609022556	-0.349307908303953	H3K4me2
67.9924812030075	-0.398529663557779	H3K4me2
68.2406015037594	-0.408261796584738	H3K4me2
68.4887218045113	-0.271501993018972	H3K4me2
68.7368421052632	-0.257226625547849	H3K4me2
68.984962406015	-0.277390474250465	H3K4me2
69.2330827067669	-0.221376020296943	H3K4me2
69.4812030075188	-0.287927730565681	H3K4me2
69.7293233082707	-0.319403578330578	H3K4me2
69.9774436090226	-0.271882724899791	H3K4me2
70.2255639097744	-0.340471659436112	H3K4me2
70.4736842105263	-0.335332880268803	H3K4me2
70.7218045112782	-0.403550555691929	H3K4me2
70.9699248120301	-0.364600991910794	H3K4me2
71.218045112782	-0.23014162197934	H3K4me2
71.4661654135338	-0.189598004593118	H3K4me2
71.7142857142857	-0.299986920431414	H3K4me2
71.9624060150376	-0.326052741081837	H3K4me2
72.2105263157895	-0.268731203475797	H3K4me2
72.4586466165414	-0.263734454451573	H3K4me2
72.7067669172932	-0.277498689711417	H3K4me2
72.9548872180451	-0.15811282265053	H3K4me2
73.203007518797	-0.198368837113801	H3K4me2
73.4511278195489	-0.145105435156029	H3K4me2
73.6992481203008	-0.100457170639711	H3K4me2
73.9473684210526	-0.146997575404814	H3K4me2
74.1954887218045	-0.129566731189104	H3K4me2
74.4436090225564	-0.0609064432873496	H3K4me2
74.6917293233083	0.0460689437513473	H3K4me2
74.9398496240602	0.0914172363630343	H3K4me2
75.187969924812	0.760440443623967	H3K4me2
75.4360902255639	0.887283361770057	H3K4me2
75.6842105263158	0.26181754111477	H3K4me2
75.9323308270677	-0.194404004312478	H3K4me2
76.1804511278195	-0.407285466621176	H3K4me2
76.4285714285714	-0.4628076081136	H3K4me2
76.6766917293233	-0.47445243940574	H3K4me2
76.9248120300752	-0.542112941556753	H3K4me2
77.1729323308271	-0.582326875817545	H3K4me2
77.421052631579	-0.542564104609232	H3K4me2
77.6691729323308	-0.444225271299333	H3K4me2
77.9172932330827	-0.396638085542983	H3K4me2
78.1654135338346	-0.384601989560339	H3K4me2
78.4135338345865	-0.353532046523505	H3K4me2
78.6616541353383	-0.327701287814898	H3K4me2
78.9097744360902	-0.260104949578785	H3K4me2
79.1578947368421	-0.218445126626961	H3K4me2
79.406015037594	-0.208134977887769	H3K4me2
79.6541353383459	-0.253028355640788	H3K4me2
79.9022556390978	-0.30778020227725	H3K4me2
80.1503759398496	-0.346339462373362	H3K4me2
80.3984962406015	-0.385153323148219	H3K4me2
80.6466165413534	-0.415402867607736	H3K4me2
80.8947368421053	-0.392431761274532	H3K4me2
81.1428571428571	-0.370753392214424	H3K4me2
81.390977443609	-0.376839784482326	H3K4me2
81.6390977443609	-0.360664730709759	H3K4me2
81.8872180451128	-0.302042104666398	H3K4me2
82.1353383458647	-0.190217881942411	H3K4me2
82.3834586466165	-0.152365268268598	H3K4me2
82.6315789473684	-0.123694096680485	H3K4me2
82.8796992481203	-0.101603122879264	H3K4me2
83.1278195488722	-0.114473741530543	H3K4me2
83.3759398496241	-0.124443382039283	H3K4me2
83.6240601503759	-0.145952923380653	H3K4me2
83.8721804511278	-0.118921076069349	H3K4me2
84.1203007518797	-0.106395694880285	H3K4me2
84.3684210526316	-0.0956049932718363	H3K4me2
84.6165413533835	-0.104106477792798	H3K4me2
84.8646616541353	-0.146017343796877	H3K4me2
85.1127819548872	-0.180563839306198	H3K4me2
85.3609022556391	-0.186774008636073	H3K4me2
85.609022556391	-0.189459024004474	H3K4me2
85.8571428571429	-0.134314512830378	H3K4me2
86.1052631578947	-0.132640479421074	H3K4me2
86.3533834586466	-0.0937005181337204	H3K4me2
86.6015037593985	-0.147363112618401	H3K4me2
86.8496240601504	-0.220146262514269	H3K4me2
87.0977443609023	-0.248110615884535	H3K4me2
87.3458646616541	-0.170775956190656	H3K4me2
87.593984962406	-0.119229561430674	H3K4me2
87.8421052631579	-0.115344490716555	H3K4me2
88.0902255639098	-0.0766967402873321	H3K4me2
88.3383458646617	-0.0462636786632937	H3K4me2
88.5864661654135	-0.0347803058748436	H3K4me2
88.8345864661654	-0.100054786275324	H3K4me2
89.0827067669173	-0.0909905976153155	H3K4me2
89.3308270676692	-0.0868729393200601	H3K4me2
89.5789473684211	-0.036968314229159	H3K4me2
89.8270676691729	-0.0971782004730382	H3K4me2
90.0751879699248	-0.123297430271025	H3K4me2
90.3233082706767	-0.143173266110507	H3K4me2
90.5714285714286	-0.124103275430992	H3K4me2
90.8195488721804	-0.109773309955637	H3K4me2
91.0676691729323	-0.115394808786156	H3K4me2
91.3157894736842	-0.0685836905226566	H3K4me2
91.5639097744361	-0.0266888205637081	H3K4me2
91.812030075188	0.035112768182576	H3K4me2
92.0601503759398	-0.00088858011599275	H3K4me2
92.3082706766917	-0.00568961456646616	H3K4me2
92.5563909774436	-0.0356380422548591	H3K4me2
92.8045112781955	0.0043714357557504	H3K4me2
93.0526315789474	0.0595497944050691	H3K4me2
93.3007518796992	0.0862110458040863	H3K4me2
93.5488721804511	0.0686096274433852	H3K4me2
93.796992481203	-0.0580593210470776	H3K4me2
94.0451127819549	-0.112579554205483	H3K4me2
94.2932330827068	-0.113776617155755	H3K4me2
94.5413533834586	-0.114191329380174	H3K4me2
94.7894736842105	-0.157924236481073	H3K4me2
95.0375939849624	-0.160193721533813	H3K4me2
95.2857142857143	-0.128762269162044	H3K4me2
95.5338345864662	-0.117836508203702	H3K4me2
95.781954887218	-0.105101134487854	H3K4me2
96.0300751879699	-0.137265294252435	H3K4me2
96.2781954887218	-0.140868403367547	H3K4me2
96.5263157894737	-0.0823704234778348	H3K4me2
96.7744360902256	0.00249882469929188	H3K4me2
97.0225563909774	0.080848189829997	H3K4me2
97.2706766917293	0.0592794266167607	H3K4me2
97.5187969924812	0.0223533071841355	H3K4me2
97.7669172932331	0.0305500795834293	H3K4me2
98.015037593985	0.0379719040576458	H3K4me2
98.2631578947368	0.114878464549279	H3K4me2
98.5112781954887	0.149271074588988	H3K4me2
98.7593984962406	0.171442811076182	H3K4me2
99.0075187969925	0.188865745891866	H3K4me2
99.2556390977444	0.140667450981628	H3K4me2
99.5037593984962	0.214841216538387	H3K4me2
99.7518796992481	0.261795477066188	H3K4me2
100	0.32487771305927	H3K4me2
1	-0.00986380420835385	H3K4me1
1.24812030075188	-0.026149175163685	H3K4me1
1.49624060150376	0.0488302207696719	H3K4me1
1.74436090225564	0.092924775697559	H3K4me1
1.99248120300752	0.180488079249614	H3K4me1
2.2406015037594	0.236671955616785	H3K4me1
2.48872180451128	0.274880241958154	H3K4me1
2.73684210526316	0.273181568227709	H3K4me1
2.98496240601504	0.23357574908453	H3K4me1
3.23308270676692	0.144390423422588	H3K4me1
3.4812030075188	0.157684311598881	H3K4me1
3.72932330827068	0.151572752034417	H3K4me1
3.97744360902256	0.161531634816413	H3K4me1
4.22556390977444	0.168084967114989	H3K4me1
4.47368421052632	0.132262821942434	H3K4me1
4.7218045112782	0.0987296393507808	H3K4me1
4.96992481203008	0.100944250389187	H3K4me1
5.21804511278195	0.191726715410924	H3K4me1
5.46616541353383	0.26575262490623	H3K4me1
5.71428571428571	0.230938191720515	H3K4me1
5.96240601503759	0.212610342842072	H3K4me1
6.21052631578947	0.17756089059498	H3K4me1
6.45864661654135	0.162666762105261	H3K4me1
6.70676691729323	0.14483431464439	H3K4me1
6.95488721804511	0.154067479610233	H3K4me1
7.20300751879699	0.231812561207268	H3K4me1
7.45112781954887	0.27369584634246	H3K4me1
7.69924812030075	0.282331615767605	H3K4me1
7.94736842105263	0.331857165396084	H3K4me1
8.19548872180451	0.383922282136914	H3K4me1
8.44360902255639	0.431815005650441	H3K4me1
8.69172932330827	0.361388630066841	H3K4me1
8.93984962406015	0.373296734794949	H3K4me1
9.18796992481203	0.37174294205649	H3K4me1
9.43609022556391	0.411843150796637	H3K4me1
9.68421052631579	0.476336932087664	H3K4me1
9.93233082706767	0.536620999800113	H3K4me1
10.1804511278195	0.618650349217782	H3K4me1
10.4285714285714	0.584966787309808	H3K4me1
10.6766917293233	0.543599666807216	H3K4me1
10.9248120300752	0.504352130072312	H3K4me1
11.1729323308271	0.496155948125278	H3K4me1
11.4210526315789	0.516403973145041	H3K4me1
11.6691729323308	0.547332277450351	H3K4me1
11.9172932330827	0.600219259647488	H3K4me1
12.1654135338346	0.662893859502645	H3K4me1
12.4135338345865	0.741843433557882	H3K4me1
12.6616541353383	0.755213880050573	H3K4me1
12.9097744360902	0.806184500165608	H3K4me1
13.1578947368421	0.868401678116702	H3K4me1
13.406015037594	0.91085095515646	H3K4me1
13.6541353383459	0.923057102610466	H3K4me1
13.9022556390977	0.905819347641321	H3K4me1
14.1503759398496	0.944920869159415	H3K4me1
14.3984962406015	0.96878337025908	H3K4me1
14.6466165413534	1.02994766955415	H3K4me1
14.8947368421053	1.10879790673749	H3K4me1
15.1428571428571	1.20152005360718	H3K4me1
15.390977443609	1.25696393582244	H3K4me1
15.6390977443609	1.26440224904099	H3K4me1
15.8872180451128	1.3001151702126	H3K4me1
16.1353383458647	1.33783102905634	H3K4me1
16.3834586466165	1.41441937759753	H3K4me1
16.6315789473684	1.47286430288064	H3K4me1
16.8796992481203	1.48795571539959	H3K4me1
17.1278195488722	1.55059815369707	H3K4me1
17.3759398496241	1.58811526178304	H3K4me1
17.6240601503759	1.66500641645358	H3K4me1
17.8721804511278	1.70001906021576	H3K4me1
18.1203007518797	1.71921836634661	H3K4me1
18.3684210526316	1.77400544286353	H3K4me1
18.6165413533835	1.84587148884052	H3K4me1
18.8646616541353	1.88481706381334	H3K4me1
19.1127819548872	1.92097418348381	H3K4me1
19.3609022556391	1.96004743527936	H3K4me1
19.609022556391	2.03751596531927	H3K4me1
19.8571428571429	2.08854993202139	H3K4me1
20.1052631578947	2.11617827307402	H3K4me1
20.3533834586466	2.15095087083208	H3K4me1
20.6015037593985	2.16822971170115	H3K4me1
20.8496240601504	2.1841609912998	H3K4me1
21.0977443609023	2.19205927964303	H3K4me1
21.3458646616541	2.15115681835297	H3K4me1
21.593984962406	2.09598686428294	H3K4me1
21.8421052631579	2.04501335740883	H3K4me1
22.0902255639098	2.01713299850889	H3K4me1
22.3383458646617	1.96282997000171	H3K4me1
22.5864661654135	1.90212394309665	H3K4me1
22.8345864661654	1.808060721787	H3K4me1
23.0827067669173	1.7073224139195	H3K4me1
23.3308270676692	1.5616295604935	H3K4me1
23.5789473684211	1.41038230320891	H3K4me1
23.8270676691729	1.21439803228441	H3K4me1
24.0751879699248	1.01238149392439	H3K4me1
24.3233082706767	0.769974776455784	H3K4me1
24.5714285714286	0.480401944422651	H3K4me1
24.8195488721805	0.193913858115377	H3K4me1
25.0676691729323	-0.114598284826555	H3K4me1
25.3157894736842	-0.446176551625534	H3K4me1
25.5639097744361	-0.78781956665886	H3K4me1
25.812030075188	-0.637777528816133	H3K4me1
26.0601503759399	0.0396882493724425	H3K4me1
26.3082706766917	0.497225666184063	H3K4me1
26.5563909774436	0.791516457528058	H3K4me1
26.8045112781955	0.956499650902269	H3K4me1
27.0526315789474	1.07782934810996	H3K4me1
27.3007518796993	1.15504485018792	H3K4me1
27.5488721804511	1.22311846087964	H3K4me1
27.796992481203	1.28860184869546	H3K4me1
28.0451127819549	1.3098895694301	H3K4me1
28.2932330827068	1.30740535689521	H3K4me1
28.5413533834586	1.32297583130747	H3K4me1
28.7894736842105	1.32331822164751	H3K4me1
29.0375939849624	1.27737702328918	H3K4me1
29.2857142857143	1.22936745759324	H3K4me1
29.5338345864662	1.21607094855689	H3K4me1
29.781954887218	1.23695025580373	H3K4me1
30.0300751879699	1.23041615447918	H3K4me1
30.2781954887218	1.2080287332824	H3K4me1
30.5263157894737	1.13543316849455	H3K4me1
30.7744360902256	1.14312699867942	H3K4me1
31.0225563909774	1.13403311542477	H3K4me1
31.2706766917293	1.12211888907769	H3K4me1
31.5187969924812	1.10222662429645	H3K4me1
31.7669172932331	1.05474788291249	H3K4me1
32.015037593985	1.01699576018346	H3K4me1
32.2631578947368	1.02239100531645	H3K4me1
32.5112781954887	0.999207205817941	H3K4me1
32.7593984962406	0.980407395800595	H3K4me1
33.0075187969925	0.952741395105484	H3K4me1
33.2556390977444	1.00513032096519	H3K4me1
33.5037593984962	0.983446795688083	H3K4me1
33.7518796992481	0.914532362855777	H3K4me1
34	0.843961290433271	H3K4me1
34.2481203007519	0.875583704074864	H3K4me1
34.4962406015038	0.824794197190612	H3K4me1
34.7443609022556	0.810531544894863	H3K4me1
34.9924812030075	0.798507384858811	H3K4me1
35.2406015037594	0.715072269533287	H3K4me1
35.4887218045113	0.677790174635463	H3K4me1
35.7368421052632	0.739630135740904	H3K4me1
35.984962406015	0.770073636106353	H3K4me1
36.2330827067669	0.738436508547257	H3K4me1
36.4812030075188	0.70631477479919	H3K4me1
36.7293233082707	0.660413482506487	H3K4me1
36.9774436090226	0.640513678433745	H3K4me1
37.2255639097744	0.667228507032987	H3K4me1
37.4736842105263	0.622078792988349	H3K4me1
37.7218045112782	0.631253189871689	H3K4me1
37.9699248120301	0.630764582840343	H3K4me1
38.218045112782	0.548772835453675	H3K4me1
38.4661654135338	0.52949989503801	H3K4me1
38.7142857142857	0.450771051873476	H3K4me1
38.9624060150376	0.440247018109573	H3K4me1
39.2105263157895	0.352847868350898	H3K4me1
39.4586466165414	0.358476105318572	H3K4me1
39.7067669172932	0.358867226298533	H3K4me1
39.9548872180451	0.426113354620357	H3K4me1
40.203007518797	0.425931122303533	H3K4me1
40.4511278195489	0.39473574893755	H3K4me1
40.6992481203008	0.292785656432868	H3K4me1
40.9473684210526	0.349254581178664	H3K4me1
41.1954887218045	0.358644340806152	H3K4me1
41.4436090225564	0.306692565830826	H3K4me1
41.6917293233083	0.260330338567129	H3K4me1
41.9398496240602	0.278727708857341	H3K4me1
42.187969924812	0.256468973109072	H3K4me1
42.4360902255639	0.253181137242289	H3K4me1
42.6842105263158	0.216458994058366	H3K4me1
42.9323308270677	0.176859692645966	H3K4me1
43.1804511278196	0.190377854896481	H3K4me1
43.4285714285714	0.0820489348952665	H3K4me1
43.6766917293233	0.0332793769321114	H3K4me1
43.9248120300752	0.0581455898034457	H3K4me1
44.1729323308271	0.0287016957720065	H3K4me1
44.4210526315789	0.0625105550143727	H3K4me1
44.6691729323308	0.0903371152210181	H3K4me1
44.9172932330827	0.0502678630319082	H3K4me1
45.1654135338346	0.0869270408900839	H3K4me1
45.4135338345865	0.0606998159618341	H3K4me1
45.6616541353384	0.059080511320755	H3K4me1
45.9097744360902	0.109058116118412	H3K4me1
46.1578947368421	0.130474125455732	H3K4me1
46.406015037594	0.0492919542347138	H3K4me1
46.6541353383459	0.025551583809638	H3K4me1
46.9022556390977	0.0295020353510129	H3K4me1
47.1503759398496	0.0233875015729429	H3K4me1
47.3984962406015	0.0242899618427937	H3K4me1
47.6466165413534	0.0249472890609292	H3K4me1
47.8947368421053	0.0288553335590308	H3K4me1
48.1428571428571	0.0213606204183067	H3K4me1
48.390977443609	0.0597674292648246	H3K4me1
48.6390977443609	-0.0044868905926522	H3K4me1
48.8872180451128	-0.0458500145943369	H3K4me1
49.1353383458647	-0.0487608145163228	H3K4me1
49.3834586466165	-0.141903304949815	H3K4me1
49.6315789473684	-0.170785403771485	H3K4me1
49.8796992481203	-0.173338976971271	H3K4me1
50.1278195488722	-0.175311884932736	H3K4me1
50.3759398496241	-0.171237146807586	H3K4me1
50.6240601503759	-0.151498226247994	H3K4me1
50.8721804511278	-0.230219564295269	H3K4me1
51.1203007518797	-0.179797682387355	H3K4me1
51.3684210526316	-0.149686318050714	H3K4me1
51.6165413533835	-0.272264710441379	H3K4me1
51.8646616541353	-0.233108531233023	H3K4me1
52.1127819548872	-0.207368732025139	H3K4me1
52.3609022556391	-0.212062058410973	H3K4me1
52.609022556391	-0.230564300911145	H3K4me1
52.8571428571429	-0.293972790495207	H3K4me1
53.1052631578947	-0.30633842207473	H3K4me1
53.3533834586466	-0.281850971280163	H3K4me1
53.6015037593985	-0.191754123416333	H3K4me1
53.8496240601504	-0.191484475308585	H3K4me1
54.0977443609023	-0.309473868914042	H3K4me1
54.3458646616541	-0.348343325595682	H3K4me1
54.593984962406	-0.440700473378863	H3K4me1
54.8421052631579	-0.354006440263531	H3K4me1
55.0902255639098	-0.246466017587785	H3K4me1
55.3383458646617	-0.332650133239117	H3K4me1
55.5864661654135	-0.426122066801601	H3K4me1
55.8345864661654	-0.388494232351805	H3K4me1
56.0827067669173	-0.371926322366581	H3K4me1
56.3308270676692	-0.394625022427342	H3K4me1
56.5789473684211	-0.355868718062858	H3K4me1
56.8270676691729	-0.29765989581075	H3K4me1
57.0751879699248	-0.355695273370029	H3K4me1
57.3233082706767	-0.389494004022628	H3K4me1
57.5714285714286	-0.459631477718791	H3K4me1
57.8195488721805	-0.53388768047608	H3K4me1
58.0676691729323	-0.553074353806632	H3K4me1
58.3157894736842	-0.561101025622141	H3K4me1
58.5639097744361	-0.60821062118855	H3K4me1
58.812030075188	-0.6964808939478	H3K4me1
59.0601503759399	-0.535744375829467	H3K4me1
59.3082706766917	-0.479319335647107	H3K4me1
59.5563909774436	-0.49700924653525	H3K4me1
59.8045112781955	-0.562050157635583	H3K4me1
60.0526315789474	-0.610710766378434	H3K4me1
60.3007518796992	-0.739455634212597	H3K4me1
60.5488721804511	-0.691703168065109	H3K4me1
60.796992481203	-0.606863766530849	H3K4me1
61.0451127819549	-0.709227261340415	H3K4me1
61.2932330827068	-0.675107339853031	H3K4me1
61.5413533834586	-0.646414732137956	H3K4me1
61.7894736842105	-0.539500290550274	H3K4me1
62.0375939849624	-0.64769335424511	H3K4me1
62.2857142857143	-0.593646551433288	H3K4me1
62.5338345864662	-0.658930294302872	H3K4me1
62.7819548872181	-0.567436470468952	H3K4me1
63.0300751879699	-0.653658181273597	H3K4me1
63.2781954887218	-0.578792363143014	H3K4me1
63.5263157894737	-0.555211464575644	H3K4me1
63.7744360902256	-0.626504439470049	H3K4me1
64.0225563909775	-0.692259061882514	H3K4me1
64.2706766917293	-0.791562473393951	H3K4me1
64.5187969924812	-0.732211075093639	H3K4me1
64.7669172932331	-0.707997627251729	H3K4me1
65.015037593985	-0.788182900919541	H3K4me1
65.2631578947368	-0.673660075139812	H3K4me1
65.5112781954887	-0.711211066230789	H3K4me1
65.7593984962406	-0.736391277562482	H3K4me1
66.0075187969925	-0.758013022396404	H3K4me1
66.2556390977444	-0.738938721344099	H3K4me1
66.5037593984962	-0.812506961299426	H3K4me1
66.7518796992481	-0.715590648128657	H3K4me1
67	-0.637161731160907	H3K4me1
67.2481203007519	-0.702595366964	H3K4me1
67.4962406015038	-0.746847462181088	H3K4me1
67.7443609022556	-0.739979960109017	H3K4me1
67.9924812030075	-0.758551799327496	H3K4me1
68.2406015037594	-0.844777533426207	H3K4me1
68.4887218045113	-0.835095274798313	H3K4me1
68.7368421052632	-0.721175976823615	H3K4me1
68.984962406015	-0.607684165980531	H3K4me1
69.2330827067669	-0.531857540447026	H3K4me1
69.4812030075188	-0.643279632671079	H3K4me1
69.7293233082707	-0.726381371074304	H3K4me1
69.9774436090226	-0.724297607467915	H3K4me1
70.2255639097744	-0.673587260886504	H3K4me1
70.4736842105263	-0.653157542150812	H3K4me1
70.7218045112782	-0.710291265316308	H3K4me1
70.9699248120301	-0.718560738285398	H3K4me1
71.218045112782	-0.590559148594972	H3K4me1
71.4661654135338	-0.615607790825765	H3K4me1
71.7142857142857	-0.694618683537641	H3K4me1
71.9624060150376	-0.696457072675529	H3K4me1
72.2105263157895	-0.594652461287523	H3K4me1
72.4586466165414	-0.62989344110277	H3K4me1
72.7067669172932	-0.65190333956212	H3K4me1
72.9548872180451	-0.518944240112528	H3K4me1
73.203007518797	-0.483494932709812	H3K4me1
73.4511278195489	-0.45196353733616	H3K4me1
73.6992481203008	-0.342394736235978	H3K4me1
73.9473684210526	-0.265571583330977	H3K4me1
74.1954887218045	-0.202799834443106	H3K4me1
74.4436090225564	-0.0926771534545108	H3K4me1
74.6917293233083	-0.0299971931862879	H3K4me1
74.9398496240602	0.271667700840169	H3K4me1
75.187969924812	1.09633985100714	H3K4me1
75.4360902255639	1.25442332158113	H3K4me1
75.6842105263158	0.626366701771888	H3K4me1
75.9323308270677	0.091325919118911	H3K4me1
76.1804511278195	-0.218387887583174	H3K4me1
76.4285714285714	-0.366375193466053	H3K4me1
76.6766917293233	-0.392754941338095	H3K4me1
76.9248120300752	-0.43495962461722	H3K4me1
77.1729323308271	-0.41684350710729	H3K4me1
77.421052631579	-0.433896971880075	H3K4me1
77.6691729323308	-0.392295213909892	H3K4me1
77.9172932330827	-0.386913861378855	H3K4me1
78.1654135338346	-0.414570180955729	H3K4me1
78.4135338345865	-0.393730741576693	H3K4me1
78.6616541353383	-0.533156628531376	H3K4me1
78.9097744360902	-0.5607140663121	H3K4me1
79.1578947368421	-0.507524684675438	H3K4me1
79.406015037594	-0.452252432152443	H3K4me1
79.6541353383459	-0.379333906496437	H3K4me1
79.9022556390978	-0.382485534034116	H3K4me1
80.1503759398496	-0.319889767865899	H3K4me1
80.3984962406015	-0.298815113483223	H3K4me1
80.6466165413534	-0.327611237240742	H3K4me1
80.8947368421053	-0.290637359877393	H3K4me1
81.1428571428571	-0.288694673422938	H3K4me1
81.390977443609	-0.281562812289192	H3K4me1
81.6390977443609	-0.314110919959316	H3K4me1
81.8872180451128	-0.282777145764401	H3K4me1
82.1353383458647	-0.272450812977752	H3K4me1
82.3834586466165	-0.307133696242661	H3K4me1
82.6315789473684	-0.308881330854743	H3K4me1
82.8796992481203	-0.234392606804061	H3K4me1
83.1278195488722	-0.162442361844881	H3K4me1
83.3759398496241	-0.218598876739691	H3K4me1
83.6240601503759	-0.204853057545909	H3K4me1
83.8721804511278	-0.183647456757148	H3K4me1
84.1203007518797	-0.109448437660375	H3K4me1
84.3684210526316	-0.209079020596931	H3K4me1
84.6165413533835	-0.242425201849456	H3K4me1
84.8646616541353	-0.220894132671351	H3K4me1
85.1127819548872	-0.182237719222156	H3K4me1
85.3609022556391	-0.182692215572164	H3K4me1
85.609022556391	-0.270414021914001	H3K4me1
85.8571428571429	-0.276351261781274	H3K4me1
86.1052631578947	-0.227174424865608	H3K4me1
86.3533834586466	-0.21044517239315	H3K4me1
86.6015037593985	-0.220490199730077	H3K4me1
86.8496240601504	-0.324947479094711	H3K4me1
87.0977443609023	-0.35665190922737	H3K4me1
87.3458646616541	-0.300185893367492	H3K4me1
87.593984962406	-0.181147277221212	H3K4me1
87.8421052631579	-0.158297819023953	H3K4me1
88.0902255639098	-0.179781879558152	H3K4me1
88.3383458646617	-0.221314889056427	H3K4me1
88.5864661654135	-0.187345617774661	H3K4me1
88.8345864661654	-0.254234040373798	H3K4me1
89.0827067669173	-0.31171646007812	H3K4me1
89.3308270676692	-0.37210796872058	H3K4me1
89.5789473684211	-0.274577376735371	H3K4me1
89.8270676691729	-0.29407168565961	H3K4me1
90.0751879699248	-0.315864850861056	H3K4me1
90.3233082706767	-0.339421489880176	H3K4me1
90.5714285714286	-0.307991884828162	H3K4me1
90.8195488721804	-0.273014409547809	H3K4me1
91.0676691729323	-0.298156350696899	H3K4me1
91.3157894736842	-0.222568564753081	H3K4me1
91.5639097744361	-0.228202726334357	H3K4me1
91.812030075188	-0.189103182825736	H3K4me1
92.0601503759398	-0.23660249888182	H3K4me1
92.3082706766917	-0.205983120514025	H3K4me1
92.5563909774436	-0.162556656938323	H3K4me1
92.8045112781955	-0.158309589886738	H3K4me1
93.0526315789474	-0.112477593562379	H3K4me1
93.3007518796992	-0.0833757782575025	H3K4me1
93.5488721804511	0.00404606577613375	H3K4me1
93.796992481203	-0.0686373400828233	H3K4me1
94.0451127819549	-0.094499694225209	H3K4me1
94.2932330827068	-0.156523570371137	H3K4me1
94.5413533834586	-0.178082761074762	H3K4me1
94.7894736842105	-0.336815092801842	H3K4me1
95.0375939849624	-0.353963117781336	H3K4me1
95.2857142857143	-0.301342412341723	H3K4me1
95.5338345864662	-0.248689775303675	H3K4me1
95.781954887218	-0.287394876553283	H3K4me1
96.0300751879699	-0.304799456507596	H3K4me1
96.2781954887218	-0.231664477268767	H3K4me1
96.5263157894737	-0.188366450917241	H3K4me1
96.7744360902256	-0.127907470078919	H3K4me1
97.0225563909774	-0.0691796767139159	H3K4me1
97.2706766917293	-0.0450940935174801	H3K4me1
97.5187969924812	-0.0590048174560905	H3K4me1
97.7669172932331	-0.0578494339038757	H3K4me1
98.015037593985	-0.0767900547644905	H3K4me1
98.2631578947368	-0.0423812930389398	H3K4me1
98.5112781954887	-0.0664326803008753	H3K4me1
98.7593984962406	-0.0956132227109656	H3K4me1
99.0075187969925	-0.12263220730925	H3K4me1
99.2556390977444	-0.130784953088448	H3K4me1
99.5037593984962	-0.0482918822777247	H3K4me1
99.7518796992481	-0.0282721245281486	H3K4me1
[truncated: 6,001 more rows]
