# Supplementary material for: Cell-type-specific genomics reveals histone modification dynamics in mammalian meiosis
Source: Nat Commun. 2019 Aug 23;10:3821. doi: 10.1038/s41467-019-11820-7 (PMC6707301; doi:10.1038/s41467-019-11820-7)
Supplement: Supplementary file 4 — Source Data [file 41467_2019_11820_MOESM4_ESM.zip › Source Data/figureS9_LINEs.tab]

pos	FC	sample
1	0.241600624833285	H3K4me3
1.24812030075188	0.256330405206156	H3K4me3
1.49624060150376	0.233017002495423	H3K4me3
1.74436090225564	0.2578151226935	H3K4me3
1.99248120300752	0.28381238482183	H3K4me3
2.2406015037594	0.307863109099775	H3K4me3
2.48872180451128	0.321048239073845	H3K4me3
2.73684210526316	0.293375591504461	H3K4me3
2.98496240601504	0.299383747559339	H3K4me3
3.23308270676692	0.268752209442041	H3K4me3
3.4812030075188	0.29783130941278	H3K4me3
3.72932330827068	0.353736078658275	H3K4me3
3.97744360902256	0.440463369158544	H3K4me3
4.22556390977444	0.466261406008418	H3K4me3
4.47368421052632	0.447068129212539	H3K4me3
4.7218045112782	0.45231680197584	H3K4me3
4.96992481203008	0.468752577922734	H3K4me3
5.21804511278195	0.429741018549476	H3K4me3
5.46616541353383	0.41076405463795	H3K4me3
5.71428571428571	0.380779808535601	H3K4me3
5.96240601503759	0.42764442383607	H3K4me3
6.21052631578947	0.466421391148454	H3K4me3
6.45864661654135	0.469507625278425	H3K4me3
6.70676691729323	0.500139681703615	H3K4me3
6.95488721804511	0.502884351574283	H3K4me3
7.20300751879699	0.533264460361985	H3K4me3
7.45112781954887	0.48039915698369	H3K4me3
7.69924812030075	0.474335460817764	H3K4me3
7.94736842105263	0.516203078100406	H3K4me3
8.19548872180451	0.564161700681846	H3K4me3
8.44360902255639	0.599577881783866	H3K4me3
8.69172932330827	0.593386335913603	H3K4me3
8.93984962406015	0.661365085829714	H3K4me3
9.18796992481203	0.670333200513149	H3K4me3
9.43609022556391	0.650089093834471	H3K4me3
9.68421052631579	0.661275077007202	H3K4me3
9.93233082706767	0.652469183163071	H3K4me3
10.1804511278195	0.66951113232982	H3K4me3
10.4285714285714	0.624377188065204	H3K4me3
10.6766917293233	0.601450538696894	H3K4me3
10.9248120300752	0.579507566026636	H3K4me3
11.1729323308271	0.549052882474383	H3K4me3
11.4210526315789	0.536724181591643	H3K4me3
11.6691729323308	0.539672627853376	H3K4me3
11.9172932330827	0.617000887602599	H3K4me3
12.1654135338346	0.66931935994944	H3K4me3
12.4135338345865	0.75559982344498	H3K4me3
12.6616541353383	0.816545840261293	H3K4me3
12.9097744360902	0.771627997792592	H3K4me3
13.1578947368421	0.751696771187632	H3K4me3
13.406015037594	0.72603215062419	H3K4me3
13.6541353383459	0.789897924664811	H3K4me3
13.9022556390977	0.7992391512086	H3K4me3
14.1503759398496	0.840585296333428	H3K4me3
14.3984962406015	0.836322464154043	H3K4me3
14.6466165413534	0.840168666346787	H3K4me3
14.8947368421053	0.839100237149127	H3K4me3
15.1428571428571	0.858072670954495	H3K4me3
15.390977443609	0.858805108230908	H3K4me3
15.6390977443609	0.828874412000549	H3K4me3
15.8872180451128	0.816222672633278	H3K4me3
16.1353383458647	0.797195556645679	H3K4me3
16.3834586466165	0.820106382427354	H3K4me3
16.6315789473684	0.826703430681197	H3K4me3
16.8796992481203	0.862046125087588	H3K4me3
17.1278195488722	0.822201803263236	H3K4me3
17.3759398496241	0.841822058612864	H3K4me3
17.6240601503759	0.853621999867015	H3K4me3
17.8721804511278	0.890252152862756	H3K4me3
18.1203007518797	0.888118107176316	H3K4me3
18.3684210526316	0.853508668528221	H3K4me3
18.6165413533835	0.899258281865835	H3K4me3
18.8646616541353	0.932413347224855	H3K4me3
19.1127819548872	0.954324311357673	H3K4me3
19.3609022556391	0.951809609151244	H3K4me3
19.609022556391	1.02169515982391	H3K4me3
19.8571428571429	1.00962133725508	H3K4me3
20.1052631578947	0.975986082841194	H3K4me3
20.3533834586466	0.878277735307602	H3K4me3
20.6015037593985	0.8785230522656	H3K4me3
20.8496240601504	0.960332696461055	H3K4me3
21.0977443609023	0.960350767023272	H3K4me3
21.3458646616541	0.990610682037388	H3K4me3
21.593984962406	0.964782618025215	H3K4me3
21.8421052631579	1.01877556658572	H3K4me3
22.0902255639098	1.03092296943786	H3K4me3
22.3383458646617	0.887901029393365	H3K4me3
22.5864661654135	0.825507749122023	H3K4me3
22.8345864661654	0.719209189321984	H3K4me3
23.0827067669173	0.717764284856547	H3K4me3
23.3308270676692	0.740511392881486	H3K4me3
23.5789473684211	0.756807622231081	H3K4me3
23.8270676691729	0.748918458701764	H3K4me3
24.0751879699248	0.72411398904734	H3K4me3
24.3233082706767	0.813727098937863	H3K4me3
24.5714285714286	0.854277301705579	H3K4me3
24.8195488721805	1.07503943582242	H3K4me3
25.0676691729323	1.3567109185525	H3K4me3
25.3157894736842	1.38930560273605	H3K4me3
25.5639097744361	1.13268636824422	H3K4me3
25.812030075188	0.797808232488875	H3K4me3
26.0601503759399	0.636338778476923	H3K4me3
26.3082706766917	0.525421397885642	H3K4me3
26.5563909774436	0.461827036230219	H3K4me3
26.8045112781955	0.38942718100848	H3K4me3
27.0526315789474	0.320559362514761	H3K4me3
27.3007518796993	0.273918655203024	H3K4me3
27.5488721804511	0.254553460180584	H3K4me3
27.796992481203	0.229833817630392	H3K4me3
28.0451127819549	0.244488257985856	H3K4me3
28.2932330827068	0.235792246665909	H3K4me3
28.5413533834586	0.251851625847265	H3K4me3
28.7894736842105	0.245317706045638	H3K4me3
29.0375939849624	0.285526065585	H3K4me3
29.2857142857143	0.337130991684277	H3K4me3
29.5338345864662	0.387444995253691	H3K4me3
29.781954887218	0.423267191591145	H3K4me3
30.0300751879699	0.470111135374414	H3K4me3
30.2781954887218	0.501976257293622	H3K4me3
30.5263157894737	0.511430898675799	H3K4me3
30.7744360902256	0.546270346911196	H3K4me3
31.0225563909774	0.624118078060528	H3K4me3
31.2706766917293	0.651903447342272	H3K4me3
31.5187969924812	0.6589553519069	H3K4me3
31.7669172932331	0.68874144269023	H3K4me3
32.015037593985	0.741843336136211	H3K4me3
32.2631578947368	0.785899713337634	H3K4me3
32.5112781954887	0.818918786164988	H3K4me3
32.7593984962406	0.854690528468676	H3K4me3
33.0075187969925	0.910284325743683	H3K4me3
33.2556390977444	0.913982810810773	H3K4me3
33.5037593984962	0.892572624406939	H3K4me3
33.7518796992481	0.934679526852653	H3K4me3
34	0.965887028467153	H3K4me3
34.2481203007519	0.996797614411227	H3K4me3
34.4962406015038	1.03384509317638	H3K4me3
34.7443609022556	1.08209713813542	H3K4me3
34.9924812030075	1.12719349007797	H3K4me3
35.2406015037594	1.12285627311815	H3K4me3
35.4887218045113	1.11223244554193	H3K4me3
35.7368421052632	1.1328515625311	H3K4me3
35.984962406015	1.13129933333024	H3K4me3
36.2330827067669	1.1152786545356	H3K4me3
36.4812030075188	1.13104894004178	H3K4me3
36.7293233082707	1.11479088810643	H3K4me3
36.9774436090226	1.10579565501154	H3K4me3
37.2255639097744	1.0885943164398	H3K4me3
37.4736842105263	1.10299426822008	H3K4me3
37.7218045112782	1.08785365671362	H3K4me3
37.9699248120301	1.08760430122855	H3K4me3
38.218045112782	1.11602124954534	H3K4me3
38.4661654135338	1.15670278459923	H3K4me3
38.7142857142857	1.175630017837	H3K4me3
38.9624060150376	1.22148882614787	H3K4me3
39.2105263157895	1.24216894888826	H3K4me3
39.4586466165414	1.2233940113439	H3K4me3
39.7067669172932	1.22412969178042	H3K4me3
39.9548872180451	1.1964830571741	H3K4me3
40.203007518797	1.187179787759	H3K4me3
40.4511278195489	1.16642295961495	H3K4me3
40.6992481203008	1.18222214215607	H3K4me3
40.9473684210526	1.18566190914899	H3K4me3
41.1954887218045	1.20222978855711	H3K4me3
41.4436090225564	1.23085446855382	H3K4me3
41.6917293233083	1.25751519871494	H3K4me3
41.9398496240602	1.24099702213776	H3K4me3
42.187969924812	1.21339909715842	H3K4me3
42.4360902255639	1.19606853916511	H3K4me3
42.6842105263158	1.20540862625204	H3K4me3
42.9323308270677	1.20234859848925	H3K4me3
43.1804511278196	1.22767346032839	H3K4me3
43.4285714285714	1.21402225619375	H3K4me3
43.6766917293233	1.1938283979829	H3K4me3
43.9248120300752	1.17363839807944	H3K4me3
44.1729323308271	1.19730698237977	H3K4me3
44.4210526315789	1.18220146626829	H3K4me3
44.6691729323308	1.16685438543178	H3K4me3
44.9172932330827	1.16497455486407	H3K4me3
45.1654135338346	1.17249652335931	H3K4me3
45.4135338345865	1.15694492011943	H3K4me3
45.6616541353384	1.13831327253966	H3K4me3
45.9097744360902	1.10276015435718	H3K4me3
46.1578947368421	1.09943632925887	H3K4me3
46.406015037594	1.07688334782056	H3K4me3
46.6541353383459	1.02328514370763	H3K4me3
46.9022556390977	0.98032890828567	H3K4me3
47.1503759398496	0.983908802593811	H3K4me3
47.3984962406015	0.955726197564868	H3K4me3
47.6466165413534	0.977964721066796	H3K4me3
47.8947368421053	0.995120142729949	H3K4me3
48.1428571428571	1.04378860128922	H3K4me3
48.390977443609	1.08341708523954	H3K4me3
48.6390977443609	1.0968175050914	H3K4me3
48.8872180451128	1.13370811289727	H3K4me3
49.1353383458647	1.14913603184288	H3K4me3
49.3834586466165	1.11870492064819	H3K4me3
49.6315789473684	1.10948228128013	H3K4me3
49.8796992481203	1.06768754588125	H3K4me3
50.1278195488722	1.04365172927476	H3K4me3
50.3759398496241	1.00478631323922	H3K4me3
50.6240601503759	0.983853253247647	H3K4me3
50.8721804511278	0.961166210090694	H3K4me3
51.1203007518797	0.950453187748179	H3K4me3
51.3684210526316	0.91710817481154	H3K4me3
51.6165413533835	0.918746704477102	H3K4me3
51.8646616541353	0.919018845994021	H3K4me3
52.1127819548872	0.927677572168006	H3K4me3
52.3609022556391	0.94411595584161	H3K4me3
52.609022556391	0.936401781629894	H3K4me3
52.8571428571429	0.974754796960257	H3K4me3
53.1052631578947	1.00070091851782	H3K4me3
53.3533834586466	1.00292731733239	H3K4me3
53.6015037593985	1.03589697787397	H3K4me3
53.8496240601504	1.02261101610139	H3K4me3
54.0977443609023	0.95693499080344	H3K4me3
54.3458646616541	0.935568806887702	H3K4me3
54.593984962406	0.929741195442838	H3K4me3
54.8421052631579	0.945673718578741	H3K4me3
55.0902255639098	0.921491559719309	H3K4me3
55.3383458646617	0.937927204673917	H3K4me3
55.5864661654135	0.907334314427975	H3K4me3
55.8345864661654	0.869476160327691	H3K4me3
56.0827067669173	0.836683007201482	H3K4me3
56.3308270676692	0.835031897484257	H3K4me3
56.5789473684211	0.832465050457681	H3K4me3
56.8270676691729	0.850575485627849	H3K4me3
57.0751879699248	0.874119454288181	H3K4me3
57.3233082706767	0.886001437025203	H3K4me3
57.5714285714286	0.939205515873054	H3K4me3
57.8195488721805	0.989587000011115	H3K4me3
58.0676691729323	0.982689755936117	H3K4me3
58.3157894736842	0.952482649789421	H3K4me3
58.5639097744361	0.88011890359506	H3K4me3
58.812030075188	0.78025702354792	H3K4me3
59.0601503759399	0.7085010907389	H3K4me3
59.3082706766917	0.650997083022722	H3K4me3
59.5563909774436	0.571199216572383	H3K4me3
59.8045112781955	0.557343025304188	H3K4me3
60.0526315789474	0.5052970470557	H3K4me3
60.3007518796992	0.456692685435089	H3K4me3
60.5488721804511	0.386313920870526	H3K4me3
60.796992481203	0.31977948903207	H3K4me3
61.0451127819549	0.273144567674797	H3K4me3
61.2932330827068	0.225723514188523	H3K4me3
61.5413533834586	0.151684703921928	H3K4me3
61.7894736842105	0.118288336849729	H3K4me3
62.0375939849624	0.0946215101346003	H3K4me3
62.2857142857143	0.0689306353447511	H3K4me3
62.5338345864662	0.0186216754955382	H3K4me3
62.7819548872181	-0.0203157791792124	H3K4me3
63.0300751879699	-0.0272011271492848	H3K4me3
63.2781954887218	-0.0396016804539	H3K4me3
63.5263157894737	-0.0798005270515648	H3K4me3
63.7744360902256	-0.0970402909612363	H3K4me3
64.0225563909775	-0.070404325429755	H3K4me3
64.2706766917293	-0.0487657979837196	H3K4me3
64.5187969924812	-0.0286809920762958	H3K4me3
64.7669172932331	-0.0659847336964501	H3K4me3
65.015037593985	-0.0763654244227846	H3K4me3
65.2631578947368	-0.0521376651879015	H3K4me3
65.5112781954887	-0.0644702683113857	H3K4me3
65.7593984962406	-0.108626990332264	H3K4me3
66.0075187969925	-0.142307301049762	H3K4me3
66.2556390977444	-0.200406415317031	H3K4me3
66.5037593984962	-0.228555696690723	H3K4me3
66.7518796992481	-0.313379705984282	H3K4me3
67	-0.367975761207179	H3K4me3
67.2481203007519	-0.40985879589334	H3K4me3
67.4962406015038	-0.44040859867409	H3K4me3
67.7443609022556	-0.443234339063664	H3K4me3
67.9924812030075	-0.459049200604196	H3K4me3
68.2406015037594	-0.482191552806381	H3K4me3
68.4887218045113	-0.4771668400238	H3K4me3
68.7368421052632	-0.502504039582136	H3K4me3
68.984962406015	-0.531950836186648	H3K4me3
69.2330827067669	-0.576953594033762	H3K4me3
69.4812030075188	-0.669799028424922	H3K4me3
69.7293233082707	-0.67401042691458	H3K4me3
69.9774436090226	-0.762848090924154	H3K4me3
70.2255639097744	-0.783891059728277	H3K4me3
70.4736842105263	-0.86185007925045	H3K4me3
70.7218045112782	-0.8957738757193	H3K4me3
70.9699248120301	-0.952035893893074	H3K4me3
71.218045112782	-1.02039721594453	H3K4me3
71.4661654135338	-1.02233092158854	H3K4me3
71.7142857142857	-1.02833422590944	H3K4me3
71.9624060150376	-0.993980671646639	H3K4me3
72.2105263157895	-0.930769320638788	H3K4me3
72.4586466165414	-0.895080493356829	H3K4me3
72.7067669172932	-0.83869134203246	H3K4me3
72.9548872180451	-0.783560528002636	H3K4me3
73.203007518797	-0.728532838598449	H3K4me3
73.4511278195489	-0.68538157679729	H3K4me3
73.6992481203008	-0.672869819190761	H3K4me3
73.9473684210526	-0.507294633778709	H3K4me3
74.1954887218045	-0.325774033610833	H3K4me3
74.4436090225564	-0.0508202674328287	H3K4me3
74.6917293233083	0.307269803702925	H3K4me3
74.9398496240602	0.519771618685536	H3K4me3
75.187969924812	0.674196160935633	H3K4me3
75.4360902255639	0.685308524138475	H3K4me3
75.6842105263158	0.369170453447824	H3K4me3
75.9323308270677	0.0439537186582119	H3K4me3
76.1804511278195	-0.222633754901266	H3K4me3
76.4285714285714	-0.446779265285443	H3K4me3
76.6766917293233	-0.586925814143722	H3K4me3
76.9248120300752	-0.725385733581467	H3K4me3
77.1729323308271	-0.927165092546521	H3K4me3
77.421052631579	-0.918954313234353	H3K4me3
77.6691729323308	-0.935578857239798	H3K4me3
77.9172932330827	-0.918502071033724	H3K4me3
78.1654135338346	-0.872482703530905	H3K4me3
78.4135338345865	-0.748649813057019	H3K4me3
78.6616541353383	-0.60379257519117	H3K4me3
78.9097744360902	-0.586405189087026	H3K4me3
79.1578947368421	-0.538529174362716	H3K4me3
79.406015037594	-0.337355914350658	H3K4me3
79.6541353383459	0.0641715143573618	H3K4me3
79.9022556390978	0.448482303416005	H3K4me3
80.1503759398496	0.620753453198352	H3K4me3
80.3984962406015	0.465313374347943	H3K4me3
80.6466165413534	0.235583350609096	H3K4me3
80.8947368421053	0.0178558825052861	H3K4me3
81.1428571428571	-0.139853840763014	H3K4me3
81.390977443609	-0.275445482166369	H3K4me3
81.6390977443609	-0.420700043533139	H3K4me3
81.8872180451128	-0.463375427039131	H3K4me3
82.1353383458647	-0.473258342085985	H3K4me3
82.3834586466165	-0.532436532016063	H3K4me3
82.6315789473684	-0.461204355145329	H3K4me3
82.8796992481203	-0.390764652794595	H3K4me3
83.1278195488722	-0.361092830322638	H3K4me3
83.3759398496241	-0.344734420248905	H3K4me3
83.6240601503759	-0.295040448446379	H3K4me3
83.8721804511278	-0.245039001833038	H3K4me3
84.1203007518797	-0.296150314441005	H3K4me3
84.3684210526316	-0.382321916873899	H3K4me3
84.6165413533835	-0.41898335489953	H3K4me3
84.8646616541353	-0.371135975668728	H3K4me3
85.1127819548872	-0.373024210742369	H3K4me3
85.3609022556391	-0.413700669728604	H3K4me3
85.609022556391	-0.432109683269317	H3K4me3
85.8571428571429	-0.428570966898181	H3K4me3
86.1052631578947	-0.435163354422722	H3K4me3
86.3533834586466	-0.492143480105409	H3K4me3
86.6015037593985	-0.515689198981204	H3K4me3
86.8496240601504	-0.485534638727917	H3K4me3
87.0977443609023	-0.511538629900874	H3K4me3
87.3458646616541	-0.521078269750049	H3K4me3
87.593984962406	-0.515631767745841	H3K4me3
87.8421052631579	-0.479442471110027	H3K4me3
88.0902255639098	-0.442294512563824	H3K4me3
88.3383458646617	-0.418346777303011	H3K4me3
88.5864661654135	-0.383903502187124	H3K4me3
88.8345864661654	-0.330353361231579	H3K4me3
89.0827067669173	-0.252905272553909	H3K4me3
89.3308270676692	-0.224038696204501	H3K4me3
89.5789473684211	-0.230883299596828	H3K4me3
89.8270676691729	-0.264696081446766	H3K4me3
90.0751879699248	-0.306267800483496	H3K4me3
90.3233082706767	-0.406249965301141	H3K4me3
90.5714285714286	-0.475366407692546	H3K4me3
90.8195488721804	-0.550970924623732	H3K4me3
91.0676691729323	-0.494216547909662	H3K4me3
91.3157894736842	-0.45986162429035	H3K4me3
91.5639097744361	-0.456782979460241	H3K4me3
91.812030075188	-0.405020528124484	H3K4me3
92.0601503759398	-0.378526565092694	H3K4me3
92.3082706766917	-0.379582959527505	H3K4me3
92.5563909774436	-0.332278091592363	H3K4me3
92.8045112781955	-0.321677579780806	H3K4me3
93.0526315789474	-0.26574425916466	H3K4me3
93.3007518796992	-0.294257598920361	H3K4me3
93.5488721804511	-0.325210419892544	H3K4me3
93.796992481203	-0.275044049043058	H3K4me3
94.0451127819549	-0.267409537984613	H3K4me3
94.2932330827068	-0.27747164748857	H3K4me3
94.5413533834586	-0.308167922928328	H3K4me3
94.7894736842105	-0.344863357130612	H3K4me3
95.0375939849624	-0.3322210202284	H3K4me3
95.2857142857143	-0.339972531525965	H3K4me3
95.5338345864662	-0.381314998725032	H3K4me3
95.781954887218	-0.403154982861663	H3K4me3
96.0300751879699	-0.433012072770135	H3K4me3
96.2781954887218	-0.40984792261177	H3K4me3
96.5263157894737	-0.479259668468422	H3K4me3
96.7744360902256	-0.473154706001564	H3K4me3
97.0225563909774	-0.427658551784459	H3K4me3
97.2706766917293	-0.442589306529714	H3K4me3
97.5187969924812	-0.454272071534133	H3K4me3
97.7669172932331	-0.480225207570556	H3K4me3
98.015037593985	-0.385188383008324	H3K4me3
98.2631578947368	-0.35126577437221	H3K4me3
98.5112781954887	-0.362873941405894	H3K4me3
98.7593984962406	-0.34826243528558	H3K4me3
99.0075187969925	-0.257555331901578	H3K4me3
99.2556390977444	-0.278429336364876	H3K4me3
99.5037593984962	-0.29569289086065	H3K4me3
99.7518796992481	-0.201295162671671	H3K4me3
100	-0.0920073431437538	H3K4me3
1	-0.0506409415775883	H3K9ac
1.24812030075188	-0.134563138857281	H3K9ac
1.49624060150376	-0.188309112023064	H3K9ac
1.74436090225564	-0.120685826414588	H3K9ac
1.99248120300752	-0.0749532416178119	H3K9ac
2.2406015037594	-0.00345353281374882	H3K9ac
2.48872180451128	-0.0415177368540461	H3K9ac
2.73684210526316	-0.0686087698210218	H3K9ac
2.98496240601504	-0.108135922701563	H3K9ac
3.23308270676692	-0.211503035563412	H3K9ac
3.4812030075188	-0.225642613488629	H3K9ac
3.72932330827068	-0.273625730003215	H3K9ac
3.97744360902256	-0.235633758491447	H3K9ac
4.22556390977444	-0.218200161699686	H3K9ac
4.47368421052632	-0.202948964332695	H3K9ac
4.7218045112782	-0.208448559609789	H3K9ac
4.96992481203008	-0.191707505032519	H3K9ac
5.21804511278195	-0.260471142729639	H3K9ac
5.46616541353383	-0.288515332711362	H3K9ac
5.71428571428571	-0.321163689420354	H3K9ac
5.96240601503759	-0.326847723706408	H3K9ac
6.21052631578947	-0.284972026712355	H3K9ac
6.45864661654135	-0.2487673337718	H3K9ac
6.70676691729323	-0.175331536738709	H3K9ac
6.95488721804511	-0.13939631271386	H3K9ac
7.20300751879699	-0.124121421866434	H3K9ac
7.45112781954887	-0.13282157003521	H3K9ac
7.69924812030075	-0.167167883603839	H3K9ac
7.94736842105263	-0.21470013787608	H3K9ac
8.19548872180451	-0.235197470618043	H3K9ac
8.44360902255639	-0.288831363805177	H3K9ac
8.69172932330827	-0.359285766654737	H3K9ac
8.93984962406015	-0.361569865723558	H3K9ac
9.18796992481203	-0.371368144941018	H3K9ac
9.43609022556391	-0.39773867870286	H3K9ac
9.68421052631579	-0.386392800557177	H3K9ac
9.93233082706767	-0.377301871678071	H3K9ac
10.1804511278195	-0.339234280983221	H3K9ac
10.4285714285714	-0.413341614032367	H3K9ac
10.6766917293233	-0.460352002993748	H3K9ac
10.9248120300752	-0.502051630192468	H3K9ac
11.1729323308271	-0.53475993983486	H3K9ac
11.4210526315789	-0.611199076748175	H3K9ac
11.6691729323308	-0.630037236773646	H3K9ac
11.9172932330827	-0.575788734112234	H3K9ac
12.1654135338346	-0.490503242174859	H3K9ac
12.4135338345865	-0.478937520052814	H3K9ac
12.6616541353383	-0.483971019203522	H3K9ac
12.9097744360902	-0.483985472360013	H3K9ac
13.1578947368421	-0.512365661044906	H3K9ac
13.406015037594	-0.592597599333353	H3K9ac
13.6541353383459	-0.564505010504848	H3K9ac
13.9022556390977	-0.557857290359234	H3K9ac
14.1503759398496	-0.516515046923325	H3K9ac
14.3984962406015	-0.569646993856547	H3K9ac
14.6466165413534	-0.548647313522508	H3K9ac
14.8947368421053	-0.56045297079809	H3K9ac
15.1428571428571	-0.593265071200346	H3K9ac
15.390977443609	-0.626351306080287	H3K9ac
15.6390977443609	-0.620430087350138	H3K9ac
15.8872180451128	-0.619617371686511	H3K9ac
16.1353383458647	-0.640567234368836	H3K9ac
16.3834586466165	-0.637862560611815	H3K9ac
16.6315789473684	-0.594119826232459	H3K9ac
16.8796992481203	-0.579180397806538	H3K9ac
17.1278195488722	-0.601479260184844	H3K9ac
17.3759398496241	-0.631597054760508	H3K9ac
17.6240601503759	-0.628999731572289	H3K9ac
17.8721804511278	-0.616272140040689	H3K9ac
18.1203007518797	-0.67779837581375	H3K9ac
18.3684210526316	-0.730172944263742	H3K9ac
18.6165413533835	-0.781899365832789	H3K9ac
18.8646616541353	-0.75667359494422	H3K9ac
19.1127819548872	-0.741267506659683	H3K9ac
19.3609022556391	-0.733569942604966	H3K9ac
19.609022556391	-0.70831762773277	H3K9ac
19.8571428571429	-0.709958539243876	H3K9ac
20.1052631578947	-0.73121975932165	H3K9ac
20.3533834586466	-0.770027958368391	H3K9ac
20.6015037593985	-0.785836158093946	H3K9ac
20.8496240601504	-0.770582649149122	H3K9ac
21.0977443609023	-0.859518633861946	H3K9ac
21.3458646616541	-0.825915704336698	H3K9ac
21.593984962406	-0.862441674032851	H3K9ac
21.8421052631579	-0.731392535829875	H3K9ac
22.0902255639098	-0.585597465461104	H3K9ac
22.3383458646617	-0.517061135291453	H3K9ac
22.5864661654135	-0.504612034738017	H3K9ac
22.8345864661654	-0.637703963253481	H3K9ac
23.0827067669173	-0.53950382141784	H3K9ac
23.3308270676692	-0.423528669125096	H3K9ac
23.5789473684211	-0.284528033357521	H3K9ac
23.8270676691729	-0.244848337414799	H3K9ac
24.0751879699248	-0.255652764675045	H3K9ac
24.3233082706767	-0.181295983911877	H3K9ac
24.5714285714286	-0.209360995311946	H3K9ac
24.8195488721805	-0.15405563493966	H3K9ac
25.0676691729323	-0.179125678288225	H3K9ac
25.3157894736842	-0.0118727004558038	H3K9ac
25.5639097744361	-0.0575600155596638	H3K9ac
25.812030075188	-0.0532720007995252	H3K9ac
26.0601503759399	-0.0334579355783938	H3K9ac
26.3082706766917	0.0189395412443376	H3K9ac
26.5563909774436	0.0567718432095349	H3K9ac
26.8045112781955	0.0752728397054961	H3K9ac
27.0526315789474	0.0913693282531944	H3K9ac
27.3007518796993	0.0996043185415846	H3K9ac
27.5488721804511	0.0926059602109718	H3K9ac
27.796992481203	0.0841819655047116	H3K9ac
28.0451127819549	0.103266339048148	H3K9ac
28.2932330827068	0.102199721721566	H3K9ac
28.5413533834586	0.119895399395751	H3K9ac
28.7894736842105	0.114100607406871	H3K9ac
29.0375939849624	0.134290359233851	H3K9ac
29.2857142857143	0.155658531232144	H3K9ac
29.5338345864662	0.18191681558482	H3K9ac
29.781954887218	0.172886421793253	H3K9ac
30.0300751879699	0.174334213262125	H3K9ac
30.2781954887218	0.175021281188434	H3K9ac
30.5263157894737	0.144597298761935	H3K9ac
30.7744360902256	0.161237236907461	H3K9ac
31.0225563909774	0.203792382444754	H3K9ac
31.2706766917293	0.166172198226872	H3K9ac
31.5187969924812	0.161013137333154	H3K9ac
31.7669172932331	0.163793419819083	H3K9ac
32.015037593985	0.17018305148338	H3K9ac
32.2631578947368	0.174750613201184	H3K9ac
32.5112781954887	0.165175452398688	H3K9ac
32.7593984962406	0.15354048359447	H3K9ac
33.0075187969925	0.152875386396172	H3K9ac
33.2556390977444	0.10891929241182	H3K9ac
33.5037593984962	0.0620540619834858	H3K9ac
33.7518796992481	0.0774366453061344	H3K9ac
34	0.084818089093587	H3K9ac
34.2481203007519	0.0898623894339516	H3K9ac
34.4962406015038	0.100650961833742	H3K9ac
34.7443609022556	0.109080626617408	H3K9ac
34.9924812030075	0.133850275671946	H3K9ac
35.2406015037594	0.145587336324176	H3K9ac
35.4887218045113	0.10915175352331	H3K9ac
35.7368421052632	0.0820808725238817	H3K9ac
35.984962406015	0.0526719070129038	H3K9ac
36.2330827067669	0.0175085413720361	H3K9ac
36.4812030075188	-0.00642590135246912	H3K9ac
36.7293233082707	-0.0317767834548309	H3K9ac
36.9774436090226	-0.039564915014835	H3K9ac
37.2255639097744	-0.082726501145899	H3K9ac
37.4736842105263	-0.0911674601433829	H3K9ac
37.7218045112782	-0.103738586022861	H3K9ac
37.9699248120301	-0.09188864341424	H3K9ac
38.218045112782	-0.0822974906958173	H3K9ac
38.4661654135338	-0.0888883652809387	H3K9ac
38.7142857142857	-0.0867941643634662	H3K9ac
38.9624060150376	-0.0571146328348305	H3K9ac
39.2105263157895	-0.0963577199761081	H3K9ac
39.4586466165414	-0.128156429721302	H3K9ac
39.7067669172932	-0.146282294795735	H3K9ac
39.9548872180451	-0.191242101943974	H3K9ac
40.203007518797	-0.21786309362538	H3K9ac
40.4511278195489	-0.267129174028072	H3K9ac
40.6992481203008	-0.272054143272494	H3K9ac
40.9473684210526	-0.284818871169151	H3K9ac
41.1954887218045	-0.301715761691194	H3K9ac
41.4436090225564	-0.290119562684518	H3K9ac
41.6917293233083	-0.244015032178613	H3K9ac
41.9398496240602	-0.268000159213372	H3K9ac
42.187969924812	-0.289936160434102	H3K9ac
42.4360902255639	-0.3307713545362	H3K9ac
42.6842105263158	-0.324192921318562	H3K9ac
42.9323308270677	-0.361043211929449	H3K9ac
43.1804511278196	-0.363351481379352	H3K9ac
43.4285714285714	-0.412519027089617	H3K9ac
43.6766917293233	-0.452779930150579	H3K9ac
43.9248120300752	-0.539120204939823	H3K9ac
44.1729323308271	-0.551832331890643	H3K9ac
44.4210526315789	-0.617349745320521	H3K9ac
44.6691729323308	-0.658092792346245	H3K9ac
44.9172932330827	-0.64674164694622	H3K9ac
45.1654135338346	-0.629258506508745	H3K9ac
45.4135338345865	-0.657093106734504	H3K9ac
45.6616541353384	-0.645094497150845	H3K9ac
45.9097744360902	-0.616695299043696	H3K9ac
46.1578947368421	-0.590891171249406	H3K9ac
46.406015037594	-0.588603089341938	H3K9ac
46.6541353383459	-0.628575359878056	H3K9ac
46.9022556390977	-0.62983199243239	H3K9ac
47.1503759398496	-0.650859539482318	H3K9ac
47.3984962406015	-0.675870399146144	H3K9ac
47.6466165413534	-0.639599108833957	H3K9ac
47.8947368421053	-0.653245762833432	H3K9ac
48.1428571428571	-0.632643436564158	H3K9ac
48.390977443609	-0.675488801282599	H3K9ac
48.6390977443609	-0.732642880263392	H3K9ac
48.8872180451128	-0.767079818539532	H3K9ac
49.1353383458647	-0.806192468759651	H3K9ac
49.3834586466165	-0.827046503252111	H3K9ac
49.6315789473684	-0.775655874436795	H3K9ac
49.8796992481203	-0.653079856348786	H3K9ac
50.1278195488722	-0.649381563567565	H3K9ac
50.3759398496241	-0.688604817390085	H3K9ac
50.6240601503759	-0.660103107943489	H3K9ac
50.8721804511278	-0.67011057882316	H3K9ac
51.1203007518797	-0.685641586777555	H3K9ac
51.3684210526316	-0.686395554662705	H3K9ac
51.6165413533835	-0.689509486997618	H3K9ac
51.8646616541353	-0.657654151535075	H3K9ac
52.1127819548872	-0.704842918491031	H3K9ac
52.3609022556391	-0.753030894469168	H3K9ac
52.609022556391	-0.754428095806931	H3K9ac
52.8571428571429	-0.772868050708322	H3K9ac
53.1052631578947	-0.795374491974687	H3K9ac
53.3533834586466	-0.811350019616142	H3K9ac
53.6015037593985	-0.765314584663951	H3K9ac
53.8496240601504	-0.716767136152385	H3K9ac
54.0977443609023	-0.75473006864002	H3K9ac
54.3458646616541	-0.695963555012853	H3K9ac
54.593984962406	-0.69591855962788	H3K9ac
54.8421052631579	-0.63106949466269	H3K9ac
55.0902255639098	-0.604242244747863	H3K9ac
55.3383458646617	-0.554208125317108	H3K9ac
55.5864661654135	-0.542374065798725	H3K9ac
55.8345864661654	-0.605069148024683	H3K9ac
56.0827067669173	-0.670990980674532	H3K9ac
56.3308270676692	-0.681793058621157	H3K9ac
56.5789473684211	-0.727049886215913	H3K9ac
56.8270676691729	-0.770670583891416	H3K9ac
57.0751879699248	-0.81840751813174	H3K9ac
57.3233082706767	-0.859859858650539	H3K9ac
57.5714285714286	-0.808388522228011	H3K9ac
57.8195488721805	-0.809890613761189	H3K9ac
58.0676691729323	-0.867826599074734	H3K9ac
58.3157894736842	-0.847028814918112	H3K9ac
58.5639097744361	-0.797956616129623	H3K9ac
58.812030075188	-0.81114111067974	H3K9ac
59.0601503759399	-0.769133823069442	H3K9ac
59.3082706766917	-0.736824178379567	H3K9ac
59.5563909774436	-0.719905537190531	H3K9ac
59.8045112781955	-0.607220789088152	H3K9ac
60.0526315789474	-0.541140936072451	H3K9ac
60.3007518796992	-0.474736143942088	H3K9ac
60.5488721804511	-0.467556361162561	H3K9ac
60.796992481203	-0.389334323779669	H3K9ac
61.0451127819549	-0.376671513651826	H3K9ac
61.2932330827068	-0.379685478103566	H3K9ac
61.5413533834586	-0.395283205866831	H3K9ac
61.7894736842105	-0.381997319629341	H3K9ac
62.0375939849624	-0.360064442930487	H3K9ac
62.2857142857143	-0.339455373857029	H3K9ac
62.5338345864662	-0.32861492248155	H3K9ac
62.7819548872181	-0.335429846470886	H3K9ac
63.0300751879699	-0.360526646209304	H3K9ac
63.2781954887218	-0.395299156406733	H3K9ac
63.5263157894737	-0.436963599293711	H3K9ac
63.7744360902256	-0.452372610105475	H3K9ac
64.0225563909775	-0.433958816306604	H3K9ac
64.2706766917293	-0.442378914674703	H3K9ac
64.5187969924812	-0.442335482592108	H3K9ac
64.7669172932331	-0.454578544064827	H3K9ac
65.015037593985	-0.395839821256851	H3K9ac
65.2631578947368	-0.354218705197835	H3K9ac
65.5112781954887	-0.35103233086728	H3K9ac
65.7593984962406	-0.368324112307504	H3K9ac
66.0075187969925	-0.378972319861795	H3K9ac
66.2556390977444	-0.362071125834687	H3K9ac
66.5037593984962	-0.350298951137843	H3K9ac
66.7518796992481	-0.342675649031857	H3K9ac
67	-0.34358379919248	H3K9ac
67.2481203007519	-0.331058486903322	H3K9ac
67.4962406015038	-0.307839775589341	H3K9ac
67.7443609022556	-0.29790716857444	H3K9ac
67.9924812030075	-0.281191963947584	H3K9ac
68.2406015037594	-0.264356911240614	H3K9ac
68.4887218045113	-0.242849937264901	H3K9ac
68.7368421052632	-0.239604292917136	H3K9ac
68.984962406015	-0.253262289761253	H3K9ac
69.2330827067669	-0.234350184048714	H3K9ac
69.4812030075188	-0.229930985352343	H3K9ac
69.7293233082707	-0.210205471531748	H3K9ac
69.9774436090226	-0.223737377416436	H3K9ac
70.2255639097744	-0.208748842839233	H3K9ac
70.4736842105263	-0.205182481558609	H3K9ac
70.7218045112782	-0.210365170815246	H3K9ac
70.9699248120301	-0.208428817630843	H3K9ac
71.218045112782	-0.203368467038901	H3K9ac
71.4661654135338	-0.218779570264853	H3K9ac
71.7142857142857	-0.196479837329244	H3K9ac
71.9624060150376	-0.196426982550134	H3K9ac
72.2105263157895	-0.183915300282569	H3K9ac
72.4586466165414	-0.186803619331942	H3K9ac
72.7067669172932	-0.16349287516094	H3K9ac
72.9548872180451	-0.121701504347185	H3K9ac
73.203007518797	-0.102412342232902	H3K9ac
73.4511278195489	-0.11026653908444	H3K9ac
73.6992481203008	-0.138815632574789	H3K9ac
73.9473684210526	-0.163248013657431	H3K9ac
74.1954887218045	-0.19521000342928	H3K9ac
74.4436090225564	-0.265330841916024	H3K9ac
74.6917293233083	-0.312432985187911	H3K9ac
74.9398496240602	-0.353855428057689	H3K9ac
75.187969924812	-0.217421178899789	H3K9ac
75.4360902255639	-0.0939026956209438	H3K9ac
75.6842105263158	-0.0197106714975715	H3K9ac
75.9323308270677	0.158778875554005	H3K9ac
76.1804511278195	0.187030874596965	H3K9ac
76.4285714285714	0.132596180869393	H3K9ac
76.6766917293233	0.0128269529660337	H3K9ac
76.9248120300752	-0.0191439980433251	H3K9ac
77.1729323308271	-0.0643358105097846	H3K9ac
77.421052631579	-0.0830328855520505	H3K9ac
77.6691729323308	-0.115382326113249	H3K9ac
77.9172932330827	-0.0981237208300592	H3K9ac
78.1654135338346	-0.0829233082400302	H3K9ac
78.4135338345865	-0.0550974947783401	H3K9ac
78.6616541353383	0.00113598359244405	H3K9ac
78.9097744360902	0.0829381039047442	H3K9ac
79.1578947368421	0.100318165776278	H3K9ac
79.406015037594	0.101254151353558	H3K9ac
79.6541353383459	0.063007163203577	H3K9ac
79.9022556390978	0.0280124989233845	H3K9ac
80.1503759398496	0.0288446026934066	H3K9ac
80.3984962406015	-0.147468634143603	H3K9ac
80.6466165413534	-0.143809949534225	H3K9ac
80.8947368421053	-0.145721314444488	H3K9ac
81.1428571428571	-0.111699506913581	H3K9ac
81.390977443609	-0.106070098525075	H3K9ac
81.6390977443609	-0.14259976123097	H3K9ac
81.8872180451128	-0.124255334503905	H3K9ac
82.1353383458647	-0.0920665477792734	H3K9ac
82.3834586466165	-0.093924803531082	H3K9ac
82.6315789473684	-0.107398039451439	H3K9ac
82.8796992481203	-0.103887504170751	H3K9ac
83.1278195488722	-0.0703679929838951	H3K9ac
83.3759398496241	-0.0508894882806915	H3K9ac
83.6240601503759	-0.023352141703407	H3K9ac
83.8721804511278	-0.0708236492075306	H3K9ac
84.1203007518797	-0.102651509779548	H3K9ac
84.3684210526316	-0.128943512538286	H3K9ac
84.6165413533835	-0.128561308657619	H3K9ac
84.8646616541353	-0.131212780941231	H3K9ac
85.1127819548872	-0.156529064170648	H3K9ac
85.3609022556391	-0.134169559377948	H3K9ac
85.609022556391	-0.117227015239937	H3K9ac
85.8571428571429	-0.125102924015073	H3K9ac
86.1052631578947	-0.132506645100918	H3K9ac
86.3533834586466	-0.211522936651865	H3K9ac
86.6015037593985	-0.217151903804241	H3K9ac
86.8496240601504	-0.18754121447026	H3K9ac
87.0977443609023	-0.122108919620114	H3K9ac
87.3458646616541	-0.125254197032045	H3K9ac
87.593984962406	-0.126743362381038	H3K9ac
87.8421052631579	-0.107352479093751	H3K9ac
88.0902255639098	-0.0976352513212035	H3K9ac
88.3383458646617	-0.0895985572277757	H3K9ac
88.5864661654135	-0.078190106586733	H3K9ac
88.8345864661654	-0.0978519227200908	H3K9ac
89.0827067669173	-0.0973256355786247	H3K9ac
89.3308270676692	-0.0664078376635883	H3K9ac
89.5789473684211	0.00852210641952838	H3K9ac
89.8270676691729	0.0664482442027131	H3K9ac
90.0751879699248	0.0704082416309129	H3K9ac
90.3233082706767	0.041298465078741	H3K9ac
90.5714285714286	-0.0320627245632231	H3K9ac
90.8195488721804	-0.0350912743414623	H3K9ac
91.0676691729323	-0.0594136649959045	H3K9ac
91.3157894736842	-0.0495812991479776	H3K9ac
91.5639097744361	0.00134200656874761	H3K9ac
91.812030075188	0.0422591961068311	H3K9ac
92.0601503759398	0.0913116910621413	H3K9ac
92.3082706766917	0.0554553275843778	H3K9ac
92.5563909774436	0.033665688831157	H3K9ac
92.8045112781955	0.00720119927013411	H3K9ac
93.0526315789474	0.043441167193467	H3K9ac
93.3007518796992	0.0822912727371089	H3K9ac
93.5488721804511	0.0796327044647757	H3K9ac
93.796992481203	0.0523013425994736	H3K9ac
94.0451127819549	0.075248810068048	H3K9ac
94.2932330827068	0.118801206151857	H3K9ac
94.5413533834586	0.130525998126784	H3K9ac
94.7894736842105	0.0808544127973474	H3K9ac
95.0375939849624	0.0712768405477678	H3K9ac
95.2857142857143	0.0932569622204794	H3K9ac
95.5338345864662	0.1347013384951	H3K9ac
95.781954887218	0.116052295469001	H3K9ac
96.0300751879699	0.0497894447476979	H3K9ac
96.2781954887218	-0.00166369628329429	H3K9ac
96.5263157894737	-0.0531112938052242	H3K9ac
96.7744360902256	-0.0496144150753811	H3K9ac
97.0225563909774	0.0119159258582571	H3K9ac
97.2706766917293	0.00573624842757738	H3K9ac
97.5187969924812	0.0508779363273122	H3K9ac
97.7669172932331	0.0958678129109913	H3K9ac
98.015037593985	0.16023273655088	H3K9ac
98.2631578947368	0.184466916428113	H3K9ac
98.5112781954887	0.161792599073424	H3K9ac
98.7593984962406	0.181574011397388	H3K9ac
99.0075187969925	0.226398431730236	H3K9ac
99.2556390977444	0.249045813028037	H3K9ac
99.5037593984962	0.266684978285219	H3K9ac
99.7518796992481	0.291801527542332	H3K9ac
100	0.330413070768059	H3K9ac
1	0.0232446758868377	H3K36me3
1.24812030075188	-0.00770645415700248	H3K36me3
1.49624060150376	-0.0446409293653915	H3K36me3
1.74436090225564	-0.0149720807828694	H3K36me3
1.99248120300752	0.0205194138498115	H3K36me3
2.2406015037594	0.0661839872368146	H3K36me3
2.48872180451128	0.0548350306886976	H3K36me3
2.73684210526316	0.0496870792579263	H3K36me3
2.98496240601504	0.017580116262917	H3K36me3
3.23308270676692	-0.057647311580358	H3K36me3
3.4812030075188	-0.0939695587718787	H3K36me3
3.72932330827068	-0.0903970915650491	H3K36me3
3.97744360902256	-0.0430527859941079	H3K36me3
4.22556390977444	-0.0394487873233396	H3K36me3
4.47368421052632	-0.0254900141100698	H3K36me3
4.7218045112782	0.00152695050407377	H3K36me3
4.96992481203008	0.0227880105400145	H3K36me3
5.21804511278195	0.00679455571585694	H3K36me3
5.46616541353383	0.00588336870619278	H3K36me3
5.71428571428571	0.00188500007396482	H3K36me3
5.96240601503759	0.0473043677228328	H3K36me3
6.21052631578947	0.0847441747172633	H3K36me3
6.45864661654135	0.159098473695906	H3K36me3
6.70676691729323	0.170221907865883	H3K36me3
6.95488721804511	0.163292742726652	H3K36me3
7.20300751879699	0.142833249409373	H3K36me3
7.45112781954887	0.0718275052412319	H3K36me3
7.69924812030075	0.0287805233238266	H3K36me3
7.94736842105263	0.0254071850206734	H3K36me3
8.19548872180451	0.0475746675473032	H3K36me3
8.44360902255639	0.0377713838169458	H3K36me3
8.69172932330827	0.0500822912551673	H3K36me3
8.93984962406015	0.104922128612064	H3K36me3
9.18796992481203	0.153261961039877	H3K36me3
9.43609022556391	0.137411870831797	H3K36me3
9.68421052631579	0.168517609177183	H3K36me3
9.93233082706767	0.141672918789857	H3K36me3
10.1804511278195	0.141908612214366	H3K36me3
10.4285714285714	0.104703480904055	H3K36me3
10.6766917293233	0.0736199576505394	H3K36me3
10.9248120300752	0.0509892991563379	H3K36me3
11.1729323308271	0.0316396567589297	H3K36me3
11.4210526315789	0.0202943732066057	H3K36me3
11.6691729323308	-0.0244577016006413	H3K36me3
11.9172932330827	-0.0162305991572055	H3K36me3
12.1654135338346	0.00989370395350917	H3K36me3
12.4135338345865	0.0564127552631927	H3K36me3
12.6616541353383	0.0130931399283848	H3K36me3
12.9097744360902	-0.0304995453170094	H3K36me3
13.1578947368421	-0.016150446351396	H3K36me3
13.406015037594	-0.016638453232535	H3K36me3
13.6541353383459	0.0557096780676257	H3K36me3
13.9022556390977	0.0280680293741002	H3K36me3
14.1503759398496	0.0841184995787361	H3K36me3
14.3984962406015	0.0643417639909803	H3K36me3
14.6466165413534	0.0368347681211406	H3K36me3
14.8947368421053	0.0116619539473085	H3K36me3
15.1428571428571	-0.0213294000177212	H3K36me3
15.390977443609	-0.0130657505234081	H3K36me3
15.6390977443609	-0.0259142246761988	H3K36me3
15.8872180451128	0.021519566580656	H3K36me3
16.1353383458647	0.0267306686551774	H3K36me3
16.3834586466165	0.0285723431571253	H3K36me3
16.6315789473684	0.0298862716106904	H3K36me3
16.8796992481203	0.0551107886847632	H3K36me3
17.1278195488722	0.0746195250836747	H3K36me3
17.3759398496241	0.0501664729006744	H3K36me3
17.6240601503759	0.0386623778689136	H3K36me3
17.8721804511278	0.0478665271355091	H3K36me3
18.1203007518797	0.0343371510925494	H3K36me3
18.3684210526316	0.0165444720684796	H3K36me3
18.6165413533835	0.0108188041131948	H3K36me3
18.8646616541353	0.00277627100879359	H3K36me3
19.1127819548872	0.0268766609008124	H3K36me3
19.3609022556391	0.0137356402726769	H3K36me3
19.609022556391	0.0476458685314402	H3K36me3
19.8571428571429	-0.0192799713502624	H3K36me3
20.1052631578947	-0.06279723247287	H3K36me3
20.3533834586466	-0.132035749398989	H3K36me3
20.6015037593985	-0.184676655704818	H3K36me3
20.8496240601504	-0.0846545581821747	H3K36me3
21.0977443609023	-0.0378805402974237	H3K36me3
21.3458646616541	0.0683180937168522	H3K36me3
21.593984962406	0.0436504776827711	H3K36me3
21.8421052631579	0.0668430312772693	H3K36me3
22.0902255639098	0.0954386904321362	H3K36me3
22.3383458646617	-0.0122500385893983	H3K36me3
22.5864661654135	-0.0806420332477742	H3K36me3
22.8345864661654	-0.182805433727952	H3K36me3
23.0827067669173	-0.150944737236191	H3K36me3
23.3308270676692	-0.0785659673428877	H3K36me3
23.5789473684211	-0.0633228572463475	H3K36me3
23.8270676691729	-0.0380253791087999	H3K36me3
24.0751879699248	-0.0200717925917498	H3K36me3
24.3233082706767	0.140305150130049	H3K36me3
24.5714285714286	0.190588964720076	H3K36me3
24.8195488721805	0.187867520131283	H3K36me3
25.0676691729323	0.107712151037732	H3K36me3
25.3157894736842	-0.213829974012199	H3K36me3
25.5639097744361	-0.750584465529389	H3K36me3
25.812030075188	-1.27332680738218	H3K36me3
26.0601503759399	-1.56080343348069	H3K36me3
26.3082706766917	-1.70030179659419	H3K36me3
26.5563909774436	-1.71820450663607	H3K36me3
26.8045112781955	-1.72695822875085	H3K36me3
27.0526315789474	-1.66289995909977	H3K36me3
27.3007518796993	-1.58345331094125	H3K36me3
27.5488721804511	-1.52300182581914	H3K36me3
27.796992481203	-1.4572836990841	H3K36me3
28.0451127819549	-1.37612489480623	H3K36me3
28.2932330827068	-1.24790957111851	H3K36me3
28.5413533834586	-1.09709407767439	H3K36me3
28.7894736842105	-1.01267821810085	H3K36me3
29.0375939849624	-0.914167893288991	H3K36me3
29.2857142857143	-0.798744261094343	H3K36me3
29.5338345864662	-0.644747932557684	H3K36me3
29.781954887218	-0.550529026409101	H3K36me3
30.0300751879699	-0.461712370975049	H3K36me3
30.2781954887218	-0.366375540793091	H3K36me3
30.5263157894737	-0.31467148157949	H3K36me3
30.7744360902256	-0.254932000398088	H3K36me3
31.0225563909774	-0.180381866189563	H3K36me3
31.2706766917293	-0.160820260189624	H3K36me3
31.5187969924812	-0.145586246295992	H3K36me3
31.7669172932331	-0.135260417871729	H3K36me3
32.015037593985	-0.0877415684248341	H3K36me3
32.2631578947368	-0.0432243832710395	H3K36me3
32.5112781954887	-0.00539229240977352	H3K36me3
32.7593984962406	0.0531114458294566	H3K36me3
33.0075187969925	0.129083228801569	H3K36me3
33.2556390977444	0.156296238485501	H3K36me3
33.5037593984962	0.168148282148556	H3K36me3
33.7518796992481	0.234028973718189	H3K36me3
34	0.275655375718611	H3K36me3
34.2481203007519	0.310824563837303	H3K36me3
34.4962406015038	0.340527174584841	H3K36me3
34.7443609022556	0.381599284726067	H3K36me3
34.9924812030075	0.438473950346719	H3K36me3
35.2406015037594	0.46347401070183	H3K36me3
35.4887218045113	0.456833719344827	H3K36me3
35.7368421052632	0.491612432760194	H3K36me3
35.984962406015	0.51965739793612	H3K36me3
36.2330827067669	0.547321013083435	H3K36me3
36.4812030075188	0.601830217608972	H3K36me3
36.7293233082707	0.633615716128667	H3K36me3
36.9774436090226	0.630903500418927	H3K36me3
37.2255639097744	0.620158722236477	H3K36me3
37.4736842105263	0.618117013294207	H3K36me3
37.7218045112782	0.614123715380417	H3K36me3
37.9699248120301	0.607712924837417	H3K36me3
38.218045112782	0.637045311835269	H3K36me3
38.4661654135338	0.677387532583568	H3K36me3
38.7142857142857	0.661947117276943	H3K36me3
38.9624060150376	0.701376577805722	H3K36me3
39.2105263157895	0.711307881823859	H3K36me3
39.4586466165414	0.689167653518476	H3K36me3
39.7067669172932	0.691163398381373	H3K36me3
39.9548872180451	0.672118839005166	H3K36me3
40.203007518797	0.654480614666303	H3K36me3
40.4511278195489	0.640428528391819	H3K36me3
40.6992481203008	0.647830165699831	H3K36me3
40.9473684210526	0.634331874705547	H3K36me3
41.1954887218045	0.636215255228649	H3K36me3
41.4436090225564	0.680200665798398	H3K36me3
41.6917293233083	0.683616426274953	H3K36me3
41.9398496240602	0.68350937351355	H3K36me3
42.187969924812	0.682815598175966	H3K36me3
42.4360902255639	0.687481835547681	H3K36me3
42.6842105263158	0.7165569865887	H3K36me3
42.9323308270677	0.714841779890205	H3K36me3
43.1804511278196	0.734250373121793	H3K36me3
43.4285714285714	0.734841472543522	H3K36me3
43.6766917293233	0.70914786699831	H3K36me3
43.9248120300752	0.694649329554275	H3K36me3
44.1729323308271	0.732690982683478	H3K36me3
44.4210526315789	0.717434940533865	H3K36me3
44.6691729323308	0.686633313209645	H3K36me3
44.9172932330827	0.672870410384821	H3K36me3
45.1654135338346	0.664718483565938	H3K36me3
45.4135338345865	0.651916538840034	H3K36me3
45.6616541353384	0.625178027772276	H3K36me3
45.9097744360902	0.609266656750389	H3K36me3
46.1578947368421	0.603867136879776	H3K36me3
46.406015037594	0.610034953602771	H3K36me3
46.6541353383459	0.580153028625492	H3K36me3
46.9022556390977	0.550691442873867	H3K36me3
47.1503759398496	0.535993021972402	H3K36me3
47.3984962406015	0.505648990100657	H3K36me3
47.6466165413534	0.527562823153709	H3K36me3
47.8947368421053	0.548970632314576	H3K36me3
48.1428571428571	0.616502304525624	H3K36me3
48.390977443609	0.681461642249661	H3K36me3
48.6390977443609	0.708332769324044	H3K36me3
48.8872180451128	0.726710113491944	H3K36me3
49.1353383458647	0.751624656928565	H3K36me3
49.3834586466165	0.703789878880488	H3K36me3
49.6315789473684	0.672737993383332	H3K36me3
49.8796992481203	0.647099324020354	H3K36me3
50.1278195488722	0.592604161724939	H3K36me3
50.3759398496241	0.568922761746843	H3K36me3
50.6240601503759	0.564206582783654	H3K36me3
50.8721804511278	0.555242639087373	H3K36me3
51.1203007518797	0.563832127548552	H3K36me3
51.3684210526316	0.573881743323982	H3K36me3
51.6165413533835	0.584081482524973	H3K36me3
51.8646616541353	0.583425648135927	H3K36me3
52.1127819548872	0.568576834194492	H3K36me3
52.3609022556391	0.567288332010424	H3K36me3
52.609022556391	0.550869749655366	H3K36me3
52.8571428571429	0.556683778504165	H3K36me3
53.1052631578947	0.590856888623207	H3K36me3
53.3533834586466	0.574707787360942	H3K36me3
53.6015037593985	0.612825193254235	H3K36me3
53.8496240601504	0.62546477692623	H3K36me3
54.0977443609023	0.602384106364169	H3K36me3
54.3458646616541	0.590440489480308	H3K36me3
54.593984962406	0.578474036075563	H3K36me3
54.8421052631579	0.592322261724678	H3K36me3
55.0902255639098	0.579059832141436	H3K36me3
55.3383458646617	0.619405364230859	H3K36me3
55.5864661654135	0.629860470293833	H3K36me3
55.8345864661654	0.625508917804099	H3K36me3
56.0827067669173	0.638114147469413	H3K36me3
56.3308270676692	0.671878142083361	H3K36me3
56.5789473684211	0.744482887545001	H3K36me3
56.8270676691729	0.802031847781382	H3K36me3
57.0751879699248	0.853392769016728	H3K36me3
57.3233082706767	0.871696099244598	H3K36me3
57.5714285714286	0.92501935458901	H3K36me3
57.8195488721805	0.976952414190816	H3K36me3
58.0676691729323	0.968316454355198	H3K36me3
58.3157894736842	0.95861222861288	H3K36me3
58.5639097744361	0.933034415147212	H3K36me3
58.812030075188	0.867382299309372	H3K36me3
59.0601503759399	0.79821236572137	H3K36me3
59.3082706766917	0.729442899028321	H3K36me3
59.5563909774436	0.671926496688968	H3K36me3
59.8045112781955	0.651387032908095	H3K36me3
60.0526315789474	0.580376245469436	H3K36me3
60.3007518796992	0.544368086123586	H3K36me3
60.5488721804511	0.484934716916836	H3K36me3
60.796992481203	0.461249579499886	H3K36me3
61.0451127819549	0.446004316384749	H3K36me3
61.2932330827068	0.403167035900762	H3K36me3
61.5413533834586	0.360589486205319	H3K36me3
61.7894736842105	0.393368410376771	H3K36me3
62.0375939849624	0.429081644054983	H3K36me3
62.2857142857143	0.448497367669637	H3K36me3
62.5338345864662	0.493642778605526	H3K36me3
62.7819548872181	0.536798153823468	H3K36me3
63.0300751879699	0.581996835321195	H3K36me3
63.2781954887218	0.608349151303127	H3K36me3
63.5263157894737	0.608127312735951	H3K36me3
63.7744360902256	0.606692658189844	H3K36me3
64.0225563909775	0.683106204066807	H3K36me3
64.2706766917293	0.711156173556976	H3K36me3
64.5187969924812	0.740271187626535	H3K36me3
64.7669172932331	0.707197642167738	H3K36me3
65.015037593985	0.744868615738724	H3K36me3
65.2631578947368	0.755798317988373	H3K36me3
65.5112781954887	0.710121547280788	H3K36me3
65.7593984962406	0.616988733346382	H3K36me3
66.0075187969925	0.543655715162948	H3K36me3
66.2556390977444	0.469935463103819	H3K36me3
66.5037593984962	0.383991878970638	H3K36me3
66.7518796992481	0.290371259263749	H3K36me3
67	0.241963978014232	H3K36me3
67.2481203007519	0.208073361217103	H3K36me3
67.4962406015038	0.167306967370609	H3K36me3
67.7443609022556	0.159930866155181	H3K36me3
67.9924812030075	0.179939420351576	H3K36me3
68.2406015037594	0.209476344133131	H3K36me3
68.4887218045113	0.236661504989483	H3K36me3
68.7368421052632	0.249221087300284	H3K36me3
68.984962406015	0.241372600469329	H3K36me3
69.2330827067669	0.268859590256339	H3K36me3
69.4812030075188	0.257705735842432	H3K36me3
69.7293233082707	0.255363817382702	H3K36me3
69.9774436090226	0.23368652364829	H3K36me3
70.2255639097744	0.210295223410711	H3K36me3
70.4736842105263	0.177866610817368	H3K36me3
70.7218045112782	0.127637941315312	H3K36me3
70.9699248120301	0.0802946284960717	H3K36me3
71.218045112782	0.0360233351728869	H3K36me3
71.4661654135338	0.000862025459367321	H3K36me3
71.7142857142857	-0.0142375241607593	H3K36me3
71.9624060150376	-0.018503812563752	H3K36me3
72.2105263157895	-0.0172683492067187	H3K36me3
72.4586466165414	-0.00867665081030226	H3K36me3
72.7067669172932	0.0288108044930419	H3K36me3
72.9548872180451	0.0712528404634189	H3K36me3
73.203007518797	0.0783158542842683	H3K36me3
73.4511278195489	0.117017989932221	H3K36me3
73.6992481203008	0.186465912494693	H3K36me3
73.9473684210526	0.209365416030525	H3K36me3
74.1954887218045	0.231819152830855	H3K36me3
74.4436090225564	0.33205926953687	H3K36me3
74.6917293233083	0.530634135239177	H3K36me3
74.9398496240602	0.681555224438314	H3K36me3
75.187969924812	0.910779176345626	H3K36me3
75.4360902255639	1.01961953741635	H3K36me3
75.6842105263158	0.953413566597	H3K36me3
75.9323308270677	0.899703282407688	H3K36me3
76.1804511278195	0.850521852569337	H3K36me3
76.4285714285714	0.728673485649041	H3K36me3
76.6766917293233	0.568728859359969	H3K36me3
76.9248120300752	0.420910648281207	H3K36me3
77.1729323308271	0.22345705119494	H3K36me3
77.421052631579	0.0590080874383728	H3K36me3
77.6691729323308	-0.10917324293488	H3K36me3
77.9172932330827	-0.221147255675691	H3K36me3
78.1654135338346	-0.263791236279873	H3K36me3
78.4135338345865	-0.241341845282945	H3K36me3
78.6616541353383	-0.151406967689986	H3K36me3
78.9097744360902	-0.0359748423686407	H3K36me3
79.1578947368421	0.048908890992646	H3K36me3
79.406015037594	0.215214745019397	H3K36me3
79.6541353383459	0.38164955990194	H3K36me3
79.9022556390978	0.566850647034973	H3K36me3
80.1503759398496	0.634058573350644	H3K36me3
80.3984962406015	0.590158625020171	H3K36me3
80.6466165413534	0.517368518219435	H3K36me3
80.8947368421053	0.430770630946074	H3K36me3
81.1428571428571	0.302051225483419	H3K36me3
81.390977443609	0.221630857819843	H3K36me3
81.6390977443609	0.130412738707489	H3K36me3
81.8872180451128	0.100244767845052	H3K36me3
82.1353383458647	0.0823714345533933	H3K36me3
82.3834586466165	0.0359795835943513	H3K36me3
82.6315789473684	0.0243048817256962	H3K36me3
82.8796992481203	0.0279624496751201	H3K36me3
83.1278195488722	0.0476047558939097	H3K36me3
83.3759398496241	0.055993220353678	H3K36me3
83.6240601503759	0.0605800197620231	H3K36me3
83.8721804511278	0.029632512780396	H3K36me3
84.1203007518797	-0.0059893293078396	H3K36me3
84.3684210526316	-0.0233847693558299	H3K36me3
84.6165413533835	-0.0485797444849282	H3K36me3
84.8646616541353	-0.0669275520763611	H3K36me3
85.1127819548872	-0.0964509347259034	H3K36me3
85.3609022556391	-0.0629799786845099	H3K36me3
85.609022556391	-0.0419837621587	H3K36me3
85.8571428571429	-0.0257019132166428	H3K36me3
86.1052631578947	0.0131768110813449	H3K36me3
86.3533834586466	-0.0120218087925997	H3K36me3
86.6015037593985	-0.0513115454664577	H3K36me3
86.8496240601504	-0.0808006546879121	H3K36me3
87.0977443609023	-0.132327143923934	H3K36me3
87.3458646616541	-0.139796652569887	H3K36me3
87.593984962406	-0.145604026469787	H3K36me3
87.8421052631579	-0.069415599690466	H3K36me3
88.0902255639098	-0.0285304833570109	H3K36me3
88.3383458646617	-0.0472226612288116	H3K36me3
88.5864661654135	-0.0781118164551145	H3K36me3
88.8345864661654	-0.09963419481046	H3K36me3
89.0827067669173	-0.0737529125489893	H3K36me3
89.3308270676692	-0.0859104434031948	H3K36me3
89.5789473684211	-0.0572487193374754	H3K36me3
89.8270676691729	-0.0449670757894536	H3K36me3
90.0751879699248	-0.0440427423729474	H3K36me3
90.3233082706767	-0.0789812446931671	H3K36me3
90.5714285714286	-0.119353077868047	H3K36me3
90.8195488721804	-0.106853187844586	H3K36me3
91.0676691729323	-0.101881304435926	H3K36me3
91.3157894736842	-0.0764936548851992	H3K36me3
91.5639097744361	-0.0427511621882471	H3K36me3
91.812030075188	-0.0227062241917428	H3K36me3
92.0601503759398	-0.0372895891576601	H3K36me3
92.3082706766917	-0.0570703668408789	H3K36me3
92.5563909774436	-0.0313710951536999	H3K36me3
92.8045112781955	-0.00415589267983062	H3K36me3
93.0526315789474	-0.00155562742638554	H3K36me3
93.3007518796992	0.0183072565108327	H3K36me3
93.5488721804511	0.0282927811351484	H3K36me3
93.796992481203	0.0460152882834413	H3K36me3
94.0451127819549	0.0607135941076546	H3K36me3
94.2932330827068	0.0954115561326012	H3K36me3
94.5413533834586	0.0907402283362834	H3K36me3
94.7894736842105	0.0383233630450765	H3K36me3
95.0375939849624	-0.00604105104930845	H3K36me3
95.2857142857143	0.0178979254392051	H3K36me3
95.5338345864662	-0.00735283380618014	H3K36me3
95.781954887218	-0.0198930157411273	H3K36me3
96.0300751879699	-0.0681256336511156	H3K36me3
96.2781954887218	-0.0877103523929828	H3K36me3
96.5263157894737	-0.135745437352492	H3K36me3
96.7744360902256	-0.112427266327793	H3K36me3
97.0225563909774	-0.0326269991964927	H3K36me3
97.2706766917293	-0.0529051130716698	H3K36me3
97.5187969924812	-0.058449729069624	H3K36me3
97.7669172932331	-0.0377810455249411	H3K36me3
98.015037593985	0.0606210085742255	H3K36me3
98.2631578947368	0.0965425946054498	H3K36me3
98.5112781954887	0.0496745068998098	H3K36me3
98.7593984962406	0.0376549550289141	H3K36me3
99.0075187969925	0.0537731228134578	H3K36me3
99.2556390977444	0.0934307470638748	H3K36me3
99.5037593984962	0.0919320302345743	H3K36me3
99.7518796992481	0.117317222183316	H3K36me3
100	0.125624884129352	H3K36me3
1	-0.0106607540651975	H3K4me2
1.24812030075188	-0.0410076735075424	H3K4me2
1.49624060150376	-0.104898478363373	H3K4me2
1.74436090225564	-0.050584465780431	H3K4me2
1.99248120300752	0.0134558250971419	H3K4me2
2.2406015037594	0.0243808684988219	H3K4me2
2.48872180451128	0.0159253327511509	H3K4me2
2.73684210526316	-0.0182914374197341	H3K4me2
2.98496240601504	-0.0136716234240588	H3K4me2
3.23308270676692	-0.192942095259476	H3K4me2
3.4812030075188	-0.263295559459494	H3K4me2
3.72932330827068	-0.305310087526114	H3K4me2
3.97744360902256	-0.235492025591443	H3K4me2
4.22556390977444	-0.220810881485086	H3K4me2
4.47368421052632	-0.2137324017234	H3K4me2
4.7218045112782	-0.205586157967944	H3K4me2
4.96992481203008	-0.219134644306559	H3K4me2
5.21804511278195	-0.30855762471184	H3K4me2
5.46616541353383	-0.290992048362961	H3K4me2
5.71428571428571	-0.259404576133161	H3K4me2
5.96240601503759	-0.191444747223288	H3K4me2
6.21052631578947	-0.199401573056087	H3K4me2
6.45864661654135	-0.19938735216974	H3K4me2
6.70676691729323	-0.195945362171977	H3K4me2
6.95488721804511	-0.200760226120221	H3K4me2
7.20300751879699	-0.165870403478995	H3K4me2
7.45112781954887	-0.219986394729204	H3K4me2
7.69924812030075	-0.181469381800126	H3K4me2
7.94736842105263	-0.229217937337407	H3K4me2
8.19548872180451	-0.208780210721688	H3K4me2
8.44360902255639	-0.260183394067632	H3K4me2
8.69172932330827	-0.31980294701417	H3K4me2
8.93984962406015	-0.336729965324715	H3K4me2
9.18796992481203	-0.309609363076188	H3K4me2
9.43609022556391	-0.264968133723554	H3K4me2
9.68421052631579	-0.175108729788753	H3K4me2
9.93233082706767	-0.249411992953158	H3K4me2
10.1804511278195	-0.228357599770117	H3K4me2
10.4285714285714	-0.305452043995008	H3K4me2
10.6766917293233	-0.351236133527421	H3K4me2
10.9248120300752	-0.403537163227748	H3K4me2
11.1729323308271	-0.445596429284332	H3K4me2
11.4210526315789	-0.454827944125225	H3K4me2
11.6691729323308	-0.490506446322045	H3K4me2
11.9172932330827	-0.418567819414243	H3K4me2
12.1654135338346	-0.374286806991202	H3K4me2
12.4135338345865	-0.329326135054511	H3K4me2
12.6616541353383	-0.412605191725561	H3K4me2
12.9097744360902	-0.452896647956815	H3K4me2
13.1578947368421	-0.475746441193095	H3K4me2
13.406015037594	-0.458973479310551	H3K4me2
13.6541353383459	-0.404692501610362	H3K4me2
13.9022556390977	-0.406640398995153	H3K4me2
14.1503759398496	-0.392798380463081	H3K4me2
14.3984962406015	-0.43074769246322	H3K4me2
14.6466165413534	-0.458401221903262	H3K4me2
14.8947368421053	-0.519756559238098	H3K4me2
15.1428571428571	-0.588081664895092	H3K4me2
15.390977443609	-0.624668833034154	H3K4me2
15.6390977443609	-0.596452223976184	H3K4me2
15.8872180451128	-0.550530475310458	H3K4me2
16.1353383458647	-0.542779485933201	H3K4me2
16.3834586466165	-0.51070972119355	H3K4me2
16.6315789473684	-0.567712730336306	H3K4me2
16.8796992481203	-0.553038696117715	H3K4me2
17.1278195488722	-0.536985883793062	H3K4me2
17.3759398496241	-0.454863146141525	H3K4me2
17.6240601503759	-0.386043943147425	H3K4me2
17.8721804511278	-0.348205070185204	H3K4me2
18.1203007518797	-0.353857372378823	H3K4me2
18.3684210526316	-0.392888452127514	H3K4me2
18.6165413533835	-0.399336030701281	H3K4me2
18.8646616541353	-0.361047940733788	H3K4me2
19.1127819548872	-0.351355787200767	H3K4me2
19.3609022556391	-0.328876697422282	H3K4me2
19.609022556391	-0.211434559866879	H3K4me2
19.8571428571429	-0.192193882062198	H3K4me2
20.1052631578947	-0.268871331986591	H3K4me2
20.3533834586466	-0.416095359639593	H3K4me2
20.6015037593985	-0.440348970196965	H3K4me2
20.8496240601504	-0.407205827413467	H3K4me2
21.0977443609023	-0.465016070076979	H3K4me2
21.3458646616541	-0.435659650421254	H3K4me2
21.593984962406	-0.396274723335644	H3K4me2
21.8421052631579	-0.260453751411686	H3K4me2
22.0902255639098	-0.218990394197304	H3K4me2
22.3383458646617	-0.232149997003409	H3K4me2
22.5864661654135	-0.222403913213089	H3K4me2
22.8345864661654	-0.250085179799335	H3K4me2
23.0827067669173	-0.214839508609005	H3K4me2
23.3308270676692	-0.18875142888315	H3K4me2
23.5789473684211	-0.0637528051586273	H3K4me2
23.8270676691729	0.0424037297305811	H3K4me2
24.0751879699248	0.208477092302148	H3K4me2
24.3233082706767	0.417377980784201	H3K4me2
24.5714285714286	0.598423828600608	H3K4me2
24.8195488721805	0.913170602833715	H3K4me2
25.0676691729323	1.12367353008199	H3K4me2
25.3157894736842	1.11375432379042	H3K4me2
25.5639097744361	0.759183815807785	H3K4me2
25.812030075188	0.486830469774659	H3K4me2
26.0601503759399	0.347299376367056	H3K4me2
26.3082706766917	0.295179818317674	H3K4me2
26.5563909774436	0.199087299056466	H3K4me2
26.8045112781955	0.131804281462712	H3K4me2
27.0526315789474	0.0859107238473688	H3K4me2
27.3007518796993	0.0553549806774778	H3K4me2
27.5488721804511	0.0390715471811129	H3K4me2
27.796992481203	0.0124331777297113	H3K4me2
28.0451127819549	0.00615570979213456	H3K4me2
28.2932330827068	-0.0144452457287794	H3K4me2
28.5413533834586	-0.0149868933982485	H3K4me2
28.7894736842105	-0.038258329918299	H3K4me2
29.0375939849624	-0.0491942740616925	H3K4me2
29.2857142857143	-0.0719272050111792	H3K4me2
29.5338345864662	-0.0742977146762417	H3K4me2
29.781954887218	-0.0988810776072487	H3K4me2
30.0300751879699	-0.0675275274287038	H3K4me2
30.2781954887218	-0.0661064463475993	H3K4me2
30.5263157894737	-0.123031350569854	H3K4me2
30.7744360902256	-0.127746299437277	H3K4me2
31.0225563909774	-0.123774001810083	H3K4me2
31.2706766917293	-0.154144420356255	H3K4me2
31.5187969924812	-0.146218257492141	H3K4me2
31.7669172932331	-0.140217478951087	H3K4me2
32.015037593985	-0.11625011193479	H3K4me2
32.2631578947368	-0.120076311501899	H3K4me2
32.5112781954887	-0.128332934144337	H3K4me2
32.7593984962406	-0.144073047112012	H3K4me2
33.0075187969925	-0.15722979634547	H3K4me2
33.2556390977444	-0.185986638661886	H3K4me2
33.5037593984962	-0.206230213653718	H3K4me2
33.7518796992481	-0.187086516627684	H3K4me2
34	-0.180108844432501	H3K4me2
34.2481203007519	-0.173826759077794	H3K4me2
34.4962406015038	-0.193205378323868	H3K4me2
34.7443609022556	-0.251039038316928	H3K4me2
34.9924812030075	-0.296892516778997	H3K4me2
35.2406015037594	-0.317538538856833	H3K4me2
35.4887218045113	-0.327094929426643	H3K4me2
35.7368421052632	-0.303393843878632	H3K4me2
35.984962406015	-0.300075004136313	H3K4me2
36.2330827067669	-0.329170290528593	H3K4me2
36.4812030075188	-0.349647569617614	H3K4me2
36.7293233082707	-0.388215201741017	H3K4me2
36.9774436090226	-0.398519564775109	H3K4me2
37.2255639097744	-0.44177848050671	H3K4me2
37.4736842105263	-0.462404543655387	H3K4me2
37.7218045112782	-0.504452703213583	H3K4me2
37.9699248120301	-0.544440397315103	H3K4me2
38.218045112782	-0.545192396008507	H3K4me2
38.4661654135338	-0.511604530892357	H3K4me2
38.7142857142857	-0.53995334170141	H3K4me2
38.9624060150376	-0.511868921056548	H3K4me2
39.2105263157895	-0.521715688006056	H3K4me2
39.4586466165414	-0.57656651605021	H3K4me2
39.7067669172932	-0.656277871516501	H3K4me2
39.9548872180451	-0.692755853602989	H3K4me2
40.203007518797	-0.794708221571718	H3K4me2
40.4511278195489	-0.872086643262553	H3K4me2
40.6992481203008	-0.88733297855925	H3K4me2
40.9473684210526	-0.934647750277702	H3K4me2
41.1954887218045	-0.971871245433302	H3K4me2
41.4436090225564	-0.974844266074986	H3K4me2
41.6917293233083	-1.01022739269316	H3K4me2
41.9398496240602	-0.983941040307564	H3K4me2
42.187969924812	-1.01375178448049	H3K4me2
42.4360902255639	-1.0421065786	H3K4me2
42.6842105263158	-1.08986157843667	H3K4me2
42.9323308270677	-1.13143859185325	H3K4me2
43.1804511278196	-1.11334422857595	H3K4me2
43.4285714285714	-1.12217008829195	H3K4me2
43.6766917293233	-1.04016146047099	H3K4me2
43.9248120300752	-1.04340116226224	H3K4me2
44.1729323308271	-1.06265572250235	H3K4me2
44.4210526315789	-1.09387557647032	H3K4me2
44.6691729323308	-1.1245399781573	H3K4me2
44.9172932330827	-1.22827962342676	H3K4me2
45.1654135338346	-1.179547855229	H3K4me2
45.4135338345865	-1.19157838643163	H3K4me2
45.6616541353384	-1.14644159574526	H3K4me2
45.9097744360902	-1.15036652418432	H3K4me2
46.1578947368421	-1.12648824684678	H3K4me2
46.406015037594	-1.09831284239069	H3K4me2
46.6541353383459	-1.09498980531432	H3K4me2
46.9022556390977	-1.09892427764068	H3K4me2
47.1503759398496	-1.12319708201296	H3K4me2
47.3984962406015	-1.16219971314958	H3K4me2
47.6466165413534	-1.17876863612035	H3K4me2
47.8947368421053	-1.15859406556229	H3K4me2
48.1428571428571	-1.05723183584593	H3K4me2
48.390977443609	-0.983334268107647	H3K4me2
48.6390977443609	-0.966310809338727	H3K4me2
48.8872180451128	-0.912221784975693	H3K4me2
49.1353383458647	-0.839414176708815	H3K4me2
49.3834586466165	-0.851083776916794	H3K4me2
49.6315789473684	-0.865062846384394	H3K4me2
49.8796992481203	-0.908795166903878	H3K4me2
50.1278195488722	-0.923285601587374	H3K4me2
50.3759398496241	-0.885344395428922	H3K4me2
50.6240601503759	-0.855657854329989	H3K4me2
50.8721804511278	-0.865372683516373	H3K4me2
51.1203007518797	-0.842158465339243	H3K4me2
51.3684210526316	-0.854636510235574	H3K4me2
51.6165413533835	-0.934966878939714	H3K4me2
51.8646616541353	-1.01685332952698	H3K4me2
52.1127819548872	-1.08966521005031	H3K4me2
52.3609022556391	-1.15387446281412	H3K4me2
52.609022556391	-1.17120218979109	H3K4me2
52.8571428571429	-1.17278419194801	H3K4me2
53.1052631578947	-1.20918174365886	H3K4me2
53.3533834586466	-1.12375555654341	H3K4me2
53.6015037593985	-1.06684802254015	H3K4me2
53.8496240601504	-1.0135793908853	H3K4me2
54.0977443609023	-1.04178766193674	H3K4me2
54.3458646616541	-1.0812371356829	H3K4me2
54.593984962406	-0.981896834403522	H3K4me2
54.8421052631579	-0.927855698300286	H3K4me2
55.0902255639098	-0.862586950979273	H3K4me2
55.3383458646617	-0.858358356614349	H3K4me2
55.5864661654135	-0.891515834032259	H3K4me2
55.8345864661654	-0.909193641042252	H3K4me2
56.0827067669173	-0.93281226937247	H3K4me2
56.3308270676692	-0.951251458692214	H3K4me2
56.5789473684211	-0.895627307234269	H3K4me2
56.8270676691729	-0.818181403794466	H3K4me2
57.0751879699248	-0.788182639770349	H3K4me2
57.3233082706767	-0.804692529186653	H3K4me2
57.5714285714286	-0.773674453330423	H3K4me2
57.8195488721805	-0.749499736647861	H3K4me2
58.0676691729323	-0.805272825867204	H3K4me2
58.3157894736842	-0.783792439425349	H3K4me2
58.5639097744361	-0.744566763492145	H3K4me2
58.812030075188	-0.745579380555255	H3K4me2
59.0601503759399	-0.781789162812446	H3K4me2
59.3082706766917	-0.823516661650492	H3K4me2
59.5563909774436	-0.825237941992464	H3K4me2
59.8045112781955	-0.804346933177104	H3K4me2
60.0526315789474	-0.782462810034086	H3K4me2
60.3007518796992	-0.818405423634003	H3K4me2
60.5488721804511	-0.786690121294102	H3K4me2
60.796992481203	-0.741074530522369	H3K4me2
61.0451127819549	-0.757353191850859	H3K4me2
61.2932330827068	-0.785110129861902	H3K4me2
61.5413533834586	-0.833314734352763	H3K4me2
61.7894736842105	-0.800790500031299	H3K4me2
62.0375939849624	-0.82715962985408	H3K4me2
62.2857142857143	-0.799967225394181	H3K4me2
62.5338345864662	-0.793931298604971	H3K4me2
62.7819548872181	-0.820105339845558	H3K4me2
63.0300751879699	-0.810744184647057	H3K4me2
63.2781954887218	-0.793157012532251	H3K4me2
63.5263157894737	-0.795278376723727	H3K4me2
63.7744360902256	-0.805827768635764	H3K4me2
64.0225563909775	-0.758452011174171	H3K4me2
64.2706766917293	-0.750145361611667	H3K4me2
64.5187969924812	-0.761417895294825	H3K4me2
64.7669172932331	-0.783842653098106	H3K4me2
65.015037593985	-0.696011175789318	H3K4me2
65.2631578947368	-0.665711076002421	H3K4me2
65.5112781954887	-0.69869221403964	H3K4me2
65.7593984962406	-0.766502291080304	H3K4me2
66.0075187969925	-0.826766074758744	H3K4me2
66.2556390977444	-0.842184806942222	H3K4me2
66.5037593984962	-0.831918858940401	H3K4me2
66.7518796992481	-0.877476429701245	H3K4me2
67	-0.882133153166969	H3K4me2
67.2481203007519	-0.87506777507313	H3K4me2
67.4962406015038	-0.876406293400263	H3K4me2
67.7443609022556	-0.891181766223963	H3K4me2
67.9924812030075	-0.892105987574569	H3K4me2
68.2406015037594	-0.871345423910808	H3K4me2
68.4887218045113	-0.817723219403145	H3K4me2
68.7368421052632	-0.777969347347224	H3K4me2
68.984962406015	-0.802204937111772	H3K4me2
69.2330827067669	-0.778247254837658	H3K4me2
69.4812030075188	-0.804457492462545	H3K4me2
69.7293233082707	-0.798938901881613	H3K4me2
69.9774436090226	-0.806370850727594	H3K4me2
70.2255639097744	-0.784674459936107	H3K4me2
70.4736842105263	-0.756765361288224	H3K4me2
70.7218045112782	-0.779901452887499	H3K4me2
70.9699248120301	-0.767484927569971	H3K4me2
71.218045112782	-0.727116465662225	H3K4me2
71.4661654135338	-0.713521622532691	H3K4me2
71.7142857142857	-0.704017258169762	H3K4me2
71.9624060150376	-0.644958909167735	H3K4me2
72.2105263157895	-0.631399736572483	H3K4me2
72.4586466165414	-0.621858340670606	H3K4me2
72.7067669172932	-0.570974332099795	H3K4me2
72.9548872180451	-0.495083361465963	H3K4me2
73.203007518797	-0.45671563726517	H3K4me2
73.4511278195489	-0.386998391555425	H3K4me2
73.6992481203008	-0.274824114534886	H3K4me2
73.9473684210526	-0.164767323838945	H3K4me2
74.1954887218045	-0.041967321501207	H3K4me2
74.4436090225564	0.107142522713179	H3K4me2
74.6917293233083	0.283731426608455	H3K4me2
74.9398496240602	0.447596644124134	H3K4me2
75.187969924812	0.627180069643743	H3K4me2
75.4360902255639	0.743352741339838	H3K4me2
75.6842105263158	0.701939551855633	H3K4me2
75.9323308270677	0.555301635381438	H3K4me2
76.1804511278195	0.44663793336401	H3K4me2
76.4285714285714	0.256397680506297	H3K4me2
76.6766917293233	0.0844938965653511	H3K4me2
76.9248120300752	-0.0920957552877407	H3K4me2
77.1729323308271	-0.283375480104176	H3K4me2
77.421052631579	-0.398142638217482	H3K4me2
77.6691729323308	-0.488790629035423	H3K4me2
77.9172932330827	-0.479832231598873	H3K4me2
78.1654135338346	-0.448023317663957	H3K4me2
78.4135338345865	-0.36420887516023	H3K4me2
78.6616541353383	-0.25121172548021	H3K4me2
78.9097744360902	-0.127531787505075	H3K4me2
79.1578947368421	-0.0492143239603818	H3K4me2
79.406015037594	0.152019241242277	H3K4me2
79.6541353383459	0.287593327273014	H3K4me2
79.9022556390978	0.516286134114128	H3K4me2
80.1503759398496	0.578922010333459	H3K4me2
80.3984962406015	0.450920844024225	H3K4me2
80.6466165413534	0.320019047033166	H3K4me2
80.8947368421053	0.206439075276048	H3K4me2
81.1428571428571	0.105195166566013	H3K4me2
81.390977443609	-0.0215894360970634	H3K4me2
81.6390977443609	-0.172471367077463	H3K4me2
81.8872180451128	-0.17844473777101	H3K4me2
82.1353383458647	-0.13880532034164	H3K4me2
82.3834586466165	-0.164678816712978	H3K4me2
82.6315789473684	-0.194828039957516	H3K4me2
82.8796992481203	-0.220212845181667	H3K4me2
83.1278195488722	-0.168182798941327	H3K4me2
83.3759398496241	-0.123157902435517	H3K4me2
83.6240601503759	-0.147975401868575	H3K4me2
83.8721804511278	-0.12527030205688	H3K4me2
84.1203007518797	-0.0807912322584543	H3K4me2
84.3684210526316	-0.0918875565290182	H3K4me2
84.6165413533835	-0.159899942742795	H3K4me2
84.8646616541353	-0.168493539310253	H3K4me2
85.1127819548872	-0.114296123540751	H3K4me2
85.3609022556391	-0.0626797909786464	H3K4me2
85.609022556391	-0.102095252495605	H3K4me2
85.8571428571429	-0.158057284789086	H3K4me2
86.1052631578947	-0.195415590919274	H3K4me2
86.3533834586466	-0.214487167266882	H3K4me2
86.6015037593985	-0.206431908200231	H3K4me2
86.8496240601504	-0.228524149064456	H3K4me2
87.0977443609023	-0.262295254927675	H3K4me2
87.3458646616541	-0.290551344864999	H3K4me2
87.593984962406	-0.272300736476463	H3K4me2
87.8421052631579	-0.240566114964979	H3K4me2
88.0902255639098	-0.167702152168846	H3K4me2
88.3383458646617	-0.115830157695779	H3K4me2
88.5864661654135	-0.0770001439812656	H3K4me2
88.8345864661654	-0.105230392031934	H3K4me2
89.0827067669173	-0.0853954334455107	H3K4me2
89.3308270676692	-0.100988787401032	H3K4me2
89.5789473684211	-0.113497589412126	H3K4me2
89.8270676691729	-0.109684785199509	H3K4me2
90.0751879699248	-0.100489215360058	H3K4me2
90.3233082706767	-0.0766689608341915	H3K4me2
90.5714285714286	-0.0992044354571284	H3K4me2
90.8195488721804	-0.125559955224756	H3K4me2
91.0676691729323	-0.136777248172315	H3K4me2
91.3157894736842	-0.109426268739703	H3K4me2
91.5639097744361	-0.0528011408917045	H3K4me2
91.812030075188	-0.0687343982639872	H3K4me2
92.0601503759398	-0.0433545954496979	H3K4me2
92.3082706766917	-0.0234204870465358	H3K4me2
92.5563909774436	0.00721456098466437	H3K4me2
92.8045112781955	-0.00757180869137992	H3K4me2
93.0526315789474	-0.00300386463168514	H3K4me2
93.3007518796992	0.0123025586696771	H3K4me2
93.5488721804511	0.0303445882866896	H3K4me2
93.796992481203	0.0267943397164356	H3K4me2
94.0451127819549	0.0519042000608517	H3K4me2
94.2932330827068	0.0977795052825924	H3K4me2
94.5413533834586	0.123135624979477	H3K4me2
94.7894736842105	0.1025307832623	H3K4me2
95.0375939849624	0.0920934991724591	H3K4me2
95.2857142857143	0.110703271059868	H3K4me2
95.5338345864662	0.140292325789421	H3K4me2
95.781954887218	0.0907786992255441	H3K4me2
96.0300751879699	-0.0139881913718321	H3K4me2
96.2781954887218	-0.0688849102088046	H3K4me2
96.5263157894737	-0.0998775678284235	H3K4me2
96.7744360902256	-0.0266740495561776	H3K4me2
97.0225563909774	0.0145916828672821	H3K4me2
97.2706766917293	0.0231455317739104	H3K4me2
97.5187969924812	0.0599134561485059	H3K4me2
97.7669172932331	0.118531108427631	H3K4me2
98.015037593985	0.154195002483031	H3K4me2
98.2631578947368	0.133339722179553	H3K4me2
98.5112781954887	0.12852223242138	H3K4me2
98.7593984962406	0.118912963892289	H3K4me2
99.0075187969925	0.123412203237225	H3K4me2
99.2556390977444	0.174564908339119	H3K4me2
99.5037593984962	0.237137143316376	H3K4me2
99.7518796992481	0.322472806381616	H3K4me2
100	0.342541434497786	H3K4me2
1	0.00104604783492652	H3K4me1
1.24812030075188	0.0120854700524818	H3K4me1
1.49624060150376	-0.0259917967343752	H3K4me1
1.74436090225564	-0.0133545133977754	H3K4me1
1.99248120300752	0.0350676350983722	H3K4me1
2.2406015037594	0.0542831205777252	H3K4me1
2.48872180451128	0.0563879956598332	H3K4me1
2.73684210526316	0.0186812615739824	H3K4me1
2.98496240601504	0.0166796626719871	H3K4me1
3.23308270676692	-0.0741446708054377	H3K4me1
3.4812030075188	-0.10004855258624	H3K4me1
3.72932330827068	-0.101954111988107	H3K4me1
3.97744360902256	-0.0694967176773939	H3K4me1
4.22556390977444	-0.0488931193993094	H3K4me1
4.47368421052632	-0.0267970352722434	H3K4me1
4.7218045112782	0.00385527578264238	H3K4me1
4.96992481203008	0.00123527748416602	H3K4me1
5.21804511278195	-0.0480986127517287	H3K4me1
5.46616541353383	-0.0673752470983868	H3K4me1
5.71428571428571	-0.0712994222785365	H3K4me1
5.96240601503759	-0.0146424472654801	H3K4me1
6.21052631578947	0.0243496328004435	H3K4me1
6.45864661654135	0.0728249542941101	H3K4me1
6.70676691729323	0.0882644087069263	H3K4me1
6.95488721804511	0.0951837994639158	H3K4me1
7.20300751879699	0.0998194164594713	H3K4me1
7.45112781954887	0.0317483770938869	H3K4me1
7.69924812030075	0.00306454804502846	H3K4me1
7.94736842105263	0.00687808552607849	H3K4me1
8.19548872180451	0.0630499339443754	H3K4me1
8.44360902255639	0.0692736424944998	H3K4me1
8.69172932330827	0.0678248597483151	H3K4me1
8.93984962406015	0.0880384027386298	H3K4me1
9.18796992481203	0.0871325955745691	H3K4me1
9.43609022556391	0.044515309174527	H3K4me1
9.68421052631579	0.0495366543351583	H3K4me1
9.93233082706767	0.0363302957657427	H3K4me1
10.1804511278195	0.045528186129211	H3K4me1
10.4285714285714	-0.0141304261730429	H3K4me1
10.6766917293233	-0.0391214492893189	H3K4me1
10.9248120300752	-0.0329513406335229	H3K4me1
11.1729323308271	-0.0454486343497227	H3K4me1
11.4210526315789	-0.0684109868670904	H3K4me1
11.6691729323308	-0.127004273057449	H3K4me1
11.9172932330827	-0.0936620746894702	H3K4me1
12.1654135338346	-0.0416153637944824	H3K4me1
12.4135338345865	0.0138710938000056	H3K4me1
12.6616541353383	0.0237963025351058	H3K4me1
12.9097744360902	-0.0331387355486971	H3K4me1
13.1578947368421	-0.0336154984029784	H3K4me1
13.406015037594	-0.0480101989170831	H3K4me1
13.6541353383459	0.0312962302850743	H3K4me1
13.9022556390977	0.0415582662570433	H3K4me1
14.1503759398496	0.103485505001474	H3K4me1
14.3984962406015	0.0958405490222701	H3K4me1
14.6466165413534	0.0511338382134082	H3K4me1
14.8947368421053	0.00241827479770689	H3K4me1
15.1428571428571	-0.0135755189101317	H3K4me1
15.390977443609	-0.00656632620016913	H3K4me1
15.6390977443609	-0.0172725285252922	H3K4me1
15.8872180451128	0.0013482338497749	H3K4me1
16.1353383458647	-0.00664358414540737	H3K4me1
16.3834586466165	-0.000825674351326109	H3K4me1
16.6315789473684	-0.0141214876605719	H3K4me1
16.8796992481203	0.0365562515400971	H3K4me1
17.1278195488722	0.0141935120213314	H3K4me1
17.3759398496241	-0.0019630170490176	H3K4me1
17.6240601503759	-0.00759968701009468	H3K4me1
17.8721804511278	0.041640321271943	H3K4me1
18.1203007518797	0.0434372168183863	H3K4me1
18.3684210526316	0.0375640005643887	H3K4me1
18.6165413533835	0.0385464562971098	H3K4me1
18.8646616541353	0.0717704980101654	H3K4me1
19.1127819548872	0.0819310190845745	H3K4me1
19.3609022556391	0.051728677775801	H3K4me1
19.609022556391	0.083956896320847	H3K4me1
19.8571428571429	0.0624991021253734	H3K4me1
20.1052631578947	0.0419596533518564	H3K4me1
20.3533834586466	-0.00480385070186149	H3K4me1
20.6015037593985	-0.0249134444060901	H3K4me1
20.8496240601504	0.0615998350700706	H3K4me1
21.0977443609023	0.0496172751598697	H3K4me1
21.3458646616541	0.125399363023887	H3K4me1
21.593984962406	0.181391182536784	H3K4me1
21.8421052631579	0.279218684252257	H3K4me1
22.0902255639098	0.320795799312086	H3K4me1
22.3383458646617	0.191272606765869	H3K4me1
22.5864661654135	0.138923324050701	H3K4me1
22.8345864661654	0.00392964054686913	H3K4me1
23.0827067669173	0.0372832738924149	H3K4me1
23.3308270676692	0.0855396668621001	H3K4me1
23.5789473684211	0.163868159613795	H3K4me1
23.8270676691729	0.212231125428934	H3K4me1
24.0751879699248	0.194728973143465	H3K4me1
24.3233082706767	0.293051978969176	H3K4me1
24.5714285714286	0.325791125454734	H3K4me1
24.8195488721805	0.440412071317013	H3K4me1
25.0676691729323	0.405275367368499	H3K4me1
25.3157894736842	0.0666855920495593	H3K4me1
25.5639097744361	-0.600503080855318	H3K4me1
25.812030075188	-1.24636236843955	H3K4me1
26.0601503759399	-1.59038529753641	H3K4me1
26.3082706766917	-1.87163298318885	H3K4me1
26.5563909774436	-2.15682073663249	H3K4me1
26.8045112781955	-2.35893777027477	H3K4me1
27.0526315789474	-2.47296454409066	H3K4me1
27.3007518796993	-2.51663654945076	H3K4me1
27.5488721804511	-2.38103323044406	H3K4me1
27.796992481203	-2.27618854960203	H3K4me1
28.0451127819549	-2.24183579076522	H3K4me1
28.2932330827068	-2.06347916832352	H3K4me1
28.5413533834586	-1.90212228152086	H3K4me1
28.7894736842105	-1.81193994940359	H3K4me1
29.0375939849624	-1.69695506906136	H3K4me1
29.2857142857143	-1.55705661110299	H3K4me1
29.5338345864662	-1.39639578294957	H3K4me1
29.781954887218	-1.29186748775938	H3K4me1
30.0300751879699	-1.17095773946479	H3K4me1
30.2781954887218	-1.06373538878657	H3K4me1
30.5263157894737	-0.958042825106284	H3K4me1
30.7744360902256	-0.856193403947263	H3K4me1
31.0225563909774	-0.735920019705371	H3K4me1
31.2706766917293	-0.65393642814823	H3K4me1
31.5187969924812	-0.584901552408503	H3K4me1
31.7669172932331	-0.521050388192273	H3K4me1
32.015037593985	-0.479532342761097	H3K4me1
32.2631578947368	-0.442399132552828	H3K4me1
32.5112781954887	-0.399274333245142	H3K4me1
32.7593984962406	-0.360351555770625	H3K4me1
33.0075187969925	-0.305767318381222	H3K4me1
33.2556390977444	-0.270885493539671	H3K4me1
33.5037593984962	-0.265460499816409	H3K4me1
33.7518796992481	-0.20638788239561	H3K4me1
34	-0.175608060698925	H3K4me1
34.2481203007519	-0.132538955610831	H3K4me1
34.4962406015038	-0.07126516779243	H3K4me1
34.7443609022556	-0.0396190748629942	H3K4me1
34.9924812030075	-0.0183356475698694	H3K4me1
35.2406015037594	-0.0116606412503043	H3K4me1
35.4887218045113	-0.0242345938952455	H3K4me1
35.7368421052632	-0.0153136881401555	H3K4me1
35.984962406015	-0.0108887823337739	H3K4me1
36.2330827067669	0.00995478769785691	H3K4me1
36.4812030075188	0.0551748069965706	H3K4me1
36.7293233082707	0.0695184848644485	H3K4me1
36.9774436090226	0.0701359378136746	H3K4me1
37.2255639097744	0.0426176780282119	H3K4me1
37.4736842105263	0.009118894092947	H3K4me1
37.7218045112782	-0.0118205111823715	H3K4me1
37.9699248120301	0.00178342185798842	H3K4me1
38.218045112782	0.0274328092223396	H3K4me1
38.4661654135338	0.0395720291680945	H3K4me1
38.7142857142857	0.0310729839453108	H3K4me1
38.9624060150376	0.0664862696536112	H3K4me1
39.2105263157895	0.0666713235006478	H3K4me1
39.4586466165414	0.0483811526656429	H3K4me1
39.7067669172932	0.0476861888777729	H3K4me1
39.9548872180451	0.0256758685678761	H3K4me1
40.203007518797	0.00987982624783408	H3K4me1
40.4511278195489	-0.00403411742215577	H3K4me1
40.6992481203008	-0.010773392046182	H3K4me1
40.9473684210526	-0.0292660530999834	H3K4me1
41.1954887218045	-0.0274062336216039	H3K4me1
41.4436090225564	-0.0112742212644535	H3K4me1
41.6917293233083	0.0141344816142361	H3K4me1
41.9398496240602	-0.0105582206979606	H3K4me1
42.187969924812	-0.0342380203501316	H3K4me1
42.4360902255639	-0.0741533894459266	H3K4me1
42.6842105263158	-0.0578014794072564	H3K4me1
42.9323308270677	-0.0610226709963164	H3K4me1
43.1804511278196	-0.0601844392284244	H3K4me1
43.4285714285714	-0.0771145745619384	H3K4me1
43.6766917293233	-0.115490768504486	H3K4me1
43.9248120300752	-0.105508571654817	H3K4me1
44.1729323308271	-0.114779496863412	H3K4me1
44.4210526315789	-0.107036725587463	H3K4me1
44.6691729323308	-0.119769498326083	H3K4me1
44.9172932330827	-0.133796368176831	H3K4me1
45.1654135338346	-0.104869225667585	H3K4me1
45.4135338345865	-0.111337671448311	H3K4me1
45.6616541353384	-0.121151583874246	H3K4me1
45.9097744360902	-0.147318173628081	H3K4me1
46.1578947368421	-0.148697567682076	H3K4me1
46.406015037594	-0.159692254651385	H3K4me1
46.6541353383459	-0.19399860120169	H3K4me1
46.9022556390977	-0.224123606462871	H3K4me1
47.1503759398496	-0.250359719185755	H3K4me1
47.3984962406015	-0.275620930021864	H3K4me1
47.6466165413534	-0.229737036217581	H3K4me1
47.8947368421053	-0.192754382624805	H3K4me1
48.1428571428571	-0.111822590768765	H3K4me1
48.390977443609	-0.0836257856347726	H3K4me1
48.6390977443609	-0.0747343145375052	H3K4me1
48.8872180451128	-0.0162450207034826	H3K4me1
49.1353383458647	0.0225557162596497	H3K4me1
49.3834586466165	-0.0141021936304324	H3K4me1
49.6315789473684	-0.00769110963111957	H3K4me1
49.8796992481203	-0.0250801906376281	H3K4me1
50.1278195488722	-0.0366033400113141	H3K4me1
50.3759398496241	-0.0878466086370905	H3K4me1
50.6240601503759	-0.146554947024854	H3K4me1
50.8721804511278	-0.189491667921792	H3K4me1
51.1203007518797	-0.204550850756383	H3K4me1
51.3684210526316	-0.222467217256774	H3K4me1
51.6165413533835	-0.210278816650871	H3K4me1
51.8646616541353	-0.184368368827019	H3K4me1
52.1127819548872	-0.173889451584218	H3K4me1
52.3609022556391	-0.171866389147788	H3K4me1
52.609022556391	-0.149350868459	H3K4me1
52.8571428571429	-0.100091718720128	H3K4me1
53.1052631578947	-0.073942671995654	H3K4me1
53.3533834586466	-0.0655345488440011	H3K4me1
53.6015037593985	-0.0319880576767861	H3K4me1
53.8496240601504	-0.027999722132613	H3K4me1
54.0977443609023	-0.0692972100054283	H3K4me1
54.3458646616541	-0.0754829541728902	H3K4me1
54.593984962406	-0.102874360864201	H3K4me1
54.8421052631579	-0.0953148892521597	H3K4me1
55.0902255639098	-0.0951457474921882	H3K4me1
55.3383458646617	-0.059255544360562	H3K4me1
55.5864661654135	-0.0805668527290222	H3K4me1
55.8345864661654	-0.0835426595516338	H3K4me1
56.0827067669173	-0.100641647634252	H3K4me1
56.3308270676692	-0.0332732409589242	H3K4me1
56.5789473684211	0.0229406188273128	H3K4me1
56.8270676691729	0.102685814810115	H3K4me1
57.0751879699248	0.16704440629628	H3K4me1
57.3233082706767	0.190563999915124	H3K4me1
57.5714285714286	0.258640859992853	H3K4me1
57.8195488721805	0.301423059210149	H3K4me1
58.0676691729323	0.301681638499529	H3K4me1
58.3157894736842	0.302951754529383	H3K4me1
58.5639097744361	0.264528183732762	H3K4me1
58.812030075188	0.188254471424012	H3K4me1
59.0601503759399	0.133563532750628	H3K4me1
59.3082706766917	0.0908017864371561	H3K4me1
59.5563909774436	0.0338726970854041	H3K4me1
59.8045112781955	0.0266332884971418	H3K4me1
60.0526315789474	-0.0395299259428782	H3K4me1
60.3007518796992	-0.109867640895538	H3K4me1
60.5488721804511	-0.20503692760942	H3K4me1
60.796992481203	-0.233250753774175	H3K4me1
61.0451127819549	-0.25882754481214	H3K4me1
61.2932330827068	-0.317018182969915	H3K4me1
61.5413533834586	-0.351131300399889	H3K4me1
61.7894736842105	-0.306939367822714	H3K4me1
62.0375939849624	-0.271968847018087	H3K4me1
62.2857142857143	-0.244798705572447	H3K4me1
62.5338345864662	-0.201395025672229	H3K4me1
62.7819548872181	-0.148520333749635	H3K4me1
63.0300751879699	-0.104842037668272	H3K4me1
63.2781954887218	-0.105160980977616	H3K4me1
63.5263157894737	-0.127891540519331	H3K4me1
63.7744360902256	-0.0895303816723555	H3K4me1
64.0225563909775	0.000453687049260168	H3K4me1
64.2706766917293	0.0480966963254368	H3K4me1
64.5187969924812	0.0895849906163222	H3K4me1
64.7669172932331	0.0430059279280406	H3K4me1
65.015037593985	0.0450961956265454	H3K4me1
65.2631578947368	0.0172993935289044	H3K4me1
65.5112781954887	-0.0584654740967983	H3K4me1
65.7593984962406	-0.196425630299901	H3K4me1
66.0075187969925	-0.300687548201212	H3K4me1
66.2556390977444	-0.406031960156635	H3K4me1
66.5037593984962	-0.496628000640934	H3K4me1
66.7518796992481	-0.573870383808893	H3K4me1
67	-0.602221157451911	H3K4me1
67.2481203007519	-0.610333291678771	H3K4me1
67.4962406015038	-0.63582713953384	H3K4me1
67.7443609022556	-0.598936726386848	H3K4me1
67.9924812030075	-0.524356800153077	H3K4me1
68.2406015037594	-0.472036611873545	H3K4me1
68.4887218045113	-0.415423290784197	H3K4me1
68.7368421052632	-0.368766852637336	H3K4me1
68.984962406015	-0.341400481256656	H3K4me1
69.2330827067669	-0.325149506034435	H3K4me1
69.4812030075188	-0.323578656322095	H3K4me1
69.7293233082707	-0.321616390188028	H3K4me1
69.9774436090226	-0.342007951667011	H3K4me1
70.2255639097744	-0.372242070363815	H3K4me1
70.4736842105263	-0.410165828787657	H3K4me1
70.7218045112782	-0.48197678406568	H3K4me1
70.9699248120301	-0.553613616620784	H3K4me1
71.218045112782	-0.636308845716209	H3K4me1
71.4661654135338	-0.701131404311679	H3K4me1
71.7142857142857	-0.752838307635889	H3K4me1
71.9624060150376	-0.793585038217878	H3K4me1
72.2105263157895	-0.821551303923777	H3K4me1
72.4586466165414	-0.849658917066273	H3K4me1
72.7067669172932	-0.800390405658779	H3K4me1
72.9548872180451	-0.789838896462417	H3K4me1
73.203007518797	-0.812384671392547	H3K4me1
73.4511278195489	-0.849809445458923	H3K4me1
73.6992481203008	-0.85174830596531	H3K4me1
73.9473684210526	-0.928386668439819	H3K4me1
74.1954887218045	-0.932241906437785	H3K4me1
74.4436090225564	-0.846917033078178	H3K4me1
74.6917293233083	-0.697538141029663	H3K4me1
74.9398496240602	-0.398210346659931	H3K4me1
75.187969924812	-0.0125118847480706	H3K4me1
75.4360902255639	0.314755886231655	H3K4me1
75.6842105263158	0.43130606277521	H3K4me1
75.9323308270677	0.41469044093367	H3K4me1
76.1804511278195	0.35178359926646	H3K4me1
76.4285714285714	0.223282971765488	H3K4me1
76.6766917293233	0.150980791290088	H3K4me1
76.9248120300752	0.0523346449095822	H3K4me1
77.1729323308271	-0.0652652227443615	H3K4me1
77.421052631579	-0.204271603853728	H3K4me1
77.6691729323308	-0.361114900601305	H3K4me1
77.9172932330827	-0.469663696933286	H3K4me1
78.1654135338346	-0.513505570699466	H3K4me1
78.4135338345865	-0.493240311213163	H3K4me1
78.6616541353383	-0.432290152336534	H3K4me1
78.9097744360902	-0.364829562334885	H3K4me1
79.1578947368421	-0.293845371910482	H3K4me1
79.406015037594	-0.129920834839142	H3K4me1
79.6541353383459	0.0625727564370575	H3K4me1
79.9022556390978	0.317798460313558	H3K4me1
80.1503759398496	0.501123793340295	H3K4me1
80.3984962406015	0.447351988808413	H3K4me1
80.6466165413534	0.390067949480092	H3K4me1
80.8947368421053	0.281209746249166	H3K4me1
81.1428571428571	0.220639300328139	H3K4me1
81.390977443609	0.150818582593171	H3K4me1
81.6390977443609	0.0403150041907999	H3K4me1
81.8872180451128	0.00243705987191847	H3K4me1
82.1353383458647	0.0079762354111333	H3K4me1
82.3834586466165	0.0149983912448503	H3K4me1
82.6315789473684	0.030502635783751	H3K4me1
82.8796992481203	0.0603427329403063	H3K4me1
83.1278195488722	0.0921190596633646	H3K4me1
83.3759398496241	0.077966612239388	H3K4me1
83.6240601503759	0.0462840675405687	H3K4me1
83.8721804511278	0.00846299197537907	H3K4me1
84.1203007518797	0.00217390691901975	H3K4me1
84.3684210526316	-0.0205736528070601	H3K4me1
84.6165413533835	-0.0462592756942426	H3K4me1
84.8646616541353	-0.0532903271157038	H3K4me1
85.1127819548872	-0.0648047781469111	H3K4me1
85.3609022556391	-0.0591727461976032	H3K4me1
85.609022556391	-0.0672225192814709	H3K4me1
85.8571428571429	-0.0807127947934079	H3K4me1
86.1052631578947	-0.0707424446259548	H3K4me1
86.3533834586466	-0.108106405538199	H3K4me1
86.6015037593985	-0.116664856729345	H3K4me1
86.8496240601504	-0.104036560088647	H3K4me1
87.0977443609023	-0.0944913428351842	H3K4me1
87.3458646616541	-0.113648081428544	H3K4me1
87.593984962406	-0.118760654937083	H3K4me1
87.8421052631579	-0.0849964452395554	H3K4me1
88.0902255639098	-0.0656098086563945	H3K4me1
88.3383458646617	-0.0496511485700927	H3K4me1
88.5864661654135	-0.0394713706972619	H3K4me1
88.8345864661654	-0.0594257252423617	H3K4me1
89.0827067669173	-0.0255290244926343	H3K4me1
89.3308270676692	-0.0157432328497339	H3K4me1
89.5789473684211	0.0360949658788658	H3K4me1
89.8270676691729	0.00547961321413519	H3K4me1
90.0751879699248	-0.0303718437581941	H3K4me1
90.3233082706767	-0.0563330964702041	H3K4me1
90.5714285714286	-0.125036847680075	H3K4me1
90.8195488721804	-0.145536699962099	H3K4me1
91.0676691729323	-0.157878644144272	H3K4me1
91.3157894736842	-0.0864774763716198	H3K4me1
91.5639097744361	-0.0217070433637927	H3K4me1
91.812030075188	-0.0279949901068558	H3K4me1
92.0601503759398	-0.0457860088788962	H3K4me1
92.3082706766917	-0.0704487762078703	H3K4me1
92.5563909774436	-0.0295525134526118	H3K4me1
92.8045112781955	-0.025200739330628	H3K4me1
93.0526315789474	0.0266078554557625	H3K4me1
93.3007518796992	0.0514142218479471	H3K4me1
93.5488721804511	0.0528659322885849	H3K4me1
93.796992481203	0.0410849890380319	H3K4me1
94.0451127819549	0.0439554983023904	H3K4me1
94.2932330827068	0.0667930978104419	H3K4me1
94.5413533834586	0.07253134447927	H3K4me1
94.7894736842105	0.0483300860537248	H3K4me1
95.0375939849624	0.0584537947265042	H3K4me1
95.2857142857143	0.0824184055454396	H3K4me1
95.5338345864662	0.0748022517799652	H3K4me1
95.781954887218	0.0369811000061405	H3K4me1
96.0300751879699	-0.0304239102972184	H3K4me1
96.2781954887218	-0.0331284170517151	H3K4me1
96.5263157894737	-0.0451340836373195	H3K4me1
96.7744360902256	-0.0451224528591629	H3K4me1
97.0225563909774	-0.0311132981406578	H3K4me1
97.2706766917293	-0.0555583004453243	H3K4me1
97.5187969924812	-0.0459959387871754	H3K4me1
97.7669172932331	-0.0426423964507285	H3K4me1
98.015037593985	0.0102409929105038	H3K4me1
98.2631578947368	0.034168915813022	H3K4me1
98.5112781954887	0.0460896575922852	H3K4me1
98.7593984962406	0.0335263875150206	H3K4me1
99.0075187969925	0.0266785698182341	H3K4me1
99.2556390977444	0.0473051134772428	H3K4me1
99.5037593984962	0.0616163089209354	H3K4me1
99.7518796992481	0.0988781857712126	H3K4me1
[truncated: 6,001 more rows]
