# Supplementary material for: Cell-type-specific genomics reveals histone modification dynamics in mammalian meiosis
Source: Nat Commun. 2019 Aug 23;10:3821. doi: 10.1038/s41467-019-11820-7 (PMC6707301; doi:10.1038/s41467-019-11820-7)
Supplement: Supplementary file 4 — Source Data [file 41467_2019_11820_MOESM4_ESM.zip › Source Data/figureS9_TESs.tab]

pos	FC	sample
1	0.0518450950246481	H3K4me3
1.0990990990991	-0.0101152170703265	H3K4me3
1.1981981981982	-0.0660799212780064	H3K4me3
1.2972972972973	-0.122567731354996	H3K4me3
1.3963963963964	-0.14110400994669	H3K4me3
1.4954954954955	-0.168139413862727	H3K4me3
1.59459459459459	-0.161741580445531	H3K4me3
1.69369369369369	-0.132907279810325	H3K4me3
1.79279279279279	-0.12899320795198	H3K4me3
1.89189189189189	-0.164262022564066	H3K4me3
1.99099099099099	-0.165157846664991	H3K4me3
2.09009009009009	-0.173882034174459	H3K4me3
2.18918918918919	-0.254858295351356	H3K4me3
2.28828828828829	-0.280497248692291	H3K4me3
2.38738738738739	-0.275069561224335	H3K4me3
2.48648648648649	-0.266171082308952	H3K4me3
2.58558558558559	-0.260539304998433	H3K4me3
2.68468468468469	-0.236270771693256	H3K4me3
2.78378378378378	-0.248708323660337	H3K4me3
2.88288288288288	-0.228421243015288	H3K4me3
2.98198198198198	-0.212908179168215	H3K4me3
3.08108108108108	-0.227313643229625	H3K4me3
3.18018018018018	-0.215602111167973	H3K4me3
3.27927927927928	-0.227515672934066	H3K4me3
3.37837837837838	-0.254259009402013	H3K4me3
3.47747747747748	-0.261769021620247	H3K4me3
3.57657657657658	-0.243624790510529	H3K4me3
3.67567567567568	-0.280646703434915	H3K4me3
3.77477477477478	-0.287422264560903	H3K4me3
3.87387387387387	-0.290069093439917	H3K4me3
3.97297297297297	-0.294810127827281	H3K4me3
4.07207207207207	-0.312742616794796	H3K4me3
4.17117117117117	-0.340917817241784	H3K4me3
4.27027027027027	-0.290115349717191	H3K4me3
4.36936936936937	-0.308970124112361	H3K4me3
4.46846846846847	-0.300607720955013	H3K4me3
4.56756756756757	-0.279416440298865	H3K4me3
4.66666666666667	-0.304804918540993	H3K4me3
4.76576576576577	-0.295129351826762	H3K4me3
4.86486486486487	-0.319308773926886	H3K4me3
4.96396396396396	-0.33506319147923	H3K4me3
5.06306306306306	-0.370956025979486	H3K4me3
5.16216216216216	-0.346139614462632	H3K4me3
5.26126126126126	-0.309737666934807	H3K4me3
5.36036036036036	-0.274473072245289	H3K4me3
5.45945945945946	-0.306230971372111	H3K4me3
5.55855855855856	-0.313881290872166	H3K4me3
5.65765765765766	-0.296880801229987	H3K4me3
5.75675675675676	-0.305480567547668	H3K4me3
5.85585585585586	-0.327677779449318	H3K4me3
5.95495495495496	-0.369042063447161	H3K4me3
6.05405405405405	-0.370396257955681	H3K4me3
6.15315315315315	-0.37859820940115	H3K4me3
6.25225225225225	-0.326717022998976	H3K4me3
6.35135135135135	-0.330181476591269	H3K4me3
6.45045045045045	-0.340404948962314	H3K4me3
6.54954954954955	-0.355923963975742	H3K4me3
6.64864864864865	-0.332469986512585	H3K4me3
6.74774774774775	-0.303428430886778	H3K4me3
6.84684684684685	-0.246302830482713	H3K4me3
6.94594594594595	-0.215366666981266	H3K4me3
7.04504504504505	-0.187505160422092	H3K4me3
7.14414414414414	-0.164996647411335	H3K4me3
7.24324324324324	-0.176891773786706	H3K4me3
7.34234234234234	-0.178633489015736	H3K4me3
7.44144144144144	-0.192864860665641	H3K4me3
7.54054054054054	-0.178439713786441	H3K4me3
7.63963963963964	-0.15991566017356	H3K4me3
7.73873873873874	-0.171353817300143	H3K4me3
7.83783783783784	-0.168630520724199	H3K4me3
7.93693693693694	-0.166874494540972	H3K4me3
8.03603603603604	-0.12416255481291	H3K4me3
8.13513513513514	-0.120217084353891	H3K4me3
8.23423423423424	-0.122777699355364	H3K4me3
8.33333333333333	-0.125272675520438	H3K4me3
8.43243243243243	-0.124861486625814	H3K4me3
8.53153153153153	-0.122846490630243	H3K4me3
8.63063063063063	-0.121610025249649	H3K4me3
8.72972972972973	-0.129657939363442	H3K4me3
8.82882882882883	-0.124790029794411	H3K4me3
8.92792792792793	-0.12121684222209	H3K4me3
9.02702702702703	-0.117235415681675	H3K4me3
9.12612612612613	-0.106080070651793	H3K4me3
9.22522522522523	-0.113709568531809	H3K4me3
9.32432432432432	-0.0854855412038298	H3K4me3
9.42342342342342	-0.0949228800202265	H3K4me3
9.52252252252252	-0.0792626547938135	H3K4me3
9.62162162162162	-0.104892265861041	H3K4me3
9.72072072072072	-0.116747151054052	H3K4me3
9.81981981981982	-0.141131835117031	H3K4me3
9.91891891891892	-0.161617295904453	H3K4me3
10.018018018018	-0.156795656162561	H3K4me3
10.1171171171171	-0.18951446103517	H3K4me3
10.2162162162162	-0.205248873963158	H3K4me3
10.3153153153153	-0.199439590685915	H3K4me3
10.4144144144144	-0.218233477323539	H3K4me3
10.5135135135135	-0.216272284089736	H3K4me3
10.6126126126126	-0.212495107418027	H3K4me3
10.7117117117117	-0.179514828500161	H3K4me3
10.8108108108108	-0.143528437052912	H3K4me3
10.9099099099099	-0.125197806453206	H3K4me3
11.009009009009	-0.145755260251734	H3K4me3
11.1081081081081	-0.147581404694483	H3K4me3
11.2072072072072	-0.146797815947361	H3K4me3
11.3063063063063	-0.191211765025939	H3K4me3
11.4054054054054	-0.195305963759374	H3K4me3
11.5045045045045	-0.195534117272467	H3K4me3
11.6036036036036	-0.216652482069872	H3K4me3
11.7027027027027	-0.191978106543698	H3K4me3
11.8018018018018	-0.200297135026691	H3K4me3
11.9009009009009	-0.207241340688558	H3K4me3
12	-0.203489516435373	H3K4me3
12.0990990990991	-0.193759250091568	H3K4me3
12.1981981981982	-0.241193632693958	H3K4me3
12.2972972972973	-0.234676771755947	H3K4me3
12.3963963963964	-0.219537356831049	H3K4me3
12.4954954954955	-0.238256631135338	H3K4me3
12.5945945945946	-0.192786116360715	H3K4me3
12.6936936936937	-0.235823641197584	H3K4me3
12.7927927927928	-0.269807701586327	H3K4me3
12.8918918918919	-0.242023928985347	H3K4me3
12.990990990991	-0.260100911463559	H3K4me3
13.0900900900901	-0.275558962654014	H3K4me3
13.1891891891892	-0.295585407047501	H3K4me3
13.2882882882883	-0.276608912351262	H3K4me3
13.3873873873874	-0.249039036291324	H3K4me3
13.4864864864865	-0.272028420800667	H3K4me3
13.5855855855856	-0.288774215095413	H3K4me3
13.6846846846847	-0.312085261678632	H3K4me3
13.7837837837838	-0.301239989955739	H3K4me3
13.8828828828829	-0.293429737292136	H3K4me3
13.981981981982	-0.307187779267213	H3K4me3
14.0810810810811	-0.280864983719077	H3K4me3
14.1801801801802	-0.254278816885442	H3K4me3
14.2792792792793	-0.245732985010886	H3K4me3
14.3783783783784	-0.257208396625081	H3K4me3
14.4774774774775	-0.282782103765098	H3K4me3
14.5765765765766	-0.305062278011326	H3K4me3
14.6756756756757	-0.313260242574441	H3K4me3
14.7747747747748	-0.331893433754876	H3K4me3
14.8738738738739	-0.318066007278488	H3K4me3
14.972972972973	-0.334529181754536	H3K4me3
15.0720720720721	-0.338203853934206	H3K4me3
15.1711711711712	-0.351877683101692	H3K4me3
15.2702702702703	-0.387858870010174	H3K4me3
15.3693693693694	-0.38943911888589	H3K4me3
15.4684684684685	-0.389141715613542	H3K4me3
15.5675675675676	-0.414532388390086	H3K4me3
15.6666666666667	-0.422820967056727	H3K4me3
15.7657657657658	-0.399674613048371	H3K4me3
15.8648648648649	-0.40241072424797	H3K4me3
15.963963963964	-0.394570334298186	H3K4me3
16.0630630630631	-0.334630185993792	H3K4me3
16.1621621621622	-0.283946057128968	H3K4me3
16.2612612612613	-0.238127190464834	H3K4me3
16.3603603603604	-0.19795015333949	H3K4me3
16.4594594594595	-0.208702270201101	H3K4me3
16.5585585585586	-0.215018644790746	H3K4me3
16.6576576576577	-0.17444693801376	H3K4me3
16.7567567567568	-0.151543182813463	H3K4me3
16.8558558558559	-0.169492358478839	H3K4me3
16.954954954955	-0.142764034892406	H3K4me3
17.0540540540541	-0.16362906657612	H3K4me3
17.1531531531532	-0.184311180783933	H3K4me3
17.2522522522523	-0.188168647292399	H3K4me3
17.3513513513514	-0.186311072519977	H3K4me3
17.4504504504505	-0.184366606144625	H3K4me3
17.5495495495496	-0.170581006549192	H3K4me3
17.6486486486487	-0.204715609053963	H3K4me3
17.7477477477477	-0.188361667325163	H3K4me3
17.8468468468469	-0.171027040567688	H3K4me3
17.945945945946	-0.162328876352336	H3K4me3
18.045045045045	-0.177147735304869	H3K4me3
18.1441441441441	-0.182920171495325	H3K4me3
18.2432432432432	-0.185423060133704	H3K4me3
18.3423423423423	-0.197626986464025	H3K4me3
18.4414414414414	-0.217323439308377	H3K4me3
18.5405405405405	-0.211282317688596	H3K4me3
18.6396396396396	-0.167849935869668	H3K4me3
18.7387387387387	-0.164522147791215	H3K4me3
18.8378378378378	-0.174756143044634	H3K4me3
18.9369369369369	-0.146842510919531	H3K4me3
19.036036036036	-0.167073033572442	H3K4me3
19.1351351351351	-0.151304369447131	H3K4me3
19.2342342342342	-0.192295631851351	H3K4me3
19.3333333333333	-0.209448957857123	H3K4me3
19.4324324324324	-0.216998401081981	H3K4me3
19.5315315315315	-0.225593257912063	H3K4me3
19.6306306306306	-0.260281935742339	H3K4me3
19.7297297297297	-0.270585835668969	H3K4me3
19.8288288288288	-0.278101447664271	H3K4me3
19.9279279279279	-0.27955935891981	H3K4me3
20.027027027027	-0.276268623278817	H3K4me3
20.1261261261261	-0.261815653311394	H3K4me3
20.2252252252252	-0.254635229946324	H3K4me3
20.3243243243243	-0.249287919986492	H3K4me3
20.4234234234234	-0.243707915659494	H3K4me3
20.5225225225225	-0.227819248235651	H3K4me3
20.6216216216216	-0.210713672273884	H3K4me3
20.7207207207207	-0.156561909938633	H3K4me3
20.8198198198198	-0.177936890116797	H3K4me3
20.9189189189189	-0.184504697912649	H3K4me3
21.018018018018	-0.192677137155776	H3K4me3
21.1171171171171	-0.19242916344709	H3K4me3
21.2162162162162	-0.134156048025871	H3K4me3
21.3153153153153	-0.104105285987574	H3K4me3
21.4144144144144	-0.146978133676873	H3K4me3
21.5135135135135	-0.193949338716988	H3K4me3
21.6126126126126	-0.179947490591827	H3K4me3
21.7117117117117	-0.142442941915368	H3K4me3
21.8108108108108	-0.13364210739433	H3K4me3
21.9099099099099	-0.175420210507058	H3K4me3
22.009009009009	-0.183044825410558	H3K4me3
22.1081081081081	-0.194965915721294	H3K4me3
22.2072072072072	-0.19290854140414	H3K4me3
22.3063063063063	-0.206547932901409	H3K4me3
22.4054054054054	-0.207000058213431	H3K4me3
22.5045045045045	-0.178677202354827	H3K4me3
22.6036036036036	-0.165804214731856	H3K4me3
22.7027027027027	-0.195423505993001	H3K4me3
22.8018018018018	-0.24165141009291	H3K4me3
22.9009009009009	-0.260188825234691	H3K4me3
23	-0.247431108182713	H3K4me3
23.0990990990991	-0.231236830491028	H3K4me3
23.1981981981982	-0.207346957623853	H3K4me3
23.2972972972973	-0.205418502825224	H3K4me3
23.3963963963964	-0.232336841815262	H3K4me3
23.4954954954955	-0.271685355473706	H3K4me3
23.5945945945946	-0.288674341425175	H3K4me3
23.6936936936937	-0.366072313882628	H3K4me3
23.7927927927928	-0.392495253121201	H3K4me3
23.8918918918919	-0.398245989739384	H3K4me3
23.990990990991	-0.377718440750463	H3K4me3
24.0900900900901	-0.355405865001441	H3K4me3
24.1891891891892	-0.391890898439377	H3K4me3
24.2882882882883	-0.414753698285099	H3K4me3
24.3873873873874	-0.358927856041543	H3K4me3
24.4864864864865	-0.330026558342663	H3K4me3
24.5855855855856	-0.333501742605114	H3K4me3
24.6846846846847	-0.416430177199664	H3K4me3
24.7837837837838	-0.445422555272027	H3K4me3
24.8828828828829	-0.41592507639164	H3K4me3
24.981981981982	-0.390054426283147	H3K4me3
25.0810810810811	-0.394257927103608	H3K4me3
25.1801801801802	-0.434325520836455	H3K4me3
25.2792792792793	-0.448997672854279	H3K4me3
25.3783783783784	-0.414803478129123	H3K4me3
25.4774774774775	-0.415873989283252	H3K4me3
25.5765765765766	-0.401676465375824	H3K4me3
25.6756756756757	-0.419742574869036	H3K4me3
25.7747747747748	-0.376764428810198	H3K4me3
25.8738738738739	-0.404158555007414	H3K4me3
25.972972972973	-0.39291059685022	H3K4me3
26.0720720720721	-0.436809417371019	H3K4me3
26.1711711711712	-0.415723574844572	H3K4me3
26.2702702702703	-0.383959965496143	H3K4me3
26.3693693693694	-0.346840893262503	H3K4me3
26.4684684684685	-0.307809016588987	H3K4me3
26.5675675675676	-0.317940672070516	H3K4me3
26.6666666666667	-0.300513075695115	H3K4me3
26.7657657657658	-0.28075910404963	H3K4me3
26.8648648648649	-0.280971814603683	H3K4me3
26.963963963964	-0.296467976635552	H3K4me3
27.0630630630631	-0.348014887971448	H3K4me3
27.1621621621622	-0.394031391868801	H3K4me3
27.2612612612613	-0.432881798285414	H3K4me3
27.3603603603604	-0.444492302261845	H3K4me3
27.4594594594595	-0.459519095446556	H3K4me3
27.5585585585586	-0.493947793683156	H3K4me3
27.6576576576577	-0.475305277483476	H3K4me3
27.7567567567568	-0.465987001745887	H3K4me3
27.8558558558559	-0.519507665303612	H3K4me3
27.954954954955	-0.557567265150367	H3K4me3
28.0540540540541	-0.556248612214322	H3K4me3
28.1531531531532	-0.534626665877294	H3K4me3
28.2522522522523	-0.552583742048748	H3K4me3
28.3513513513514	-0.585141613604621	H3K4me3
28.4504504504505	-0.573830628663791	H3K4me3
28.5495495495496	-0.52077052365953	H3K4me3
28.6486486486487	-0.498830038592648	H3K4me3
28.7477477477478	-0.475351272905345	H3K4me3
28.8468468468469	-0.456670686001208	H3K4me3
28.945945945946	-0.420087091734363	H3K4me3
29.0450450450451	-0.354544856809609	H3K4me3
29.1441441441441	-0.378795487590219	H3K4me3
29.2432432432432	-0.405574593236273	H3K4me3
29.3423423423423	-0.418899635561452	H3K4me3
29.4414414414414	-0.457732998439161	H3K4me3
29.5405405405405	-0.39786189159439	H3K4me3
29.6396396396396	-0.382135750717191	H3K4me3
29.7387387387387	-0.372912833430058	H3K4me3
29.8378378378378	-0.368991634241758	H3K4me3
29.9369369369369	-0.410146187497032	H3K4me3
30.036036036036	-0.415553297925887	H3K4me3
30.1351351351351	-0.356893131373892	H3K4me3
30.2342342342342	-0.339340873638711	H3K4me3
30.3333333333333	-0.357537633523398	H3K4me3
30.4324324324324	-0.359686733624098	H3K4me3
30.5315315315315	-0.391965148692293	H3K4me3
30.6306306306306	-0.38609018161915	H3K4me3
30.7297297297297	-0.35637264271337	H3K4me3
30.8288288288288	-0.296669479373746	H3K4me3
30.9279279279279	-0.312780707036346	H3K4me3
31.027027027027	-0.310917332591487	H3K4me3
31.1261261261261	-0.312347631628691	H3K4me3
31.2252252252252	-0.27488249867286	H3K4me3
31.3243243243243	-0.245142415393082	H3K4me3
31.4234234234234	-0.253938519171913	H3K4me3
31.5225225225225	-0.270161571252325	H3K4me3
31.6216216216216	-0.291667955179662	H3K4me3
31.7207207207207	-0.324797369382061	H3K4me3
31.8198198198198	-0.352165134241918	H3K4me3
31.9189189189189	-0.409610106397281	H3K4me3
32.018018018018	-0.453758799109709	H3K4me3
32.1171171171171	-0.462506174477606	H3K4me3
32.2162162162162	-0.485441771908985	H3K4me3
32.3153153153153	-0.464048781084903	H3K4me3
32.4144144144144	-0.487841506006411	H3K4me3
32.5135135135135	-0.533559812074079	H3K4me3
32.6126126126126	-0.517086956481137	H3K4me3
32.7117117117117	-0.506440529623888	H3K4me3
32.8108108108108	-0.57287055950726	H3K4me3
32.9099099099099	-0.593768028438599	H3K4me3
33.009009009009	-0.621434518291638	H3K4me3
33.1081081081081	-0.656597097710904	H3K4me3
33.2072072072072	-0.631456902924274	H3K4me3
33.3063063063063	-0.557526453630199	H3K4me3
33.4054054054054	-0.542201148572518	H3K4me3
33.5045045045045	-0.545689922597603	H3K4me3
33.6036036036036	-0.582152948222728	H3K4me3
33.7027027027027	-0.594157913091796	H3K4me3
33.8018018018018	-0.618055415014069	H3K4me3
33.9009009009009	-0.588282354138444	H3K4me3
34	-0.584827727076888	H3K4me3
34.0990990990991	-0.608292050049294	H3K4me3
34.1981981981982	-0.621134382849732	H3K4me3
34.2972972972973	-0.630729460546036	H3K4me3
34.3963963963964	-0.620186909726836	H3K4me3
34.4954954954955	-0.620616606704244	H3K4me3
34.5945945945946	-0.638017782589775	H3K4me3
34.6936936936937	-0.615729427443123	H3K4me3
34.7927927927928	-0.555878341726896	H3K4me3
34.8918918918919	-0.539596536711113	H3K4me3
34.990990990991	-0.53535570051763	H3K4me3
35.0900900900901	-0.481609195396872	H3K4me3
35.1891891891892	-0.470586965734704	H3K4me3
35.2882882882883	-0.466014187133897	H3K4me3
35.3873873873874	-0.447952539568457	H3K4me3
35.4864864864865	-0.464135944849858	H3K4me3
35.5855855855856	-0.463644528566864	H3K4me3
35.6846846846847	-0.488942024246765	H3K4me3
35.7837837837838	-0.429894158115675	H3K4me3
35.8828828828829	-0.386160008914673	H3K4me3
35.981981981982	-0.382905715325699	H3K4me3
36.0810810810811	-0.411235032370419	H3K4me3
36.1801801801802	-0.452399817090282	H3K4me3
36.2792792792793	-0.49474437038722	H3K4me3
36.3783783783784	-0.510119273643702	H3K4me3
36.4774774774775	-0.508472768808215	H3K4me3
36.5765765765766	-0.55387213340137	H3K4me3
36.6756756756757	-0.604150919059544	H3K4me3
36.7747747747748	-0.621798418020839	H3K4me3
36.8738738738739	-0.633416978438203	H3K4me3
36.972972972973	-0.65918931917691	H3K4me3
37.0720720720721	-0.680524003101881	H3K4me3
37.1711711711712	-0.680299964486485	H3K4me3
37.2702702702703	-0.625198925379657	H3K4me3
37.3693693693694	-0.659687805110668	H3K4me3
37.4684684684685	-0.676906573552149	H3K4me3
37.5675675675676	-0.656578142042993	H3K4me3
37.6666666666667	-0.643882687864715	H3K4me3
37.7657657657658	-0.664325310911775	H3K4me3
37.8648648648649	-0.657359760264473	H3K4me3
37.963963963964	-0.639872526736484	H3K4me3
38.0630630630631	-0.622595892953317	H3K4me3
38.1621621621622	-0.64380605633708	H3K4me3
38.2612612612613	-0.678378195017625	H3K4me3
38.3603603603604	-0.670182898928725	H3K4me3
38.4594594594595	-0.604797111349184	H3K4me3
38.5585585585586	-0.584754344498392	H3K4me3
38.6576576576577	-0.578316539480022	H3K4me3
38.7567567567568	-0.604771968018922	H3K4me3
38.8558558558559	-0.579737679315031	H3K4me3
38.954954954955	-0.534548683914116	H3K4me3
39.0540540540541	-0.561160735492172	H3K4me3
39.1531531531532	-0.516002967679728	H3K4me3
39.2522522522523	-0.503109736878728	H3K4me3
39.3513513513514	-0.530621871316837	H3K4me3
39.4504504504505	-0.522452154575929	H3K4me3
39.5495495495496	-0.507670334795236	H3K4me3
39.6486486486486	-0.482708553382226	H3K4me3
39.7477477477477	-0.468184758427284	H3K4me3
39.8468468468468	-0.457742325652135	H3K4me3
39.9459459459459	-0.444444133557043	H3K4me3
40.045045045045	-0.432410543885946	H3K4me3
40.1441441441441	-0.440859768338685	H3K4me3
40.2432432432432	-0.517553973440174	H3K4me3
40.3423423423423	-0.512975518927495	H3K4me3
40.4414414414414	-0.530383720235849	H3K4me3
40.5405405405405	-0.499268779486087	H3K4me3
40.6396396396396	-0.500165163564548	H3K4me3
40.7387387387387	-0.484539910555688	H3K4me3
40.8378378378378	-0.470617516404706	H3K4me3
40.9369369369369	-0.488789020465814	H3K4me3
41.036036036036	-0.518637466352902	H3K4me3
41.1351351351351	-0.530506200154146	H3K4me3
41.2342342342342	-0.525238710061633	H3K4me3
41.3333333333333	-0.491213411959157	H3K4me3
41.4324324324324	-0.510075517047309	H3K4me3
41.5315315315315	-0.4828104689656	H3K4me3
41.6306306306306	-0.475993157793359	H3K4me3
41.7297297297297	-0.449694235586536	H3K4me3
41.8288288288288	-0.452341837676307	H3K4me3
41.9279279279279	-0.458615269010822	H3K4me3
42.027027027027	-0.424863580165694	H3K4me3
42.1261261261261	-0.409109336592936	H3K4me3
42.2252252252252	-0.406186500676516	H3K4me3
42.3243243243243	-0.376165347015141	H3K4me3
42.4234234234234	-0.36995032058163	H3K4me3
42.5225225225225	-0.387163492208703	H3K4me3
42.6216216216216	-0.367173580177599	H3K4me3
42.7207207207207	-0.356939017999424	H3K4me3
42.8198198198198	-0.340079317690604	H3K4me3
42.9189189189189	-0.352192651175771	H3K4me3
43.018018018018	-0.3214107787423	H3K4me3
43.1171171171171	-0.325984962845373	H3K4me3
43.2162162162162	-0.28129352337344	H3K4me3
43.3153153153153	-0.27732241439316	H3K4me3
43.4144144144144	-0.259804321928033	H3K4me3
43.5135135135135	-0.240453202900788	H3K4me3
43.6126126126126	-0.260100202408041	H3K4me3
43.7117117117117	-0.285035261145567	H3K4me3
43.8108108108108	-0.281074344125571	H3K4me3
43.9099099099099	-0.257129616680293	H3K4me3
44.009009009009	-0.230314574863166	H3K4me3
44.1081081081081	-0.215798047355488	H3K4me3
44.2072072072072	-0.238819757978381	H3K4me3
44.3063063063063	-0.256944596746809	H3K4me3
44.4054054054054	-0.286099228287779	H3K4me3
44.5045045045045	-0.319033958725279	H3K4me3
44.6036036036036	-0.297900015935238	H3K4me3
44.7027027027027	-0.321099849791575	H3K4me3
44.8018018018018	-0.316202701111488	H3K4me3
44.9009009009009	-0.309833345403157	H3K4me3
45	-0.377263090620147	H3K4me3
45.0990990990991	-0.37545900133637	H3K4me3
45.1981981981982	-0.381171525139717	H3K4me3
45.2972972972973	-0.37674394862696	H3K4me3
45.3963963963964	-0.370418861194734	H3K4me3
45.4954954954955	-0.345071460034576	H3K4me3
45.5945945945946	-0.345306602783937	H3K4me3
45.6936936936937	-0.340744308096497	H3K4me3
45.7927927927928	-0.334704867179895	H3K4me3
45.8918918918919	-0.325192960382994	H3K4me3
45.990990990991	-0.355697142588689	H3K4me3
46.0900900900901	-0.3594904716536	H3K4me3
46.1891891891892	-0.368280556046325	H3K4me3
46.2882882882883	-0.356312153067033	H3K4me3
46.3873873873874	-0.383430737408319	H3K4me3
46.4864864864865	-0.387139211087039	H3K4me3
46.5855855855856	-0.351279306775326	H3K4me3
46.6846846846847	-0.31354524059531	H3K4me3
46.7837837837838	-0.325090182385028	H3K4me3
46.8828828828829	-0.315621484392615	H3K4me3
46.981981981982	-0.305164223278483	H3K4me3
47.0810810810811	-0.297654599600326	H3K4me3
47.1801801801802	-0.245716899413124	H3K4me3
47.2792792792793	-0.259099552518665	H3K4me3
47.3783783783784	-0.246797938795862	H3K4me3
47.4774774774775	-0.229156270007883	H3K4me3
47.5765765765766	-0.228965741904289	H3K4me3
47.6756756756757	-0.206724721463334	H3K4me3
47.7747747747748	-0.226853437936264	H3K4me3
47.8738738738739	-0.200613443209109	H3K4me3
47.972972972973	-0.151581216163132	H3K4me3
48.0720720720721	-0.133010074043182	H3K4me3
48.1711711711712	-0.102746848881283	H3K4me3
48.2702702702703	-0.0925929109968861	H3K4me3
48.3693693693694	-0.108291773495527	H3K4me3
48.4684684684685	-0.0587641725652398	H3K4me3
48.5675675675676	-0.0173277052124379	H3K4me3
48.6666666666667	0.00597462363077981	H3K4me3
48.7657657657658	0.0142882241404587	H3K4me3
48.8648648648649	0.074095800656197	H3K4me3
48.963963963964	0.158588509697239	H3K4me3
49.0630630630631	0.205555536512881	H3K4me3
49.1621621621622	0.262739433176779	H3K4me3
49.2612612612613	0.321715091526042	H3K4me3
49.3603603603604	0.42503700382362	H3K4me3
49.4594594594595	0.585401857926238	H3K4me3
49.5585585585586	0.704379219940449	H3K4me3
49.6576576576577	0.756128169959098	H3K4me3
49.7567567567568	0.870083277031905	H3K4me3
49.8558558558559	0.986503330614553	H3K4me3
49.954954954955	1.04061533808936	H3K4me3
50.0540540540541	1.10910659394978	H3K4me3
50.1531531531532	1.11401813285689	H3K4me3
50.2522522522523	1.13295073880873	H3K4me3
50.3513513513514	1.14524154719994	H3K4me3
50.4504504504505	1.04718936312688	H3K4me3
50.5495495495496	0.977728703191087	H3K4me3
50.6486486486487	0.873584166027489	H3K4me3
50.7477477477478	0.837818578323038	H3K4me3
50.8468468468469	0.715677201330145	H3K4me3
50.945945945946	0.567758423373682	H3K4me3
51.045045045045	0.421601967152259	H3K4me3
51.1441441441442	0.309889612299187	H3K4me3
51.2432432432432	0.244108585445437	H3K4me3
51.3423423423424	0.163757443463618	H3K4me3
51.4414414414414	0.0543637865938023	H3K4me3
51.5405405405405	-0.0207032048913944	H3K4me3
51.6396396396397	-0.086462959569727	H3K4me3
51.7387387387387	-0.102539007724717	H3K4me3
51.8378378378379	-0.155365237723769	H3K4me3
51.9369369369369	-0.196344488912783	H3K4me3
52.036036036036	-0.19769794094291	H3K4me3
52.1351351351351	-0.193307906111204	H3K4me3
52.2342342342342	-0.199099774064116	H3K4me3
52.3333333333333	-0.194380678603944	H3K4me3
52.4324324324324	-0.195200705547761	H3K4me3
52.5315315315315	-0.209989056642097	H3K4me3
52.6306306306306	-0.208937023684622	H3K4me3
52.7297297297297	-0.218540037642894	H3K4me3
52.8288288288288	-0.279870533404854	H3K4me3
52.9279279279279	-0.298231719194241	H3K4me3
53.027027027027	-0.277987537075258	H3K4me3
53.1261261261261	-0.221510245285531	H3K4me3
53.2252252252252	-0.257993859673784	H3K4me3
53.3243243243243	-0.214470258566344	H3K4me3
53.4234234234234	-0.190055875711983	H3K4me3
53.5225225225225	-0.192584844532979	H3K4me3
53.6216216216216	-0.239968557550097	H3K4me3
53.7207207207207	-0.263453206683016	H3K4me3
53.8198198198198	-0.255055740462145	H3K4me3
53.9189189189189	-0.222143873715117	H3K4me3
54.018018018018	-0.207242626363685	H3K4me3
54.1171171171171	-0.203916219241809	H3K4me3
54.2162162162162	-0.227481601242538	H3K4me3
54.3153153153153	-0.220381807567448	H3K4me3
54.4144144144144	-0.192921162045631	H3K4me3
54.5135135135135	-0.222873969397231	H3K4me3
54.6126126126126	-0.213306338193586	H3K4me3
54.7117117117117	-0.166342573540256	H3K4me3
54.8108108108108	-0.157013892355948	H3K4me3
54.9099099099099	-0.140654542535982	H3K4me3
55.009009009009	-0.131334218388106	H3K4me3
55.1081081081081	-0.125224846802681	H3K4me3
55.2072072072072	-0.144758564019798	H3K4me3
55.3063063063063	-0.174396000479487	H3K4me3
55.4054054054054	-0.174607839258176	H3K4me3
55.5045045045045	-0.151383905710412	H3K4me3
55.6036036036036	-0.150782025703752	H3K4me3
55.7027027027027	-0.149788666663794	H3K4me3
55.8018018018018	-0.107278068515278	H3K4me3
55.9009009009009	-0.087029721	H3K4me3
56	-0.102416691011038	H3K4me3
56.0990990990991	-0.12705153997002	H3K4me3
56.1981981981982	-0.11538868973449	H3K4me3
56.2972972972973	-0.153522508329232	H3K4me3
56.3963963963964	-0.153678361252212	H3K4me3
56.4954954954955	-0.151136700316035	H3K4me3
56.5945945945946	-0.124512454243969	H3K4me3
56.6936936936937	-0.0967807926374963	H3K4me3
56.7927927927928	-0.128752350924787	H3K4me3
56.8918918918919	-0.121324412740813	H3K4me3
56.990990990991	-0.122848319940439	H3K4me3
57.0900900900901	-0.0997785702747002	H3K4me3
57.1891891891892	-0.103873660973831	H3K4me3
57.2882882882883	-0.106321748290054	H3K4me3
57.3873873873874	-0.102332601312834	H3K4me3
57.4864864864865	-0.0644876896628882	H3K4me3
57.5855855855856	-0.0714426050032875	H3K4me3
57.6846846846847	-0.122805702083614	H3K4me3
57.7837837837838	-0.106907866959315	H3K4me3
57.8828828828829	-0.136448780756688	H3K4me3
57.981981981982	-0.153122404451102	H3K4me3
58.0810810810811	-0.12539806130314	H3K4me3
58.1801801801802	-0.126190797013223	H3K4me3
58.2792792792793	-0.133065669862188	H3K4me3
58.3783783783784	-0.0960705009851058	H3K4me3
58.4774774774775	-0.0738386036596417	H3K4me3
58.5765765765766	-0.0911146131079276	H3K4me3
58.6756756756757	-0.115911429939769	H3K4me3
58.7747747747748	-0.115753081797774	H3K4me3
58.8738738738739	-0.123103991341664	H3K4me3
58.972972972973	-0.152029720376216	H3K4me3
59.0720720720721	-0.167964664407469	H3K4me3
59.1711711711712	-0.158709456047852	H3K4me3
59.2702702702703	-0.18724536843581	H3K4me3
59.3693693693694	-0.163838947554272	H3K4me3
59.4684684684685	-0.138919928434678	H3K4me3
59.5675675675676	-0.10951390961608	H3K4me3
59.6666666666667	-0.151110881751682	H3K4me3
59.7657657657658	-0.157616767047201	H3K4me3
59.8648648648649	-0.219049320744373	H3K4me3
59.963963963964	-0.256323973382011	H3K4me3
60.0630630630631	-0.275403135698322	H3K4me3
60.1621621621622	-0.288575258121182	H3K4me3
60.2612612612613	-0.294882719111042	H3K4me3
60.3603603603604	-0.298374335487829	H3K4me3
60.4594594594595	-0.330181622522509	H3K4me3
60.5585585585586	-0.339942042916048	H3K4me3
60.6576576576577	-0.382676990718395	H3K4me3
60.7567567567568	-0.393571591994735	H3K4me3
60.8558558558559	-0.376523349319381	H3K4me3
60.954954954955	-0.381173589405123	H3K4me3
61.0540540540541	-0.472695787854326	H3K4me3
61.1531531531532	-0.448772798737557	H3K4me3
61.2522522522523	-0.418707392041055	H3K4me3
61.3513513513514	-0.462723375437538	H3K4me3
61.4504504504505	-0.457085604374632	H3K4me3
61.5495495495496	-0.456363341998337	H3K4me3
61.6486486486487	-0.434464452952011	H3K4me3
61.7477477477478	-0.440135845132388	H3K4me3
61.8468468468469	-0.466029829199415	H3K4me3
61.9459459459459	-0.408307513456133	H3K4me3
62.0450450450451	-0.369003669166175	H3K4me3
62.1441441441441	-0.329758834177171	H3K4me3
62.2432432432433	-0.309449972338845	H3K4me3
62.3423423423424	-0.301346315166075	H3K4me3
62.4414414414414	-0.312320231743942	H3K4me3
62.5405405405406	-0.338959800558064	H3K4me3
62.6396396396396	-0.294982423470166	H3K4me3
62.7387387387388	-0.259009098663746	H3K4me3
62.8378378378378	-0.241054369663546	H3K4me3
62.9369369369369	-0.234037689718253	H3K4me3
63.036036036036	-0.256724552467583	H3K4me3
63.1351351351351	-0.267465665431423	H3K4me3
63.2342342342342	-0.279525443985333	H3K4me3
63.3333333333333	-0.261455290131716	H3K4me3
63.4324324324324	-0.289592653608629	H3K4me3
63.5315315315315	-0.316211342215521	H3K4me3
63.6306306306306	-0.274583503466032	H3K4me3
63.7297297297297	-0.27349029135355	H3K4me3
63.8288288288288	-0.308957299578024	H3K4me3
63.9279279279279	-0.318345171143871	H3K4me3
64.027027027027	-0.2888718634742	H3K4me3
64.1261261261261	-0.285503346249439	H3K4me3
64.2252252252252	-0.287804945542519	H3K4me3
64.3243243243243	-0.276949237689748	H3K4me3
64.4234234234234	-0.328653688441746	H3K4me3
64.5225225225225	-0.336049500066426	H3K4me3
64.6216216216216	-0.322967639688032	H3K4me3
64.7207207207207	-0.315340287803222	H3K4me3
64.8198198198198	-0.329683193683955	H3K4me3
64.9189189189189	-0.298652418278951	H3K4me3
65.018018018018	-0.308051918440144	H3K4me3
65.1171171171171	-0.328501600746993	H3K4me3
65.2162162162162	-0.332823705480198	H3K4me3
65.3153153153153	-0.308059422280928	H3K4me3
65.4144144144144	-0.302653688447945	H3K4me3
65.5135135135135	-0.301514865824729	H3K4me3
65.6126126126126	-0.319056860744281	H3K4me3
65.7117117117117	-0.325268575336021	H3K4me3
65.8108108108108	-0.345392738966649	H3K4me3
65.9099099099099	-0.361283996641468	H3K4me3
66.009009009009	-0.333323131635067	H3K4me3
66.1081081081081	-0.321010340894168	H3K4me3
66.2072072072072	-0.304865480282223	H3K4me3
66.3063063063063	-0.317449104382994	H3K4me3
66.4054054054054	-0.295347542386729	H3K4me3
66.5045045045045	-0.260587988768185	H3K4me3
66.6036036036036	-0.245871970721237	H3K4me3
66.7027027027027	-0.233104585235509	H3K4me3
66.8018018018018	-0.227785187117806	H3K4me3
66.9009009009009	-0.234021003842872	H3K4me3
67	-0.229899781957927	H3K4me3
67.0990990990991	-0.209474064444374	H3K4me3
67.1981981981982	-0.208572226175878	H3K4me3
67.2972972972973	-0.232720599010546	H3K4me3
67.3963963963964	-0.204953743028049	H3K4me3
67.4954954954955	-0.185014052674668	H3K4me3
67.5945945945946	-0.139813731127117	H3K4me3
67.6936936936937	-0.136952968331622	H3K4me3
67.7927927927928	-0.131483818528566	H3K4me3
67.8918918918919	-0.137594823498391	H3K4me3
67.990990990991	-0.137665078485649	H3K4me3
68.0900900900901	-0.120037965770122	H3K4me3
68.1891891891892	-0.113109223673573	H3K4me3
68.2882882882883	-0.147115579420489	H3K4me3
68.3873873873874	-0.122928787785895	H3K4me3
68.4864864864865	-0.114834280932667	H3K4me3
68.5855855855856	-0.14033748208456	H3K4me3
68.6846846846847	-0.155214196056004	H3K4me3
68.7837837837838	-0.131038925105718	H3K4me3
68.8828828828829	-0.136082447269634	H3K4me3
68.981981981982	-0.155612415346022	H3K4me3
69.0810810810811	-0.207560040617183	H3K4me3
69.1801801801802	-0.21716307912154	H3K4me3
69.2792792792793	-0.242664432556242	H3K4me3
69.3783783783784	-0.256396263577763	H3K4me3
69.4774774774775	-0.257729145157913	H3K4me3
69.5765765765766	-0.26365305494773	H3K4me3
69.6756756756757	-0.29187498761767	H3K4me3
69.7747747747748	-0.298719843176919	H3K4me3
69.8738738738739	-0.280358126455587	H3K4me3
69.972972972973	-0.279219692328006	H3K4me3
70.0720720720721	-0.288088562741338	H3K4me3
70.1711711711712	-0.261981711020801	H3K4me3
70.2702702702703	-0.238467876086315	H3K4me3
70.3693693693694	-0.247404957199555	H3K4me3
70.4684684684685	-0.236119996315739	H3K4me3
70.5675675675676	-0.213069813557989	H3K4me3
70.6666666666667	-0.220170672557182	H3K4me3
70.7657657657658	-0.241763888456867	H3K4me3
70.8648648648649	-0.261231646689247	H3K4me3
70.963963963964	-0.273699092424272	H3K4me3
71.0630630630631	-0.283312276002758	H3K4me3
71.1621621621622	-0.280714897366859	H3K4me3
71.2612612612613	-0.284787560725187	H3K4me3
71.3603603603604	-0.283143561540888	H3K4me3
71.4594594594595	-0.26320178175685	H3K4me3
71.5585585585586	-0.265503966113613	H3K4me3
71.6576576576577	-0.290316159035988	H3K4me3
71.7567567567568	-0.332865579823858	H3K4me3
71.8558558558559	-0.351237254543492	H3K4me3
71.954954954955	-0.343642967430006	H3K4me3
72.0540540540541	-0.304897583654196	H3K4me3
72.1531531531532	-0.303367052009572	H3K4me3
72.2522522522523	-0.282294126995669	H3K4me3
72.3513513513514	-0.301393802736731	H3K4me3
72.4504504504505	-0.313896801748598	H3K4me3
72.5495495495496	-0.299902004224669	H3K4me3
72.6486486486487	-0.222837535824382	H3K4me3
72.7477477477478	-0.192275490349757	H3K4me3
72.8468468468468	-0.208744767714561	H3K4me3
72.945945945946	-0.233796512444895	H3K4me3
73.0450450450451	-0.247614057253624	H3K4me3
73.1441441441442	-0.243328393828531	H3K4me3
73.2432432432433	-0.2106065391219	H3K4me3
73.3423423423424	-0.171370763979287	H3K4me3
73.4414414414415	-0.18733130056661	H3K4me3
73.5405405405406	-0.251781556188248	H3K4me3
73.6396396396397	-0.258716801089561	H3K4me3
73.7387387387388	-0.251217713582025	H3K4me3
73.8378378378378	-0.277692454916552	H3K4me3
73.9369369369369	-0.307474206323909	H3K4me3
74.036036036036	-0.309267347906952	H3K4me3
74.1351351351351	-0.289134485273432	H3K4me3
74.2342342342342	-0.287500187144884	H3K4me3
74.3333333333333	-0.324991174496669	H3K4me3
74.4324324324324	-0.372748725275007	H3K4me3
74.5315315315315	-0.357968865569002	H3K4me3
74.6306306306306	-0.318290794270156	H3K4me3
74.7297297297297	-0.336583031765357	H3K4me3
74.8288288288288	-0.353490937743547	H3K4me3
74.9279279279279	-0.355831034643767	H3K4me3
75.027027027027	-0.331134910328256	H3K4me3
75.1261261261261	-0.330712647527899	H3K4me3
75.2252252252252	-0.343286640658804	H3K4me3
75.3243243243243	-0.279056722269894	H3K4me3
75.4234234234234	-0.249906420776426	H3K4me3
75.5225225225225	-0.227698329978194	H3K4me3
75.6216216216216	-0.245230386346077	H3K4me3
75.7207207207207	-0.263824464451352	H3K4me3
75.8198198198198	-0.242236677013174	H3K4me3
75.9189189189189	-0.235125046536609	H3K4me3
76.018018018018	-0.221847447046011	H3K4me3
76.1171171171171	-0.216658863282151	H3K4me3
76.2162162162162	-0.218894310934055	H3K4me3
76.3153153153153	-0.250247802224051	H3K4me3
76.4144144144144	-0.272487745303094	H3K4me3
76.5135135135135	-0.246912760721568	H3K4me3
76.6126126126126	-0.213027085958327	H3K4me3
76.7117117117117	-0.198726507302946	H3K4me3
76.8108108108108	-0.162883094999652	H3K4me3
76.9099099099099	-0.160639433821914	H3K4me3
77.009009009009	-0.154261268424542	H3K4me3
77.1081081081081	-0.164605323656593	H3K4me3
77.2072072072072	-0.170077529263206	H3K4me3
77.3063063063063	-0.175288688476217	H3K4me3
77.4054054054054	-0.1088369946787	H3K4me3
77.5045045045045	-0.0542780899805084	H3K4me3
77.6036036036036	-0.067100210221628	H3K4me3
77.7027027027027	-0.0369790465762656	H3K4me3
77.8018018018018	-0.0326278779035798	H3K4me3
77.9009009009009	-0.0186352832082869	H3K4me3
78	-0.0327882555180019	H3K4me3
78.0990990990991	-0.0269696389974059	H3K4me3
78.1981981981982	0.000539752670186308	H3K4me3
78.2972972972973	-0.0128210763488567	H3K4me3
78.3963963963964	-0.0136466849133498	H3K4me3
78.4954954954955	-0.0182371699500035	H3K4me3
78.5945945945946	-0.0394394147890138	H3K4me3
78.6936936936937	-0.0176231357914124	H3K4me3
78.7927927927928	0.00768866881086517	H3K4me3
78.8918918918919	0.0071315316365059	H3K4me3
78.990990990991	0.00900832796154955	H3K4me3
79.0900900900901	0.0125046507379891	H3K4me3
79.1891891891892	-0.00489153559592829	H3K4me3
79.2882882882883	-0.00588684702378743	H3K4me3
79.3873873873874	-0.00163452732200109	H3K4me3
79.4864864864865	0.0102427558182715	H3K4me3
79.5855855855856	-0.0089409801714312	H3K4me3
79.6846846846847	-0.00956742474666257	H3K4me3
79.7837837837838	0.0204829096500532	H3K4me3
79.8828828828829	0.0421008390357034	H3K4me3
79.981981981982	0.0216525154761861	H3K4me3
80.0810810810811	-0.00573311923346964	H3K4me3
80.1801801801802	0.0010203304058205	H3K4me3
80.2792792792793	0.00357761599518211	H3K4me3
80.3783783783784	-0.00751328897560623	H3K4me3
80.4774774774775	-0.0285998899445508	H3K4me3
80.5765765765766	-0.0312794517726776	H3K4me3
80.6756756756757	-0.039422348235798	H3K4me3
80.7747747747748	-0.0221378497793676	H3K4me3
80.8738738738739	0.0153001099302054	H3K4me3
80.972972972973	0.028036142260554	H3K4me3
81.0720720720721	0.0445801697346411	H3K4me3
81.1711711711712	0.0397357007507106	H3K4me3
81.2702702702703	0.00940794108386605	H3K4me3
81.3693693693694	0.00695738661859737	H3K4me3
81.4684684684685	-0.0132660904354473	H3K4me3
81.5675675675676	0.00449506578551255	H3K4me3
81.6666666666667	-0.00366351246372395	H3K4me3
81.7657657657658	-0.0173457520023325	H3K4me3
81.8648648648649	-0.02789767409255	H3K4me3
81.963963963964	-0.050900133246818	H3K4me3
82.0630630630631	-0.0915173735968571	H3K4me3
82.1621621621622	-0.120287799977245	H3K4me3
82.2612612612613	-0.132043599659892	H3K4me3
82.3603603603604	-0.132732208283136	H3K4me3
82.4594594594595	-0.168078147197539	H3K4me3
82.5585585585586	-0.165162403172164	H3K4me3
82.6576576576577	-0.137907109425556	H3K4me3
82.7567567567568	-0.168735032633934	H3K4me3
82.8558558558559	-0.194609796127794	H3K4me3
82.954954954955	-0.212968176244534	H3K4me3
83.0540540540541	-0.23448284185547	H3K4me3
83.1531531531532	-0.245156380846308	H3K4me3
83.2522522522523	-0.248588431336005	H3K4me3
83.3513513513514	-0.266544618552595	H3K4me3
83.4504504504505	-0.264428395931602	H3K4me3
83.5495495495496	-0.262377186946473	H3K4me3
83.6486486486487	-0.230900924570658	H3K4me3
83.7477477477478	-0.215226222877249	H3K4me3
83.8468468468468	-0.23793568011763	H3K4me3
83.945945945946	-0.27091374893201	H3K4me3
84.0450450450451	-0.300098556189452	H3K4me3
84.1441441441442	-0.273891578214036	H3K4me3
84.2432432432432	-0.241581999094962	H3K4me3
84.3423423423424	-0.232652169917623	H3K4me3
84.4414414414415	-0.219230002834873	H3K4me3
84.5405405405406	-0.215073431833202	H3K4me3
84.6396396396396	-0.229263525899815	H3K4me3
84.7387387387388	-0.217003082795868	H3K4me3
84.8378378378378	-0.167414810423163	H3K4me3
84.9369369369369	-0.152950131399842	H3K4me3
85.036036036036	-0.172461314417675	H3K4me3
85.1351351351351	-0.138535771074326	H3K4me3
85.2342342342342	-0.119069766787868	H3K4me3
85.3333333333333	-0.126599487313296	H3K4me3
85.4324324324325	-0.0982190002294682	H3K4me3
85.5315315315315	-0.0751061576034789	H3K4me3
85.6306306306306	-0.0788759233706081	H3K4me3
85.7297297297297	-0.0974344495317176	H3K4me3
85.8288288288288	-0.0793456829857893	H3K4me3
85.9279279279279	-0.0579520500086205	H3K4me3
86.027027027027	-0.0377998450386314	H3K4me3
86.1261261261261	-0.0196262859915646	H3K4me3
86.2252252252252	-0.0262586457949846	H3K4me3
86.3243243243243	-0.0248616753163204	H3K4me3
86.4234234234234	-0.0418657085938467	H3K4me3
86.5225225225225	-0.0211047072177676	H3K4me3
86.6216216216216	-0.0316653954906581	H3K4me3
86.7207207207207	0.000458682671230801	H3K4me3
86.8198198198198	0.0142269666271476	H3K4me3
86.9189189189189	0.0177538427504929	H3K4me3
87.018018018018	0.0222140049081255	H3K4me3
87.1171171171171	-0.0198991471726483	H3K4me3
87.2162162162162	-0.0204250227213375	H3K4me3
87.3153153153153	-0.0304069722238327	H3K4me3
87.4144144144144	-0.0173777722723003	H3K4me3
87.5135135135135	-0.0161465417055387	H3K4me3
87.6126126126126	-0.0441020508843258	H3K4me3
87.7117117117117	-0.0528056460810644	H3K4me3
87.8108108108108	-0.0779508753583441	H3K4me3
87.9099099099099	-0.108594615812105	H3K4me3
88.009009009009	-0.110241001740933	H3K4me3
88.1081081081081	-0.154814863251424	H3K4me3
88.2072072072072	-0.194093036237763	H3K4me3
88.3063063063063	-0.208633997612477	H3K4me3
88.4054054054054	-0.216820676040298	H3K4me3
88.5045045045045	-0.205134622619644	H3K4me3
88.6036036036036	-0.197943457084552	H3K4me3
88.7027027027027	-0.186134151326262	H3K4me3
88.8018018018018	-0.201783782292665	H3K4me3
88.9009009009009	-0.226943757228799	H3K4me3
89	-0.276800725512323	H3K4me3
89.0990990990991	-0.279962490176766	H3K4me3
89.1981981981982	-0.304702013096053	H3K4me3
89.2972972972973	-0.342163290939295	H3K4me3
89.3963963963964	-0.364952337103495	H3K4me3
89.4954954954955	-0.362043143584856	H3K4me3
89.5945945945946	-0.361482170163356	H3K4me3
89.6936936936937	-0.370319936450533	H3K4me3
89.7927927927928	-0.352707926979637	H3K4me3
89.8918918918919	-0.33580972904486	H3K4me3
89.990990990991	-0.349971387586333	H3K4me3
90.0900900900901	-0.341825479828304	H3K4me3
90.1891891891892	-0.334510940082301	H3K4me3
90.2882882882883	-0.300347227054776	H3K4me3
90.3873873873874	-0.257774233360559	H3K4me3
90.4864864864865	-0.230253213971775	H3K4me3
90.5855855855856	-0.274984180614191	H3K4me3
90.6846846846847	-0.278287160139311	H3K4me3
90.7837837837838	-0.249280208259459	H3K4me3
90.8828828828829	-0.236251078527546	H3K4me3
90.981981981982	-0.23485657869842	H3K4me3
91.0810810810811	-0.179657268821709	H3K4me3
91.1801801801802	-0.12632378842652	H3K4me3
91.2792792792793	-0.123235811032843	H3K4me3
91.3783783783784	-0.153603106432934	H3K4me3
91.4774774774775	-0.153817498282311	H3K4me3
91.5765765765766	-0.134646863657944	H3K4me3
91.6756756756757	-0.138149096601376	H3K4me3
91.7747747747748	-0.143076564514163	H3K4me3
91.8738738738739	-0.127468314228003	H3K4me3
91.972972972973	-0.144058138596068	H3K4me3
92.0720720720721	-0.161595575452072	H3K4me3
92.1711711711712	-0.192037832473337	H3K4me3
92.2702702702703	-0.182904191641602	H3K4me3
92.3693693693694	-0.153508129316642	H3K4me3
92.4684684684685	-0.14168360858936	H3K4me3
92.5675675675676	-0.118917234773642	H3K4me3
92.6666666666667	-0.126754002086227	H3K4me3
92.7657657657658	-0.138026347731954	H3K4me3
92.8648648648649	-0.134917776299767	H3K4me3
92.963963963964	-0.147609053037837	H3K4me3
93.0630630630631	-0.135705243304751	H3K4me3
93.1621621621622	-0.131085096742328	H3K4me3
93.2612612612613	-0.158825107466042	H3K4me3
93.3603603603604	-0.193395352874512	H3K4me3
93.4594594594595	-0.176624003970803	H3K4me3
93.5585585585586	-0.138653671304302	H3K4me3
93.6576576576577	-0.0996729286254533	H3K4me3
93.7567567567568	-0.068861508820355	H3K4me3
93.8558558558559	-0.0564577828150139	H3K4me3
93.954954954955	-0.0232099294405598	H3K4me3
94.0540540540541	-0.0480010012045509	H3K4me3
94.1531531531532	-0.0956784846356591	H3K4me3
94.2522522522522	-0.147719601015012	H3K4me3
94.3513513513514	-0.148850020352088	H3K4me3
94.4504504504505	-0.172111842054332	H3K4me3
94.5495495495495	-0.200489314492143	H3K4me3
94.6486486486486	-0.178398192717292	H3K4me3
94.7477477477478	-0.169706950707412	H3K4me3
94.8468468468469	-0.135524314843593	H3K4me3
94.945945945946	-0.113354957033808	H3K4me3
95.045045045045	-0.0970079762001941	H3K4me3
95.1441441441442	-0.0920553778559287	H3K4me3
95.2432432432432	-0.109295054000079	H3K4me3
95.3423423423424	-0.0880335892603567	H3K4me3
95.4414414414414	-0.0816482400919398	H3K4me3
95.5405405405405	-0.11137594560357	H3K4me3
95.6396396396396	-0.087977957407049	H3K4me3
95.7387387387388	-0.0489766287405348	H3K4me3
95.8378378378378	-0.0454150077736559	H3K4me3
95.9369369369369	-0.0256225355983801	H3K4me3
96.036036036036	-0.0319416780674039	H3K4me3
96.1351351351351	-0.0285958753487881	H3K4me3
96.2342342342343	-0.0258980779325229	H3K4me3
96.3333333333333	-0.0484293377230689	H3K4me3
96.4324324324324	-0.0586997029096355	H3K4me3
96.5315315315315	-0.0706381978826833	H3K4me3
96.6306306306306	-0.0878061591441405	H3K4me3
96.7297297297297	-0.0811259217578242	H3K4me3
96.8288288288288	-0.0529291364078899	H3K4me3
96.9279279279279	-0.0518787260940578	H3K4me3
97.027027027027	-0.0418036553303763	H3K4me3
97.1261261261261	-0.0168452474415014	H3K4me3
97.2252252252252	0.0366133911563051	H3K4me3
97.3243243243243	0.0790234376752236	H3K4me3
97.4234234234234	0.0919243957478348	H3K4me3
97.5225225225225	0.0766279236071535	H3K4me3
97.6216216216216	0.0559023195161955	H3K4me3
97.7207207207207	0.0600672146497944	H3K4me3
97.8198198198198	0.0240725013584378	H3K4me3
97.9189189189189	0.0289940926899084	H3K4me3
98.018018018018	0.0580145264864997	H3K4me3
98.1171171171171	0.0479904435856754	H3K4me3
98.2162162162162	0.0363030722422867	H3K4me3
98.3153153153153	0.0231166191486125	H3K4me3
98.4144144144144	0.0223302488968003	H3K4me3
98.5135135135135	0.0419386101349781	H3K4me3
98.6126126126126	0.0503257375760771	H3K4me3
98.7117117117117	0.0679881084384705	H3K4me3
98.8108108108108	0.0812879149852641	H3K4me3
98.9099099099099	0.0927432734193665	H3K4me3
99.009009009009	0.100192709048829	H3K4me3
99.1081081081081	0.106815763670087	H3K4me3
99.2072072072072	0.130184105056631	H3K4me3
99.3063063063063	0.179559682456325	H3K4me3
99.4054054054054	0.223331947919097	H3K4me3
99.5045045045045	0.245484208614345	H3K4me3
99.6036036036036	0.270168518331514	H3K4me3
99.7027027027027	0.310455443758855	H3K4me3
99.8018018018018	0.304733971939883	H3K4me3
99.9009009009009	0.32086965074958	H3K4me3
100	0.339941435866259	H3K4me3
1	0.0849451892521862	H3K9ac
1.0990990990991	0.0634740180316851	H3K9ac
1.1981981981982	0.0344979009430561	H3K9ac
1.2972972972973	0.0187043343924276	H3K9ac
1.3963963963964	0.00354483196140841	H3K9ac
1.4954954954955	-0.0080732266249821	H3K9ac
1.59459459459459	0.00435204597385675	H3K9ac
1.69369369369369	0.0175941542109906	H3K9ac
1.79279279279279	0.0180712720192294	H3K9ac
1.89189189189189	0.0221551607851023	H3K9ac
1.99099099099099	0.0240911768298548	H3K9ac
2.09009009009009	0.0360119611677255	H3K9ac
2.18918918918919	0.0259674929800519	H3K9ac
2.28828828828829	0.00917100490251302	H3K9ac
2.38738738738739	0.0132444121879991	H3K9ac
2.48648648648649	0.0154962663525953	H3K9ac
2.58558558558559	0.000723048230266908	H3K9ac
2.68468468468469	0.0201830103747047	H3K9ac
2.78378378378378	0.0257338372155461	H3K9ac
2.88288288288288	0.0200415756949129	H3K9ac
2.98198198198198	0.0220451326862228	H3K9ac
3.08108108108108	0.0235231566071047	H3K9ac
3.18018018018018	0.00658263119373197	H3K9ac
3.27927927927928	-0.0322021822340256	H3K9ac
3.37837837837838	-0.0600814951015804	H3K9ac
3.47747747747748	-0.0692597876601357	H3K9ac
3.57657657657658	-0.064711871731899	H3K9ac
3.67567567567568	-0.0985334769007734	H3K9ac
3.77477477477478	-0.114850251191686	H3K9ac
3.87387387387387	-0.115595383823391	H3K9ac
3.97297297297297	-0.121254885018893	H3K9ac
4.07207207207207	-0.120676579178604	H3K9ac
4.17117117117117	-0.116569583644727	H3K9ac
4.27027027027027	-0.114505358038189	H3K9ac
4.36936936936937	-0.11820114191019	H3K9ac
4.46846846846847	-0.120292435635911	H3K9ac
4.56756756756757	-0.133635633652294	H3K9ac
4.66666666666667	-0.150955575488661	H3K9ac
4.76576576576577	-0.151260349104249	H3K9ac
4.86486486486487	-0.151671648896906	H3K9ac
4.96396396396396	-0.149218524241504	H3K9ac
5.06306306306306	-0.156529512799276	H3K9ac
5.16216216216216	-0.148937875434475	H3K9ac
5.26126126126126	-0.141440200941649	H3K9ac
5.36036036036036	-0.150359021298094	H3K9ac
5.45945945945946	-0.14806945188969	H3K9ac
5.55855855855856	-0.142108187542649	H3K9ac
5.65765765765766	-0.153233845141396	H3K9ac
5.75675675675676	-0.170422432885797	H3K9ac
5.85585585585586	-0.186324429780295	H3K9ac
5.95495495495496	-0.20081327630702	H3K9ac
6.05405405405405	-0.211581305649706	H3K9ac
6.15315315315315	-0.218629323914532	H3K9ac
6.25225225225225	-0.220043433596547	H3K9ac
6.35135135135135	-0.211254311290221	H3K9ac
6.45045045045045	-0.238965286948885	H3K9ac
6.54954954954955	-0.264936175103837	H3K9ac
6.64864864864865	-0.278903632157234	H3K9ac
6.74774774774775	-0.277575752268214	H3K9ac
6.84684684684685	-0.263810861158136	H3K9ac
6.94594594594595	-0.25546175597126	H3K9ac
7.04504504504505	-0.253752967186424	H3K9ac
7.14414414414414	-0.254477151657826	H3K9ac
7.24324324324324	-0.242741969975997	H3K9ac
7.34234234234234	-0.234521153525726	H3K9ac
7.44144144144144	-0.259515388886824	H3K9ac
7.54054054054054	-0.273657423394762	H3K9ac
7.63963963963964	-0.270356211028734	H3K9ac
7.73873873873874	-0.283084313050923	H3K9ac
7.83783783783784	-0.303263962967851	H3K9ac
7.93693693693694	-0.309151080109109	H3K9ac
8.03603603603604	-0.308360283846172	H3K9ac
8.13513513513514	-0.302051336405836	H3K9ac
8.23423423423424	-0.302191304310892	H3K9ac
8.33333333333333	-0.309736258123382	H3K9ac
8.43243243243243	-0.326956697728395	H3K9ac
8.53153153153153	-0.338576061837022	H3K9ac
8.63063063063063	-0.331851993278322	H3K9ac
8.72972972972973	-0.335001384283019	H3K9ac
8.82882882882883	-0.309963021379187	H3K9ac
8.92792792792793	-0.294216641476292	H3K9ac
9.02702702702703	-0.282976522200111	H3K9ac
9.12612612612613	-0.280800968528759	H3K9ac
9.22522522522523	-0.288841989452901	H3K9ac
9.32432432432432	-0.269882280263246	H3K9ac
9.42342342342342	-0.262835274114224	H3K9ac
9.52252252252252	-0.241186648493031	H3K9ac
9.62162162162162	-0.246601538115629	H3K9ac
9.72072072072072	-0.258552371823984	H3K9ac
9.81981981981982	-0.260011895809701	H3K9ac
9.91891891891892	-0.253231480381226	H3K9ac
10.018018018018	-0.257877880631687	H3K9ac
10.1171171171171	-0.269843863446107	H3K9ac
10.2162162162162	-0.263235351081787	H3K9ac
10.3153153153153	-0.285325496876782	H3K9ac
10.4144144144144	-0.288752615552007	H3K9ac
10.5135135135135	-0.273684983075131	H3K9ac
10.6126126126126	-0.28163940318613	H3K9ac
10.7117117117117	-0.256899577550739	H3K9ac
10.8108108108108	-0.265802954405815	H3K9ac
10.9099099099099	-0.272715798200404	H3K9ac
11.009009009009	-0.289018035400034	H3K9ac
11.1081081081081	-0.287072349265611	H3K9ac
11.2072072072072	-0.289168886065278	H3K9ac
11.3063063063063	-0.289309990062896	H3K9ac
11.4054054054054	-0.29354827989112	H3K9ac
11.5045045045045	-0.287877610467886	H3K9ac
11.6036036036036	-0.314830084701715	H3K9ac
11.7027027027027	-0.314678467285219	H3K9ac
11.8018018018018	-0.321359620375055	H3K9ac
11.9009009009009	-0.322970732246588	H3K9ac
12	-0.347497658405215	H3K9ac
12.0990990990991	-0.333367538625124	H3K9ac
12.1981981981982	-0.334480105189283	H3K9ac
12.2972972972973	-0.331297850673254	H3K9ac
12.3963963963964	-0.334292388123192	H3K9ac
12.4954954954955	-0.330947560957936	H3K9ac
12.5945945945946	-0.323333420720438	H3K9ac
12.6936936936937	-0.324327592700345	H3K9ac
12.7927927927928	-0.327915572570231	H3K9ac
12.8918918918919	-0.328413961170952	H3K9ac
12.990990990991	-0.340452153110622	H3K9ac
13.0900900900901	-0.339682708001276	H3K9ac
13.1891891891892	-0.364553505868173	H3K9ac
13.2882882882883	-0.355458826319908	H3K9ac
13.3873873873874	-0.340353401559514	H3K9ac
13.4864864864865	-0.333233228777296	H3K9ac
13.5855855855856	-0.33252396964393	H3K9ac
13.6846846846847	-0.321236494192104	H3K9ac
13.7837837837838	-0.322016986213512	H3K9ac
13.8828828828829	-0.311130638563022	H3K9ac
13.981981981982	-0.308923066811543	H3K9ac
14.0810810810811	-0.296640677099315	H3K9ac
14.1801801801802	-0.292795145564325	H3K9ac
14.2792792792793	-0.304224914679006	H3K9ac
14.3783783783784	-0.300481222413521	H3K9ac
14.4774774774775	-0.288814243565604	H3K9ac
14.5765765765766	-0.270188368181062	H3K9ac
14.6756756756757	-0.248312388949078	H3K9ac
14.7747747747748	-0.243200666835748	H3K9ac
14.8738738738739	-0.243805870142077	H3K9ac
14.972972972973	-0.253546246894839	H3K9ac
15.0720720720721	-0.275157395455515	H3K9ac
15.1711711711712	-0.299634568396665	H3K9ac
15.2702702702703	-0.321155853383047	H3K9ac
15.3693693693694	-0.323471366910292	H3K9ac
15.4684684684685	-0.326813529020825	H3K9ac
15.5675675675676	-0.341958759187388	H3K9ac
15.6666666666667	-0.350057296259677	H3K9ac
15.7657657657658	-0.353417212575342	H3K9ac
15.8648648648649	-0.360256544301266	H3K9ac
15.963963963964	-0.359845793750579	H3K9ac
16.0630630630631	-0.355021250294016	H3K9ac
16.1621621621622	-0.35139349138844	H3K9ac
16.2612612612613	-0.347145734802431	H3K9ac
16.3603603603604	-0.352024003561559	H3K9ac
16.4594594594595	-0.347931425150625	H3K9ac
16.5585585585586	-0.338775520094699	H3K9ac
16.6576576576577	-0.337960697516762	H3K9ac
16.7567567567568	-0.328038541651363	H3K9ac
16.8558558558559	-0.320176730429974	H3K9ac
16.954954954955	-0.320075151286725	H3K9ac
17.0540540540541	-0.329653196480476	H3K9ac
17.1531531531532	-0.308767493204914	H3K9ac
17.2522522522523	-0.306830229316943	H3K9ac
17.3513513513514	-0.310434305956254	H3K9ac
17.4504504504505	-0.308164545770722	H3K9ac
17.5495495495496	-0.30297885221091	H3K9ac
17.6486486486487	-0.323513179024495	H3K9ac
17.7477477477477	-0.3262146787562	H3K9ac
17.8468468468469	-0.311523994850268	H3K9ac
17.945945945946	-0.310376819835395	H3K9ac
18.045045045045	-0.319818229046476	H3K9ac
18.1441441441441	-0.319640757185935	H3K9ac
18.2432432432432	-0.334941772104068	H3K9ac
18.3423423423423	-0.357173546101944	H3K9ac
18.4414414414414	-0.372271337873209	H3K9ac
18.5405405405405	-0.367708497435867	H3K9ac
18.6396396396396	-0.366382377948984	H3K9ac
18.7387387387387	-0.365626119109165	H3K9ac
18.8378378378378	-0.366751909145634	H3K9ac
18.9369369369369	-0.360984461165939	H3K9ac
19.036036036036	-0.395204299394163	H3K9ac
19.1351351351351	-0.391416965780138	H3K9ac
19.2342342342342	-0.41523331934194	H3K9ac
19.3333333333333	-0.438384921125633	H3K9ac
19.4324324324324	-0.435322234526937	H3K9ac
19.5315315315315	-0.436847299897389	H3K9ac
19.6306306306306	-0.428940386594154	H3K9ac
19.7297297297297	-0.419128169062179	H3K9ac
19.8288288288288	-0.422669595820752	H3K9ac
19.9279279279279	-0.402764403135598	H3K9ac
20.027027027027	-0.395740991198754	H3K9ac
20.1261261261261	-0.394565972655587	H3K9ac
20.2252252252252	-0.374098206616551	H3K9ac
20.3243243243243	-0.377656978215905	H3K9ac
20.4234234234234	-0.374670391997515	H3K9ac
20.5225225225225	-0.356757124457223	H3K9ac
20.6216216216216	-0.357791836893186	H3K9ac
20.7207207207207	-0.340532786885123	H3K9ac
20.8198198198198	-0.321556893566696	H3K9ac
20.9189189189189	-0.308286467155706	H3K9ac
21.018018018018	-0.30479110758006	H3K9ac
21.1171171171171	-0.333561670021386	H3K9ac
21.2162162162162	-0.321026248225481	H3K9ac
21.3153153153153	-0.304689717585434	H3K9ac
21.4144144144144	-0.330194199578715	H3K9ac
21.5135135135135	-0.352974770354015	H3K9ac
21.6126126126126	-0.338345189597924	H3K9ac
21.7117117117117	-0.348614467667731	H3K9ac
21.8108108108108	-0.340461785166903	H3K9ac
21.9099099099099	-0.330755535424555	H3K9ac
22.009009009009	-0.31755300867505	H3K9ac
22.1081081081081	-0.322314847592606	H3K9ac
22.2072072072072	-0.30352099470729	H3K9ac
22.3063063063063	-0.294518869549309	H3K9ac
22.4054054054054	-0.298155432510738	H3K9ac
22.5045045045045	-0.288207126513627	H3K9ac
22.6036036036036	-0.262563773507407	H3K9ac
22.7027027027027	-0.25906424343779	H3K9ac
22.8018018018018	-0.255497949261498	H3K9ac
22.9009009009009	-0.249529034195255	H3K9ac
23	-0.232084840123575	H3K9ac
23.0990990990991	-0.259733164543881	H3K9ac
23.1981981981982	-0.240883634974573	H3K9ac
23.2972972972973	-0.227339532538044	H3K9ac
23.3963963963964	-0.24759170325064	H3K9ac
23.4954954954955	-0.259034654446582	H3K9ac
23.5945945945946	-0.259452289438806	H3K9ac
23.6936936936937	-0.304848223147608	H3K9ac
23.7927927927928	-0.336020093219694	H3K9ac
23.8918918918919	-0.376698155492505	H3K9ac
23.990990990991	-0.387226903048002	H3K9ac
24.0900900900901	-0.387292567162608	H3K9ac
24.1891891891892	-0.390801720268586	H3K9ac
24.2882882882883	-0.39889973856135	H3K9ac
24.3873873873874	-0.395133763623178	H3K9ac
24.4864864864865	-0.395072988567241	H3K9ac
24.5855855855856	-0.401623962212838	H3K9ac
24.6846846846847	-0.422820853638979	H3K9ac
24.7837837837838	-0.435175551753762	H3K9ac
24.8828828828829	-0.438660110434774	H3K9ac
24.981981981982	-0.422695233231102	H3K9ac
25.0810810810811	-0.419608903585591	H3K9ac
25.1801801801802	-0.411045768213888	H3K9ac
25.2792792792793	-0.420036914403779	H3K9ac
25.3783783783784	-0.409337017349239	H3K9ac
25.4774774774775	-0.402500200202089	H3K9ac
25.5765765765766	-0.385919431698148	H3K9ac
25.6756756756757	-0.372568570981976	H3K9ac
25.7747747747748	-0.349382063630341	H3K9ac
25.8738738738739	-0.346809240409271	H3K9ac
25.972972972973	-0.33578969248085	H3K9ac
26.0720720720721	-0.330068537457941	H3K9ac
26.1711711711712	-0.33425078785639	H3K9ac
26.2702702702703	-0.332498438220233	H3K9ac
26.3693693693694	-0.316012672322768	H3K9ac
26.4684684684685	-0.321603755297022	H3K9ac
26.5675675675676	-0.335346831384408	H3K9ac
26.6666666666667	-0.315855194010998	H3K9ac
26.7657657657658	-0.287897627413476	H3K9ac
26.8648648648649	-0.292029072745391	H3K9ac
26.963963963964	-0.313222859496709	H3K9ac
27.0630630630631	-0.328024735221605	H3K9ac
27.1621621621622	-0.356386588281304	H3K9ac
27.2612612612613	-0.371494344087531	H3K9ac
27.3603603603604	-0.369611662458324	H3K9ac
27.4594594594595	-0.391473315152224	H3K9ac
27.5585585585586	-0.393295808977752	H3K9ac
27.6576576576577	-0.388981826165381	H3K9ac
27.7567567567568	-0.393854732678244	H3K9ac
27.8558558558559	-0.414403987489962	H3K9ac
27.954954954955	-0.428248006908437	H3K9ac
28.0540540540541	-0.426302158282166	H3K9ac
28.1531531531532	-0.447303488380424	H3K9ac
28.2522522522523	-0.451873599425808	H3K9ac
28.3513513513514	-0.440246703926095	H3K9ac
28.4504504504505	-0.432430956918209	H3K9ac
28.5495495495496	-0.398000589245941	H3K9ac
28.6486486486487	-0.402729907406015	H3K9ac
28.7477477477478	-0.422871972381357	H3K9ac
28.8468468468469	-0.431701056549691	H3K9ac
28.945945945946	-0.418790993350071	H3K9ac
29.0450450450451	-0.40067555943238	H3K9ac
29.1441441441441	-0.396416401825467	H3K9ac
29.2432432432432	-0.402911889363437	H3K9ac
29.3423423423423	-0.406356355128499	H3K9ac
29.4414414414414	-0.40607464082674	H3K9ac
29.5405405405405	-0.386154317284598	H3K9ac
29.6396396396396	-0.385690094337061	H3K9ac
29.7387387387387	-0.380829906712872	H3K9ac
29.8378378378378	-0.364280099901375	H3K9ac
29.9369369369369	-0.339942046900479	H3K9ac
30.036036036036	-0.359840138304016	H3K9ac
30.1351351351351	-0.336898196370863	H3K9ac
30.2342342342342	-0.339005897612661	H3K9ac
30.3333333333333	-0.341389790927434	H3K9ac
30.4324324324324	-0.353641790434603	H3K9ac
30.5315315315315	-0.368460760031567	H3K9ac
30.6306306306306	-0.379865444991922	H3K9ac
30.7297297297297	-0.368942393927701	H3K9ac
30.8288288288288	-0.341739677182192	H3K9ac
30.9279279279279	-0.347268867012984	H3K9ac
31.027027027027	-0.337953815993698	H3K9ac
31.1261261261261	-0.336708928552318	H3K9ac
31.2252252252252	-0.328673466706815	H3K9ac
31.3243243243243	-0.327229105371259	H3K9ac
31.4234234234234	-0.332208367571383	H3K9ac
31.5225225225225	-0.340797009779789	H3K9ac
31.6216216216216	-0.36889960604338	H3K9ac
31.7207207207207	-0.372690415313858	H3K9ac
31.8198198198198	-0.358424521846724	H3K9ac
31.9189189189189	-0.364994610935084	H3K9ac
32.018018018018	-0.363893982819229	H3K9ac
32.1171171171171	-0.355986823228032	H3K9ac
32.2162162162162	-0.362673522088897	H3K9ac
32.3153153153153	-0.37237182324533	H3K9ac
32.4144144144144	-0.372026189821013	H3K9ac
32.5135135135135	-0.388064463151473	H3K9ac
32.6126126126126	-0.384254358484143	H3K9ac
32.7117117117117	-0.393603311223541	H3K9ac
32.8108108108108	-0.410655985015629	H3K9ac
32.9099099099099	-0.422809873777358	H3K9ac
33.009009009009	-0.443204924360011	H3K9ac
33.1081081081081	-0.444997945550161	H3K9ac
33.2072072072072	-0.43072572235671	H3K9ac
33.3063063063063	-0.412286668164279	H3K9ac
33.4054054054054	-0.400655080322866	H3K9ac
33.5045045045045	-0.405319724046454	H3K9ac
33.6036036036036	-0.418377269114642	H3K9ac
33.7027027027027	-0.425228976744319	H3K9ac
33.8018018018018	-0.426113946004994	H3K9ac
33.9009009009009	-0.416684754736779	H3K9ac
34	-0.42305424862727	H3K9ac
34.0990990990991	-0.423333483351951	H3K9ac
34.1981981981982	-0.421624606448488	H3K9ac
34.2972972972973	-0.398462623068119	H3K9ac
34.3963963963964	-0.390462249806894	H3K9ac
34.4954954954955	-0.381246919040825	H3K9ac
34.5945945945946	-0.363103678439477	H3K9ac
34.6936936936937	-0.372777781000462	H3K9ac
34.7927927927928	-0.396850813803516	H3K9ac
34.8918918918919	-0.381615407483051	H3K9ac
34.990990990991	-0.374969887838049	H3K9ac
35.0900900900901	-0.36339062989047	H3K9ac
35.1891891891892	-0.365334505130032	H3K9ac
35.2882882882883	-0.376906580259843	H3K9ac
35.3873873873874	-0.403309637036362	H3K9ac
35.4864864864865	-0.392146628583199	H3K9ac
35.5855855855856	-0.373971629568438	H3K9ac
35.6846846846847	-0.372860469421046	H3K9ac
35.7837837837838	-0.371640208809296	H3K9ac
35.8828828828829	-0.376145434597546	H3K9ac
35.981981981982	-0.37581792289527	H3K9ac
36.0810810810811	-0.386757734177568	H3K9ac
36.1801801801802	-0.394642173592407	H3K9ac
36.2792792792793	-0.390903526742209	H3K9ac
36.3783783783784	-0.417273773531242	H3K9ac
36.4774774774775	-0.422385729278356	H3K9ac
36.5765765765766	-0.450344253662743	H3K9ac
36.6756756756757	-0.418145701781029	H3K9ac
36.7747747747748	-0.423818873269963	H3K9ac
36.8738738738739	-0.40682730737214	H3K9ac
36.972972972973	-0.400983241738505	H3K9ac
37.0720720720721	-0.400392047628957	H3K9ac
37.1711711711712	-0.397094865983214	H3K9ac
37.2702702702703	-0.391377487606872	H3K9ac
37.3693693693694	-0.391339039283147	H3K9ac
37.4684684684685	-0.396790000299414	H3K9ac
37.5675675675676	-0.368355704507909	H3K9ac
37.6666666666667	-0.349102099159852	H3K9ac
37.7657657657658	-0.328814739297502	H3K9ac
37.8648648648649	-0.316310016438814	H3K9ac
37.963963963964	-0.330210547678232	H3K9ac
38.0630630630631	-0.323283365661374	H3K9ac
38.1621621621622	-0.338895188669309	H3K9ac
38.2612612612613	-0.325442469206339	H3K9ac
38.3603603603604	-0.325617536401688	H3K9ac
38.4594594594595	-0.315945701250468	H3K9ac
38.5585585585586	-0.305374881312373	H3K9ac
38.6576576576577	-0.302163032727147	H3K9ac
38.7567567567568	-0.315081525989275	H3K9ac
38.8558558558559	-0.302494406628386	H3K9ac
38.954954954955	-0.281371777090485	H3K9ac
39.0540540540541	-0.286692706932714	H3K9ac
39.1531531531532	-0.285148022414121	H3K9ac
39.2522522522523	-0.321584857746832	H3K9ac
39.3513513513514	-0.31296292265665	H3K9ac
39.4504504504505	-0.313202877731862	H3K9ac
39.5495495495496	-0.307779294776804	H3K9ac
39.6486486486486	-0.316991493196953	H3K9ac
39.7477477477477	-0.326266718178509	H3K9ac
39.8468468468468	-0.318909238172093	H3K9ac
39.9459459459459	-0.332442122465368	H3K9ac
40.045045045045	-0.346969285293886	H3K9ac
40.1441441441441	-0.349615775999188	H3K9ac
40.2432432432432	-0.369355731930135	H3K9ac
40.3423423423423	-0.387539544389521	H3K9ac
40.4414414414414	-0.412998840498714	H3K9ac
40.5405405405405	-0.417273733524513	H3K9ac
40.6396396396396	-0.418277929208107	H3K9ac
40.7387387387387	-0.411580026787163	H3K9ac
40.8378378378378	-0.403827466211737	H3K9ac
40.9369369369369	-0.403962339472574	H3K9ac
41.036036036036	-0.40560008328721	H3K9ac
41.1351351351351	-0.405242552785428	H3K9ac
41.2342342342342	-0.417903574200231	H3K9ac
41.3333333333333	-0.431288822538709	H3K9ac
41.4324324324324	-0.420027724526704	H3K9ac
41.5315315315315	-0.407590702412755	H3K9ac
41.6306306306306	-0.413445776644741	H3K9ac
41.7297297297297	-0.411827849140571	H3K9ac
41.8288288288288	-0.403925956378132	H3K9ac
41.9279279279279	-0.402797525067465	H3K9ac
42.027027027027	-0.392069877152364	H3K9ac
42.1261261261261	-0.372601234296841	H3K9ac
42.2252252252252	-0.369976240055131	H3K9ac
42.3243243243243	-0.380569154720413	H3K9ac
42.4234234234234	-0.39220996544869	H3K9ac
42.5225225225225	-0.387247624362413	H3K9ac
42.6216216216216	-0.380291423321215	H3K9ac
42.7207207207207	-0.368142173070596	H3K9ac
42.8198198198198	-0.366306527356846	H3K9ac
42.9189189189189	-0.366964657154037	H3K9ac
43.018018018018	-0.369408259841651	H3K9ac
43.1171171171171	-0.385551494184589	H3K9ac
43.2162162162162	-0.384395562894854	H3K9ac
43.3153153153153	-0.378410895175291	H3K9ac
43.4144144144144	-0.377007766104061	H3K9ac
43.5135135135135	-0.361552361486476	H3K9ac
43.6126126126126	-0.371029075747503	H3K9ac
43.7117117117117	-0.390970663758555	H3K9ac
43.8108108108108	-0.385185389696597	H3K9ac
43.9099099099099	-0.368608556474915	H3K9ac
44.009009009009	-0.371472627447815	H3K9ac
44.1081081081081	-0.372956298977707	H3K9ac
44.2072072072072	-0.36319979836596	H3K9ac
44.3063063063063	-0.356236489294213	H3K9ac
44.4054054054054	-0.372165482728721	H3K9ac
44.5045045045045	-0.36637267091354	H3K9ac
44.6036036036036	-0.353246779079332	H3K9ac
44.7027027027027	-0.360441632768305	H3K9ac
44.8018018018018	-0.377212969696646	H3K9ac
44.9009009009009	-0.376169069882076	H3K9ac
45	-0.430009711671406	H3K9ac
45.0990990990991	-0.45569686169125	H3K9ac
45.1981981981982	-0.451256454760309	H3K9ac
45.2972972972973	-0.460126904982514	H3K9ac
45.3963963963964	-0.447104079087196	H3K9ac
45.4954954954955	-0.456921504882566	H3K9ac
45.5945945945946	-0.45706729505067	H3K9ac
45.6936936936937	-0.467326837197295	H3K9ac
45.7927927927928	-0.479919408240382	H3K9ac
45.8918918918919	-0.480629666940891	H3K9ac
45.990990990991	-0.510562674341306	H3K9ac
46.0900900900901	-0.51398272580328	H3K9ac
46.1891891891892	-0.509883024262859	H3K9ac
46.2882882882883	-0.51061533303699	H3K9ac
46.3873873873874	-0.532997592174915	H3K9ac
46.4864864864865	-0.539951603680248	H3K9ac
46.5855855855856	-0.535642052369964	H3K9ac
46.6846846846847	-0.508916424428823	H3K9ac
46.7837837837838	-0.510735137798701	H3K9ac
46.8828828828829	-0.513719442606411	H3K9ac
46.981981981982	-0.503304885866441	H3K9ac
47.0810810810811	-0.517676350419538	H3K9ac
47.1801801801802	-0.528844969725632	H3K9ac
47.2792792792793	-0.546432321779208	H3K9ac
47.3783783783784	-0.562524005049871	H3K9ac
47.4774774774775	-0.554002068447954	H3K9ac
47.5765765765766	-0.549754891324199	H3K9ac
47.6756756756757	-0.530380778231279	H3K9ac
47.7747747747748	-0.523144671992475	H3K9ac
47.8738738738739	-0.508736465642908	H3K9ac
47.972972972973	-0.497007071833701	H3K9ac
48.0720720720721	-0.481168431412937	H3K9ac
48.1711711711712	-0.476597639934213	H3K9ac
48.2702702702703	-0.486527233718041	H3K9ac
48.3693693693694	-0.497862608074101	H3K9ac
48.4684684684685	-0.489491242444291	H3K9ac
48.5675675675676	-0.483303065752784	H3K9ac
48.6666666666667	-0.467824856989179	H3K9ac
48.7657657657658	-0.427520355183199	H3K9ac
48.8648648648649	-0.412102858780351	H3K9ac
48.963963963964	-0.428855641185308	H3K9ac
49.0630630630631	-0.454976392798442	H3K9ac
49.1621621621622	-0.450684447285544	H3K9ac
49.2612612612613	-0.502695202130244	H3K9ac
49.3603603603604	-0.492196698430605	H3K9ac
49.4594594594595	-0.423968057753475	H3K9ac
49.5585585585586	-0.38859677061389	H3K9ac
49.6576576576577	-0.394126888397089	H3K9ac
49.7567567567568	-0.387854225926374	H3K9ac
49.8558558558559	-0.375478979413251	H3K9ac
49.954954954955	-0.365827474098375	H3K9ac
50.0540540540541	-0.368529288659577	H3K9ac
50.1531531531532	-0.384928617766199	H3K9ac
50.2522522522523	-0.416532002283091	H3K9ac
50.3513513513514	-0.367511522126948	H3K9ac
50.4504504504505	-0.360876626223496	H3K9ac
50.5495495495496	-0.387298715716461	H3K9ac
50.6486486486487	-0.461436204524239	H3K9ac
50.7477477477478	-0.464091047237164	H3K9ac
50.8468468468469	-0.48923302455615	H3K9ac
50.945945945946	-0.503133137867767	H3K9ac
51.045045045045	-0.505645458136711	H3K9ac
51.1441441441442	-0.522157164660735	H3K9ac
51.2432432432432	-0.517418937997574	H3K9ac
51.3423423423424	-0.527802557773641	H3K9ac
51.4414414414414	-0.548052621696628	H3K9ac
51.5405405405405	-0.538919320729426	H3K9ac
51.6396396396397	-0.552361733681215	H3K9ac
51.7387387387387	-0.558698562378084	H3K9ac
51.8378378378379	-0.585771881730611	H3K9ac
51.9369369369369	-0.59350279467539	H3K9ac
52.036036036036	-0.593631303507813	H3K9ac
52.1351351351351	-0.597753731648461	H3K9ac
52.2342342342342	-0.589656904488979	H3K9ac
52.3333333333333	-0.578244127730775	H3K9ac
52.4324324324324	-0.602463308607941	H3K9ac
52.5315315315315	-0.619913600722703	H3K9ac
52.6306306306306	-0.635625700474261	H3K9ac
52.7297297297297	-0.634410969501329	H3K9ac
52.8288288288288	-0.633517770626549	H3K9ac
52.9279279279279	-0.636986757614044	H3K9ac
53.027027027027	-0.641682802449525	H3K9ac
53.1261261261261	-0.618400215714182	H3K9ac
53.2252252252252	-0.615346099836401	H3K9ac
53.3243243243243	-0.596078041454925	H3K9ac
53.4234234234234	-0.588524285581061	H3K9ac
53.5225225225225	-0.573618020063832	H3K9ac
53.6216216216216	-0.560479648637571	H3K9ac
53.7207207207207	-0.55791089978308	H3K9ac
53.8198198198198	-0.560452398074703	H3K9ac
53.9189189189189	-0.54993074645669	H3K9ac
54.018018018018	-0.553828893337558	H3K9ac
54.1171171171171	-0.55233321563677	H3K9ac
54.2162162162162	-0.555835818392977	H3K9ac
54.3153153153153	-0.570870008815426	H3K9ac
54.4144144144144	-0.567362911356876	H3K9ac
54.5135135135135	-0.577585124579105	H3K9ac
54.6126126126126	-0.597961914417607	H3K9ac
54.7117117117117	-0.608442855627733	H3K9ac
54.8108108108108	-0.594991051762536	H3K9ac
54.9099099099099	-0.585636314157304	H3K9ac
55.009009009009	-0.59620050261704	H3K9ac
55.1081081081081	-0.624553755555005	H3K9ac
55.2072072072072	-0.649482429751205	H3K9ac
55.3063063063063	-0.661347154938597	H3K9ac
55.4054054054054	-0.673112575807187	H3K9ac
55.5045045045045	-0.672091143266721	H3K9ac
55.6036036036036	-0.675253842360808	H3K9ac
55.7027027027027	-0.671582304928329	H3K9ac
55.8018018018018	-0.664472960120927	H3K9ac
55.9009009009009	-0.651527483000724	H3K9ac
56	-0.643577270600232	H3K9ac
56.0990990990991	-0.645238103862376	H3K9ac
56.1981981981982	-0.657892171646396	H3K9ac
56.2972972972973	-0.67072966927948	H3K9ac
56.3963963963964	-0.679713482587973	H3K9ac
56.4954954954955	-0.684580739494027	H3K9ac
56.5945945945946	-0.688983255630488	H3K9ac
56.6936936936937	-0.677149499544914	H3K9ac
56.7927927927928	-0.686776732100478	H3K9ac
56.8918918918919	-0.678971478505356	H3K9ac
56.990990990991	-0.659798159917616	H3K9ac
57.0900900900901	-0.648390644173362	H3K9ac
57.1891891891892	-0.646606764323903	H3K9ac
57.2882882882883	-0.634071195511152	H3K9ac
57.3873873873874	-0.643851716397983	H3K9ac
57.4864864864865	-0.650529555838991	H3K9ac
57.5855855855856	-0.652517676319791	H3K9ac
57.6846846846847	-0.623187113126299	H3K9ac
57.7837837837838	-0.616397639980748	H3K9ac
57.8828828828829	-0.612990716600036	H3K9ac
57.981981981982	-0.596972468507045	H3K9ac
58.0810810810811	-0.585370671795656	H3K9ac
58.1801801801802	-0.560883222864162	H3K9ac
58.2792792792793	-0.537347562483699	H3K9ac
58.3783783783784	-0.525997160185977	H3K9ac
58.4774774774775	-0.535960924812672	H3K9ac
58.5765765765766	-0.548923759599323	H3K9ac
58.6756756756757	-0.552700490362027	H3K9ac
58.7747747747748	-0.552516501671917	H3K9ac
58.8738738738739	-0.549280850871831	H3K9ac
58.972972972973	-0.559689742697398	H3K9ac
59.0720720720721	-0.568956661380315	H3K9ac
59.1711711711712	-0.576422572251399	H3K9ac
59.2702702702703	-0.587854107223806	H3K9ac
59.3693693693694	-0.566697799414731	H3K9ac
59.4684684684685	-0.557314458962741	H3K9ac
59.5675675675676	-0.525048214830298	H3K9ac
59.6666666666667	-0.535212413622004	H3K9ac
59.7657657657658	-0.545422972232113	H3K9ac
59.8648648648649	-0.571086301521914	H3K9ac
59.963963963964	-0.588406877000696	H3K9ac
60.0630630630631	-0.571593595678772	H3K9ac
60.1621621621622	-0.571392788938456	H3K9ac
60.2612612612613	-0.57336718022618	H3K9ac
60.3603603603604	-0.55904937815771	H3K9ac
60.4594594594595	-0.549758368891253	H3K9ac
60.5585585585586	-0.546044722324437	H3K9ac
60.6576576576577	-0.563450532493085	H3K9ac
60.7567567567568	-0.587588182092144	H3K9ac
60.8558558558559	-0.618627009107259	H3K9ac
60.954954954955	-0.636289959543497	H3K9ac
61.0540540540541	-0.654321525403584	H3K9ac
61.1531531531532	-0.646623216142917	H3K9ac
61.2522522522523	-0.644950408629906	H3K9ac
61.3513513513514	-0.647593811887526	H3K9ac
61.4504504504505	-0.632536114367709	H3K9ac
61.5495495495496	-0.623942018106185	H3K9ac
61.6486486486487	-0.610517719053369	H3K9ac
61.7477477477478	-0.611649434383983	H3K9ac
61.8468468468469	-0.608015655033012	H3K9ac
61.9459459459459	-0.588586904573771	H3K9ac
62.0450450450451	-0.573591866905865	H3K9ac
62.1441441441441	-0.553150584700147	H3K9ac
62.2432432432433	-0.535963684246436	H3K9ac
62.3423423423424	-0.529029629445612	H3K9ac
62.4414414414414	-0.52377087727456	H3K9ac
62.5405405405406	-0.558347683013971	H3K9ac
62.6396396396396	-0.548556520918629	H3K9ac
62.7387387387388	-0.532647025001595	H3K9ac
62.8378378378378	-0.530415709569116	H3K9ac
62.9369369369369	-0.511982082312062	H3K9ac
63.036036036036	-0.524351278984359	H3K9ac
63.1351351351351	-0.53259548887785	H3K9ac
63.2342342342342	-0.543118370251714	H3K9ac
63.3333333333333	-0.541539358297564	H3K9ac
63.4324324324324	-0.554779274192234	H3K9ac
63.5315315315315	-0.558334213778331	H3K9ac
63.6306306306306	-0.543681121322789	H3K9ac
63.7297297297297	-0.521624391217073	H3K9ac
63.8288288288288	-0.519378043501184	H3K9ac
63.9279279279279	-0.51570048210756	H3K9ac
64.027027027027	-0.494484637567568	H3K9ac
64.1261261261261	-0.498734523883197	H3K9ac
64.2252252252252	-0.501589875941648	H3K9ac
64.3243243243243	-0.506595626295357	H3K9ac
64.4234234234234	-0.527591207109351	H3K9ac
64.5225225225225	-0.532951171818379	H3K9ac
64.6216216216216	-0.518995559371646	H3K9ac
64.7207207207207	-0.504889853897139	H3K9ac
64.8198198198198	-0.502994762525282	H3K9ac
64.9189189189189	-0.494330834704838	H3K9ac
65.018018018018	-0.485031230985928	H3K9ac
65.1171171171171	-0.504206006938414	H3K9ac
65.2162162162162	-0.512572235616422	H3K9ac
65.3153153153153	-0.523094896400625	H3K9ac
65.4144144144144	-0.518243529582926	H3K9ac
65.5135135135135	-0.491899306459959	H3K9ac
65.6126126126126	-0.496491719393315	H3K9ac
65.7117117117117	-0.497543212398645	H3K9ac
65.8108108108108	-0.488818358165097	H3K9ac
65.9099099099099	-0.498546888247612	H3K9ac
66.009009009009	-0.49234948535031	H3K9ac
66.1081081081081	-0.512341607216511	H3K9ac
66.2072072072072	-0.521247154030563	H3K9ac
66.3063063063063	-0.548893843055758	H3K9ac
66.4054054054054	-0.562260368267807	H3K9ac
66.5045045045045	-0.543982029816595	H3K9ac
66.6036036036036	-0.536380046885203	H3K9ac
66.7027027027027	-0.530760317909473	H3K9ac
66.8018018018018	-0.516284799693074	H3K9ac
66.9009009009009	-0.513875488916428	H3K9ac
67	-0.523062646557752	H3K9ac
67.0990990990991	-0.501293463662356	H3K9ac
67.1981981981982	-0.490914752123095	H3K9ac
67.2972972972973	-0.495220176150103	H3K9ac
67.3963963963964	-0.472013830624942	H3K9ac
67.4954954954955	-0.469500437569525	H3K9ac
67.5945945945946	-0.450811657664542	H3K9ac
67.6936936936937	-0.428109963739424	H3K9ac
67.7927927927928	-0.433546864902728	H3K9ac
67.8918918918919	-0.422132861552617	H3K9ac
67.990990990991	-0.43611311200392	H3K9ac
68.0900900900901	-0.425321685025805	H3K9ac
68.1891891891892	-0.435411657799982	H3K9ac
68.2882882882883	-0.438944711447118	H3K9ac
68.3873873873874	-0.435182653007399	H3K9ac
68.4864864864865	-0.442622877577042	H3K9ac
68.5855855855856	-0.462542691896786	H3K9ac
68.6846846846847	-0.455289238129122	H3K9ac
68.7837837837838	-0.434057462146395	H3K9ac
68.8828828828829	-0.443869972980455	H3K9ac
68.981981981982	-0.451269513793892	H3K9ac
69.0810810810811	-0.46922856290766	H3K9ac
69.1801801801802	-0.480815809163889	H3K9ac
69.2792792792793	-0.476269767295355	H3K9ac
69.3783783783784	-0.465319618637563	H3K9ac
69.4774774774775	-0.474233804414969	H3K9ac
69.5765765765766	-0.476158480323458	H3K9ac
69.6756756756757	-0.480143061822698	H3K9ac
69.7747747747748	-0.471424488634422	H3K9ac
69.8738738738739	-0.485044627429404	H3K9ac
69.972972972973	-0.498730951346235	H3K9ac
70.0720720720721	-0.506999280511868	H3K9ac
70.1711711711712	-0.52748220448902	H3K9ac
70.2702702702703	-0.531350781478945	H3K9ac
70.3693693693694	-0.537838497473539	H3K9ac
70.4684684684685	-0.527987842580867	H3K9ac
70.5675675675676	-0.52458335235665	H3K9ac
70.6666666666667	-0.54098632687983	H3K9ac
70.7657657657658	-0.553391086162725	H3K9ac
70.8648648648649	-0.573783275592713	H3K9ac
70.963963963964	-0.578834831189695	H3K9ac
71.0630630630631	-0.568867406259831	H3K9ac
71.1621621621622	-0.578263270385499	H3K9ac
71.2612612612613	-0.589030764892189	H3K9ac
71.3603603603604	-0.588522268283111	H3K9ac
71.4594594594595	-0.591391706008678	H3K9ac
71.5585585585586	-0.592621006463822	H3K9ac
71.6576576576577	-0.620229313192287	H3K9ac
71.7567567567568	-0.624135554153885	H3K9ac
71.8558558558559	-0.648036567070835	H3K9ac
71.954954954955	-0.64726728309284	H3K9ac
72.0540540540541	-0.640462115430615	H3K9ac
72.1531531531532	-0.621291215445847	H3K9ac
72.2522522522523	-0.601409713654689	H3K9ac
72.3513513513514	-0.601412688477453	H3K9ac
72.4504504504505	-0.604035638057252	H3K9ac
72.5495495495496	-0.622191964005416	H3K9ac
72.6486486486487	-0.61737936254938	H3K9ac
72.7477477477478	-0.621806419689066	H3K9ac
72.8468468468468	-0.60521385967316	H3K9ac
72.945945945946	-0.599774414113144	H3K9ac
73.0450450450451	-0.591018461034091	H3K9ac
73.1441441441442	-0.573957401271731	H3K9ac
73.2432432432433	-0.584475894277285	H3K9ac
73.3423423423424	-0.586961879282856	H3K9ac
73.4414414414415	-0.61750471405494	H3K9ac
73.5405405405406	-0.626565263648572	H3K9ac
73.6396396396397	-0.626091775207553	H3K9ac
73.7387387387388	-0.614095968627804	H3K9ac
73.8378378378378	-0.613015425649282	H3K9ac
73.9369369369369	-0.59889080172413	H3K9ac
74.036036036036	-0.599880338049631	H3K9ac
74.1351351351351	-0.612822146781035	H3K9ac
74.2342342342342	-0.618009037188738	H3K9ac
74.3333333333333	-0.631663490168453	H3K9ac
74.4324324324324	-0.610825078618916	H3K9ac
74.5315315315315	-0.591724581030645	H3K9ac
74.6306306306306	-0.558770117345247	H3K9ac
74.7297297297297	-0.551534331944035	H3K9ac
74.8288288288288	-0.538993758704545	H3K9ac
74.9279279279279	-0.51097254926494	H3K9ac
75.027027027027	-0.512443547544956	H3K9ac
75.1261261261261	-0.521740817362577	H3K9ac
75.2252252252252	-0.547147456741192	H3K9ac
75.3243243243243	-0.551927407217918	H3K9ac
75.4234234234234	-0.528467473711775	H3K9ac
75.5225225225225	-0.503949768478543	H3K9ac
75.6216216216216	-0.473082836156351	H3K9ac
75.7207207207207	-0.454472066500311	H3K9ac
75.8198198198198	-0.473475083862658	H3K9ac
75.9189189189189	-0.48611814738142	H3K9ac
76.018018018018	-0.486953700796965	H3K9ac
76.1171171171171	-0.501492532038971	H3K9ac
76.2162162162162	-0.508778473297667	H3K9ac
76.3153153153153	-0.504138685930432	H3K9ac
76.4144144144144	-0.524829086032051	H3K9ac
76.5135135135135	-0.506858070777351	H3K9ac
76.6126126126126	-0.497780315187392	H3K9ac
76.7117117117117	-0.498171981515924	H3K9ac
76.8108108108108	-0.497162580453369	H3K9ac
76.9099099099099	-0.509810369604976	H3K9ac
77.009009009009	-0.514380375552021	H3K9ac
77.1081081081081	-0.505735958851966	H3K9ac
77.2072072072072	-0.485951289721758	H3K9ac
77.3063063063063	-0.481210802028588	H3K9ac
77.4054054054054	-0.477412799979211	H3K9ac
77.5045045045045	-0.476479692556269	H3K9ac
77.6036036036036	-0.49580082200485	H3K9ac
77.7027027027027	-0.467973346625556	H3K9ac
77.8018018018018	-0.456505606901641	H3K9ac
77.9009009009009	-0.459913681479392	H3K9ac
78	-0.476770014506251	H3K9ac
78.0990990990991	-0.479281882389912	H3K9ac
78.1981981981982	-0.465190390269643	H3K9ac
78.2972972972973	-0.455785211755537	H3K9ac
78.3963963963964	-0.46470030905356	H3K9ac
78.4954954954955	-0.468907250396121	H3K9ac
78.5945945945946	-0.485016947880813	H3K9ac
78.6936936936937	-0.499848866466855	H3K9ac
78.7927927927928	-0.478698652202213	H3K9ac
78.8918918918919	-0.479374021189051	H3K9ac
78.990990990991	-0.491463901261074	H3K9ac
79.0900900900901	-0.461006226907633	H3K9ac
79.1891891891892	-0.457217680855716	H3K9ac
79.2882882882883	-0.461674429681291	H3K9ac
79.3873873873874	-0.46725530374798	H3K9ac
79.4864864864865	-0.48876294036796	H3K9ac
79.5855855855856	-0.497034397644855	H3K9ac
79.6846846846847	-0.497754349556813	H3K9ac
79.7837837837838	-0.485741647083816	H3K9ac
79.8828828828829	-0.486314824376508	H3K9ac
79.981981981982	-0.502411610870693	H3K9ac
80.0810810810811	-0.500023324943429	H3K9ac
80.1801801801802	-0.492300138672176	H3K9ac
80.2792792792793	-0.496456678231473	H3K9ac
80.3783783783784	-0.49037209418173	H3K9ac
80.4774774774775	-0.493336359720279	H3K9ac
80.5765765765766	-0.499453514092897	H3K9ac
80.6756756756757	-0.518785938775262	H3K9ac
80.7747747747748	-0.519017356565269	H3K9ac
80.8738738738739	-0.483190766060359	H3K9ac
80.972972972973	-0.461368401497728	H3K9ac
81.0720720720721	-0.45723261612682	H3K9ac
81.1711711711712	-0.466728039479521	H3K9ac
81.2702702702703	-0.486793716573941	H3K9ac
81.3693693693694	-0.486264516983007	H3K9ac
81.4684684684685	-0.469781573322211	H3K9ac
81.5675675675676	-0.460408414752749	H3K9ac
81.6666666666667	-0.47285225442125	H3K9ac
81.7657657657658	-0.48268362019637	H3K9ac
81.8648648648649	-0.483963933992559	H3K9ac
81.963963963964	-0.488037987934066	H3K9ac
82.0630630630631	-0.504224065953212	H3K9ac
82.1621621621622	-0.506587342012068	H3K9ac
82.2612612612613	-0.488427465728466	H3K9ac
82.3603603603604	-0.48290191726847	H3K9ac
82.4594594594595	-0.465846787695528	H3K9ac
82.5585585585586	-0.463989921506475	H3K9ac
82.6576576576577	-0.458606609973376	H3K9ac
82.7567567567568	-0.46166198123847	H3K9ac
82.8558558558559	-0.457518826577331	H3K9ac
82.954954954955	-0.460785726014747	H3K9ac
83.0540540540541	-0.468607161594244	H3K9ac
83.1531531531532	-0.467131660535283	H3K9ac
83.2522522522523	-0.446341233895038	H3K9ac
83.3513513513514	-0.467923546991727	H3K9ac
83.4504504504505	-0.457837722678414	H3K9ac
83.5495495495496	-0.426476990438679	H3K9ac
83.6486486486487	-0.392912955063468	H3K9ac
83.7477477477478	-0.388752295581974	H3K9ac
83.8468468468468	-0.399223326496119	H3K9ac
83.945945945946	-0.422733633289041	H3K9ac
84.0450450450451	-0.422207676971545	H3K9ac
84.1441441441442	-0.410817069700156	H3K9ac
84.2432432432432	-0.381793273736276	H3K9ac
84.3423423423424	-0.371021213538597	H3K9ac
84.4414414414415	-0.355085458031303	H3K9ac
84.5405405405406	-0.357203892553083	H3K9ac
84.6396396396396	-0.370643724505562	H3K9ac
84.7387387387388	-0.402724587730131	H3K9ac
84.8378378378378	-0.366367684895599	H3K9ac
84.9369369369369	-0.353900974633662	H3K9ac
85.036036036036	-0.36155736587591	H3K9ac
85.1351351351351	-0.369389267583465	H3K9ac
85.2342342342342	-0.372088888397613	H3K9ac
85.3333333333333	-0.365408184636738	H3K9ac
85.4324324324325	-0.362286741681732	H3K9ac
85.5315315315315	-0.345260693568299	H3K9ac
85.6306306306306	-0.316751111108166	H3K9ac
85.7297297297297	-0.314399660004016	H3K9ac
85.8288288288288	-0.316438551449445	H3K9ac
85.9279279279279	-0.319536769274492	H3K9ac
86.027027027027	-0.326243735616537	H3K9ac
86.1261261261261	-0.313083738321588	H3K9ac
86.2252252252252	-0.310077911466926	H3K9ac
86.3243243243243	-0.324549311891504	H3K9ac
86.4234234234234	-0.315500382795066	H3K9ac
86.5225225225225	-0.33767184731624	H3K9ac
86.6216216216216	-0.353721229889707	H3K9ac
86.7207207207207	-0.360581819644593	H3K9ac
86.8198198198198	-0.361473998499838	H3K9ac
86.9189189189189	-0.360189953770949	H3K9ac
87.018018018018	-0.35351714852778	H3K9ac
87.1171171171171	-0.372921153841263	H3K9ac
87.2162162162162	-0.384578843368561	H3K9ac
87.3153153153153	-0.385255155943432	H3K9ac
87.4144144144144	-0.384888328431044	H3K9ac
87.5135135135135	-0.38620895093692	H3K9ac
87.6126126126126	-0.391559821428643	H3K9ac
87.7117117117117	-0.375356707587804	H3K9ac
87.8108108108108	-0.370441305058385	H3K9ac
87.9099099099099	-0.39832163541848	H3K9ac
88.009009009009	-0.406337900906794	H3K9ac
88.1081081081081	-0.413098031509517	H3K9ac
88.2072072072072	-0.433767962552038	H3K9ac
88.3063063063063	-0.440646542020363	H3K9ac
88.4054054054054	-0.427905455780155	H3K9ac
88.5045045045045	-0.447981133400859	H3K9ac
88.6036036036036	-0.451608427176711	H3K9ac
88.7027027027027	-0.465332166125864	H3K9ac
88.8018018018018	-0.483684952792515	H3K9ac
88.9009009009009	-0.486490108939413	H3K9ac
89	-0.510969290856124	H3K9ac
89.0990990990991	-0.504864265378125	H3K9ac
89.1981981981982	-0.511671323102667	H3K9ac
89.2972972972973	-0.534800602574263	H3K9ac
89.3963963963964	-0.549275110801192	H3K9ac
89.4954954954955	-0.536334983216277	H3K9ac
89.5945945945946	-0.505920859174677	H3K9ac
89.6936936936937	-0.489717293390364	H3K9ac
89.7927927927928	-0.482523111666741	H3K9ac
89.8918918918919	-0.462261358837144	H3K9ac
89.990990990991	-0.474205667488845	H3K9ac
90.0900900900901	-0.485768541004169	H3K9ac
90.1891891891892	-0.481219227369854	H3K9ac
90.2882882882883	-0.460187286492531	H3K9ac
90.3873873873874	-0.457701210929501	H3K9ac
90.4864864864865	-0.427847579397398	H3K9ac
90.5855855855856	-0.438678846707731	H3K9ac
90.6846846846847	-0.425407591263925	H3K9ac
90.7837837837838	-0.405698998068706	H3K9ac
90.8828828828829	-0.393979521482573	H3K9ac
90.981981981982	-0.393560398108843	H3K9ac
91.0810810810811	-0.39858237777658	H3K9ac
91.1801801801802	-0.387839807675124	H3K9ac
91.2792792792793	-0.392213320364615	H3K9ac
91.3783783783784	-0.413686297342848	H3K9ac
91.4774774774775	-0.391848961290767	H3K9ac
91.5765765765766	-0.36917492315723	H3K9ac
91.6756756756757	-0.358673063586062	H3K9ac
91.7747747747748	-0.363544140334851	H3K9ac
91.8738738738739	-0.357153360547056	H3K9ac
91.972972972973	-0.365436394140298	H3K9ac
92.0720720720721	-0.332319636238633	H3K9ac
92.1711711711712	-0.344323354542228	H3K9ac
92.2702702702703	-0.346575722306976	H3K9ac
92.3693693693694	-0.336089769412572	H3K9ac
92.4684684684685	-0.316327946728519	H3K9ac
92.5675675675676	-0.322059964779976	H3K9ac
92.6666666666667	-0.328305965074097	H3K9ac
92.7657657657658	-0.3224466719376	H3K9ac
92.8648648648649	-0.330179361395322	H3K9ac
92.963963963964	-0.325638670475826	H3K9ac
93.0630630630631	-0.323760603677488	H3K9ac
93.1621621621622	-0.334435445428742	H3K9ac
93.2612612612613	-0.358924656753325	H3K9ac
93.3603603603604	-0.379868202394391	H3K9ac
93.4594594594595	-0.385338119003122	H3K9ac
93.5585585585586	-0.400743708149065	H3K9ac
93.6576576576577	-0.405635817544495	H3K9ac
93.7567567567568	-0.386983131019024	H3K9ac
93.8558558558559	-0.378795538393921	H3K9ac
93.954954954955	-0.384772439089161	H3K9ac
94.0540540540541	-0.378847437720398	H3K9ac
94.1531531531532	-0.38099053420728	H3K9ac
94.2522522522522	-0.382598142385502	H3K9ac
94.3513513513514	-0.377962568035009	H3K9ac
94.4504504504505	-0.374747402442818	H3K9ac
94.5495495495495	-0.383749753347223	H3K9ac
94.6486486486486	-0.369560695618245	H3K9ac
94.7477477477478	-0.342830773784453	H3K9ac
94.8468468468469	-0.319944516706005	H3K9ac
94.945945945946	-0.304122717196621	H3K9ac
95.045045045045	-0.278926192147817	H3K9ac
95.1441441441442	-0.243768869349122	H3K9ac
95.2432432432432	-0.25353767422381	H3K9ac
95.3423423423424	-0.257616369165419	H3K9ac
95.4414414414414	-0.27232102562893	H3K9ac
95.5405405405405	-0.294691845561338	H3K9ac
95.6396396396396	-0.301996783993303	H3K9ac
95.7387387387388	-0.280370471267101	H3K9ac
95.8378378378378	-0.258436686763648	H3K9ac
95.9369369369369	-0.235540761762134	H3K9ac
96.036036036036	-0.216731804177754	H3K9ac
96.1351351351351	-0.201500255941574	H3K9ac
96.2342342342343	-0.188791949800151	H3K9ac
96.3333333333333	-0.188904468582998	H3K9ac
96.4324324324324	-0.180911877268198	H3K9ac
96.5315315315315	-0.188048722917881	H3K9ac
96.6306306306306	-0.194497882219799	H3K9ac
96.7297297297297	-0.178135967932161	H3K9ac
96.8288288288288	-0.169563375072657	H3K9ac
96.9279279279279	-0.148864087058122	H3K9ac
97.027027027027	-0.148824798089648	H3K9ac
97.1261261261261	-0.12950137709675	H3K9ac
97.2252252252252	-0.127642098662326	H3K9ac
97.3243243243243	-0.123436620718107	H3K9ac
97.4234234234234	-0.138644635505112	H3K9ac
97.5225225225225	-0.125977564095137	H3K9ac
97.6216216216216	-0.12504723244704	H3K9ac
97.7207207207207	-0.124134345498648	H3K9ac
97.8198198198198	-0.116507524877831	H3K9ac
97.9189189189189	-0.104881561110189	H3K9ac
98.018018018018	-0.117756798907607	H3K9ac
98.1171171171171	-0.133073876534275	H3K9ac
98.2162162162162	-0.125180470427887	H3K9ac
98.3153153153153	-0.114372814346494	H3K9ac
98.4144144144144	-0.0993544091058967	H3K9ac
98.5135135135135	-0.0985513422006471	H3K9ac
98.6126126126126	-0.0819900826533212	H3K9ac
98.7117117117117	-0.0621359530471704	H3K9ac
98.8108108108108	-0.0557245325781998	H3K9ac
98.9099099099099	-0.056150645359933	H3K9ac
99.009009009009	-0.0643932193361023	H3K9ac
99.1081081081081	-0.0413799887853989	H3K9ac
99.2072072072072	-0.0238609954776785	H3K9ac
99.3063063063063	0.00136273638035303	H3K9ac
99.4054054054054	0.0217055068206732	H3K9ac
99.5045045045045	0.0551480699006207	H3K9ac
99.6036036036036	0.085435256314818	H3K9ac
99.7027027027027	0.100423219376848	H3K9ac
99.8018018018018	0.0921702896259474	H3K9ac
99.9009009009009	0.0939671052508332	H3K9ac
[truncated: 18,001 more rows]
