# Supplementary material for: Cell-type-specific genomics reveals histone modification dynamics in mammalian meiosis
Source: Nat Commun. 2019 Aug 23;10:3821. doi: 10.1038/s41467-019-11820-7 (PMC6707301; doi:10.1038/s41467-019-11820-7)
Supplement: Supplementary file 4 — Source Data [file 41467_2019_11820_MOESM4_ESM.zip › Source Data/figureS9_TSSs.tab]

pos	FC	sample
1	0.390281085123174	H3K4me3
1.0990990990991	0.396527572296557	H3K4me3
1.1981981981982	0.397194361229456	H3K4me3
1.2972972972973	0.355302663585143	H3K4me3
1.3963963963964	0.315051886702778	H3K4me3
1.4954954954955	0.332097404929673	H3K4me3
1.59459459459459	0.358483296671582	H3K4me3
1.69369369369369	0.303916066223931	H3K4me3
1.79279279279279	0.32064813212016	H3K4me3
1.89189189189189	0.310245630599973	H3K4me3
1.99099099099099	0.340029149661194	H3K4me3
2.09009009009009	0.379806155982529	H3K4me3
2.18918918918919	0.402268686210157	H3K4me3
2.28828828828829	0.39596338949251	H3K4me3
2.38738738738739	0.391940452918061	H3K4me3
2.48648648648649	0.380256582455694	H3K4me3
2.58558558558559	0.335845299437502	H3K4me3
2.68468468468469	0.319481737484883	H3K4me3
2.78378378378378	0.308534296665703	H3K4me3
2.88288288288288	0.319070544693558	H3K4me3
2.98198198198198	0.296135199215263	H3K4me3
3.08108108108108	0.244340145917087	H3K4me3
3.18018018018018	0.209237386219904	H3K4me3
3.27927927927928	0.211040364515493	H3K4me3
3.37837837837838	0.190210157379156	H3K4me3
3.47747747747748	0.2235482087796	H3K4me3
3.57657657657658	0.20754695521709	H3K4me3
3.67567567567568	0.210032865149828	H3K4me3
3.77477477477478	0.217939445823082	H3K4me3
3.87387387387387	0.284169833819171	H3K4me3
3.97297297297297	0.319259393152723	H3K4me3
4.07207207207207	0.340685285986672	H3K4me3
4.17117117117117	0.322151876036556	H3K4me3
4.27027027027027	0.381403336961315	H3K4me3
4.36936936936937	0.414571720722733	H3K4me3
4.46846846846847	0.442418264156643	H3K4me3
4.56756756756757	0.438619634536443	H3K4me3
4.66666666666667	0.492471831148537	H3K4me3
4.76576576576577	0.470409653176035	H3K4me3
4.86486486486487	0.477695213012456	H3K4me3
4.96396396396396	0.516826451728417	H3K4me3
5.06306306306306	0.51485814489777	H3K4me3
5.16216216216216	0.530622160159149	H3K4me3
5.26126126126126	0.497913760945982	H3K4me3
5.36036036036036	0.468545057313596	H3K4me3
5.45945945945946	0.441709987475215	H3K4me3
5.55855855855856	0.482388596106781	H3K4me3
5.65765765765766	0.484891968064065	H3K4me3
5.75675675675676	0.451338785122042	H3K4me3
5.85585585585586	0.3758173412481	H3K4me3
5.95495495495496	0.389225664025795	H3K4me3
6.05405405405405	0.406068425610297	H3K4me3
6.15315315315315	0.380052549079446	H3K4me3
6.25225225225225	0.400509086590835	H3K4me3
6.35135135135135	0.427943940223524	H3K4me3
6.45045045045045	0.388066643829505	H3K4me3
6.54954954954955	0.34006592533885	H3K4me3
6.64864864864865	0.3203772881346	H3K4me3
6.74774774774775	0.346164582166271	H3K4me3
6.84684684684685	0.331166716511075	H3K4me3
6.94594594594595	0.292621849155419	H3K4me3
7.04504504504505	0.205488782545181	H3K4me3
7.14414414414414	0.21752569196044	H3K4me3
7.24324324324324	0.208350177196282	H3K4me3
7.34234234234234	0.196002218961159	H3K4me3
7.44144144144144	0.163989235224006	H3K4me3
7.54054054054054	0.157511948905279	H3K4me3
7.63963963963964	0.118408494421283	H3K4me3
7.73873873873874	0.0759092774557789	H3K4me3
7.83783783783784	0.0353734261081575	H3K4me3
7.93693693693694	-0.00673299788749683	H3K4me3
8.03603603603604	0.00575348067063549	H3K4me3
8.13513513513514	0.0157264555766258	H3K4me3
8.23423423423424	0.00300195265741166	H3K4me3
8.33333333333333	-0.0656692438680149	H3K4me3
8.43243243243243	0.0328444259426053	H3K4me3
8.53153153153153	0.108740161179978	H3K4me3
8.63063063063063	0.129973921706092	H3K4me3
8.72972972972973	0.106041160446083	H3K4me3
8.82882882882883	0.0815377577441078	H3K4me3
8.92792792792793	0.0595717116822449	H3K4me3
9.02702702702703	0.0579628861080017	H3K4me3
9.12612612612613	0.0902747640225669	H3K4me3
9.22522522522523	0.133703645998115	H3K4me3
9.32432432432432	0.179661444102015	H3K4me3
9.42342342342342	0.194677878220448	H3K4me3
9.52252252252252	0.179749747940515	H3K4me3
9.62162162162162	0.114780879788927	H3K4me3
9.72072072072072	0.126294882961277	H3K4me3
9.81981981981982	0.207156625888	H3K4me3
9.91891891891892	0.2185764222872	H3K4me3
10.018018018018	0.259101114567979	H3K4me3
10.1171171171171	0.257504219428409	H3K4me3
10.2162162162162	0.237429811057913	H3K4me3
10.3153153153153	0.240733886487588	H3K4me3
10.4144144144144	0.239354001707608	H3K4me3
10.5135135135135	0.252039225145368	H3K4me3
10.6126126126126	0.201249832857218	H3K4me3
10.7117117117117	0.173285846860414	H3K4me3
10.8108108108108	0.153551620477405	H3K4me3
10.9099099099099	0.173306666594429	H3K4me3
11.009009009009	0.14674083295998	H3K4me3
11.1081081081081	0.120067455160119	H3K4me3
11.2072072072072	0.0739272091910022	H3K4me3
11.3063063063063	0.0429911058699972	H3K4me3
11.4054054054054	0.00634600063758853	H3K4me3
11.5045045045045	-0.0397258818810229	H3K4me3
11.6036036036036	-0.0808051314013934	H3K4me3
11.7027027027027	-0.107941011679683	H3K4me3
11.8018018018018	-0.0829353301433475	H3K4me3
11.9009009009009	-0.0394702659181153	H3K4me3
12	-0.0204713759256921	H3K4me3
12.0990990990991	0.0368126171740705	H3K4me3
12.1981981981982	0.0412230093747391	H3K4me3
12.2972972972973	0.0351892066790799	H3K4me3
12.3963963963964	-0.00537542386685206	H3K4me3
12.4954954954955	0.026188057471566	H3K4me3
12.5945945945946	0.036586372115197	H3K4me3
12.6936936936937	0.0316878918631766	H3K4me3
12.7927927927928	-0.00256885195542937	H3K4me3
12.8918918918919	-0.0205057079705097	H3K4me3
12.990990990991	-0.0288144878881044	H3K4me3
13.0900900900901	-0.0233063595290963	H3K4me3
13.1891891891892	0.0297898078947269	H3K4me3
13.2882882882883	0.0499546474246001	H3K4me3
13.3873873873874	0.0183360247587853	H3K4me3
13.4864864864865	0.0630163348537815	H3K4me3
13.5855855855856	0.0631819544649922	H3K4me3
13.6846846846847	0.0363054305811224	H3K4me3
13.7837837837838	0.0308379547095131	H3K4me3
13.8828828828829	0.0312274000229259	H3K4me3
13.981981981982	0.056892475829484	H3K4me3
14.0810810810811	0.0429775138550721	H3K4me3
14.1801801801802	0.0183107374154891	H3K4me3
14.2792792792793	0.0604941530708925	H3K4me3
14.3783783783784	0.0524085354392572	H3K4me3
14.4774774774775	0.0192029654902597	H3K4me3
14.5765765765766	-0.0139944643459417	H3K4me3
14.6756756756757	-0.0463284353640863	H3K4me3
14.7747747747748	-0.0505476497663134	H3K4me3
14.8738738738739	-0.0326623925096956	H3K4me3
14.972972972973	-0.0555797098457388	H3K4me3
15.0720720720721	-0.0892988654854403	H3K4me3
15.1711711711712	-0.0506298426978094	H3K4me3
15.2702702702703	-0.0449755270649467	H3K4me3
15.3693693693694	-0.0185789483114843	H3K4me3
15.4684684684685	-0.0119815888326438	H3K4me3
15.5675675675676	-0.015339093315461	H3K4me3
15.6666666666667	-0.00586939265327953	H3K4me3
15.7657657657658	-0.00372629776994217	H3K4me3
15.8648648648649	-0.0693845266021738	H3K4me3
15.963963963964	-0.0849012254842902	H3K4me3
16.0630630630631	-0.0795063562226073	H3K4me3
16.1621621621622	-0.0747149008951319	H3K4me3
16.2612612612613	-0.119850647332543	H3K4me3
16.3603603603604	-0.146604775431665	H3K4me3
16.4594594594595	-0.159752937311264	H3K4me3
16.5585585585586	-0.147601731601876	H3K4me3
16.6576576576577	-0.147736214022905	H3K4me3
16.7567567567568	-0.139733162036971	H3K4me3
16.8558558558559	-0.128787736058048	H3K4me3
16.954954954955	-0.131817935522614	H3K4me3
17.0540540540541	-0.090232685115776	H3K4me3
17.1531531531532	-0.0519773088781758	H3K4me3
17.2522522522523	-0.0579384561039865	H3K4me3
17.3513513513514	-0.0179814341696791	H3K4me3
17.4504504504505	0.00327245777426367	H3K4me3
17.5495495495496	0.0270067923057516	H3K4me3
17.6486486486487	0.0379668044164517	H3K4me3
17.7477477477477	-0.0088309806861951	H3K4me3
17.8468468468469	-0.0535762589405138	H3K4me3
17.945945945946	-0.0296724825458978	H3K4me3
18.045045045045	-0.0248089656028552	H3K4me3
18.1441441441441	-0.0863958578203099	H3K4me3
18.2432432432432	-0.120965339524	H3K4me3
18.3423423423423	-0.131234380378217	H3K4me3
18.4414414414414	-0.151142017537343	H3K4me3
18.5405405405405	-0.118357493978171	H3K4me3
18.6396396396396	-0.106511392412723	H3K4me3
18.7387387387387	-0.130942210117232	H3K4me3
18.8378378378378	-0.102782871381278	H3K4me3
18.9369369369369	-0.101004298279687	H3K4me3
19.036036036036	-0.0656172209017093	H3K4me3
19.1351351351351	-0.0659969436988357	H3K4me3
19.2342342342342	-0.0176881201020904	H3K4me3
19.3333333333333	0.0122916196737949	H3K4me3
19.4324324324324	-0.00730957479983165	H3K4me3
19.5315315315315	-0.00613009616713801	H3K4me3
19.6306306306306	0.0237347125125789	H3K4me3
19.7297297297297	0.021196769884227	H3K4me3
19.8288288288288	0.0360269673065818	H3K4me3
19.9279279279279	0.0379378649135341	H3K4me3
20.027027027027	0.0297113043915098	H3K4me3
20.1261261261261	0.0526149097686812	H3K4me3
20.2252252252252	0.0622198903108456	H3K4me3
20.3243243243243	0.0803064072470481	H3K4me3
20.4234234234234	0.078762178714608	H3K4me3
20.5225225225225	0.0668782177404356	H3K4me3
20.6216216216216	0.0697141054010948	H3K4me3
20.7207207207207	0.112563815639082	H3K4me3
20.8198198198198	0.151167629600982	H3K4me3
20.9189189189189	0.182011828812692	H3K4me3
21.018018018018	0.22398777012434	H3K4me3
21.1171171171171	0.303739897853152	H3K4me3
21.2162162162162	0.335741196431007	H3K4me3
21.3153153153153	0.343562618625763	H3K4me3
21.4144144144144	0.373912466777963	H3K4me3
21.5135135135135	0.364870183999463	H3K4me3
21.6126126126126	0.333120491500572	H3K4me3
21.7117117117117	0.343729845222547	H3K4me3
21.8108108108108	0.349395044063053	H3K4me3
21.9099099099099	0.330830700756237	H3K4me3
22.009009009009	0.29036844935573	H3K4me3
22.1081081081081	0.273732699593367	H3K4me3
22.2072072072072	0.241398196334652	H3K4me3
22.3063063063063	0.227936138697518	H3K4me3
22.4054054054054	0.190038853915901	H3K4me3
22.5045045045045	0.140330412810436	H3K4me3
22.6036036036036	0.120819887324633	H3K4me3
22.7027027027027	0.118943865070208	H3K4me3
22.8018018018018	0.107369238660819	H3K4me3
22.9009009009009	0.122260215063774	H3K4me3
23	0.0806951386777399	H3K4me3
23.0990990990991	0.0799547383752403	H3K4me3
23.1981981981982	0.0957665673338358	H3K4me3
23.2972972972973	0.0737208926038856	H3K4me3
23.3963963963964	0.0482810768535024	H3K4me3
23.4954954954955	0.0686929552509764	H3K4me3
23.5945945945946	0.0634911843309227	H3K4me3
23.6936936936937	0.0170257930651663	H3K4me3
23.7927927927928	-0.0087339083366291	H3K4me3
23.8918918918919	-0.00815379679401231	H3K4me3
23.990990990991	0.00947759282985084	H3K4me3
24.0900900900901	-0.0213015362178178	H3K4me3
24.1891891891892	-0.0381444373402333	H3K4me3
24.2882882882883	-0.0682729141435618	H3K4me3
24.3873873873874	-0.111192933907693	H3K4me3
24.4864864864865	-0.108198580004309	H3K4me3
24.5855855855856	-0.13838164048947	H3K4me3
24.6846846846847	-0.211169065852401	H3K4me3
24.7837837837838	-0.217499166697376	H3K4me3
24.8828828828829	-0.23099021955399	H3K4me3
24.981981981982	-0.206439015054931	H3K4me3
25.0810810810811	-0.182955530795195	H3K4me3
25.1801801801802	-0.12688802900042	H3K4me3
25.2792792792793	-0.087351071743825	H3K4me3
25.3783783783784	-0.0802996823580533	H3K4me3
25.4774774774775	-0.0513037056198664	H3K4me3
25.5765765765766	-0.047986256095923	H3K4me3
25.6756756756757	-0.0242146039385781	H3K4me3
25.7747747747748	0.0123667853467507	H3K4me3
25.8738738738739	0.0116164210368414	H3K4me3
25.972972972973	-0.00257961812224793	H3K4me3
26.0720720720721	0.00180388474478493	H3K4me3
26.1711711711712	0.00221536473210314	H3K4me3
26.2702702702703	-0.0715260969501641	H3K4me3
26.3693693693694	-0.0572545896024924	H3K4me3
26.4684684684685	-0.0998744007193329	H3K4me3
26.5675675675676	-0.0891190300088343	H3K4me3
26.6666666666667	-0.104882631348487	H3K4me3
26.7657657657658	-0.141439696333984	H3K4me3
26.8648648648649	-0.213893259382203	H3K4me3
26.963963963964	-0.251209246162623	H3K4me3
27.0630630630631	-0.223797503558655	H3K4me3
27.1621621621622	-0.281091215983363	H3K4me3
27.2612612612613	-0.309400119588283	H3K4me3
27.3603603603604	-0.289261070258491	H3K4me3
27.4594594594595	-0.276286812614259	H3K4me3
27.5585585585586	-0.285450498994913	H3K4me3
27.6576576576577	-0.247623370610443	H3K4me3
27.7567567567568	-0.25093911821071	H3K4me3
27.8558558558559	-0.244051879227294	H3K4me3
27.954954954955	-0.233985049751928	H3K4me3
28.0540540540541	-0.243951129776014	H3K4me3
28.1531531531532	-0.260719672023166	H3K4me3
28.2522522522523	-0.279822621865081	H3K4me3
28.3513513513514	-0.279637026819349	H3K4me3
28.4504504504505	-0.295325575110356	H3K4me3
28.5495495495496	-0.321686125019158	H3K4me3
28.6486486486487	-0.334051657655749	H3K4me3
28.7477477477478	-0.361427368948797	H3K4me3
28.8468468468469	-0.3810740794884	H3K4me3
28.945945945946	-0.349723569404706	H3K4me3
29.0450450450451	-0.381449184649619	H3K4me3
29.1441441441441	-0.360963378055808	H3K4me3
29.2432432432432	-0.314787147136616	H3K4me3
29.3423423423423	-0.267700022022925	H3K4me3
29.4414414414414	-0.242438657452536	H3K4me3
29.5405405405405	-0.263428951766301	H3K4me3
29.6396396396396	-0.233866278068248	H3K4me3
29.7387387387387	-0.232061773889653	H3K4me3
29.8378378378378	-0.196612736090036	H3K4me3
29.9369369369369	-0.16263844644316	H3K4me3
30.036036036036	-0.15214775368898	H3K4me3
30.1351351351351	-0.158234940874214	H3K4me3
30.2342342342342	-0.169238909279852	H3K4me3
30.3333333333333	-0.238953730044721	H3K4me3
30.4324324324324	-0.298470194228073	H3K4me3
30.5315315315315	-0.302800150393144	H3K4me3
30.6306306306306	-0.292464052773836	H3K4me3
30.7297297297297	-0.266448405758692	H3K4me3
30.8288288288288	-0.285166613570028	H3K4me3
30.9279279279279	-0.322832404664241	H3K4me3
31.027027027027	-0.321500284897271	H3K4me3
31.1261261261261	-0.315481366905802	H3K4me3
31.2252252252252	-0.285642973766397	H3K4me3
31.3243243243243	-0.28916607676663	H3K4me3
31.4234234234234	-0.309438137321078	H3K4me3
31.5225225225225	-0.319898838312508	H3K4me3
31.6216216216216	-0.336700067762519	H3K4me3
31.7207207207207	-0.332493353672361	H3K4me3
31.8198198198198	-0.309600882805846	H3K4me3
31.9189189189189	-0.310507630554213	H3K4me3
32.018018018018	-0.291478482067609	H3K4me3
32.1171171171171	-0.291850769851537	H3K4me3
32.2162162162162	-0.28754183039328	H3K4me3
32.3153153153153	-0.264188721572676	H3K4me3
32.4144144144144	-0.272161641637354	H3K4me3
32.5135135135135	-0.258892605250723	H3K4me3
32.6126126126126	-0.274742448480759	H3K4me3
32.7117117117117	-0.263317482911145	H3K4me3
32.8108108108108	-0.218690337065917	H3K4me3
32.9099099099099	-0.243401077831864	H3K4me3
33.009009009009	-0.268701475044111	H3K4me3
33.1081081081081	-0.210714081843154	H3K4me3
33.2072072072072	-0.147686861542228	H3K4me3
33.3063063063063	-0.114007944106999	H3K4me3
33.4054054054054	-0.108189028361902	H3K4me3
33.5045045045045	-0.141995996211824	H3K4me3
33.6036036036036	-0.175532011022308	H3K4me3
33.7027027027027	-0.189019680687287	H3K4me3
33.8018018018018	-0.224685142462485	H3K4me3
33.9009009009009	-0.211442987097878	H3K4me3
34	-0.213488652910051	H3K4me3
34.0990990990991	-0.192142687032239	H3K4me3
34.1981981981982	-0.230343204426068	H3K4me3
34.2972972972973	-0.253644065949929	H3K4me3
34.3963963963964	-0.247211953995689	H3K4me3
34.4954954954955	-0.271124269481091	H3K4me3
34.5945945945946	-0.276996961170311	H3K4me3
34.6936936936937	-0.276054621900075	H3K4me3
34.7927927927928	-0.270900505005881	H3K4me3
34.8918918918919	-0.261965679158165	H3K4me3
34.990990990991	-0.258260832911975	H3K4me3
35.0900900900901	-0.242579636635025	H3K4me3
35.1891891891892	-0.229114734119949	H3K4me3
35.2882882882883	-0.208377966157543	H3K4me3
35.3873873873874	-0.17878174730033	H3K4me3
35.4864864864865	-0.227997278380801	H3K4me3
35.5855855855856	-0.255032643848429	H3K4me3
35.6846846846847	-0.24598244134896	H3K4me3
35.7837837837838	-0.25147438806585	H3K4me3
35.8828828828829	-0.255444747881265	H3K4me3
35.981981981982	-0.239365639407336	H3K4me3
36.0810810810811	-0.193847769248341	H3K4me3
36.1801801801802	-0.202080832714777	H3K4me3
36.2792792792793	-0.185165123128484	H3K4me3
36.3783783783784	-0.180291001049169	H3K4me3
36.4774774774775	-0.163493476809574	H3K4me3
36.5765765765766	-0.198380930596539	H3K4me3
36.6756756756757	-0.2130758200131	H3K4me3
36.7747747747748	-0.199906355277627	H3K4me3
36.8738738738739	-0.217179281395125	H3K4me3
36.972972972973	-0.238014503659781	H3K4me3
37.0720720720721	-0.267047682831987	H3K4me3
37.1711711711712	-0.26628606064528	H3K4me3
37.2702702702703	-0.277553794202026	H3K4me3
37.3693693693694	-0.286912645096445	H3K4me3
37.4684684684685	-0.309031445071831	H3K4me3
37.5675675675676	-0.336131018907632	H3K4me3
37.6666666666667	-0.356829325038195	H3K4me3
37.7657657657658	-0.401251531928562	H3K4me3
37.8648648648649	-0.430274451064191	H3K4me3
37.963963963964	-0.418072266982136	H3K4me3
38.0630630630631	-0.410142825006659	H3K4me3
38.1621621621622	-0.406090345001707	H3K4me3
38.2612612612613	-0.429515075906563	H3K4me3
38.3603603603604	-0.467314178757567	H3K4me3
38.4594594594595	-0.463737497372183	H3K4me3
38.5585585585586	-0.470037665982779	H3K4me3
38.6576576576577	-0.480125007892842	H3K4me3
38.7567567567568	-0.468403416017166	H3K4me3
38.8558558558559	-0.478868467993285	H3K4me3
38.954954954955	-0.495700448469791	H3K4me3
39.0540540540541	-0.519596512641404	H3K4me3
39.1531531531532	-0.532657074629529	H3K4me3
39.2522522522523	-0.553435627885353	H3K4me3
39.3513513513514	-0.534101365241412	H3K4me3
39.4504504504505	-0.534230970514894	H3K4me3
39.5495495495496	-0.572835397540561	H3K4me3
39.6486486486486	-0.603498089145953	H3K4me3
39.7477477477477	-0.620537775834556	H3K4me3
39.8468468468468	-0.618002941879467	H3K4me3
39.9459459459459	-0.62464473266878	H3K4me3
40.045045045045	-0.599471136043145	H3K4me3
40.1441441441441	-0.597290818642788	H3K4me3
40.2432432432432	-0.610890829098536	H3K4me3
40.3423423423423	-0.620178570446738	H3K4me3
40.4414414414414	-0.624719497895608	H3K4me3
40.5405405405405	-0.623301477357883	H3K4me3
40.6396396396396	-0.616697564733645	H3K4me3
40.7387387387387	-0.59962318615459	H3K4me3
40.8378378378378	-0.592258969567111	H3K4me3
40.9369369369369	-0.606259284156272	H3K4me3
41.036036036036	-0.610582194813012	H3K4me3
41.1351351351351	-0.604933300546087	H3K4me3
41.2342342342342	-0.600298263072737	H3K4me3
41.3333333333333	-0.576492485240741	H3K4me3
41.4324324324324	-0.55011589531031	H3K4me3
41.5315315315315	-0.548059795737841	H3K4me3
41.6306306306306	-0.557000781505722	H3K4me3
41.7297297297297	-0.568303107166603	H3K4me3
41.8288288288288	-0.553627012757353	H3K4me3
41.9279279279279	-0.529789716992968	H3K4me3
42.027027027027	-0.53398202442857	H3K4me3
42.1261261261261	-0.523175019022195	H3K4me3
42.2252252252252	-0.504836978437352	H3K4me3
42.3243243243243	-0.485279024773738	H3K4me3
42.4234234234234	-0.464229699563097	H3K4me3
42.5225225225225	-0.417005457174101	H3K4me3
42.6216216216216	-0.401341664015478	H3K4me3
42.7207207207207	-0.404521261169443	H3K4me3
42.8198198198198	-0.388191403053125	H3K4me3
42.9189189189189	-0.359649681936044	H3K4me3
43.018018018018	-0.342054483517349	H3K4me3
43.1171171171171	-0.32496610402733	H3K4me3
43.2162162162162	-0.293732434761946	H3K4me3
43.3153153153153	-0.284176250778373	H3K4me3
43.4144144144144	-0.277945109670727	H3K4me3
43.5135135135135	-0.270597546611787	H3K4me3
43.6126126126126	-0.269970803724738	H3K4me3
43.7117117117117	-0.251235686415315	H3K4me3
43.8108108108108	-0.234326705608182	H3K4me3
43.9099099099099	-0.222091106144259	H3K4me3
44.009009009009	-0.216341305470703	H3K4me3
44.1081081081081	-0.20309840809129	H3K4me3
44.2072072072072	-0.189430478296675	H3K4me3
44.3063063063063	-0.166334307279589	H3K4me3
44.4054054054054	-0.152798886856868	H3K4me3
44.5045045045045	-0.145452292593613	H3K4me3
44.6036036036036	-0.13473701096077	H3K4me3
44.7027027027027	-0.125011748353065	H3K4me3
44.8018018018018	-0.112012591449709	H3K4me3
44.9009009009009	-0.10209773316462	H3K4me3
45	-0.085773219754443	H3K4me3
45.0990990990991	-0.0869535598053697	H3K4me3
45.1981981981982	-0.0866878935681421	H3K4me3
45.2972972972973	-0.0945719585027282	H3K4me3
45.3963963963964	-0.0831352974572469	H3K4me3
45.4954954954955	-0.0890483584715592	H3K4me3
45.5945945945946	-0.0891970883002983	H3K4me3
45.6936936936937	-0.0748742811273709	H3K4me3
45.7927927927928	-0.0703324862957179	H3K4me3
45.8918918918919	-0.0626856737956212	H3K4me3
45.990990990991	-0.0537129001699882	H3K4me3
46.0900900900901	-0.0477312733215605	H3K4me3
46.1891891891892	-0.0451324523972425	H3K4me3
46.2882882882883	-0.0376110956254546	H3K4me3
46.3873873873874	-0.0261222113156199	H3K4me3
46.4864864864865	-0.0180724776874015	H3K4me3
46.5855855855856	-0.0179484355048275	H3K4me3
46.6846846846847	-0.0288651034422342	H3K4me3
46.7837837837838	-0.033336957916464	H3K4me3
46.8828828828829	-0.0363643828557824	H3K4me3
46.981981981982	-0.0324349619411895	H3K4me3
47.0810810810811	-0.0328384815054819	H3K4me3
47.1801801801802	-0.0336292663141147	H3K4me3
47.2792792792793	-0.0244865783385769	H3K4me3
47.3783783783784	-0.0293924370296939	H3K4me3
47.4774774774775	-0.0331053172557171	H3K4me3
47.5765765765766	-0.0398176284200418	H3K4me3
47.6756756756757	-0.0502771240771384	H3K4me3
47.7747747747748	-0.0605333639606389	H3K4me3
47.8738738738739	-0.0707984928351346	H3K4me3
47.972972972973	-0.0799772386033904	H3K4me3
48.0720720720721	-0.0767871783258724	H3K4me3
48.1711711711712	-0.0709556604714764	H3K4me3
48.2702702702703	-0.0595345174777306	H3K4me3
48.3693693693694	-0.0589320430626542	H3K4me3
48.4684684684685	-0.0499380357092192	H3K4me3
48.5675675675676	-0.0424713071430497	H3K4me3
48.6666666666667	-0.0384334891897487	H3K4me3
48.7657657657658	-0.0314082780633106	H3K4me3
48.8648648648649	-0.00869283271513992	H3K4me3
48.963963963964	0.00703027415120458	H3K4me3
49.0630630630631	0.0244645980844149	H3K4me3
49.1621621621622	0.0508549125276078	H3K4me3
49.2612612612613	0.0848904281931261	H3K4me3
49.3603603603604	0.120947582675681	H3K4me3
49.4594594594595	0.164591968775153	H3K4me3
49.5585585585586	0.211823895750804	H3K4me3
49.6576576576577	0.253913052487848	H3K4me3
49.7567567567568	0.297335871414117	H3K4me3
49.8558558558559	0.345251762853682	H3K4me3
49.954954954955	0.391040396474535	H3K4me3
50.0540540540541	0.430100416819851	H3K4me3
50.1531531531532	0.473628645207299	H3K4me3
50.2522522522523	0.517179847846165	H3K4me3
50.3513513513514	0.560143249928737	H3K4me3
50.4504504504505	0.61482548182556	H3K4me3
50.5495495495496	0.655846269379055	H3K4me3
50.6486486486487	0.683965565497947	H3K4me3
50.7477477477478	0.712513764842485	H3K4me3
50.8468468468469	0.746095432882252	H3K4me3
50.945945945946	0.777737225422926	H3K4me3
51.045045045045	0.80463931759366	H3K4me3
51.1441441441442	0.840377706359013	H3K4me3
51.2432432432432	0.870644126279222	H3K4me3
51.3423423423424	0.901168158808985	H3K4me3
51.4414414414414	0.936282097572472	H3K4me3
51.5405405405405	0.972638902425983	H3K4me3
51.6396396396397	1.00137672308732	H3K4me3
51.7387387387387	1.01717314294876	H3K4me3
51.8378378378379	1.03478233846668	H3K4me3
51.9369369369369	1.07216232533459	H3K4me3
52.036036036036	1.10461486389345	H3K4me3
52.1351351351351	1.13906943971443	H3K4me3
52.2342342342342	1.16408252827239	H3K4me3
52.3333333333333	1.18712283959011	H3K4me3
52.4324324324324	1.20372992040749	H3K4me3
52.5315315315315	1.22574384951461	H3K4me3
52.6306306306306	1.25067302276344	H3K4me3
52.7297297297297	1.27125472122966	H3K4me3
52.8288288288288	1.29308627452923	H3K4me3
52.9279279279279	1.31193960835166	H3K4me3
53.027027027027	1.32708060887411	H3K4me3
53.1261261261261	1.33823904672845	H3K4me3
53.2252252252252	1.33756564908687	H3K4me3
53.3243243243243	1.33473251205812	H3K4me3
53.4234234234234	1.32349216671031	H3K4me3
53.5225225225225	1.32209969582343	H3K4me3
53.6216216216216	1.31773564752352	H3K4me3
53.7207207207207	1.30613984575089	H3K4me3
53.8198198198198	1.30300800015269	H3K4me3
53.9189189189189	1.296831534125	H3K4me3
54.018018018018	1.27794300160745	H3K4me3
54.1171171171171	1.26440324503145	H3K4me3
54.2162162162162	1.23964838746619	H3K4me3
54.3153153153153	1.22370698508866	H3K4me3
54.4144144144144	1.20663271676333	H3K4me3
54.5135135135135	1.17821985181746	H3K4me3
54.6126126126126	1.15174177655234	H3K4me3
54.7117117117117	1.14154835170867	H3K4me3
54.8108108108108	1.11699509945787	H3K4me3
54.9099099099099	1.07825632585861	H3K4me3
55.009009009009	1.03745649439246	H3K4me3
55.1081081081081	0.995843763126607	H3K4me3
55.2072072072072	0.969715715310766	H3K4me3
55.3063063063063	0.935366678804255	H3K4me3
55.4054054054054	0.908948839048937	H3K4me3
55.5045045045045	0.876286032771243	H3K4me3
55.6036036036036	0.828847490694562	H3K4me3
55.7027027027027	0.787045619373114	H3K4me3
55.8018018018018	0.748404296217433	H3K4me3
55.9009009009009	0.709600124712544	H3K4me3
56	0.6929394733624	H3K4me3
56.0990990990991	0.671287226397231	H3K4me3
56.1981981981982	0.641814544517938	H3K4me3
56.2972972972973	0.603291686821572	H3K4me3
56.3963963963964	0.569601812973402	H3K4me3
56.4954954954955	0.539335601017914	H3K4me3
56.5945945945946	0.519782520561814	H3K4me3
56.6936936936937	0.502491922229215	H3K4me3
56.7927927927928	0.472262453194256	H3K4me3
56.8918918918919	0.437145709696278	H3K4me3
56.990990990991	0.399824561350702	H3K4me3
57.0900900900901	0.361171340740219	H3K4me3
57.1891891891892	0.352854503804315	H3K4me3
57.2882882882883	0.333742895547004	H3K4me3
57.3873873873874	0.291384079183546	H3K4me3
57.4864864864865	0.238886721488331	H3K4me3
57.5855855855856	0.195903730641193	H3K4me3
57.6846846846847	0.151326225933701	H3K4me3
57.7837837837838	0.138191377923548	H3K4me3
57.8828828828829	0.115924028929389	H3K4me3
57.981981981982	0.111801885431412	H3K4me3
58.0810810810811	0.0931618736956962	H3K4me3
58.1801801801802	0.0562087222871625	H3K4me3
58.2792792792793	0.0350374105851153	H3K4me3
58.3783783783784	-0.00473647872436571	H3K4me3
58.4774774774775	-0.0367178558446704	H3K4me3
58.5765765765766	-0.0585228280043675	H3K4me3
58.6756756756757	-0.0908574777375575	H3K4me3
58.7747747747748	-0.119880885615324	H3K4me3
58.8738738738739	-0.132305896865914	H3K4me3
58.972972972973	-0.149322113274444	H3K4me3
59.0720720720721	-0.161217186259849	H3K4me3
59.1711711711712	-0.180756958359041	H3K4me3
59.2702702702703	-0.196140722382564	H3K4me3
59.3693693693694	-0.196413119567073	H3K4me3
59.4684684684685	-0.21320138033469	H3K4me3
59.5675675675676	-0.242630629011388	H3K4me3
59.6666666666667	-0.257557728810798	H3K4me3
59.7657657657658	-0.254893469767	H3K4me3
59.8648648648649	-0.24960633817255	H3K4me3
59.963963963964	-0.244127611955041	H3K4me3
60.0630630630631	-0.243522178648498	H3K4me3
60.1621621621622	-0.267562935556456	H3K4me3
60.2612612612613	-0.291396216649842	H3K4me3
60.3603603603604	-0.319802560564243	H3K4me3
60.4594594594595	-0.323226622032332	H3K4me3
60.5585585585586	-0.327639460444161	H3K4me3
60.6576576576577	-0.332653542362954	H3K4me3
60.7567567567568	-0.375826392110872	H3K4me3
60.8558558558559	-0.407581095260679	H3K4me3
60.954954954955	-0.426448818066249	H3K4me3
61.0540540540541	-0.426447594552495	H3K4me3
61.1531531531532	-0.385785835810019	H3K4me3
61.2522522522523	-0.404834857945788	H3K4me3
61.3513513513514	-0.391477539411058	H3K4me3
61.4504504504505	-0.372569638762956	H3K4me3
61.5495495495496	-0.378626900743016	H3K4me3
61.6486486486487	-0.40286086187925	H3K4me3
61.7477477477478	-0.429306443765257	H3K4me3
61.8468468468469	-0.461186278890856	H3K4me3
61.9459459459459	-0.484414853390779	H3K4me3
62.0450450450451	-0.492689528133601	H3K4me3
62.1441441441441	-0.483467670244636	H3K4me3
62.2432432432433	-0.483281285840667	H3K4me3
62.3423423423424	-0.502461887416387	H3K4me3
62.4414414414414	-0.529503566417909	H3K4me3
62.5405405405406	-0.532849975159912	H3K4me3
62.6396396396396	-0.556961540178964	H3K4me3
62.7387387387388	-0.559310580396929	H3K4me3
62.8378378378378	-0.549529253359632	H3K4me3
62.9369369369369	-0.537612743258408	H3K4me3
63.036036036036	-0.536721873185137	H3K4me3
63.1351351351351	-0.537903175958907	H3K4me3
63.2342342342342	-0.530867398859382	H3K4me3
63.3333333333333	-0.486313455673599	H3K4me3
63.4324324324324	-0.485402350660167	H3K4me3
63.5315315315315	-0.509926487990511	H3K4me3
63.6306306306306	-0.542702250264545	H3K4me3
63.7297297297297	-0.545059459310467	H3K4me3
63.8288288288288	-0.537175186528229	H3K4me3
63.9279279279279	-0.524549296368928	H3K4me3
64.027027027027	-0.540938832452888	H3K4me3
64.1261261261261	-0.547484921287847	H3K4me3
64.2252252252252	-0.5461674238193	H3K4me3
64.3243243243243	-0.544220599322558	H3K4me3
64.4234234234234	-0.519944910339808	H3K4me3
64.5225225225225	-0.494530248500331	H3K4me3
64.6216216216216	-0.488435038082015	H3K4me3
64.7207207207207	-0.442231751877535	H3K4me3
64.8198198198198	-0.474986062762402	H3K4me3
64.9189189189189	-0.45178488789391	H3K4me3
65.018018018018	-0.434430608759958	H3K4me3
65.1171171171171	-0.426358841310093	H3K4me3
65.2162162162162	-0.409555380920784	H3K4me3
65.3153153153153	-0.376860843657102	H3K4me3
65.4144144144144	-0.353666276147328	H3K4me3
65.5135135135135	-0.310820788485521	H3K4me3
65.6126126126126	-0.303207532598508	H3K4me3
65.7117117117117	-0.326180125050169	H3K4me3
65.8108108108108	-0.32936622948724	H3K4me3
65.9099099099099	-0.340940905129388	H3K4me3
66.009009009009	-0.351780956228762	H3K4me3
66.1081081081081	-0.342531508784511	H3K4me3
66.2072072072072	-0.354798450299067	H3K4me3
66.3063063063063	-0.317225017261656	H3K4me3
66.4054054054054	-0.324487744821655	H3K4me3
66.5045045045045	-0.371484567714096	H3K4me3
66.6036036036036	-0.405188795517508	H3K4me3
66.7027027027027	-0.402863052612589	H3K4me3
66.8018018018018	-0.451967482988123	H3K4me3
66.9009009009009	-0.453917625055068	H3K4me3
67	-0.417379816781832	H3K4me3
67.0990990990991	-0.342692900912398	H3K4me3
67.1981981981982	-0.347982778295549	H3K4me3
67.2972972972973	-0.36282481629745	H3K4me3
67.3963963963964	-0.372751454449045	H3K4me3
67.4954954954955	-0.390629410075262	H3K4me3
67.5945945945946	-0.401814074901986	H3K4me3
67.6936936936937	-0.461775961331702	H3K4me3
67.7927927927928	-0.481164669091239	H3K4me3
67.8918918918919	-0.51171637204483	H3K4me3
67.990990990991	-0.502942970936058	H3K4me3
68.0900900900901	-0.522017284934748	H3K4me3
68.1891891891892	-0.542569659245669	H3K4me3
68.2882882882883	-0.589913945956846	H3K4me3
68.3873873873874	-0.604806115757075	H3K4me3
68.4864864864865	-0.637348061338557	H3K4me3
68.5855855855856	-0.685486301861291	H3K4me3
68.6846846846847	-0.699092881380802	H3K4me3
68.7837837837838	-0.7226872230323	H3K4me3
68.8828828828829	-0.726355985971274	H3K4me3
68.981981981982	-0.681149530257441	H3K4me3
69.0810810810811	-0.648589921551354	H3K4me3
69.1801801801802	-0.64382064705658	H3K4me3
69.2792792792793	-0.646797872759068	H3K4me3
69.3783783783784	-0.661760272951316	H3K4me3
69.4774774774775	-0.616814519734477	H3K4me3
69.5765765765766	-0.540061169007978	H3K4me3
69.6756756756757	-0.521321473623181	H3K4me3
69.7747747747748	-0.516460044404326	H3K4me3
69.8738738738739	-0.526307983808222	H3K4me3
69.972972972973	-0.555042862546352	H3K4me3
70.0720720720721	-0.571410700217516	H3K4me3
70.1711711711712	-0.550368189092451	H3K4me3
70.2702702702703	-0.491212754636439	H3K4me3
70.3693693693694	-0.464912173070187	H3K4me3
70.4684684684685	-0.487947867036598	H3K4me3
70.5675675675676	-0.475706047062477	H3K4me3
70.6666666666667	-0.481060089069683	H3K4me3
70.7657657657658	-0.532247187744238	H3K4me3
70.8648648648649	-0.541348495521463	H3K4me3
70.963963963964	-0.547012036697937	H3K4me3
71.0630630630631	-0.545208275605454	H3K4me3
71.1621621621622	-0.546829887164953	H3K4me3
71.2612612612613	-0.492184745119087	H3K4me3
71.3603603603604	-0.44729168599221	H3K4me3
71.4594594594595	-0.48111058289495	H3K4me3
71.5585585585586	-0.489627341471057	H3K4me3
71.6576576576577	-0.449650821728008	H3K4me3
71.7567567567568	-0.431650936151644	H3K4me3
71.8558558558559	-0.434363415601623	H3K4me3
71.954954954955	-0.447411494163639	H3K4me3
72.0540540540541	-0.468944244834456	H3K4me3
72.1531531531532	-0.509823605180827	H3K4me3
72.2522522522523	-0.505178959193722	H3K4me3
72.3513513513514	-0.460556229608319	H3K4me3
72.4504504504505	-0.433630719246663	H3K4me3
72.5495495495496	-0.40681861987489	H3K4me3
72.6486486486487	-0.417588652334284	H3K4me3
72.7477477477478	-0.421079768985943	H3K4me3
72.8468468468468	-0.463133352967153	H3K4me3
72.945945945946	-0.387045410336436	H3K4me3
73.0450450450451	-0.364402628470182	H3K4me3
73.1441441441442	-0.37162047516974	H3K4me3
73.2432432432433	-0.399903835578863	H3K4me3
73.3423423423424	-0.399025849194821	H3K4me3
73.4414414414415	-0.338044477700002	H3K4me3
73.5405405405406	-0.281337561902063	H3K4me3
73.6396396396397	-0.203108509719527	H3K4me3
73.7387387387388	-0.194497849276028	H3K4me3
73.8378378378378	-0.157315514150604	H3K4me3
73.9369369369369	-0.142561549752546	H3K4me3
74.036036036036	-0.105263300413207	H3K4me3
74.1351351351351	-0.0930203480370344	H3K4me3
74.2342342342342	-0.0968894334964577	H3K4me3
74.3333333333333	-0.0810073285064095	H3K4me3
74.4324324324324	-0.0360966768159062	H3K4me3
74.5315315315315	-0.0337834731321704	H3K4me3
74.6306306306306	-0.0411623859120573	H3K4me3
74.7297297297297	-0.0536797392728248	H3K4me3
74.8288288288288	-0.0634057436031033	H3K4me3
74.9279279279279	-0.0639153994170478	H3K4me3
75.027027027027	-0.0768906666050139	H3K4me3
75.1261261261261	-0.0974452933078433	H3K4me3
75.2252252252252	-0.0405029512807031	H3K4me3
75.3243243243243	-0.0523944565504516	H3K4me3
75.4234234234234	-0.0622495060023765	H3K4me3
75.5225225225225	-0.071300976100942	H3K4me3
75.6216216216216	-0.083115586665488	H3K4me3
75.7207207207207	-0.118051215340614	H3K4me3
75.8198198198198	-0.0900945232679634	H3K4me3
75.9189189189189	-0.183385649428154	H3K4me3
76.018018018018	-0.263326826141017	H3K4me3
76.1171171171171	-0.258984485582299	H3K4me3
76.2162162162162	-0.297013968982052	H3K4me3
76.3153153153153	-0.354126166166209	H3K4me3
76.4144144144144	-0.400529935628069	H3K4me3
76.5135135135135	-0.450981421453288	H3K4me3
76.6126126126126	-0.44235414759096	H3K4me3
76.7117117117117	-0.400824333735535	H3K4me3
76.8108108108108	-0.391054051757186	H3K4me3
76.9099099099099	-0.394872684860918	H3K4me3
77.009009009009	-0.43818153327689	H3K4me3
77.1081081081081	-0.419398487253209	H3K4me3
77.2072072072072	-0.442656056049184	H3K4me3
77.3063063063063	-0.432644610031443	H3K4me3
77.4054054054054	-0.467617535179828	H3K4me3
77.5045045045045	-0.48497402411441	H3K4me3
77.6036036036036	-0.494022893741376	H3K4me3
77.7027027027027	-0.500086100281159	H3K4me3
77.8018018018018	-0.473574889391503	H3K4me3
77.9009009009009	-0.487664838008084	H3K4me3
78	-0.486576489956628	H3K4me3
78.0990990990991	-0.484881311765153	H3K4me3
78.1981981981982	-0.471969738949837	H3K4me3
78.2972972972973	-0.438687666202612	H3K4me3
78.3963963963964	-0.410482869311544	H3K4me3
78.4954954954955	-0.435207159186702	H3K4me3
78.5945945945946	-0.386815331317815	H3K4me3
78.6936936936937	-0.365932367122721	H3K4me3
78.7927927927928	-0.372838908277793	H3K4me3
78.8918918918919	-0.320134117008811	H3K4me3
78.990990990991	-0.251658158450488	H3K4me3
79.0900900900901	-0.245561157067826	H3K4me3
79.1891891891892	-0.220268375153896	H3K4me3
79.2882882882883	-0.166154586756914	H3K4me3
79.3873873873874	-0.135811786463007	H3K4me3
79.4864864864865	-0.129276359982034	H3K4me3
79.5855855855856	-0.174601312969202	H3K4me3
79.6846846846847	-0.176998387162707	H3K4me3
79.7837837837838	-0.175603424277812	H3K4me3
79.8828828828829	-0.196224028038513	H3K4me3
79.981981981982	-0.214508758258072	H3K4me3
80.0810810810811	-0.270603661550066	H3K4me3
80.1801801801802	-0.233381922225828	H3K4me3
80.2792792792793	-0.24163843551471	H3K4me3
80.3783783783784	-0.236127803827655	H3K4me3
80.4774774774775	-0.2419041030571	H3K4me3
80.5765765765766	-0.245206363793106	H3K4me3
80.6756756756757	-0.244657713402666	H3K4me3
80.7747747747748	-0.250645061930682	H3K4me3
80.8738738738739	-0.244726746407463	H3K4me3
80.972972972973	-0.227303663536212	H3K4me3
81.0720720720721	-0.217531205403335	H3K4me3
81.1711711711712	-0.298059838519311	H3K4me3
81.2702702702703	-0.325181051070647	H3K4me3
81.3693693693694	-0.330102670915597	H3K4me3
81.4684684684685	-0.320446407401906	H3K4me3
81.5675675675676	-0.326763953736123	H3K4me3
81.6666666666667	-0.300249595621201	H3K4me3
81.7657657657658	-0.366800121546516	H3K4me3
81.8648648648649	-0.430433684009332	H3K4me3
81.963963963964	-0.417136907298663	H3K4me3
82.0630630630631	-0.417930754671551	H3K4me3
82.1621621621622	-0.414115773389388	H3K4me3
82.2612612612613	-0.446382406284992	H3K4me3
82.3603603603604	-0.499374590770367	H3K4me3
82.4594594594595	-0.518074986292047	H3K4me3
82.5585585585586	-0.489810756091841	H3K4me3
82.6576576576577	-0.520560043657689	H3K4me3
82.7567567567568	-0.522222157201508	H3K4me3
82.8558558558559	-0.53373661582702	H3K4me3
82.954954954955	-0.518078540725525	H3K4me3
83.0540540540541	-0.509729512243261	H3K4me3
83.1531531531532	-0.569077837591698	H3K4me3
83.2522522522523	-0.526883927937675	H3K4me3
83.3513513513514	-0.504346442122635	H3K4me3
83.4504504504505	-0.484442640610756	H3K4me3
83.5495495495496	-0.475936646920325	H3K4me3
83.6486486486487	-0.500874886401208	H3K4me3
83.7477477477478	-0.522769732911708	H3K4me3
83.8468468468468	-0.508972917393962	H3K4me3
83.945945945946	-0.507852343449645	H3K4me3
84.0450450450451	-0.53624670843258	H3K4me3
84.1441441441442	-0.534876264065696	H3K4me3
84.2432432432432	-0.531300726843873	H3K4me3
84.3423423423424	-0.469332743493607	H3K4me3
84.4414414414415	-0.45662146588805	H3K4me3
84.5405405405406	-0.497785919000607	H3K4me3
84.6396396396396	-0.532851353848495	H3K4me3
84.7387387387388	-0.518989321343745	H3K4me3
84.8378378378378	-0.521907780928281	H3K4me3
84.9369369369369	-0.537733226559165	H3K4me3
85.036036036036	-0.496658122303521	H3K4me3
85.1351351351351	-0.489380424006586	H3K4me3
85.2342342342342	-0.498099688192562	H3K4me3
85.3333333333333	-0.47099165847799	H3K4me3
85.4324324324325	-0.42530633394546	H3K4me3
85.5315315315315	-0.387623523944043	H3K4me3
85.6306306306306	-0.365180250535948	H3K4me3
85.7297297297297	-0.38106860290085	H3K4me3
85.8288288288288	-0.333290773452508	H3K4me3
85.9279279279279	-0.293386950627886	H3K4me3
86.027027027027	-0.254071967243946	H3K4me3
86.1261261261261	-0.204107637791738	H3K4me3
86.2252252252252	-0.191573207378099	H3K4me3
86.3243243243243	-0.229712057745877	H3K4me3
86.4234234234234	-0.256764947812416	H3K4me3
86.5225225225225	-0.263984583824175	H3K4me3
86.6216216216216	-0.206215734639063	H3K4me3
86.7207207207207	-0.149646865238573	H3K4me3
86.8198198198198	-0.0850205098839032	H3K4me3
86.9189189189189	-0.135259939188931	H3K4me3
87.018018018018	-0.126101867978408	H3K4me3
87.1171171171171	-0.0983445941083132	H3K4me3
87.2162162162162	-0.103432360287329	H3K4me3
87.3153153153153	-0.165628381326799	H3K4me3
87.4144144144144	-0.174972757251553	H3K4me3
87.5135135135135	-0.168884168605813	H3K4me3
87.6126126126126	-0.148509241751932	H3K4me3
87.7117117117117	-0.194803657481954	H3K4me3
87.8108108108108	-0.165875541811323	H3K4me3
87.9099099099099	-0.157471287206693	H3K4me3
88.009009009009	-0.227409246147211	H3K4me3
88.1081081081081	-0.276971267604526	H3K4me3
88.2072072072072	-0.258596519049406	H3K4me3
88.3063063063063	-0.297862235412224	H3K4me3
88.4054054054054	-0.264072191477446	H3K4me3
88.5045045045045	-0.346775934564066	H3K4me3
88.6036036036036	-0.362369966788708	H3K4me3
88.7027027027027	-0.3840236882255	H3K4me3
88.8018018018018	-0.434854399980229	H3K4me3
88.9009009009009	-0.434856318377798	H3K4me3
89	-0.404880377308863	H3K4me3
89.0990990990991	-0.413408689332119	H3K4me3
89.1981981981982	-0.408412989861591	H3K4me3
89.2972972972973	-0.4205227411315	H3K4me3
89.3963963963964	-0.440127255193039	H3K4me3
89.4954954954955	-0.43125679666333	H3K4me3
89.5945945945946	-0.397478605556545	H3K4me3
89.6936936936937	-0.359484384394658	H3K4me3
89.7927927927928	-0.358928569187616	H3K4me3
89.8918918918919	-0.340690947819586	H3K4me3
89.990990990991	-0.266145815692246	H3K4me3
90.0900900900901	-0.229515355330965	H3K4me3
90.1891891891892	-0.191891219080914	H3K4me3
90.2882882882883	-0.183150203473836	H3K4me3
90.3873873873874	-0.223055541929873	H3K4me3
90.4864864864865	-0.243054506407871	H3K4me3
90.5855855855856	-0.256998568265803	H3K4me3
90.6846846846847	-0.263658164706185	H3K4me3
90.7837837837838	-0.237553292250257	H3K4me3
90.8828828828829	-0.205551634279475	H3K4me3
90.981981981982	-0.204232766323346	H3K4me3
91.0810810810811	-0.23862115757663	H3K4me3
91.1801801801802	-0.273663554458223	H3K4me3
91.2792792792793	-0.276318207008433	H3K4me3
91.3783783783784	-0.301047491141178	H3K4me3
91.4774774774775	-0.29928800908218	H3K4me3
91.5765765765766	-0.347969913810494	H3K4me3
91.6756756756757	-0.386564287398213	H3K4me3
91.7747747747748	-0.38001454708589	H3K4me3
91.8738738738739	-0.372300972864587	H3K4me3
91.972972972973	-0.360833321331002	H3K4me3
92.0720720720721	-0.338953043506277	H3K4me3
92.1711711711712	-0.282899267267901	H3K4me3
92.2702702702703	-0.220143238120985	H3K4me3
92.3693693693694	-0.245605542817486	H3K4me3
92.4684684684685	-0.205515713055363	H3K4me3
92.5675675675676	-0.208707473269021	H3K4me3
92.6666666666667	-0.223727832326174	H3K4me3
92.7657657657658	-0.202007915245711	H3K4me3
92.8648648648649	-0.137479738058266	H3K4me3
92.963963963964	-0.16077181817472	H3K4me3
93.0630630630631	-0.148098350673397	H3K4me3
93.1621621621622	-0.12613170096518	H3K4me3
93.2612612612613	-0.111635465535549	H3K4me3
93.3603603603604	-0.101953973082679	H3K4me3
93.4594594594595	-0.102459272500563	H3K4me3
93.5585585585586	-0.151484491922381	H3K4me3
93.6576576576577	-0.205466470360637	H3K4me3
93.7567567567568	-0.212221245644529	H3K4me3
93.8558558558559	-0.183146383465688	H3K4me3
93.954954954955	-0.165577092354212	H3K4me3
94.0540540540541	-0.193386976114443	H3K4me3
94.1531531531532	-0.192967937656965	H3K4me3
94.2522522522522	-0.240050242412935	H3K4me3
94.3513513513514	-0.266839906217178	H3K4me3
94.4504504504505	-0.225544754642812	H3K4me3
94.5495495495495	-0.208655724555522	H3K4me3
94.6486486486486	-0.212064135693323	H3K4me3
94.7477477477478	-0.271070018682168	H3K4me3
94.8468468468469	-0.305751090935828	H3K4me3
94.945945945946	-0.304773274568305	H3K4me3
95.045045045045	-0.261858807997865	H3K4me3
95.1441441441442	-0.253089595644269	H3K4me3
95.2432432432432	-0.2971257518608	H3K4me3
95.3423423423424	-0.326538390752119	H3K4me3
95.4414414414414	-0.345059047699437	H3K4me3
95.5405405405405	-0.320214102961738	H3K4me3
95.6396396396396	-0.331015328053816	H3K4me3
95.7387387387388	-0.34058048800254	H3K4me3
95.8378378378378	-0.368865809651615	H3K4me3
95.9369369369369	-0.371385862894055	H3K4me3
96.036036036036	-0.371712830178223	H3K4me3
96.1351351351351	-0.357994790168108	H3K4me3
96.2342342342343	-0.394926318054682	H3K4me3
96.3333333333333	-0.401642954789609	H3K4me3
96.4324324324324	-0.427552224334617	H3K4me3
96.5315315315315	-0.427942040616848	H3K4me3
96.6306306306306	-0.372126217926032	H3K4me3
96.7297297297297	-0.392857252015721	H3K4me3
96.8288288288288	-0.450193251659083	H3K4me3
96.9279279279279	-0.465524571743121	H3K4me3
97.027027027027	-0.458883222324332	H3K4me3
97.1261261261261	-0.505142197408358	H3K4me3
97.2252252252252	-0.504242624660106	H3K4me3
97.3243243243243	-0.481359995557593	H3K4me3
97.4234234234234	-0.489563227952466	H3K4me3
97.5225225225225	-0.457613298806145	H3K4me3
97.6216216216216	-0.465316563591368	H3K4me3
97.7207207207207	-0.395806725252648	H3K4me3
97.8198198198198	-0.380965128374859	H3K4me3
97.9189189189189	-0.426336783829687	H3K4me3
98.018018018018	-0.473725797891215	H3K4me3
98.1171171171171	-0.505979609886033	H3K4me3
98.2162162162162	-0.498855549437743	H3K4me3
98.3153153153153	-0.474427996579734	H3K4me3
98.4144144144144	-0.443848072411118	H3K4me3
98.5135135135135	-0.415489170170481	H3K4me3
98.6126126126126	-0.381473949388872	H3K4me3
98.7117117117117	-0.379829802478717	H3K4me3
98.8108108108108	-0.405611565625476	H3K4me3
98.9099099099099	-0.400153479645474	H3K4me3
99.009009009009	-0.378886431398216	H3K4me3
99.1081081081081	-0.388073319027231	H3K4me3
99.2072072072072	-0.333456882313402	H3K4me3
99.3063063063063	-0.353498120314967	H3K4me3
99.4054054054054	-0.292359713508533	H3K4me3
99.5045045045045	-0.230195840917817	H3K4me3
99.6036036036036	-0.175228185506604	H3K4me3
99.7027027027027	-0.166416790351488	H3K4me3
99.8018018018018	-0.131607932894158	H3K4me3
99.9009009009009	-0.131651109820929	H3K4me3
100	-0.150311131943264	H3K4me3
1	0.312815065610593	H3K9ac
1.0990990990991	0.347115575910717	H3K9ac
1.1981981981982	0.32999635872901	H3K9ac
1.2972972972973	0.291702228948239	H3K9ac
1.3963963963964	0.247436058583743	H3K9ac
1.4954954954955	0.259010046370758	H3K9ac
1.59459459459459	0.238347710986167	H3K9ac
1.69369369369369	0.192126463590963	H3K9ac
1.79279279279279	0.183153329758317	H3K9ac
1.89189189189189	0.167143064994643	H3K9ac
1.99099099099099	0.16702606064215	H3K9ac
2.09009009009009	0.199128496667023	H3K9ac
2.18918918918919	0.188828079478494	H3K9ac
2.28828828828829	0.196003780654183	H3K9ac
2.38738738738739	0.19909768245152	H3K9ac
2.48648648648649	0.185038636837009	H3K9ac
2.58558558558559	0.132176570231405	H3K9ac
2.68468468468469	0.105426314525383	H3K9ac
2.78378378378378	0.0943503381760298	H3K9ac
2.88288288288288	0.0980520771355729	H3K9ac
2.98198198198198	0.0627810058896782	H3K9ac
3.08108108108108	0.0336997406502598	H3K9ac
3.18018018018018	0.0367318460664319	H3K9ac
3.27927927927928	0.0384799413798924	H3K9ac
3.37837837837838	0.0382588004364648	H3K9ac
3.47747747747748	0.0422718335188457	H3K9ac
3.57657657657658	0.00796873731304706	H3K9ac
3.67567567567568	0.0338175491718675	H3K9ac
3.77477477477478	0.0617065536923372	H3K9ac
3.87387387387387	0.140000451019701	H3K9ac
3.97297297297297	0.167856815451172	H3K9ac
4.07207207207207	0.148471354782653	H3K9ac
4.17117117117117	0.127148101274995	H3K9ac
4.27027027027027	0.148857510432295	H3K9ac
4.36936936936937	0.164604460791988	H3K9ac
4.46846846846847	0.185397299155948	H3K9ac
4.56756756756757	0.166766663175987	H3K9ac
4.66666666666667	0.216659877060214	H3K9ac
4.76576576576577	0.220210467745824	H3K9ac
4.86486486486487	0.239751161959578	H3K9ac
4.96396396396396	0.270514063930728	H3K9ac
5.06306306306306	0.254036990788871	H3K9ac
5.16216216216216	0.268351989989182	H3K9ac
5.26126126126126	0.232049501065522	H3K9ac
5.36036036036036	0.150684200256681	H3K9ac
5.45945945945946	0.1157912589275	H3K9ac
5.55855855855856	0.153787724367324	H3K9ac
5.65765765765766	0.173762953334183	H3K9ac
5.75675675675676	0.166038618496819	H3K9ac
5.85585585585586	0.101647499071536	H3K9ac
5.95495495495496	0.121969989934709	H3K9ac
6.05405405405405	0.152026520836747	H3K9ac
6.15315315315315	0.118234838231587	H3K9ac
6.25225225225225	0.140641762872584	H3K9ac
6.35135135135135	0.156103311020499	H3K9ac
6.45045045045045	0.0983914065431562	H3K9ac
6.54954954954955	0.0287453690512249	H3K9ac
6.64864864864865	-0.0160210873826345	H3K9ac
6.74774774774775	-0.00481325634839576	H3K9ac
6.84684684684685	-0.0183922318908664	H3K9ac
6.94594594594595	-0.054913662586881	H3K9ac
7.04504504504505	-0.125371823184259	H3K9ac
7.14414414414414	-0.113099338802693	H3K9ac
7.24324324324324	-0.105900368025097	H3K9ac
7.34234234234234	-0.0696006327085579	H3K9ac
7.44144144144144	-0.0687173396380527	H3K9ac
7.54054054054054	-0.069636256863604	H3K9ac
7.63963963963964	-0.134183698189576	H3K9ac
7.73873873873874	-0.19685039936358	H3K9ac
7.83783783783784	-0.241676128532222	H3K9ac
7.93693693693694	-0.263355026817562	H3K9ac
8.03603603603604	-0.2045585850529	H3K9ac
8.13513513513514	-0.175193651736947	H3K9ac
8.23423423423424	-0.161721438619025	H3K9ac
8.33333333333333	-0.173633465964711	H3K9ac
8.43243243243243	-0.113221896951272	H3K9ac
8.53153153153153	-0.0777413349137364	H3K9ac
8.63063063063063	-0.0911641451791413	H3K9ac
8.72972972972973	-0.0978395965362505	H3K9ac
8.82882882882883	-0.103270228022021	H3K9ac
8.92792792792793	-0.105683249637924	H3K9ac
9.02702702702703	-0.123308438979706	H3K9ac
9.12612612612613	-0.0964228898672522	H3K9ac
9.22522522522523	-0.0593495546154832	H3K9ac
9.32432432432432	-0.0591108167895762	H3K9ac
9.42342342342342	-0.052474237284883	H3K9ac
9.52252252252252	-0.0664634970128853	H3K9ac
9.62162162162162	-0.12165738581036	H3K9ac
9.72072072072072	-0.14477622543478	H3K9ac
9.81981981981982	-0.0949076576503837	H3K9ac
9.91891891891892	-0.104176410045092	H3K9ac
10.018018018018	-0.0821476317762085	H3K9ac
10.1171171171171	-0.0733160624209472	H3K9ac
10.2162162162162	-0.0623335239586292	H3K9ac
10.3153153153153	-0.0527833585814717	H3K9ac
10.4144144144144	-0.0743173959618744	H3K9ac
10.5135135135135	-0.0749888294422111	H3K9ac
10.6126126126126	-0.0952267161112171	H3K9ac
10.7117117117117	-0.112224315857154	H3K9ac
10.8108108108108	-0.129665596122862	H3K9ac
10.9099099099099	-0.138632203668466	H3K9ac
11.009009009009	-0.185047988913145	H3K9ac
11.1081081081081	-0.236563145148135	H3K9ac
11.2072072072072	-0.287867881190069	H3K9ac
11.3063063063063	-0.316123308301697	H3K9ac
11.4054054054054	-0.299886573226837	H3K9ac
11.5045045045045	-0.321226246547007	H3K9ac
11.6036036036036	-0.375295485108146	H3K9ac
11.7027027027027	-0.43422721034676	H3K9ac
11.8018018018018	-0.396754529320161	H3K9ac
11.9009009009009	-0.324562691436756	H3K9ac
12	-0.289325539933227	H3K9ac
12.0990990990991	-0.269621625188309	H3K9ac
12.1981981981982	-0.250017878840483	H3K9ac
12.2972972972973	-0.219609776800227	H3K9ac
12.3963963963964	-0.227153865953762	H3K9ac
12.4954954954955	-0.221643175635457	H3K9ac
12.5945945945946	-0.208105541926025	H3K9ac
12.6936936936937	-0.15696605619034	H3K9ac
12.7927927927928	-0.186296869627446	H3K9ac
12.8918918918919	-0.238619219737996	H3K9ac
12.990990990991	-0.228396308320635	H3K9ac
13.0900900900901	-0.185331463549812	H3K9ac
13.1891891891892	-0.163856799756754	H3K9ac
13.2882882882883	-0.182336955320109	H3K9ac
13.3873873873874	-0.218670865349515	H3K9ac
13.4864864864865	-0.18622462196781	H3K9ac
13.5855855855856	-0.173079832972352	H3K9ac
13.6846846846847	-0.188889302673496	H3K9ac
13.7837837837838	-0.164324600787216	H3K9ac
13.8828828828829	-0.140017285823855	H3K9ac
13.981981981982	-0.0971226365857865	H3K9ac
14.0810810810811	-0.101104612277829	H3K9ac
14.1801801801802	-0.141199062439719	H3K9ac
14.2792792792793	-0.118355415406071	H3K9ac
14.3783783783784	-0.100830076819815	H3K9ac
14.4774774774775	-0.111783731966245	H3K9ac
14.5765765765766	-0.11783536419126	H3K9ac
14.6756756756757	-0.135693789595092	H3K9ac
14.7747747747748	-0.151319383425277	H3K9ac
14.8738738738739	-0.150163167108971	H3K9ac
14.972972972973	-0.181703482467073	H3K9ac
15.0720720720721	-0.209021605429218	H3K9ac
15.1711711711712	-0.193426425625542	H3K9ac
15.2702702702703	-0.225054835018141	H3K9ac
15.3693693693694	-0.230062743501842	H3K9ac
15.4684684684685	-0.204376052188892	H3K9ac
15.5675675675676	-0.202929926476246	H3K9ac
15.6666666666667	-0.167731493153275	H3K9ac
15.7657657657658	-0.153115248017345	H3K9ac
15.8648648648649	-0.155265313288474	H3K9ac
15.963963963964	-0.196079455594878	H3K9ac
16.0630630630631	-0.191617922722832	H3K9ac
16.1621621621622	-0.165987449868765	H3K9ac
16.2612612612613	-0.216236473812678	H3K9ac
16.3603603603604	-0.239187867200254	H3K9ac
16.4594594594595	-0.238519752860553	H3K9ac
16.5585585585586	-0.228556788197314	H3K9ac
16.6576576576577	-0.238453688817528	H3K9ac
16.7567567567568	-0.244313802438903	H3K9ac
16.8558558558559	-0.205524965589326	H3K9ac
16.954954954955	-0.259332840700977	H3K9ac
17.0540540540541	-0.237191291323732	H3K9ac
17.1531531531532	-0.222314265170496	H3K9ac
17.2522522522523	-0.237346498556994	H3K9ac
17.3513513513514	-0.225438618592449	H3K9ac
17.4504504504505	-0.217540143108617	H3K9ac
17.5495495495496	-0.211580717616675	H3K9ac
17.6486486486487	-0.237146051356978	H3K9ac
17.7477477477477	-0.255341129615432	H3K9ac
17.8468468468469	-0.253578840115185	H3K9ac
17.945945945946	-0.208669310248464	H3K9ac
18.045045045045	-0.167738504821978	H3K9ac
18.1441441441441	-0.223557224412785	H3K9ac
18.2432432432432	-0.249216456853692	H3K9ac
18.3423423423423	-0.235576547832715	H3K9ac
18.4414414414414	-0.242918441009234	H3K9ac
18.5405405405405	-0.21051806343257	H3K9ac
18.6396396396396	-0.194877608954233	H3K9ac
18.7387387387387	-0.173939973940916	H3K9ac
18.8378378378378	-0.161293561477948	H3K9ac
18.9369369369369	-0.188806954582823	H3K9ac
19.036036036036	-0.177752950305026	H3K9ac
19.1351351351351	-0.191076555623054	H3K9ac
19.2342342342342	-0.158492644284027	H3K9ac
19.3333333333333	-0.156077454128428	H3K9ac
19.4324324324324	-0.201639451494795	H3K9ac
19.5315315315315	-0.201297444723002	H3K9ac
19.6306306306306	-0.152767269662685	H3K9ac
19.7297297297297	-0.134391339610947	H3K9ac
19.8288288288288	-0.1509510808216	H3K9ac
19.9279279279279	-0.129246507692827	H3K9ac
20.027027027027	-0.123624213301831	H3K9ac
20.1261261261261	-0.104102559876423	H3K9ac
20.2252252252252	-0.107208609814366	H3K9ac
20.3243243243243	-0.0856003093724692	H3K9ac
20.4234234234234	-0.0605223645108103	H3K9ac
20.5225225225225	-0.0644124372115191	H3K9ac
20.6216216216216	-0.0222074401234613	H3K9ac
20.7207207207207	-0.00429404233196214	H3K9ac
20.8198198198198	0.0235399046820031	H3K9ac
20.9189189189189	0.0453467135450722	H3K9ac
21.018018018018	0.070295245658408	H3K9ac
21.1171171171171	0.132048769433204	H3K9ac
21.2162162162162	0.153691249766568	H3K9ac
21.3153153153153	0.158801430327886	H3K9ac
21.4144144144144	0.173086387519362	H3K9ac
21.5135135135135	0.15585067781839	H3K9ac
21.6126126126126	0.0987530350137142	H3K9ac
21.7117117117117	0.0670517438061976	H3K9ac
21.8108108108108	0.0652766490945925	H3K9ac
21.9099099099099	0.0553851453261124	H3K9ac
22.009009009009	0.0107959010604894	H3K9ac
22.1081081081081	-0.0137876376295499	H3K9ac
22.2072072072072	-0.00163741363037976	H3K9ac
22.3063063063063	0.0143899775053095	H3K9ac
22.4054054054054	-0.0193710727690834	H3K9ac
22.5045045045045	-0.0717090426768129	H3K9ac
22.6036036036036	-0.0943277650816968	H3K9ac
22.7027027027027	-0.121643778448621	H3K9ac
22.8018018018018	-0.128847062301513	H3K9ac
22.9009009009009	-0.126023023441899	H3K9ac
23	-0.135242787978936	H3K9ac
23.0990990990991	-0.113410947941793	H3K9ac
23.1981981981982	-0.0892763712531659	H3K9ac
23.2972972972973	-0.106750963017028	H3K9ac
23.3963963963964	-0.0815193136247413	H3K9ac
23.4954954954955	-0.0781200913638927	H3K9ac
23.5945945945946	-0.0907630302196801	H3K9ac
23.6936936936937	-0.146780912214007	H3K9ac
23.7927927927928	-0.17700495694885	H3K9ac
23.8918918918919	-0.131208843799035	H3K9ac
23.990990990991	-0.121889826528576	H3K9ac
24.0900900900901	-0.144605028605159	H3K9ac
24.1891891891892	-0.13931221961798	H3K9ac
24.2882882882883	-0.158640090160427	H3K9ac
24.3873873873874	-0.198700781902479	H3K9ac
24.4864864864865	-0.223909011550581	H3K9ac
24.5855855855856	-0.28554681941529	H3K9ac
24.6846846846847	-0.318187847124706	H3K9ac
24.7837837837838	-0.311842767897335	H3K9ac
24.8828828828829	-0.330234563231127	H3K9ac
24.981981981982	-0.308922015892456	H3K9ac
25.0810810810811	-0.284196822335108	H3K9ac
25.1801801801802	-0.263314629877052	H3K9ac
25.2792792792793	-0.266220803599214	H3K9ac
25.3783783783784	-0.278675068115798	H3K9ac
25.4774774774775	-0.243823565757032	H3K9ac
25.5765765765766	-0.259767041128953	H3K9ac
25.6756756756757	-0.240702216169061	H3K9ac
25.7747747747748	-0.214187407896863	H3K9ac
25.8738738738739	-0.187732961789613	H3K9ac
25.972972972973	-0.176857314764511	H3K9ac
26.0720720720721	-0.128404394152743	H3K9ac
26.1711711711712	-0.105610839110671	H3K9ac
26.2702702702703	-0.151603615971643	H3K9ac
26.3693693693694	-0.126656296340306	H3K9ac
26.4684684684685	-0.142261158072036	H3K9ac
26.5675675675676	-0.131896193334625	H3K9ac
26.6666666666667	-0.120547743956141	H3K9ac
26.7657657657658	-0.121205461087253	H3K9ac
26.8648648648649	-0.17721942067362	H3K9ac
26.963963963964	-0.198918043567422	H3K9ac
27.0630630630631	-0.156645191614869	H3K9ac
27.1621621621622	-0.184117852612171	H3K9ac
27.2612612612613	-0.187574366240954	H3K9ac
27.3603603603604	-0.163149761265712	H3K9ac
27.4594594594595	-0.145305014974826	H3K9ac
27.5585585585586	-0.137547816590187	H3K9ac
27.6576576576577	-0.092493959967908	H3K9ac
27.7567567567568	-0.0483757683029712	H3K9ac
27.8558558558559	-0.0475138630107997	H3K9ac
27.954954954955	-0.0438113145975161	H3K9ac
28.0540540540541	-0.0718685143230335	H3K9ac
28.1531531531532	-0.0930651861875876	H3K9ac
28.2522522522523	-0.0759613385065039	H3K9ac
28.3513513513514	-0.0541525464794891	H3K9ac
28.4504504504505	-0.0668503451889858	H3K9ac
28.5495495495496	-0.0780387225304076	H3K9ac
28.6486486486487	-0.0813739619292169	H3K9ac
28.7477477477478	-0.121303968071002	H3K9ac
28.8468468468469	-0.103577377230252	H3K9ac
28.945945945946	-0.0918712981393819	H3K9ac
29.0450450450451	-0.131758515387118	H3K9ac
29.1441441441441	-0.12851756780476	H3K9ac
29.2432432432432	-0.140370045469595	H3K9ac
29.3423423423423	-0.145416909821102	H3K9ac
29.4414414414414	-0.144815917205819	H3K9ac
29.5405405405405	-0.131114607215277	H3K9ac
29.6396396396396	-0.144702882527784	H3K9ac
29.7387387387387	-0.185076430523835	H3K9ac
29.8378378378378	-0.177731640185207	H3K9ac
29.9369369369369	-0.145625511442507	H3K9ac
30.036036036036	-0.134692168658468	H3K9ac
30.1351351351351	-0.114214494277127	H3K9ac
30.2342342342342	-0.0841296234102861	H3K9ac
30.3333333333333	-0.116659704078042	H3K9ac
30.4324324324324	-0.136576095181354	H3K9ac
30.5315315315315	-0.140510781348418	H3K9ac
30.6306306306306	-0.137037720521382	H3K9ac
30.7297297297297	-0.123233222939753	H3K9ac
30.8288288288288	-0.138814242820358	H3K9ac
30.9279279279279	-0.176800921543247	H3K9ac
31.027027027027	-0.183023167251219	H3K9ac
31.1261261261261	-0.151939925864602	H3K9ac
31.2252252252252	-0.122627664162798	H3K9ac
31.3243243243243	-0.133262222028133	H3K9ac
31.4234234234234	-0.12858026278393	H3K9ac
31.5225225225225	-0.127379054948246	H3K9ac
31.6216216216216	-0.148958730854184	H3K9ac
31.7207207207207	-0.14672402157452	H3K9ac
31.8198198198198	-0.139969714160427	H3K9ac
31.9189189189189	-0.110767118556443	H3K9ac
32.018018018018	-0.0825781771256464	H3K9ac
32.1171171171171	-0.0767008901613925	H3K9ac
32.2162162162162	-0.0715029960186861	H3K9ac
32.3153153153153	-0.041154792159571	H3K9ac
32.4144144144144	-0.0278298536971366	H3K9ac
32.5135135135135	0.00199773447387128	H3K9ac
32.6126126126126	0.00804973185797264	H3K9ac
32.7117117117117	0.0129578884921898	H3K9ac
32.8108108108108	0.0551778351355994	H3K9ac
32.9099099099099	0.0262636785164279	H3K9ac
33.009009009009	0.00952123367031665	H3K9ac
33.1081081081081	0.0525854054386866	H3K9ac
33.2072072072072	0.110615890219656	H3K9ac
33.3063063063063	0.145271860425571	H3K9ac
33.4054054054054	0.128295652490165	H3K9ac
33.5045045045045	0.110065506429336	H3K9ac
33.6036036036036	0.0812608373026735	H3K9ac
33.7027027027027	0.0821842422737081	H3K9ac
33.8018018018018	0.0819630582064316	H3K9ac
33.9009009009009	0.0913021108273196	H3K9ac
34	0.0968740484760368	H3K9ac
34.0990990990991	0.12741160124169	H3K9ac
34.1981981981982	0.127942442758283	H3K9ac
34.2972972972973	0.127127356823186	H3K9ac
34.3963963963964	0.146584107249556	H3K9ac
34.4954954954955	0.166000617294591	H3K9ac
34.5945945945946	0.17970230668286	H3K9ac
34.6936936936937	0.179404606238278	H3K9ac
34.7927927927928	0.189808209710537	H3K9ac
34.8918918918919	0.184035940639339	H3K9ac
34.990990990991	0.197257065016991	H3K9ac
35.0900900900901	0.228667971120127	H3K9ac
35.1891891891892	0.249008757684285	H3K9ac
35.2882882882883	0.253277257253127	H3K9ac
35.3873873873874	0.279961971985417	H3K9ac
35.4864864864865	0.266999402311241	H3K9ac
35.5855855855856	0.248045796438501	H3K9ac
35.6846846846847	0.262205193520966	H3K9ac
35.7837837837838	0.271539518947841	H3K9ac
35.8828828828829	0.266255571247888	H3K9ac
35.981981981982	0.265976239976358	H3K9ac
36.0810810810811	0.295317522706752	H3K9ac
36.1801801801802	0.28501016256244	H3K9ac
36.2792792792793	0.302590390893544	H3K9ac
36.3783783783784	0.325230108155653	H3K9ac
36.4774774774775	0.350909464490886	H3K9ac
36.5765765765766	0.335412904882527	H3K9ac
36.6756756756757	0.331660667191942	H3K9ac
36.7747747747748	0.342585704749946	H3K9ac
36.8738738738739	0.349748503581423	H3K9ac
36.972972972973	0.346371426788023	H3K9ac
37.0720720720721	0.352684483343623	H3K9ac
37.1711711711712	0.352686586720222	H3K9ac
37.2702702702703	0.327854796883846	H3K9ac
37.3693693693694	0.317948069467592	H3K9ac
37.4684684684685	0.315958331094745	H3K9ac
37.5675675675676	0.319394792020047	H3K9ac
37.6666666666667	0.319378594685786	H3K9ac
37.7657657657658	0.302096659761034	H3K9ac
37.8648648648649	0.295615802253921	H3K9ac
37.963963963964	0.305925239468291	H3K9ac
38.0630630630631	0.308651261878583	H3K9ac
38.1621621621622	0.307582703054252	H3K9ac
38.2612612612613	0.326339968310518	H3K9ac
38.3603603603604	0.327708783240714	H3K9ac
38.4594594594595	0.333053017731425	H3K9ac
38.5585585585586	0.352776366328033	H3K9ac
38.6576576576577	0.358289099861944	H3K9ac
38.7567567567568	0.388718495857371	H3K9ac
38.8558558558559	0.407287653809055	H3K9ac
38.954954954955	0.411750826735487	H3K9ac
39.0540540540541	0.402244972365041	H3K9ac
39.1531531531532	0.405290647487255	H3K9ac
39.2522522522523	0.41061455053403	H3K9ac
39.3513513513514	0.43706044425816	H3K9ac
39.4504504504505	0.440339899353637	H3K9ac
39.5495495495496	0.435833354041386	H3K9ac
39.6486486486486	0.423389062186027	H3K9ac
39.7477477477477	0.404652962041008	H3K9ac
39.8468468468468	0.411246746162352	H3K9ac
39.9459459459459	0.414903661154577	H3K9ac
40.045045045045	0.428637231581814	H3K9ac
40.1441441441441	0.442015823165049	H3K9ac
40.2432432432432	0.45609827931308	H3K9ac
40.3423423423423	0.451401256408145	H3K9ac
40.4414414414414	0.462880992683765	H3K9ac
40.5405405405405	0.461371017358087	H3K9ac
40.6396396396396	0.481374505226063	H3K9ac
40.7387387387387	0.499020840549849	H3K9ac
40.8378378378378	0.520191378124062	H3K9ac
40.9369369369369	0.51629976045127	H3K9ac
41.036036036036	0.522386324375643	H3K9ac
41.1351351351351	0.53952192152896	H3K9ac
41.2342342342342	0.560944550378496	H3K9ac
41.3333333333333	0.579443240458855	H3K9ac
41.4324324324324	0.597236631103038	H3K9ac
41.5315315315315	0.586586695741697	H3K9ac
41.6306306306306	0.584736566602748	H3K9ac
41.7297297297297	0.588932740467776	H3K9ac
41.8288288288288	0.618480073885116	H3K9ac
41.9279279279279	0.644579484443337	H3K9ac
42.027027027027	0.655142722770401	H3K9ac
42.1261261261261	0.670018521707389	H3K9ac
42.2252252252252	0.671328444556505	H3K9ac
42.3243243243243	0.677430554909603	H3K9ac
42.4234234234234	0.704022553908051	H3K9ac
42.5225225225225	0.737283957691583	H3K9ac
42.6216216216216	0.754068800229498	H3K9ac
42.7207207207207	0.758657246799035	H3K9ac
42.8198198198198	0.770535251250919	H3K9ac
42.9189189189189	0.788965595793084	H3K9ac
43.018018018018	0.800502563399145	H3K9ac
43.1171171171171	0.814852980184372	H3K9ac
43.2162162162162	0.828241992300509	H3K9ac
43.3153153153153	0.845462941721579	H3K9ac
43.4144144144144	0.845811346508796	H3K9ac
43.5135135135135	0.854733477401625	H3K9ac
43.6126126126126	0.854444394364653	H3K9ac
43.7117117117117	0.86142967192496	H3K9ac
43.8108108108108	0.865403575466695	H3K9ac
43.9099099099099	0.880698756853477	H3K9ac
44.009009009009	0.875387130244797	H3K9ac
44.1081081081081	0.880359954561719	H3K9ac
44.2072072072072	0.887559002161325	H3K9ac
44.3063063063063	0.900164445156137	H3K9ac
44.4054054054054	0.912382221147514	H3K9ac
44.5045045045045	0.923443755366347	H3K9ac
44.6036036036036	0.933952591109469	H3K9ac
44.7027027027027	0.930063517047928	H3K9ac
44.8018018018018	0.926121867223433	H3K9ac
44.9009009009009	0.932126895443852	H3K9ac
45	0.942270804060274	H3K9ac
45.0990990990991	0.940414637583377	H3K9ac
45.1981981981982	0.946345478025779	H3K9ac
45.2972972972973	0.939258191816721	H3K9ac
45.3963963963964	0.941833692455265	H3K9ac
45.4954954954955	0.935003571540863	H3K9ac
45.5945945945946	0.930445308530711	H3K9ac
45.6936936936937	0.932717754837958	H3K9ac
45.7927927927928	0.930507649949308	H3K9ac
45.8918918918919	0.930862714697394	H3K9ac
45.990990990991	0.932772947280381	H3K9ac
46.0900900900901	0.929748559260585	H3K9ac
46.1891891891892	0.924214011768101	H3K9ac
46.2882882882883	0.927054672908582	H3K9ac
46.3873873873874	0.930900013897824	H3K9ac
46.4864864864865	0.931520997575914	H3K9ac
46.5855855855856	0.926514975581732	H3K9ac
46.6846846846847	0.920066710114542	H3K9ac
46.7837837837838	0.913891236332979	H3K9ac
46.8828828828829	0.905421694070811	H3K9ac
46.981981981982	0.907009313707342	H3K9ac
47.0810810810811	0.905671975882915	H3K9ac
47.1801801801802	0.898877490794277	H3K9ac
47.2792792792793	0.896150792403474	H3K9ac
47.3783783783784	0.88783673623202	H3K9ac
47.4774774774775	0.878466814888156	H3K9ac
47.5765765765766	0.866460701580989	H3K9ac
47.6756756756757	0.85507934332212	H3K9ac
47.7747747747748	0.84176381577911	H3K9ac
47.8738738738739	0.823379372218882	H3K9ac
47.972972972973	0.801753462627683	H3K9ac
48.0720720720721	0.788000387498555	H3K9ac
48.1711711711712	0.774433099682865	H3K9ac
48.2702702702703	0.763661363829011	H3K9ac
48.3693693693694	0.743801179287298	H3K9ac
48.4684684684685	0.725081415018111	H3K9ac
48.5675675675676	0.707630231711337	H3K9ac
48.6666666666667	0.685669348309784	H3K9ac
48.7657657657658	0.661432416492741	H3K9ac
48.8648648648649	0.64959334126785	H3K9ac
48.963963963964	0.625982654791239	H3K9ac
49.0630630630631	0.604316626636548	H3K9ac
49.1621621621622	0.590536570355418	H3K9ac
49.2612612612613	0.577476503028528	H3K9ac
49.3603603603604	0.56525472844193	H3K9ac
49.4594594594595	0.565329850260904	H3K9ac
49.5585585585586	0.572503483382756	H3K9ac
49.6576576576577	0.569744235776341	H3K9ac
49.7567567567568	0.574575713744927	H3K9ac
49.8558558558559	0.589270099717208	H3K9ac
49.954954954955	0.612181396192266	H3K9ac
50.0540540540541	0.630805582330369	H3K9ac
50.1531531531532	0.662165153616618	H3K9ac
50.2522522522523	0.702046064180212	H3K9ac
50.3513513513514	0.741339458966919	H3K9ac
50.4504504504505	0.794416978844158	H3K9ac
50.5495495495496	0.838453740584473	H3K9ac
50.6486486486487	0.876935923218909	H3K9ac
50.7477477477478	0.918965561171824	H3K9ac
50.8468468468469	0.964182098375568	H3K9ac
50.945945945946	1.01103296798652	H3K9ac
51.045045045045	1.05309849580102	H3K9ac
51.1441441441442	1.10019909328598	H3K9ac
51.2432432432432	1.14313007435797	H3K9ac
51.3423423423424	1.18283332871316	H3K9ac
51.4414414414414	1.22583581740399	H3K9ac
51.5405405405405	1.26679381609381	H3K9ac
51.6396396396397	1.30308607099952	H3K9ac
51.7387387387387	1.32590536799072	H3K9ac
51.8378378378379	1.34543934426036	H3K9ac
51.9369369369369	1.37771353504152	H3K9ac
52.036036036036	1.40475161833016	H3K9ac
52.1351351351351	1.43353844567733	H3K9ac
52.2342342342342	1.45593693351217	H3K9ac
52.3333333333333	1.47325301940969	H3K9ac
52.4324324324324	1.48348258690062	H3K9ac
52.5315315315315	1.49482544549609	H3K9ac
52.6306306306306	1.51044141323085	H3K9ac
52.7297297297297	1.52563102104903	H3K9ac
52.8288288288288	1.5401221023372	H3K9ac
52.9279279279279	1.55405717677174	H3K9ac
53.027027027027	1.56655345275993	H3K9ac
53.1261261261261	1.57685665049511	H3K9ac
53.2252252252252	1.57969484765359	H3K9ac
53.3243243243243	1.58146049554787	H3K9ac
53.4234234234234	1.57705806067966	H3K9ac
53.5225225225225	1.58616849944752	H3K9ac
53.6216216216216	1.58951293828368	H3K9ac
53.7207207207207	1.58878709349051	H3K9ac
53.8198198198198	1.59766494155834	H3K9ac
53.9189189189189	1.60453152277653	H3K9ac
54.018018018018	1.6007277966927	H3K9ac
54.1171171171171	1.60458358011922	H3K9ac
54.2162162162162	1.59953438304188	H3K9ac
54.3153153153153	1.60217923955334	H3K9ac
54.4144144144144	1.60461200638018	H3K9ac
54.5135135135135	1.59437544277334	H3K9ac
54.6126126126126	1.58461937117407	H3K9ac
54.7117117117117	1.5881853979804	H3K9ac
54.8108108108108	1.58355866853863	H3K9ac
54.9099099099099	1.5701485532087	H3K9ac
55.009009009009	1.55291683149742	H3K9ac
55.1081081081081	1.53153506002816	H3K9ac
55.2072072072072	1.52183010750365	H3K9ac
55.3063063063063	1.51216329140687	H3K9ac
55.4054054054054	1.50031613806159	H3K9ac
55.5045045045045	1.4895767817699	H3K9ac
55.6036036036036	1.46989125799015	H3K9ac
55.7027027027027	1.45329042336642	H3K9ac
55.8018018018018	1.43676822333146	H3K9ac
55.9009009009009	1.42238687107605	H3K9ac
56	1.42248729702182	H3K9ac
56.0990990990991	1.42062824309976	H3K9ac
56.1981981981982	1.41068172323889	H3K9ac
56.2972972972973	1.389759720673	H3K9ac
56.3963963963964	1.38578251022782	H3K9ac
56.4954954954955	1.37656001477144	H3K9ac
56.5945945945946	1.37911122853209	H3K9ac
56.6936936936937	1.37700685734847	H3K9ac
56.7927927927928	1.36713499418327	H3K9ac
56.8918918918919	1.35504028837005	H3K9ac
56.990990990991	1.34365482638112	H3K9ac
57.0900900900901	1.33024328642524	H3K9ac
57.1891891891892	1.33562388160282	H3K9ac
57.2882882882883	1.33780758501026	H3K9ac
57.3873873873874	1.32002108972087	H3K9ac
57.4864864864865	1.29352020690701	H3K9ac
57.5855855855856	1.26732498491205	H3K9ac
57.6846846846847	1.24922813635021	H3K9ac
57.7837837837838	1.24660923968571	H3K9ac
57.8828828828829	1.23200129600106	H3K9ac
57.981981981982	1.23072436864897	H3K9ac
58.0810810810811	1.22947610697124	H3K9ac
58.1801801801802	1.21596954313315	H3K9ac
58.2792792792793	1.20950724128757	H3K9ac
58.3783783783784	1.19656844907278	H3K9ac
58.4774774774775	1.19017825215747	H3K9ac
58.5765765765766	1.18214253874912	H3K9ac
58.6756756756757	1.16255062242492	H3K9ac
58.7747747747748	1.1583170001855	H3K9ac
58.8738738738739	1.15584852231862	H3K9ac
58.972972972973	1.1493429682073	H3K9ac
59.0720720720721	1.14171496043079	H3K9ac
59.1711711711712	1.1321076070134	H3K9ac
59.2702702702703	1.1317388229673	H3K9ac
59.3693693693694	1.13285076643119	H3K9ac
59.4684684684685	1.12501014146666	H3K9ac
59.5675675675676	1.10633015843606	H3K9ac
59.6666666666667	1.08987233050375	H3K9ac
59.7657657657658	1.08732742740219	H3K9ac
59.8648648648649	1.09514440214916	H3K9ac
59.963963963964	1.10453337014754	H3K9ac
60.0630630630631	1.10831605576526	H3K9ac
60.1621621621622	1.09391819138317	H3K9ac
60.2612612612613	1.07278353733205	H3K9ac
60.3603603603604	1.06447674057129	H3K9ac
60.4594594594595	1.06472273525465	H3K9ac
60.5585585585586	1.06506215753813	H3K9ac
60.6576576576577	1.06652168443574	H3K9ac
60.7567567567568	1.03548451553791	H3K9ac
60.8558558558559	1.01278454221315	H3K9ac
60.954954954955	1.00487166676248	H3K9ac
61.0540540540541	0.992349924369853	H3K9ac
61.1531531531532	1.02599472957486	H3K9ac
61.2522522522523	1.01654513907939	H3K9ac
61.3513513513514	1.01549602392975	H3K9ac
61.4504504504505	1.00489758229557	H3K9ac
61.5495495495496	0.996667613990209	H3K9ac
61.6486486486487	0.986293485261828	H3K9ac
61.7477477477478	0.966486411454062	H3K9ac
61.8468468468469	0.92585665531648	H3K9ac
61.9459459459459	0.918278765727937	H3K9ac
62.0450450450451	0.915443804478568	H3K9ac
62.1441441441441	0.920466141615019	H3K9ac
62.2432432432433	0.924071165177019	H3K9ac
62.3423423423424	0.922590840681427	H3K9ac
62.4414414414414	0.894346753005646	H3K9ac
62.5405405405406	0.89759120302814	H3K9ac
62.6396396396396	0.888774364711167	H3K9ac
62.7387387387388	0.88917202039788	H3K9ac
62.8378378378378	0.891955155079689	H3K9ac
62.9369369369369	0.885120441604236	H3K9ac
63.036036036036	0.882212543151266	H3K9ac
63.1351351351351	0.876962972787984	H3K9ac
63.2342342342342	0.876838211701561	H3K9ac
63.3333333333333	0.914519720147581	H3K9ac
63.4324324324324	0.905705922593529	H3K9ac
63.5315315315315	0.883115851355643	H3K9ac
63.6306306306306	0.850883782749285	H3K9ac
63.7297297297297	0.845492637082873	H3K9ac
63.8288288288288	0.857914200804579	H3K9ac
63.9279279279279	0.874000965055737	H3K9ac
64.027027027027	0.867784782625915	H3K9ac
64.1261261261261	0.866997375064412	H3K9ac
64.2252252252252	0.861820832500387	H3K9ac
64.3243243243243	0.83364251915715	H3K9ac
64.4234234234234	0.832761128014815	H3K9ac
64.5225225225225	0.826552718208739	H3K9ac
64.6216216216216	0.837797473076191	H3K9ac
64.7207207207207	0.838120214635685	H3K9ac
64.8198198198198	0.795777552656352	H3K9ac
64.9189189189189	0.803843829040559	H3K9ac
65.018018018018	0.841569912460928	H3K9ac
65.1171171171171	0.827996073911314	H3K9ac
65.2162162162162	0.809611607001156	H3K9ac
65.3153153153153	0.806889505321641	H3K9ac
65.4144144144144	0.808995911379313	H3K9ac
65.5135135135135	0.806383800230277	H3K9ac
65.6126126126126	0.778426900234762	H3K9ac
65.7117117117117	0.74736687751673	H3K9ac
65.8108108108108	0.726371976681699	H3K9ac
65.9099099099099	0.701389967993244	H3K9ac
66.009009009009	0.681161175902284	H3K9ac
66.1081081081081	0.681099648472616	H3K9ac
66.2072072072072	0.686799094668307	H3K9ac
66.3063063063063	0.700900471301546	H3K9ac
66.4054054054054	0.699749578706569	H3K9ac
66.5045045045045	0.662252886841942	H3K9ac
66.6036036036036	0.634879038493137	H3K9ac
66.7027027027027	0.610265039686157	H3K9ac
66.8018018018018	0.573606074249697	H3K9ac
66.9009009009009	0.57871143388805	H3K9ac
67	0.609108127445017	H3K9ac
67.0990990990991	0.651025630127935	H3K9ac
67.1981981981982	0.635025994388411	H3K9ac
67.2972972972973	0.638987981006157	H3K9ac
67.3963963963964	0.638023496856312	H3K9ac
67.4954954954955	0.623451079989039	H3K9ac
67.5945945945946	0.609404541715427	H3K9ac
67.6936936936937	0.554542587596955	H3K9ac
67.7927927927928	0.520655379933247	H3K9ac
67.8918918918919	0.496862349437428	H3K9ac
67.990990990991	0.466445406173888	H3K9ac
68.0900900900901	0.452573965296834	H3K9ac
68.1891891891892	0.459917631155042	H3K9ac
68.2882882882883	0.429584867811305	H3K9ac
68.3873873873874	0.397384699248142	H3K9ac
68.4864864864865	0.375309285789606	H3K9ac
68.5855855855856	0.351097397546383	H3K9ac
68.6846846846847	0.336179902135017	H3K9ac
68.7837837837838	0.319794236542186	H3K9ac
68.8828828828829	0.326977455995941	H3K9ac
68.981981981982	0.371522023842468	H3K9ac
69.0810810810811	0.35436559482918	H3K9ac
69.1801801801802	0.324770423396719	H3K9ac
69.2792792792793	0.335230489826134	H3K9ac
69.3783783783784	0.331619522793942	H3K9ac
69.4774774774775	0.340009008998377	H3K9ac
69.5765765765766	0.36044326578096	H3K9ac
69.6756756756757	0.361950834824292	H3K9ac
69.7747747747748	0.331652251200891	H3K9ac
69.8738738738739	0.298369385330883	H3K9ac
69.972972972973	0.272059567931237	H3K9ac
70.0720720720721	0.257178082015557	H3K9ac
70.1711711711712	0.261123417497847	H3K9ac
70.2702702702703	0.271040510923566	H3K9ac
70.3693693693694	0.287906740880426	H3K9ac
70.4684684684685	0.252870480011989	H3K9ac
70.5675675675676	0.254828952009176	H3K9ac
70.6666666666667	0.268660319823252	H3K9ac
70.7657657657658	0.226864840924655	H3K9ac
70.8648648648649	0.17181843604538	H3K9ac
70.963963963964	0.152527674539245	H3K9ac
71.0630630630631	0.115921519687674	H3K9ac
71.1621621621622	0.104934335954432	H3K9ac
71.2612612612613	0.150875259660625	H3K9ac
71.3603603603604	0.162213372059184	H3K9ac
71.4594594594595	0.103697290747855	H3K9ac
71.5585585585586	0.082022345725272	H3K9ac
71.6576576576577	0.117974319684165	H3K9ac
71.7567567567568	0.11751850778958	H3K9ac
71.8558558558559	0.0784228142360957	H3K9ac
71.954954954955	0.0400017532811181	H3K9ac
72.0540540540541	0.0389400402750355	H3K9ac
72.1531531531532	0.0334756444922508	H3K9ac
72.2522522522523	0.0537676603773517	H3K9ac
72.3513513513514	0.0838883198202296	H3K9ac
72.4504504504505	0.102607324755079	H3K9ac
72.5495495495496	0.131366729111356	H3K9ac
72.6486486486487	0.145348245985158	H3K9ac
72.7477477477478	0.111970713655427	H3K9ac
72.8468468468468	0.0874203742890605	H3K9ac
72.945945945946	0.135152846294311	H3K9ac
73.0450450450451	0.121962434459635	H3K9ac
73.1441441441442	0.089622803653217	H3K9ac
73.2432432432433	0.0645372064556395	H3K9ac
73.3423423423424	0.0542900967992657	H3K9ac
73.4414414414415	0.091882341040769	H3K9ac
73.5405405405406	0.119132240407919	H3K9ac
73.6396396396397	0.147081720777392	H3K9ac
73.7387387387388	0.131962663766788	H3K9ac
73.8378378378378	0.143058818284838	H3K9ac
73.9369369369369	0.147357157838206	H3K9ac
74.036036036036	0.161181718610067	H3K9ac
74.1351351351351	0.176358764260882	H3K9ac
74.2342342342342	0.176904905586818	H3K9ac
74.3333333333333	0.192354096149398	H3K9ac
74.4324324324324	0.258320977344445	H3K9ac
74.5315315315315	0.256892591263589	H3K9ac
74.6306306306306	0.243368915932692	H3K9ac
74.7297297297297	0.22414961426806	H3K9ac
74.8288288288288	0.246916717557551	H3K9ac
74.9279279279279	0.251669178216662	H3K9ac
75.027027027027	0.218652361696867	H3K9ac
75.1261261261261	0.175250956500333	H3K9ac
75.2252252252252	0.197160999331472	H3K9ac
75.3243243243243	0.179652876106018	H3K9ac
75.4234234234234	0.175656278984439	H3K9ac
75.5225225225225	0.152236768543837	H3K9ac
75.6216216216216	0.148891483171502	H3K9ac
75.7207207207207	0.160084897483679	H3K9ac
75.8198198198198	0.166023063833136	H3K9ac
75.9189189189189	0.0897614754974376	H3K9ac
76.018018018018	0.0263886221162089	H3K9ac
76.1171171171171	0.0121833741929091	H3K9ac
76.2162162162162	0.0049946481325141	H3K9ac
76.3153153153153	0.00224314236838778	H3K9ac
76.4144144144144	-0.021156917526167	H3K9ac
76.5135135135135	-0.0633166604195571	H3K9ac
76.6126126126126	-0.0579653968511261	H3K9ac
76.7117117117117	-0.0683877086117311	H3K9ac
76.8108108108108	-0.0729304802053707	H3K9ac
76.9099099099099	-0.090907411230238	H3K9ac
77.009009009009	-0.102223133270337	H3K9ac
77.1081081081081	-0.142268494548985	H3K9ac
77.2072072072072	-0.159491114921252	H3K9ac
77.3063063063063	-0.132527302094184	H3K9ac
77.4054054054054	-0.141218339801299	H3K9ac
77.5045045045045	-0.162282427381294	H3K9ac
77.6036036036036	-0.173900000436986	H3K9ac
77.7027027027027	-0.19004518304648	H3K9ac
77.8018018018018	-0.204501558908217	H3K9ac
77.9009009009009	-0.221543332144932	H3K9ac
78	-0.198919810484006	H3K9ac
78.0990990990991	-0.189291326456888	H3K9ac
78.1981981981982	-0.214891784164484	H3K9ac
78.2972972972973	-0.199855954085027	H3K9ac
78.3963963963964	-0.228696837725538	H3K9ac
78.4954954954955	-0.232039136342952	H3K9ac
78.5945945945946	-0.175415272466156	H3K9ac
78.6936936936937	-0.169667728310811	H3K9ac
78.7927927927928	-0.220767382805311	H3K9ac
78.8918918918919	-0.23683821060002	H3K9ac
78.990990990991	-0.186472208561081	H3K9ac
79.0900900900901	-0.19155393549117	H3K9ac
79.1891891891892	-0.183408450358347	H3K9ac
79.2882882882883	-0.140682641345131	H3K9ac
79.3873873873874	-0.108500840140281	H3K9ac
79.4864864864865	-0.0995108678878773	H3K9ac
79.5855855855856	-0.109419822978065	H3K9ac
79.6846846846847	-0.0794473029836672	H3K9ac
79.7837837837838	-0.0509891714560408	H3K9ac
79.8828828828829	-0.0302205982183588	H3K9ac
79.981981981982	-0.0522928813992499	H3K9ac
80.0810810810811	-0.124965514743168	H3K9ac
80.1801801801802	-0.11136527751248	H3K9ac
80.2792792792793	-0.104764293057973	H3K9ac
80.3783783783784	-0.117432619706217	H3K9ac
80.4774774774775	-0.122717518903769	H3K9ac
80.5765765765766	-0.132421777752194	H3K9ac
80.6756756756757	-0.134954490554923	H3K9ac
80.7747747747748	-0.160775508423143	H3K9ac
80.8738738738739	-0.176667230831697	H3K9ac
80.972972972973	-0.182210509073408	H3K9ac
81.0720720720721	-0.181455437634293	H3K9ac
81.1711711711712	-0.224709775332104	H3K9ac
81.2702702702703	-0.22852547917902	H3K9ac
81.3693693693694	-0.233438910372468	H3K9ac
81.4684684684685	-0.207392271130562	H3K9ac
81.5675675675676	-0.218114285451688	H3K9ac
81.6666666666667	-0.188740078451041	H3K9ac
81.7657657657658	-0.217405986439058	H3K9ac
81.8648648648649	-0.234609786353444	H3K9ac
81.963963963964	-0.257012056382953	H3K9ac
82.0630630630631	-0.264979005773997	H3K9ac
82.1621621621622	-0.245638055195973	H3K9ac
82.2612612612613	-0.298865309797078	H3K9ac
82.3603603603604	-0.351807804081619	H3K9ac
82.4594594594595	-0.373630057228046	H3K9ac
82.5585585585586	-0.384252105843035	H3K9ac
82.6576576576577	-0.368320699291518	H3K9ac
82.7567567567568	-0.37632601751817	H3K9ac
82.8558558558559	-0.411684897883749	H3K9ac
82.954954954955	-0.414988603500384	H3K9ac
83.0540540540541	-0.373685761046863	H3K9ac
83.1531531531532	-0.367862531828005	H3K9ac
83.2522522522523	-0.34952155245022	H3K9ac
83.3513513513514	-0.345468235808418	H3K9ac
83.4504504504505	-0.352567005141407	H3K9ac
83.5495495495496	-0.368367559037071	H3K9ac
83.6486486486487	-0.390931239190603	H3K9ac
83.7477477477478	-0.415330029855801	H3K9ac
83.8468468468468	-0.398667747956903	H3K9ac
83.945945945946	-0.393708062662678	H3K9ac
84.0450450450451	-0.428911235443827	H3K9ac
84.1441441441442	-0.466849567912397	H3K9ac
84.2432432432432	-0.461885883699157	H3K9ac
84.3423423423424	-0.410011886504992	H3K9ac
84.4414414414415	-0.430186731905618	H3K9ac
84.5405405405406	-0.464307362641541	H3K9ac
84.6396396396396	-0.525912000101023	H3K9ac
84.7387387387388	-0.526343406706392	H3K9ac
84.8378378378378	-0.505050856024401	H3K9ac
84.9369369369369	-0.472431715574316	H3K9ac
85.036036036036	-0.42526853320146	H3K9ac
85.1351351351351	-0.411878730513015	H3K9ac
85.2342342342342	-0.413336239562101	H3K9ac
85.3333333333333	-0.414107830035183	H3K9ac
85.4324324324325	-0.421535151693979	H3K9ac
85.5315315315315	-0.387012263490611	H3K9ac
85.6306306306306	-0.366673763540107	H3K9ac
85.7297297297297	-0.35781435166006	H3K9ac
85.8288288288288	-0.348014802452975	H3K9ac
85.9279279279279	-0.322904749328303	H3K9ac
86.027027027027	-0.29989594375434	H3K9ac
86.1261261261261	-0.300589872796924	H3K9ac
86.2252252252252	-0.303083085784485	H3K9ac
86.3243243243243	-0.330745398832096	H3K9ac
86.4234234234234	-0.330549232234801	H3K9ac
86.5225225225225	-0.324187455305248	H3K9ac
86.6216216216216	-0.27559916390013	H3K9ac
86.7207207207207	-0.232096914205311	H3K9ac
86.8198198198198	-0.190319753697693	H3K9ac
86.9189189189189	-0.182388978992887	H3K9ac
87.018018018018	-0.149514343949785	H3K9ac
87.1171171171171	-0.137661086813862	H3K9ac
87.2162162162162	-0.14567313133726	H3K9ac
87.3153153153153	-0.191176951896505	H3K9ac
87.4144144144144	-0.194706898005979	H3K9ac
87.5135135135135	-0.23402196216545	H3K9ac
87.6126126126126	-0.241579812734556	H3K9ac
87.7117117117117	-0.25296413441685	H3K9ac
87.8108108108108	-0.253615225323615	H3K9ac
87.9099099099099	-0.267430103939837	H3K9ac
88.009009009009	-0.304833343006764	H3K9ac
88.1081081081081	-0.3478535499553	H3K9ac
88.2072072072072	-0.323966070066136	H3K9ac
88.3063063063063	-0.340378921222653	H3K9ac
88.4054054054054	-0.320032233576336	H3K9ac
88.5045045045045	-0.366066959337587	H3K9ac
88.6036036036036	-0.399932837808227	H3K9ac
88.7027027027027	-0.464840436262716	H3K9ac
88.8018018018018	-0.458570462811979	H3K9ac
88.9009009009009	-0.4486059405879	H3K9ac
89	-0.417417707995505	H3K9ac
89.0990990990991	-0.420249681340825	H3K9ac
89.1981981981982	-0.39481248698551	H3K9ac
89.2972972972973	-0.356948081318578	H3K9ac
89.3963963963964	-0.346938186020988	H3K9ac
89.4954954954955	-0.347439618877027	H3K9ac
89.5945945945946	-0.327359145134237	H3K9ac
89.6936936936937	-0.290608069742664	H3K9ac
89.7927927927928	-0.290796736374686	H3K9ac
89.8918918918919	-0.29484080222775	H3K9ac
89.990990990991	-0.267766342295804	H3K9ac
90.0900900900901	-0.245430630999154	H3K9ac
90.1891891891892	-0.209874343448592	H3K9ac
90.2882882882883	-0.219206023237797	H3K9ac
90.3873873873874	-0.251391741515385	H3K9ac
90.4864864864865	-0.266234997553903	H3K9ac
90.5855855855856	-0.275257190955454	H3K9ac
90.6846846846847	-0.325432412691211	H3K9ac
90.7837837837838	-0.331194742981424	H3K9ac
90.8828828828829	-0.329214158447382	H3K9ac
90.981981981982	-0.328044583900344	H3K9ac
91.0810810810811	-0.378892478606945	H3K9ac
91.1801801801802	-0.41198022242306	H3K9ac
91.2792792792793	-0.437781798826999	H3K9ac
91.3783783783784	-0.458289939157288	H3K9ac
91.4774774774775	-0.448350302265222	H3K9ac
91.5765765765766	-0.435542374114443	H3K9ac
91.6756756756757	-0.464815643919964	H3K9ac
91.7747747747748	-0.450190644212509	H3K9ac
91.8738738738739	-0.458767444188453	H3K9ac
91.972972972973	-0.44236502699322	H3K9ac
92.0720720720721	-0.403959695035277	H3K9ac
92.1711711711712	-0.356292763637629	H3K9ac
92.2702702702703	-0.311522997453163	H3K9ac
92.3693693693694	-0.324231599509995	H3K9ac
92.4684684684685	-0.293244215500139	H3K9ac
92.5675675675676	-0.296328988888745	H3K9ac
92.6666666666667	-0.286927764553327	H3K9ac
92.7657657657658	-0.246771540769303	H3K9ac
92.8648648648649	-0.17343658382858	H3K9ac
92.963963963964	-0.186024216928871	H3K9ac
93.0630630630631	-0.177567897718661	H3K9ac
93.1621621621622	-0.164552240092416	H3K9ac
93.2612612612613	-0.128128178983801	H3K9ac
93.3603603603604	-0.121283921102746	H3K9ac
93.4594594594595	-0.152834997824994	H3K9ac
93.5585585585586	-0.183499949279295	H3K9ac
93.6576576576577	-0.2073442134298	H3K9ac
93.7567567567568	-0.228242954664896	H3K9ac
93.8558558558559	-0.244786702811431	H3K9ac
93.954954954955	-0.247103569081839	H3K9ac
94.0540540540541	-0.266959255625914	H3K9ac
94.1531531531532	-0.29552555558756	H3K9ac
94.2522522522522	-0.368787529848888	H3K9ac
94.3513513513514	-0.432177012006798	H3K9ac
94.4504504504505	-0.426217907021795	H3K9ac
94.5495495495495	-0.448645314185544	H3K9ac
94.6486486486486	-0.480979231113553	H3K9ac
94.7477477477478	-0.553679505218175	H3K9ac
94.8468468468469	-0.577152422588386	H3K9ac
94.945945945946	-0.546204145702275	H3K9ac
95.045045045045	-0.520854283948123	H3K9ac
95.1441441441442	-0.520335849235225	H3K9ac
95.2432432432432	-0.566104212965003	H3K9ac
95.3423423423424	-0.568562621363828	H3K9ac
95.4414414414414	-0.564779824967638	H3K9ac
95.5405405405405	-0.540660819964266	H3K9ac
95.6396396396396	-0.538298488756614	H3K9ac
95.7387387387388	-0.523379469748131	H3K9ac
95.8378378378378	-0.496543046834711	H3K9ac
95.9369369369369	-0.51681384957762	H3K9ac
96.036036036036	-0.527831869874285	H3K9ac
96.1351351351351	-0.454608688322676	H3K9ac
96.2342342342343	-0.443366680023031	H3K9ac
96.3333333333333	-0.462383792909755	H3K9ac
96.4324324324324	-0.499927166301599	H3K9ac
96.5315315315315	-0.533358367132623	H3K9ac
96.6306306306306	-0.491310291724729	H3K9ac
96.7297297297297	-0.489571843898528	H3K9ac
96.8288288288288	-0.480487110075704	H3K9ac
96.9279279279279	-0.486192767505468	H3K9ac
97.027027027027	-0.486727951793239	H3K9ac
97.1261261261261	-0.497014395185173	H3K9ac
97.2252252252252	-0.459681837457987	H3K9ac
97.3243243243243	-0.430632974668009	H3K9ac
97.4234234234234	-0.396684278160409	H3K9ac
97.5225225225225	-0.324051255120971	H3K9ac
97.6216216216216	-0.31621037520116	H3K9ac
97.7207207207207	-0.27809411182554	H3K9ac
97.8198198198198	-0.240770101871873	H3K9ac
97.9189189189189	-0.244100334165957	H3K9ac
98.018018018018	-0.24338365730016	H3K9ac
98.1171171171171	-0.258103451962036	H3K9ac
98.2162162162162	-0.276070901877532	H3K9ac
98.3153153153153	-0.277401489630701	H3K9ac
98.4144144144144	-0.251385976456179	H3K9ac
98.5135135135135	-0.211235606467491	H3K9ac
98.6126126126126	-0.175448695503551	H3K9ac
98.7117117117117	-0.170304449307584	H3K9ac
98.8108108108108	-0.191602351010724	H3K9ac
98.9099099099099	-0.202398545405458	H3K9ac
99.009009009009	-0.23671377098205	H3K9ac
99.1081081081081	-0.248168341339314	H3K9ac
99.2072072072072	-0.215445911771398	H3K9ac
99.3063063063063	-0.248197198770464	H3K9ac
99.4054054054054	-0.196326515221881	H3K9ac
99.5045045045045	-0.148054265108746	H3K9ac
99.6036036036036	-0.119856704957448	H3K9ac
99.7027027027027	-0.0770709570242059	H3K9ac
99.8018018018018	-0.015024338303961	H3K9ac
99.9009009009009	-0.00463756642792875	H3K9ac
[truncated: 18,001 more rows]
